# Supplementary material for: Genome-Wide Reprogramming of Transcript Architecture by Temperature Specifies the Developmental States of the Human Pathogen Histoplasma
Source: PLoS Genet. 2015 Jul 15;11(7):e1005395. doi: 10.1371/journal.pgen.1005395 (PMC4503680; doi:10.1371/journal.pgen.1005395)
Supplement: S1 Table — A sample identifier (Sample), brief sample description (Description), total number of read pairs collected (Number of Read Pairs), percentage of read pairs removed (% of Read Pairs Removed), and percentage of read pairs aligned to each genome (% of Read Pairs Aligned to Genome) for the indicated sample are given. (XLS) [file pgen.1005395.s018.xls]

## Sheet: ReadMappingStats
Sample	Description	Total read pairs	Total read pairs (millions)	Filtered read pairs	% Read Pairs Filtered	Read pairs uniquely aligned to genome	% Read Pairs Uniquely Aligned
SG14I	G217B Hyphae A	16485488	16.4855	16210164	1.6701	15914162	96.5344
SG14J	G217B Hyphae B	16825658	16.8257	16306993	3.08258	15921797	94.6281
SG13A	G217B Yeast A	26827930	26.8279	25030235	6.70083	24233556	90.3296
SG13B	G217B Yeast B	15794351	15.7944	14842461	6.02678	14538287	92.0474
SG14K	G186AR Hyphae A	14655377	14.6554	13780267	5.97126	13878535	94.6993
SG14L	G186AR Hyphae B	15605559	15.6056	15261556	2.20436	15033773	96.336
SG14F	G186AR Yeast A	14792350	14.7924	13930168	5.82857	13872037	93.7785
SG14G	G186AR Yeast B	17039015	17.039	16188943	4.98897	16151703	94.7925
SG14A	H88 Hyphae A	12590416	12.5904	12281780	2.45136	12393083	98.4327
SG14B	H88 Hyphae B	13960781	13.9608	13388615	4.09838	13759007	98.5547
SG13C	H88 Yeast A	13880397	13.8804	13156223	5.21724	13499425	97.2553
SG13D	H88 Yeast B	17871536	17.8715	17362783	2.84672	17219978	96.3542
SG14C	H143 Hyphae A	13840715	13.8407	13269360	4.12807	11105242	80.236
SG14H	H143 Hyphae B	21032885	21.0329	19943158	5.18106	18250906	86.7732
SG14D	H143 Yeast A	15189941	15.1899	14600929	3.87765	13823546	91.0046
SG14E	H143 Yeast B	19437418	19.4374	18822154	3.16536	17741611	91.2756

## Sheet: Sheet1
Sample	Description	Total read pairs (millions)	% Read Pairs Removed (rRNA, etc.)	% Read Pairs Aligned to the Genome
SG14I	G217B Hyphae A	16.4855	1.6701	96.5344
SG14J	G217B Hyphae B	16.8257	3.08258	94.6281
SG13A	G217B Yeast A	26.8279	6.70083	90.3296
SG13B	G217B Yeast B	15.7944	6.02678	92.0474
SG14K	G186AR Hyphae A	14.6554	5.97126	94.6993
SG14L	G186AR Hyphae B	15.6056	2.20436	96.336
SG14F	G186AR Yeast A	14.7924	5.82857	93.7785
SG14G	G186AR Yeast B	17.039	4.98897	94.7925
SG14A	H88 Hyphae A	12.5904	2.45136	98.4327
SG14B	H88 Hyphae B	13.9608	4.09838	98.5547
SG13C	H88 Yeast A	13.8804	5.21724	97.2553
SG13D	H88 Yeast B	17.8715	2.84672	96.3542
SG14C	H143 Hyphae A	13.8407	4.12807	80.236
SG14H	H143 Hyphae B	21.0329	5.18106	86.7732
SG14D	H143 Yeast A	15.1899	3.87765	91.0046
SG14E	H143 Yeast B	19.4374	3.16536	91.2756
