# Supplementary material for: Genome-Wide Reprogramming of Transcript Architecture by Temperature Specifies the Developmental States of the Human Pathogen Histoplasma
Source: PLoS Genet. 2015 Jul 15;11(7):e1005395. doi: 10.1371/journal.pgen.1005395 (PMC4503680; doi:10.1371/journal.pgen.1005395)
Supplement: S2 Table — Pearson correlation coefficients (adjusted r values) were calculated for linear regressions of log2 FPKM values for the orthogroup transcript set for each comparison indicated. n = 6791 for all comparisons. One-way ANOVA p values were below the machine rounding threshold (< 2.2 x 1016). (XLS) [file pgen.1005395.s019.xls]

## Sheet: FourStrainCorrelation
Linear regression comparison	Adjusted r value
G217B Yeast A, B FPKM Values	0.974
G217B Hyphae A, B FPKM Values	0.972
G186AR Yeast A, B FPKM Values	0.969
G186AR Hyphae A, B FPKM Values	0.828
H88 Yeast A, B FPKM Values	0.977
H88 Hyphae A, B FPKM Values	0.959
H143 Yeast A, B FPKM Values	0.975
H143 Hyphae A, B FPKM Values	0.962
