# Supplementary material for: Genome-Wide Reprogramming of Transcript Architecture by Temperature Specifies the Developmental States of the Human Pathogen Histoplasma
Source: PLoS Genet. 2015 Jul 15;11(7):e1005395. doi: 10.1371/journal.pgen.1005395 (PMC4503680; doi:10.1371/journal.pgen.1005395)
Supplement: S3 Table — Longer leaders with homology to proteins with developmental roles in other fungi or transcription factor Pfam domains are listed. (XLS) [file pgen.1005395.s020.xls]

## Sheet: Sheet1
G217B Transcript	G217B Gene Name	Pfam Domain Summary	Leader Phase	Y/H mRNA	Y TE	H YE
ucsf_hc.01_1.G217B.11931		Fungal specific transcription factor	Yeast	-0.231542	-0.496663	0.781043
ucsf_hc.01_1.G217B.08577		Fungal specific transcription factor	Yeast	0.819214	-0.533411	-1.93394
ucsf_hc.01_1.G217B.07126	FBA1	Regulator of G protein signalling	Yeast	-2.38369	-0.221069	0.825208
ucsf_hc.01_1.G217B.03712		Fungal specific transcription factor	Yeast	-4.69641	-4.84982	-1.0133
ucsf_hc.01_1.G217B.07261	LAE1	Methyltransferase	Yeast	-0.0455795	1.09859	0.388355
ucsf_hc.01_1.G217B.03565		Homeobox transcription factor	Yeast	0.0978042	-0.395983	-0.459297
ucsf_hc.01_1.G217B.02105		Fungal specific transcription factor	Yeast	-0.108831	-4.97436	0.794388
ucsf_hc.01_1.G217B.02305	WET1		Yeast	-3.99927	-3.84191	0.36303
ucsf_hc.01_1.G217B.09367		Fungal specific transcription factor	Yeast	-3.30449	-2.10578	0.0476202
ucsf_hc.01_1.G217B.08054	STE20	Protein kinase	Yeast	-1.44312	1.3876	0.640889
ucsf_hc.01_1.G217B.12059	RYP2	Velvet factor	Hyphae	1.36926	1.09353	-0.697107
ucsf_hc.01_1.G217B.00813		Fungal specific transcription factor	Hyphae	-4.16348	0.754692	-0.174187
ucsf_hc.01_1.G217B.11924		Basic helix-loop-helix transcription factor	Hyphae	-0.966475	1.84259	0.557621
ucsf_hc.01_1.G217B.11598	RYP3	Velvet factor	Hyphae	0.544499	0.718823	0.293447
