# Supplementary material for: Genome-Wide Reprogramming of Transcript Architecture by Temperature Specifies the Developmental States of the Human Pathogen Histoplasma
Source: PLoS Genet. 2015 Jul 15;11(7):e1005395. doi: 10.1371/journal.pgen.1005395 (PMC4503680; doi:10.1371/journal.pgen.1005395)
Supplement: S4 Table — (XLS) [file pgen.1005395.s021.xls]

## Sheet: Sheet1
Primer Name	Description	Primer Sequence (5’ to 3’)
OAS618	ucsf_hc.01_1.G217B.02305 (WET1) CDS REV	cgactagtTCAGAAGAAAACTGCCTCGAACGC
OAS4454	ucsf_hc.01_1.G217B.02305 (WET1) CDS FWD	ttttctcgagATGCAGCCTCTGCATGATGT
OAS733	ucsf_hc.01_1.G217B.08345 (CATB) terminator REV	gcctctagaATGGATCCTTTTTGAAGGTGTTGTAT
OAS734	ucsf_hc.01_1.G217B.08345 (CATB) terminator FWD	TATGGTATGAGGTTTGAGGCGCAAATATGGG
OAS1025	ucsf_hc.01_1.G217B.08714 (ACT1) promoter FWD	agcacggcgccGATGCAAGGGAGGTTGCACCCAG
OAS1026	ucsf_hc.01_1.G217B.08714 (ACT1) promoter REV	acggcctcgagCTACTTAACGAGGTGGCAAAG
OAS1267	ucsf_hc.01_1.G217B.08714 (ACT1) Northern probe FWD	ATCATGAAGTGCGACGTTGA
OAS1268	ucsf_hc.01_1.G217B.08714 (ACT1) Northern probe REV	CACCGATCCAGACGGAGTAT
OAS4446	ucsf_hc.01_1.G217B.10321 (MS95) promoter/leader REV	tcgatcaattggtttaaaccggtatgcatGCAAAAAATAAAACGTAGAAGTGAAATAAC
OAS4447	ucsf_hc.01_1.G217B.10321 (MS95) promoter/leader FWD	tacaaaaaagcaggctggcgcatgcctaggCCCATTGTTGCTGGCTTC
OAS4491	ucsf_hc.01_1.G217B.02885 (GAPDH) promoter FWD	ttgtacaaaaaagcaggctggcgcatgcctaggGTCAGACTGGATAGTTGAATGGT
OAS4492	ucsf_hc.01_1.G217B.02885 (GAPDH) promoter REV	tcgatcaattggtttaaaccggtatgcatGTTTTCTGGATATGGATAGATGGATG
OAS4507	ucsf_hc.01_1.G217B.06782 Northern probe FWD	TGGGCTCCTCTGCATCTACT
OAS4508	ucsf_hc.01_1.G217B.06782 Northern probe REV	CGCCTGAGCTCTTAGTTTCG
OAS4845	ucsf_hc.01_1.G217B.04577 Northern probe FWD	GCTGCTCAAGGTTTGATGGT
OAS4846	ucsf_hc.01_1.G217B.04577 Northern probe REV	GTTTGCCAACCTGAACATCC
OAS4849	ucsf_hc.01_1.G217B.03424 Northern probe FWD	GACTCATGCACCCCTCAAAT
OAS4850	ucsf_hc.01_1.G217B.03424 Northern probe REV	CTGATACCAGGAGCCGAAAT
OAS4879	ucsf_hc.01_1.G217B.12059 (RYP2) Northern Probe FWD	AATCGAGCGGAACCAGATTA
OAS4880	ucsf_hc.01_1.G217B.12059 (RYP2) Northern Probe REV	ATTCGCCCATCTGTGACATT
OAS4881	ucsf_hc.01_1.G217B.11598 (RYP3) Northern Probe FWD	TACGTCCTGACCGTCGACTT
OAS4882	ucsf_hc.01_1.G217B.11598 (RYP3) Northern Probe REV	GACGAACCAGACACCGATTT
