# Supplementary material for: Genome-Wide Reprogramming of Transcript Architecture by Temperature Specifies the Developmental States of the Human Pathogen Histoplasma
Source: PLoS Genet. 2015 Jul 15;11(7):e1005395. doi: 10.1371/journal.pgen.1005395 (PMC4503680; doi:10.1371/journal.pgen.1005395)
Supplement: S1 Data — From the transcript assembly of combined yeast and hyphae (Y+H) paired-end sequencing data. (GFF3) [file pgen.1005395.s022.gff3]

HISTO_AAC.Contig51	GeneSet	gene	104	687	.	-	.	ID=ucsf_hc.01_1.G217B.00001;Name=ucsf_hc.01_1.G217B.00001
HISTO_AAC.Contig51	GeneSet	exon	104	687	.	-	.	Parent=ucsf_hc.01_1.G217B.00001
HISTO_AAC.Contig51	GeneSet	gene	2006	2339	.	+	.	ID=ucsf_hc.01_1.G217B.00002;Name=ucsf_hc.01_1.G217B.00002
HISTO_AAC.Contig51	GeneSet	exon	2006	2339	.	+	.	Parent=ucsf_hc.01_1.G217B.00002
HISTO_AAC.Contig51	GeneSet	gene	3601	4027	.	+	.	ID=ucsf_hc.01_1.G217B.00003;Name=ucsf_hc.01_1.G217B.00003
HISTO_AAC.Contig51	GeneSet	exon	3601	4027	.	+	.	Parent=ucsf_hc.01_1.G217B.00003
HISTO_AAD.Contig1	GeneSet	gene	2947	3414	.	-	.	ID=ucsf_hc.01_1.G217B.00004;Name=ucsf_hc.01_1.G217B.00004
HISTO_AAD.Contig1	GeneSet	exon	2947	3414	.	-	.	Parent=ucsf_hc.01_1.G217B.00004
HISTO_AAD.Contig1	GeneSet	gene	3904	7232	.	+	.	ID=ucsf_hc.01_1.G217B.00005;Name=ucsf_hc.01_1.G217B.00005
HISTO_AAD.Contig1	GeneSet	exon	3904	5572	.	+	.	Parent=ucsf_hc.01_1.G217B.00005
HISTO_AAD.Contig1	GeneSet	exon	5630	5863	.	+	.	Parent=ucsf_hc.01_1.G217B.00005
HISTO_AAD.Contig1	GeneSet	exon	5936	6240	.	+	.	Parent=ucsf_hc.01_1.G217B.00005
HISTO_AAD.Contig1	GeneSet	exon	6312	7003	.	+	.	Parent=ucsf_hc.01_1.G217B.00005
HISTO_AAD.Contig1	GeneSet	exon	7070	7232	.	+	.	Parent=ucsf_hc.01_1.G217B.00005
HISTO_AAD.Contig1	GeneSet	cds	4525	5572	.	+	0	ID=cds0000005;Parent=ucsf_hc.01_1.G217B.00005
HISTO_AAD.Contig1	GeneSet	cds	5630	5863	.	+	0	ID=cds0000005;Parent=ucsf_hc.01_1.G217B.00005
HISTO_AAD.Contig1	GeneSet	cds	5936	6240	.	+	0	ID=cds0000005;Parent=ucsf_hc.01_1.G217B.00005
HISTO_AAD.Contig1	GeneSet	cds	6312	6869	.	+	0	ID=cds0000005;Parent=ucsf_hc.01_1.G217B.00005
HISTO_AAD.Contig1	GeneSet	gene	7233	8020	.	+	.	ID=ucsf_hc.01_1.G217B.00006;Name=ucsf_hc.01_1.G217B.00006
HISTO_AAD.Contig1	GeneSet	exon	7233	8020	.	+	.	Parent=ucsf_hc.01_1.G217B.00006
HISTO_AAD.Contig1	GeneSet	cds	7525	7629	.	+	0	ID=cds0000006;Parent=ucsf_hc.01_1.G217B.00006
HISTO_AAD.Contig1	GeneSet	gene	8342	8921	.	-	.	ID=ucsf_hc.01_1.G217B.00007;Name=ucsf_hc.01_1.G217B.00007
HISTO_AAD.Contig1	GeneSet	exon	8342	8921	.	-	.	Parent=ucsf_hc.01_1.G217B.00007
HISTO_AAD.Contig1	GeneSet	gene	9541	9925	.	+	.	ID=ucsf_hc.01_1.G217B.00008;Name=ucsf_hc.01_1.G217B.00008
HISTO_AAD.Contig1	GeneSet	exon	9541	9925	.	+	.	Parent=ucsf_hc.01_1.G217B.00008
HISTO_AAD.Contig1	GeneSet	cds	9598	9867	.	+	0	ID=cds0000008;Parent=ucsf_hc.01_1.G217B.00008
HISTO_AAD.Contig1	GeneSet	gene	10371	13169	.	+	.	ID=ucsf_hc.01_1.G217B.00009;Name=ucsf_hc.01_1.G217B.00009
HISTO_AAD.Contig1	GeneSet	exon	10371	12380	.	+	.	Parent=ucsf_hc.01_1.G217B.00009
HISTO_AAD.Contig1	GeneSet	exon	12478	13169	.	+	.	Parent=ucsf_hc.01_1.G217B.00009
HISTO_AAD.Contig1	GeneSet	cds	11435	12380	.	+	0	ID=cds0000009;Parent=ucsf_hc.01_1.G217B.00009
HISTO_AAD.Contig1	GeneSet	cds	12478	12905	.	+	0	ID=cds0000009;Parent=ucsf_hc.01_1.G217B.00009
HISTO_AAD.Contig1	GeneSet	gene	21616	22089	.	-	.	ID=ucsf_hc.01_1.G217B.00010;Name=ucsf_hc.01_1.G217B.00010
HISTO_AAD.Contig1	GeneSet	exon	21616	22089	.	-	.	Parent=ucsf_hc.01_1.G217B.00010
HISTO_AAD.Contig1	GeneSet	gene	23039	23409	.	+	.	ID=ucsf_hc.01_1.G217B.00011;Name=ucsf_hc.01_1.G217B.00011
HISTO_AAD.Contig1	GeneSet	exon	23039	23409	.	+	.	Parent=ucsf_hc.01_1.G217B.00011
HISTO_AAD.Contig1	GeneSet	gene	23099	23411	.	-	.	ID=ucsf_hc.01_1.G217B.00012;Name=ucsf_hc.01_1.G217B.00012
HISTO_AAD.Contig1	GeneSet	exon	23099	23411	.	-	.	Parent=ucsf_hc.01_1.G217B.00012
HISTO_AAE.Contig19	GeneSet	gene	6041	6343	.	+	.	ID=ucsf_hc.01_1.G217B.00013;Name=ucsf_hc.01_1.G217B.00013
HISTO_AAE.Contig19	GeneSet	exon	6041	6343	.	+	.	Parent=ucsf_hc.01_1.G217B.00013
HISTO_AAE.Contig19	GeneSet	gene	9629	10213	.	-	.	ID=ucsf_hc.01_1.G217B.00014;Name=ucsf_hc.01_1.G217B.00014
HISTO_AAE.Contig19	GeneSet	exon	9629	10213	.	-	.	Parent=ucsf_hc.01_1.G217B.00014
HISTO_AAE.Contig19	GeneSet	cds	9859	10209	.	-	0	ID=cds0000014;Parent=ucsf_hc.01_1.G217B.00014
HISTO_AAE.Contig19	GeneSet	gene	9751	10501	.	+	.	ID=ucsf_hc.01_1.G217B.00015;Name=ucsf_hc.01_1.G217B.00015
HISTO_AAE.Contig19	GeneSet	exon	9751	10501	.	+	.	Parent=ucsf_hc.01_1.G217B.00015
HISTO_AAG.Contig6	GeneSet	gene	7722	8180	.	-	.	ID=ucsf_hc.01_1.G217B.00016;Name=ucsf_hc.01_1.G217B.00016
HISTO_AAG.Contig6	GeneSet	exon	7722	8180	.	-	.	Parent=ucsf_hc.01_1.G217B.00016
HISTO_AAM.Contig2	GeneSet	gene	9063	9972	.	-	.	ID=ucsf_hc.01_1.G217B.00017;Name=ucsf_hc.01_1.G217B.00017
HISTO_AAM.Contig2	GeneSet	exon	9063	9972	.	-	.	Parent=ucsf_hc.01_1.G217B.00017
HISTO_AAN.Contig10	GeneSet	gene	9134	10294	.	-	.	ID=ucsf_hc.01_1.G217B.00018;Name=ucsf_hc.01_1.G217B.00018
HISTO_AAN.Contig10	GeneSet	exon	10125	10294	.	-	.	Parent=ucsf_hc.01_1.G217B.00018
HISTO_AAN.Contig10	GeneSet	exon	9968	10053	.	-	.	Parent=ucsf_hc.01_1.G217B.00018
HISTO_AAN.Contig10	GeneSet	exon	9873	9896	.	-	.	Parent=ucsf_hc.01_1.G217B.00018
HISTO_AAN.Contig10	GeneSet	exon	9638	9762	.	-	.	Parent=ucsf_hc.01_1.G217B.00018
HISTO_AAN.Contig10	GeneSet	exon	9134	9492	.	-	.	Parent=ucsf_hc.01_1.G217B.00018
HISTO_AAN.Contig10	GeneSet	cds	10125	10179	.	-	0	ID=cds0000018;Parent=ucsf_hc.01_1.G217B.00018
HISTO_AAN.Contig10	GeneSet	cds	9968	10053	.	-	0	ID=cds0000018;Parent=ucsf_hc.01_1.G217B.00018
HISTO_AAN.Contig10	GeneSet	cds	9873	9896	.	-	0	ID=cds0000018;Parent=ucsf_hc.01_1.G217B.00018
HISTO_AAN.Contig10	GeneSet	cds	9638	9762	.	-	0	ID=cds0000018;Parent=ucsf_hc.01_1.G217B.00018
HISTO_AAN.Contig10	GeneSet	cds	9321	9492	.	-	0	ID=cds0000018;Parent=ucsf_hc.01_1.G217B.00018
HISTO_AAN.Contig10	GeneSet	gene	10476	12204	.	+	.	ID=ucsf_hc.01_1.G217B.00019;Name=ucsf_hc.01_1.G217B.00019
HISTO_AAN.Contig10	GeneSet	exon	10476	10953	.	+	.	Parent=ucsf_hc.01_1.G217B.00019
HISTO_AAN.Contig10	GeneSet	exon	11033	12204	.	+	.	Parent=ucsf_hc.01_1.G217B.00019
HISTO_AAN.Contig10	GeneSet	cds	10902	10953	.	+	0	ID=cds0000019;Parent=ucsf_hc.01_1.G217B.00019
HISTO_AAN.Contig10	GeneSet	cds	11033	11349	.	+	0	ID=cds0000019;Parent=ucsf_hc.01_1.G217B.00019
HISTO_AAN.Contig10	GeneSet	gene	10579	12623	.	-	.	ID=ucsf_hc.01_1.G217B.00020;Name=ucsf_hc.01_1.G217B.00020
HISTO_AAN.Contig10	GeneSet	exon	10579	12623	.	-	.	Parent=ucsf_hc.01_1.G217B.00020
HISTO_AAN.Contig10	GeneSet	cds	12084	12293	.	-	0	ID=cds0000020;Parent=ucsf_hc.01_1.G217B.00020
HISTO_AAN.Contig10	GeneSet	gene	13014	13812	.	+	.	ID=ucsf_hc.01_1.G217B.00021;Name=ucsf_hc.01_1.G217B.00021
HISTO_AAN.Contig10	GeneSet	exon	13014	13812	.	+	.	Parent=ucsf_hc.01_1.G217B.00021
HISTO_AAN.Contig10	GeneSet	gene	13263	15154	.	-	.	ID=ucsf_hc.01_1.G217B.00022;Name=ucsf_hc.01_1.G217B.00022
HISTO_AAN.Contig10	GeneSet	exon	13893	15154	.	-	.	Parent=ucsf_hc.01_1.G217B.00022
HISTO_AAN.Contig10	GeneSet	exon	13263	13800	.	-	.	Parent=ucsf_hc.01_1.G217B.00022
HISTO_AAN.Contig10	GeneSet	cds	14906	15136	.	-	0	ID=cds0000022;Parent=ucsf_hc.01_1.G217B.00022
HISTO_AAN.Contig7	GeneSet	gene	64	630	.	+	.	ID=ucsf_hc.01_1.G217B.00023;Name=ucsf_hc.01_1.G217B.00023
HISTO_AAN.Contig7	GeneSet	exon	64	630	.	+	.	Parent=ucsf_hc.01_1.G217B.00023
HISTO_AAN.Contig7	GeneSet	gene	118	657	.	-	.	ID=ucsf_hc.01_1.G217B.00024;Name=ucsf_hc.01_1.G217B.00024
HISTO_AAN.Contig7	GeneSet	exon	118	657	.	-	.	Parent=ucsf_hc.01_1.G217B.00024
HISTO_AAN.Contig8	GeneSet	gene	86	1264	.	-	.	ID=ucsf_hc.01_1.G217B.00025;Name=ucsf_hc.01_1.G217B.00025
HISTO_AAN.Contig8	GeneSet	exon	86	1264	.	-	.	Parent=ucsf_hc.01_1.G217B.00025
HISTO_AAN.Contig8	GeneSet	cds	244	702	.	-	0	ID=cds0000025;Parent=ucsf_hc.01_1.G217B.00025
HISTO_AAN.Contig8	GeneSet	gene	1376	3287	.	+	.	ID=ucsf_hc.01_1.G217B.00026;Name=ucsf_hc.01_1.G217B.00026
HISTO_AAN.Contig8	GeneSet	exon	1376	3287	.	+	.	Parent=ucsf_hc.01_1.G217B.00026
HISTO_AAN.Contig8	GeneSet	cds	2665	2841	.	+	0	ID=cds0000026;Parent=ucsf_hc.01_1.G217B.00026
HISTO_AAP.Contig12	GeneSet	gene	8590	9167	.	-	.	ID=ucsf_hc.01_1.G217B.00027;Name=ucsf_hc.01_1.G217B.00027
HISTO_AAP.Contig12	GeneSet	exon	8928	9167	.	-	.	Parent=ucsf_hc.01_1.G217B.00027
HISTO_AAP.Contig12	GeneSet	exon	8590	8624	.	-	.	Parent=ucsf_hc.01_1.G217B.00027
HISTO_AAQ.Contig6	GeneSet	gene	3308	3711	.	-	.	ID=ucsf_hc.01_1.G217B.00028;Name=ucsf_hc.01_1.G217B.00028
HISTO_AAQ.Contig6	GeneSet	exon	3308	3711	.	-	.	Parent=ucsf_hc.01_1.G217B.00028
HISTO_AAR.Contig2	GeneSet	gene	3	5120	.	-	.	ID=ucsf_hc.01_1.G217B.00029;Name=ucsf_hc.01_1.G217B.00029
HISTO_AAR.Contig2	GeneSet	exon	3051	5120	.	-	.	Parent=ucsf_hc.01_1.G217B.00029
HISTO_AAR.Contig2	GeneSet	exon	1169	2823	.	-	.	Parent=ucsf_hc.01_1.G217B.00029
HISTO_AAR.Contig2	GeneSet	exon	1024	1104	.	-	.	Parent=ucsf_hc.01_1.G217B.00029
HISTO_AAR.Contig2	GeneSet	exon	3	965	.	-	.	Parent=ucsf_hc.01_1.G217B.00029
HISTO_AAR.Contig2	GeneSet	cds	3051	3531	.	-	0	ID=cds0000029;Parent=ucsf_hc.01_1.G217B.00029
HISTO_AAR.Contig2	GeneSet	cds	1169	2823	.	-	0	ID=cds0000029;Parent=ucsf_hc.01_1.G217B.00029
HISTO_AAR.Contig2	GeneSet	cds	1024	1104	.	-	0	ID=cds0000029;Parent=ucsf_hc.01_1.G217B.00029
HISTO_AAR.Contig2	GeneSet	cds	183	965	.	-	0	ID=cds0000029;Parent=ucsf_hc.01_1.G217B.00029
HISTO_AAR.Contig2	GeneSet	gene	5356	6304	.	-	.	ID=ucsf_hc.01_1.G217B.00030;Name=ucsf_hc.01_1.G217B.00030
HISTO_AAR.Contig2	GeneSet	exon	5356	6304	.	-	.	Parent=ucsf_hc.01_1.G217B.00030
HISTO_AAR.Contig2	GeneSet	gene	5920	6339	.	+	.	ID=ucsf_hc.01_1.G217B.00031;Name=ucsf_hc.01_1.G217B.00031
HISTO_AAR.Contig2	GeneSet	exon	5920	6339	.	+	.	Parent=ucsf_hc.01_1.G217B.00031
HISTO_AAR.Contig2	GeneSet	cds	6059	6235	.	+	0	ID=cds0000031;Parent=ucsf_hc.01_1.G217B.00031
HISTO_AAR.Contig2	GeneSet	gene	6952	9634	.	+	.	ID=ucsf_hc.01_1.G217B.00032;Name=ucsf_hc.01_1.G217B.00032
HISTO_AAR.Contig2	GeneSet	exon	6952	9348	.	+	.	Parent=ucsf_hc.01_1.G217B.00032
HISTO_AAR.Contig2	GeneSet	exon	9463	9634	.	+	.	Parent=ucsf_hc.01_1.G217B.00032
HISTO_AAR.Contig2	GeneSet	cds	6971	7345	.	+	0	ID=cds0000032;Parent=ucsf_hc.01_1.G217B.00032
HISTO_AAU.Contig13	GeneSet	gene	3996	4510	.	+	.	ID=ucsf_hc.01_1.G217B.00033;Name=ucsf_hc.01_1.G217B.00033
HISTO_AAU.Contig13	GeneSet	exon	3996	4510	.	+	.	Parent=ucsf_hc.01_1.G217B.00033
HISTO_AAU.Contig13	GeneSet	gene	4154	5169	.	-	.	ID=ucsf_hc.01_1.G217B.00034;Name=ucsf_hc.01_1.G217B.00034
HISTO_AAU.Contig13	GeneSet	exon	4154	5169	.	-	.	Parent=ucsf_hc.01_1.G217B.00034
HISTO_AB.Contig7	GeneSet	gene	41893	42199	.	+	.	ID=ucsf_hc.01_1.G217B.00035;Name=ucsf_hc.01_1.G217B.00035
HISTO_AB.Contig7	GeneSet	exon	41893	42199	.	+	.	Parent=ucsf_hc.01_1.G217B.00035
HISTO_ABA.Contig1	GeneSet	gene	3661	4565	.	+	.	ID=ucsf_hc.01_1.G217B.00036;Name=ucsf_hc.01_1.G217B.00036
HISTO_ABA.Contig1	GeneSet	exon	3661	3869	.	+	.	Parent=ucsf_hc.01_1.G217B.00036
HISTO_ABA.Contig1	GeneSet	exon	3941	4565	.	+	.	Parent=ucsf_hc.01_1.G217B.00036
HISTO_ABA.Contig1	GeneSet	cds	3744	3869	.	+	0	ID=cds0000036;Parent=ucsf_hc.01_1.G217B.00036
HISTO_ABA.Contig1	GeneSet	cds	3941	4003	.	+	0	ID=cds0000036;Parent=ucsf_hc.01_1.G217B.00036
HISTO_ABF.Contig14	GeneSet	gene	2511	2834	.	-	.	ID=ucsf_hc.01_1.G217B.00037;Name=ucsf_hc.01_1.G217B.00037
HISTO_ABF.Contig14	GeneSet	exon	2511	2834	.	-	.	Parent=ucsf_hc.01_1.G217B.00037
HISTO_ABF.Contig14	GeneSet	cds	2539	2769	.	-	0	ID=cds0000037;Parent=ucsf_hc.01_1.G217B.00037
HISTO_AE.Contig41	GeneSet	gene	8584	9410	.	-	.	ID=ucsf_hc.01_1.G217B.00038;Name=ucsf_hc.01_1.G217B.00038
HISTO_AE.Contig41	GeneSet	exon	9086	9410	.	-	.	Parent=ucsf_hc.01_1.G217B.00038
HISTO_AE.Contig41	GeneSet	exon	8584	9020	.	-	.	Parent=ucsf_hc.01_1.G217B.00038
HISTO_AE.Contig41	GeneSet	cds	9086	9124	.	-	0	ID=cds0000038;Parent=ucsf_hc.01_1.G217B.00038
HISTO_AE.Contig41	GeneSet	cds	8682	9020	.	-	0	ID=cds0000038;Parent=ucsf_hc.01_1.G217B.00038
HISTO_AL.Contig313	GeneSet	gene	41682	43157	.	-	.	ID=ucsf_hc.01_1.G217B.00039;Name=ucsf_hc.01_1.G217B.00039
HISTO_AL.Contig313	GeneSet	exon	42886	43157	.	-	.	Parent=ucsf_hc.01_1.G217B.00039
HISTO_AL.Contig313	GeneSet	exon	41682	42824	.	-	.	Parent=ucsf_hc.01_1.G217B.00039
HISTO_AL.Contig313	GeneSet	cds	42886	43029	.	-	0	ID=cds0000039;Parent=ucsf_hc.01_1.G217B.00039
HISTO_AL.Contig313	GeneSet	cds	42240	42824	.	-	0	ID=cds0000039;Parent=ucsf_hc.01_1.G217B.00039
HISTO_AL.Contig317	GeneSet	gene	11940	12829	.	-	.	ID=ucsf_hc.01_1.G217B.00040;Name=ucsf_hc.01_1.G217B.00040
HISTO_AL.Contig317	GeneSet	exon	12590	12829	.	-	.	Parent=ucsf_hc.01_1.G217B.00040
HISTO_AL.Contig317	GeneSet	exon	12468	12521	.	-	.	Parent=ucsf_hc.01_1.G217B.00040
HISTO_AL.Contig317	GeneSet	exon	12330	12398	.	-	.	Parent=ucsf_hc.01_1.G217B.00040
HISTO_AL.Contig317	GeneSet	exon	11940	12277	.	-	.	Parent=ucsf_hc.01_1.G217B.00040
HISTO_AL.Contig317	GeneSet	cds	12590	12745	.	-	0	ID=cds0000040;Parent=ucsf_hc.01_1.G217B.00040
HISTO_AL.Contig317	GeneSet	cds	12468	12521	.	-	0	ID=cds0000040;Parent=ucsf_hc.01_1.G217B.00040
HISTO_AL.Contig317	GeneSet	cds	12330	12398	.	-	0	ID=cds0000040;Parent=ucsf_hc.01_1.G217B.00040
HISTO_AL.Contig317	GeneSet	cds	12263	12277	.	-	0	ID=cds0000040;Parent=ucsf_hc.01_1.G217B.00040
HISTO_AL.Contig317	GeneSet	gene	14106	14906	.	-	.	ID=ucsf_hc.01_1.G217B.00041;Name=ucsf_hc.01_1.G217B.00041
HISTO_AL.Contig317	GeneSet	exon	14106	14906	.	-	.	Parent=ucsf_hc.01_1.G217B.00041
HISTO_AL.Contig317	GeneSet	cds	14487	14705	.	-	0	ID=cds0000041;Parent=ucsf_hc.01_1.G217B.00041
HISTO_AL.Contig317	GeneSet	gene	15143	15496	.	+	.	ID=ucsf_hc.01_1.G217B.00042;Name=ucsf_hc.01_1.G217B.00042
HISTO_AL.Contig317	GeneSet	exon	15143	15209	.	+	.	Parent=ucsf_hc.01_1.G217B.00042
HISTO_AL.Contig317	GeneSet	exon	15267	15496	.	+	.	Parent=ucsf_hc.01_1.G217B.00042
HISTO_AL.Contig317	GeneSet	gene	15244	16505	.	-	.	ID=ucsf_hc.01_1.G217B.00043;Name=ucsf_hc.01_1.G217B.00043
HISTO_AL.Contig317	GeneSet	exon	15244	16505	.	-	.	Parent=ucsf_hc.01_1.G217B.00043
HISTO_AL.Contig317	GeneSet	cds	15386	15616	.	-	0	ID=cds0000043;Parent=ucsf_hc.01_1.G217B.00043
HISTO_AL.Contig317	GeneSet	gene	16813	22224	.	+	.	ID=ucsf_hc.01_1.G217B.00044;Name=ucsf_hc.01_1.G217B.00044
HISTO_AL.Contig317	GeneSet	exon	16813	17318	.	+	.	Parent=ucsf_hc.01_1.G217B.00044
HISTO_AL.Contig317	GeneSet	exon	17402	19078	.	+	.	Parent=ucsf_hc.01_1.G217B.00044
HISTO_AL.Contig317	GeneSet	exon	19138	22224	.	+	.	Parent=ucsf_hc.01_1.G217B.00044
HISTO_AL.Contig317	GeneSet	cds	16965	17318	.	+	0	ID=cds0000044;Parent=ucsf_hc.01_1.G217B.00044
HISTO_AL.Contig317	GeneSet	cds	17402	19078	.	+	0	ID=cds0000044;Parent=ucsf_hc.01_1.G217B.00044
HISTO_AL.Contig317	GeneSet	cds	19138	21801	.	+	0	ID=cds0000044;Parent=ucsf_hc.01_1.G217B.00044
HISTO_AL.Contig317	GeneSet	gene	22394	26366	.	-	.	ID=ucsf_hc.01_1.G217B.00045;Name=ucsf_hc.01_1.G217B.00045
HISTO_AL.Contig317	GeneSet	exon	26132	26366	.	-	.	Parent=ucsf_hc.01_1.G217B.00045
HISTO_AL.Contig317	GeneSet	exon	23526	25866	.	-	.	Parent=ucsf_hc.01_1.G217B.00045
HISTO_AL.Contig317	GeneSet	exon	22394	23447	.	-	.	Parent=ucsf_hc.01_1.G217B.00045
HISTO_AL.Contig317	GeneSet	cds	23526	25706	.	-	0	ID=cds0000045;Parent=ucsf_hc.01_1.G217B.00045
HISTO_AL.Contig317	GeneSet	cds	23007	23447	.	-	0	ID=cds0000045;Parent=ucsf_hc.01_1.G217B.00045
HISTO_AL.Contig317	GeneSet	gene	26542	27860	.	-	.	ID=ucsf_hc.01_1.G217B.00046;Name=ucsf_hc.01_1.G217B.00046
HISTO_AL.Contig317	GeneSet	exon	26542	27860	.	-	.	Parent=ucsf_hc.01_1.G217B.00046
HISTO_AL.Contig317	GeneSet	cds	26721	27635	.	-	0	ID=cds0000046;Parent=ucsf_hc.01_1.G217B.00046
HISTO_AL.Contig317	GeneSet	gene	28000	31080	.	+	.	ID=ucsf_hc.01_1.G217B.00047;Name=ucsf_hc.01_1.G217B.00047
HISTO_AL.Contig317	GeneSet	exon	28000	28105	.	+	.	Parent=ucsf_hc.01_1.G217B.00047
HISTO_AL.Contig317	GeneSet	exon	28192	28412	.	+	.	Parent=ucsf_hc.01_1.G217B.00047
HISTO_AL.Contig317	GeneSet	exon	28700	28783	.	+	.	Parent=ucsf_hc.01_1.G217B.00047
HISTO_AL.Contig317	GeneSet	exon	29010	29114	.	+	.	Parent=ucsf_hc.01_1.G217B.00047
HISTO_AL.Contig317	GeneSet	exon	29270	30070	.	+	.	Parent=ucsf_hc.01_1.G217B.00047
HISTO_AL.Contig317	GeneSet	exon	30208	31080	.	+	.	Parent=ucsf_hc.01_1.G217B.00047
HISTO_AL.Contig317	GeneSet	cds	28391	28412	.	+	0	ID=cds0000047;Parent=ucsf_hc.01_1.G217B.00047
HISTO_AL.Contig317	GeneSet	cds	28700	28783	.	+	0	ID=cds0000047;Parent=ucsf_hc.01_1.G217B.00047
HISTO_AL.Contig317	GeneSet	cds	29010	29114	.	+	0	ID=cds0000047;Parent=ucsf_hc.01_1.G217B.00047
HISTO_AL.Contig317	GeneSet	cds	29270	30070	.	+	0	ID=cds0000047;Parent=ucsf_hc.01_1.G217B.00047
HISTO_AL.Contig317	GeneSet	cds	30208	30437	.	+	0	ID=cds0000047;Parent=ucsf_hc.01_1.G217B.00047
HISTO_AL.Contig317	GeneSet	gene	31189	32295	.	-	.	ID=ucsf_hc.01_1.G217B.00048;Name=ucsf_hc.01_1.G217B.00048
HISTO_AL.Contig317	GeneSet	exon	31189	32295	.	-	.	Parent=ucsf_hc.01_1.G217B.00048
HISTO_AL.Contig317	GeneSet	cds	31800	32045	.	-	0	ID=cds0000048;Parent=ucsf_hc.01_1.G217B.00048
HISTO_AL.Contig317	GeneSet	gene	32482	34516	.	+	.	ID=ucsf_hc.01_1.G217B.00049;Name=ucsf_hc.01_1.G217B.00049
HISTO_AL.Contig317	GeneSet	exon	32482	32571	.	+	.	Parent=ucsf_hc.01_1.G217B.00049
HISTO_AL.Contig317	GeneSet	exon	32628	34159	.	+	.	Parent=ucsf_hc.01_1.G217B.00049
HISTO_AL.Contig317	GeneSet	exon	34278	34516	.	+	.	Parent=ucsf_hc.01_1.G217B.00049
HISTO_AL.Contig317	GeneSet	gene	34660	37557	.	+	.	ID=ucsf_hc.01_1.G217B.00050;Name=ucsf_hc.01_1.G217B.00050
HISTO_AL.Contig317	GeneSet	exon	34660	35054	.	+	.	Parent=ucsf_hc.01_1.G217B.00050
HISTO_AL.Contig317	GeneSet	exon	35197	37557	.	+	.	Parent=ucsf_hc.01_1.G217B.00050
HISTO_AL.Contig317	GeneSet	cds	35029	35054	.	+	0	ID=cds0000050;Parent=ucsf_hc.01_1.G217B.00050
HISTO_AL.Contig317	GeneSet	cds	35197	35647	.	+	0	ID=cds0000050;Parent=ucsf_hc.01_1.G217B.00050
HISTO_AL.Contig317	GeneSet	gene	37969	41396	.	-	.	ID=ucsf_hc.01_1.G217B.00051;Name=ucsf_hc.01_1.G217B.00051
HISTO_AL.Contig317	GeneSet	exon	40888	41396	.	-	.	Parent=ucsf_hc.01_1.G217B.00051
HISTO_AL.Contig317	GeneSet	exon	40743	40809	.	-	.	Parent=ucsf_hc.01_1.G217B.00051
HISTO_AL.Contig317	GeneSet	exon	40596	40666	.	-	.	Parent=ucsf_hc.01_1.G217B.00051
HISTO_AL.Contig317	GeneSet	exon	40351	40531	.	-	.	Parent=ucsf_hc.01_1.G217B.00051
HISTO_AL.Contig317	GeneSet	exon	40069	40260	.	-	.	Parent=ucsf_hc.01_1.G217B.00051
HISTO_AL.Contig317	GeneSet	exon	39476	40010	.	-	.	Parent=ucsf_hc.01_1.G217B.00051
HISTO_AL.Contig317	GeneSet	exon	37969	39339	.	-	.	Parent=ucsf_hc.01_1.G217B.00051
HISTO_AL.Contig317	GeneSet	cds	40888	40997	.	-	0	ID=cds0000051;Parent=ucsf_hc.01_1.G217B.00051
HISTO_AL.Contig317	GeneSet	cds	40743	40809	.	-	0	ID=cds0000051;Parent=ucsf_hc.01_1.G217B.00051
HISTO_AL.Contig317	GeneSet	cds	40596	40666	.	-	0	ID=cds0000051;Parent=ucsf_hc.01_1.G217B.00051
HISTO_AL.Contig317	GeneSet	cds	40351	40531	.	-	0	ID=cds0000051;Parent=ucsf_hc.01_1.G217B.00051
HISTO_AL.Contig317	GeneSet	cds	40069	40260	.	-	0	ID=cds0000051;Parent=ucsf_hc.01_1.G217B.00051
HISTO_AL.Contig317	GeneSet	cds	39476	40010	.	-	0	ID=cds0000051;Parent=ucsf_hc.01_1.G217B.00051
HISTO_AL.Contig317	GeneSet	cds	39215	39339	.	-	0	ID=cds0000051;Parent=ucsf_hc.01_1.G217B.00051
HISTO_AL.Contig317	GeneSet	gene	41632	43580	.	+	.	ID=ucsf_hc.01_1.G217B.00052;Name=ucsf_hc.01_1.G217B.00052
HISTO_AL.Contig317	GeneSet	exon	41632	41780	.	+	.	Parent=ucsf_hc.01_1.G217B.00052
HISTO_AL.Contig317	GeneSet	exon	41892	41970	.	+	.	Parent=ucsf_hc.01_1.G217B.00052
HISTO_AL.Contig317	GeneSet	exon	42047	42240	.	+	.	Parent=ucsf_hc.01_1.G217B.00052
HISTO_AL.Contig317	GeneSet	exon	42357	42856	.	+	.	Parent=ucsf_hc.01_1.G217B.00052
HISTO_AL.Contig317	GeneSet	exon	42954	43093	.	+	.	Parent=ucsf_hc.01_1.G217B.00052
HISTO_AL.Contig317	GeneSet	exon	43166	43580	.	+	.	Parent=ucsf_hc.01_1.G217B.00052
HISTO_AL.Contig317	GeneSet	cds	42193	42240	.	+	0	ID=cds0000052;Parent=ucsf_hc.01_1.G217B.00052
HISTO_AL.Contig317	GeneSet	cds	42357	42856	.	+	0	ID=cds0000052;Parent=ucsf_hc.01_1.G217B.00052
HISTO_AL.Contig317	GeneSet	cds	42954	42978	.	+	0	ID=cds0000052;Parent=ucsf_hc.01_1.G217B.00052
HISTO_AL.Contig317	GeneSet	gene	43783	45113	.	-	.	ID=ucsf_hc.01_1.G217B.00053;Name=ucsf_hc.01_1.G217B.00053
HISTO_AL.Contig317	GeneSet	exon	43783	45113	.	-	.	Parent=ucsf_hc.01_1.G217B.00053
HISTO_AL.Contig317	GeneSet	cds	44199	44399	.	-	0	ID=cds0000053;Parent=ucsf_hc.01_1.G217B.00053
HISTO_AL.Contig317	GeneSet	gene	45273	50439	.	+	.	ID=ucsf_hc.01_1.G217B.00054;Name=ucsf_hc.01_1.G217B.00054
HISTO_AL.Contig317	GeneSet	exon	45273	45862	.	+	.	Parent=ucsf_hc.01_1.G217B.00054
HISTO_AL.Contig317	GeneSet	exon	45964	46029	.	+	.	Parent=ucsf_hc.01_1.G217B.00054
HISTO_AL.Contig317	GeneSet	exon	46150	46208	.	+	.	Parent=ucsf_hc.01_1.G217B.00054
HISTO_AL.Contig317	GeneSet	exon	46308	46326	.	+	.	Parent=ucsf_hc.01_1.G217B.00054
HISTO_AL.Contig317	GeneSet	exon	46486	46551	.	+	.	Parent=ucsf_hc.01_1.G217B.00054
HISTO_AL.Contig317	GeneSet	exon	46627	46729	.	+	.	Parent=ucsf_hc.01_1.G217B.00054
HISTO_AL.Contig317	GeneSet	exon	46811	46827	.	+	.	Parent=ucsf_hc.01_1.G217B.00054
HISTO_AL.Contig317	GeneSet	exon	46892	48507	.	+	.	Parent=ucsf_hc.01_1.G217B.00054
HISTO_AL.Contig317	GeneSet	exon	48584	50439	.	+	.	Parent=ucsf_hc.01_1.G217B.00054
HISTO_AL.Contig317	GeneSet	cds	45860	45862	.	+	0	ID=cds0000054;Parent=ucsf_hc.01_1.G217B.00054
HISTO_AL.Contig317	GeneSet	cds	45964	46029	.	+	0	ID=cds0000054;Parent=ucsf_hc.01_1.G217B.00054
HISTO_AL.Contig317	GeneSet	cds	46150	46208	.	+	0	ID=cds0000054;Parent=ucsf_hc.01_1.G217B.00054
HISTO_AL.Contig317	GeneSet	cds	46308	46326	.	+	0	ID=cds0000054;Parent=ucsf_hc.01_1.G217B.00054
HISTO_AL.Contig317	GeneSet	cds	46486	46551	.	+	0	ID=cds0000054;Parent=ucsf_hc.01_1.G217B.00054
HISTO_AL.Contig317	GeneSet	cds	46627	46729	.	+	0	ID=cds0000054;Parent=ucsf_hc.01_1.G217B.00054
HISTO_AL.Contig317	GeneSet	cds	46811	46827	.	+	0	ID=cds0000054;Parent=ucsf_hc.01_1.G217B.00054
HISTO_AL.Contig317	GeneSet	cds	46892	48507	.	+	0	ID=cds0000054;Parent=ucsf_hc.01_1.G217B.00054
HISTO_AL.Contig317	GeneSet	cds	48584	49769	.	+	0	ID=cds0000054;Parent=ucsf_hc.01_1.G217B.00054
HISTO_AL.Contig317	GeneSet	gene	50649	53377	.	+	.	ID=ucsf_hc.01_1.G217B.00055;Name=ucsf_hc.01_1.G217B.00055
HISTO_AL.Contig317	GeneSet	exon	50649	51578	.	+	.	Parent=ucsf_hc.01_1.G217B.00055
HISTO_AL.Contig317	GeneSet	exon	51721	53377	.	+	.	Parent=ucsf_hc.01_1.G217B.00055
HISTO_AL.Contig317	GeneSet	cds	51330	51578	.	+	0	ID=cds0000055;Parent=ucsf_hc.01_1.G217B.00055
HISTO_AL.Contig317	GeneSet	cds	51721	52746	.	+	0	ID=cds0000055;Parent=ucsf_hc.01_1.G217B.00055
HISTO_AL.Contig317	GeneSet	gene	53389	53807	.	-	.	ID=ucsf_hc.01_1.G217B.00056;Name=ucsf_hc.01_1.G217B.00056
HISTO_AL.Contig317	GeneSet	exon	53389	53807	.	-	.	Parent=ucsf_hc.01_1.G217B.00056
HISTO_AL.Contig317	GeneSet	gene	53876	55318	.	-	.	ID=ucsf_hc.01_1.G217B.00057;Name=ucsf_hc.01_1.G217B.00057
HISTO_AL.Contig317	GeneSet	exon	55178	55318	.	-	.	Parent=ucsf_hc.01_1.G217B.00057
HISTO_AL.Contig317	GeneSet	exon	53876	55121	.	-	.	Parent=ucsf_hc.01_1.G217B.00057
HISTO_AL.Contig317	GeneSet	gene	55399	57732	.	-	.	ID=ucsf_hc.01_1.G217B.00058;Name=ucsf_hc.01_1.G217B.00058
HISTO_AL.Contig317	GeneSet	exon	55399	57732	.	-	.	Parent=ucsf_hc.01_1.G217B.00058
HISTO_AL.Contig317	GeneSet	cds	55495	57690	.	-	0	ID=cds0000058;Parent=ucsf_hc.01_1.G217B.00058
HISTO_AL.Contig317	GeneSet	gene	57865	59780	.	+	.	ID=ucsf_hc.01_1.G217B.00059;Name=ucsf_hc.01_1.G217B.00059
HISTO_AL.Contig317	GeneSet	exon	57865	58005	.	+	.	Parent=ucsf_hc.01_1.G217B.00059
HISTO_AL.Contig317	GeneSet	exon	58069	59780	.	+	.	Parent=ucsf_hc.01_1.G217B.00059
HISTO_AL.Contig317	GeneSet	cds	57935	58005	.	+	0	ID=cds0000059;Parent=ucsf_hc.01_1.G217B.00059
HISTO_AL.Contig317	GeneSet	cds	58069	59578	.	+	0	ID=cds0000059;Parent=ucsf_hc.01_1.G217B.00059
HISTO_AL.Contig317	GeneSet	gene	59800	62482	.	-	.	ID=ucsf_hc.01_1.G217B.00060;Name=ucsf_hc.01_1.G217B.00060
HISTO_AL.Contig317	GeneSet	exon	62118	62482	.	-	.	Parent=ucsf_hc.01_1.G217B.00060
HISTO_AL.Contig317	GeneSet	exon	60782	61995	.	-	.	Parent=ucsf_hc.01_1.G217B.00060
HISTO_AL.Contig317	GeneSet	exon	59800	60678	.	-	.	Parent=ucsf_hc.01_1.G217B.00060
HISTO_AL.Contig317	GeneSet	cds	62118	62257	.	-	0	ID=cds0000060;Parent=ucsf_hc.01_1.G217B.00060
HISTO_AL.Contig317	GeneSet	cds	60782	61995	.	-	0	ID=cds0000060;Parent=ucsf_hc.01_1.G217B.00060
HISTO_AL.Contig317	GeneSet	cds	60407	60678	.	-	0	ID=cds0000060;Parent=ucsf_hc.01_1.G217B.00060
HISTO_AL.Contig317	GeneSet	gene	62748	65062	.	-	.	ID=ucsf_hc.01_1.G217B.00061;Name=ucsf_hc.01_1.G217B.00061
HISTO_AL.Contig317	GeneSet	exon	64932	65062	.	-	.	Parent=ucsf_hc.01_1.G217B.00061
HISTO_AL.Contig317	GeneSet	exon	64826	64881	.	-	.	Parent=ucsf_hc.01_1.G217B.00061
HISTO_AL.Contig317	GeneSet	exon	64508	64758	.	-	.	Parent=ucsf_hc.01_1.G217B.00061
HISTO_AL.Contig317	GeneSet	exon	64261	64436	.	-	.	Parent=ucsf_hc.01_1.G217B.00061
HISTO_AL.Contig317	GeneSet	exon	63864	64190	.	-	.	Parent=ucsf_hc.01_1.G217B.00061
HISTO_AL.Contig317	GeneSet	exon	63782	63806	.	-	.	Parent=ucsf_hc.01_1.G217B.00061
HISTO_AL.Contig317	GeneSet	exon	63598	63723	.	-	.	Parent=ucsf_hc.01_1.G217B.00061
HISTO_AL.Contig317	GeneSet	exon	63326	63523	.	-	.	Parent=ucsf_hc.01_1.G217B.00061
HISTO_AL.Contig317	GeneSet	exon	62748	63234	.	-	.	Parent=ucsf_hc.01_1.G217B.00061
HISTO_AL.Contig317	GeneSet	cds	64932	64988	.	-	0	ID=cds0000061;Parent=ucsf_hc.01_1.G217B.00061
HISTO_AL.Contig317	GeneSet	cds	64826	64881	.	-	0	ID=cds0000061;Parent=ucsf_hc.01_1.G217B.00061
HISTO_AL.Contig317	GeneSet	cds	64508	64758	.	-	0	ID=cds0000061;Parent=ucsf_hc.01_1.G217B.00061
HISTO_AL.Contig317	GeneSet	cds	64261	64436	.	-	0	ID=cds0000061;Parent=ucsf_hc.01_1.G217B.00061
HISTO_AL.Contig317	GeneSet	cds	63864	64190	.	-	0	ID=cds0000061;Parent=ucsf_hc.01_1.G217B.00061
HISTO_AL.Contig317	GeneSet	cds	63782	63806	.	-	0	ID=cds0000061;Parent=ucsf_hc.01_1.G217B.00061
HISTO_AL.Contig317	GeneSet	cds	63598	63723	.	-	0	ID=cds0000061;Parent=ucsf_hc.01_1.G217B.00061
HISTO_AL.Contig317	GeneSet	cds	63326	63523	.	-	0	ID=cds0000061;Parent=ucsf_hc.01_1.G217B.00061
HISTO_AL.Contig317	GeneSet	cds	63074	63234	.	-	0	ID=cds0000061;Parent=ucsf_hc.01_1.G217B.00061
HISTO_AL.Contig317	GeneSet	gene	65188	68019	.	+	.	ID=ucsf_hc.01_1.G217B.00062;Name=ucsf_hc.01_1.G217B.00062
HISTO_AL.Contig317	GeneSet	exon	65188	65735	.	+	.	Parent=ucsf_hc.01_1.G217B.00062
HISTO_AL.Contig317	GeneSet	exon	65793	65910	.	+	.	Parent=ucsf_hc.01_1.G217B.00062
HISTO_AL.Contig317	GeneSet	exon	65976	67763	.	+	.	Parent=ucsf_hc.01_1.G217B.00062
HISTO_AL.Contig317	GeneSet	exon	67885	68019	.	+	.	Parent=ucsf_hc.01_1.G217B.00062
HISTO_AL.Contig317	GeneSet	cds	65225	65735	.	+	0	ID=cds0000062;Parent=ucsf_hc.01_1.G217B.00062
HISTO_AL.Contig317	GeneSet	cds	65793	65910	.	+	0	ID=cds0000062;Parent=ucsf_hc.01_1.G217B.00062
HISTO_AL.Contig317	GeneSet	cds	65976	66606	.	+	0	ID=cds0000062;Parent=ucsf_hc.01_1.G217B.00062
HISTO_AL.Contig317	GeneSet	gene	65726	68807	.	-	.	ID=ucsf_hc.01_1.G217B.00063;Name=ucsf_hc.01_1.G217B.00063
HISTO_AL.Contig317	GeneSet	exon	68561	68807	.	-	.	Parent=ucsf_hc.01_1.G217B.00063
HISTO_AL.Contig317	GeneSet	exon	68226	68490	.	-	.	Parent=ucsf_hc.01_1.G217B.00063
HISTO_AL.Contig317	GeneSet	exon	67885	68112	.	-	.	Parent=ucsf_hc.01_1.G217B.00063
HISTO_AL.Contig317	GeneSet	exon	67572	67763	.	-	.	Parent=ucsf_hc.01_1.G217B.00063
HISTO_AL.Contig317	GeneSet	exon	65726	67513	.	-	.	Parent=ucsf_hc.01_1.G217B.00063
HISTO_AL.Contig317	GeneSet	cds	68561	68610	.	-	0	ID=cds0000063;Parent=ucsf_hc.01_1.G217B.00063
HISTO_AL.Contig317	GeneSet	cds	68226	68490	.	-	0	ID=cds0000063;Parent=ucsf_hc.01_1.G217B.00063
HISTO_AL.Contig317	GeneSet	cds	67885	68112	.	-	0	ID=cds0000063;Parent=ucsf_hc.01_1.G217B.00063
HISTO_AL.Contig317	GeneSet	cds	67572	67763	.	-	0	ID=cds0000063;Parent=ucsf_hc.01_1.G217B.00063
HISTO_AL.Contig317	GeneSet	cds	66764	67513	.	-	0	ID=cds0000063;Parent=ucsf_hc.01_1.G217B.00063
HISTO_AL.Contig317	GeneSet	gene	68928	70286	.	+	.	ID=ucsf_hc.01_1.G217B.00064;Name=ucsf_hc.01_1.G217B.00064
HISTO_AL.Contig317	GeneSet	exon	68928	70286	.	+	.	Parent=ucsf_hc.01_1.G217B.00064
HISTO_AL.Contig317	GeneSet	gene	69184	72627	.	-	.	ID=ucsf_hc.01_1.G217B.00065;Name=ucsf_hc.01_1.G217B.00065
HISTO_AL.Contig317	GeneSet	exon	70887	72627	.	-	.	Parent=ucsf_hc.01_1.G217B.00065
HISTO_AL.Contig317	GeneSet	exon	69184	70832	.	-	.	Parent=ucsf_hc.01_1.G217B.00065
HISTO_AL.Contig317	GeneSet	cds	70887	71964	.	-	0	ID=cds0000065;Parent=ucsf_hc.01_1.G217B.00065
HISTO_AL.Contig317	GeneSet	cds	69682	70832	.	-	0	ID=cds0000065;Parent=ucsf_hc.01_1.G217B.00065
HISTO_AL.Contig317	GeneSet	gene	72232	76994	.	+	.	ID=ucsf_hc.01_1.G217B.00066;Name=ucsf_hc.01_1.G217B.00066
HISTO_AL.Contig317	GeneSet	exon	72232	73475	.	+	.	Parent=ucsf_hc.01_1.G217B.00066
HISTO_AL.Contig317	GeneSet	exon	73538	74098	.	+	.	Parent=ucsf_hc.01_1.G217B.00066
HISTO_AL.Contig317	GeneSet	exon	74170	74894	.	+	.	Parent=ucsf_hc.01_1.G217B.00066
HISTO_AL.Contig317	GeneSet	exon	74967	75138	.	+	.	Parent=ucsf_hc.01_1.G217B.00066
HISTO_AL.Contig317	GeneSet	exon	75199	75668	.	+	.	Parent=ucsf_hc.01_1.G217B.00066
HISTO_AL.Contig317	GeneSet	exon	75809	76994	.	+	.	Parent=ucsf_hc.01_1.G217B.00066
HISTO_AL.Contig317	GeneSet	cds	72368	73475	.	+	0	ID=cds0000066;Parent=ucsf_hc.01_1.G217B.00066
HISTO_AL.Contig317	GeneSet	cds	73538	74098	.	+	0	ID=cds0000066;Parent=ucsf_hc.01_1.G217B.00066
HISTO_AL.Contig317	GeneSet	cds	74170	74417	.	+	0	ID=cds0000066;Parent=ucsf_hc.01_1.G217B.00066
HISTO_AL.Contig317	GeneSet	gene	75853	80249	.	-	.	ID=ucsf_hc.01_1.G217B.00067;Name=ucsf_hc.01_1.G217B.00067
HISTO_AL.Contig317	GeneSet	exon	75853	80249	.	-	.	Parent=ucsf_hc.01_1.G217B.00067
HISTO_AL.Contig317	GeneSet	cds	77161	80145	.	-	0	ID=cds0000067;Parent=ucsf_hc.01_1.G217B.00067
HISTO_AL.Contig317	GeneSet	gene	80432	86965	.	+	.	ID=ucsf_hc.01_1.G217B.00068;Name=ucsf_hc.01_1.G217B.00068
HISTO_AL.Contig317	GeneSet	exon	80432	80783	.	+	.	Parent=ucsf_hc.01_1.G217B.00068
HISTO_AL.Contig317	GeneSet	exon	80847	81717	.	+	.	Parent=ucsf_hc.01_1.G217B.00068
HISTO_AL.Contig317	GeneSet	exon	81817	83432	.	+	.	Parent=ucsf_hc.01_1.G217B.00068
HISTO_AL.Contig317	GeneSet	exon	83496	85129	.	+	.	Parent=ucsf_hc.01_1.G217B.00068
HISTO_AL.Contig317	GeneSet	exon	85194	86965	.	+	.	Parent=ucsf_hc.01_1.G217B.00068
HISTO_AL.Contig317	GeneSet	cds	83153	83432	.	+	0	ID=cds0000068;Parent=ucsf_hc.01_1.G217B.00068
HISTO_AL.Contig317	GeneSet	cds	83496	85129	.	+	0	ID=cds0000068;Parent=ucsf_hc.01_1.G217B.00068
HISTO_AL.Contig317	GeneSet	cds	85194	85892	.	+	0	ID=cds0000068;Parent=ucsf_hc.01_1.G217B.00068
HISTO_AL.Contig317	GeneSet	gene	83242	88882	.	-	.	ID=ucsf_hc.01_1.G217B.00069;Name=ucsf_hc.01_1.G217B.00069
HISTO_AL.Contig317	GeneSet	exon	87700	88882	.	-	.	Parent=ucsf_hc.01_1.G217B.00069
HISTO_AL.Contig317	GeneSet	exon	87137	87630	.	-	.	Parent=ucsf_hc.01_1.G217B.00069
HISTO_AL.Contig317	GeneSet	exon	85194	86988	.	-	.	Parent=ucsf_hc.01_1.G217B.00069
HISTO_AL.Contig317	GeneSet	exon	83496	85129	.	-	.	Parent=ucsf_hc.01_1.G217B.00069
HISTO_AL.Contig317	GeneSet	exon	83242	83432	.	-	.	Parent=ucsf_hc.01_1.G217B.00069
HISTO_AL.Contig317	GeneSet	cds	87700	88674	.	-	0	ID=cds0000069;Parent=ucsf_hc.01_1.G217B.00069
HISTO_AL.Contig317	GeneSet	cds	87137	87630	.	-	0	ID=cds0000069;Parent=ucsf_hc.01_1.G217B.00069
HISTO_AL.Contig317	GeneSet	cds	86697	86988	.	-	0	ID=cds0000069;Parent=ucsf_hc.01_1.G217B.00069
HISTO_AL.Contig317	GeneSet	gene	88924	91014	.	-	.	ID=ucsf_hc.01_1.G217B.00070;Name=ucsf_hc.01_1.G217B.00070
HISTO_AL.Contig317	GeneSet	exon	88924	91014	.	-	.	Parent=ucsf_hc.01_1.G217B.00070
HISTO_AL.Contig317	GeneSet	cds	90574	90768	.	-	0	ID=cds0000070;Parent=ucsf_hc.01_1.G217B.00070
HISTO_AL.Contig317	GeneSet	gene	89396	91234	.	+	.	ID=ucsf_hc.01_1.G217B.00071;Name=ucsf_hc.01_1.G217B.00071
HISTO_AL.Contig317	GeneSet	exon	89396	91234	.	+	.	Parent=ucsf_hc.01_1.G217B.00071
HISTO_AL.Contig317	GeneSet	cds	90335	90802	.	+	0	ID=cds0000071;Parent=ucsf_hc.01_1.G217B.00071
HISTO_AL.Contig317	GeneSet	gene	91423	93161	.	+	.	ID=ucsf_hc.01_1.G217B.00072;Name=ucsf_hc.01_1.G217B.00072
HISTO_AL.Contig317	GeneSet	exon	91423	93161	.	+	.	Parent=ucsf_hc.01_1.G217B.00072
HISTO_AL.Contig317	GeneSet	cds	92373	92576	.	+	0	ID=cds0000072;Parent=ucsf_hc.01_1.G217B.00072
HISTO_AL.Contig317	GeneSet	gene	91944	95396	.	-	.	ID=ucsf_hc.01_1.G217B.00073;Name=ucsf_hc.01_1.G217B.00073
HISTO_AL.Contig317	GeneSet	exon	95282	95396	.	-	.	Parent=ucsf_hc.01_1.G217B.00073
HISTO_AL.Contig317	GeneSet	exon	91944	95225	.	-	.	Parent=ucsf_hc.01_1.G217B.00073
HISTO_AL.Contig317	GeneSet	cds	92324	94798	.	-	0	ID=cds0000073;Parent=ucsf_hc.01_1.G217B.00073
HISTO_AL.Contig317	GeneSet	gene	95745	97603	.	-	.	ID=ucsf_hc.01_1.G217B.00074;Name=ucsf_hc.01_1.G217B.00074
HISTO_AL.Contig317	GeneSet	exon	97266	97603	.	-	.	Parent=ucsf_hc.01_1.G217B.00074
HISTO_AL.Contig317	GeneSet	exon	95745	97097	.	-	.	Parent=ucsf_hc.01_1.G217B.00074
HISTO_AL.Contig317	GeneSet	cds	97266	97334	.	-	0	ID=cds0000074;Parent=ucsf_hc.01_1.G217B.00074
HISTO_AL.Contig317	GeneSet	cds	95934	97097	.	-	0	ID=cds0000074;Parent=ucsf_hc.01_1.G217B.00074
HISTO_AL.Contig317	GeneSet	gene	97881	101933	.	+	.	ID=ucsf_hc.01_1.G217B.00075;Name=ucsf_hc.01_1.G217B.00075
HISTO_AL.Contig317	GeneSet	exon	97881	99980	.	+	.	Parent=ucsf_hc.01_1.G217B.00075
HISTO_AL.Contig317	GeneSet	exon	100056	100406	.	+	.	Parent=ucsf_hc.01_1.G217B.00075
HISTO_AL.Contig317	GeneSet	exon	100477	100639	.	+	.	Parent=ucsf_hc.01_1.G217B.00075
HISTO_AL.Contig317	GeneSet	exon	100697	100782	.	+	.	Parent=ucsf_hc.01_1.G217B.00075
HISTO_AL.Contig317	GeneSet	exon	100857	101350	.	+	.	Parent=ucsf_hc.01_1.G217B.00075
HISTO_AL.Contig317	GeneSet	exon	101421	101933	.	+	.	Parent=ucsf_hc.01_1.G217B.00075
HISTO_AL.Contig317	GeneSet	cds	100096	100406	.	+	0	ID=cds0000075;Parent=ucsf_hc.01_1.G217B.00075
HISTO_AL.Contig317	GeneSet	cds	100477	100639	.	+	0	ID=cds0000075;Parent=ucsf_hc.01_1.G217B.00075
HISTO_AL.Contig317	GeneSet	cds	100697	100782	.	+	0	ID=cds0000075;Parent=ucsf_hc.01_1.G217B.00075
HISTO_AL.Contig317	GeneSet	cds	100857	101350	.	+	0	ID=cds0000075;Parent=ucsf_hc.01_1.G217B.00075
HISTO_AL.Contig317	GeneSet	cds	101421	101680	.	+	0	ID=cds0000075;Parent=ucsf_hc.01_1.G217B.00075
HISTO_AL.Contig317	GeneSet	gene	102055	106229	.	+	.	ID=ucsf_hc.01_1.G217B.00076;Name=ucsf_hc.01_1.G217B.00076
HISTO_AL.Contig317	GeneSet	exon	102055	102590	.	+	.	Parent=ucsf_hc.01_1.G217B.00076
HISTO_AL.Contig317	GeneSet	exon	102659	103024	.	+	.	Parent=ucsf_hc.01_1.G217B.00076
HISTO_AL.Contig317	GeneSet	exon	103102	104915	.	+	.	Parent=ucsf_hc.01_1.G217B.00076
HISTO_AL.Contig317	GeneSet	exon	104991	106229	.	+	.	Parent=ucsf_hc.01_1.G217B.00076
HISTO_AL.Contig317	GeneSet	cds	102174	102590	.	+	0	ID=cds0000076;Parent=ucsf_hc.01_1.G217B.00076
HISTO_AL.Contig317	GeneSet	cds	102659	103024	.	+	0	ID=cds0000076;Parent=ucsf_hc.01_1.G217B.00076
HISTO_AL.Contig317	GeneSet	cds	103102	104915	.	+	0	ID=cds0000076;Parent=ucsf_hc.01_1.G217B.00076
HISTO_AL.Contig317	GeneSet	cds	104991	105726	.	+	0	ID=cds0000076;Parent=ucsf_hc.01_1.G217B.00076
HISTO_AL.Contig317	GeneSet	gene	106970	108757	.	+	.	ID=ucsf_hc.01_1.G217B.00077;Name=ucsf_hc.01_1.G217B.00077
HISTO_AL.Contig317	GeneSet	exon	106970	107136	.	+	.	Parent=ucsf_hc.01_1.G217B.00077
HISTO_AL.Contig317	GeneSet	exon	107238	107399	.	+	.	Parent=ucsf_hc.01_1.G217B.00077
HISTO_AL.Contig317	GeneSet	exon	107463	108545	.	+	.	Parent=ucsf_hc.01_1.G217B.00077
HISTO_AL.Contig317	GeneSet	exon	108647	108757	.	+	.	Parent=ucsf_hc.01_1.G217B.00077
HISTO_AL.Contig317	GeneSet	cds	107083	107136	.	+	0	ID=cds0000077;Parent=ucsf_hc.01_1.G217B.00077
HISTO_AL.Contig317	GeneSet	cds	107238	107399	.	+	0	ID=cds0000077;Parent=ucsf_hc.01_1.G217B.00077
HISTO_AL.Contig317	GeneSet	cds	107463	108137	.	+	0	ID=cds0000077;Parent=ucsf_hc.01_1.G217B.00077
HISTO_AL.Contig317	GeneSet	gene	108758	110725	.	+	.	ID=ucsf_hc.01_1.G217B.00078;Name=ucsf_hc.01_1.G217B.00078
HISTO_AL.Contig317	GeneSet	exon	108758	109434	.	+	.	Parent=ucsf_hc.01_1.G217B.00078
HISTO_AL.Contig317	GeneSet	exon	109505	110725	.	+	.	Parent=ucsf_hc.01_1.G217B.00078
HISTO_AL.Contig317	GeneSet	cds	109656	110351	.	+	0	ID=cds0000078;Parent=ucsf_hc.01_1.G217B.00078
HISTO_AL.Contig317	GeneSet	gene	110689	112316	.	-	.	ID=ucsf_hc.01_1.G217B.00079;Name=ucsf_hc.01_1.G217B.00079
HISTO_AL.Contig317	GeneSet	exon	110689	112316	.	-	.	Parent=ucsf_hc.01_1.G217B.00079
HISTO_AL.Contig317	GeneSet	cds	111357	112010	.	-	0	ID=cds0000079;Parent=ucsf_hc.01_1.G217B.00079
HISTO_AL.Contig317	GeneSet	gene	112467	114674	.	+	.	ID=ucsf_hc.01_1.G217B.00080;Name=ucsf_hc.01_1.G217B.00080
HISTO_AL.Contig317	GeneSet	exon	112467	114674	.	+	.	Parent=ucsf_hc.01_1.G217B.00080
HISTO_AL.Contig317	GeneSet	cds	113260	113931	.	+	0	ID=cds0000080;Parent=ucsf_hc.01_1.G217B.00080
HISTO_AL.Contig317	GeneSet	gene	112539	113669	.	-	.	ID=ucsf_hc.01_1.G217B.00081;Name=ucsf_hc.01_1.G217B.00081
HISTO_AL.Contig317	GeneSet	exon	113227	113669	.	-	.	Parent=ucsf_hc.01_1.G217B.00081
HISTO_AL.Contig317	GeneSet	exon	112539	113064	.	-	.	Parent=ucsf_hc.01_1.G217B.00081
HISTO_AL.Contig317	GeneSet	cds	113227	113654	.	-	0	ID=cds0000081;Parent=ucsf_hc.01_1.G217B.00081
HISTO_AL.Contig317	GeneSet	cds	112839	113064	.	-	0	ID=cds0000081;Parent=ucsf_hc.01_1.G217B.00081
HISTO_AL.Contig317	GeneSet	gene	114738	116017	.	-	.	ID=ucsf_hc.01_1.G217B.00082;Name=ucsf_hc.01_1.G217B.00082
HISTO_AL.Contig317	GeneSet	exon	115595	116017	.	-	.	Parent=ucsf_hc.01_1.G217B.00082
HISTO_AL.Contig317	GeneSet	exon	115094	115533	.	-	.	Parent=ucsf_hc.01_1.G217B.00082
HISTO_AL.Contig317	GeneSet	exon	114738	114978	.	-	.	Parent=ucsf_hc.01_1.G217B.00082
HISTO_AL.Contig317	GeneSet	cds	115595	115750	.	-	0	ID=cds0000082;Parent=ucsf_hc.01_1.G217B.00082
HISTO_AL.Contig317	GeneSet	cds	115094	115533	.	-	0	ID=cds0000082;Parent=ucsf_hc.01_1.G217B.00082
HISTO_AL.Contig317	GeneSet	cds	114960	114978	.	-	0	ID=cds0000082;Parent=ucsf_hc.01_1.G217B.00082
HISTO_AL.Contig317	GeneSet	gene	116208	117495	.	+	.	ID=ucsf_hc.01_1.G217B.00083;Name=ucsf_hc.01_1.G217B.00083
HISTO_AL.Contig317	GeneSet	exon	116208	116513	.	+	.	Parent=ucsf_hc.01_1.G217B.00083
HISTO_AL.Contig317	GeneSet	exon	116598	117495	.	+	.	Parent=ucsf_hc.01_1.G217B.00083
HISTO_AL.Contig317	GeneSet	cds	116444	116513	.	+	0	ID=cds0000083;Parent=ucsf_hc.01_1.G217B.00083
HISTO_AL.Contig317	GeneSet	cds	116598	116758	.	+	0	ID=cds0000083;Parent=ucsf_hc.01_1.G217B.00083
HISTO_AL.Contig317	GeneSet	gene	116227	118119	.	-	.	ID=ucsf_hc.01_1.G217B.00084;Name=ucsf_hc.01_1.G217B.00084
HISTO_AL.Contig317	GeneSet	exon	116227	118119	.	-	.	Parent=ucsf_hc.01_1.G217B.00084
HISTO_AL.Contig317	GeneSet	cds	116493	117410	.	-	0	ID=cds0000084;Parent=ucsf_hc.01_1.G217B.00084
HISTO_AL.Contig317	GeneSet	gene	118120	120135	.	-	.	ID=ucsf_hc.01_1.G217B.00085;Name=ucsf_hc.01_1.G217B.00085
HISTO_AL.Contig317	GeneSet	exon	118270	120135	.	-	.	Parent=ucsf_hc.01_1.G217B.00085
HISTO_AL.Contig317	GeneSet	exon	118120	118215	.	-	.	Parent=ucsf_hc.01_1.G217B.00085
HISTO_AL.Contig317	GeneSet	cds	118828	119808	.	-	0	ID=cds0000085;Parent=ucsf_hc.01_1.G217B.00085
HISTO_AL.Contig317	GeneSet	gene	120847	125018	.	+	.	ID=ucsf_hc.01_1.G217B.00086;Name=ucsf_hc.01_1.G217B.00086
HISTO_AL.Contig317	GeneSet	exon	120847	121250	.	+	.	Parent=ucsf_hc.01_1.G217B.00086
HISTO_AL.Contig317	GeneSet	exon	121314	121704	.	+	.	Parent=ucsf_hc.01_1.G217B.00086
HISTO_AL.Contig317	GeneSet	exon	121779	121922	.	+	.	Parent=ucsf_hc.01_1.G217B.00086
HISTO_AL.Contig317	GeneSet	exon	122021	123837	.	+	.	Parent=ucsf_hc.01_1.G217B.00086
HISTO_AL.Contig317	GeneSet	exon	123930	125018	.	+	.	Parent=ucsf_hc.01_1.G217B.00086
HISTO_AL.Contig317	GeneSet	cds	121044	121250	.	+	0	ID=cds0000086;Parent=ucsf_hc.01_1.G217B.00086
HISTO_AL.Contig317	GeneSet	cds	121314	121704	.	+	0	ID=cds0000086;Parent=ucsf_hc.01_1.G217B.00086
HISTO_AL.Contig317	GeneSet	cds	121779	121922	.	+	0	ID=cds0000086;Parent=ucsf_hc.01_1.G217B.00086
HISTO_AL.Contig317	GeneSet	cds	122021	123837	.	+	0	ID=cds0000086;Parent=ucsf_hc.01_1.G217B.00086
HISTO_AL.Contig317	GeneSet	cds	123930	124607	.	+	0	ID=cds0000086;Parent=ucsf_hc.01_1.G217B.00086
HISTO_AL.Contig317	GeneSet	gene	125534	129277	.	+	.	ID=ucsf_hc.01_1.G217B.00087;Name=ucsf_hc.01_1.G217B.00087
HISTO_AL.Contig317	GeneSet	exon	125534	126443	.	+	.	Parent=ucsf_hc.01_1.G217B.00087
HISTO_AL.Contig317	GeneSet	exon	126912	127471	.	+	.	Parent=ucsf_hc.01_1.G217B.00087
HISTO_AL.Contig317	GeneSet	exon	127546	129277	.	+	.	Parent=ucsf_hc.01_1.G217B.00087
HISTO_AL.Contig317	GeneSet	cds	128707	128961	.	+	0	ID=cds0000087;Parent=ucsf_hc.01_1.G217B.00087
HISTO_AL.Contig317	GeneSet	gene	128737	130216	.	-	.	ID=ucsf_hc.01_1.G217B.00088;Name=ucsf_hc.01_1.G217B.00088
HISTO_AL.Contig317	GeneSet	exon	129964	130216	.	-	.	Parent=ucsf_hc.01_1.G217B.00088
HISTO_AL.Contig317	GeneSet	exon	128737	129828	.	-	.	Parent=ucsf_hc.01_1.G217B.00088
HISTO_AL.Contig317	GeneSet	cds	129964	130083	.	-	0	ID=cds0000088;Parent=ucsf_hc.01_1.G217B.00088
HISTO_AL.Contig317	GeneSet	cds	129520	129828	.	-	0	ID=cds0000088;Parent=ucsf_hc.01_1.G217B.00088
HISTO_AL.Contig317	GeneSet	gene	130296	135245	.	-	.	ID=ucsf_hc.01_1.G217B.00089;Name=ucsf_hc.01_1.G217B.00089
HISTO_AL.Contig317	GeneSet	exon	133867	135245	.	-	.	Parent=ucsf_hc.01_1.G217B.00089
HISTO_AL.Contig317	GeneSet	exon	132744	133796	.	-	.	Parent=ucsf_hc.01_1.G217B.00089
HISTO_AL.Contig317	GeneSet	exon	130296	132651	.	-	.	Parent=ucsf_hc.01_1.G217B.00089
HISTO_AL.Contig317	GeneSet	cds	132744	133715	.	-	0	ID=cds0000089;Parent=ucsf_hc.01_1.G217B.00089
HISTO_AL.Contig317	GeneSet	cds	131587	132651	.	-	0	ID=cds0000089;Parent=ucsf_hc.01_1.G217B.00089
HISTO_AL.Contig317	GeneSet	gene	134101	138428	.	+	.	ID=ucsf_hc.01_1.G217B.00090;Name=ucsf_hc.01_1.G217B.00090
HISTO_AL.Contig317	GeneSet	exon	134101	134623	.	+	.	Parent=ucsf_hc.01_1.G217B.00090
HISTO_AL.Contig317	GeneSet	exon	134686	135267	.	+	.	Parent=ucsf_hc.01_1.G217B.00090
HISTO_AL.Contig317	GeneSet	exon	135415	137335	.	+	.	Parent=ucsf_hc.01_1.G217B.00090
HISTO_AL.Contig317	GeneSet	exon	137484	138428	.	+	.	Parent=ucsf_hc.01_1.G217B.00090
HISTO_AL.Contig317	GeneSet	cds	136572	137204	.	+	0	ID=cds0000090;Parent=ucsf_hc.01_1.G217B.00090
HISTO_AL.Contig317	GeneSet	gene	138653	139135	.	-	.	ID=ucsf_hc.01_1.G217B.00091;Name=ucsf_hc.01_1.G217B.00091
HISTO_AL.Contig317	GeneSet	exon	138653	139135	.	-	.	Parent=ucsf_hc.01_1.G217B.00091
HISTO_AL.Contig317	GeneSet	cds	138854	139039	.	-	0	ID=cds0000091;Parent=ucsf_hc.01_1.G217B.00091
HISTO_AL.Contig317	GeneSet	gene	139306	142549	.	+	.	ID=ucsf_hc.01_1.G217B.00092;Name=ucsf_hc.01_1.G217B.00092
HISTO_AL.Contig317	GeneSet	exon	139306	140206	.	+	.	Parent=ucsf_hc.01_1.G217B.00092
HISTO_AL.Contig317	GeneSet	exon	140302	141338	.	+	.	Parent=ucsf_hc.01_1.G217B.00092
HISTO_AL.Contig317	GeneSet	exon	141473	142549	.	+	.	Parent=ucsf_hc.01_1.G217B.00092
HISTO_AL.Contig317	GeneSet	cds	139642	140206	.	+	0	ID=cds0000092;Parent=ucsf_hc.01_1.G217B.00092
HISTO_AL.Contig317	GeneSet	cds	140302	141338	.	+	0	ID=cds0000092;Parent=ucsf_hc.01_1.G217B.00092
HISTO_AL.Contig317	GeneSet	cds	141473	141514	.	+	0	ID=cds0000092;Parent=ucsf_hc.01_1.G217B.00092
HISTO_AL.Contig317	GeneSet	gene	141641	142605	.	-	.	ID=ucsf_hc.01_1.G217B.00093;Name=ucsf_hc.01_1.G217B.00093
HISTO_AL.Contig317	GeneSet	exon	141641	142605	.	-	.	Parent=ucsf_hc.01_1.G217B.00093
HISTO_AL.Contig317	GeneSet	gene	143007	143712	.	-	.	ID=ucsf_hc.01_1.G217B.00094;Name=ucsf_hc.01_1.G217B.00094
HISTO_AL.Contig317	GeneSet	exon	143257	143712	.	-	.	Parent=ucsf_hc.01_1.G217B.00094
HISTO_AL.Contig317	GeneSet	exon	143007	143139	.	-	.	Parent=ucsf_hc.01_1.G217B.00094
HISTO_AL.Contig317	GeneSet	gene	143080	143628	.	+	.	ID=ucsf_hc.01_1.G217B.00095;Name=ucsf_hc.01_1.G217B.00095
HISTO_AL.Contig317	GeneSet	exon	143080	143333	.	+	.	Parent=ucsf_hc.01_1.G217B.00095
HISTO_AL.Contig317	GeneSet	exon	143398	143628	.	+	.	Parent=ucsf_hc.01_1.G217B.00095
HISTO_AL.Contig317	GeneSet	gene	143820	144388	.	-	.	ID=ucsf_hc.01_1.G217B.00096;Name=ucsf_hc.01_1.G217B.00096
HISTO_AL.Contig317	GeneSet	exon	143820	144388	.	-	.	Parent=ucsf_hc.01_1.G217B.00096
HISTO_AL.Contig317	GeneSet	gene	144431	144925	.	-	.	ID=ucsf_hc.01_1.G217B.00097;Name=ucsf_hc.01_1.G217B.00097
HISTO_AL.Contig317	GeneSet	exon	144431	144925	.	-	.	Parent=ucsf_hc.01_1.G217B.00097
HISTO_AL.Contig317	GeneSet	gene	144444	147717	.	+	.	ID=ucsf_hc.01_1.G217B.00098;Name=ucsf_hc.01_1.G217B.00098
HISTO_AL.Contig317	GeneSet	exon	144444	145394	.	+	.	Parent=ucsf_hc.01_1.G217B.00098
HISTO_AL.Contig317	GeneSet	exon	145490	147717	.	+	.	Parent=ucsf_hc.01_1.G217B.00098
HISTO_AL.Contig317	GeneSet	cds	145190	145394	.	+	0	ID=cds0000098;Parent=ucsf_hc.01_1.G217B.00098
HISTO_AL.Contig317	GeneSet	cds	145490	146913	.	+	0	ID=cds0000098;Parent=ucsf_hc.01_1.G217B.00098
HISTO_AL.Contig317	GeneSet	gene	145882	153889	.	-	.	ID=ucsf_hc.01_1.G217B.00099;Name=ucsf_hc.01_1.G217B.00099
HISTO_AL.Contig317	GeneSet	exon	153416	153889	.	-	.	Parent=ucsf_hc.01_1.G217B.00099
HISTO_AL.Contig317	GeneSet	exon	151994	153204	.	-	.	Parent=ucsf_hc.01_1.G217B.00099
HISTO_AL.Contig317	GeneSet	exon	151481	151919	.	-	.	Parent=ucsf_hc.01_1.G217B.00099
HISTO_AL.Contig317	GeneSet	exon	145882	151423	.	-	.	Parent=ucsf_hc.01_1.G217B.00099
HISTO_AL.Contig317	GeneSet	cds	153416	153485	.	-	0	ID=cds0000099;Parent=ucsf_hc.01_1.G217B.00099
HISTO_AL.Contig317	GeneSet	cds	151994	153204	.	-	0	ID=cds0000099;Parent=ucsf_hc.01_1.G217B.00099
HISTO_AL.Contig317	GeneSet	cds	151481	151919	.	-	0	ID=cds0000099;Parent=ucsf_hc.01_1.G217B.00099
HISTO_AL.Contig317	GeneSet	cds	147438	151423	.	-	0	ID=cds0000099;Parent=ucsf_hc.01_1.G217B.00099
HISTO_AL.Contig317	GeneSet	gene	153809	159064	.	+	.	ID=ucsf_hc.01_1.G217B.00100;Name=ucsf_hc.01_1.G217B.00100
HISTO_AL.Contig317	GeneSet	exon	153809	154511	.	+	.	Parent=ucsf_hc.01_1.G217B.00100
HISTO_AL.Contig317	GeneSet	exon	154600	154718	.	+	.	Parent=ucsf_hc.01_1.G217B.00100
HISTO_AL.Contig317	GeneSet	exon	154778	154839	.	+	.	Parent=ucsf_hc.01_1.G217B.00100
HISTO_AL.Contig317	GeneSet	exon	154905	154930	.	+	.	Parent=ucsf_hc.01_1.G217B.00100
HISTO_AL.Contig317	GeneSet	exon	155005	155354	.	+	.	Parent=ucsf_hc.01_1.G217B.00100
HISTO_AL.Contig317	GeneSet	exon	155454	157225	.	+	.	Parent=ucsf_hc.01_1.G217B.00100
HISTO_AL.Contig317	GeneSet	exon	157361	157467	.	+	.	Parent=ucsf_hc.01_1.G217B.00100
HISTO_AL.Contig317	GeneSet	exon	157535	159064	.	+	.	Parent=ucsf_hc.01_1.G217B.00100
HISTO_AL.Contig317	GeneSet	cds	154337	154511	.	+	0	ID=cds0000100;Parent=ucsf_hc.01_1.G217B.00100
HISTO_AL.Contig317	GeneSet	cds	154600	154718	.	+	0	ID=cds0000100;Parent=ucsf_hc.01_1.G217B.00100
HISTO_AL.Contig317	GeneSet	cds	154778	154839	.	+	0	ID=cds0000100;Parent=ucsf_hc.01_1.G217B.00100
HISTO_AL.Contig317	GeneSet	cds	154905	154930	.	+	0	ID=cds0000100;Parent=ucsf_hc.01_1.G217B.00100
HISTO_AL.Contig317	GeneSet	cds	155005	155354	.	+	0	ID=cds0000100;Parent=ucsf_hc.01_1.G217B.00100
HISTO_AL.Contig317	GeneSet	cds	155454	155723	.	+	0	ID=cds0000100;Parent=ucsf_hc.01_1.G217B.00100
HISTO_AL.Contig317	GeneSet	gene	156104	166318	.	-	.	ID=ucsf_hc.01_1.G217B.00101;Name=ucsf_hc.01_1.G217B.00101
HISTO_AL.Contig317	GeneSet	exon	161987	166318	.	-	.	Parent=ucsf_hc.01_1.G217B.00101
HISTO_AL.Contig317	GeneSet	exon	157535	161922	.	-	.	Parent=ucsf_hc.01_1.G217B.00101
HISTO_AL.Contig317	GeneSet	exon	157361	157467	.	-	.	Parent=ucsf_hc.01_1.G217B.00101
HISTO_AL.Contig317	GeneSet	exon	156104	157225	.	-	.	Parent=ucsf_hc.01_1.G217B.00101
HISTO_AL.Contig317	GeneSet	cds	161987	166190	.	-	0	ID=cds0000101;Parent=ucsf_hc.01_1.G217B.00101
HISTO_AL.Contig317	GeneSet	cds	157535	161922	.	-	0	ID=cds0000101;Parent=ucsf_hc.01_1.G217B.00101
HISTO_AL.Contig317	GeneSet	cds	157361	157467	.	-	0	ID=cds0000101;Parent=ucsf_hc.01_1.G217B.00101
HISTO_AL.Contig317	GeneSet	cds	157159	157225	.	-	0	ID=cds0000101;Parent=ucsf_hc.01_1.G217B.00101
HISTO_AL.Contig317	GeneSet	gene	167015	168280	.	+	.	ID=ucsf_hc.01_1.G217B.00102;Name=ucsf_hc.01_1.G217B.00102
HISTO_AL.Contig317	GeneSet	exon	167015	167612	.	+	.	Parent=ucsf_hc.01_1.G217B.00102
HISTO_AL.Contig317	GeneSet	exon	167704	168280	.	+	.	Parent=ucsf_hc.01_1.G217B.00102
HISTO_AL.Contig317	GeneSet	gene	167032	168443	.	-	.	ID=ucsf_hc.01_1.G217B.00103;Name=ucsf_hc.01_1.G217B.00103
HISTO_AL.Contig317	GeneSet	exon	168238	168443	.	-	.	Parent=ucsf_hc.01_1.G217B.00103
HISTO_AL.Contig317	GeneSet	exon	167882	167995	.	-	.	Parent=ucsf_hc.01_1.G217B.00103
HISTO_AL.Contig317	GeneSet	exon	167698	167814	.	-	.	Parent=ucsf_hc.01_1.G217B.00103
HISTO_AL.Contig317	GeneSet	exon	167032	167587	.	-	.	Parent=ucsf_hc.01_1.G217B.00103
HISTO_AL.Contig317	GeneSet	cds	168238	168334	.	-	0	ID=cds0000103;Parent=ucsf_hc.01_1.G217B.00103
HISTO_AL.Contig317	GeneSet	cds	167882	167995	.	-	0	ID=cds0000103;Parent=ucsf_hc.01_1.G217B.00103
HISTO_AL.Contig317	GeneSet	cds	167698	167814	.	-	0	ID=cds0000103;Parent=ucsf_hc.01_1.G217B.00103
HISTO_AL.Contig317	GeneSet	cds	167301	167587	.	-	0	ID=cds0000103;Parent=ucsf_hc.01_1.G217B.00103
HISTO_AL.Contig317	GeneSet	gene	168754	169712	.	-	.	ID=ucsf_hc.01_1.G217B.00104;Name=ucsf_hc.01_1.G217B.00104
HISTO_AL.Contig317	GeneSet	exon	168754	169712	.	-	.	Parent=ucsf_hc.01_1.G217B.00104
HISTO_AL.Contig317	GeneSet	cds	168967	169173	.	-	0	ID=cds0000104;Parent=ucsf_hc.01_1.G217B.00104
HISTO_AL.Contig317	GeneSet	gene	169901	173433	.	+	.	ID=ucsf_hc.01_1.G217B.00105;Name=ucsf_hc.01_1.G217B.00105
HISTO_AL.Contig317	GeneSet	exon	169901	170087	.	+	.	Parent=ucsf_hc.01_1.G217B.00105
HISTO_AL.Contig317	GeneSet	exon	170184	170240	.	+	.	Parent=ucsf_hc.01_1.G217B.00105
HISTO_AL.Contig317	GeneSet	exon	170299	170343	.	+	.	Parent=ucsf_hc.01_1.G217B.00105
HISTO_AL.Contig317	GeneSet	exon	170411	170413	.	+	.	Parent=ucsf_hc.01_1.G217B.00105
HISTO_AL.Contig317	GeneSet	exon	170539	170613	.	+	.	Parent=ucsf_hc.01_1.G217B.00105
HISTO_AL.Contig317	GeneSet	exon	170685	170975	.	+	.	Parent=ucsf_hc.01_1.G217B.00105
HISTO_AL.Contig317	GeneSet	exon	171033	173433	.	+	.	Parent=ucsf_hc.01_1.G217B.00105
HISTO_AL.Contig317	GeneSet	cds	170084	170087	.	+	0	ID=cds0000105;Parent=ucsf_hc.01_1.G217B.00105
HISTO_AL.Contig317	GeneSet	cds	170184	170240	.	+	0	ID=cds0000105;Parent=ucsf_hc.01_1.G217B.00105
HISTO_AL.Contig317	GeneSet	cds	170299	170343	.	+	0	ID=cds0000105;Parent=ucsf_hc.01_1.G217B.00105
HISTO_AL.Contig317	GeneSet	cds	170411	170413	.	+	0	ID=cds0000105;Parent=ucsf_hc.01_1.G217B.00105
HISTO_AL.Contig317	GeneSet	cds	170539	170613	.	+	0	ID=cds0000105;Parent=ucsf_hc.01_1.G217B.00105
HISTO_AL.Contig317	GeneSet	cds	170685	170975	.	+	0	ID=cds0000105;Parent=ucsf_hc.01_1.G217B.00105
HISTO_AL.Contig317	GeneSet	cds	171033	172246	.	+	0	ID=cds0000105;Parent=ucsf_hc.01_1.G217B.00105
HISTO_AL.Contig317	GeneSet	gene	173677	176496	.	+	.	ID=ucsf_hc.01_1.G217B.00106;Name=ucsf_hc.01_1.G217B.00106
HISTO_AL.Contig317	GeneSet	exon	173677	173992	.	+	.	Parent=ucsf_hc.01_1.G217B.00106
HISTO_AL.Contig317	GeneSet	exon	174085	174411	.	+	.	Parent=ucsf_hc.01_1.G217B.00106
HISTO_AL.Contig317	GeneSet	exon	174529	176064	.	+	.	Parent=ucsf_hc.01_1.G217B.00106
HISTO_AL.Contig317	GeneSet	exon	176177	176496	.	+	.	Parent=ucsf_hc.01_1.G217B.00106
HISTO_AL.Contig317	GeneSet	cds	173779	173992	.	+	0	ID=cds0000106;Parent=ucsf_hc.01_1.G217B.00106
HISTO_AL.Contig317	GeneSet	cds	174085	174411	.	+	0	ID=cds0000106;Parent=ucsf_hc.01_1.G217B.00106
HISTO_AL.Contig317	GeneSet	cds	174529	174530	.	+	0	ID=cds0000106;Parent=ucsf_hc.01_1.G217B.00106
HISTO_AL.Contig317	GeneSet	gene	174426	175503	.	-	.	ID=ucsf_hc.01_1.G217B.00107;Name=ucsf_hc.01_1.G217B.00107
HISTO_AL.Contig317	GeneSet	exon	174729	175503	.	-	.	Parent=ucsf_hc.01_1.G217B.00107
HISTO_AL.Contig317	GeneSet	exon	174426	174671	.	-	.	Parent=ucsf_hc.01_1.G217B.00107
HISTO_AL.Contig317	GeneSet	cds	174729	175266	.	-	0	ID=cds0000107;Parent=ucsf_hc.01_1.G217B.00107
HISTO_AL.Contig317	GeneSet	cds	174607	174671	.	-	0	ID=cds0000107;Parent=ucsf_hc.01_1.G217B.00107
HISTO_AL.Contig317	GeneSet	gene	175803	176498	.	-	.	ID=ucsf_hc.01_1.G217B.00108;Name=ucsf_hc.01_1.G217B.00108
HISTO_AL.Contig317	GeneSet	exon	176451	176498	.	-	.	Parent=ucsf_hc.01_1.G217B.00108
HISTO_AL.Contig317	GeneSet	exon	175803	176372	.	-	.	Parent=ucsf_hc.01_1.G217B.00108
HISTO_AL.Contig317	GeneSet	cds	175820	176254	.	-	0	ID=cds0000108;Parent=ucsf_hc.01_1.G217B.00108
HISTO_AL.Contig317	GeneSet	gene	176718	177321	.	+	.	ID=ucsf_hc.01_1.G217B.00109;Name=ucsf_hc.01_1.G217B.00109
HISTO_AL.Contig317	GeneSet	exon	176718	176823	.	+	.	Parent=ucsf_hc.01_1.G217B.00109
HISTO_AL.Contig317	GeneSet	exon	176880	177321	.	+	.	Parent=ucsf_hc.01_1.G217B.00109
HISTO_AL.Contig317	GeneSet	cds	177009	177263	.	+	0	ID=cds0000109;Parent=ucsf_hc.01_1.G217B.00109
HISTO_AL.Contig317	GeneSet	gene	179121	181111	.	+	.	ID=ucsf_hc.01_1.G217B.00110;Name=ucsf_hc.01_1.G217B.00110
HISTO_AL.Contig317	GeneSet	exon	179121	180160	.	+	.	Parent=ucsf_hc.01_1.G217B.00110
HISTO_AL.Contig317	GeneSet	exon	180230	180547	.	+	.	Parent=ucsf_hc.01_1.G217B.00110
HISTO_AL.Contig317	GeneSet	exon	180596	181111	.	+	.	Parent=ucsf_hc.01_1.G217B.00110
HISTO_AL.Contig317	GeneSet	cds	179728	180160	.	+	0	ID=cds0000110;Parent=ucsf_hc.01_1.G217B.00110
HISTO_AL.Contig317	GeneSet	cds	180230	180435	.	+	0	ID=cds0000110;Parent=ucsf_hc.01_1.G217B.00110
HISTO_AL.Contig317	GeneSet	gene	181667	190739	.	-	.	ID=ucsf_hc.01_1.G217B.00111;Name=ucsf_hc.01_1.G217B.00111
HISTO_AL.Contig317	GeneSet	exon	190246	190739	.	-	.	Parent=ucsf_hc.01_1.G217B.00111
HISTO_AL.Contig317	GeneSet	exon	184782	190147	.	-	.	Parent=ucsf_hc.01_1.G217B.00111
HISTO_AL.Contig317	GeneSet	exon	181667	184712	.	-	.	Parent=ucsf_hc.01_1.G217B.00111
HISTO_AL.Contig317	GeneSet	cds	184782	186914	.	-	0	ID=cds0000111;Parent=ucsf_hc.01_1.G217B.00111
HISTO_AL.Contig317	GeneSet	cds	183987	184712	.	-	0	ID=cds0000111;Parent=ucsf_hc.01_1.G217B.00111
HISTO_AL.Contig317	GeneSet	gene	191269	194127	.	+	.	ID=ucsf_hc.01_1.G217B.00112;Name=ucsf_hc.01_1.G217B.00112
HISTO_AL.Contig317	GeneSet	exon	191269	191830	.	+	.	Parent=ucsf_hc.01_1.G217B.00112
HISTO_AL.Contig317	GeneSet	exon	191922	192103	.	+	.	Parent=ucsf_hc.01_1.G217B.00112
HISTO_AL.Contig317	GeneSet	exon	192165	192758	.	+	.	Parent=ucsf_hc.01_1.G217B.00112
HISTO_AL.Contig317	GeneSet	exon	192893	194127	.	+	.	Parent=ucsf_hc.01_1.G217B.00112
HISTO_AL.Contig317	GeneSet	cds	191563	191830	.	+	0	ID=cds0000112;Parent=ucsf_hc.01_1.G217B.00112
HISTO_AL.Contig317	GeneSet	cds	191922	192103	.	+	0	ID=cds0000112;Parent=ucsf_hc.01_1.G217B.00112
HISTO_AL.Contig317	GeneSet	cds	192165	192758	.	+	0	ID=cds0000112;Parent=ucsf_hc.01_1.G217B.00112
HISTO_AL.Contig317	GeneSet	cds	192893	192925	.	+	0	ID=cds0000112;Parent=ucsf_hc.01_1.G217B.00112
HISTO_AL.Contig317	GeneSet	gene	194181	195291	.	-	.	ID=ucsf_hc.01_1.G217B.00113;Name=ucsf_hc.01_1.G217B.00113
HISTO_AL.Contig317	GeneSet	exon	194181	195291	.	-	.	Parent=ucsf_hc.01_1.G217B.00113
HISTO_AL.Contig317	GeneSet	gene	195552	197218	.	+	.	ID=ucsf_hc.01_1.G217B.00114;Name=ucsf_hc.01_1.G217B.00114
HISTO_AL.Contig317	GeneSet	exon	195552	195700	.	+	.	Parent=ucsf_hc.01_1.G217B.00114
HISTO_AL.Contig317	GeneSet	exon	195785	195887	.	+	.	Parent=ucsf_hc.01_1.G217B.00114
HISTO_AL.Contig317	GeneSet	exon	195980	196129	.	+	.	Parent=ucsf_hc.01_1.G217B.00114
HISTO_AL.Contig317	GeneSet	exon	196220	197218	.	+	.	Parent=ucsf_hc.01_1.G217B.00114
HISTO_AL.Contig317	GeneSet	cds	195682	195700	.	+	0	ID=cds0000114;Parent=ucsf_hc.01_1.G217B.00114
HISTO_AL.Contig317	GeneSet	cds	195785	195887	.	+	0	ID=cds0000114;Parent=ucsf_hc.01_1.G217B.00114
HISTO_AL.Contig317	GeneSet	cds	195980	196129	.	+	0	ID=cds0000114;Parent=ucsf_hc.01_1.G217B.00114
HISTO_AL.Contig317	GeneSet	cds	196220	196931	.	+	0	ID=cds0000114;Parent=ucsf_hc.01_1.G217B.00114
HISTO_AL.Contig317	GeneSet	gene	195588	196902	.	-	.	ID=ucsf_hc.01_1.G217B.00115;Name=ucsf_hc.01_1.G217B.00115
HISTO_AL.Contig317	GeneSet	exon	195588	196902	.	-	.	Parent=ucsf_hc.01_1.G217B.00115
HISTO_AL.Contig317	GeneSet	cds	196426	196644	.	-	0	ID=cds0000115;Parent=ucsf_hc.01_1.G217B.00115
HISTO_AL.Contig317	GeneSet	gene	197219	203428	.	+	.	ID=ucsf_hc.01_1.G217B.00116;Name=ucsf_hc.01_1.G217B.00116
HISTO_AL.Contig317	GeneSet	exon	197219	203428	.	+	.	Parent=ucsf_hc.01_1.G217B.00116
HISTO_AL.Contig317	GeneSet	cds	197505	202154	.	+	0	ID=cds0000116;Parent=ucsf_hc.01_1.G217B.00116
HISTO_AL.Contig317	GeneSet	gene	197223	199433	.	-	.	ID=ucsf_hc.01_1.G217B.00117;Name=ucsf_hc.01_1.G217B.00117
HISTO_AL.Contig317	GeneSet	exon	198846	199433	.	-	.	Parent=ucsf_hc.01_1.G217B.00117
HISTO_AL.Contig317	GeneSet	exon	198574	198707	.	-	.	Parent=ucsf_hc.01_1.G217B.00117
HISTO_AL.Contig317	GeneSet	exon	197953	198482	.	-	.	Parent=ucsf_hc.01_1.G217B.00117
HISTO_AL.Contig317	GeneSet	exon	197696	197755	.	-	.	Parent=ucsf_hc.01_1.G217B.00117
HISTO_AL.Contig317	GeneSet	exon	197223	197612	.	-	.	Parent=ucsf_hc.01_1.G217B.00117
HISTO_AL.Contig317	GeneSet	gene	202624	203190	.	-	.	ID=ucsf_hc.01_1.G217B.00118;Name=ucsf_hc.01_1.G217B.00118
HISTO_AL.Contig317	GeneSet	exon	203147	203190	.	-	.	Parent=ucsf_hc.01_1.G217B.00118
HISTO_AL.Contig317	GeneSet	exon	202624	203054	.	-	.	Parent=ucsf_hc.01_1.G217B.00118
HISTO_AL.Contig317	GeneSet	gene	203787	208018	.	+	.	ID=ucsf_hc.01_1.G217B.00119;Name=ucsf_hc.01_1.G217B.00119
HISTO_AL.Contig317	GeneSet	exon	203787	204497	.	+	.	Parent=ucsf_hc.01_1.G217B.00119
HISTO_AL.Contig317	GeneSet	exon	204669	205947	.	+	.	Parent=ucsf_hc.01_1.G217B.00119
HISTO_AL.Contig317	GeneSet	exon	206004	208018	.	+	.	Parent=ucsf_hc.01_1.G217B.00119
HISTO_AL.Contig317	GeneSet	cds	204308	204497	.	+	0	ID=cds0000119;Parent=ucsf_hc.01_1.G217B.00119
HISTO_AL.Contig317	GeneSet	cds	204669	205947	.	+	0	ID=cds0000119;Parent=ucsf_hc.01_1.G217B.00119
HISTO_AL.Contig317	GeneSet	cds	206004	206547	.	+	0	ID=cds0000119;Parent=ucsf_hc.01_1.G217B.00119
HISTO_AL.Contig317	GeneSet	gene	208064	211197	.	-	.	ID=ucsf_hc.01_1.G217B.00120;Name=ucsf_hc.01_1.G217B.00120
HISTO_AL.Contig317	GeneSet	exon	208064	211197	.	-	.	Parent=ucsf_hc.01_1.G217B.00120
HISTO_AL.Contig317	GeneSet	cds	209891	210214	.	-	0	ID=cds0000120;Parent=ucsf_hc.01_1.G217B.00120
HISTO_AL.Contig317	GeneSet	gene	209067	212953	.	+	.	ID=ucsf_hc.01_1.G217B.00121;Name=ucsf_hc.01_1.G217B.00121
HISTO_AL.Contig317	GeneSet	exon	209067	209144	.	+	.	Parent=ucsf_hc.01_1.G217B.00121
HISTO_AL.Contig317	GeneSet	exon	209256	210663	.	+	.	Parent=ucsf_hc.01_1.G217B.00121
HISTO_AL.Contig317	GeneSet	exon	210740	211549	.	+	.	Parent=ucsf_hc.01_1.G217B.00121
HISTO_AL.Contig317	GeneSet	exon	211619	211934	.	+	.	Parent=ucsf_hc.01_1.G217B.00121
HISTO_AL.Contig317	GeneSet	exon	211988	212953	.	+	.	Parent=ucsf_hc.01_1.G217B.00121
HISTO_AL.Contig317	GeneSet	cds	209088	209144	.	+	0	ID=cds0000121;Parent=ucsf_hc.01_1.G217B.00121
HISTO_AL.Contig317	GeneSet	cds	209256	209723	.	+	0	ID=cds0000121;Parent=ucsf_hc.01_1.G217B.00121
HISTO_AL.Contig317	GeneSet	gene	213254	213743	.	-	.	ID=ucsf_hc.01_1.G217B.00122;Name=ucsf_hc.01_1.G217B.00122
HISTO_AL.Contig317	GeneSet	exon	213254	213743	.	-	.	Parent=ucsf_hc.01_1.G217B.00122
HISTO_AL.Contig317	GeneSet	gene	214464	215541	.	+	.	ID=ucsf_hc.01_1.G217B.00123;Name=ucsf_hc.01_1.G217B.00123
HISTO_AL.Contig317	GeneSet	exon	214464	214747	.	+	.	Parent=ucsf_hc.01_1.G217B.00123
HISTO_AL.Contig317	GeneSet	exon	214910	215541	.	+	.	Parent=ucsf_hc.01_1.G217B.00123
HISTO_AL.Contig317	GeneSet	cds	214988	215284	.	+	0	ID=cds0000123;Parent=ucsf_hc.01_1.G217B.00123
HISTO_AL.Contig317	GeneSet	gene	214613	214966	.	-	.	ID=ucsf_hc.01_1.G217B.00124;Name=ucsf_hc.01_1.G217B.00124
HISTO_AL.Contig317	GeneSet	exon	214613	214966	.	-	.	Parent=ucsf_hc.01_1.G217B.00124
HISTO_AL.Contig317	GeneSet	gene	216307	219601	.	+	.	ID=ucsf_hc.01_1.G217B.00125;Name=ucsf_hc.01_1.G217B.00125
HISTO_AL.Contig317	GeneSet	exon	216307	216711	.	+	.	Parent=ucsf_hc.01_1.G217B.00125
HISTO_AL.Contig317	GeneSet	exon	216774	217298	.	+	.	Parent=ucsf_hc.01_1.G217B.00125
HISTO_AL.Contig317	GeneSet	exon	217360	219601	.	+	.	Parent=ucsf_hc.01_1.G217B.00125
HISTO_AL.Contig317	GeneSet	cds	216672	216711	.	+	0	ID=cds0000125;Parent=ucsf_hc.01_1.G217B.00125
HISTO_AL.Contig317	GeneSet	cds	216774	217298	.	+	0	ID=cds0000125;Parent=ucsf_hc.01_1.G217B.00125
HISTO_AL.Contig317	GeneSet	cds	217360	219158	.	+	0	ID=cds0000125;Parent=ucsf_hc.01_1.G217B.00125
HISTO_AL.Contig317	GeneSet	gene	219463	223715	.	-	.	ID=ucsf_hc.01_1.G217B.00126;Name=ucsf_hc.01_1.G217B.00126
HISTO_AL.Contig317	GeneSet	exon	221620	223715	.	-	.	Parent=ucsf_hc.01_1.G217B.00126
HISTO_AL.Contig317	GeneSet	exon	220812	221552	.	-	.	Parent=ucsf_hc.01_1.G217B.00126
HISTO_AL.Contig317	GeneSet	exon	220251	220740	.	-	.	Parent=ucsf_hc.01_1.G217B.00126
HISTO_AL.Contig317	GeneSet	exon	220080	220154	.	-	.	Parent=ucsf_hc.01_1.G217B.00126
HISTO_AL.Contig317	GeneSet	exon	219463	219973	.	-	.	Parent=ucsf_hc.01_1.G217B.00126
HISTO_AL.Contig317	GeneSet	cds	220812	221292	.	-	0	ID=cds0000126;Parent=ucsf_hc.01_1.G217B.00126
HISTO_AL.Contig317	GeneSet	cds	220251	220740	.	-	0	ID=cds0000126;Parent=ucsf_hc.01_1.G217B.00126
HISTO_AL.Contig317	GeneSet	cds	220080	220154	.	-	0	ID=cds0000126;Parent=ucsf_hc.01_1.G217B.00126
HISTO_AL.Contig317	GeneSet	cds	219742	219973	.	-	0	ID=cds0000126;Parent=ucsf_hc.01_1.G217B.00126
HISTO_AL.Contig317	GeneSet	gene	223884	224441	.	-	.	ID=ucsf_hc.01_1.G217B.00127;Name=ucsf_hc.01_1.G217B.00127
HISTO_AL.Contig317	GeneSet	exon	223884	224441	.	-	.	Parent=ucsf_hc.01_1.G217B.00127
HISTO_AL.Contig317	GeneSet	gene	224708	228044	.	-	.	ID=ucsf_hc.01_1.G217B.00128;Name=ucsf_hc.01_1.G217B.00128
HISTO_AL.Contig317	GeneSet	exon	227042	228044	.	-	.	Parent=ucsf_hc.01_1.G217B.00128
HISTO_AL.Contig317	GeneSet	exon	226776	226981	.	-	.	Parent=ucsf_hc.01_1.G217B.00128
HISTO_AL.Contig317	GeneSet	exon	226655	226715	.	-	.	Parent=ucsf_hc.01_1.G217B.00128
HISTO_AL.Contig317	GeneSet	exon	226250	226602	.	-	.	Parent=ucsf_hc.01_1.G217B.00128
HISTO_AL.Contig317	GeneSet	exon	224708	226177	.	-	.	Parent=ucsf_hc.01_1.G217B.00128
HISTO_AL.Contig317	GeneSet	cds	226776	226778	.	-	0	ID=cds0000128;Parent=ucsf_hc.01_1.G217B.00128
HISTO_AL.Contig317	GeneSet	cds	226655	226715	.	-	0	ID=cds0000128;Parent=ucsf_hc.01_1.G217B.00128
HISTO_AL.Contig317	GeneSet	cds	226250	226602	.	-	0	ID=cds0000128;Parent=ucsf_hc.01_1.G217B.00128
HISTO_AL.Contig317	GeneSet	cds	225110	226177	.	-	0	ID=cds0000128;Parent=ucsf_hc.01_1.G217B.00128
HISTO_AL.Contig317	GeneSet	gene	228493	228912	.	+	.	ID=ucsf_hc.01_1.G217B.00129;Name=ucsf_hc.01_1.G217B.00129
HISTO_AL.Contig317	GeneSet	exon	228493	228912	.	+	.	Parent=ucsf_hc.01_1.G217B.00129
HISTO_AL.Contig317	GeneSet	cds	228519	228716	.	+	0	ID=cds0000129;Parent=ucsf_hc.01_1.G217B.00129
HISTO_AL.Contig317	GeneSet	gene	228580	230807	.	-	.	ID=ucsf_hc.01_1.G217B.00130;Name=ucsf_hc.01_1.G217B.00130
HISTO_AL.Contig317	GeneSet	exon	230534	230807	.	-	.	Parent=ucsf_hc.01_1.G217B.00130
HISTO_AL.Contig317	GeneSet	exon	230455	230477	.	-	.	Parent=ucsf_hc.01_1.G217B.00130
HISTO_AL.Contig317	GeneSet	exon	230287	230353	.	-	.	Parent=ucsf_hc.01_1.G217B.00130
HISTO_AL.Contig317	GeneSet	exon	230129	230216	.	-	.	Parent=ucsf_hc.01_1.G217B.00130
HISTO_AL.Contig317	GeneSet	exon	229508	230062	.	-	.	Parent=ucsf_hc.01_1.G217B.00130
HISTO_AL.Contig317	GeneSet	exon	228580	229389	.	-	.	Parent=ucsf_hc.01_1.G217B.00130
HISTO_AL.Contig317	GeneSet	cds	230534	230625	.	-	0	ID=cds0000130;Parent=ucsf_hc.01_1.G217B.00130
HISTO_AL.Contig317	GeneSet	cds	230455	230477	.	-	0	ID=cds0000130;Parent=ucsf_hc.01_1.G217B.00130
HISTO_AL.Contig317	GeneSet	cds	230287	230353	.	-	0	ID=cds0000130;Parent=ucsf_hc.01_1.G217B.00130
HISTO_AL.Contig317	GeneSet	cds	230129	230216	.	-	0	ID=cds0000130;Parent=ucsf_hc.01_1.G217B.00130
HISTO_AL.Contig317	GeneSet	cds	229508	230062	.	-	0	ID=cds0000130;Parent=ucsf_hc.01_1.G217B.00130
HISTO_AL.Contig317	GeneSet	cds	229168	229389	.	-	0	ID=cds0000130;Parent=ucsf_hc.01_1.G217B.00130
HISTO_AL.Contig317	GeneSet	gene	231026	232624	.	-	.	ID=ucsf_hc.01_1.G217B.00131;Name=ucsf_hc.01_1.G217B.00131
HISTO_AL.Contig317	GeneSet	exon	232056	232624	.	-	.	Parent=ucsf_hc.01_1.G217B.00131
HISTO_AL.Contig317	GeneSet	exon	231639	231963	.	-	.	Parent=ucsf_hc.01_1.G217B.00131
HISTO_AL.Contig317	GeneSet	exon	231026	231552	.	-	.	Parent=ucsf_hc.01_1.G217B.00131
HISTO_AL.Contig317	GeneSet	cds	232056	232565	.	-	0	ID=cds0000131;Parent=ucsf_hc.01_1.G217B.00131
HISTO_AL.Contig317	GeneSet	cds	231639	231963	.	-	0	ID=cds0000131;Parent=ucsf_hc.01_1.G217B.00131
HISTO_AL.Contig317	GeneSet	cds	231425	231552	.	-	0	ID=cds0000131;Parent=ucsf_hc.01_1.G217B.00131
HISTO_AL.Contig317	GeneSet	gene	232801	237811	.	-	.	ID=ucsf_hc.01_1.G217B.00132;Name=ucsf_hc.01_1.G217B.00132
HISTO_AL.Contig317	GeneSet	exon	237330	237811	.	-	.	Parent=ucsf_hc.01_1.G217B.00132
HISTO_AL.Contig317	GeneSet	exon	232801	237235	.	-	.	Parent=ucsf_hc.01_1.G217B.00132
HISTO_AL.Contig317	GeneSet	cds	233684	235891	.	-	0	ID=cds0000132;Parent=ucsf_hc.01_1.G217B.00132
HISTO_AL.Contig317	GeneSet	gene	237140	239565	.	+	.	ID=ucsf_hc.01_1.G217B.00133;Name=ucsf_hc.01_1.G217B.00133
HISTO_AL.Contig317	GeneSet	exon	237140	239565	.	+	.	Parent=ucsf_hc.01_1.G217B.00133
HISTO_AL.Contig317	GeneSet	cds	237798	238274	.	+	0	ID=cds0000133;Parent=ucsf_hc.01_1.G217B.00133
HISTO_AL.Contig317	GeneSet	gene	238887	240803	.	-	.	ID=ucsf_hc.01_1.G217B.00134;Name=ucsf_hc.01_1.G217B.00134
HISTO_AL.Contig317	GeneSet	exon	239600	240803	.	-	.	Parent=ucsf_hc.01_1.G217B.00134
HISTO_AL.Contig317	GeneSet	exon	238887	239460	.	-	.	Parent=ucsf_hc.01_1.G217B.00134
HISTO_AL.Contig317	GeneSet	cds	240013	240729	.	-	0	ID=cds0000134;Parent=ucsf_hc.01_1.G217B.00134
HISTO_AL.Contig317	GeneSet	gene	241022	243005	.	-	.	ID=ucsf_hc.01_1.G217B.00135;Name=ucsf_hc.01_1.G217B.00135
HISTO_AL.Contig317	GeneSet	exon	241975	243005	.	-	.	Parent=ucsf_hc.01_1.G217B.00135
HISTO_AL.Contig317	GeneSet	exon	241022	241915	.	-	.	Parent=ucsf_hc.01_1.G217B.00135
HISTO_AL.Contig317	GeneSet	cds	241975	242286	.	-	0	ID=cds0000135;Parent=ucsf_hc.01_1.G217B.00135
HISTO_AL.Contig317	GeneSet	cds	241733	241915	.	-	0	ID=cds0000135;Parent=ucsf_hc.01_1.G217B.00135
HISTO_AL.Contig317	GeneSet	gene	243185	244791	.	+	.	ID=ucsf_hc.01_1.G217B.00136;Name=ucsf_hc.01_1.G217B.00136
HISTO_AL.Contig317	GeneSet	exon	243185	243436	.	+	.	Parent=ucsf_hc.01_1.G217B.00136
HISTO_AL.Contig317	GeneSet	exon	243502	244791	.	+	.	Parent=ucsf_hc.01_1.G217B.00136
HISTO_AL.Contig317	GeneSet	cds	243300	243436	.	+	0	ID=cds0000136;Parent=ucsf_hc.01_1.G217B.00136
HISTO_AL.Contig317	GeneSet	cds	243502	243760	.	+	0	ID=cds0000136;Parent=ucsf_hc.01_1.G217B.00136
HISTO_AL.Contig317	GeneSet	gene	243532	246082	.	-	.	ID=ucsf_hc.01_1.G217B.00137;Name=ucsf_hc.01_1.G217B.00137
HISTO_AL.Contig317	GeneSet	exon	245653	246082	.	-	.	Parent=ucsf_hc.01_1.G217B.00137
HISTO_AL.Contig317	GeneSet	exon	245410	245513	.	-	.	Parent=ucsf_hc.01_1.G217B.00137
HISTO_AL.Contig317	GeneSet	exon	244946	245300	.	-	.	Parent=ucsf_hc.01_1.G217B.00137
HISTO_AL.Contig317	GeneSet	exon	244172	244849	.	-	.	Parent=ucsf_hc.01_1.G217B.00137
HISTO_AL.Contig317	GeneSet	exon	243532	244040	.	-	.	Parent=ucsf_hc.01_1.G217B.00137
HISTO_AL.Contig317	GeneSet	cds	245653	245775	.	-	0	ID=cds0000137;Parent=ucsf_hc.01_1.G217B.00137
HISTO_AL.Contig317	GeneSet	cds	245410	245513	.	-	0	ID=cds0000137;Parent=ucsf_hc.01_1.G217B.00137
HISTO_AL.Contig317	GeneSet	cds	244946	245300	.	-	0	ID=cds0000137;Parent=ucsf_hc.01_1.G217B.00137
HISTO_AL.Contig317	GeneSet	cds	244172	244849	.	-	0	ID=cds0000137;Parent=ucsf_hc.01_1.G217B.00137
HISTO_AL.Contig317	GeneSet	cds	243903	244040	.	-	0	ID=cds0000137;Parent=ucsf_hc.01_1.G217B.00137
HISTO_AL.Contig317	GeneSet	gene	246083	246945	.	-	.	ID=ucsf_hc.01_1.G217B.00138;Name=ucsf_hc.01_1.G217B.00138
HISTO_AL.Contig317	GeneSet	exon	246083	246945	.	-	.	Parent=ucsf_hc.01_1.G217B.00138
HISTO_AL.Contig317	GeneSet	cds	246398	246664	.	-	0	ID=cds0000138;Parent=ucsf_hc.01_1.G217B.00138
HISTO_AL.Contig317	GeneSet	gene	246983	247284	.	+	.	ID=ucsf_hc.01_1.G217B.00139;Name=ucsf_hc.01_1.G217B.00139
HISTO_AL.Contig317	GeneSet	exon	246983	247284	.	+	.	Parent=ucsf_hc.01_1.G217B.00139
HISTO_AL.Contig317	GeneSet	gene	247031	247959	.	-	.	ID=ucsf_hc.01_1.G217B.00140;Name=ucsf_hc.01_1.G217B.00140
HISTO_AL.Contig317	GeneSet	exon	247031	247959	.	-	.	Parent=ucsf_hc.01_1.G217B.00140
HISTO_AL.Contig317	GeneSet	cds	247669	247950	.	-	0	ID=cds0000140;Parent=ucsf_hc.01_1.G217B.00140
HISTO_AL.Contig317	GeneSet	gene	248084	250762	.	+	.	ID=ucsf_hc.01_1.G217B.00141;Name=ucsf_hc.01_1.G217B.00141
HISTO_AL.Contig317	GeneSet	exon	248084	248623	.	+	.	Parent=ucsf_hc.01_1.G217B.00141
HISTO_AL.Contig317	GeneSet	exon	248725	249660	.	+	.	Parent=ucsf_hc.01_1.G217B.00141
HISTO_AL.Contig317	GeneSet	exon	249802	250009	.	+	.	Parent=ucsf_hc.01_1.G217B.00141
HISTO_AL.Contig317	GeneSet	exon	250152	250340	.	+	.	Parent=ucsf_hc.01_1.G217B.00141
HISTO_AL.Contig317	GeneSet	exon	250455	250762	.	+	.	Parent=ucsf_hc.01_1.G217B.00141
HISTO_AL.Contig317	GeneSet	cds	249250	249660	.	+	0	ID=cds0000141;Parent=ucsf_hc.01_1.G217B.00141
HISTO_AL.Contig317	GeneSet	cds	249802	250009	.	+	0	ID=cds0000141;Parent=ucsf_hc.01_1.G217B.00141
HISTO_AL.Contig317	GeneSet	cds	250152	250340	.	+	0	ID=cds0000141;Parent=ucsf_hc.01_1.G217B.00141
HISTO_AL.Contig317	GeneSet	cds	250455	250621	.	+	0	ID=cds0000141;Parent=ucsf_hc.01_1.G217B.00141
HISTO_AL.Contig317	GeneSet	gene	251172	254454	.	-	.	ID=ucsf_hc.01_1.G217B.00142;Name=ucsf_hc.01_1.G217B.00142
HISTO_AL.Contig317	GeneSet	exon	253989	254454	.	-	.	Parent=ucsf_hc.01_1.G217B.00142
HISTO_AL.Contig317	GeneSet	exon	253236	253745	.	-	.	Parent=ucsf_hc.01_1.G217B.00142
HISTO_AL.Contig317	GeneSet	exon	251172	253159	.	-	.	Parent=ucsf_hc.01_1.G217B.00142
HISTO_AL.Contig317	GeneSet	cds	253989	254231	.	-	0	ID=cds0000142;Parent=ucsf_hc.01_1.G217B.00142
HISTO_AL.Contig317	GeneSet	cds	253236	253745	.	-	0	ID=cds0000142;Parent=ucsf_hc.01_1.G217B.00142
HISTO_AL.Contig317	GeneSet	cds	252251	253159	.	-	0	ID=cds0000142;Parent=ucsf_hc.01_1.G217B.00142
HISTO_AL.Contig317	GeneSet	gene	254566	258113	.	+	.	ID=ucsf_hc.01_1.G217B.00143;Name=ucsf_hc.01_1.G217B.00143
HISTO_AL.Contig317	GeneSet	exon	254566	255325	.	+	.	Parent=ucsf_hc.01_1.G217B.00143
HISTO_AL.Contig317	GeneSet	exon	255386	256349	.	+	.	Parent=ucsf_hc.01_1.G217B.00143
HISTO_AL.Contig317	GeneSet	exon	256455	256866	.	+	.	Parent=ucsf_hc.01_1.G217B.00143
HISTO_AL.Contig317	GeneSet	exon	256955	258113	.	+	.	Parent=ucsf_hc.01_1.G217B.00143
HISTO_AL.Contig317	GeneSet	cds	255059	255325	.	+	0	ID=cds0000143;Parent=ucsf_hc.01_1.G217B.00143
HISTO_AL.Contig317	GeneSet	cds	255386	256349	.	+	0	ID=cds0000143;Parent=ucsf_hc.01_1.G217B.00143
HISTO_AL.Contig317	GeneSet	cds	256455	256866	.	+	0	ID=cds0000143;Parent=ucsf_hc.01_1.G217B.00143
HISTO_AL.Contig317	GeneSet	cds	256955	257264	.	+	0	ID=cds0000143;Parent=ucsf_hc.01_1.G217B.00143
HISTO_AL.Contig317	GeneSet	gene	256084	260157	.	-	.	ID=ucsf_hc.01_1.G217B.00144;Name=ucsf_hc.01_1.G217B.00144
HISTO_AL.Contig317	GeneSet	exon	259823	260157	.	-	.	Parent=ucsf_hc.01_1.G217B.00144
HISTO_AL.Contig317	GeneSet	exon	259611	259754	.	-	.	Parent=ucsf_hc.01_1.G217B.00144
HISTO_AL.Contig317	GeneSet	exon	259193	259535	.	-	.	Parent=ucsf_hc.01_1.G217B.00144
HISTO_AL.Contig317	GeneSet	exon	257449	259112	.	-	.	Parent=ucsf_hc.01_1.G217B.00144
HISTO_AL.Contig317	GeneSet	exon	256084	257342	.	-	.	Parent=ucsf_hc.01_1.G217B.00144
HISTO_AL.Contig317	GeneSet	cds	259823	259906	.	-	0	ID=cds0000144;Parent=ucsf_hc.01_1.G217B.00144
HISTO_AL.Contig317	GeneSet	cds	259611	259754	.	-	0	ID=cds0000144;Parent=ucsf_hc.01_1.G217B.00144
HISTO_AL.Contig317	GeneSet	cds	259193	259535	.	-	0	ID=cds0000144;Parent=ucsf_hc.01_1.G217B.00144
HISTO_AL.Contig317	GeneSet	cds	258259	259112	.	-	0	ID=cds0000144;Parent=ucsf_hc.01_1.G217B.00144
HISTO_AL.Contig317	GeneSet	gene	260246	261622	.	+	.	ID=ucsf_hc.01_1.G217B.00145;Name=ucsf_hc.01_1.G217B.00145
HISTO_AL.Contig317	GeneSet	exon	260246	260428	.	+	.	Parent=ucsf_hc.01_1.G217B.00145
HISTO_AL.Contig317	GeneSet	exon	260510	260937	.	+	.	Parent=ucsf_hc.01_1.G217B.00145
HISTO_AL.Contig317	GeneSet	exon	261005	261622	.	+	.	Parent=ucsf_hc.01_1.G217B.00145
HISTO_AL.Contig317	GeneSet	cds	260360	260428	.	+	0	ID=cds0000145;Parent=ucsf_hc.01_1.G217B.00145
HISTO_AL.Contig317	GeneSet	cds	260510	260937	.	+	0	ID=cds0000145;Parent=ucsf_hc.01_1.G217B.00145
HISTO_AL.Contig317	GeneSet	cds	261005	261293	.	+	0	ID=cds0000145;Parent=ucsf_hc.01_1.G217B.00145
HISTO_AL.Contig317	GeneSet	gene	260314	262875	.	-	.	ID=ucsf_hc.01_1.G217B.00146;Name=ucsf_hc.01_1.G217B.00146
HISTO_AL.Contig317	GeneSet	exon	262660	262875	.	-	.	Parent=ucsf_hc.01_1.G217B.00146
HISTO_AL.Contig317	GeneSet	exon	261005	262593	.	-	.	Parent=ucsf_hc.01_1.G217B.00146
HISTO_AL.Contig317	GeneSet	exon	260510	260937	.	-	.	Parent=ucsf_hc.01_1.G217B.00146
HISTO_AL.Contig317	GeneSet	exon	260314	260428	.	-	.	Parent=ucsf_hc.01_1.G217B.00146
HISTO_AL.Contig317	GeneSet	cds	262660	262768	.	-	0	ID=cds0000146;Parent=ucsf_hc.01_1.G217B.00146
HISTO_AL.Contig317	GeneSet	cds	261860	262593	.	-	0	ID=cds0000146;Parent=ucsf_hc.01_1.G217B.00146
HISTO_AL.Contig317	GeneSet	gene	262996	267891	.	+	.	ID=ucsf_hc.01_1.G217B.00147;Name=ucsf_hc.01_1.G217B.00147
HISTO_AL.Contig317	GeneSet	exon	262996	263354	.	+	.	Parent=ucsf_hc.01_1.G217B.00147
HISTO_AL.Contig317	GeneSet	exon	263415	266973	.	+	.	Parent=ucsf_hc.01_1.G217B.00147
HISTO_AL.Contig317	GeneSet	exon	267073	267891	.	+	.	Parent=ucsf_hc.01_1.G217B.00147
HISTO_AL.Contig317	GeneSet	cds	263058	263354	.	+	0	ID=cds0000147;Parent=ucsf_hc.01_1.G217B.00147
HISTO_AL.Contig317	GeneSet	cds	263415	266973	.	+	0	ID=cds0000147;Parent=ucsf_hc.01_1.G217B.00147
HISTO_AL.Contig317	GeneSet	cds	267073	267323	.	+	0	ID=cds0000147;Parent=ucsf_hc.01_1.G217B.00147
HISTO_AL.Contig317	GeneSet	gene	266909	271557	.	-	.	ID=ucsf_hc.01_1.G217B.00148;Name=ucsf_hc.01_1.G217B.00148
HISTO_AL.Contig317	GeneSet	exon	271274	271557	.	-	.	Parent=ucsf_hc.01_1.G217B.00148
HISTO_AL.Contig317	GeneSet	exon	269943	271103	.	-	.	Parent=ucsf_hc.01_1.G217B.00148
HISTO_AL.Contig317	GeneSet	exon	269345	269884	.	-	.	Parent=ucsf_hc.01_1.G217B.00148
HISTO_AL.Contig317	GeneSet	exon	267073	269289	.	-	.	Parent=ucsf_hc.01_1.G217B.00148
HISTO_AL.Contig317	GeneSet	exon	266909	266973	.	-	.	Parent=ucsf_hc.01_1.G217B.00148
HISTO_AL.Contig317	GeneSet	cds	271274	271285	.	-	0	ID=cds0000148;Parent=ucsf_hc.01_1.G217B.00148
HISTO_AL.Contig317	GeneSet	cds	269943	271103	.	-	0	ID=cds0000148;Parent=ucsf_hc.01_1.G217B.00148
HISTO_AL.Contig317	GeneSet	cds	269345	269884	.	-	0	ID=cds0000148;Parent=ucsf_hc.01_1.G217B.00148
HISTO_AL.Contig317	GeneSet	cds	269029	269289	.	-	0	ID=cds0000148;Parent=ucsf_hc.01_1.G217B.00148
HISTO_AL.Contig317	GeneSet	gene	272462	274223	.	-	.	ID=ucsf_hc.01_1.G217B.00149;Name=ucsf_hc.01_1.G217B.00149
HISTO_AL.Contig317	GeneSet	exon	273230	274223	.	-	.	Parent=ucsf_hc.01_1.G217B.00149
HISTO_AL.Contig317	GeneSet	exon	272462	273145	.	-	.	Parent=ucsf_hc.01_1.G217B.00149
HISTO_AL.Contig317	GeneSet	cds	272644	272988	.	-	0	ID=cds0000149;Parent=ucsf_hc.01_1.G217B.00149
HISTO_AL.Contig317	GeneSet	gene	274316	275119	.	-	.	ID=ucsf_hc.01_1.G217B.00150;Name=ucsf_hc.01_1.G217B.00150
HISTO_AL.Contig317	GeneSet	exon	274316	275119	.	-	.	Parent=ucsf_hc.01_1.G217B.00150
HISTO_AL.Contig317	GeneSet	cds	274598	274786	.	-	0	ID=cds0000150;Parent=ucsf_hc.01_1.G217B.00150
HISTO_AL.Contig317	GeneSet	gene	275264	279792	.	+	.	ID=ucsf_hc.01_1.G217B.00151;Name=ucsf_hc.01_1.G217B.00151
HISTO_AL.Contig317	GeneSet	exon	275264	275392	.	+	.	Parent=ucsf_hc.01_1.G217B.00151
HISTO_AL.Contig317	GeneSet	exon	275478	275604	.	+	.	Parent=ucsf_hc.01_1.G217B.00151
HISTO_AL.Contig317	GeneSet	exon	275814	276936	.	+	.	Parent=ucsf_hc.01_1.G217B.00151
HISTO_AL.Contig317	GeneSet	exon	277023	279792	.	+	.	Parent=ucsf_hc.01_1.G217B.00151
HISTO_AL.Contig317	GeneSet	cds	276010	276936	.	+	0	ID=cds0000151;Parent=ucsf_hc.01_1.G217B.00151
HISTO_AL.Contig317	GeneSet	cds	277023	278363	.	+	0	ID=cds0000151;Parent=ucsf_hc.01_1.G217B.00151
HISTO_AL.Contig317	GeneSet	gene	279984	280670	.	+	.	ID=ucsf_hc.01_1.G217B.00152;Name=ucsf_hc.01_1.G217B.00152
HISTO_AL.Contig317	GeneSet	exon	279984	280670	.	+	.	Parent=ucsf_hc.01_1.G217B.00152
HISTO_AL.Contig317	GeneSet	gene	281132	282448	.	+	.	ID=ucsf_hc.01_1.G217B.00153;Name=ucsf_hc.01_1.G217B.00153
HISTO_AL.Contig317	GeneSet	exon	281132	282448	.	+	.	Parent=ucsf_hc.01_1.G217B.00153
HISTO_AL.Contig317	GeneSet	cds	281450	282253	.	+	0	ID=cds0000153;Parent=ucsf_hc.01_1.G217B.00153
HISTO_AL.Contig317	GeneSet	gene	282519	283669	.	-	.	ID=ucsf_hc.01_1.G217B.00154;Name=ucsf_hc.01_1.G217B.00154
HISTO_AL.Contig317	GeneSet	exon	282519	283669	.	-	.	Parent=ucsf_hc.01_1.G217B.00154
HISTO_AL.Contig317	GeneSet	cds	283416	283634	.	-	0	ID=cds0000154;Parent=ucsf_hc.01_1.G217B.00154
HISTO_AL.Contig317	GeneSet	gene	283697	284873	.	-	.	ID=ucsf_hc.01_1.G217B.00155;Name=ucsf_hc.01_1.G217B.00155
HISTO_AL.Contig317	GeneSet	exon	283697	284873	.	-	.	Parent=ucsf_hc.01_1.G217B.00155
HISTO_AL.Contig317	GeneSet	cds	284482	284697	.	-	0	ID=cds0000155;Parent=ucsf_hc.01_1.G217B.00155
HISTO_AL.Contig317	GeneSet	gene	286046	286564	.	+	.	ID=ucsf_hc.01_1.G217B.00156;Name=ucsf_hc.01_1.G217B.00156
HISTO_AL.Contig317	GeneSet	exon	286046	286257	.	+	.	Parent=ucsf_hc.01_1.G217B.00156
HISTO_AL.Contig317	GeneSet	exon	286311	286396	.	+	.	Parent=ucsf_hc.01_1.G217B.00156
HISTO_AL.Contig317	GeneSet	exon	286459	286564	.	+	.	Parent=ucsf_hc.01_1.G217B.00156
HISTO_AL.Contig317	GeneSet	gene	286253	287261	.	-	.	ID=ucsf_hc.01_1.G217B.00157;Name=ucsf_hc.01_1.G217B.00157
HISTO_AL.Contig317	GeneSet	exon	287058	287261	.	-	.	Parent=ucsf_hc.01_1.G217B.00157
HISTO_AL.Contig317	GeneSet	exon	286253	286926	.	-	.	Parent=ucsf_hc.01_1.G217B.00157
HISTO_AL.Contig317	GeneSet	gene	287009	287411	.	+	.	ID=ucsf_hc.01_1.G217B.00158;Name=ucsf_hc.01_1.G217B.00158
HISTO_AL.Contig317	GeneSet	exon	287009	287411	.	+	.	Parent=ucsf_hc.01_1.G217B.00158
HISTO_AL.Contig317	GeneSet	gene	287741	290616	.	+	.	ID=ucsf_hc.01_1.G217B.00159;Name=ucsf_hc.01_1.G217B.00159
HISTO_AL.Contig317	GeneSet	exon	287741	288156	.	+	.	Parent=ucsf_hc.01_1.G217B.00159
HISTO_AL.Contig317	GeneSet	exon	288331	288689	.	+	.	Parent=ucsf_hc.01_1.G217B.00159
HISTO_AL.Contig317	GeneSet	exon	288834	290616	.	+	.	Parent=ucsf_hc.01_1.G217B.00159
HISTO_AL.Contig317	GeneSet	cds	288524	288689	.	+	0	ID=cds0000159;Parent=ucsf_hc.01_1.G217B.00159
HISTO_AL.Contig317	GeneSet	cds	288834	289063	.	+	0	ID=cds0000159;Parent=ucsf_hc.01_1.G217B.00159
HISTO_AL.Contig317	GeneSet	gene	287803	291533	.	-	.	ID=ucsf_hc.01_1.G217B.00160;Name=ucsf_hc.01_1.G217B.00160
HISTO_AL.Contig317	GeneSet	exon	291410	291533	.	-	.	Parent=ucsf_hc.01_1.G217B.00160
HISTO_AL.Contig317	GeneSet	exon	288331	291333	.	-	.	Parent=ucsf_hc.01_1.G217B.00160
HISTO_AL.Contig317	GeneSet	exon	287803	288156	.	-	.	Parent=ucsf_hc.01_1.G217B.00160
HISTO_AL.Contig317	GeneSet	cds	289544	291271	.	-	0	ID=cds0000160;Parent=ucsf_hc.01_1.G217B.00160
HISTO_AL.Contig317	GeneSet	gene	291768	294105	.	+	.	ID=ucsf_hc.01_1.G217B.00161;Name=ucsf_hc.01_1.G217B.00161
HISTO_AL.Contig317	GeneSet	exon	291768	292065	.	+	.	Parent=ucsf_hc.01_1.G217B.00161
HISTO_AL.Contig317	GeneSet	exon	292174	292273	.	+	.	Parent=ucsf_hc.01_1.G217B.00161
HISTO_AL.Contig317	GeneSet	exon	292370	293365	.	+	.	Parent=ucsf_hc.01_1.G217B.00161
HISTO_AL.Contig317	GeneSet	exon	293446	294105	.	+	.	Parent=ucsf_hc.01_1.G217B.00161
HISTO_AL.Contig317	GeneSet	cds	291883	292065	.	+	0	ID=cds0000161;Parent=ucsf_hc.01_1.G217B.00161
HISTO_AL.Contig317	GeneSet	cds	292174	292273	.	+	0	ID=cds0000161;Parent=ucsf_hc.01_1.G217B.00161
HISTO_AL.Contig317	GeneSet	cds	292370	292779	.	+	0	ID=cds0000161;Parent=ucsf_hc.01_1.G217B.00161
HISTO_AL.Contig317	GeneSet	gene	294290	294817	.	+	.	ID=ucsf_hc.01_1.G217B.00162;Name=ucsf_hc.01_1.G217B.00162
HISTO_AL.Contig317	GeneSet	exon	294290	294817	.	+	.	Parent=ucsf_hc.01_1.G217B.00162
HISTO_AL.Contig317	GeneSet	cds	294414	294638	.	+	0	ID=cds0000162;Parent=ucsf_hc.01_1.G217B.00162
HISTO_AL.Contig317	GeneSet	gene	294430	295309	.	-	.	ID=ucsf_hc.01_1.G217B.00163;Name=ucsf_hc.01_1.G217B.00163
HISTO_AL.Contig317	GeneSet	exon	294430	295309	.	-	.	Parent=ucsf_hc.01_1.G217B.00163
HISTO_AL.Contig317	GeneSet	cds	294720	294917	.	-	0	ID=cds0000163;Parent=ucsf_hc.01_1.G217B.00163
HISTO_AL.Contig317	GeneSet	gene	294914	295654	.	+	.	ID=ucsf_hc.01_1.G217B.00164;Name=ucsf_hc.01_1.G217B.00164
HISTO_AL.Contig317	GeneSet	exon	294914	295654	.	+	.	Parent=ucsf_hc.01_1.G217B.00164
HISTO_AL.Contig317	GeneSet	cds	295048	295329	.	+	0	ID=cds0000164;Parent=ucsf_hc.01_1.G217B.00164
HISTO_AL.Contig317	GeneSet	gene	295872	303398	.	-	.	ID=ucsf_hc.01_1.G217B.00165;Name=ucsf_hc.01_1.G217B.00165
HISTO_AL.Contig317	GeneSet	exon	301869	303398	.	-	.	Parent=ucsf_hc.01_1.G217B.00165
HISTO_AL.Contig317	GeneSet	exon	298869	301753	.	-	.	Parent=ucsf_hc.01_1.G217B.00165
HISTO_AL.Contig317	GeneSet	exon	298559	298775	.	-	.	Parent=ucsf_hc.01_1.G217B.00165
HISTO_AL.Contig317	GeneSet	exon	298208	298475	.	-	.	Parent=ucsf_hc.01_1.G217B.00165
HISTO_AL.Contig317	GeneSet	exon	295872	297408	.	-	.	Parent=ucsf_hc.01_1.G217B.00165
HISTO_AL.Contig317	GeneSet	cds	301869	302097	.	-	0	ID=cds0000165;Parent=ucsf_hc.01_1.G217B.00165
HISTO_AL.Contig317	GeneSet	cds	298869	301753	.	-	0	ID=cds0000165;Parent=ucsf_hc.01_1.G217B.00165
HISTO_AL.Contig317	GeneSet	cds	298559	298775	.	-	0	ID=cds0000165;Parent=ucsf_hc.01_1.G217B.00165
HISTO_AL.Contig317	GeneSet	cds	298208	298475	.	-	0	ID=cds0000165;Parent=ucsf_hc.01_1.G217B.00165
HISTO_AL.Contig317	GeneSet	cds	297384	297408	.	-	0	ID=cds0000165;Parent=ucsf_hc.01_1.G217B.00165
HISTO_AL.Contig317	GeneSet	gene	304143	304856	.	+	.	ID=ucsf_hc.01_1.G217B.00166;Name=ucsf_hc.01_1.G217B.00166
HISTO_AL.Contig317	GeneSet	exon	304143	304856	.	+	.	Parent=ucsf_hc.01_1.G217B.00166
HISTO_AL.Contig317	GeneSet	cds	304202	304480	.	+	0	ID=cds0000166;Parent=ucsf_hc.01_1.G217B.00166
HISTO_AL.Contig317	GeneSet	gene	305136	306038	.	+	.	ID=ucsf_hc.01_1.G217B.00167;Name=ucsf_hc.01_1.G217B.00167
HISTO_AL.Contig317	GeneSet	exon	305136	305253	.	+	.	Parent=ucsf_hc.01_1.G217B.00167
HISTO_AL.Contig317	GeneSet	exon	305304	306038	.	+	.	Parent=ucsf_hc.01_1.G217B.00167
HISTO_AL.Contig317	GeneSet	cds	305313	305759	.	+	0	ID=cds0000167;Parent=ucsf_hc.01_1.G217B.00167
HISTO_AL.Contig317	GeneSet	gene	305808	306518	.	-	.	ID=ucsf_hc.01_1.G217B.00168;Name=ucsf_hc.01_1.G217B.00168
HISTO_AL.Contig317	GeneSet	exon	305808	306518	.	-	.	Parent=ucsf_hc.01_1.G217B.00168
HISTO_AL.Contig317	GeneSet	cds	306069	306278	.	-	0	ID=cds0000168;Parent=ucsf_hc.01_1.G217B.00168
HISTO_AL.Contig317	GeneSet	gene	306708	307507	.	-	.	ID=ucsf_hc.01_1.G217B.00169;Name=ucsf_hc.01_1.G217B.00169
HISTO_AL.Contig317	GeneSet	exon	306980	307507	.	-	.	Parent=ucsf_hc.01_1.G217B.00169
HISTO_AL.Contig317	GeneSet	exon	306708	306921	.	-	.	Parent=ucsf_hc.01_1.G217B.00169
HISTO_AL.Contig317	GeneSet	cds	306980	307492	.	-	0	ID=cds0000169;Parent=ucsf_hc.01_1.G217B.00169
HISTO_AL.Contig317	GeneSet	cds	306895	306921	.	-	0	ID=cds0000169;Parent=ucsf_hc.01_1.G217B.00169
HISTO_AL.Contig317	GeneSet	gene	308548	310744	.	-	.	ID=ucsf_hc.01_1.G217B.00170;Name=ucsf_hc.01_1.G217B.00170
HISTO_AL.Contig317	GeneSet	exon	310120	310744	.	-	.	Parent=ucsf_hc.01_1.G217B.00170
HISTO_AL.Contig317	GeneSet	exon	309130	310041	.	-	.	Parent=ucsf_hc.01_1.G217B.00170
HISTO_AL.Contig317	GeneSet	exon	308548	308976	.	-	.	Parent=ucsf_hc.01_1.G217B.00170
HISTO_AL.Contig317	GeneSet	cds	309848	309988	.	-	0	ID=cds0000170;Parent=ucsf_hc.01_1.G217B.00170
HISTO_AL.Contig317	GeneSet	gene	310745	312126	.	-	.	ID=ucsf_hc.01_1.G217B.00171;Name=ucsf_hc.01_1.G217B.00171
HISTO_AL.Contig317	GeneSet	exon	310745	312126	.	-	.	Parent=ucsf_hc.01_1.G217B.00171
HISTO_AL.Contig317	GeneSet	cds	311294	311461	.	-	0	ID=cds0000171;Parent=ucsf_hc.01_1.G217B.00171
HISTO_AL.Contig317	GeneSet	gene	311246	312615	.	+	.	ID=ucsf_hc.01_1.G217B.00172;Name=ucsf_hc.01_1.G217B.00172
HISTO_AL.Contig317	GeneSet	exon	311246	311590	.	+	.	Parent=ucsf_hc.01_1.G217B.00172
HISTO_AL.Contig317	GeneSet	exon	311648	311939	.	+	.	Parent=ucsf_hc.01_1.G217B.00172
HISTO_AL.Contig317	GeneSet	exon	312121	312615	.	+	.	Parent=ucsf_hc.01_1.G217B.00172
HISTO_AL.Contig317	GeneSet	cds	312262	312480	.	+	0	ID=cds0000172;Parent=ucsf_hc.01_1.G217B.00172
HISTO_AL.Contig317	GeneSet	gene	312127	313318	.	-	.	ID=ucsf_hc.01_1.G217B.00173;Name=ucsf_hc.01_1.G217B.00173
HISTO_AL.Contig317	GeneSet	exon	312127	313318	.	-	.	Parent=ucsf_hc.01_1.G217B.00173
HISTO_AL.Contig317	GeneSet	cds	312301	312477	.	-	0	ID=cds0000173;Parent=ucsf_hc.01_1.G217B.00173
HISTO_AL.Contig317	GeneSet	gene	312792	313546	.	+	.	ID=ucsf_hc.01_1.G217B.00174;Name=ucsf_hc.01_1.G217B.00174
HISTO_AL.Contig317	GeneSet	exon	312792	313546	.	+	.	Parent=ucsf_hc.01_1.G217B.00174
HISTO_AL.Contig317	GeneSet	cds	313349	313531	.	+	0	ID=cds0000174;Parent=ucsf_hc.01_1.G217B.00174
HISTO_AL.Contig317	GeneSet	gene	313623	314933	.	+	.	ID=ucsf_hc.01_1.G217B.00175;Name=ucsf_hc.01_1.G217B.00175
HISTO_AL.Contig317	GeneSet	exon	313623	314933	.	+	.	Parent=ucsf_hc.01_1.G217B.00175
HISTO_AL.Contig317	GeneSet	cds	314012	314452	.	+	0	ID=cds0000175;Parent=ucsf_hc.01_1.G217B.00175
HISTO_AL.Contig317	GeneSet	gene	314942	315703	.	-	.	ID=ucsf_hc.01_1.G217B.00176;Name=ucsf_hc.01_1.G217B.00176
HISTO_AL.Contig317	GeneSet	exon	314942	315703	.	-	.	Parent=ucsf_hc.01_1.G217B.00176
HISTO_AL.Contig317	GeneSet	gene	315834	316722	.	+	.	ID=ucsf_hc.01_1.G217B.00177;Name=ucsf_hc.01_1.G217B.00177
HISTO_AL.Contig317	GeneSet	exon	315834	316722	.	+	.	Parent=ucsf_hc.01_1.G217B.00177
HISTO_AL.Contig317	GeneSet	cds	316296	316559	.	+	0	ID=cds0000177;Parent=ucsf_hc.01_1.G217B.00177
HISTO_AL.Contig317	GeneSet	gene	317038	317414	.	+	.	ID=ucsf_hc.01_1.G217B.00178;Name=ucsf_hc.01_1.G217B.00178
HISTO_AL.Contig317	GeneSet	exon	317038	317414	.	+	.	Parent=ucsf_hc.01_1.G217B.00178
HISTO_AL.Contig317	GeneSet	gene	317187	318590	.	-	.	ID=ucsf_hc.01_1.G217B.00179;Name=ucsf_hc.01_1.G217B.00179
HISTO_AL.Contig317	GeneSet	exon	318431	318590	.	-	.	Parent=ucsf_hc.01_1.G217B.00179
HISTO_AL.Contig317	GeneSet	exon	318027	318327	.	-	.	Parent=ucsf_hc.01_1.G217B.00179
HISTO_AL.Contig317	GeneSet	exon	317187	317907	.	-	.	Parent=ucsf_hc.01_1.G217B.00179
HISTO_AL.Contig317	GeneSet	cds	318027	318179	.	-	0	ID=cds0000179;Parent=ucsf_hc.01_1.G217B.00179
HISTO_AL.Contig317	GeneSet	cds	317785	317907	.	-	0	ID=cds0000179;Parent=ucsf_hc.01_1.G217B.00179
HISTO_AL.Contig317	GeneSet	gene	319094	319623	.	-	.	ID=ucsf_hc.01_1.G217B.00180;Name=ucsf_hc.01_1.G217B.00180
HISTO_AL.Contig317	GeneSet	exon	319094	319623	.	-	.	Parent=ucsf_hc.01_1.G217B.00180
HISTO_AL.Contig317	GeneSet	gene	321079	326739	.	+	.	ID=ucsf_hc.01_1.G217B.00181;Name=ucsf_hc.01_1.G217B.00181
HISTO_AL.Contig317	GeneSet	exon	321079	322121	.	+	.	Parent=ucsf_hc.01_1.G217B.00181
HISTO_AL.Contig317	GeneSet	exon	322458	323605	.	+	.	Parent=ucsf_hc.01_1.G217B.00181
HISTO_AL.Contig317	GeneSet	exon	323675	324675	.	+	.	Parent=ucsf_hc.01_1.G217B.00181
HISTO_AL.Contig317	GeneSet	exon	324754	326739	.	+	.	Parent=ucsf_hc.01_1.G217B.00181
HISTO_AL.Contig317	GeneSet	cds	321989	322121	.	+	0	ID=cds0000181;Parent=ucsf_hc.01_1.G217B.00181
HISTO_AL.Contig317	GeneSet	cds	322458	323605	.	+	0	ID=cds0000181;Parent=ucsf_hc.01_1.G217B.00181
HISTO_AL.Contig317	GeneSet	cds	323675	324675	.	+	0	ID=cds0000181;Parent=ucsf_hc.01_1.G217B.00181
HISTO_AL.Contig317	GeneSet	cds	324754	324895	.	+	0	ID=cds0000181;Parent=ucsf_hc.01_1.G217B.00181
HISTO_AL.Contig317	GeneSet	gene	324980	328209	.	-	.	ID=ucsf_hc.01_1.G217B.00182;Name=ucsf_hc.01_1.G217B.00182
HISTO_AL.Contig317	GeneSet	exon	326944	328209	.	-	.	Parent=ucsf_hc.01_1.G217B.00182
HISTO_AL.Contig317	GeneSet	exon	326796	326881	.	-	.	Parent=ucsf_hc.01_1.G217B.00182
HISTO_AL.Contig317	GeneSet	exon	324980	326686	.	-	.	Parent=ucsf_hc.01_1.G217B.00182
HISTO_AL.Contig317	GeneSet	cds	326944	327437	.	-	0	ID=cds0000182;Parent=ucsf_hc.01_1.G217B.00182
HISTO_AL.Contig317	GeneSet	cds	326796	326881	.	-	0	ID=cds0000182;Parent=ucsf_hc.01_1.G217B.00182
HISTO_AL.Contig317	GeneSet	cds	326577	326686	.	-	0	ID=cds0000182;Parent=ucsf_hc.01_1.G217B.00182
HISTO_AL.Contig317	GeneSet	gene	329023	330080	.	+	.	ID=ucsf_hc.01_1.G217B.00183;Name=ucsf_hc.01_1.G217B.00183
HISTO_AL.Contig317	GeneSet	exon	329023	330080	.	+	.	Parent=ucsf_hc.01_1.G217B.00183
HISTO_AL.Contig317	GeneSet	cds	329643	329951	.	+	0	ID=cds0000183;Parent=ucsf_hc.01_1.G217B.00183
HISTO_AL.Contig317	GeneSet	gene	330274	331112	.	+	.	ID=ucsf_hc.01_1.G217B.00184;Name=ucsf_hc.01_1.G217B.00184
HISTO_AL.Contig317	GeneSet	exon	330274	331112	.	+	.	Parent=ucsf_hc.01_1.G217B.00184
HISTO_AL.Contig317	GeneSet	cds	330328	330531	.	+	0	ID=cds0000184;Parent=ucsf_hc.01_1.G217B.00184
HISTO_AL.Contig317	GeneSet	gene	331716	335095	.	+	.	ID=ucsf_hc.01_1.G217B.00185;Name=ucsf_hc.01_1.G217B.00185
HISTO_AL.Contig317	GeneSet	exon	331716	333136	.	+	.	Parent=ucsf_hc.01_1.G217B.00185
HISTO_AL.Contig317	GeneSet	exon	333281	333317	.	+	.	Parent=ucsf_hc.01_1.G217B.00185
HISTO_AL.Contig317	GeneSet	exon	333377	333444	.	+	.	Parent=ucsf_hc.01_1.G217B.00185
HISTO_AL.Contig317	GeneSet	exon	333526	333899	.	+	.	Parent=ucsf_hc.01_1.G217B.00185
HISTO_AL.Contig317	GeneSet	exon	333978	335095	.	+	.	Parent=ucsf_hc.01_1.G217B.00185
HISTO_AL.Contig317	GeneSet	cds	332945	333136	.	+	0	ID=cds0000185;Parent=ucsf_hc.01_1.G217B.00185
HISTO_AL.Contig317	GeneSet	cds	333281	333317	.	+	0	ID=cds0000185;Parent=ucsf_hc.01_1.G217B.00185
HISTO_AL.Contig317	GeneSet	cds	333377	333444	.	+	0	ID=cds0000185;Parent=ucsf_hc.01_1.G217B.00185
HISTO_AL.Contig317	GeneSet	cds	333526	333899	.	+	0	ID=cds0000185;Parent=ucsf_hc.01_1.G217B.00185
HISTO_AL.Contig317	GeneSet	cds	333978	334539	.	+	0	ID=cds0000185;Parent=ucsf_hc.01_1.G217B.00185
HISTO_AL.Contig317	GeneSet	gene	335230	336743	.	-	.	ID=ucsf_hc.01_1.G217B.00186;Name=ucsf_hc.01_1.G217B.00186
HISTO_AL.Contig317	GeneSet	exon	336556	336743	.	-	.	Parent=ucsf_hc.01_1.G217B.00186
HISTO_AL.Contig317	GeneSet	exon	335230	336482	.	-	.	Parent=ucsf_hc.01_1.G217B.00186
HISTO_AL.Contig317	GeneSet	cds	336556	336580	.	-	0	ID=cds0000186;Parent=ucsf_hc.01_1.G217B.00186
HISTO_AL.Contig317	GeneSet	cds	335452	336482	.	-	0	ID=cds0000186;Parent=ucsf_hc.01_1.G217B.00186
HISTO_AL.Contig317	GeneSet	gene	336957	340687	.	+	.	ID=ucsf_hc.01_1.G217B.00187;Name=ucsf_hc.01_1.G217B.00187
HISTO_AL.Contig317	GeneSet	exon	336957	337345	.	+	.	Parent=ucsf_hc.01_1.G217B.00187
HISTO_AL.Contig317	GeneSet	exon	337405	337457	.	+	.	Parent=ucsf_hc.01_1.G217B.00187
HISTO_AL.Contig317	GeneSet	exon	337508	337719	.	+	.	Parent=ucsf_hc.01_1.G217B.00187
HISTO_AL.Contig317	GeneSet	exon	337780	340687	.	+	.	Parent=ucsf_hc.01_1.G217B.00187
HISTO_AL.Contig317	GeneSet	cds	337223	337345	.	+	0	ID=cds0000187;Parent=ucsf_hc.01_1.G217B.00187
HISTO_AL.Contig317	GeneSet	cds	337405	337457	.	+	0	ID=cds0000187;Parent=ucsf_hc.01_1.G217B.00187
HISTO_AL.Contig317	GeneSet	cds	337508	337719	.	+	0	ID=cds0000187;Parent=ucsf_hc.01_1.G217B.00187
HISTO_AL.Contig317	GeneSet	cds	337780	339785	.	+	0	ID=cds0000187;Parent=ucsf_hc.01_1.G217B.00187
HISTO_AL.Contig317	GeneSet	gene	340695	343371	.	-	.	ID=ucsf_hc.01_1.G217B.00188;Name=ucsf_hc.01_1.G217B.00188
HISTO_AL.Contig317	GeneSet	exon	342966	343371	.	-	.	Parent=ucsf_hc.01_1.G217B.00188
HISTO_AL.Contig317	GeneSet	exon	342833	342905	.	-	.	Parent=ucsf_hc.01_1.G217B.00188
HISTO_AL.Contig317	GeneSet	exon	342736	342773	.	-	.	Parent=ucsf_hc.01_1.G217B.00188
HISTO_AL.Contig317	GeneSet	exon	342250	342669	.	-	.	Parent=ucsf_hc.01_1.G217B.00188
HISTO_AL.Contig317	GeneSet	exon	341933	342190	.	-	.	Parent=ucsf_hc.01_1.G217B.00188
HISTO_AL.Contig317	GeneSet	exon	341695	341861	.	-	.	Parent=ucsf_hc.01_1.G217B.00188
HISTO_AL.Contig317	GeneSet	exon	340695	341602	.	-	.	Parent=ucsf_hc.01_1.G217B.00188
HISTO_AL.Contig317	GeneSet	cds	342966	343217	.	-	0	ID=cds0000188;Parent=ucsf_hc.01_1.G217B.00188
HISTO_AL.Contig317	GeneSet	cds	342833	342905	.	-	0	ID=cds0000188;Parent=ucsf_hc.01_1.G217B.00188
HISTO_AL.Contig317	GeneSet	cds	342736	342773	.	-	0	ID=cds0000188;Parent=ucsf_hc.01_1.G217B.00188
HISTO_AL.Contig317	GeneSet	cds	342250	342669	.	-	0	ID=cds0000188;Parent=ucsf_hc.01_1.G217B.00188
HISTO_AL.Contig317	GeneSet	cds	341933	342190	.	-	0	ID=cds0000188;Parent=ucsf_hc.01_1.G217B.00188
HISTO_AL.Contig317	GeneSet	cds	341695	341861	.	-	0	ID=cds0000188;Parent=ucsf_hc.01_1.G217B.00188
HISTO_AL.Contig317	GeneSet	cds	340957	341602	.	-	0	ID=cds0000188;Parent=ucsf_hc.01_1.G217B.00188
HISTO_AL.Contig317	GeneSet	gene	343456	345891	.	+	.	ID=ucsf_hc.01_1.G217B.00189;Name=ucsf_hc.01_1.G217B.00189
HISTO_AL.Contig317	GeneSet	exon	343456	343611	.	+	.	Parent=ucsf_hc.01_1.G217B.00189
HISTO_AL.Contig317	GeneSet	exon	343695	343727	.	+	.	Parent=ucsf_hc.01_1.G217B.00189
HISTO_AL.Contig317	GeneSet	exon	343788	343846	.	+	.	Parent=ucsf_hc.01_1.G217B.00189
HISTO_AL.Contig317	GeneSet	exon	343926	344370	.	+	.	Parent=ucsf_hc.01_1.G217B.00189
HISTO_AL.Contig317	GeneSet	exon	344433	344613	.	+	.	Parent=ucsf_hc.01_1.G217B.00189
HISTO_AL.Contig317	GeneSet	exon	344679	345891	.	+	.	Parent=ucsf_hc.01_1.G217B.00189
HISTO_AL.Contig317	GeneSet	cds	343611	343611	.	+	0	ID=cds0000189;Parent=ucsf_hc.01_1.G217B.00189
HISTO_AL.Contig317	GeneSet	cds	343695	343727	.	+	0	ID=cds0000189;Parent=ucsf_hc.01_1.G217B.00189
HISTO_AL.Contig317	GeneSet	cds	343788	343846	.	+	0	ID=cds0000189;Parent=ucsf_hc.01_1.G217B.00189
HISTO_AL.Contig317	GeneSet	cds	343926	344370	.	+	0	ID=cds0000189;Parent=ucsf_hc.01_1.G217B.00189
HISTO_AL.Contig317	GeneSet	cds	344433	344613	.	+	0	ID=cds0000189;Parent=ucsf_hc.01_1.G217B.00189
HISTO_AL.Contig317	GeneSet	cds	344679	345234	.	+	0	ID=cds0000189;Parent=ucsf_hc.01_1.G217B.00189
HISTO_AL.Contig317	GeneSet	gene	345914	346965	.	-	.	ID=ucsf_hc.01_1.G217B.00190;Name=ucsf_hc.01_1.G217B.00190
HISTO_AL.Contig317	GeneSet	exon	346711	346965	.	-	.	Parent=ucsf_hc.01_1.G217B.00190
HISTO_AL.Contig317	GeneSet	exon	345914	346553	.	-	.	Parent=ucsf_hc.01_1.G217B.00190
HISTO_AL.Contig317	GeneSet	cds	346711	346790	.	-	0	ID=cds0000190;Parent=ucsf_hc.01_1.G217B.00190
HISTO_AL.Contig317	GeneSet	cds	346058	346553	.	-	0	ID=cds0000190;Parent=ucsf_hc.01_1.G217B.00190
HISTO_AL.Contig317	GeneSet	gene	347326	349475	.	+	.	ID=ucsf_hc.01_1.G217B.00191;Name=ucsf_hc.01_1.G217B.00191
HISTO_AL.Contig317	GeneSet	exon	347326	347713	.	+	.	Parent=ucsf_hc.01_1.G217B.00191
HISTO_AL.Contig317	GeneSet	exon	347810	349475	.	+	.	Parent=ucsf_hc.01_1.G217B.00191
HISTO_AL.Contig317	GeneSet	cds	347471	347713	.	+	0	ID=cds0000191;Parent=ucsf_hc.01_1.G217B.00191
HISTO_AL.Contig317	GeneSet	cds	347810	349201	.	+	0	ID=cds0000191;Parent=ucsf_hc.01_1.G217B.00191
HISTO_AL.Contig317	GeneSet	gene	349733	350365	.	-	.	ID=ucsf_hc.01_1.G217B.00192;Name=ucsf_hc.01_1.G217B.00192
HISTO_AL.Contig317	GeneSet	exon	349733	350365	.	-	.	Parent=ucsf_hc.01_1.G217B.00192
HISTO_AL.Contig317	GeneSet	cds	349930	350229	.	-	0	ID=cds0000192;Parent=ucsf_hc.01_1.G217B.00192
HISTO_AL.Contig317	GeneSet	gene	350423	351035	.	-	.	ID=ucsf_hc.01_1.G217B.00193;Name=ucsf_hc.01_1.G217B.00193
HISTO_AL.Contig317	GeneSet	exon	350834	351035	.	-	.	Parent=ucsf_hc.01_1.G217B.00193
HISTO_AL.Contig317	GeneSet	exon	350423	350758	.	-	.	Parent=ucsf_hc.01_1.G217B.00193
HISTO_AL.Contig317	GeneSet	gene	354045	355412	.	-	.	ID=ucsf_hc.01_1.G217B.00194;Name=ucsf_hc.01_1.G217B.00194
HISTO_AL.Contig317	GeneSet	exon	355337	355412	.	-	.	Parent=ucsf_hc.01_1.G217B.00194
HISTO_AL.Contig317	GeneSet	exon	355207	355246	.	-	.	Parent=ucsf_hc.01_1.G217B.00194
HISTO_AL.Contig317	GeneSet	exon	354890	355014	.	-	.	Parent=ucsf_hc.01_1.G217B.00194
HISTO_AL.Contig317	GeneSet	exon	354645	354766	.	-	.	Parent=ucsf_hc.01_1.G217B.00194
HISTO_AL.Contig317	GeneSet	exon	354045	354541	.	-	.	Parent=ucsf_hc.01_1.G217B.00194
HISTO_AL.Contig317	GeneSet	cds	355207	355246	.	-	0	ID=cds0000194;Parent=ucsf_hc.01_1.G217B.00194
HISTO_AL.Contig317	GeneSet	cds	354890	355014	.	-	0	ID=cds0000194;Parent=ucsf_hc.01_1.G217B.00194
HISTO_AL.Contig317	GeneSet	cds	354645	354766	.	-	0	ID=cds0000194;Parent=ucsf_hc.01_1.G217B.00194
HISTO_AL.Contig317	GeneSet	cds	354436	354541	.	-	0	ID=cds0000194;Parent=ucsf_hc.01_1.G217B.00194
HISTO_AL.Contig317	GeneSet	gene	355630	358153	.	+	.	ID=ucsf_hc.01_1.G217B.00195;Name=ucsf_hc.01_1.G217B.00195
HISTO_AL.Contig317	GeneSet	exon	355630	356253	.	+	.	Parent=ucsf_hc.01_1.G217B.00195
HISTO_AL.Contig317	GeneSet	exon	356395	358153	.	+	.	Parent=ucsf_hc.01_1.G217B.00195
HISTO_AL.Contig317	GeneSet	cds	356066	356253	.	+	0	ID=cds0000195;Parent=ucsf_hc.01_1.G217B.00195
HISTO_AL.Contig317	GeneSet	cds	356395	357499	.	+	0	ID=cds0000195;Parent=ucsf_hc.01_1.G217B.00195
HISTO_AL.Contig317	GeneSet	gene	357665	360965	.	-	.	ID=ucsf_hc.01_1.G217B.00196;Name=ucsf_hc.01_1.G217B.00196
HISTO_AL.Contig317	GeneSet	exon	359470	360965	.	-	.	Parent=ucsf_hc.01_1.G217B.00196
HISTO_AL.Contig317	GeneSet	exon	357665	359372	.	-	.	Parent=ucsf_hc.01_1.G217B.00196
HISTO_AL.Contig317	GeneSet	cds	359470	359692	.	-	0	ID=cds0000196;Parent=ucsf_hc.01_1.G217B.00196
HISTO_AL.Contig317	GeneSet	cds	358780	359372	.	-	0	ID=cds0000196;Parent=ucsf_hc.01_1.G217B.00196
HISTO_AL.Contig317	GeneSet	gene	360966	361598	.	-	.	ID=ucsf_hc.01_1.G217B.00197;Name=ucsf_hc.01_1.G217B.00197
HISTO_AL.Contig317	GeneSet	exon	360966	361598	.	-	.	Parent=ucsf_hc.01_1.G217B.00197
HISTO_AL.Contig317	GeneSet	cds	361165	361491	.	-	0	ID=cds0000197;Parent=ucsf_hc.01_1.G217B.00197
HISTO_AL.Contig317	GeneSet	gene	361766	362695	.	+	.	ID=ucsf_hc.01_1.G217B.00198;Name=ucsf_hc.01_1.G217B.00198
HISTO_AL.Contig317	GeneSet	exon	361766	362695	.	+	.	Parent=ucsf_hc.01_1.G217B.00198
HISTO_AL.Contig317	GeneSet	cds	361777	362121	.	+	0	ID=cds0000198;Parent=ucsf_hc.01_1.G217B.00198
HISTO_AL.Contig317	GeneSet	gene	363777	368101	.	-	.	ID=ucsf_hc.01_1.G217B.00199;Name=ucsf_hc.01_1.G217B.00199
HISTO_AL.Contig317	GeneSet	exon	367666	368101	.	-	.	Parent=ucsf_hc.01_1.G217B.00199
HISTO_AL.Contig317	GeneSet	exon	366660	367603	.	-	.	Parent=ucsf_hc.01_1.G217B.00199
HISTO_AL.Contig317	GeneSet	exon	366275	366604	.	-	.	Parent=ucsf_hc.01_1.G217B.00199
HISTO_AL.Contig317	GeneSet	exon	366109	366217	.	-	.	Parent=ucsf_hc.01_1.G217B.00199
HISTO_AL.Contig317	GeneSet	exon	365977	366051	.	-	.	Parent=ucsf_hc.01_1.G217B.00199
HISTO_AL.Contig317	GeneSet	exon	365860	365918	.	-	.	Parent=ucsf_hc.01_1.G217B.00199
HISTO_AL.Contig317	GeneSet	exon	365582	365802	.	-	.	Parent=ucsf_hc.01_1.G217B.00199
HISTO_AL.Contig317	GeneSet	exon	365475	365521	.	-	.	Parent=ucsf_hc.01_1.G217B.00199
HISTO_AL.Contig317	GeneSet	exon	365300	365426	.	-	.	Parent=ucsf_hc.01_1.G217B.00199
HISTO_AL.Contig317	GeneSet	exon	364487	365239	.	-	.	Parent=ucsf_hc.01_1.G217B.00199
HISTO_AL.Contig317	GeneSet	exon	363777	364401	.	-	.	Parent=ucsf_hc.01_1.G217B.00199
HISTO_AL.Contig317	GeneSet	cds	367666	367717	.	-	0	ID=cds0000199;Parent=ucsf_hc.01_1.G217B.00199
HISTO_AL.Contig317	GeneSet	cds	366660	367603	.	-	0	ID=cds0000199;Parent=ucsf_hc.01_1.G217B.00199
HISTO_AL.Contig317	GeneSet	cds	366275	366604	.	-	0	ID=cds0000199;Parent=ucsf_hc.01_1.G217B.00199
HISTO_AL.Contig317	GeneSet	cds	366109	366217	.	-	0	ID=cds0000199;Parent=ucsf_hc.01_1.G217B.00199
HISTO_AL.Contig317	GeneSet	cds	365977	366051	.	-	0	ID=cds0000199;Parent=ucsf_hc.01_1.G217B.00199
HISTO_AL.Contig317	GeneSet	cds	365860	365918	.	-	0	ID=cds0000199;Parent=ucsf_hc.01_1.G217B.00199
HISTO_AL.Contig317	GeneSet	cds	365582	365802	.	-	0	ID=cds0000199;Parent=ucsf_hc.01_1.G217B.00199
HISTO_AL.Contig317	GeneSet	cds	365475	365521	.	-	0	ID=cds0000199;Parent=ucsf_hc.01_1.G217B.00199
HISTO_AL.Contig317	GeneSet	cds	365300	365426	.	-	0	ID=cds0000199;Parent=ucsf_hc.01_1.G217B.00199
HISTO_AL.Contig317	GeneSet	cds	364487	365239	.	-	0	ID=cds0000199;Parent=ucsf_hc.01_1.G217B.00199
HISTO_AL.Contig317	GeneSet	cds	364173	364401	.	-	0	ID=cds0000199;Parent=ucsf_hc.01_1.G217B.00199
HISTO_AL.Contig317	GeneSet	gene	368093	370912	.	+	.	ID=ucsf_hc.01_1.G217B.00200;Name=ucsf_hc.01_1.G217B.00200
HISTO_AL.Contig317	GeneSet	exon	368093	368313	.	+	.	Parent=ucsf_hc.01_1.G217B.00200
HISTO_AL.Contig317	GeneSet	exon	368385	368420	.	+	.	Parent=ucsf_hc.01_1.G217B.00200
HISTO_AL.Contig317	GeneSet	exon	368490	368517	.	+	.	Parent=ucsf_hc.01_1.G217B.00200
HISTO_AL.Contig317	GeneSet	exon	368603	369148	.	+	.	Parent=ucsf_hc.01_1.G217B.00200
HISTO_AL.Contig317	GeneSet	exon	369226	369391	.	+	.	Parent=ucsf_hc.01_1.G217B.00200
HISTO_AL.Contig317	GeneSet	exon	369452	370912	.	+	.	Parent=ucsf_hc.01_1.G217B.00200
HISTO_AL.Contig317	GeneSet	cds	368312	368313	.	+	0	ID=cds0000200;Parent=ucsf_hc.01_1.G217B.00200
HISTO_AL.Contig317	GeneSet	cds	368385	368420	.	+	0	ID=cds0000200;Parent=ucsf_hc.01_1.G217B.00200
HISTO_AL.Contig317	GeneSet	cds	368490	368517	.	+	0	ID=cds0000200;Parent=ucsf_hc.01_1.G217B.00200
HISTO_AL.Contig317	GeneSet	cds	368603	369148	.	+	0	ID=cds0000200;Parent=ucsf_hc.01_1.G217B.00200
HISTO_AL.Contig317	GeneSet	cds	369226	369391	.	+	0	ID=cds0000200;Parent=ucsf_hc.01_1.G217B.00200
HISTO_AL.Contig317	GeneSet	cds	369452	370485	.	+	0	ID=cds0000200;Parent=ucsf_hc.01_1.G217B.00200
HISTO_AL.Contig317	GeneSet	gene	370913	372084	.	+	.	ID=ucsf_hc.01_1.G217B.00201;Name=ucsf_hc.01_1.G217B.00201
HISTO_AL.Contig317	GeneSet	exon	370913	371450	.	+	.	Parent=ucsf_hc.01_1.G217B.00201
HISTO_AL.Contig317	GeneSet	exon	371505	372084	.	+	.	Parent=ucsf_hc.01_1.G217B.00201
HISTO_AL.Contig317	GeneSet	cds	371339	371450	.	+	0	ID=cds0000201;Parent=ucsf_hc.01_1.G217B.00201
HISTO_AL.Contig317	GeneSet	cds	371505	371680	.	+	0	ID=cds0000201;Parent=ucsf_hc.01_1.G217B.00201
HISTO_AL.Contig317	GeneSet	gene	372192	373185	.	+	.	ID=ucsf_hc.01_1.G217B.00202;Name=ucsf_hc.01_1.G217B.00202
HISTO_AL.Contig317	GeneSet	exon	372192	373185	.	+	.	Parent=ucsf_hc.01_1.G217B.00202
HISTO_AL.Contig317	GeneSet	cds	372311	372592	.	+	0	ID=cds0000202;Parent=ucsf_hc.01_1.G217B.00202
HISTO_AL.Contig317	GeneSet	gene	372304	373211	.	-	.	ID=ucsf_hc.01_1.G217B.00203;Name=ucsf_hc.01_1.G217B.00203
HISTO_AL.Contig317	GeneSet	exon	372304	373211	.	-	.	Parent=ucsf_hc.01_1.G217B.00203
HISTO_AL.Contig317	GeneSet	cds	372687	372971	.	-	0	ID=cds0000203;Parent=ucsf_hc.01_1.G217B.00203
HISTO_AL.Contig317	GeneSet	gene	373524	374499	.	+	.	ID=ucsf_hc.01_1.G217B.00204;Name=ucsf_hc.01_1.G217B.00204
HISTO_AL.Contig317	GeneSet	exon	373524	374499	.	+	.	Parent=ucsf_hc.01_1.G217B.00204
HISTO_AL.Contig317	GeneSet	cds	373593	374183	.	+	0	ID=cds0000204;Parent=ucsf_hc.01_1.G217B.00204
HISTO_AL.Contig317	GeneSet	gene	373872	374760	.	-	.	ID=ucsf_hc.01_1.G217B.00205;Name=ucsf_hc.01_1.G217B.00205
HISTO_AL.Contig317	GeneSet	exon	373872	374760	.	-	.	Parent=ucsf_hc.01_1.G217B.00205
HISTO_AL.Contig317	GeneSet	gene	374899	375240	.	-	.	ID=ucsf_hc.01_1.G217B.00206;Name=ucsf_hc.01_1.G217B.00206
HISTO_AL.Contig317	GeneSet	exon	374899	375240	.	-	.	Parent=ucsf_hc.01_1.G217B.00206
HISTO_AL.Contig317	GeneSet	gene	375473	376067	.	+	.	ID=ucsf_hc.01_1.G217B.00207;Name=ucsf_hc.01_1.G217B.00207
HISTO_AL.Contig317	GeneSet	exon	375473	376067	.	+	.	Parent=ucsf_hc.01_1.G217B.00207
HISTO_AL.Contig317	GeneSet	gene	375534	376143	.	-	.	ID=ucsf_hc.01_1.G217B.00208;Name=ucsf_hc.01_1.G217B.00208
HISTO_AL.Contig317	GeneSet	exon	375534	376143	.	-	.	Parent=ucsf_hc.01_1.G217B.00208
HISTO_AL.Contig317	GeneSet	gene	376552	381420	.	+	.	ID=ucsf_hc.01_1.G217B.00209;Name=ucsf_hc.01_1.G217B.00209
HISTO_AL.Contig317	GeneSet	exon	376552	376887	.	+	.	Parent=ucsf_hc.01_1.G217B.00209
HISTO_AL.Contig317	GeneSet	exon	377158	377715	.	+	.	Parent=ucsf_hc.01_1.G217B.00209
HISTO_AL.Contig317	GeneSet	exon	377814	378252	.	+	.	Parent=ucsf_hc.01_1.G217B.00209
HISTO_AL.Contig317	GeneSet	exon	378383	381420	.	+	.	Parent=ucsf_hc.01_1.G217B.00209
HISTO_AL.Contig317	GeneSet	cds	377447	377715	.	+	0	ID=cds0000209;Parent=ucsf_hc.01_1.G217B.00209
HISTO_AL.Contig317	GeneSet	cds	377814	378252	.	+	0	ID=cds0000209;Parent=ucsf_hc.01_1.G217B.00209
HISTO_AL.Contig317	GeneSet	cds	378383	380725	.	+	0	ID=cds0000209;Parent=ucsf_hc.01_1.G217B.00209
HISTO_AL.Contig317	GeneSet	gene	381082	381493	.	-	.	ID=ucsf_hc.01_1.G217B.00210;Name=ucsf_hc.01_1.G217B.00210
HISTO_AL.Contig317	GeneSet	exon	381082	381493	.	-	.	Parent=ucsf_hc.01_1.G217B.00210
HISTO_AL.Contig317	GeneSet	gene	381615	381985	.	-	.	ID=ucsf_hc.01_1.G217B.00211;Name=ucsf_hc.01_1.G217B.00211
HISTO_AL.Contig317	GeneSet	exon	381615	381985	.	-	.	Parent=ucsf_hc.01_1.G217B.00211
HISTO_AL.Contig317	GeneSet	gene	382349	383020	.	-	.	ID=ucsf_hc.01_1.G217B.00212;Name=ucsf_hc.01_1.G217B.00212
HISTO_AL.Contig317	GeneSet	exon	382349	383020	.	-	.	Parent=ucsf_hc.01_1.G217B.00212
HISTO_AL.Contig317	GeneSet	gene	383253	385564	.	+	.	ID=ucsf_hc.01_1.G217B.00213;Name=ucsf_hc.01_1.G217B.00213
HISTO_AL.Contig317	GeneSet	exon	383253	383715	.	+	.	Parent=ucsf_hc.01_1.G217B.00213
HISTO_AL.Contig317	GeneSet	exon	384544	384602	.	+	.	Parent=ucsf_hc.01_1.G217B.00213
HISTO_AL.Contig317	GeneSet	exon	384688	384797	.	+	.	Parent=ucsf_hc.01_1.G217B.00213
HISTO_AL.Contig317	GeneSet	exon	384923	385564	.	+	.	Parent=ucsf_hc.01_1.G217B.00213
HISTO_AL.Contig317	GeneSet	cds	383699	383715	.	+	0	ID=cds0000213;Parent=ucsf_hc.01_1.G217B.00213
HISTO_AL.Contig317	GeneSet	cds	384544	384602	.	+	0	ID=cds0000213;Parent=ucsf_hc.01_1.G217B.00213
HISTO_AL.Contig317	GeneSet	cds	384688	384797	.	+	0	ID=cds0000213;Parent=ucsf_hc.01_1.G217B.00213
HISTO_AL.Contig317	GeneSet	cds	384923	385120	.	+	0	ID=cds0000213;Parent=ucsf_hc.01_1.G217B.00213
HISTO_AL.Contig317	GeneSet	gene	385712	391189	.	+	.	ID=ucsf_hc.01_1.G217B.00214;Name=ucsf_hc.01_1.G217B.00214
HISTO_AL.Contig317	GeneSet	exon	385712	386416	.	+	.	Parent=ucsf_hc.01_1.G217B.00214
HISTO_AL.Contig317	GeneSet	exon	386486	386549	.	+	.	Parent=ucsf_hc.01_1.G217B.00214
HISTO_AL.Contig317	GeneSet	exon	386620	388650	.	+	.	Parent=ucsf_hc.01_1.G217B.00214
HISTO_AL.Contig317	GeneSet	exon	388724	389281	.	+	.	Parent=ucsf_hc.01_1.G217B.00214
HISTO_AL.Contig317	GeneSet	exon	389345	391189	.	+	.	Parent=ucsf_hc.01_1.G217B.00214
HISTO_AL.Contig317	GeneSet	cds	385837	386416	.	+	0	ID=cds0000214;Parent=ucsf_hc.01_1.G217B.00214
HISTO_AL.Contig317	GeneSet	cds	386486	386549	.	+	0	ID=cds0000214;Parent=ucsf_hc.01_1.G217B.00214
HISTO_AL.Contig317	GeneSet	cds	386620	388650	.	+	0	ID=cds0000214;Parent=ucsf_hc.01_1.G217B.00214
HISTO_AL.Contig317	GeneSet	cds	388724	389281	.	+	0	ID=cds0000214;Parent=ucsf_hc.01_1.G217B.00214
HISTO_AL.Contig317	GeneSet	cds	389345	390755	.	+	0	ID=cds0000214;Parent=ucsf_hc.01_1.G217B.00214
HISTO_AL.Contig317	GeneSet	gene	390996	394620	.	-	.	ID=ucsf_hc.01_1.G217B.00215;Name=ucsf_hc.01_1.G217B.00215
HISTO_AL.Contig317	GeneSet	exon	394257	394620	.	-	.	Parent=ucsf_hc.01_1.G217B.00215
HISTO_AL.Contig317	GeneSet	exon	390996	394178	.	-	.	Parent=ucsf_hc.01_1.G217B.00215
HISTO_AL.Contig317	GeneSet	cds	394257	394508	.	-	0	ID=cds0000215;Parent=ucsf_hc.01_1.G217B.00215
HISTO_AL.Contig317	GeneSet	cds	391377	394178	.	-	0	ID=cds0000215;Parent=ucsf_hc.01_1.G217B.00215
HISTO_AL.Contig317	GeneSet	gene	394825	396694	.	+	.	ID=ucsf_hc.01_1.G217B.00216;Name=ucsf_hc.01_1.G217B.00216
HISTO_AL.Contig317	GeneSet	exon	394825	396694	.	+	.	Parent=ucsf_hc.01_1.G217B.00216
HISTO_AL.Contig317	GeneSet	cds	395658	396122	.	+	0	ID=cds0000216;Parent=ucsf_hc.01_1.G217B.00216
HISTO_AL.Contig317	GeneSet	gene	396695	404454	.	+	.	ID=ucsf_hc.01_1.G217B.00217;Name=ucsf_hc.01_1.G217B.00217
HISTO_AL.Contig317	GeneSet	exon	396695	397354	.	+	.	Parent=ucsf_hc.01_1.G217B.00217
HISTO_AL.Contig317	GeneSet	exon	397534	398152	.	+	.	Parent=ucsf_hc.01_1.G217B.00217
HISTO_AL.Contig317	GeneSet	exon	398230	402461	.	+	.	Parent=ucsf_hc.01_1.G217B.00217
HISTO_AL.Contig317	GeneSet	exon	402527	402994	.	+	.	Parent=ucsf_hc.01_1.G217B.00217
HISTO_AL.Contig317	GeneSet	exon	403064	403776	.	+	.	Parent=ucsf_hc.01_1.G217B.00217
HISTO_AL.Contig317	GeneSet	exon	403912	404454	.	+	.	Parent=ucsf_hc.01_1.G217B.00217
HISTO_AL.Contig317	GeneSet	cds	397266	397354	.	+	0	ID=cds0000217;Parent=ucsf_hc.01_1.G217B.00217
HISTO_AL.Contig317	GeneSet	cds	397534	398152	.	+	0	ID=cds0000217;Parent=ucsf_hc.01_1.G217B.00217
HISTO_AL.Contig317	GeneSet	cds	398230	400194	.	+	0	ID=cds0000217;Parent=ucsf_hc.01_1.G217B.00217
HISTO_AL.Contig317	GeneSet	gene	400325	404574	.	-	.	ID=ucsf_hc.01_1.G217B.00218;Name=ucsf_hc.01_1.G217B.00218
HISTO_AL.Contig317	GeneSet	exon	403912	404574	.	-	.	Parent=ucsf_hc.01_1.G217B.00218
HISTO_AL.Contig317	GeneSet	exon	403064	403776	.	-	.	Parent=ucsf_hc.01_1.G217B.00218
HISTO_AL.Contig317	GeneSet	exon	402527	402994	.	-	.	Parent=ucsf_hc.01_1.G217B.00218
HISTO_AL.Contig317	GeneSet	exon	400325	402461	.	-	.	Parent=ucsf_hc.01_1.G217B.00218
HISTO_AL.Contig317	GeneSet	cds	403064	403564	.	-	0	ID=cds0000218;Parent=ucsf_hc.01_1.G217B.00218
HISTO_AL.Contig317	GeneSet	cds	402527	402994	.	-	0	ID=cds0000218;Parent=ucsf_hc.01_1.G217B.00218
HISTO_AL.Contig317	GeneSet	cds	401853	402461	.	-	0	ID=cds0000218;Parent=ucsf_hc.01_1.G217B.00218
HISTO_AL.Contig317	GeneSet	gene	404702	405314	.	-	.	ID=ucsf_hc.01_1.G217B.00219;Name=ucsf_hc.01_1.G217B.00219
HISTO_AL.Contig317	GeneSet	exon	404702	405314	.	-	.	Parent=ucsf_hc.01_1.G217B.00219
HISTO_AL.Contig317	GeneSet	gene	405086	406030	.	+	.	ID=ucsf_hc.01_1.G217B.00220;Name=ucsf_hc.01_1.G217B.00220
HISTO_AL.Contig317	GeneSet	exon	405086	406030	.	+	.	Parent=ucsf_hc.01_1.G217B.00220
HISTO_AL.Contig317	GeneSet	gene	405848	407092	.	-	.	ID=ucsf_hc.01_1.G217B.00221;Name=ucsf_hc.01_1.G217B.00221
HISTO_AL.Contig317	GeneSet	exon	406992	407092	.	-	.	Parent=ucsf_hc.01_1.G217B.00221
HISTO_AL.Contig317	GeneSet	exon	405848	406886	.	-	.	Parent=ucsf_hc.01_1.G217B.00221
HISTO_AL.Contig317	GeneSet	cds	406540	406845	.	-	0	ID=cds0000221;Parent=ucsf_hc.01_1.G217B.00221
HISTO_AL.Contig317	GeneSet	gene	407253	409544	.	+	.	ID=ucsf_hc.01_1.G217B.00222;Name=ucsf_hc.01_1.G217B.00222
HISTO_AL.Contig317	GeneSet	exon	407253	409544	.	+	.	Parent=ucsf_hc.01_1.G217B.00222
HISTO_AL.Contig317	GeneSet	cds	407597	408466	.	+	0	ID=cds0000222;Parent=ucsf_hc.01_1.G217B.00222
HISTO_AL.Contig317	GeneSet	gene	408592	411324	.	-	.	ID=ucsf_hc.01_1.G217B.00223;Name=ucsf_hc.01_1.G217B.00223
HISTO_AL.Contig317	GeneSet	exon	410949	411324	.	-	.	Parent=ucsf_hc.01_1.G217B.00223
HISTO_AL.Contig317	GeneSet	exon	408592	410849	.	-	.	Parent=ucsf_hc.01_1.G217B.00223
HISTO_AL.Contig317	GeneSet	cds	410949	411210	.	-	0	ID=cds0000223;Parent=ucsf_hc.01_1.G217B.00223
HISTO_AL.Contig317	GeneSet	cds	409675	410849	.	-	0	ID=cds0000223;Parent=ucsf_hc.01_1.G217B.00223
HISTO_AL.Contig317	GeneSet	gene	411552	414322	.	-	.	ID=ucsf_hc.01_1.G217B.00224;Name=ucsf_hc.01_1.G217B.00224
HISTO_AL.Contig317	GeneSet	exon	412798	414322	.	-	.	Parent=ucsf_hc.01_1.G217B.00224
HISTO_AL.Contig317	GeneSet	exon	412631	412707	.	-	.	Parent=ucsf_hc.01_1.G217B.00224
HISTO_AL.Contig317	GeneSet	exon	411552	412515	.	-	.	Parent=ucsf_hc.01_1.G217B.00224
HISTO_AL.Contig317	GeneSet	cds	412798	412894	.	-	0	ID=cds0000224;Parent=ucsf_hc.01_1.G217B.00224
HISTO_AL.Contig317	GeneSet	cds	412631	412707	.	-	0	ID=cds0000224;Parent=ucsf_hc.01_1.G217B.00224
HISTO_AL.Contig317	GeneSet	cds	412126	412515	.	-	0	ID=cds0000224;Parent=ucsf_hc.01_1.G217B.00224
HISTO_AL.Contig317	GeneSet	gene	413908	416060	.	+	.	ID=ucsf_hc.01_1.G217B.00225;Name=ucsf_hc.01_1.G217B.00225
HISTO_AL.Contig317	GeneSet	exon	413908	414890	.	+	.	Parent=ucsf_hc.01_1.G217B.00225
HISTO_AL.Contig317	GeneSet	exon	414963	415286	.	+	.	Parent=ucsf_hc.01_1.G217B.00225
HISTO_AL.Contig317	GeneSet	exon	415342	415643	.	+	.	Parent=ucsf_hc.01_1.G217B.00225
HISTO_AL.Contig317	GeneSet	exon	415716	416060	.	+	.	Parent=ucsf_hc.01_1.G217B.00225
HISTO_AL.Contig317	GeneSet	cds	415220	415286	.	+	0	ID=cds0000225;Parent=ucsf_hc.01_1.G217B.00225
HISTO_AL.Contig317	GeneSet	cds	415342	415643	.	+	0	ID=cds0000225;Parent=ucsf_hc.01_1.G217B.00225
HISTO_AL.Contig317	GeneSet	cds	415716	415931	.	+	0	ID=cds0000225;Parent=ucsf_hc.01_1.G217B.00225
HISTO_AL.Contig317	GeneSet	gene	416061	416801	.	+	.	ID=ucsf_hc.01_1.G217B.00226;Name=ucsf_hc.01_1.G217B.00226
HISTO_AL.Contig317	GeneSet	exon	416061	416801	.	+	.	Parent=ucsf_hc.01_1.G217B.00226
HISTO_AL.Contig317	GeneSet	cds	416190	416558	.	+	0	ID=cds0000226;Parent=ucsf_hc.01_1.G217B.00226
HISTO_AL.Contig317	GeneSet	gene	418118	421966	.	-	.	ID=ucsf_hc.01_1.G217B.00227;Name=ucsf_hc.01_1.G217B.00227
HISTO_AL.Contig317	GeneSet	exon	421512	421966	.	-	.	Parent=ucsf_hc.01_1.G217B.00227
HISTO_AL.Contig317	GeneSet	exon	420093	421446	.	-	.	Parent=ucsf_hc.01_1.G217B.00227
HISTO_AL.Contig317	GeneSet	exon	418710	420033	.	-	.	Parent=ucsf_hc.01_1.G217B.00227
HISTO_AL.Contig317	GeneSet	exon	418118	418642	.	-	.	Parent=ucsf_hc.01_1.G217B.00227
HISTO_AL.Contig317	GeneSet	cds	421512	421555	.	-	0	ID=cds0000227;Parent=ucsf_hc.01_1.G217B.00227
HISTO_AL.Contig317	GeneSet	cds	420093	421446	.	-	0	ID=cds0000227;Parent=ucsf_hc.01_1.G217B.00227
HISTO_AL.Contig317	GeneSet	cds	418710	420033	.	-	0	ID=cds0000227;Parent=ucsf_hc.01_1.G217B.00227
HISTO_AL.Contig317	GeneSet	cds	418605	418642	.	-	0	ID=cds0000227;Parent=ucsf_hc.01_1.G217B.00227
HISTO_AL.Contig317	GeneSet	gene	422161	424252	.	+	.	ID=ucsf_hc.01_1.G217B.00228;Name=ucsf_hc.01_1.G217B.00228
HISTO_AL.Contig317	GeneSet	exon	422161	422776	.	+	.	Parent=ucsf_hc.01_1.G217B.00228
HISTO_AL.Contig317	GeneSet	exon	422858	424252	.	+	.	Parent=ucsf_hc.01_1.G217B.00228
HISTO_AL.Contig317	GeneSet	cds	422209	422776	.	+	0	ID=cds0000228;Parent=ucsf_hc.01_1.G217B.00228
HISTO_AL.Contig317	GeneSet	cds	422858	423438	.	+	0	ID=cds0000228;Parent=ucsf_hc.01_1.G217B.00228
HISTO_AL.Contig317	GeneSet	gene	423768	424200	.	-	.	ID=ucsf_hc.01_1.G217B.00229;Name=ucsf_hc.01_1.G217B.00229
HISTO_AL.Contig317	GeneSet	exon	423965	424200	.	-	.	Parent=ucsf_hc.01_1.G217B.00229
HISTO_AL.Contig317	GeneSet	exon	423768	423839	.	-	.	Parent=ucsf_hc.01_1.G217B.00229
HISTO_AL.Contig317	GeneSet	gene	424253	427478	.	+	.	ID=ucsf_hc.01_1.G217B.00230;Name=ucsf_hc.01_1.G217B.00230
HISTO_AL.Contig317	GeneSet	exon	424253	425199	.	+	.	Parent=ucsf_hc.01_1.G217B.00230
HISTO_AL.Contig317	GeneSet	exon	425251	425464	.	+	.	Parent=ucsf_hc.01_1.G217B.00230
HISTO_AL.Contig317	GeneSet	exon	425524	425882	.	+	.	Parent=ucsf_hc.01_1.G217B.00230
HISTO_AL.Contig317	GeneSet	exon	425938	426308	.	+	.	Parent=ucsf_hc.01_1.G217B.00230
HISTO_AL.Contig317	GeneSet	exon	426368	427478	.	+	.	Parent=ucsf_hc.01_1.G217B.00230
HISTO_AL.Contig317	GeneSet	cds	425066	425199	.	+	0	ID=cds0000230;Parent=ucsf_hc.01_1.G217B.00230
HISTO_AL.Contig317	GeneSet	cds	425251	425464	.	+	0	ID=cds0000230;Parent=ucsf_hc.01_1.G217B.00230
HISTO_AL.Contig317	GeneSet	cds	425524	425882	.	+	0	ID=cds0000230;Parent=ucsf_hc.01_1.G217B.00230
HISTO_AL.Contig317	GeneSet	cds	425938	426308	.	+	0	ID=cds0000230;Parent=ucsf_hc.01_1.G217B.00230
HISTO_AL.Contig317	GeneSet	cds	426368	427308	.	+	0	ID=cds0000230;Parent=ucsf_hc.01_1.G217B.00230
HISTO_AL.Contig317	GeneSet	gene	427688	430784	.	+	.	ID=ucsf_hc.01_1.G217B.00231;Name=ucsf_hc.01_1.G217B.00231
HISTO_AL.Contig317	GeneSet	exon	427688	428348	.	+	.	Parent=ucsf_hc.01_1.G217B.00231
HISTO_AL.Contig317	GeneSet	exon	428402	428551	.	+	.	Parent=ucsf_hc.01_1.G217B.00231
HISTO_AL.Contig317	GeneSet	exon	428600	429607	.	+	.	Parent=ucsf_hc.01_1.G217B.00231
HISTO_AL.Contig317	GeneSet	exon	429671	429937	.	+	.	Parent=ucsf_hc.01_1.G217B.00231
HISTO_AL.Contig317	GeneSet	exon	430035	430784	.	+	.	Parent=ucsf_hc.01_1.G217B.00231
HISTO_AL.Contig317	GeneSet	cds	428346	428348	.	+	0	ID=cds0000231;Parent=ucsf_hc.01_1.G217B.00231
HISTO_AL.Contig317	GeneSet	cds	428402	428551	.	+	0	ID=cds0000231;Parent=ucsf_hc.01_1.G217B.00231
HISTO_AL.Contig317	GeneSet	cds	428600	429094	.	+	0	ID=cds0000231;Parent=ucsf_hc.01_1.G217B.00231
HISTO_AL.Contig317	GeneSet	gene	429600	431500	.	-	.	ID=ucsf_hc.01_1.G217B.00232;Name=ucsf_hc.01_1.G217B.00232
HISTO_AL.Contig317	GeneSet	exon	431090	431500	.	-	.	Parent=ucsf_hc.01_1.G217B.00232
HISTO_AL.Contig317	GeneSet	exon	429600	431038	.	-	.	Parent=ucsf_hc.01_1.G217B.00232
HISTO_AL.Contig317	GeneSet	cds	431090	431107	.	-	0	ID=cds0000232;Parent=ucsf_hc.01_1.G217B.00232
HISTO_AL.Contig317	GeneSet	cds	429914	431038	.	-	0	ID=cds0000232;Parent=ucsf_hc.01_1.G217B.00232
HISTO_AL.Contig317	GeneSet	gene	431859	432833	.	+	.	ID=ucsf_hc.01_1.G217B.00233;Name=ucsf_hc.01_1.G217B.00233
HISTO_AL.Contig317	GeneSet	exon	431859	432833	.	+	.	Parent=ucsf_hc.01_1.G217B.00233
HISTO_AL.Contig317	GeneSet	cds	432085	432447	.	+	0	ID=cds0000233;Parent=ucsf_hc.01_1.G217B.00233
HISTO_AL.Contig317	GeneSet	gene	432972	434894	.	+	.	ID=ucsf_hc.01_1.G217B.00234;Name=ucsf_hc.01_1.G217B.00234
HISTO_AL.Contig317	GeneSet	exon	432972	433362	.	+	.	Parent=ucsf_hc.01_1.G217B.00234
HISTO_AL.Contig317	GeneSet	exon	433415	433757	.	+	.	Parent=ucsf_hc.01_1.G217B.00234
HISTO_AL.Contig317	GeneSet	exon	433817	434467	.	+	.	Parent=ucsf_hc.01_1.G217B.00234
HISTO_AL.Contig317	GeneSet	exon	434519	434781	.	+	.	Parent=ucsf_hc.01_1.G217B.00234
HISTO_AL.Contig317	GeneSet	exon	434829	434894	.	+	.	Parent=ucsf_hc.01_1.G217B.00234
HISTO_AL.Contig317	GeneSet	cds	433603	433757	.	+	0	ID=cds0000234;Parent=ucsf_hc.01_1.G217B.00234
HISTO_AL.Contig317	GeneSet	cds	433817	434219	.	+	0	ID=cds0000234;Parent=ucsf_hc.01_1.G217B.00234
HISTO_AL.Contig317	GeneSet	gene	434145	435285	.	-	.	ID=ucsf_hc.01_1.G217B.00235;Name=ucsf_hc.01_1.G217B.00235
HISTO_AL.Contig317	GeneSet	exon	435224	435285	.	-	.	Parent=ucsf_hc.01_1.G217B.00235
HISTO_AL.Contig317	GeneSet	exon	434829	435083	.	-	.	Parent=ucsf_hc.01_1.G217B.00235
HISTO_AL.Contig317	GeneSet	exon	434519	434781	.	-	.	Parent=ucsf_hc.01_1.G217B.00235
HISTO_AL.Contig317	GeneSet	exon	434145	434467	.	-	.	Parent=ucsf_hc.01_1.G217B.00235
HISTO_AL.Contig317	GeneSet	cds	434519	434664	.	-	0	ID=cds0000235;Parent=ucsf_hc.01_1.G217B.00235
HISTO_AL.Contig317	GeneSet	cds	434377	434467	.	-	0	ID=cds0000235;Parent=ucsf_hc.01_1.G217B.00235
HISTO_AL.Contig317	GeneSet	gene	435155	435498	.	+	.	ID=ucsf_hc.01_1.G217B.00236;Name=ucsf_hc.01_1.G217B.00236
HISTO_AL.Contig317	GeneSet	exon	435155	435498	.	+	.	Parent=ucsf_hc.01_1.G217B.00236
HISTO_AL.Contig317	GeneSet	cds	435235	435438	.	+	0	ID=cds0000236;Parent=ucsf_hc.01_1.G217B.00236
HISTO_AL.Contig317	GeneSet	gene	436274	437139	.	+	.	ID=ucsf_hc.01_1.G217B.00237;Name=ucsf_hc.01_1.G217B.00237
HISTO_AL.Contig317	GeneSet	exon	436274	436947	.	+	.	Parent=ucsf_hc.01_1.G217B.00237
HISTO_AL.Contig317	GeneSet	exon	436999	437139	.	+	.	Parent=ucsf_hc.01_1.G217B.00237
HISTO_AL.Contig317	GeneSet	gene	437558	439458	.	+	.	ID=ucsf_hc.01_1.G217B.00238;Name=ucsf_hc.01_1.G217B.00238
HISTO_AL.Contig317	GeneSet	exon	437558	437746	.	+	.	Parent=ucsf_hc.01_1.G217B.00238
HISTO_AL.Contig317	GeneSet	exon	437820	438156	.	+	.	Parent=ucsf_hc.01_1.G217B.00238
HISTO_AL.Contig317	GeneSet	exon	438326	438530	.	+	.	Parent=ucsf_hc.01_1.G217B.00238
HISTO_AL.Contig317	GeneSet	exon	438611	439138	.	+	.	Parent=ucsf_hc.01_1.G217B.00238
HISTO_AL.Contig317	GeneSet	exon	439229	439458	.	+	.	Parent=ucsf_hc.01_1.G217B.00238
HISTO_AL.Contig317	GeneSet	cds	437744	437746	.	+	0	ID=cds0000238;Parent=ucsf_hc.01_1.G217B.00238
HISTO_AL.Contig317	GeneSet	cds	437820	438156	.	+	0	ID=cds0000238;Parent=ucsf_hc.01_1.G217B.00238
HISTO_AL.Contig317	GeneSet	cds	438326	438530	.	+	0	ID=cds0000238;Parent=ucsf_hc.01_1.G217B.00238
HISTO_AL.Contig317	GeneSet	cds	438611	439079	.	+	0	ID=cds0000238;Parent=ucsf_hc.01_1.G217B.00238
HISTO_AL.Contig317	GeneSet	gene	439459	441297	.	+	.	ID=ucsf_hc.01_1.G217B.00239;Name=ucsf_hc.01_1.G217B.00239
HISTO_AL.Contig317	GeneSet	exon	439459	440369	.	+	.	Parent=ucsf_hc.01_1.G217B.00239
HISTO_AL.Contig317	GeneSet	exon	440532	441297	.	+	.	Parent=ucsf_hc.01_1.G217B.00239
HISTO_AL.Contig317	GeneSet	cds	439838	440369	.	+	0	ID=cds0000239;Parent=ucsf_hc.01_1.G217B.00239
HISTO_AL.Contig317	GeneSet	cds	440532	440941	.	+	0	ID=cds0000239;Parent=ucsf_hc.01_1.G217B.00239
HISTO_AL.Contig317	GeneSet	gene	441386	445671	.	-	.	ID=ucsf_hc.01_1.G217B.00240;Name=ucsf_hc.01_1.G217B.00240
HISTO_AL.Contig317	GeneSet	exon	441386	445671	.	-	.	Parent=ucsf_hc.01_1.G217B.00240
HISTO_AL.Contig317	GeneSet	cds	442354	444567	.	-	0	ID=cds0000240;Parent=ucsf_hc.01_1.G217B.00240
HISTO_AL.Contig317	GeneSet	gene	445958	447700	.	+	.	ID=ucsf_hc.01_1.G217B.00241;Name=ucsf_hc.01_1.G217B.00241
HISTO_AL.Contig317	GeneSet	exon	445958	447700	.	+	.	Parent=ucsf_hc.01_1.G217B.00241
HISTO_AL.Contig317	GeneSet	cds	446731	447090	.	+	0	ID=cds0000241;Parent=ucsf_hc.01_1.G217B.00241
HISTO_AL.Contig317	GeneSet	gene	447025	452088	.	-	.	ID=ucsf_hc.01_1.G217B.00242;Name=ucsf_hc.01_1.G217B.00242
HISTO_AL.Contig317	GeneSet	exon	451639	452088	.	-	.	Parent=ucsf_hc.01_1.G217B.00242
HISTO_AL.Contig317	GeneSet	exon	451217	451585	.	-	.	Parent=ucsf_hc.01_1.G217B.00242
HISTO_AL.Contig317	GeneSet	exon	447025	451151	.	-	.	Parent=ucsf_hc.01_1.G217B.00242
HISTO_AL.Contig317	GeneSet	cds	451217	451579	.	-	0	ID=cds0000242;Parent=ucsf_hc.01_1.G217B.00242
HISTO_AL.Contig317	GeneSet	cds	447720	451151	.	-	0	ID=cds0000242;Parent=ucsf_hc.01_1.G217B.00242
HISTO_AL.Contig317	GeneSet	gene	452087	453026	.	+	.	ID=ucsf_hc.01_1.G217B.00243;Name=ucsf_hc.01_1.G217B.00243
HISTO_AL.Contig317	GeneSet	exon	452087	452315	.	+	.	Parent=ucsf_hc.01_1.G217B.00243
HISTO_AL.Contig317	GeneSet	exon	452401	453026	.	+	.	Parent=ucsf_hc.01_1.G217B.00243
HISTO_AL.Contig317	GeneSet	gene	453293	454060	.	+	.	ID=ucsf_hc.01_1.G217B.00244;Name=ucsf_hc.01_1.G217B.00244
HISTO_AL.Contig317	GeneSet	exon	453293	454060	.	+	.	Parent=ucsf_hc.01_1.G217B.00244
HISTO_AL.Contig317	GeneSet	cds	453332	453532	.	+	0	ID=cds0000244;Parent=ucsf_hc.01_1.G217B.00244
HISTO_AL.Contig317	GeneSet	gene	454175	455108	.	+	.	ID=ucsf_hc.01_1.G217B.00245;Name=ucsf_hc.01_1.G217B.00245
HISTO_AL.Contig317	GeneSet	exon	454175	455108	.	+	.	Parent=ucsf_hc.01_1.G217B.00245
HISTO_AL.Contig317	GeneSet	gene	455238	456412	.	+	.	ID=ucsf_hc.01_1.G217B.00246;Name=ucsf_hc.01_1.G217B.00246
HISTO_AL.Contig317	GeneSet	exon	455238	456412	.	+	.	Parent=ucsf_hc.01_1.G217B.00246
HISTO_AL.Contig317	GeneSet	cds	455362	456069	.	+	0	ID=cds0000246;Parent=ucsf_hc.01_1.G217B.00246
HISTO_AL.Contig317	GeneSet	gene	456653	459316	.	-	.	ID=ucsf_hc.01_1.G217B.00247;Name=ucsf_hc.01_1.G217B.00247
HISTO_AL.Contig317	GeneSet	exon	457756	459316	.	-	.	Parent=ucsf_hc.01_1.G217B.00247
HISTO_AL.Contig317	GeneSet	exon	456653	457668	.	-	.	Parent=ucsf_hc.01_1.G217B.00247
HISTO_AL.Contig317	GeneSet	cds	458500	458787	.	-	0	ID=cds0000247;Parent=ucsf_hc.01_1.G217B.00247
HISTO_AL.Contig317	GeneSet	gene	459078	462613	.	+	.	ID=ucsf_hc.01_1.G217B.00248;Name=ucsf_hc.01_1.G217B.00248
HISTO_AL.Contig317	GeneSet	exon	459078	459241	.	+	.	Parent=ucsf_hc.01_1.G217B.00248
HISTO_AL.Contig317	GeneSet	exon	459319	459520	.	+	.	Parent=ucsf_hc.01_1.G217B.00248
HISTO_AL.Contig317	GeneSet	exon	459622	461061	.	+	.	Parent=ucsf_hc.01_1.G217B.00248
HISTO_AL.Contig317	GeneSet	exon	461122	462613	.	+	.	Parent=ucsf_hc.01_1.G217B.00248
HISTO_AL.Contig317	GeneSet	cds	460657	461061	.	+	0	ID=cds0000248;Parent=ucsf_hc.01_1.G217B.00248
HISTO_AL.Contig317	GeneSet	cds	461122	462138	.	+	0	ID=cds0000248;Parent=ucsf_hc.01_1.G217B.00248
HISTO_AL.Contig317	GeneSet	gene	462677	464707	.	-	.	ID=ucsf_hc.01_1.G217B.00249;Name=ucsf_hc.01_1.G217B.00249
HISTO_AL.Contig317	GeneSet	exon	464213	464707	.	-	.	Parent=ucsf_hc.01_1.G217B.00249
HISTO_AL.Contig317	GeneSet	exon	464033	464081	.	-	.	Parent=ucsf_hc.01_1.G217B.00249
HISTO_AL.Contig317	GeneSet	exon	463812	463968	.	-	.	Parent=ucsf_hc.01_1.G217B.00249
HISTO_AL.Contig317	GeneSet	exon	462677	463734	.	-	.	Parent=ucsf_hc.01_1.G217B.00249
HISTO_AL.Contig317	GeneSet	cds	464213	464340	.	-	0	ID=cds0000249;Parent=ucsf_hc.01_1.G217B.00249
HISTO_AL.Contig317	GeneSet	cds	464033	464081	.	-	0	ID=cds0000249;Parent=ucsf_hc.01_1.G217B.00249
HISTO_AL.Contig317	GeneSet	cds	463812	463968	.	-	0	ID=cds0000249;Parent=ucsf_hc.01_1.G217B.00249
HISTO_AL.Contig317	GeneSet	cds	462965	463734	.	-	0	ID=cds0000249;Parent=ucsf_hc.01_1.G217B.00249
HISTO_AL.Contig317	GeneSet	gene	464808	465135	.	-	.	ID=ucsf_hc.01_1.G217B.00250;Name=ucsf_hc.01_1.G217B.00250
HISTO_AL.Contig317	GeneSet	exon	464808	465135	.	-	.	Parent=ucsf_hc.01_1.G217B.00250
HISTO_AL.Contig317	GeneSet	cds	464832	465026	.	-	0	ID=cds0000250;Parent=ucsf_hc.01_1.G217B.00250
HISTO_AL.Contig317	GeneSet	gene	466475	470337	.	+	.	ID=ucsf_hc.01_1.G217B.00251;Name=ucsf_hc.01_1.G217B.00251
HISTO_AL.Contig317	GeneSet	exon	466475	470337	.	+	.	Parent=ucsf_hc.01_1.G217B.00251
HISTO_AL.Contig317	GeneSet	cds	468136	468507	.	+	0	ID=cds0000251;Parent=ucsf_hc.01_1.G217B.00251
HISTO_AL.Contig317	GeneSet	gene	466872	469919	.	-	.	ID=ucsf_hc.01_1.G217B.00252;Name=ucsf_hc.01_1.G217B.00252
HISTO_AL.Contig317	GeneSet	exon	468992	469919	.	-	.	Parent=ucsf_hc.01_1.G217B.00252
HISTO_AL.Contig317	GeneSet	exon	468852	468922	.	-	.	Parent=ucsf_hc.01_1.G217B.00252
HISTO_AL.Contig317	GeneSet	exon	468060	468713	.	-	.	Parent=ucsf_hc.01_1.G217B.00252
HISTO_AL.Contig317	GeneSet	exon	467518	467937	.	-	.	Parent=ucsf_hc.01_1.G217B.00252
HISTO_AL.Contig317	GeneSet	exon	466872	467411	.	-	.	Parent=ucsf_hc.01_1.G217B.00252
HISTO_AL.Contig317	GeneSet	cds	468992	469004	.	-	0	ID=cds0000252;Parent=ucsf_hc.01_1.G217B.00252
HISTO_AL.Contig317	GeneSet	cds	468852	468922	.	-	0	ID=cds0000252;Parent=ucsf_hc.01_1.G217B.00252
HISTO_AL.Contig317	GeneSet	cds	468060	468713	.	-	0	ID=cds0000252;Parent=ucsf_hc.01_1.G217B.00252
HISTO_AL.Contig317	GeneSet	cds	467518	467937	.	-	0	ID=cds0000252;Parent=ucsf_hc.01_1.G217B.00252
HISTO_AL.Contig317	GeneSet	cds	467091	467411	.	-	0	ID=cds0000252;Parent=ucsf_hc.01_1.G217B.00252
HISTO_AL.Contig317	GeneSet	gene	469920	474255	.	-	.	ID=ucsf_hc.01_1.G217B.00253;Name=ucsf_hc.01_1.G217B.00253
HISTO_AL.Contig317	GeneSet	exon	473777	474255	.	-	.	Parent=ucsf_hc.01_1.G217B.00253
HISTO_AL.Contig317	GeneSet	exon	473293	473673	.	-	.	Parent=ucsf_hc.01_1.G217B.00253
HISTO_AL.Contig317	GeneSet	exon	473194	473224	.	-	.	Parent=ucsf_hc.01_1.G217B.00253
HISTO_AL.Contig317	GeneSet	exon	472791	473107	.	-	.	Parent=ucsf_hc.01_1.G217B.00253
HISTO_AL.Contig317	GeneSet	exon	469920	472725	.	-	.	Parent=ucsf_hc.01_1.G217B.00253
HISTO_AL.Contig317	GeneSet	cds	473293	473344	.	-	0	ID=cds0000253;Parent=ucsf_hc.01_1.G217B.00253
HISTO_AL.Contig317	GeneSet	cds	473194	473224	.	-	0	ID=cds0000253;Parent=ucsf_hc.01_1.G217B.00253
HISTO_AL.Contig317	GeneSet	cds	472791	473107	.	-	0	ID=cds0000253;Parent=ucsf_hc.01_1.G217B.00253
HISTO_AL.Contig317	GeneSet	cds	470834	472725	.	-	0	ID=cds0000253;Parent=ucsf_hc.01_1.G217B.00253
HISTO_AL.Contig317	GeneSet	gene	474495	475777	.	+	.	ID=ucsf_hc.01_1.G217B.00254;Name=ucsf_hc.01_1.G217B.00254
HISTO_AL.Contig317	GeneSet	exon	474495	475777	.	+	.	Parent=ucsf_hc.01_1.G217B.00254
HISTO_AL.Contig317	GeneSet	cds	474594	474872	.	+	0	ID=cds0000254;Parent=ucsf_hc.01_1.G217B.00254
HISTO_AL.Contig317	GeneSet	gene	475554	478056	.	-	.	ID=ucsf_hc.01_1.G217B.00255;Name=ucsf_hc.01_1.G217B.00255
HISTO_AL.Contig317	GeneSet	exon	477078	478056	.	-	.	Parent=ucsf_hc.01_1.G217B.00255
HISTO_AL.Contig317	GeneSet	exon	475554	476997	.	-	.	Parent=ucsf_hc.01_1.G217B.00255
HISTO_AL.Contig317	GeneSet	cds	477078	477681	.	-	0	ID=cds0000255;Parent=ucsf_hc.01_1.G217B.00255
HISTO_AL.Contig317	GeneSet	cds	475865	476997	.	-	0	ID=cds0000255;Parent=ucsf_hc.01_1.G217B.00255
HISTO_AL.Contig317	GeneSet	gene	475868	478229	.	+	.	ID=ucsf_hc.01_1.G217B.00256;Name=ucsf_hc.01_1.G217B.00256
HISTO_AL.Contig317	GeneSet	exon	475868	478229	.	+	.	Parent=ucsf_hc.01_1.G217B.00256
HISTO_AL.Contig317	GeneSet	cds	477294	477644	.	+	0	ID=cds0000256;Parent=ucsf_hc.01_1.G217B.00256
HISTO_AL.Contig317	GeneSet	gene	478412	482278	.	+	.	ID=ucsf_hc.01_1.G217B.00257;Name=ucsf_hc.01_1.G217B.00257
HISTO_AL.Contig317	GeneSet	exon	478412	478776	.	+	.	Parent=ucsf_hc.01_1.G217B.00257
HISTO_AL.Contig317	GeneSet	exon	478856	479134	.	+	.	Parent=ucsf_hc.01_1.G217B.00257
HISTO_AL.Contig317	GeneSet	exon	479236	482054	.	+	.	Parent=ucsf_hc.01_1.G217B.00257
HISTO_AL.Contig317	GeneSet	exon	482163	482278	.	+	.	Parent=ucsf_hc.01_1.G217B.00257
HISTO_AL.Contig317	GeneSet	cds	478599	478776	.	+	0	ID=cds0000257;Parent=ucsf_hc.01_1.G217B.00257
HISTO_AL.Contig317	GeneSet	cds	478856	479134	.	+	0	ID=cds0000257;Parent=ucsf_hc.01_1.G217B.00257
HISTO_AL.Contig317	GeneSet	cds	479236	481061	.	+	0	ID=cds0000257;Parent=ucsf_hc.01_1.G217B.00257
HISTO_AL.Contig317	GeneSet	gene	481087	484334	.	-	.	ID=ucsf_hc.01_1.G217B.00258;Name=ucsf_hc.01_1.G217B.00258
HISTO_AL.Contig317	GeneSet	exon	484098	484334	.	-	.	Parent=ucsf_hc.01_1.G217B.00258
HISTO_AL.Contig317	GeneSet	exon	483693	483889	.	-	.	Parent=ucsf_hc.01_1.G217B.00258
HISTO_AL.Contig317	GeneSet	exon	483253	483611	.	-	.	Parent=ucsf_hc.01_1.G217B.00258
HISTO_AL.Contig317	GeneSet	exon	483030	483155	.	-	.	Parent=ucsf_hc.01_1.G217B.00258
HISTO_AL.Contig317	GeneSet	exon	482383	482902	.	-	.	Parent=ucsf_hc.01_1.G217B.00258
HISTO_AL.Contig317	GeneSet	exon	482163	482293	.	-	.	Parent=ucsf_hc.01_1.G217B.00258
HISTO_AL.Contig317	GeneSet	exon	481087	482054	.	-	.	Parent=ucsf_hc.01_1.G217B.00258
HISTO_AL.Contig317	GeneSet	cds	484098	484287	.	-	0	ID=cds0000258;Parent=ucsf_hc.01_1.G217B.00258
HISTO_AL.Contig317	GeneSet	cds	483693	483889	.	-	0	ID=cds0000258;Parent=ucsf_hc.01_1.G217B.00258
HISTO_AL.Contig317	GeneSet	cds	483253	483611	.	-	0	ID=cds0000258;Parent=ucsf_hc.01_1.G217B.00258
HISTO_AL.Contig317	GeneSet	cds	483030	483155	.	-	0	ID=cds0000258;Parent=ucsf_hc.01_1.G217B.00258
HISTO_AL.Contig317	GeneSet	cds	482383	482902	.	-	0	ID=cds0000258;Parent=ucsf_hc.01_1.G217B.00258
HISTO_AL.Contig317	GeneSet	cds	482177	482293	.	-	0	ID=cds0000258;Parent=ucsf_hc.01_1.G217B.00258
HISTO_AL.Contig317	GeneSet	gene	482473	487375	.	+	.	ID=ucsf_hc.01_1.G217B.00259;Name=ucsf_hc.01_1.G217B.00259
HISTO_AL.Contig317	GeneSet	exon	482473	482917	.	+	.	Parent=ucsf_hc.01_1.G217B.00259
HISTO_AL.Contig317	GeneSet	exon	483041	483155	.	+	.	Parent=ucsf_hc.01_1.G217B.00259
HISTO_AL.Contig317	GeneSet	exon	483253	484943	.	+	.	Parent=ucsf_hc.01_1.G217B.00259
HISTO_AL.Contig317	GeneSet	exon	485025	485060	.	+	.	Parent=ucsf_hc.01_1.G217B.00259
HISTO_AL.Contig317	GeneSet	exon	485129	485222	.	+	.	Parent=ucsf_hc.01_1.G217B.00259
HISTO_AL.Contig317	GeneSet	exon	485291	485313	.	+	.	Parent=ucsf_hc.01_1.G217B.00259
HISTO_AL.Contig317	GeneSet	exon	485422	485440	.	+	.	Parent=ucsf_hc.01_1.G217B.00259
HISTO_AL.Contig317	GeneSet	exon	485511	485633	.	+	.	Parent=ucsf_hc.01_1.G217B.00259
HISTO_AL.Contig317	GeneSet	exon	485714	485736	.	+	.	Parent=ucsf_hc.01_1.G217B.00259
HISTO_AL.Contig317	GeneSet	exon	485828	485865	.	+	.	Parent=ucsf_hc.01_1.G217B.00259
HISTO_AL.Contig317	GeneSet	exon	485942	486079	.	+	.	Parent=ucsf_hc.01_1.G217B.00259
HISTO_AL.Contig317	GeneSet	exon	486208	486627	.	+	.	Parent=ucsf_hc.01_1.G217B.00259
HISTO_AL.Contig317	GeneSet	exon	486756	487375	.	+	.	Parent=ucsf_hc.01_1.G217B.00259
HISTO_AL.Contig317	GeneSet	cds	484899	484943	.	+	0	ID=cds0000259;Parent=ucsf_hc.01_1.G217B.00259
HISTO_AL.Contig317	GeneSet	cds	485025	485060	.	+	0	ID=cds0000259;Parent=ucsf_hc.01_1.G217B.00259
HISTO_AL.Contig317	GeneSet	cds	485129	485222	.	+	0	ID=cds0000259;Parent=ucsf_hc.01_1.G217B.00259
HISTO_AL.Contig317	GeneSet	cds	485291	485313	.	+	0	ID=cds0000259;Parent=ucsf_hc.01_1.G217B.00259
HISTO_AL.Contig317	GeneSet	cds	485422	485440	.	+	0	ID=cds0000259;Parent=ucsf_hc.01_1.G217B.00259
HISTO_AL.Contig317	GeneSet	cds	485511	485633	.	+	0	ID=cds0000259;Parent=ucsf_hc.01_1.G217B.00259
HISTO_AL.Contig317	GeneSet	cds	485714	485736	.	+	0	ID=cds0000259;Parent=ucsf_hc.01_1.G217B.00259
HISTO_AL.Contig317	GeneSet	cds	485828	485865	.	+	0	ID=cds0000259;Parent=ucsf_hc.01_1.G217B.00259
HISTO_AL.Contig317	GeneSet	cds	485942	486079	.	+	0	ID=cds0000259;Parent=ucsf_hc.01_1.G217B.00259
HISTO_AL.Contig317	GeneSet	cds	486208	486627	.	+	0	ID=cds0000259;Parent=ucsf_hc.01_1.G217B.00259
HISTO_AL.Contig317	GeneSet	cds	486756	486813	.	+	0	ID=cds0000259;Parent=ucsf_hc.01_1.G217B.00259
HISTO_AL.Contig317	GeneSet	gene	487196	491735	.	-	.	ID=ucsf_hc.01_1.G217B.00260;Name=ucsf_hc.01_1.G217B.00260
HISTO_AL.Contig317	GeneSet	exon	490954	491735	.	-	.	Parent=ucsf_hc.01_1.G217B.00260
HISTO_AL.Contig317	GeneSet	exon	489729	490896	.	-	.	Parent=ucsf_hc.01_1.G217B.00260
HISTO_AL.Contig317	GeneSet	exon	489538	489633	.	-	.	Parent=ucsf_hc.01_1.G217B.00260
HISTO_AL.Contig317	GeneSet	exon	489296	489481	.	-	.	Parent=ucsf_hc.01_1.G217B.00260
HISTO_AL.Contig317	GeneSet	exon	487196	489234	.	-	.	Parent=ucsf_hc.01_1.G217B.00260
HISTO_AL.Contig317	GeneSet	cds	490954	491181	.	-	0	ID=cds0000260;Parent=ucsf_hc.01_1.G217B.00260
HISTO_AL.Contig317	GeneSet	cds	489729	490896	.	-	0	ID=cds0000260;Parent=ucsf_hc.01_1.G217B.00260
HISTO_AL.Contig317	GeneSet	cds	489538	489633	.	-	0	ID=cds0000260;Parent=ucsf_hc.01_1.G217B.00260
HISTO_AL.Contig317	GeneSet	cds	489296	489481	.	-	0	ID=cds0000260;Parent=ucsf_hc.01_1.G217B.00260
HISTO_AL.Contig317	GeneSet	cds	488288	489234	.	-	0	ID=cds0000260;Parent=ucsf_hc.01_1.G217B.00260
HISTO_AL.Contig317	GeneSet	gene	492092	494709	.	+	.	ID=ucsf_hc.01_1.G217B.00261;Name=ucsf_hc.01_1.G217B.00261
HISTO_AL.Contig317	GeneSet	exon	492092	494709	.	+	.	Parent=ucsf_hc.01_1.G217B.00261
HISTO_AL.Contig317	GeneSet	cds	493606	493920	.	+	0	ID=cds0000261;Parent=ucsf_hc.01_1.G217B.00261
HISTO_AL.Contig317	GeneSet	gene	494781	496169	.	+	.	ID=ucsf_hc.01_1.G217B.00262;Name=ucsf_hc.01_1.G217B.00262
HISTO_AL.Contig317	GeneSet	exon	494781	496169	.	+	.	Parent=ucsf_hc.01_1.G217B.00262
HISTO_AL.Contig317	GeneSet	gene	494903	498684	.	-	.	ID=ucsf_hc.01_1.G217B.00263;Name=ucsf_hc.01_1.G217B.00263
HISTO_AL.Contig317	GeneSet	exon	497510	498684	.	-	.	Parent=ucsf_hc.01_1.G217B.00263
HISTO_AL.Contig317	GeneSet	exon	496738	497413	.	-	.	Parent=ucsf_hc.01_1.G217B.00263
HISTO_AL.Contig317	GeneSet	exon	494903	496682	.	-	.	Parent=ucsf_hc.01_1.G217B.00263
HISTO_AL.Contig317	GeneSet	cds	497510	498064	.	-	0	ID=cds0000263;Parent=ucsf_hc.01_1.G217B.00263
HISTO_AL.Contig317	GeneSet	cds	496738	497413	.	-	0	ID=cds0000263;Parent=ucsf_hc.01_1.G217B.00263
HISTO_AL.Contig317	GeneSet	cds	495337	496682	.	-	0	ID=cds0000263;Parent=ucsf_hc.01_1.G217B.00263
HISTO_AL.Contig317	GeneSet	gene	499319	499941	.	+	.	ID=ucsf_hc.01_1.G217B.00264;Name=ucsf_hc.01_1.G217B.00264
HISTO_AL.Contig317	GeneSet	exon	499319	499941	.	+	.	Parent=ucsf_hc.01_1.G217B.00264
HISTO_AL.Contig317	GeneSet	gene	499474	501735	.	-	.	ID=ucsf_hc.01_1.G217B.00265;Name=ucsf_hc.01_1.G217B.00265
HISTO_AL.Contig317	GeneSet	exon	499474	501735	.	-	.	Parent=ucsf_hc.01_1.G217B.00265
HISTO_AL.Contig317	GeneSet	cds	499892	501106	.	-	0	ID=cds0000265;Parent=ucsf_hc.01_1.G217B.00265
HISTO_AL.Contig317	GeneSet	gene	501642	502207	.	+	.	ID=ucsf_hc.01_1.G217B.00266;Name=ucsf_hc.01_1.G217B.00266
HISTO_AL.Contig317	GeneSet	exon	501642	501670	.	+	.	Parent=ucsf_hc.01_1.G217B.00266
HISTO_AL.Contig317	GeneSet	exon	501738	502207	.	+	.	Parent=ucsf_hc.01_1.G217B.00266
HISTO_AL.Contig317	GeneSet	gene	501977	502250	.	-	.	ID=ucsf_hc.01_1.G217B.00267;Name=ucsf_hc.01_1.G217B.00267
HISTO_AL.Contig317	GeneSet	exon	501977	502250	.	-	.	Parent=ucsf_hc.01_1.G217B.00267
HISTO_AL.Contig317	GeneSet	gene	502534	503066	.	+	.	ID=ucsf_hc.01_1.G217B.00268;Name=ucsf_hc.01_1.G217B.00268
HISTO_AL.Contig317	GeneSet	exon	502534	503066	.	+	.	Parent=ucsf_hc.01_1.G217B.00268
HISTO_AL.Contig317	GeneSet	cds	502574	502921	.	+	0	ID=cds0000268;Parent=ucsf_hc.01_1.G217B.00268
HISTO_AL.Contig317	GeneSet	gene	503215	504388	.	+	.	ID=ucsf_hc.01_1.G217B.00269;Name=ucsf_hc.01_1.G217B.00269
HISTO_AL.Contig317	GeneSet	exon	503215	504388	.	+	.	Parent=ucsf_hc.01_1.G217B.00269
HISTO_AL.Contig317	GeneSet	cds	503362	503565	.	+	0	ID=cds0000269;Parent=ucsf_hc.01_1.G217B.00269
HISTO_AL.Contig317	GeneSet	gene	503887	507023	.	-	.	ID=ucsf_hc.01_1.G217B.00270;Name=ucsf_hc.01_1.G217B.00270
HISTO_AL.Contig317	GeneSet	exon	506898	507023	.	-	.	Parent=ucsf_hc.01_1.G217B.00270
HISTO_AL.Contig317	GeneSet	exon	506152	506501	.	-	.	Parent=ucsf_hc.01_1.G217B.00270
HISTO_AL.Contig317	GeneSet	exon	505660	506077	.	-	.	Parent=ucsf_hc.01_1.G217B.00270
HISTO_AL.Contig317	GeneSet	exon	503887	505579	.	-	.	Parent=ucsf_hc.01_1.G217B.00270
HISTO_AL.Contig317	GeneSet	cds	506152	506422	.	-	0	ID=cds0000270;Parent=ucsf_hc.01_1.G217B.00270
HISTO_AL.Contig317	GeneSet	cds	505660	506077	.	-	0	ID=cds0000270;Parent=ucsf_hc.01_1.G217B.00270
HISTO_AL.Contig317	GeneSet	cds	504517	505579	.	-	0	ID=cds0000270;Parent=ucsf_hc.01_1.G217B.00270
HISTO_AL.Contig317	GeneSet	gene	508036	509689	.	+	.	ID=ucsf_hc.01_1.G217B.00271;Name=ucsf_hc.01_1.G217B.00271
HISTO_AL.Contig317	GeneSet	exon	508036	509689	.	+	.	Parent=ucsf_hc.01_1.G217B.00271
HISTO_AL.Contig317	GeneSet	cds	508444	508851	.	+	0	ID=cds0000271;Parent=ucsf_hc.01_1.G217B.00271
HISTO_AL.Contig317	GeneSet	gene	509593	511143	.	-	.	ID=ucsf_hc.01_1.G217B.00272;Name=ucsf_hc.01_1.G217B.00272
HISTO_AL.Contig317	GeneSet	exon	510970	511143	.	-	.	Parent=ucsf_hc.01_1.G217B.00272
HISTO_AL.Contig317	GeneSet	exon	510837	510893	.	-	.	Parent=ucsf_hc.01_1.G217B.00272
HISTO_AL.Contig317	GeneSet	exon	510738	510776	.	-	.	Parent=ucsf_hc.01_1.G217B.00272
HISTO_AL.Contig317	GeneSet	exon	510636	510663	.	-	.	Parent=ucsf_hc.01_1.G217B.00272
HISTO_AL.Contig317	GeneSet	exon	510486	510549	.	-	.	Parent=ucsf_hc.01_1.G217B.00272
HISTO_AL.Contig317	GeneSet	exon	510322	510378	.	-	.	Parent=ucsf_hc.01_1.G217B.00272
HISTO_AL.Contig317	GeneSet	exon	509593	510237	.	-	.	Parent=ucsf_hc.01_1.G217B.00272
HISTO_AL.Contig317	GeneSet	cds	510970	510994	.	-	0	ID=cds0000272;Parent=ucsf_hc.01_1.G217B.00272
HISTO_AL.Contig317	GeneSet	cds	510837	510893	.	-	0	ID=cds0000272;Parent=ucsf_hc.01_1.G217B.00272
HISTO_AL.Contig317	GeneSet	cds	510738	510776	.	-	0	ID=cds0000272;Parent=ucsf_hc.01_1.G217B.00272
HISTO_AL.Contig317	GeneSet	cds	510636	510663	.	-	0	ID=cds0000272;Parent=ucsf_hc.01_1.G217B.00272
HISTO_AL.Contig317	GeneSet	cds	510486	510549	.	-	0	ID=cds0000272;Parent=ucsf_hc.01_1.G217B.00272
HISTO_AL.Contig317	GeneSet	cds	510340	510378	.	-	0	ID=cds0000272;Parent=ucsf_hc.01_1.G217B.00272
HISTO_AL.Contig317	GeneSet	gene	511341	515517	.	+	.	ID=ucsf_hc.01_1.G217B.00273;Name=ucsf_hc.01_1.G217B.00273
HISTO_AL.Contig317	GeneSet	exon	511341	511600	.	+	.	Parent=ucsf_hc.01_1.G217B.00273
HISTO_AL.Contig317	GeneSet	exon	511675	514505	.	+	.	Parent=ucsf_hc.01_1.G217B.00273
HISTO_AL.Contig317	GeneSet	exon	514573	515517	.	+	.	Parent=ucsf_hc.01_1.G217B.00273
HISTO_AL.Contig317	GeneSet	cds	511470	511600	.	+	0	ID=cds0000273;Parent=ucsf_hc.01_1.G217B.00273
HISTO_AL.Contig317	GeneSet	cds	511675	514505	.	+	0	ID=cds0000273;Parent=ucsf_hc.01_1.G217B.00273
HISTO_AL.Contig317	GeneSet	cds	514573	514793	.	+	0	ID=cds0000273;Parent=ucsf_hc.01_1.G217B.00273
HISTO_AL.Contig317	GeneSet	gene	515452	516814	.	-	.	ID=ucsf_hc.01_1.G217B.00274;Name=ucsf_hc.01_1.G217B.00274
HISTO_AL.Contig317	GeneSet	exon	515452	516814	.	-	.	Parent=ucsf_hc.01_1.G217B.00274
HISTO_AL.Contig317	GeneSet	cds	515571	516656	.	-	0	ID=cds0000274;Parent=ucsf_hc.01_1.G217B.00274
HISTO_AL.Contig317	GeneSet	gene	516971	520079	.	+	.	ID=ucsf_hc.01_1.G217B.00275;Name=ucsf_hc.01_1.G217B.00275
HISTO_AL.Contig317	GeneSet	exon	516971	517269	.	+	.	Parent=ucsf_hc.01_1.G217B.00275
HISTO_AL.Contig317	GeneSet	exon	517336	517385	.	+	.	Parent=ucsf_hc.01_1.G217B.00275
HISTO_AL.Contig317	GeneSet	exon	517465	518144	.	+	.	Parent=ucsf_hc.01_1.G217B.00275
HISTO_AL.Contig317	GeneSet	exon	518209	518531	.	+	.	Parent=ucsf_hc.01_1.G217B.00275
HISTO_AL.Contig317	GeneSet	exon	518653	520079	.	+	.	Parent=ucsf_hc.01_1.G217B.00275
HISTO_AL.Contig317	GeneSet	cds	517170	517269	.	+	0	ID=cds0000275;Parent=ucsf_hc.01_1.G217B.00275
HISTO_AL.Contig317	GeneSet	cds	517336	517385	.	+	0	ID=cds0000275;Parent=ucsf_hc.01_1.G217B.00275
HISTO_AL.Contig317	GeneSet	cds	517465	518144	.	+	0	ID=cds0000275;Parent=ucsf_hc.01_1.G217B.00275
HISTO_AL.Contig317	GeneSet	cds	518209	518531	.	+	0	ID=cds0000275;Parent=ucsf_hc.01_1.G217B.00275
HISTO_AL.Contig317	GeneSet	cds	518653	518723	.	+	0	ID=cds0000275;Parent=ucsf_hc.01_1.G217B.00275
HISTO_AL.Contig317	GeneSet	gene	517020	521589	.	-	.	ID=ucsf_hc.01_1.G217B.00276;Name=ucsf_hc.01_1.G217B.00276
HISTO_AL.Contig317	GeneSet	exon	521510	521589	.	-	.	Parent=ucsf_hc.01_1.G217B.00276
HISTO_AL.Contig317	GeneSet	exon	518653	521428	.	-	.	Parent=ucsf_hc.01_1.G217B.00276
HISTO_AL.Contig317	GeneSet	exon	518209	518531	.	-	.	Parent=ucsf_hc.01_1.G217B.00276
HISTO_AL.Contig317	GeneSet	exon	517465	518144	.	-	.	Parent=ucsf_hc.01_1.G217B.00276
HISTO_AL.Contig317	GeneSet	exon	517336	517385	.	-	.	Parent=ucsf_hc.01_1.G217B.00276
HISTO_AL.Contig317	GeneSet	exon	517020	517269	.	-	.	Parent=ucsf_hc.01_1.G217B.00276
HISTO_AL.Contig317	GeneSet	cds	519793	520839	.	-	0	ID=cds0000276;Parent=ucsf_hc.01_1.G217B.00276
HISTO_AL.Contig317	GeneSet	gene	521590	524204	.	-	.	ID=ucsf_hc.01_1.G217B.00277;Name=ucsf_hc.01_1.G217B.00277
HISTO_AL.Contig317	GeneSet	exon	523678	524204	.	-	.	Parent=ucsf_hc.01_1.G217B.00277
HISTO_AL.Contig317	GeneSet	exon	523242	523540	.	-	.	Parent=ucsf_hc.01_1.G217B.00277
HISTO_AL.Contig317	GeneSet	exon	523020	523124	.	-	.	Parent=ucsf_hc.01_1.G217B.00277
HISTO_AL.Contig317	GeneSet	exon	522614	522916	.	-	.	Parent=ucsf_hc.01_1.G217B.00277
HISTO_AL.Contig317	GeneSet	exon	521590	522475	.	-	.	Parent=ucsf_hc.01_1.G217B.00277
HISTO_AL.Contig317	GeneSet	cds	523678	523781	.	-	0	ID=cds0000277;Parent=ucsf_hc.01_1.G217B.00277
HISTO_AL.Contig317	GeneSet	cds	523242	523540	.	-	0	ID=cds0000277;Parent=ucsf_hc.01_1.G217B.00277
HISTO_AL.Contig317	GeneSet	cds	523020	523124	.	-	0	ID=cds0000277;Parent=ucsf_hc.01_1.G217B.00277
HISTO_AL.Contig317	GeneSet	cds	522614	522916	.	-	0	ID=cds0000277;Parent=ucsf_hc.01_1.G217B.00277
HISTO_AL.Contig317	GeneSet	cds	522339	522475	.	-	0	ID=cds0000277;Parent=ucsf_hc.01_1.G217B.00277
HISTO_AL.Contig317	GeneSet	gene	524205	526960	.	-	.	ID=ucsf_hc.01_1.G217B.00278;Name=ucsf_hc.01_1.G217B.00278
HISTO_AL.Contig317	GeneSet	exon	526374	526960	.	-	.	Parent=ucsf_hc.01_1.G217B.00278
HISTO_AL.Contig317	GeneSet	exon	525739	526225	.	-	.	Parent=ucsf_hc.01_1.G217B.00278
HISTO_AL.Contig317	GeneSet	exon	524917	525668	.	-	.	Parent=ucsf_hc.01_1.G217B.00278
HISTO_AL.Contig317	GeneSet	exon	524205	524833	.	-	.	Parent=ucsf_hc.01_1.G217B.00278
HISTO_AL.Contig317	GeneSet	cds	526374	526481	.	-	0	ID=cds0000278;Parent=ucsf_hc.01_1.G217B.00278
HISTO_AL.Contig317	GeneSet	cds	525739	526225	.	-	0	ID=cds0000278;Parent=ucsf_hc.01_1.G217B.00278
HISTO_AL.Contig317	GeneSet	cds	524917	525668	.	-	0	ID=cds0000278;Parent=ucsf_hc.01_1.G217B.00278
HISTO_AL.Contig317	GeneSet	cds	524627	524833	.	-	0	ID=cds0000278;Parent=ucsf_hc.01_1.G217B.00278
HISTO_AL.Contig317	GeneSet	gene	526961	529043	.	-	.	ID=ucsf_hc.01_1.G217B.00279;Name=ucsf_hc.01_1.G217B.00279
HISTO_AL.Contig317	GeneSet	exon	528708	529043	.	-	.	Parent=ucsf_hc.01_1.G217B.00279
HISTO_AL.Contig317	GeneSet	exon	528392	528631	.	-	.	Parent=ucsf_hc.01_1.G217B.00279
HISTO_AL.Contig317	GeneSet	exon	526961	528292	.	-	.	Parent=ucsf_hc.01_1.G217B.00279
HISTO_AL.Contig317	GeneSet	cds	528708	528984	.	-	0	ID=cds0000279;Parent=ucsf_hc.01_1.G217B.00279
HISTO_AL.Contig317	GeneSet	cds	528392	528631	.	-	0	ID=cds0000279;Parent=ucsf_hc.01_1.G217B.00279
HISTO_AL.Contig317	GeneSet	cds	527439	528292	.	-	0	ID=cds0000279;Parent=ucsf_hc.01_1.G217B.00279
HISTO_AL.Contig317	GeneSet	gene	529220	530514	.	+	.	ID=ucsf_hc.01_1.G217B.00280;Name=ucsf_hc.01_1.G217B.00280
HISTO_AL.Contig317	GeneSet	exon	529220	529477	.	+	.	Parent=ucsf_hc.01_1.G217B.00280
HISTO_AL.Contig317	GeneSet	exon	529708	530012	.	+	.	Parent=ucsf_hc.01_1.G217B.00280
HISTO_AL.Contig317	GeneSet	exon	530114	530514	.	+	.	Parent=ucsf_hc.01_1.G217B.00280
HISTO_AL.Contig317	GeneSet	cds	529460	529477	.	+	0	ID=cds0000280;Parent=ucsf_hc.01_1.G217B.00280
HISTO_AL.Contig317	GeneSet	cds	529708	530012	.	+	0	ID=cds0000280;Parent=ucsf_hc.01_1.G217B.00280
HISTO_AL.Contig317	GeneSet	cds	530114	530273	.	+	0	ID=cds0000280;Parent=ucsf_hc.01_1.G217B.00280
HISTO_AL.Contig317	GeneSet	gene	531007	532714	.	-	.	ID=ucsf_hc.01_1.G217B.00281;Name=ucsf_hc.01_1.G217B.00281
HISTO_AL.Contig317	GeneSet	exon	531423	532714	.	-	.	Parent=ucsf_hc.01_1.G217B.00281
HISTO_AL.Contig317	GeneSet	exon	531007	531288	.	-	.	Parent=ucsf_hc.01_1.G217B.00281
HISTO_AL.Contig317	GeneSet	cds	532098	532307	.	-	0	ID=cds0000281;Parent=ucsf_hc.01_1.G217B.00281
HISTO_AL.Contig317	GeneSet	gene	533391	533964	.	+	.	ID=ucsf_hc.01_1.G217B.00282;Name=ucsf_hc.01_1.G217B.00282
HISTO_AL.Contig317	GeneSet	exon	533391	533964	.	+	.	Parent=ucsf_hc.01_1.G217B.00282
HISTO_AL.Contig317	GeneSet	cds	533757	533948	.	+	0	ID=cds0000282;Parent=ucsf_hc.01_1.G217B.00282
HISTO_AL.Contig317	GeneSet	gene	534137	535075	.	-	.	ID=ucsf_hc.01_1.G217B.00283;Name=ucsf_hc.01_1.G217B.00283
HISTO_AL.Contig317	GeneSet	exon	534137	535075	.	-	.	Parent=ucsf_hc.01_1.G217B.00283
HISTO_AL.Contig317	GeneSet	cds	534165	534395	.	-	0	ID=cds0000283;Parent=ucsf_hc.01_1.G217B.00283
HISTO_AL.Contig317	GeneSet	gene	534151	538323	.	+	.	ID=ucsf_hc.01_1.G217B.00284;Name=ucsf_hc.01_1.G217B.00284
HISTO_AL.Contig317	GeneSet	exon	534151	534520	.	+	.	Parent=ucsf_hc.01_1.G217B.00284
HISTO_AL.Contig317	GeneSet	exon	534623	534736	.	+	.	Parent=ucsf_hc.01_1.G217B.00284
HISTO_AL.Contig317	GeneSet	exon	534853	534926	.	+	.	Parent=ucsf_hc.01_1.G217B.00284
HISTO_AL.Contig317	GeneSet	exon	535021	535798	.	+	.	Parent=ucsf_hc.01_1.G217B.00284
HISTO_AL.Contig317	GeneSet	exon	535894	537621	.	+	.	Parent=ucsf_hc.01_1.G217B.00284
HISTO_AL.Contig317	GeneSet	exon	537685	538323	.	+	.	Parent=ucsf_hc.01_1.G217B.00284
HISTO_AL.Contig317	GeneSet	cds	534487	534520	.	+	0	ID=cds0000284;Parent=ucsf_hc.01_1.G217B.00284
HISTO_AL.Contig317	GeneSet	cds	534623	534736	.	+	0	ID=cds0000284;Parent=ucsf_hc.01_1.G217B.00284
HISTO_AL.Contig317	GeneSet	cds	534853	534926	.	+	0	ID=cds0000284;Parent=ucsf_hc.01_1.G217B.00284
HISTO_AL.Contig317	GeneSet	cds	535021	535798	.	+	0	ID=cds0000284;Parent=ucsf_hc.01_1.G217B.00284
HISTO_AL.Contig317	GeneSet	cds	535894	536225	.	+	0	ID=cds0000284;Parent=ucsf_hc.01_1.G217B.00284
HISTO_AL.Contig317	GeneSet	gene	538507	539370	.	-	.	ID=ucsf_hc.01_1.G217B.00285;Name=ucsf_hc.01_1.G217B.00285
HISTO_AL.Contig317	GeneSet	exon	538507	539370	.	-	.	Parent=ucsf_hc.01_1.G217B.00285
HISTO_AL.Contig317	GeneSet	cds	538914	539171	.	-	0	ID=cds0000285;Parent=ucsf_hc.01_1.G217B.00285
HISTO_AL.Contig317	GeneSet	gene	539817	548752	.	+	.	ID=ucsf_hc.01_1.G217B.00286;Name=ucsf_hc.01_1.G217B.00286
HISTO_AL.Contig317	GeneSet	exon	539817	540090	.	+	.	Parent=ucsf_hc.01_1.G217B.00286
HISTO_AL.Contig317	GeneSet	exon	540193	540810	.	+	.	Parent=ucsf_hc.01_1.G217B.00286
HISTO_AL.Contig317	GeneSet	exon	540890	543086	.	+	.	Parent=ucsf_hc.01_1.G217B.00286
HISTO_AL.Contig317	GeneSet	exon	543146	548752	.	+	.	Parent=ucsf_hc.01_1.G217B.00286
HISTO_AL.Contig317	GeneSet	cds	539991	540090	.	+	0	ID=cds0000286;Parent=ucsf_hc.01_1.G217B.00286
HISTO_AL.Contig317	GeneSet	cds	540193	540810	.	+	0	ID=cds0000286;Parent=ucsf_hc.01_1.G217B.00286
HISTO_AL.Contig317	GeneSet	cds	540890	541842	.	+	0	ID=cds0000286;Parent=ucsf_hc.01_1.G217B.00286
HISTO_AL.Contig317	GeneSet	gene	540799	543709	.	-	.	ID=ucsf_hc.01_1.G217B.00287;Name=ucsf_hc.01_1.G217B.00287
HISTO_AL.Contig317	GeneSet	exon	543146	543709	.	-	.	Parent=ucsf_hc.01_1.G217B.00287
HISTO_AL.Contig317	GeneSet	exon	540799	543086	.	-	.	Parent=ucsf_hc.01_1.G217B.00287
HISTO_AL.Contig317	GeneSet	cds	542528	542938	.	-	0	ID=cds0000287;Parent=ucsf_hc.01_1.G217B.00287
HISTO_AL.Contig317	GeneSet	gene	544870	545202	.	+	.	ID=ucsf_hc.01_1.G217B.00288;Name=ucsf_hc.01_1.G217B.00288
HISTO_AL.Contig317	GeneSet	exon	544870	545202	.	+	.	Parent=ucsf_hc.01_1.G217B.00288
HISTO_AL.Contig317	GeneSet	gene	557432	558354	.	+	.	ID=ucsf_hc.01_1.G217B.00289;Name=ucsf_hc.01_1.G217B.00289
HISTO_AL.Contig317	GeneSet	exon	557432	558354	.	+	.	Parent=ucsf_hc.01_1.G217B.00289
HISTO_AL.Contig317	GeneSet	gene	573798	574118	.	+	.	ID=ucsf_hc.01_1.G217B.00290;Name=ucsf_hc.01_1.G217B.00290
HISTO_AL.Contig317	GeneSet	exon	573798	574118	.	+	.	Parent=ucsf_hc.01_1.G217B.00290
HISTO_AL.Contig317	GeneSet	gene	593693	594129	.	-	.	ID=ucsf_hc.01_1.G217B.00291;Name=ucsf_hc.01_1.G217B.00291
HISTO_AL.Contig317	GeneSet	exon	593693	594129	.	-	.	Parent=ucsf_hc.01_1.G217B.00291
HISTO_AL.Contig317	GeneSet	gene	594422	595639	.	-	.	ID=ucsf_hc.01_1.G217B.00292;Name=ucsf_hc.01_1.G217B.00292
HISTO_AL.Contig317	GeneSet	exon	594422	595639	.	-	.	Parent=ucsf_hc.01_1.G217B.00292
HISTO_AL.Contig317	GeneSet	cds	594630	594914	.	-	0	ID=cds0000292;Parent=ucsf_hc.01_1.G217B.00292
HISTO_AL.Contig320	GeneSet	gene	25044	25851	.	-	.	ID=ucsf_hc.01_1.G217B.00293;Name=ucsf_hc.01_1.G217B.00293
HISTO_AL.Contig320	GeneSet	exon	25044	25851	.	-	.	Parent=ucsf_hc.01_1.G217B.00293
HISTO_AL.Contig320	GeneSet	gene	43605	44545	.	+	.	ID=ucsf_hc.01_1.G217B.00294;Name=ucsf_hc.01_1.G217B.00294
HISTO_AL.Contig320	GeneSet	exon	43605	44545	.	+	.	Parent=ucsf_hc.01_1.G217B.00294
HISTO_AL.Contig320	GeneSet	gene	43840	44549	.	-	.	ID=ucsf_hc.01_1.G217B.00295;Name=ucsf_hc.01_1.G217B.00295
HISTO_AL.Contig320	GeneSet	exon	43840	44549	.	-	.	Parent=ucsf_hc.01_1.G217B.00295
HISTO_AL.Contig320	GeneSet	gene	71589	72439	.	+	.	ID=ucsf_hc.01_1.G217B.00296;Name=ucsf_hc.01_1.G217B.00296
HISTO_AL.Contig320	GeneSet	exon	71589	72439	.	+	.	Parent=ucsf_hc.01_1.G217B.00296
HISTO_AL.Contig320	GeneSet	gene	88689	89076	.	-	.	ID=ucsf_hc.01_1.G217B.00297;Name=ucsf_hc.01_1.G217B.00297
HISTO_AL.Contig320	GeneSet	exon	88689	89076	.	-	.	Parent=ucsf_hc.01_1.G217B.00297
HISTO_AL.Contig320	GeneSet	gene	89557	92880	.	-	.	ID=ucsf_hc.01_1.G217B.00298;Name=ucsf_hc.01_1.G217B.00298
HISTO_AL.Contig320	GeneSet	exon	92389	92880	.	-	.	Parent=ucsf_hc.01_1.G217B.00298
HISTO_AL.Contig320	GeneSet	exon	92194	92324	.	-	.	Parent=ucsf_hc.01_1.G217B.00298
HISTO_AL.Contig320	GeneSet	exon	90197	92117	.	-	.	Parent=ucsf_hc.01_1.G217B.00298
HISTO_AL.Contig320	GeneSet	exon	89557	90099	.	-	.	Parent=ucsf_hc.01_1.G217B.00298
HISTO_AL.Contig320	GeneSet	cds	92389	92694	.	-	0	ID=cds0000298;Parent=ucsf_hc.01_1.G217B.00298
HISTO_AL.Contig320	GeneSet	cds	92194	92324	.	-	0	ID=cds0000298;Parent=ucsf_hc.01_1.G217B.00298
HISTO_AL.Contig320	GeneSet	cds	90197	92117	.	-	0	ID=cds0000298;Parent=ucsf_hc.01_1.G217B.00298
HISTO_AL.Contig320	GeneSet	cds	90025	90099	.	-	0	ID=cds0000298;Parent=ucsf_hc.01_1.G217B.00298
HISTO_AL.Contig320	GeneSet	gene	93097	98010	.	+	.	ID=ucsf_hc.01_1.G217B.00299;Name=ucsf_hc.01_1.G217B.00299
HISTO_AL.Contig320	GeneSet	exon	93097	93268	.	+	.	Parent=ucsf_hc.01_1.G217B.00299
HISTO_AL.Contig320	GeneSet	exon	93328	93570	.	+	.	Parent=ucsf_hc.01_1.G217B.00299
HISTO_AL.Contig320	GeneSet	exon	93624	93702	.	+	.	Parent=ucsf_hc.01_1.G217B.00299
HISTO_AL.Contig320	GeneSet	exon	93760	98010	.	+	.	Parent=ucsf_hc.01_1.G217B.00299
HISTO_AL.Contig320	GeneSet	cds	93152	93268	.	+	0	ID=cds0000299;Parent=ucsf_hc.01_1.G217B.00299
HISTO_AL.Contig320	GeneSet	cds	93328	93570	.	+	0	ID=cds0000299;Parent=ucsf_hc.01_1.G217B.00299
HISTO_AL.Contig320	GeneSet	cds	93624	93702	.	+	0	ID=cds0000299;Parent=ucsf_hc.01_1.G217B.00299
HISTO_AL.Contig320	GeneSet	cds	93760	97094	.	+	0	ID=cds0000299;Parent=ucsf_hc.01_1.G217B.00299
HISTO_AL.Contig320	GeneSet	gene	97768	98827	.	-	.	ID=ucsf_hc.01_1.G217B.00300;Name=ucsf_hc.01_1.G217B.00300
HISTO_AL.Contig320	GeneSet	exon	98805	98827	.	-	.	Parent=ucsf_hc.01_1.G217B.00300
HISTO_AL.Contig320	GeneSet	exon	97768	98744	.	-	.	Parent=ucsf_hc.01_1.G217B.00300
HISTO_AL.Contig320	GeneSet	cds	98073	98315	.	-	0	ID=cds0000300;Parent=ucsf_hc.01_1.G217B.00300
HISTO_AL.Contig320	GeneSet	gene	99006	99926	.	-	.	ID=ucsf_hc.01_1.G217B.00301;Name=ucsf_hc.01_1.G217B.00301
HISTO_AL.Contig320	GeneSet	exon	99006	99926	.	-	.	Parent=ucsf_hc.01_1.G217B.00301
HISTO_AL.Contig320	GeneSet	cds	99525	99725	.	-	0	ID=cds0000301;Parent=ucsf_hc.01_1.G217B.00301
HISTO_AL.Contig320	GeneSet	gene	99927	102027	.	-	.	ID=ucsf_hc.01_1.G217B.00302;Name=ucsf_hc.01_1.G217B.00302
HISTO_AL.Contig320	GeneSet	exon	101280	102027	.	-	.	Parent=ucsf_hc.01_1.G217B.00302
HISTO_AL.Contig320	GeneSet	exon	99927	101204	.	-	.	Parent=ucsf_hc.01_1.G217B.00302
HISTO_AL.Contig320	GeneSet	cds	101280	101919	.	-	0	ID=cds0000302;Parent=ucsf_hc.01_1.G217B.00302
HISTO_AL.Contig320	GeneSet	cds	100330	101204	.	-	0	ID=cds0000302;Parent=ucsf_hc.01_1.G217B.00302
HISTO_AL.Contig320	GeneSet	gene	102173	103401	.	+	.	ID=ucsf_hc.01_1.G217B.00303;Name=ucsf_hc.01_1.G217B.00303
HISTO_AL.Contig320	GeneSet	exon	102173	102285	.	+	.	Parent=ucsf_hc.01_1.G217B.00303
HISTO_AL.Contig320	GeneSet	exon	102414	103401	.	+	.	Parent=ucsf_hc.01_1.G217B.00303
HISTO_AL.Contig320	GeneSet	cds	102203	102285	.	+	0	ID=cds0000303;Parent=ucsf_hc.01_1.G217B.00303
HISTO_AL.Contig320	GeneSet	cds	102414	103032	.	+	0	ID=cds0000303;Parent=ucsf_hc.01_1.G217B.00303
HISTO_AL.Contig320	GeneSet	gene	103535	108650	.	-	.	ID=ucsf_hc.01_1.G217B.00304;Name=ucsf_hc.01_1.G217B.00304
HISTO_AL.Contig320	GeneSet	exon	108100	108650	.	-	.	Parent=ucsf_hc.01_1.G217B.00304
HISTO_AL.Contig320	GeneSet	exon	107374	107707	.	-	.	Parent=ucsf_hc.01_1.G217B.00304
HISTO_AL.Contig320	GeneSet	exon	106497	107193	.	-	.	Parent=ucsf_hc.01_1.G217B.00304
HISTO_AL.Contig320	GeneSet	exon	105730	106396	.	-	.	Parent=ucsf_hc.01_1.G217B.00304
HISTO_AL.Contig320	GeneSet	exon	105565	105659	.	-	.	Parent=ucsf_hc.01_1.G217B.00304
HISTO_AL.Contig320	GeneSet	exon	103535	105493	.	-	.	Parent=ucsf_hc.01_1.G217B.00304
HISTO_AL.Contig320	GeneSet	cds	106497	107010	.	-	0	ID=cds0000304;Parent=ucsf_hc.01_1.G217B.00304
HISTO_AL.Contig320	GeneSet	cds	105730	106396	.	-	0	ID=cds0000304;Parent=ucsf_hc.01_1.G217B.00304
HISTO_AL.Contig320	GeneSet	cds	105565	105659	.	-	0	ID=cds0000304;Parent=ucsf_hc.01_1.G217B.00304
HISTO_AL.Contig320	GeneSet	cds	104763	105493	.	-	0	ID=cds0000304;Parent=ucsf_hc.01_1.G217B.00304
HISTO_AL.Contig320	GeneSet	gene	111623	113422	.	+	.	ID=ucsf_hc.01_1.G217B.00305;Name=ucsf_hc.01_1.G217B.00305
HISTO_AL.Contig320	GeneSet	exon	111623	112021	.	+	.	Parent=ucsf_hc.01_1.G217B.00305
HISTO_AL.Contig320	GeneSet	exon	112088	112373	.	+	.	Parent=ucsf_hc.01_1.G217B.00305
HISTO_AL.Contig320	GeneSet	exon	112473	112924	.	+	.	Parent=ucsf_hc.01_1.G217B.00305
HISTO_AL.Contig320	GeneSet	exon	112983	113107	.	+	.	Parent=ucsf_hc.01_1.G217B.00305
HISTO_AL.Contig320	GeneSet	exon	113190	113422	.	+	.	Parent=ucsf_hc.01_1.G217B.00305
HISTO_AL.Contig320	GeneSet	cds	111920	112021	.	+	0	ID=cds0000305;Parent=ucsf_hc.01_1.G217B.00305
HISTO_AL.Contig320	GeneSet	cds	112088	112373	.	+	0	ID=cds0000305;Parent=ucsf_hc.01_1.G217B.00305
HISTO_AL.Contig320	GeneSet	cds	112473	112924	.	+	0	ID=cds0000305;Parent=ucsf_hc.01_1.G217B.00305
HISTO_AL.Contig320	GeneSet	cds	112983	113107	.	+	0	ID=cds0000305;Parent=ucsf_hc.01_1.G217B.00305
HISTO_AL.Contig320	GeneSet	cds	113190	113229	.	+	0	ID=cds0000305;Parent=ucsf_hc.01_1.G217B.00305
HISTO_AL.Contig320	GeneSet	gene	113423	116394	.	+	.	ID=ucsf_hc.01_1.G217B.00306;Name=ucsf_hc.01_1.G217B.00306
HISTO_AL.Contig320	GeneSet	exon	113423	116394	.	+	.	Parent=ucsf_hc.01_1.G217B.00306
HISTO_AL.Contig320	GeneSet	cds	113616	115985	.	+	0	ID=cds0000306;Parent=ucsf_hc.01_1.G217B.00306
HISTO_AL.Contig320	GeneSet	gene	116413	117109	.	-	.	ID=ucsf_hc.01_1.G217B.00307;Name=ucsf_hc.01_1.G217B.00307
HISTO_AL.Contig320	GeneSet	exon	116413	117109	.	-	.	Parent=ucsf_hc.01_1.G217B.00307
HISTO_AL.Contig320	GeneSet	gene	116898	122652	.	+	.	ID=ucsf_hc.01_1.G217B.00308;Name=ucsf_hc.01_1.G217B.00308
HISTO_AL.Contig320	GeneSet	exon	116898	118470	.	+	.	Parent=ucsf_hc.01_1.G217B.00308
HISTO_AL.Contig320	GeneSet	exon	118602	119695	.	+	.	Parent=ucsf_hc.01_1.G217B.00308
HISTO_AL.Contig320	GeneSet	exon	119766	122068	.	+	.	Parent=ucsf_hc.01_1.G217B.00308
HISTO_AL.Contig320	GeneSet	exon	122154	122237	.	+	.	Parent=ucsf_hc.01_1.G217B.00308
HISTO_AL.Contig320	GeneSet	exon	122498	122652	.	+	.	Parent=ucsf_hc.01_1.G217B.00308
HISTO_AL.Contig320	GeneSet	cds	117555	118470	.	+	0	ID=cds0000308;Parent=ucsf_hc.01_1.G217B.00308
HISTO_AL.Contig320	GeneSet	cds	118602	119695	.	+	0	ID=cds0000308;Parent=ucsf_hc.01_1.G217B.00308
HISTO_AL.Contig320	GeneSet	cds	119766	121250	.	+	0	ID=cds0000308;Parent=ucsf_hc.01_1.G217B.00308
HISTO_AL.Contig320	GeneSet	gene	121273	122694	.	-	.	ID=ucsf_hc.01_1.G217B.00309;Name=ucsf_hc.01_1.G217B.00309
HISTO_AL.Contig320	GeneSet	exon	122498	122694	.	-	.	Parent=ucsf_hc.01_1.G217B.00309
HISTO_AL.Contig320	GeneSet	exon	122154	122237	.	-	.	Parent=ucsf_hc.01_1.G217B.00309
HISTO_AL.Contig320	GeneSet	exon	121273	122068	.	-	.	Parent=ucsf_hc.01_1.G217B.00309
HISTO_AL.Contig320	GeneSet	cds	122498	122561	.	-	0	ID=cds0000309;Parent=ucsf_hc.01_1.G217B.00309
HISTO_AL.Contig320	GeneSet	cds	122154	122237	.	-	0	ID=cds0000309;Parent=ucsf_hc.01_1.G217B.00309
HISTO_AL.Contig320	GeneSet	cds	122010	122068	.	-	0	ID=cds0000309;Parent=ucsf_hc.01_1.G217B.00309
HISTO_AL.Contig320	GeneSet	gene	122887	125656	.	+	.	ID=ucsf_hc.01_1.G217B.00310;Name=ucsf_hc.01_1.G217B.00310
HISTO_AL.Contig320	GeneSet	exon	122887	123288	.	+	.	Parent=ucsf_hc.01_1.G217B.00310
HISTO_AL.Contig320	GeneSet	exon	123346	123380	.	+	.	Parent=ucsf_hc.01_1.G217B.00310
HISTO_AL.Contig320	GeneSet	exon	123490	123972	.	+	.	Parent=ucsf_hc.01_1.G217B.00310
HISTO_AL.Contig320	GeneSet	exon	124104	124241	.	+	.	Parent=ucsf_hc.01_1.G217B.00310
HISTO_AL.Contig320	GeneSet	exon	124328	125482	.	+	.	Parent=ucsf_hc.01_1.G217B.00310
HISTO_AL.Contig320	GeneSet	exon	125609	125656	.	+	.	Parent=ucsf_hc.01_1.G217B.00310
HISTO_AL.Contig320	GeneSet	cds	123272	123288	.	+	0	ID=cds0000310;Parent=ucsf_hc.01_1.G217B.00310
HISTO_AL.Contig320	GeneSet	cds	123346	123380	.	+	0	ID=cds0000310;Parent=ucsf_hc.01_1.G217B.00310
HISTO_AL.Contig320	GeneSet	cds	123490	123972	.	+	0	ID=cds0000310;Parent=ucsf_hc.01_1.G217B.00310
HISTO_AL.Contig320	GeneSet	cds	124104	124241	.	+	0	ID=cds0000310;Parent=ucsf_hc.01_1.G217B.00310
HISTO_AL.Contig320	GeneSet	cds	124328	124560	.	+	0	ID=cds0000310;Parent=ucsf_hc.01_1.G217B.00310
HISTO_AL.Contig320	GeneSet	gene	126404	132431	.	-	.	ID=ucsf_hc.01_1.G217B.00311;Name=ucsf_hc.01_1.G217B.00311
HISTO_AL.Contig320	GeneSet	exon	131390	132431	.	-	.	Parent=ucsf_hc.01_1.G217B.00311
HISTO_AL.Contig320	GeneSet	exon	128276	131281	.	-	.	Parent=ucsf_hc.01_1.G217B.00311
HISTO_AL.Contig320	GeneSet	exon	128014	128216	.	-	.	Parent=ucsf_hc.01_1.G217B.00311
HISTO_AL.Contig320	GeneSet	exon	127724	127943	.	-	.	Parent=ucsf_hc.01_1.G217B.00311
HISTO_AL.Contig320	GeneSet	exon	127485	127667	.	-	.	Parent=ucsf_hc.01_1.G217B.00311
HISTO_AL.Contig320	GeneSet	exon	127352	127418	.	-	.	Parent=ucsf_hc.01_1.G217B.00311
HISTO_AL.Contig320	GeneSet	exon	127232	127295	.	-	.	Parent=ucsf_hc.01_1.G217B.00311
HISTO_AL.Contig320	GeneSet	exon	127116	127173	.	-	.	Parent=ucsf_hc.01_1.G217B.00311
HISTO_AL.Contig320	GeneSet	exon	126991	127055	.	-	.	Parent=ucsf_hc.01_1.G217B.00311
HISTO_AL.Contig320	GeneSet	exon	126404	126937	.	-	.	Parent=ucsf_hc.01_1.G217B.00311
HISTO_AL.Contig320	GeneSet	cds	128637	130103	.	-	0	ID=cds0000311;Parent=ucsf_hc.01_1.G217B.00311
HISTO_AL.Contig320	GeneSet	gene	131321	135345	.	+	.	ID=ucsf_hc.01_1.G217B.00312;Name=ucsf_hc.01_1.G217B.00312
HISTO_AL.Contig320	GeneSet	exon	131321	131436	.	+	.	Parent=ucsf_hc.01_1.G217B.00312
HISTO_AL.Contig320	GeneSet	exon	131529	134500	.	+	.	Parent=ucsf_hc.01_1.G217B.00312
HISTO_AL.Contig320	GeneSet	exon	134605	135345	.	+	.	Parent=ucsf_hc.01_1.G217B.00312
HISTO_AL.Contig320	GeneSet	cds	133243	134500	.	+	0	ID=cds0000312;Parent=ucsf_hc.01_1.G217B.00312
HISTO_AL.Contig320	GeneSet	cds	134605	134738	.	+	0	ID=cds0000312;Parent=ucsf_hc.01_1.G217B.00312
HISTO_AL.Contig320	GeneSet	gene	135266	138681	.	-	.	ID=ucsf_hc.01_1.G217B.00313;Name=ucsf_hc.01_1.G217B.00313
HISTO_AL.Contig320	GeneSet	exon	138449	138681	.	-	.	Parent=ucsf_hc.01_1.G217B.00313
HISTO_AL.Contig320	GeneSet	exon	137914	138337	.	-	.	Parent=ucsf_hc.01_1.G217B.00313
HISTO_AL.Contig320	GeneSet	exon	137091	137260	.	-	.	Parent=ucsf_hc.01_1.G217B.00313
HISTO_AL.Contig320	GeneSet	exon	136950	136999	.	-	.	Parent=ucsf_hc.01_1.G217B.00313
HISTO_AL.Contig320	GeneSet	exon	136841	136860	.	-	.	Parent=ucsf_hc.01_1.G217B.00313
HISTO_AL.Contig320	GeneSet	exon	136222	136773	.	-	.	Parent=ucsf_hc.01_1.G217B.00313
HISTO_AL.Contig320	GeneSet	exon	135266	135907	.	-	.	Parent=ucsf_hc.01_1.G217B.00313
HISTO_AL.Contig320	GeneSet	cds	136222	136709	.	-	0	ID=cds0000313;Parent=ucsf_hc.01_1.G217B.00313
HISTO_AL.Contig320	GeneSet	cds	135823	135907	.	-	0	ID=cds0000313;Parent=ucsf_hc.01_1.G217B.00313
HISTO_AL.Contig320	GeneSet	gene	138814	145630	.	-	.	ID=ucsf_hc.01_1.G217B.00314;Name=ucsf_hc.01_1.G217B.00314
HISTO_AL.Contig320	GeneSet	exon	140880	145630	.	-	.	Parent=ucsf_hc.01_1.G217B.00314
HISTO_AL.Contig320	GeneSet	exon	138814	140808	.	-	.	Parent=ucsf_hc.01_1.G217B.00314
HISTO_AL.Contig320	GeneSet	cds	140880	145538	.	-	0	ID=cds0000314;Parent=ucsf_hc.01_1.G217B.00314
HISTO_AL.Contig320	GeneSet	cds	139537	140808	.	-	0	ID=cds0000314;Parent=ucsf_hc.01_1.G217B.00314
HISTO_AL.Contig320	GeneSet	gene	145631	147036	.	-	.	ID=ucsf_hc.01_1.G217B.00315;Name=ucsf_hc.01_1.G217B.00315
HISTO_AL.Contig320	GeneSet	exon	145631	147036	.	-	.	Parent=ucsf_hc.01_1.G217B.00315
HISTO_AL.Contig320	GeneSet	cds	145722	145820	.	-	0	ID=cds0000315;Parent=ucsf_hc.01_1.G217B.00315
HISTO_AL.Contig320	GeneSet	gene	147937	148409	.	-	.	ID=ucsf_hc.01_1.G217B.00316;Name=ucsf_hc.01_1.G217B.00316
HISTO_AL.Contig320	GeneSet	exon	147937	148409	.	-	.	Parent=ucsf_hc.01_1.G217B.00316
HISTO_AL.Contig320	GeneSet	gene	148664	150235	.	+	.	ID=ucsf_hc.01_1.G217B.00317;Name=ucsf_hc.01_1.G217B.00317
HISTO_AL.Contig320	GeneSet	exon	148664	150235	.	+	.	Parent=ucsf_hc.01_1.G217B.00317
HISTO_AL.Contig320	GeneSet	cds	149924	150145	.	+	0	ID=cds0000317;Parent=ucsf_hc.01_1.G217B.00317
HISTO_AL.Contig320	GeneSet	gene	149021	153671	.	-	.	ID=ucsf_hc.01_1.G217B.00318;Name=ucsf_hc.01_1.G217B.00318
HISTO_AL.Contig320	GeneSet	exon	153621	153671	.	-	.	Parent=ucsf_hc.01_1.G217B.00318
HISTO_AL.Contig320	GeneSet	exon	152985	153562	.	-	.	Parent=ucsf_hc.01_1.G217B.00318
HISTO_AL.Contig320	GeneSet	exon	152525	152843	.	-	.	Parent=ucsf_hc.01_1.G217B.00318
HISTO_AL.Contig320	GeneSet	exon	152238	152462	.	-	.	Parent=ucsf_hc.01_1.G217B.00318
HISTO_AL.Contig320	GeneSet	exon	151835	152178	.	-	.	Parent=ucsf_hc.01_1.G217B.00318
HISTO_AL.Contig320	GeneSet	exon	151480	151764	.	-	.	Parent=ucsf_hc.01_1.G217B.00318
HISTO_AL.Contig320	GeneSet	exon	149021	151347	.	-	.	Parent=ucsf_hc.01_1.G217B.00318
HISTO_AL.Contig320	GeneSet	cds	152985	153449	.	-	0	ID=cds0000318;Parent=ucsf_hc.01_1.G217B.00318
HISTO_AL.Contig320	GeneSet	cds	152525	152843	.	-	0	ID=cds0000318;Parent=ucsf_hc.01_1.G217B.00318
HISTO_AL.Contig320	GeneSet	cds	152238	152462	.	-	0	ID=cds0000318;Parent=ucsf_hc.01_1.G217B.00318
HISTO_AL.Contig320	GeneSet	cds	151835	152178	.	-	0	ID=cds0000318;Parent=ucsf_hc.01_1.G217B.00318
HISTO_AL.Contig320	GeneSet	cds	151480	151764	.	-	0	ID=cds0000318;Parent=ucsf_hc.01_1.G217B.00318
HISTO_AL.Contig320	GeneSet	cds	149434	151347	.	-	0	ID=cds0000318;Parent=ucsf_hc.01_1.G217B.00318
HISTO_AL.Contig320	GeneSet	gene	154273	161287	.	+	.	ID=ucsf_hc.01_1.G217B.00319;Name=ucsf_hc.01_1.G217B.00319
HISTO_AL.Contig320	GeneSet	exon	154273	156121	.	+	.	Parent=ucsf_hc.01_1.G217B.00319
HISTO_AL.Contig320	GeneSet	exon	156183	156637	.	+	.	Parent=ucsf_hc.01_1.G217B.00319
HISTO_AL.Contig320	GeneSet	exon	156708	159847	.	+	.	Parent=ucsf_hc.01_1.G217B.00319
HISTO_AL.Contig320	GeneSet	exon	159917	161287	.	+	.	Parent=ucsf_hc.01_1.G217B.00319
HISTO_AL.Contig320	GeneSet	cds	154894	156121	.	+	0	ID=cds0000319;Parent=ucsf_hc.01_1.G217B.00319
HISTO_AL.Contig320	GeneSet	cds	156183	156637	.	+	0	ID=cds0000319;Parent=ucsf_hc.01_1.G217B.00319
HISTO_AL.Contig320	GeneSet	cds	156708	157316	.	+	0	ID=cds0000319;Parent=ucsf_hc.01_1.G217B.00319
HISTO_AL.Contig320	GeneSet	gene	159513	160465	.	+	.	ID=ucsf_hc.01_1.G217B.00320;Name=ucsf_hc.01_1.G217B.00320
HISTO_AL.Contig320	GeneSet	exon	159513	159847	.	+	.	Parent=ucsf_hc.01_1.G217B.00320
HISTO_AL.Contig320	GeneSet	exon	159917	160465	.	+	.	Parent=ucsf_hc.01_1.G217B.00320
HISTO_AL.Contig320	GeneSet	cds	159585	159824	.	+	0	ID=cds0000320;Parent=ucsf_hc.01_1.G217B.00320
HISTO_AL.Contig320	GeneSet	gene	173940	174540	.	-	.	ID=ucsf_hc.01_1.G217B.00321;Name=ucsf_hc.01_1.G217B.00321
HISTO_AL.Contig320	GeneSet	exon	173940	174540	.	-	.	Parent=ucsf_hc.01_1.G217B.00321
HISTO_AL.Contig320	GeneSet	gene	187583	187937	.	-	.	ID=ucsf_hc.01_1.G217B.00322;Name=ucsf_hc.01_1.G217B.00322
HISTO_AL.Contig320	GeneSet	exon	187583	187937	.	-	.	Parent=ucsf_hc.01_1.G217B.00322
HISTO_AL.Contig320	GeneSet	gene	205937	206244	.	+	.	ID=ucsf_hc.01_1.G217B.00323;Name=ucsf_hc.01_1.G217B.00323
HISTO_AL.Contig320	GeneSet	exon	205937	206244	.	+	.	Parent=ucsf_hc.01_1.G217B.00323
HISTO_AL.Contig320	GeneSet	gene	267669	268001	.	-	.	ID=ucsf_hc.01_1.G217B.00324;Name=ucsf_hc.01_1.G217B.00324
HISTO_AL.Contig320	GeneSet	exon	267669	268001	.	-	.	Parent=ucsf_hc.01_1.G217B.00324
HISTO_AL.Contig320	GeneSet	gene	275183	275736	.	+	.	ID=ucsf_hc.01_1.G217B.00325;Name=ucsf_hc.01_1.G217B.00325
HISTO_AL.Contig320	GeneSet	exon	275183	275611	.	+	.	Parent=ucsf_hc.01_1.G217B.00325
HISTO_AL.Contig320	GeneSet	exon	275669	275736	.	+	.	Parent=ucsf_hc.01_1.G217B.00325
HISTO_AL.Contig320	GeneSet	cds	275288	275560	.	+	0	ID=cds0000325;Parent=ucsf_hc.01_1.G217B.00325
HISTO_AL.Contig320	GeneSet	gene	279708	280148	.	+	.	ID=ucsf_hc.01_1.G217B.00326;Name=ucsf_hc.01_1.G217B.00326
HISTO_AL.Contig320	GeneSet	exon	279708	279877	.	+	.	Parent=ucsf_hc.01_1.G217B.00326
HISTO_AL.Contig320	GeneSet	exon	280015	280148	.	+	.	Parent=ucsf_hc.01_1.G217B.00326
HISTO_AL.Contig320	GeneSet	gene	280172	280982	.	-	.	ID=ucsf_hc.01_1.G217B.00327;Name=ucsf_hc.01_1.G217B.00327
HISTO_AL.Contig320	GeneSet	exon	280172	280982	.	-	.	Parent=ucsf_hc.01_1.G217B.00327
HISTO_AL.Contig320	GeneSet	gene	322602	322945	.	-	.	ID=ucsf_hc.01_1.G217B.00328;Name=ucsf_hc.01_1.G217B.00328
HISTO_AL.Contig320	GeneSet	exon	322602	322945	.	-	.	Parent=ucsf_hc.01_1.G217B.00328
HISTO_AL.Contig320	GeneSet	gene	323187	323545	.	+	.	ID=ucsf_hc.01_1.G217B.00329;Name=ucsf_hc.01_1.G217B.00329
HISTO_AL.Contig320	GeneSet	exon	323187	323545	.	+	.	Parent=ucsf_hc.01_1.G217B.00329
HISTO_AL.Contig320	GeneSet	gene	337872	338570	.	-	.	ID=ucsf_hc.01_1.G217B.00330;Name=ucsf_hc.01_1.G217B.00330
HISTO_AL.Contig320	GeneSet	exon	337872	338570	.	-	.	Parent=ucsf_hc.01_1.G217B.00330
HISTO_AL.Contig320	GeneSet	gene	351537	352194	.	+	.	ID=ucsf_hc.01_1.G217B.00331;Name=ucsf_hc.01_1.G217B.00331
HISTO_AL.Contig320	GeneSet	exon	351537	352194	.	+	.	Parent=ucsf_hc.01_1.G217B.00331
HISTO_AL.Contig320	GeneSet	gene	353607	357046	.	+	.	ID=ucsf_hc.01_1.G217B.00332;Name=ucsf_hc.01_1.G217B.00332
HISTO_AL.Contig320	GeneSet	exon	353607	353889	.	+	.	Parent=ucsf_hc.01_1.G217B.00332
HISTO_AL.Contig320	GeneSet	exon	353967	355798	.	+	.	Parent=ucsf_hc.01_1.G217B.00332
HISTO_AL.Contig320	GeneSet	exon	355866	355991	.	+	.	Parent=ucsf_hc.01_1.G217B.00332
HISTO_AL.Contig320	GeneSet	exon	356120	356635	.	+	.	Parent=ucsf_hc.01_1.G217B.00332
HISTO_AL.Contig320	GeneSet	exon	356702	357046	.	+	.	Parent=ucsf_hc.01_1.G217B.00332
HISTO_AL.Contig320	GeneSet	cds	353714	353889	.	+	0	ID=cds0000332;Parent=ucsf_hc.01_1.G217B.00332
HISTO_AL.Contig320	GeneSet	cds	353967	354831	.	+	0	ID=cds0000332;Parent=ucsf_hc.01_1.G217B.00332
HISTO_AL.Contig320	GeneSet	gene	353692	357128	.	-	.	ID=ucsf_hc.01_1.G217B.00333;Name=ucsf_hc.01_1.G217B.00333
HISTO_AL.Contig320	GeneSet	exon	356702	357128	.	-	.	Parent=ucsf_hc.01_1.G217B.00333
HISTO_AL.Contig320	GeneSet	exon	356120	356635	.	-	.	Parent=ucsf_hc.01_1.G217B.00333
HISTO_AL.Contig320	GeneSet	exon	355866	355991	.	-	.	Parent=ucsf_hc.01_1.G217B.00333
HISTO_AL.Contig320	GeneSet	exon	353967	355798	.	-	.	Parent=ucsf_hc.01_1.G217B.00333
HISTO_AL.Contig320	GeneSet	exon	353692	353889	.	-	.	Parent=ucsf_hc.01_1.G217B.00333
HISTO_AL.Contig320	GeneSet	cds	356702	356841	.	-	0	ID=cds0000333;Parent=ucsf_hc.01_1.G217B.00333
HISTO_AL.Contig320	GeneSet	cds	356120	356635	.	-	0	ID=cds0000333;Parent=ucsf_hc.01_1.G217B.00333
HISTO_AL.Contig320	GeneSet	cds	355866	355991	.	-	0	ID=cds0000333;Parent=ucsf_hc.01_1.G217B.00333
HISTO_AL.Contig320	GeneSet	cds	355648	355798	.	-	0	ID=cds0000333;Parent=ucsf_hc.01_1.G217B.00333
HISTO_AL.Contig320	GeneSet	gene	357227	358807	.	+	.	ID=ucsf_hc.01_1.G217B.00334;Name=ucsf_hc.01_1.G217B.00334
HISTO_AL.Contig320	GeneSet	exon	357227	357466	.	+	.	Parent=ucsf_hc.01_1.G217B.00334
HISTO_AL.Contig320	GeneSet	exon	357526	357571	.	+	.	Parent=ucsf_hc.01_1.G217B.00334
HISTO_AL.Contig320	GeneSet	exon	357645	357659	.	+	.	Parent=ucsf_hc.01_1.G217B.00334
HISTO_AL.Contig320	GeneSet	exon	357728	358003	.	+	.	Parent=ucsf_hc.01_1.G217B.00334
HISTO_AL.Contig320	GeneSet	exon	358103	358807	.	+	.	Parent=ucsf_hc.01_1.G217B.00334
HISTO_AL.Contig320	GeneSet	cds	357430	357466	.	+	0	ID=cds0000334;Parent=ucsf_hc.01_1.G217B.00334
HISTO_AL.Contig320	GeneSet	cds	357526	357571	.	+	0	ID=cds0000334;Parent=ucsf_hc.01_1.G217B.00334
HISTO_AL.Contig320	GeneSet	cds	357645	357659	.	+	0	ID=cds0000334;Parent=ucsf_hc.01_1.G217B.00334
HISTO_AL.Contig320	GeneSet	cds	357728	358003	.	+	0	ID=cds0000334;Parent=ucsf_hc.01_1.G217B.00334
HISTO_AL.Contig320	GeneSet	cds	358103	358421	.	+	0	ID=cds0000334;Parent=ucsf_hc.01_1.G217B.00334
HISTO_AL.Contig320	GeneSet	gene	373848	374881	.	+	.	ID=ucsf_hc.01_1.G217B.00335;Name=ucsf_hc.01_1.G217B.00335
HISTO_AL.Contig320	GeneSet	exon	373848	374355	.	+	.	Parent=ucsf_hc.01_1.G217B.00335
HISTO_AL.Contig320	GeneSet	exon	374482	374881	.	+	.	Parent=ucsf_hc.01_1.G217B.00335
HISTO_AL.Contig320	GeneSet	gene	374759	375090	.	-	.	ID=ucsf_hc.01_1.G217B.00336;Name=ucsf_hc.01_1.G217B.00336
HISTO_AL.Contig320	GeneSet	exon	374759	375090	.	-	.	Parent=ucsf_hc.01_1.G217B.00336
HISTO_AL.Contig320	GeneSet	gene	375506	377889	.	+	.	ID=ucsf_hc.01_1.G217B.00337;Name=ucsf_hc.01_1.G217B.00337
HISTO_AL.Contig320	GeneSet	exon	375506	377141	.	+	.	Parent=ucsf_hc.01_1.G217B.00337
HISTO_AL.Contig320	GeneSet	exon	377210	377889	.	+	.	Parent=ucsf_hc.01_1.G217B.00337
HISTO_AL.Contig320	GeneSet	cds	375657	377141	.	+	0	ID=cds0000337;Parent=ucsf_hc.01_1.G217B.00337
HISTO_AL.Contig320	GeneSet	cds	377210	377518	.	+	0	ID=cds0000337;Parent=ucsf_hc.01_1.G217B.00337
HISTO_AL.Contig320	GeneSet	gene	378066	379235	.	+	.	ID=ucsf_hc.01_1.G217B.00338;Name=ucsf_hc.01_1.G217B.00338
HISTO_AL.Contig320	GeneSet	exon	378066	378543	.	+	.	Parent=ucsf_hc.01_1.G217B.00338
HISTO_AL.Contig320	GeneSet	exon	378614	379235	.	+	.	Parent=ucsf_hc.01_1.G217B.00338
HISTO_AL.Contig320	GeneSet	cds	378672	379106	.	+	0	ID=cds0000338;Parent=ucsf_hc.01_1.G217B.00338
HISTO_AL.Contig320	GeneSet	gene	389879	390681	.	+	.	ID=ucsf_hc.01_1.G217B.00339;Name=ucsf_hc.01_1.G217B.00339
HISTO_AL.Contig320	GeneSet	exon	389879	390681	.	+	.	Parent=ucsf_hc.01_1.G217B.00339
HISTO_AP.Contig11	GeneSet	gene	5183	5576	.	+	.	ID=ucsf_hc.01_1.G217B.00340;Name=ucsf_hc.01_1.G217B.00340
HISTO_AP.Contig11	GeneSet	exon	5183	5576	.	+	.	Parent=ucsf_hc.01_1.G217B.00340
HISTO_AP.Contig11	GeneSet	gene	9200	10022	.	+	.	ID=ucsf_hc.01_1.G217B.00341;Name=ucsf_hc.01_1.G217B.00341
HISTO_AP.Contig11	GeneSet	exon	9200	10022	.	+	.	Parent=ucsf_hc.01_1.G217B.00341
HISTO_AP.Contig11	GeneSet	gene	15816	16561	.	-	.	ID=ucsf_hc.01_1.G217B.00342;Name=ucsf_hc.01_1.G217B.00342
HISTO_AP.Contig11	GeneSet	exon	15816	16561	.	-	.	Parent=ucsf_hc.01_1.G217B.00342
HISTO_AP.Contig11	GeneSet	gene	27294	27674	.	+	.	ID=ucsf_hc.01_1.G217B.00343;Name=ucsf_hc.01_1.G217B.00343
HISTO_AP.Contig11	GeneSet	exon	27294	27674	.	+	.	Parent=ucsf_hc.01_1.G217B.00343
HISTO_AQ.Contig96	GeneSet	gene	14178	14683	.	+	.	ID=ucsf_hc.01_1.G217B.00344;Name=ucsf_hc.01_1.G217B.00344
HISTO_AQ.Contig96	GeneSet	exon	14178	14683	.	+	.	Parent=ucsf_hc.01_1.G217B.00344
HISTO_AQ.Contig96	GeneSet	gene	14287	14874	.	-	.	ID=ucsf_hc.01_1.G217B.00345;Name=ucsf_hc.01_1.G217B.00345
HISTO_AQ.Contig96	GeneSet	exon	14676	14874	.	-	.	Parent=ucsf_hc.01_1.G217B.00345
HISTO_AQ.Contig96	GeneSet	exon	14450	14620	.	-	.	Parent=ucsf_hc.01_1.G217B.00345
HISTO_AQ.Contig96	GeneSet	exon	14287	14396	.	-	.	Parent=ucsf_hc.01_1.G217B.00345
HISTO_AQ.Contig96	GeneSet	cds	14676	14871	.	-	0	ID=cds0000345;Parent=ucsf_hc.01_1.G217B.00345
HISTO_AQ.Contig96	GeneSet	cds	14604	14620	.	-	0	ID=cds0000345;Parent=ucsf_hc.01_1.G217B.00345
HISTO_AQ.Contig96	GeneSet	gene	15420	16259	.	-	.	ID=ucsf_hc.01_1.G217B.00346;Name=ucsf_hc.01_1.G217B.00346
HISTO_AQ.Contig96	GeneSet	exon	15420	16259	.	-	.	Parent=ucsf_hc.01_1.G217B.00346
HISTO_AQ.Contig96	GeneSet	gene	17261	19229	.	+	.	ID=ucsf_hc.01_1.G217B.00347;Name=ucsf_hc.01_1.G217B.00347
HISTO_AQ.Contig96	GeneSet	exon	17261	18059	.	+	.	Parent=ucsf_hc.01_1.G217B.00347
HISTO_AQ.Contig96	GeneSet	exon	18129	18800	.	+	.	Parent=ucsf_hc.01_1.G217B.00347
HISTO_AQ.Contig96	GeneSet	exon	18869	19229	.	+	.	Parent=ucsf_hc.01_1.G217B.00347
HISTO_AQ.Contig96	GeneSet	cds	17890	18059	.	+	0	ID=cds0000347;Parent=ucsf_hc.01_1.G217B.00347
HISTO_AQ.Contig96	GeneSet	cds	18129	18225	.	+	0	ID=cds0000347;Parent=ucsf_hc.01_1.G217B.00347
HISTO_AQ.Contig96	GeneSet	gene	18672	19232	.	-	.	ID=ucsf_hc.01_1.G217B.00348;Name=ucsf_hc.01_1.G217B.00348
HISTO_AQ.Contig96	GeneSet	exon	18672	19232	.	-	.	Parent=ucsf_hc.01_1.G217B.00348
HISTO_AQ.Contig96	GeneSet	gene	99465	100132	.	-	.	ID=ucsf_hc.01_1.G217B.00349;Name=ucsf_hc.01_1.G217B.00349
HISTO_AQ.Contig96	GeneSet	exon	99465	100132	.	-	.	Parent=ucsf_hc.01_1.G217B.00349
HISTO_AQ.Contig96	GeneSet	gene	116525	116824	.	-	.	ID=ucsf_hc.01_1.G217B.00350;Name=ucsf_hc.01_1.G217B.00350
HISTO_AQ.Contig96	GeneSet	exon	116525	116824	.	-	.	Parent=ucsf_hc.01_1.G217B.00350
HISTO_AQ.Contig96	GeneSet	gene	123646	124755	.	+	.	ID=ucsf_hc.01_1.G217B.00351;Name=ucsf_hc.01_1.G217B.00351
HISTO_AQ.Contig96	GeneSet	exon	123646	124755	.	+	.	Parent=ucsf_hc.01_1.G217B.00351
HISTO_AQ.Contig96	GeneSet	gene	125103	125519	.	+	.	ID=ucsf_hc.01_1.G217B.00352;Name=ucsf_hc.01_1.G217B.00352
HISTO_AQ.Contig96	GeneSet	exon	125103	125519	.	+	.	Parent=ucsf_hc.01_1.G217B.00352
HISTO_AS.Contig189	GeneSet	gene	15134	15592	.	-	.	ID=ucsf_hc.01_1.G217B.00353;Name=ucsf_hc.01_1.G217B.00353
HISTO_AS.Contig189	GeneSet	exon	15421	15592	.	-	.	Parent=ucsf_hc.01_1.G217B.00353
HISTO_AS.Contig189	GeneSet	exon	15134	15352	.	-	.	Parent=ucsf_hc.01_1.G217B.00353
HISTO_AS.Contig189	GeneSet	gene	16110	16468	.	-	.	ID=ucsf_hc.01_1.G217B.00354;Name=ucsf_hc.01_1.G217B.00354
HISTO_AS.Contig189	GeneSet	exon	16110	16468	.	-	.	Parent=ucsf_hc.01_1.G217B.00354
HISTO_AS.Contig189	GeneSet	gene	16588	17801	.	+	.	ID=ucsf_hc.01_1.G217B.00355;Name=ucsf_hc.01_1.G217B.00355
HISTO_AS.Contig189	GeneSet	exon	16588	17801	.	+	.	Parent=ucsf_hc.01_1.G217B.00355
HISTO_AS.Contig189	GeneSet	cds	16871	17131	.	+	0	ID=cds0000355;Parent=ucsf_hc.01_1.G217B.00355
HISTO_AS.Contig189	GeneSet	gene	17770	19406	.	-	.	ID=ucsf_hc.01_1.G217B.00356;Name=ucsf_hc.01_1.G217B.00356
HISTO_AS.Contig189	GeneSet	exon	19204	19406	.	-	.	Parent=ucsf_hc.01_1.G217B.00356
HISTO_AS.Contig189	GeneSet	exon	18440	19139	.	-	.	Parent=ucsf_hc.01_1.G217B.00356
HISTO_AS.Contig189	GeneSet	exon	17770	18320	.	-	.	Parent=ucsf_hc.01_1.G217B.00356
HISTO_AS.Contig189	GeneSet	cds	19204	19285	.	-	0	ID=cds0000356;Parent=ucsf_hc.01_1.G217B.00356
HISTO_AS.Contig189	GeneSet	cds	18691	19139	.	-	0	ID=cds0000356;Parent=ucsf_hc.01_1.G217B.00356
HISTO_AS.Contig189	GeneSet	gene	31880	32264	.	-	.	ID=ucsf_hc.01_1.G217B.00357;Name=ucsf_hc.01_1.G217B.00357
HISTO_AS.Contig189	GeneSet	exon	31880	32264	.	-	.	Parent=ucsf_hc.01_1.G217B.00357
HISTO_AS.Contig189	GeneSet	gene	33379	34773	.	+	.	ID=ucsf_hc.01_1.G217B.00358;Name=ucsf_hc.01_1.G217B.00358
HISTO_AS.Contig189	GeneSet	exon	33379	34773	.	+	.	Parent=ucsf_hc.01_1.G217B.00358
HISTO_AS.Contig189	GeneSet	gene	51549	51851	.	+	.	ID=ucsf_hc.01_1.G217B.00359;Name=ucsf_hc.01_1.G217B.00359
HISTO_AS.Contig189	GeneSet	exon	51549	51851	.	+	.	Parent=ucsf_hc.01_1.G217B.00359
HISTO_AS.Contig189	GeneSet	gene	97165	98824	.	+	.	ID=ucsf_hc.01_1.G217B.00360;Name=ucsf_hc.01_1.G217B.00360
HISTO_AS.Contig189	GeneSet	exon	97165	97558	.	+	.	Parent=ucsf_hc.01_1.G217B.00360
HISTO_AS.Contig189	GeneSet	exon	97699	97778	.	+	.	Parent=ucsf_hc.01_1.G217B.00360
HISTO_AS.Contig189	GeneSet	exon	97920	98824	.	+	.	Parent=ucsf_hc.01_1.G217B.00360
HISTO_AS.Contig189	GeneSet	cds	97432	97558	.	+	0	ID=cds0000360;Parent=ucsf_hc.01_1.G217B.00360
HISTO_AS.Contig189	GeneSet	cds	97699	97778	.	+	0	ID=cds0000360;Parent=ucsf_hc.01_1.G217B.00360
HISTO_AS.Contig189	GeneSet	cds	97920	98015	.	+	0	ID=cds0000360;Parent=ucsf_hc.01_1.G217B.00360
HISTO_AS.Contig189	GeneSet	gene	97321	100262	.	-	.	ID=ucsf_hc.01_1.G217B.00361;Name=ucsf_hc.01_1.G217B.00361
HISTO_AS.Contig189	GeneSet	exon	98867	100262	.	-	.	Parent=ucsf_hc.01_1.G217B.00361
HISTO_AS.Contig189	GeneSet	exon	97920	98772	.	-	.	Parent=ucsf_hc.01_1.G217B.00361
HISTO_AS.Contig189	GeneSet	exon	97699	97778	.	-	.	Parent=ucsf_hc.01_1.G217B.00361
HISTO_AS.Contig189	GeneSet	exon	97321	97558	.	-	.	Parent=ucsf_hc.01_1.G217B.00361
HISTO_AS.Contig189	GeneSet	cds	98867	99155	.	-	0	ID=cds0000361;Parent=ucsf_hc.01_1.G217B.00361
HISTO_AS.Contig189	GeneSet	cds	98639	98772	.	-	0	ID=cds0000361;Parent=ucsf_hc.01_1.G217B.00361
HISTO_AS.Contig189	GeneSet	gene	101111	101873	.	-	.	ID=ucsf_hc.01_1.G217B.00362;Name=ucsf_hc.01_1.G217B.00362
HISTO_AS.Contig189	GeneSet	exon	101111	101873	.	-	.	Parent=ucsf_hc.01_1.G217B.00362
HISTO_AS.Contig189	GeneSet	gene	102137	104455	.	+	.	ID=ucsf_hc.01_1.G217B.00363;Name=ucsf_hc.01_1.G217B.00363
HISTO_AS.Contig189	GeneSet	exon	102137	104455	.	+	.	Parent=ucsf_hc.01_1.G217B.00363
HISTO_AS.Contig189	GeneSet	cds	102240	102608	.	+	0	ID=cds0000363;Parent=ucsf_hc.01_1.G217B.00363
HISTO_AS.Contig189	GeneSet	gene	103294	105692	.	-	.	ID=ucsf_hc.01_1.G217B.00364;Name=ucsf_hc.01_1.G217B.00364
HISTO_AS.Contig189	GeneSet	exon	103294	105692	.	-	.	Parent=ucsf_hc.01_1.G217B.00364
HISTO_AS.Contig189	GeneSet	cds	104366	105193	.	-	0	ID=cds0000364;Parent=ucsf_hc.01_1.G217B.00364
HISTO_AS.Contig189	GeneSet	gene	106708	108844	.	+	.	ID=ucsf_hc.01_1.G217B.00365;Name=ucsf_hc.01_1.G217B.00365
HISTO_AS.Contig189	GeneSet	exon	106708	108844	.	+	.	Parent=ucsf_hc.01_1.G217B.00365
HISTO_AS.Contig189	GeneSet	cds	107079	108503	.	+	0	ID=cds0000365;Parent=ucsf_hc.01_1.G217B.00365
HISTO_AS.Contig189	GeneSet	gene	109030	109882	.	+	.	ID=ucsf_hc.01_1.G217B.00366;Name=ucsf_hc.01_1.G217B.00366
HISTO_AS.Contig189	GeneSet	exon	109030	109882	.	+	.	Parent=ucsf_hc.01_1.G217B.00366
HISTO_AS.Contig189	GeneSet	gene	111445	111791	.	-	.	ID=ucsf_hc.01_1.G217B.00367;Name=ucsf_hc.01_1.G217B.00367
HISTO_AS.Contig189	GeneSet	exon	111445	111791	.	-	.	Parent=ucsf_hc.01_1.G217B.00367
HISTO_AS.Contig189	GeneSet	gene	129296	130245	.	-	.	ID=ucsf_hc.01_1.G217B.00368;Name=ucsf_hc.01_1.G217B.00368
HISTO_AS.Contig189	GeneSet	exon	129296	130245	.	-	.	Parent=ucsf_hc.01_1.G217B.00368
HISTO_AS.Contig189	GeneSet	gene	159651	159996	.	-	.	ID=ucsf_hc.01_1.G217B.00369;Name=ucsf_hc.01_1.G217B.00369
HISTO_AS.Contig189	GeneSet	exon	159651	159996	.	-	.	Parent=ucsf_hc.01_1.G217B.00369
HISTO_AS.Contig189	GeneSet	gene	189704	190039	.	+	.	ID=ucsf_hc.01_1.G217B.00370;Name=ucsf_hc.01_1.G217B.00370
HISTO_AS.Contig189	GeneSet	exon	189704	190039	.	+	.	Parent=ucsf_hc.01_1.G217B.00370
HISTO_AS.Contig189	GeneSet	gene	203600	203904	.	-	.	ID=ucsf_hc.01_1.G217B.00371;Name=ucsf_hc.01_1.G217B.00371
HISTO_AS.Contig189	GeneSet	exon	203600	203904	.	-	.	Parent=ucsf_hc.01_1.G217B.00371
HISTO_AZ.Contig47	GeneSet	gene	89	974	.	+	.	ID=ucsf_hc.01_1.G217B.00372;Name=ucsf_hc.01_1.G217B.00372
HISTO_AZ.Contig47	GeneSet	exon	89	974	.	+	.	Parent=ucsf_hc.01_1.G217B.00372
HISTO_AZ.Contig47	GeneSet	cds	250	777	.	+	0	ID=cds0000372;Parent=ucsf_hc.01_1.G217B.00372
HISTO_AZ.Contig47	GeneSet	gene	1773	2831	.	-	.	ID=ucsf_hc.01_1.G217B.00373;Name=ucsf_hc.01_1.G217B.00373
HISTO_AZ.Contig47	GeneSet	exon	1773	2831	.	-	.	Parent=ucsf_hc.01_1.G217B.00373
HISTO_AZ.Contig47	GeneSet	gene	9643	9971	.	-	.	ID=ucsf_hc.01_1.G217B.00374;Name=ucsf_hc.01_1.G217B.00374
HISTO_AZ.Contig47	GeneSet	exon	9643	9971	.	-	.	Parent=ucsf_hc.01_1.G217B.00374
HISTO_AZ.Contig47	GeneSet	gene	13164	13519	.	-	.	ID=ucsf_hc.01_1.G217B.00375;Name=ucsf_hc.01_1.G217B.00375
HISTO_AZ.Contig47	GeneSet	exon	13164	13519	.	-	.	Parent=ucsf_hc.01_1.G217B.00375
HISTO_AZ.Contig47	GeneSet	gene	34581	34937	.	-	.	ID=ucsf_hc.01_1.G217B.00376;Name=ucsf_hc.01_1.G217B.00376
HISTO_AZ.Contig47	GeneSet	exon	34581	34937	.	-	.	Parent=ucsf_hc.01_1.G217B.00376
HISTO_AZ.Contig47	GeneSet	gene	50082	50545	.	+	.	ID=ucsf_hc.01_1.G217B.00377;Name=ucsf_hc.01_1.G217B.00377
HISTO_AZ.Contig47	GeneSet	exon	50082	50545	.	+	.	Parent=ucsf_hc.01_1.G217B.00377
HISTO_AZ.Contig47	GeneSet	gene	51574	52897	.	+	.	ID=ucsf_hc.01_1.G217B.00378;Name=ucsf_hc.01_1.G217B.00378
HISTO_AZ.Contig47	GeneSet	exon	51574	52426	.	+	.	Parent=ucsf_hc.01_1.G217B.00378
HISTO_AZ.Contig47	GeneSet	exon	52509	52897	.	+	.	Parent=ucsf_hc.01_1.G217B.00378
HISTO_AZ.Contig47	GeneSet	cds	51925	52426	.	+	0	ID=cds0000378;Parent=ucsf_hc.01_1.G217B.00378
HISTO_AZ.Contig47	GeneSet	cds	52509	52648	.	+	0	ID=cds0000378;Parent=ucsf_hc.01_1.G217B.00378
HISTO_AZ.Contig47	GeneSet	gene	52740	54969	.	-	.	ID=ucsf_hc.01_1.G217B.00379;Name=ucsf_hc.01_1.G217B.00379
HISTO_AZ.Contig47	GeneSet	exon	54642	54969	.	-	.	Parent=ucsf_hc.01_1.G217B.00379
HISTO_AZ.Contig47	GeneSet	exon	52740	54562	.	-	.	Parent=ucsf_hc.01_1.G217B.00379
HISTO_AZ.Contig47	GeneSet	cds	54642	54851	.	-	0	ID=cds0000379;Parent=ucsf_hc.01_1.G217B.00379
HISTO_AZ.Contig47	GeneSet	cds	53093	54562	.	-	0	ID=cds0000379;Parent=ucsf_hc.01_1.G217B.00379
HISTO_AZ.Contig47	GeneSet	gene	121697	122052	.	+	.	ID=ucsf_hc.01_1.G217B.00380;Name=ucsf_hc.01_1.G217B.00380
HISTO_AZ.Contig47	GeneSet	exon	121697	122052	.	+	.	Parent=ucsf_hc.01_1.G217B.00380
HISTO_AZ.Contig47	GeneSet	gene	165820	167313	.	+	.	ID=ucsf_hc.01_1.G217B.00381;Name=ucsf_hc.01_1.G217B.00381
HISTO_AZ.Contig47	GeneSet	exon	165820	166049	.	+	.	Parent=ucsf_hc.01_1.G217B.00381
HISTO_AZ.Contig47	GeneSet	exon	166158	167313	.	+	.	Parent=ucsf_hc.01_1.G217B.00381
HISTO_AZ.Contig47	GeneSet	cds	166001	166049	.	+	0	ID=cds0000381;Parent=ucsf_hc.01_1.G217B.00381
HISTO_AZ.Contig47	GeneSet	cds	166158	166864	.	+	0	ID=cds0000381;Parent=ucsf_hc.01_1.G217B.00381
HISTO_AZ.Contig47	GeneSet	gene	165835	169209	.	-	.	ID=ucsf_hc.01_1.G217B.00382;Name=ucsf_hc.01_1.G217B.00382
HISTO_AZ.Contig47	GeneSet	exon	169127	169209	.	-	.	Parent=ucsf_hc.01_1.G217B.00382
HISTO_AZ.Contig47	GeneSet	exon	169031	169062	.	-	.	Parent=ucsf_hc.01_1.G217B.00382
HISTO_AZ.Contig47	GeneSet	exon	168935	168969	.	-	.	Parent=ucsf_hc.01_1.G217B.00382
HISTO_AZ.Contig47	GeneSet	exon	168492	168880	.	-	.	Parent=ucsf_hc.01_1.G217B.00382
HISTO_AZ.Contig47	GeneSet	exon	166158	168427	.	-	.	Parent=ucsf_hc.01_1.G217B.00382
HISTO_AZ.Contig47	GeneSet	exon	165835	166049	.	-	.	Parent=ucsf_hc.01_1.G217B.00382
HISTO_AZ.Contig47	GeneSet	cds	169127	169143	.	-	0	ID=cds0000382;Parent=ucsf_hc.01_1.G217B.00382
HISTO_AZ.Contig47	GeneSet	cds	169031	169062	.	-	0	ID=cds0000382;Parent=ucsf_hc.01_1.G217B.00382
HISTO_AZ.Contig47	GeneSet	cds	168935	168969	.	-	0	ID=cds0000382;Parent=ucsf_hc.01_1.G217B.00382
HISTO_AZ.Contig47	GeneSet	cds	168492	168880	.	-	0	ID=cds0000382;Parent=ucsf_hc.01_1.G217B.00382
HISTO_AZ.Contig47	GeneSet	cds	167416	168427	.	-	0	ID=cds0000382;Parent=ucsf_hc.01_1.G217B.00382
HISTO_AZ.Contig47	GeneSet	gene	169298	171938	.	+	.	ID=ucsf_hc.01_1.G217B.00383;Name=ucsf_hc.01_1.G217B.00383
HISTO_AZ.Contig47	GeneSet	exon	169298	171938	.	+	.	Parent=ucsf_hc.01_1.G217B.00383
HISTO_AZ.Contig47	GeneSet	cds	169314	171788	.	+	0	ID=cds0000383;Parent=ucsf_hc.01_1.G217B.00383
HISTO_AZ.Contig47	GeneSet	gene	172886	176832	.	-	.	ID=ucsf_hc.01_1.G217B.00384;Name=ucsf_hc.01_1.G217B.00384
HISTO_AZ.Contig47	GeneSet	exon	175077	176832	.	-	.	Parent=ucsf_hc.01_1.G217B.00384
HISTO_AZ.Contig47	GeneSet	exon	172886	175007	.	-	.	Parent=ucsf_hc.01_1.G217B.00384
HISTO_AZ.Contig47	GeneSet	cds	175077	175256	.	-	0	ID=cds0000384;Parent=ucsf_hc.01_1.G217B.00384
HISTO_AZ.Contig47	GeneSet	cds	173382	175007	.	-	0	ID=cds0000384;Parent=ucsf_hc.01_1.G217B.00384
HISTO_AZ.Contig47	GeneSet	gene	176951	178396	.	+	.	ID=ucsf_hc.01_1.G217B.00385;Name=ucsf_hc.01_1.G217B.00385
HISTO_AZ.Contig47	GeneSet	exon	176951	177848	.	+	.	Parent=ucsf_hc.01_1.G217B.00385
HISTO_AZ.Contig47	GeneSet	exon	177918	178396	.	+	.	Parent=ucsf_hc.01_1.G217B.00385
HISTO_AZ.Contig47	GeneSet	cds	177513	177848	.	+	0	ID=cds0000385;Parent=ucsf_hc.01_1.G217B.00385
HISTO_AZ.Contig47	GeneSet	cds	177918	177962	.	+	0	ID=cds0000385;Parent=ucsf_hc.01_1.G217B.00385
HISTO_AZ.Contig47	GeneSet	gene	178397	182005	.	+	.	ID=ucsf_hc.01_1.G217B.00386;Name=ucsf_hc.01_1.G217B.00386
HISTO_AZ.Contig47	GeneSet	exon	178397	178948	.	+	.	Parent=ucsf_hc.01_1.G217B.00386
HISTO_AZ.Contig47	GeneSet	exon	179063	179117	.	+	.	Parent=ucsf_hc.01_1.G217B.00386
HISTO_AZ.Contig47	GeneSet	exon	179184	179224	.	+	.	Parent=ucsf_hc.01_1.G217B.00386
HISTO_AZ.Contig47	GeneSet	exon	179282	179459	.	+	.	Parent=ucsf_hc.01_1.G217B.00386
HISTO_AZ.Contig47	GeneSet	exon	179511	179988	.	+	.	Parent=ucsf_hc.01_1.G217B.00386
HISTO_AZ.Contig47	GeneSet	exon	180065	180126	.	+	.	Parent=ucsf_hc.01_1.G217B.00386
HISTO_AZ.Contig47	GeneSet	exon	180200	180610	.	+	.	Parent=ucsf_hc.01_1.G217B.00386
HISTO_AZ.Contig47	GeneSet	exon	180668	181215	.	+	.	Parent=ucsf_hc.01_1.G217B.00386
HISTO_AZ.Contig47	GeneSet	exon	181281	182005	.	+	.	Parent=ucsf_hc.01_1.G217B.00386
HISTO_AZ.Contig47	GeneSet	cds	178831	178948	.	+	0	ID=cds0000386;Parent=ucsf_hc.01_1.G217B.00386
HISTO_AZ.Contig47	GeneSet	cds	179063	179117	.	+	0	ID=cds0000386;Parent=ucsf_hc.01_1.G217B.00386
HISTO_AZ.Contig47	GeneSet	cds	179184	179224	.	+	0	ID=cds0000386;Parent=ucsf_hc.01_1.G217B.00386
HISTO_AZ.Contig47	GeneSet	cds	179282	179459	.	+	0	ID=cds0000386;Parent=ucsf_hc.01_1.G217B.00386
HISTO_AZ.Contig47	GeneSet	cds	179511	179988	.	+	0	ID=cds0000386;Parent=ucsf_hc.01_1.G217B.00386
HISTO_AZ.Contig47	GeneSet	cds	180065	180126	.	+	0	ID=cds0000386;Parent=ucsf_hc.01_1.G217B.00386
HISTO_AZ.Contig47	GeneSet	cds	180200	180610	.	+	0	ID=cds0000386;Parent=ucsf_hc.01_1.G217B.00386
HISTO_AZ.Contig47	GeneSet	cds	180668	181215	.	+	0	ID=cds0000386;Parent=ucsf_hc.01_1.G217B.00386
HISTO_AZ.Contig47	GeneSet	cds	181281	181609	.	+	0	ID=cds0000386;Parent=ucsf_hc.01_1.G217B.00386
HISTO_AZ.Contig47	GeneSet	gene	182178	183288	.	-	.	ID=ucsf_hc.01_1.G217B.00387;Name=ucsf_hc.01_1.G217B.00387
HISTO_AZ.Contig47	GeneSet	exon	182178	183288	.	-	.	Parent=ucsf_hc.01_1.G217B.00387
HISTO_AZ.Contig47	GeneSet	gene	183444	187234	.	+	.	ID=ucsf_hc.01_1.G217B.00388;Name=ucsf_hc.01_1.G217B.00388
HISTO_AZ.Contig47	GeneSet	exon	183444	183631	.	+	.	Parent=ucsf_hc.01_1.G217B.00388
HISTO_AZ.Contig47	GeneSet	exon	183702	186146	.	+	.	Parent=ucsf_hc.01_1.G217B.00388
HISTO_AZ.Contig47	GeneSet	exon	186228	187234	.	+	.	Parent=ucsf_hc.01_1.G217B.00388
HISTO_AZ.Contig47	GeneSet	cds	184652	186146	.	+	0	ID=cds0000388;Parent=ucsf_hc.01_1.G217B.00388
HISTO_AZ.Contig47	GeneSet	cds	186228	187003	.	+	0	ID=cds0000388;Parent=ucsf_hc.01_1.G217B.00388
HISTO_AZ.Contig47	GeneSet	gene	186286	187625	.	-	.	ID=ucsf_hc.01_1.G217B.00389;Name=ucsf_hc.01_1.G217B.00389
HISTO_AZ.Contig47	GeneSet	exon	187589	187625	.	-	.	Parent=ucsf_hc.01_1.G217B.00389
HISTO_AZ.Contig47	GeneSet	exon	186286	187461	.	-	.	Parent=ucsf_hc.01_1.G217B.00389
HISTO_AZ.Contig47	GeneSet	gene	188553	191304	.	+	.	ID=ucsf_hc.01_1.G217B.00390;Name=ucsf_hc.01_1.G217B.00390
HISTO_AZ.Contig47	GeneSet	exon	188553	191304	.	+	.	Parent=ucsf_hc.01_1.G217B.00390
HISTO_AZ.Contig47	GeneSet	cds	189463	191100	.	+	0	ID=cds0000390;Parent=ucsf_hc.01_1.G217B.00390
HISTO_AZ.Contig47	GeneSet	gene	191219	193874	.	-	.	ID=ucsf_hc.01_1.G217B.00391;Name=ucsf_hc.01_1.G217B.00391
HISTO_AZ.Contig47	GeneSet	exon	192914	193874	.	-	.	Parent=ucsf_hc.01_1.G217B.00391
HISTO_AZ.Contig47	GeneSet	exon	191219	192821	.	-	.	Parent=ucsf_hc.01_1.G217B.00391
HISTO_AZ.Contig47	GeneSet	cds	192914	193595	.	-	0	ID=cds0000391;Parent=ucsf_hc.01_1.G217B.00391
HISTO_AZ.Contig47	GeneSet	cds	192373	192821	.	-	0	ID=cds0000391;Parent=ucsf_hc.01_1.G217B.00391
HISTO_AZ.Contig47	GeneSet	gene	194075	194416	.	+	.	ID=ucsf_hc.01_1.G217B.00392;Name=ucsf_hc.01_1.G217B.00392
HISTO_AZ.Contig47	GeneSet	exon	194075	194416	.	+	.	Parent=ucsf_hc.01_1.G217B.00392
HISTO_AZ.Contig47	GeneSet	gene	194571	194874	.	-	.	ID=ucsf_hc.01_1.G217B.00393;Name=ucsf_hc.01_1.G217B.00393
HISTO_AZ.Contig47	GeneSet	exon	194571	194874	.	-	.	Parent=ucsf_hc.01_1.G217B.00393
HISTO_AZ.Contig47	GeneSet	gene	194652	195405	.	+	.	ID=ucsf_hc.01_1.G217B.00394;Name=ucsf_hc.01_1.G217B.00394
HISTO_AZ.Contig47	GeneSet	exon	194652	195405	.	+	.	Parent=ucsf_hc.01_1.G217B.00394
HISTO_AZ.Contig47	GeneSet	gene	195447	197488	.	+	.	ID=ucsf_hc.01_1.G217B.00395;Name=ucsf_hc.01_1.G217B.00395
HISTO_AZ.Contig47	GeneSet	exon	195447	195641	.	+	.	Parent=ucsf_hc.01_1.G217B.00395
[truncated: 68,260 more rows]
