# Supplementary material for: Genome-Wide Reprogramming of Transcript Architecture by Temperature Specifies the Developmental States of the Human Pathogen Histoplasma
Source: PLoS Genet. 2015 Jul 15;11(7):e1005395. doi: 10.1371/journal.pgen.1005395 (PMC4503680; doi:10.1371/journal.pgen.1005395)
Supplement: S2 Data — From the transcript assembly of combined yeast and hyphae (Y+H) paired-end sequencing data. (GFF3) [file pgen.1005395.s023.gff3]

Supercontig_2.1	GeneSet	gene	46383	46875	.	-	.	ID=ucsf_hc.01_1.G186AR.00001;Name=ucsf_hc.01_1.G186AR.00001
Supercontig_2.1	GeneSet	exon	46383	46875	.	-	.	Parent=ucsf_hc.01_1.G186AR.00001
Supercontig_2.1	GeneSet	gene	76486	77057	.	-	.	ID=ucsf_hc.01_1.G186AR.00002;Name=ucsf_hc.01_1.G186AR.00002
Supercontig_2.1	GeneSet	exon	76486	77057	.	-	.	Parent=ucsf_hc.01_1.G186AR.00002
Supercontig_2.1	GeneSet	gene	93001	93488	.	-	.	ID=ucsf_hc.01_1.G186AR.00003;Name=ucsf_hc.01_1.G186AR.00003
Supercontig_2.1	GeneSet	exon	93001	93488	.	-	.	Parent=ucsf_hc.01_1.G186AR.00003
Supercontig_2.1	GeneSet	gene	97430	98151	.	+	.	ID=ucsf_hc.01_1.G186AR.00004;Name=ucsf_hc.01_1.G186AR.00004
Supercontig_2.1	GeneSet	exon	97430	98151	.	+	.	Parent=ucsf_hc.01_1.G186AR.00004
Supercontig_2.1	GeneSet	gene	103068	103409	.	-	.	ID=ucsf_hc.01_1.G186AR.00005;Name=ucsf_hc.01_1.G186AR.00005
Supercontig_2.1	GeneSet	exon	103068	103409	.	-	.	Parent=ucsf_hc.01_1.G186AR.00005
Supercontig_2.1	GeneSet	gene	103172	103943	.	+	.	ID=ucsf_hc.01_1.G186AR.00006;Name=ucsf_hc.01_1.G186AR.00006
Supercontig_2.1	GeneSet	exon	103172	103240	.	+	.	Parent=ucsf_hc.01_1.G186AR.00006
Supercontig_2.1	GeneSet	exon	103731	103943	.	+	.	Parent=ucsf_hc.01_1.G186AR.00006
Supercontig_2.1	GeneSet	gene	106602	107271	.	+	.	ID=ucsf_hc.01_1.G186AR.00007;Name=ucsf_hc.01_1.G186AR.00007
Supercontig_2.1	GeneSet	exon	106602	107271	.	+	.	Parent=ucsf_hc.01_1.G186AR.00007
Supercontig_2.1	GeneSet	gene	140007	140680	.	+	.	ID=ucsf_hc.01_1.G186AR.00008;Name=ucsf_hc.01_1.G186AR.00008
Supercontig_2.1	GeneSet	exon	140007	140680	.	+	.	Parent=ucsf_hc.01_1.G186AR.00008
Supercontig_2.1	GeneSet	gene	151372	156236	.	-	.	ID=ucsf_hc.01_1.G186AR.00009;Name=ucsf_hc.01_1.G186AR.00009
Supercontig_2.1	GeneSet	exon	153085	156236	.	-	.	Parent=ucsf_hc.01_1.G186AR.00009
Supercontig_2.1	GeneSet	exon	152401	153007	.	-	.	Parent=ucsf_hc.01_1.G186AR.00009
Supercontig_2.1	GeneSet	exon	151372	152333	.	-	.	Parent=ucsf_hc.01_1.G186AR.00009
Supercontig_2.1	GeneSet	cds	153085	155597	.	-	0	ID=cds0000009;Parent=ucsf_hc.01_1.G186AR.00009
Supercontig_2.1	GeneSet	cds	152401	153007	.	-	0	ID=cds0000009;Parent=ucsf_hc.01_1.G186AR.00009
Supercontig_2.1	GeneSet	cds	151767	152333	.	-	0	ID=cds0000009;Parent=ucsf_hc.01_1.G186AR.00009
Supercontig_2.1	GeneSet	gene	157769	162064	.	-	.	ID=ucsf_hc.01_1.G186AR.00010;Name=ucsf_hc.01_1.G186AR.00010
Supercontig_2.1	GeneSet	exon	160871	162064	.	-	.	Parent=ucsf_hc.01_1.G186AR.00010
Supercontig_2.1	GeneSet	exon	160665	160760	.	-	.	Parent=ucsf_hc.01_1.G186AR.00010
Supercontig_2.1	GeneSet	exon	160383	160597	.	-	.	Parent=ucsf_hc.01_1.G186AR.00010
Supercontig_2.1	GeneSet	exon	159650	160308	.	-	.	Parent=ucsf_hc.01_1.G186AR.00010
Supercontig_2.1	GeneSet	exon	159394	159576	.	-	.	Parent=ucsf_hc.01_1.G186AR.00010
Supercontig_2.1	GeneSet	exon	158762	159331	.	-	.	Parent=ucsf_hc.01_1.G186AR.00010
Supercontig_2.1	GeneSet	exon	157769	158667	.	-	.	Parent=ucsf_hc.01_1.G186AR.00010
Supercontig_2.1	GeneSet	cds	160383	160422	.	-	0	ID=cds0000010;Parent=ucsf_hc.01_1.G186AR.00010
Supercontig_2.1	GeneSet	cds	159650	160308	.	-	0	ID=cds0000010;Parent=ucsf_hc.01_1.G186AR.00010
Supercontig_2.1	GeneSet	cds	159394	159576	.	-	0	ID=cds0000010;Parent=ucsf_hc.01_1.G186AR.00010
Supercontig_2.1	GeneSet	cds	158762	159331	.	-	0	ID=cds0000010;Parent=ucsf_hc.01_1.G186AR.00010
Supercontig_2.1	GeneSet	cds	158251	158667	.	-	0	ID=cds0000010;Parent=ucsf_hc.01_1.G186AR.00010
Supercontig_2.1	GeneSet	gene	162687	168361	.	-	.	ID=ucsf_hc.01_1.G186AR.00011;Name=ucsf_hc.01_1.G186AR.00011
Supercontig_2.1	GeneSet	exon	164608	168361	.	-	.	Parent=ucsf_hc.01_1.G186AR.00011
Supercontig_2.1	GeneSet	exon	164339	164544	.	-	.	Parent=ucsf_hc.01_1.G186AR.00011
Supercontig_2.1	GeneSet	exon	164205	164278	.	-	.	Parent=ucsf_hc.01_1.G186AR.00011
Supercontig_2.1	GeneSet	exon	162687	164149	.	-	.	Parent=ucsf_hc.01_1.G186AR.00011
Supercontig_2.1	GeneSet	cds	164608	168072	.	-	0	ID=cds0000011;Parent=ucsf_hc.01_1.G186AR.00011
Supercontig_2.1	GeneSet	cds	164339	164544	.	-	0	ID=cds0000011;Parent=ucsf_hc.01_1.G186AR.00011
Supercontig_2.1	GeneSet	cds	164205	164278	.	-	0	ID=cds0000011;Parent=ucsf_hc.01_1.G186AR.00011
Supercontig_2.1	GeneSet	cds	163743	164149	.	-	0	ID=cds0000011;Parent=ucsf_hc.01_1.G186AR.00011
Supercontig_2.1	GeneSet	gene	166727	168426	.	+	.	ID=ucsf_hc.01_1.G186AR.00012;Name=ucsf_hc.01_1.G186AR.00012
Supercontig_2.1	GeneSet	exon	166727	168426	.	+	.	Parent=ucsf_hc.01_1.G186AR.00012
Supercontig_2.1	GeneSet	cds	167693	168103	.	+	0	ID=cds0000012;Parent=ucsf_hc.01_1.G186AR.00012
Supercontig_2.1	GeneSet	gene	168667	169703	.	-	.	ID=ucsf_hc.01_1.G186AR.00013;Name=ucsf_hc.01_1.G186AR.00013
Supercontig_2.1	GeneSet	exon	168667	169703	.	-	.	Parent=ucsf_hc.01_1.G186AR.00013
Supercontig_2.1	GeneSet	gene	169877	170546	.	+	.	ID=ucsf_hc.01_1.G186AR.00014;Name=ucsf_hc.01_1.G186AR.00014
Supercontig_2.1	GeneSet	exon	169877	170546	.	+	.	Parent=ucsf_hc.01_1.G186AR.00014
Supercontig_2.1	GeneSet	cds	170359	170538	.	+	0	ID=cds0000014;Parent=ucsf_hc.01_1.G186AR.00014
Supercontig_2.1	GeneSet	gene	169988	175686	.	-	.	ID=ucsf_hc.01_1.G186AR.00015;Name=ucsf_hc.01_1.G186AR.00015
Supercontig_2.1	GeneSet	exon	175367	175686	.	-	.	Parent=ucsf_hc.01_1.G186AR.00015
Supercontig_2.1	GeneSet	exon	172056	175272	.	-	.	Parent=ucsf_hc.01_1.G186AR.00015
Supercontig_2.1	GeneSet	exon	171518	171981	.	-	.	Parent=ucsf_hc.01_1.G186AR.00015
Supercontig_2.1	GeneSet	exon	169988	171449	.	-	.	Parent=ucsf_hc.01_1.G186AR.00015
Supercontig_2.1	GeneSet	cds	175367	175567	.	-	0	ID=cds0000015;Parent=ucsf_hc.01_1.G186AR.00015
Supercontig_2.1	GeneSet	cds	172056	175272	.	-	0	ID=cds0000015;Parent=ucsf_hc.01_1.G186AR.00015
Supercontig_2.1	GeneSet	cds	171518	171981	.	-	0	ID=cds0000015;Parent=ucsf_hc.01_1.G186AR.00015
Supercontig_2.1	GeneSet	cds	170808	171449	.	-	0	ID=cds0000015;Parent=ucsf_hc.01_1.G186AR.00015
Supercontig_2.1	GeneSet	gene	176505	180253	.	+	.	ID=ucsf_hc.01_1.G186AR.00016;Name=ucsf_hc.01_1.G186AR.00016
Supercontig_2.1	GeneSet	exon	176505	176524	.	+	.	Parent=ucsf_hc.01_1.G186AR.00016
Supercontig_2.1	GeneSet	exon	176628	176921	.	+	.	Parent=ucsf_hc.01_1.G186AR.00016
Supercontig_2.1	GeneSet	exon	176980	177308	.	+	.	Parent=ucsf_hc.01_1.G186AR.00016
Supercontig_2.1	GeneSet	exon	177400	177588	.	+	.	Parent=ucsf_hc.01_1.G186AR.00016
Supercontig_2.1	GeneSet	exon	177676	178038	.	+	.	Parent=ucsf_hc.01_1.G186AR.00016
Supercontig_2.1	GeneSet	exon	178105	180253	.	+	.	Parent=ucsf_hc.01_1.G186AR.00016
Supercontig_2.1	GeneSet	cds	176674	176921	.	+	0	ID=cds0000016;Parent=ucsf_hc.01_1.G186AR.00016
Supercontig_2.1	GeneSet	cds	176980	177308	.	+	0	ID=cds0000016;Parent=ucsf_hc.01_1.G186AR.00016
Supercontig_2.1	GeneSet	cds	177400	177588	.	+	0	ID=cds0000016;Parent=ucsf_hc.01_1.G186AR.00016
Supercontig_2.1	GeneSet	cds	177676	177839	.	+	0	ID=cds0000016;Parent=ucsf_hc.01_1.G186AR.00016
Supercontig_2.1	GeneSet	gene	177383	180834	.	-	.	ID=ucsf_hc.01_1.G186AR.00017;Name=ucsf_hc.01_1.G186AR.00017
Supercontig_2.1	GeneSet	exon	179603	180834	.	-	.	Parent=ucsf_hc.01_1.G186AR.00017
Supercontig_2.1	GeneSet	exon	178464	179545	.	-	.	Parent=ucsf_hc.01_1.G186AR.00017
Supercontig_2.1	GeneSet	exon	178049	178369	.	-	.	Parent=ucsf_hc.01_1.G186AR.00017
Supercontig_2.1	GeneSet	exon	177383	177936	.	-	.	Parent=ucsf_hc.01_1.G186AR.00017
Supercontig_2.1	GeneSet	cds	179603	180189	.	-	0	ID=cds0000017;Parent=ucsf_hc.01_1.G186AR.00017
Supercontig_2.1	GeneSet	cds	178522	179545	.	-	0	ID=cds0000017;Parent=ucsf_hc.01_1.G186AR.00017
Supercontig_2.1	GeneSet	gene	180835	182652	.	-	.	ID=ucsf_hc.01_1.G186AR.00018;Name=ucsf_hc.01_1.G186AR.00018
Supercontig_2.1	GeneSet	exon	182239	182652	.	-	.	Parent=ucsf_hc.01_1.G186AR.00018
Supercontig_2.1	GeneSet	exon	182029	182164	.	-	.	Parent=ucsf_hc.01_1.G186AR.00018
Supercontig_2.1	GeneSet	exon	180835	181957	.	-	.	Parent=ucsf_hc.01_1.G186AR.00018
Supercontig_2.1	GeneSet	cds	182239	182356	.	-	0	ID=cds0000018;Parent=ucsf_hc.01_1.G186AR.00018
Supercontig_2.1	GeneSet	cds	182029	182164	.	-	0	ID=cds0000018;Parent=ucsf_hc.01_1.G186AR.00018
Supercontig_2.1	GeneSet	cds	181480	181957	.	-	0	ID=cds0000018;Parent=ucsf_hc.01_1.G186AR.00018
Supercontig_2.1	GeneSet	gene	182529	184628	.	+	.	ID=ucsf_hc.01_1.G186AR.00019;Name=ucsf_hc.01_1.G186AR.00019
Supercontig_2.1	GeneSet	exon	182529	182833	.	+	.	Parent=ucsf_hc.01_1.G186AR.00019
Supercontig_2.1	GeneSet	exon	182889	183437	.	+	.	Parent=ucsf_hc.01_1.G186AR.00019
Supercontig_2.1	GeneSet	exon	183503	183568	.	+	.	Parent=ucsf_hc.01_1.G186AR.00019
Supercontig_2.1	GeneSet	exon	183642	184005	.	+	.	Parent=ucsf_hc.01_1.G186AR.00019
Supercontig_2.1	GeneSet	exon	184109	184628	.	+	.	Parent=ucsf_hc.01_1.G186AR.00019
Supercontig_2.1	GeneSet	cds	183401	183437	.	+	0	ID=cds0000019;Parent=ucsf_hc.01_1.G186AR.00019
Supercontig_2.1	GeneSet	cds	183503	183568	.	+	0	ID=cds0000019;Parent=ucsf_hc.01_1.G186AR.00019
Supercontig_2.1	GeneSet	cds	183642	184005	.	+	0	ID=cds0000019;Parent=ucsf_hc.01_1.G186AR.00019
Supercontig_2.1	GeneSet	cds	184109	184478	.	+	0	ID=cds0000019;Parent=ucsf_hc.01_1.G186AR.00019
Supercontig_2.1	GeneSet	gene	184168	189415	.	-	.	ID=ucsf_hc.01_1.G186AR.00020;Name=ucsf_hc.01_1.G186AR.00020
Supercontig_2.1	GeneSet	exon	188251	189415	.	-	.	Parent=ucsf_hc.01_1.G186AR.00020
Supercontig_2.1	GeneSet	exon	188183	188197	.	-	.	Parent=ucsf_hc.01_1.G186AR.00020
Supercontig_2.1	GeneSet	exon	187963	188121	.	-	.	Parent=ucsf_hc.01_1.G186AR.00020
Supercontig_2.1	GeneSet	exon	187849	187899	.	-	.	Parent=ucsf_hc.01_1.G186AR.00020
Supercontig_2.1	GeneSet	exon	186493	187795	.	-	.	Parent=ucsf_hc.01_1.G186AR.00020
Supercontig_2.1	GeneSet	exon	185831	186423	.	-	.	Parent=ucsf_hc.01_1.G186AR.00020
Supercontig_2.1	GeneSet	exon	185435	185773	.	-	.	Parent=ucsf_hc.01_1.G186AR.00020
Supercontig_2.1	GeneSet	exon	185168	185383	.	-	.	Parent=ucsf_hc.01_1.G186AR.00020
Supercontig_2.1	GeneSet	exon	185008	185110	.	-	.	Parent=ucsf_hc.01_1.G186AR.00020
Supercontig_2.1	GeneSet	exon	184168	184943	.	-	.	Parent=ucsf_hc.01_1.G186AR.00020
Supercontig_2.1	GeneSet	cds	188251	189201	.	-	0	ID=cds0000020;Parent=ucsf_hc.01_1.G186AR.00020
Supercontig_2.1	GeneSet	cds	188183	188197	.	-	0	ID=cds0000020;Parent=ucsf_hc.01_1.G186AR.00020
Supercontig_2.1	GeneSet	cds	187963	188121	.	-	0	ID=cds0000020;Parent=ucsf_hc.01_1.G186AR.00020
Supercontig_2.1	GeneSet	cds	187849	187899	.	-	0	ID=cds0000020;Parent=ucsf_hc.01_1.G186AR.00020
Supercontig_2.1	GeneSet	cds	186493	187795	.	-	0	ID=cds0000020;Parent=ucsf_hc.01_1.G186AR.00020
Supercontig_2.1	GeneSet	cds	185831	186423	.	-	0	ID=cds0000020;Parent=ucsf_hc.01_1.G186AR.00020
Supercontig_2.1	GeneSet	cds	185435	185773	.	-	0	ID=cds0000020;Parent=ucsf_hc.01_1.G186AR.00020
Supercontig_2.1	GeneSet	cds	185168	185383	.	-	0	ID=cds0000020;Parent=ucsf_hc.01_1.G186AR.00020
Supercontig_2.1	GeneSet	cds	185008	185110	.	-	0	ID=cds0000020;Parent=ucsf_hc.01_1.G186AR.00020
Supercontig_2.1	GeneSet	cds	184645	184943	.	-	0	ID=cds0000020;Parent=ucsf_hc.01_1.G186AR.00020
Supercontig_2.1	GeneSet	gene	189821	191156	.	+	.	ID=ucsf_hc.01_1.G186AR.00021;Name=ucsf_hc.01_1.G186AR.00021
Supercontig_2.1	GeneSet	exon	189821	191156	.	+	.	Parent=ucsf_hc.01_1.G186AR.00021
Supercontig_2.1	GeneSet	cds	190117	190413	.	+	0	ID=cds0000021;Parent=ucsf_hc.01_1.G186AR.00021
Supercontig_2.1	GeneSet	gene	191269	193059	.	+	.	ID=ucsf_hc.01_1.G186AR.00022;Name=ucsf_hc.01_1.G186AR.00022
Supercontig_2.1	GeneSet	exon	191269	191538	.	+	.	Parent=ucsf_hc.01_1.G186AR.00022
Supercontig_2.1	GeneSet	exon	191665	191727	.	+	.	Parent=ucsf_hc.01_1.G186AR.00022
Supercontig_2.1	GeneSet	exon	191791	192107	.	+	.	Parent=ucsf_hc.01_1.G186AR.00022
Supercontig_2.1	GeneSet	exon	192234	192308	.	+	.	Parent=ucsf_hc.01_1.G186AR.00022
Supercontig_2.1	GeneSet	exon	192379	193059	.	+	.	Parent=ucsf_hc.01_1.G186AR.00022
Supercontig_2.1	GeneSet	cds	191437	191538	.	+	0	ID=cds0000022;Parent=ucsf_hc.01_1.G186AR.00022
Supercontig_2.1	GeneSet	cds	191665	191727	.	+	0	ID=cds0000022;Parent=ucsf_hc.01_1.G186AR.00022
Supercontig_2.1	GeneSet	cds	191791	192107	.	+	0	ID=cds0000022;Parent=ucsf_hc.01_1.G186AR.00022
Supercontig_2.1	GeneSet	cds	192234	192308	.	+	0	ID=cds0000022;Parent=ucsf_hc.01_1.G186AR.00022
Supercontig_2.1	GeneSet	cds	192379	192625	.	+	0	ID=cds0000022;Parent=ucsf_hc.01_1.G186AR.00022
Supercontig_2.1	GeneSet	gene	193270	196271	.	+	.	ID=ucsf_hc.01_1.G186AR.00023;Name=ucsf_hc.01_1.G186AR.00023
Supercontig_2.1	GeneSet	exon	193270	193985	.	+	.	Parent=ucsf_hc.01_1.G186AR.00023
Supercontig_2.1	GeneSet	exon	194082	194415	.	+	.	Parent=ucsf_hc.01_1.G186AR.00023
Supercontig_2.1	GeneSet	exon	194504	196271	.	+	.	Parent=ucsf_hc.01_1.G186AR.00023
Supercontig_2.1	GeneSet	cds	193457	193985	.	+	0	ID=cds0000023;Parent=ucsf_hc.01_1.G186AR.00023
Supercontig_2.1	GeneSet	cds	194082	194415	.	+	0	ID=cds0000023;Parent=ucsf_hc.01_1.G186AR.00023
Supercontig_2.1	GeneSet	cds	194504	194558	.	+	0	ID=cds0000023;Parent=ucsf_hc.01_1.G186AR.00023
Supercontig_2.1	GeneSet	gene	196800	198826	.	+	.	ID=ucsf_hc.01_1.G186AR.00024;Name=ucsf_hc.01_1.G186AR.00024
Supercontig_2.1	GeneSet	exon	196800	196977	.	+	.	Parent=ucsf_hc.01_1.G186AR.00024
Supercontig_2.1	GeneSet	exon	197032	198826	.	+	.	Parent=ucsf_hc.01_1.G186AR.00024
Supercontig_2.1	GeneSet	cds	196971	196977	.	+	0	ID=cds0000024;Parent=ucsf_hc.01_1.G186AR.00024
Supercontig_2.1	GeneSet	cds	197032	197981	.	+	0	ID=cds0000024;Parent=ucsf_hc.01_1.G186AR.00024
Supercontig_2.1	GeneSet	gene	199314	202180	.	+	.	ID=ucsf_hc.01_1.G186AR.00025;Name=ucsf_hc.01_1.G186AR.00025
Supercontig_2.1	GeneSet	exon	199314	199864	.	+	.	Parent=ucsf_hc.01_1.G186AR.00025
Supercontig_2.1	GeneSet	exon	199944	202180	.	+	.	Parent=ucsf_hc.01_1.G186AR.00025
Supercontig_2.1	GeneSet	cds	199543	199864	.	+	0	ID=cds0000025;Parent=ucsf_hc.01_1.G186AR.00025
Supercontig_2.1	GeneSet	cds	199944	201679	.	+	0	ID=cds0000025;Parent=ucsf_hc.01_1.G186AR.00025
Supercontig_2.1	GeneSet	gene	202181	205728	.	+	.	ID=ucsf_hc.01_1.G186AR.00026;Name=ucsf_hc.01_1.G186AR.00026
Supercontig_2.1	GeneSet	exon	202181	202980	.	+	.	Parent=ucsf_hc.01_1.G186AR.00026
Supercontig_2.1	GeneSet	exon	203102	203589	.	+	.	Parent=ucsf_hc.01_1.G186AR.00026
Supercontig_2.1	GeneSet	exon	203653	205728	.	+	.	Parent=ucsf_hc.01_1.G186AR.00026
Supercontig_2.1	GeneSet	cds	202611	202980	.	+	0	ID=cds0000026;Parent=ucsf_hc.01_1.G186AR.00026
Supercontig_2.1	GeneSet	cds	203102	203589	.	+	0	ID=cds0000026;Parent=ucsf_hc.01_1.G186AR.00026
Supercontig_2.1	GeneSet	cds	203653	205467	.	+	0	ID=cds0000026;Parent=ucsf_hc.01_1.G186AR.00026
Supercontig_2.1	GeneSet	gene	205214	209029	.	-	.	ID=ucsf_hc.01_1.G186AR.00027;Name=ucsf_hc.01_1.G186AR.00027
Supercontig_2.1	GeneSet	exon	208115	209029	.	-	.	Parent=ucsf_hc.01_1.G186AR.00027
Supercontig_2.1	GeneSet	exon	207670	207997	.	-	.	Parent=ucsf_hc.01_1.G186AR.00027
Supercontig_2.1	GeneSet	exon	205214	207600	.	-	.	Parent=ucsf_hc.01_1.G186AR.00027
Supercontig_2.1	GeneSet	cds	208115	208534	.	-	0	ID=cds0000027;Parent=ucsf_hc.01_1.G186AR.00027
Supercontig_2.1	GeneSet	cds	207670	207997	.	-	0	ID=cds0000027;Parent=ucsf_hc.01_1.G186AR.00027
Supercontig_2.1	GeneSet	cds	206474	207600	.	-	0	ID=cds0000027;Parent=ucsf_hc.01_1.G186AR.00027
Supercontig_2.1	GeneSet	gene	209320	209962	.	-	.	ID=ucsf_hc.01_1.G186AR.00028;Name=ucsf_hc.01_1.G186AR.00028
Supercontig_2.1	GeneSet	exon	209320	209962	.	-	.	Parent=ucsf_hc.01_1.G186AR.00028
Supercontig_2.1	GeneSet	cds	209649	209861	.	-	0	ID=cds0000028;Parent=ucsf_hc.01_1.G186AR.00028
Supercontig_2.1	GeneSet	gene	210017	210328	.	+	.	ID=ucsf_hc.01_1.G186AR.00029;Name=ucsf_hc.01_1.G186AR.00029
Supercontig_2.1	GeneSet	exon	210017	210328	.	+	.	Parent=ucsf_hc.01_1.G186AR.00029
Supercontig_2.1	GeneSet	gene	210086	211098	.	-	.	ID=ucsf_hc.01_1.G186AR.00030;Name=ucsf_hc.01_1.G186AR.00030
Supercontig_2.1	GeneSet	exon	210932	211098	.	-	.	Parent=ucsf_hc.01_1.G186AR.00030
Supercontig_2.1	GeneSet	exon	210849	210866	.	-	.	Parent=ucsf_hc.01_1.G186AR.00030
Supercontig_2.1	GeneSet	exon	210086	210771	.	-	.	Parent=ucsf_hc.01_1.G186AR.00030
Supercontig_2.1	GeneSet	cds	210248	210469	.	-	0	ID=cds0000030;Parent=ucsf_hc.01_1.G186AR.00030
Supercontig_2.1	GeneSet	gene	211195	212675	.	-	.	ID=ucsf_hc.01_1.G186AR.00031;Name=ucsf_hc.01_1.G186AR.00031
Supercontig_2.1	GeneSet	exon	211195	212675	.	-	.	Parent=ucsf_hc.01_1.G186AR.00031
Supercontig_2.1	GeneSet	cds	212044	212400	.	-	0	ID=cds0000031;Parent=ucsf_hc.01_1.G186AR.00031
Supercontig_2.1	GeneSet	gene	212890	216232	.	-	.	ID=ucsf_hc.01_1.G186AR.00032;Name=ucsf_hc.01_1.G186AR.00032
Supercontig_2.1	GeneSet	exon	215274	216232	.	-	.	Parent=ucsf_hc.01_1.G186AR.00032
Supercontig_2.1	GeneSet	exon	215090	215155	.	-	.	Parent=ucsf_hc.01_1.G186AR.00032
Supercontig_2.1	GeneSet	exon	212890	214890	.	-	.	Parent=ucsf_hc.01_1.G186AR.00032
Supercontig_2.1	GeneSet	cds	215274	215349	.	-	0	ID=cds0000032;Parent=ucsf_hc.01_1.G186AR.00032
Supercontig_2.1	GeneSet	cds	215090	215155	.	-	0	ID=cds0000032;Parent=ucsf_hc.01_1.G186AR.00032
Supercontig_2.1	GeneSet	cds	213848	214890	.	-	0	ID=cds0000032;Parent=ucsf_hc.01_1.G186AR.00032
Supercontig_2.1	GeneSet	gene	215989	217335	.	+	.	ID=ucsf_hc.01_1.G186AR.00033;Name=ucsf_hc.01_1.G186AR.00033
Supercontig_2.1	GeneSet	exon	215989	216543	.	+	.	Parent=ucsf_hc.01_1.G186AR.00033
Supercontig_2.1	GeneSet	exon	216650	217335	.	+	.	Parent=ucsf_hc.01_1.G186AR.00033
Supercontig_2.1	GeneSet	cds	216742	217269	.	+	0	ID=cds0000033;Parent=ucsf_hc.01_1.G186AR.00033
Supercontig_2.1	GeneSet	gene	217336	219257	.	+	.	ID=ucsf_hc.01_1.G186AR.00034;Name=ucsf_hc.01_1.G186AR.00034
Supercontig_2.1	GeneSet	exon	217336	219257	.	+	.	Parent=ucsf_hc.01_1.G186AR.00034
Supercontig_2.1	GeneSet	cds	217401	218564	.	+	0	ID=cds0000034;Parent=ucsf_hc.01_1.G186AR.00034
Supercontig_2.1	GeneSet	gene	217938	221539	.	-	.	ID=ucsf_hc.01_1.G186AR.00035;Name=ucsf_hc.01_1.G186AR.00035
Supercontig_2.1	GeneSet	exon	217938	221539	.	-	.	Parent=ucsf_hc.01_1.G186AR.00035
Supercontig_2.1	GeneSet	cds	220536	220859	.	-	0	ID=cds0000035;Parent=ucsf_hc.01_1.G186AR.00035
Supercontig_2.1	GeneSet	gene	219258	220872	.	+	.	ID=ucsf_hc.01_1.G186AR.00036;Name=ucsf_hc.01_1.G186AR.00036
Supercontig_2.1	GeneSet	exon	219258	219811	.	+	.	Parent=ucsf_hc.01_1.G186AR.00036
Supercontig_2.1	GeneSet	exon	219900	220872	.	+	.	Parent=ucsf_hc.01_1.G186AR.00036
Supercontig_2.1	GeneSet	cds	219950	220285	.	+	0	ID=cds0000036;Parent=ucsf_hc.01_1.G186AR.00036
Supercontig_2.1	GeneSet	gene	222248	225099	.	+	.	ID=ucsf_hc.01_1.G186AR.00037;Name=ucsf_hc.01_1.G186AR.00037
Supercontig_2.1	GeneSet	exon	222248	222651	.	+	.	Parent=ucsf_hc.01_1.G186AR.00037
Supercontig_2.1	GeneSet	exon	222745	223015	.	+	.	Parent=ucsf_hc.01_1.G186AR.00037
Supercontig_2.1	GeneSet	exon	223129	223483	.	+	.	Parent=ucsf_hc.01_1.G186AR.00037
Supercontig_2.1	GeneSet	exon	223601	223797	.	+	.	Parent=ucsf_hc.01_1.G186AR.00037
Supercontig_2.1	GeneSet	exon	223884	225099	.	+	.	Parent=ucsf_hc.01_1.G186AR.00037
Supercontig_2.1	GeneSet	cds	222961	223015	.	+	0	ID=cds0000037;Parent=ucsf_hc.01_1.G186AR.00037
Supercontig_2.1	GeneSet	cds	223129	223483	.	+	0	ID=cds0000037;Parent=ucsf_hc.01_1.G186AR.00037
Supercontig_2.1	GeneSet	cds	223601	223797	.	+	0	ID=cds0000037;Parent=ucsf_hc.01_1.G186AR.00037
Supercontig_2.1	GeneSet	cds	223884	224215	.	+	0	ID=cds0000037;Parent=ucsf_hc.01_1.G186AR.00037
Supercontig_2.1	GeneSet	gene	224931	229770	.	-	.	ID=ucsf_hc.01_1.G186AR.00038;Name=ucsf_hc.01_1.G186AR.00038
Supercontig_2.1	GeneSet	exon	228954	229770	.	-	.	Parent=ucsf_hc.01_1.G186AR.00038
Supercontig_2.1	GeneSet	exon	227475	228879	.	-	.	Parent=ucsf_hc.01_1.G186AR.00038
Supercontig_2.1	GeneSet	exon	227100	227357	.	-	.	Parent=ucsf_hc.01_1.G186AR.00038
Supercontig_2.1	GeneSet	exon	226644	227024	.	-	.	Parent=ucsf_hc.01_1.G186AR.00038
Supercontig_2.1	GeneSet	exon	226465	226501	.	-	.	Parent=ucsf_hc.01_1.G186AR.00038
Supercontig_2.1	GeneSet	exon	226189	226268	.	-	.	Parent=ucsf_hc.01_1.G186AR.00038
Supercontig_2.1	GeneSet	exon	225891	226097	.	-	.	Parent=ucsf_hc.01_1.G186AR.00038
Supercontig_2.1	GeneSet	exon	224931	225797	.	-	.	Parent=ucsf_hc.01_1.G186AR.00038
Supercontig_2.1	GeneSet	cds	226644	226822	.	-	0	ID=cds0000038;Parent=ucsf_hc.01_1.G186AR.00038
Supercontig_2.1	GeneSet	cds	226465	226501	.	-	0	ID=cds0000038;Parent=ucsf_hc.01_1.G186AR.00038
Supercontig_2.1	GeneSet	cds	226189	226268	.	-	0	ID=cds0000038;Parent=ucsf_hc.01_1.G186AR.00038
Supercontig_2.1	GeneSet	cds	225891	226097	.	-	0	ID=cds0000038;Parent=ucsf_hc.01_1.G186AR.00038
Supercontig_2.1	GeneSet	cds	225047	225797	.	-	0	ID=cds0000038;Parent=ucsf_hc.01_1.G186AR.00038
Supercontig_2.1	GeneSet	gene	227901	229740	.	+	.	ID=ucsf_hc.01_1.G186AR.00039;Name=ucsf_hc.01_1.G186AR.00039
Supercontig_2.1	GeneSet	exon	227901	228130	.	+	.	Parent=ucsf_hc.01_1.G186AR.00039
Supercontig_2.1	GeneSet	exon	228184	228687	.	+	.	Parent=ucsf_hc.01_1.G186AR.00039
Supercontig_2.1	GeneSet	exon	228743	229740	.	+	.	Parent=ucsf_hc.01_1.G186AR.00039
Supercontig_2.1	GeneSet	cds	227945	228130	.	+	0	ID=cds0000039;Parent=ucsf_hc.01_1.G186AR.00039
Supercontig_2.1	GeneSet	cds	228184	228687	.	+	0	ID=cds0000039;Parent=ucsf_hc.01_1.G186AR.00039
Supercontig_2.1	GeneSet	cds	228743	228787	.	+	0	ID=cds0000039;Parent=ucsf_hc.01_1.G186AR.00039
Supercontig_2.1	GeneSet	gene	230234	233493	.	+	.	ID=ucsf_hc.01_1.G186AR.00040;Name=ucsf_hc.01_1.G186AR.00040
Supercontig_2.1	GeneSet	exon	230234	230468	.	+	.	Parent=ucsf_hc.01_1.G186AR.00040
Supercontig_2.1	GeneSet	exon	230544	230624	.	+	.	Parent=ucsf_hc.01_1.G186AR.00040
Supercontig_2.1	GeneSet	exon	230688	231989	.	+	.	Parent=ucsf_hc.01_1.G186AR.00040
Supercontig_2.1	GeneSet	exon	232058	233493	.	+	.	Parent=ucsf_hc.01_1.G186AR.00040
Supercontig_2.1	GeneSet	cds	230411	230468	.	+	0	ID=cds0000040;Parent=ucsf_hc.01_1.G186AR.00040
Supercontig_2.1	GeneSet	cds	230544	230624	.	+	0	ID=cds0000040;Parent=ucsf_hc.01_1.G186AR.00040
Supercontig_2.1	GeneSet	cds	230688	231989	.	+	0	ID=cds0000040;Parent=ucsf_hc.01_1.G186AR.00040
Supercontig_2.1	GeneSet	cds	232058	232968	.	+	0	ID=cds0000040;Parent=ucsf_hc.01_1.G186AR.00040
Supercontig_2.1	GeneSet	gene	233494	236780	.	+	.	ID=ucsf_hc.01_1.G186AR.00041;Name=ucsf_hc.01_1.G186AR.00041
Supercontig_2.1	GeneSet	exon	233494	236780	.	+	.	Parent=ucsf_hc.01_1.G186AR.00041
Supercontig_2.1	GeneSet	cds	234318	235025	.	+	0	ID=cds0000041;Parent=ucsf_hc.01_1.G186AR.00041
Supercontig_2.1	GeneSet	gene	237611	240523	.	+	.	ID=ucsf_hc.01_1.G186AR.00042;Name=ucsf_hc.01_1.G186AR.00042
Supercontig_2.1	GeneSet	exon	237611	238918	.	+	.	Parent=ucsf_hc.01_1.G186AR.00042
Supercontig_2.1	GeneSet	exon	238975	239297	.	+	.	Parent=ucsf_hc.01_1.G186AR.00042
Supercontig_2.1	GeneSet	exon	239356	239798	.	+	.	Parent=ucsf_hc.01_1.G186AR.00042
Supercontig_2.1	GeneSet	exon	239932	240523	.	+	.	Parent=ucsf_hc.01_1.G186AR.00042
Supercontig_2.1	GeneSet	cds	237824	238918	.	+	0	ID=cds0000042;Parent=ucsf_hc.01_1.G186AR.00042
Supercontig_2.1	GeneSet	cds	238975	239297	.	+	0	ID=cds0000042;Parent=ucsf_hc.01_1.G186AR.00042
Supercontig_2.1	GeneSet	cds	239356	239798	.	+	0	ID=cds0000042;Parent=ucsf_hc.01_1.G186AR.00042
Supercontig_2.1	GeneSet	cds	239932	240035	.	+	0	ID=cds0000042;Parent=ucsf_hc.01_1.G186AR.00042
Supercontig_2.1	GeneSet	gene	240002	240537	.	-	.	ID=ucsf_hc.01_1.G186AR.00043;Name=ucsf_hc.01_1.G186AR.00043
Supercontig_2.1	GeneSet	exon	240002	240537	.	-	.	Parent=ucsf_hc.01_1.G186AR.00043
Supercontig_2.1	GeneSet	gene	240545	240979	.	+	.	ID=ucsf_hc.01_1.G186AR.00044;Name=ucsf_hc.01_1.G186AR.00044
Supercontig_2.1	GeneSet	exon	240545	240832	.	+	.	Parent=ucsf_hc.01_1.G186AR.00044
Supercontig_2.1	GeneSet	exon	240923	240979	.	+	.	Parent=ucsf_hc.01_1.G186AR.00044
Supercontig_2.1	GeneSet	gene	240604	240955	.	-	.	ID=ucsf_hc.01_1.G186AR.00045;Name=ucsf_hc.01_1.G186AR.00045
Supercontig_2.1	GeneSet	exon	240921	240955	.	-	.	Parent=ucsf_hc.01_1.G186AR.00045
Supercontig_2.1	GeneSet	exon	240604	240849	.	-	.	Parent=ucsf_hc.01_1.G186AR.00045
Supercontig_2.1	GeneSet	gene	241160	241508	.	-	.	ID=ucsf_hc.01_1.G186AR.00046;Name=ucsf_hc.01_1.G186AR.00046
Supercontig_2.1	GeneSet	exon	241349	241508	.	-	.	Parent=ucsf_hc.01_1.G186AR.00046
Supercontig_2.1	GeneSet	exon	241160	241224	.	-	.	Parent=ucsf_hc.01_1.G186AR.00046
Supercontig_2.1	GeneSet	gene	241784	242227	.	+	.	ID=ucsf_hc.01_1.G186AR.00047;Name=ucsf_hc.01_1.G186AR.00047
Supercontig_2.1	GeneSet	exon	241784	241949	.	+	.	Parent=ucsf_hc.01_1.G186AR.00047
Supercontig_2.1	GeneSet	exon	242020	242227	.	+	.	Parent=ucsf_hc.01_1.G186AR.00047
Supercontig_2.1	GeneSet	gene	242853	244209	.	-	.	ID=ucsf_hc.01_1.G186AR.00048;Name=ucsf_hc.01_1.G186AR.00048
Supercontig_2.1	GeneSet	exon	244167	244209	.	-	.	Parent=ucsf_hc.01_1.G186AR.00048
Supercontig_2.1	GeneSet	exon	242853	244113	.	-	.	Parent=ucsf_hc.01_1.G186AR.00048
Supercontig_2.1	GeneSet	cds	243157	244074	.	-	0	ID=cds0000048;Parent=ucsf_hc.01_1.G186AR.00048
Supercontig_2.1	GeneSet	gene	244272	245081	.	-	.	ID=ucsf_hc.01_1.G186AR.00049;Name=ucsf_hc.01_1.G186AR.00049
Supercontig_2.1	GeneSet	exon	244272	245081	.	-	.	Parent=ucsf_hc.01_1.G186AR.00049
Supercontig_2.1	GeneSet	cds	244845	245081	.	-	0	ID=cds0000049;Parent=ucsf_hc.01_1.G186AR.00049
Supercontig_2.1	GeneSet	gene	245128	248892	.	+	.	ID=ucsf_hc.01_1.G186AR.00050;Name=ucsf_hc.01_1.G186AR.00050
Supercontig_2.1	GeneSet	exon	245128	245659	.	+	.	Parent=ucsf_hc.01_1.G186AR.00050
Supercontig_2.1	GeneSet	exon	245731	247332	.	+	.	Parent=ucsf_hc.01_1.G186AR.00050
Supercontig_2.1	GeneSet	exon	247385	248892	.	+	.	Parent=ucsf_hc.01_1.G186AR.00050
Supercontig_2.1	GeneSet	cds	246229	247332	.	+	0	ID=cds0000050;Parent=ucsf_hc.01_1.G186AR.00050
Supercontig_2.1	GeneSet	cds	247385	247468	.	+	0	ID=cds0000050;Parent=ucsf_hc.01_1.G186AR.00050
Supercontig_2.1	GeneSet	gene	247714	252240	.	-	.	ID=ucsf_hc.01_1.G186AR.00051;Name=ucsf_hc.01_1.G186AR.00051
Supercontig_2.1	GeneSet	exon	251949	252240	.	-	.	Parent=ucsf_hc.01_1.G186AR.00051
Supercontig_2.1	GeneSet	exon	251827	251855	.	-	.	Parent=ucsf_hc.01_1.G186AR.00051
Supercontig_2.1	GeneSet	exon	251606	251723	.	-	.	Parent=ucsf_hc.01_1.G186AR.00051
Supercontig_2.1	GeneSet	exon	250475	251522	.	-	.	Parent=ucsf_hc.01_1.G186AR.00051
Supercontig_2.1	GeneSet	exon	247714	250415	.	-	.	Parent=ucsf_hc.01_1.G186AR.00051
Supercontig_2.1	GeneSet	cds	251949	251996	.	-	0	ID=cds0000051;Parent=ucsf_hc.01_1.G186AR.00051
Supercontig_2.1	GeneSet	cds	251827	251855	.	-	0	ID=cds0000051;Parent=ucsf_hc.01_1.G186AR.00051
Supercontig_2.1	GeneSet	cds	251606	251723	.	-	0	ID=cds0000051;Parent=ucsf_hc.01_1.G186AR.00051
Supercontig_2.1	GeneSet	cds	250475	251522	.	-	0	ID=cds0000051;Parent=ucsf_hc.01_1.G186AR.00051
Supercontig_2.1	GeneSet	cds	248764	250415	.	-	0	ID=cds0000051;Parent=ucsf_hc.01_1.G186AR.00051
Supercontig_2.1	GeneSet	gene	252308	252936	.	+	.	ID=ucsf_hc.01_1.G186AR.00052;Name=ucsf_hc.01_1.G186AR.00052
Supercontig_2.1	GeneSet	exon	252308	252936	.	+	.	Parent=ucsf_hc.01_1.G186AR.00052
Supercontig_2.1	GeneSet	gene	254187	256782	.	-	.	ID=ucsf_hc.01_1.G186AR.00053;Name=ucsf_hc.01_1.G186AR.00053
Supercontig_2.1	GeneSet	exon	256008	256782	.	-	.	Parent=ucsf_hc.01_1.G186AR.00053
Supercontig_2.1	GeneSet	exon	255874	255919	.	-	.	Parent=ucsf_hc.01_1.G186AR.00053
Supercontig_2.1	GeneSet	exon	255457	255812	.	-	.	Parent=ucsf_hc.01_1.G186AR.00053
Supercontig_2.1	GeneSet	exon	255292	255400	.	-	.	Parent=ucsf_hc.01_1.G186AR.00053
Supercontig_2.1	GeneSet	exon	254187	255207	.	-	.	Parent=ucsf_hc.01_1.G186AR.00053
Supercontig_2.1	GeneSet	cds	256008	256601	.	-	0	ID=cds0000053;Parent=ucsf_hc.01_1.G186AR.00053
Supercontig_2.1	GeneSet	cds	255874	255919	.	-	0	ID=cds0000053;Parent=ucsf_hc.01_1.G186AR.00053
Supercontig_2.1	GeneSet	cds	255457	255812	.	-	0	ID=cds0000053;Parent=ucsf_hc.01_1.G186AR.00053
Supercontig_2.1	GeneSet	cds	255292	255400	.	-	0	ID=cds0000053;Parent=ucsf_hc.01_1.G186AR.00053
Supercontig_2.1	GeneSet	cds	255062	255207	.	-	0	ID=cds0000053;Parent=ucsf_hc.01_1.G186AR.00053
Supercontig_2.1	GeneSet	gene	256915	258504	.	+	.	ID=ucsf_hc.01_1.G186AR.00054;Name=ucsf_hc.01_1.G186AR.00054
Supercontig_2.1	GeneSet	exon	256915	257159	.	+	.	Parent=ucsf_hc.01_1.G186AR.00054
Supercontig_2.1	GeneSet	exon	257309	257767	.	+	.	Parent=ucsf_hc.01_1.G186AR.00054
Supercontig_2.1	GeneSet	exon	257848	258504	.	+	.	Parent=ucsf_hc.01_1.G186AR.00054
Supercontig_2.1	GeneSet	cds	257022	257159	.	+	0	ID=cds0000054;Parent=ucsf_hc.01_1.G186AR.00054
Supercontig_2.1	GeneSet	cds	257309	257767	.	+	0	ID=cds0000054;Parent=ucsf_hc.01_1.G186AR.00054
Supercontig_2.1	GeneSet	cds	257848	257931	.	+	0	ID=cds0000054;Parent=ucsf_hc.01_1.G186AR.00054
Supercontig_2.1	GeneSet	gene	258505	259449	.	+	.	ID=ucsf_hc.01_1.G186AR.00055;Name=ucsf_hc.01_1.G186AR.00055
Supercontig_2.1	GeneSet	exon	258505	259449	.	+	.	Parent=ucsf_hc.01_1.G186AR.00055
Supercontig_2.1	GeneSet	cds	258847	259074	.	+	0	ID=cds0000055;Parent=ucsf_hc.01_1.G186AR.00055
Supercontig_2.1	GeneSet	gene	259934	261289	.	-	.	ID=ucsf_hc.01_1.G186AR.00056;Name=ucsf_hc.01_1.G186AR.00056
Supercontig_2.1	GeneSet	exon	260922	261289	.	-	.	Parent=ucsf_hc.01_1.G186AR.00056
Supercontig_2.1	GeneSet	exon	260687	260816	.	-	.	Parent=ucsf_hc.01_1.G186AR.00056
Supercontig_2.1	GeneSet	exon	259934	260576	.	-	.	Parent=ucsf_hc.01_1.G186AR.00056
Supercontig_2.1	GeneSet	cds	260922	261005	.	-	0	ID=cds0000056;Parent=ucsf_hc.01_1.G186AR.00056
Supercontig_2.1	GeneSet	cds	260687	260816	.	-	0	ID=cds0000056;Parent=ucsf_hc.01_1.G186AR.00056
Supercontig_2.1	GeneSet	cds	260254	260576	.	-	0	ID=cds0000056;Parent=ucsf_hc.01_1.G186AR.00056
Supercontig_2.1	GeneSet	gene	261887	265441	.	+	.	ID=ucsf_hc.01_1.G186AR.00057;Name=ucsf_hc.01_1.G186AR.00057
Supercontig_2.1	GeneSet	exon	261887	262275	.	+	.	Parent=ucsf_hc.01_1.G186AR.00057
Supercontig_2.1	GeneSet	exon	262337	262473	.	+	.	Parent=ucsf_hc.01_1.G186AR.00057
Supercontig_2.1	GeneSet	exon	262573	262962	.	+	.	Parent=ucsf_hc.01_1.G186AR.00057
Supercontig_2.1	GeneSet	exon	263044	263607	.	+	.	Parent=ucsf_hc.01_1.G186AR.00057
Supercontig_2.1	GeneSet	exon	263668	264076	.	+	.	Parent=ucsf_hc.01_1.G186AR.00057
Supercontig_2.1	GeneSet	exon	264169	264336	.	+	.	Parent=ucsf_hc.01_1.G186AR.00057
Supercontig_2.1	GeneSet	exon	264496	265441	.	+	.	Parent=ucsf_hc.01_1.G186AR.00057
Supercontig_2.1	GeneSet	cds	262230	262275	.	+	0	ID=cds0000057;Parent=ucsf_hc.01_1.G186AR.00057
Supercontig_2.1	GeneSet	cds	262337	262473	.	+	0	ID=cds0000057;Parent=ucsf_hc.01_1.G186AR.00057
Supercontig_2.1	GeneSet	cds	262573	262962	.	+	0	ID=cds0000057;Parent=ucsf_hc.01_1.G186AR.00057
Supercontig_2.1	GeneSet	cds	263044	263607	.	+	0	ID=cds0000057;Parent=ucsf_hc.01_1.G186AR.00057
Supercontig_2.1	GeneSet	cds	263668	264076	.	+	0	ID=cds0000057;Parent=ucsf_hc.01_1.G186AR.00057
Supercontig_2.1	GeneSet	cds	264169	264336	.	+	0	ID=cds0000057;Parent=ucsf_hc.01_1.G186AR.00057
Supercontig_2.1	GeneSet	cds	264496	264563	.	+	0	ID=cds0000057;Parent=ucsf_hc.01_1.G186AR.00057
Supercontig_2.1	GeneSet	gene	265160	266810	.	-	.	ID=ucsf_hc.01_1.G186AR.00058;Name=ucsf_hc.01_1.G186AR.00058
Supercontig_2.1	GeneSet	exon	266315	266810	.	-	.	Parent=ucsf_hc.01_1.G186AR.00058
Supercontig_2.1	GeneSet	exon	266121	266216	.	-	.	Parent=ucsf_hc.01_1.G186AR.00058
Supercontig_2.1	GeneSet	exon	265160	266025	.	-	.	Parent=ucsf_hc.01_1.G186AR.00058
Supercontig_2.1	GeneSet	cds	266315	266449	.	-	0	ID=cds0000058;Parent=ucsf_hc.01_1.G186AR.00058
Supercontig_2.1	GeneSet	cds	266121	266216	.	-	0	ID=cds0000058;Parent=ucsf_hc.01_1.G186AR.00058
Supercontig_2.1	GeneSet	cds	265954	266025	.	-	0	ID=cds0000058;Parent=ucsf_hc.01_1.G186AR.00058
Supercontig_2.1	GeneSet	gene	267162	267916	.	-	.	ID=ucsf_hc.01_1.G186AR.00059;Name=ucsf_hc.01_1.G186AR.00059
Supercontig_2.1	GeneSet	exon	267162	267916	.	-	.	Parent=ucsf_hc.01_1.G186AR.00059
Supercontig_2.1	GeneSet	gene	268122	269385	.	+	.	ID=ucsf_hc.01_1.G186AR.00060;Name=ucsf_hc.01_1.G186AR.00060
Supercontig_2.1	GeneSet	exon	268122	269385	.	+	.	Parent=ucsf_hc.01_1.G186AR.00060
Supercontig_2.1	GeneSet	cds	268263	268475	.	+	0	ID=cds0000060;Parent=ucsf_hc.01_1.G186AR.00060
Supercontig_2.1	GeneSet	gene	268703	270473	.	-	.	ID=ucsf_hc.01_1.G186AR.00061;Name=ucsf_hc.01_1.G186AR.00061
Supercontig_2.1	GeneSet	exon	269262	270473	.	-	.	Parent=ucsf_hc.01_1.G186AR.00061
Supercontig_2.1	GeneSet	exon	268703	269097	.	-	.	Parent=ucsf_hc.01_1.G186AR.00061
Supercontig_2.1	GeneSet	cds	269262	270206	.	-	0	ID=cds0000061;Parent=ucsf_hc.01_1.G186AR.00061
Supercontig_2.1	GeneSet	cds	268798	269097	.	-	0	ID=cds0000061;Parent=ucsf_hc.01_1.G186AR.00061
Supercontig_2.1	GeneSet	gene	270474	273420	.	-	.	ID=ucsf_hc.01_1.G186AR.00062;Name=ucsf_hc.01_1.G186AR.00062
Supercontig_2.1	GeneSet	exon	272227	273420	.	-	.	Parent=ucsf_hc.01_1.G186AR.00062
Supercontig_2.1	GeneSet	exon	271934	272141	.	-	.	Parent=ucsf_hc.01_1.G186AR.00062
Supercontig_2.1	GeneSet	exon	270474	271831	.	-	.	Parent=ucsf_hc.01_1.G186AR.00062
Supercontig_2.1	GeneSet	cds	272227	272565	.	-	0	ID=cds0000062;Parent=ucsf_hc.01_1.G186AR.00062
Supercontig_2.1	GeneSet	cds	271934	272141	.	-	0	ID=cds0000062;Parent=ucsf_hc.01_1.G186AR.00062
Supercontig_2.1	GeneSet	cds	270741	271831	.	-	0	ID=cds0000062;Parent=ucsf_hc.01_1.G186AR.00062
Supercontig_2.1	GeneSet	gene	273421	279012	.	-	.	ID=ucsf_hc.01_1.G186AR.00063;Name=ucsf_hc.01_1.G186AR.00063
Supercontig_2.1	GeneSet	exon	278384	279012	.	-	.	Parent=ucsf_hc.01_1.G186AR.00063
Supercontig_2.1	GeneSet	exon	277927	278297	.	-	.	Parent=ucsf_hc.01_1.G186AR.00063
Supercontig_2.1	GeneSet	exon	276844	277831	.	-	.	Parent=ucsf_hc.01_1.G186AR.00063
Supercontig_2.1	GeneSet	exon	276183	276787	.	-	.	Parent=ucsf_hc.01_1.G186AR.00063
Supercontig_2.1	GeneSet	exon	276029	276106	.	-	.	Parent=ucsf_hc.01_1.G186AR.00063
Supercontig_2.1	GeneSet	exon	275878	275966	.	-	.	Parent=ucsf_hc.01_1.G186AR.00063
Supercontig_2.1	GeneSet	exon	275766	275807	.	-	.	Parent=ucsf_hc.01_1.G186AR.00063
Supercontig_2.1	GeneSet	exon	275074	275709	.	-	.	Parent=ucsf_hc.01_1.G186AR.00063
Supercontig_2.1	GeneSet	exon	274817	275016	.	-	.	Parent=ucsf_hc.01_1.G186AR.00063
Supercontig_2.1	GeneSet	exon	274596	274752	.	-	.	Parent=ucsf_hc.01_1.G186AR.00063
Supercontig_2.1	GeneSet	exon	273421	274503	.	-	.	Parent=ucsf_hc.01_1.G186AR.00063
Supercontig_2.1	GeneSet	cds	278384	278528	.	-	0	ID=cds0000063;Parent=ucsf_hc.01_1.G186AR.00063
Supercontig_2.1	GeneSet	cds	277927	278297	.	-	0	ID=cds0000063;Parent=ucsf_hc.01_1.G186AR.00063
Supercontig_2.1	GeneSet	cds	276844	277831	.	-	0	ID=cds0000063;Parent=ucsf_hc.01_1.G186AR.00063
Supercontig_2.1	GeneSet	cds	276183	276787	.	-	0	ID=cds0000063;Parent=ucsf_hc.01_1.G186AR.00063
Supercontig_2.1	GeneSet	cds	276029	276106	.	-	0	ID=cds0000063;Parent=ucsf_hc.01_1.G186AR.00063
Supercontig_2.1	GeneSet	cds	275878	275966	.	-	0	ID=cds0000063;Parent=ucsf_hc.01_1.G186AR.00063
Supercontig_2.1	GeneSet	cds	275766	275807	.	-	0	ID=cds0000063;Parent=ucsf_hc.01_1.G186AR.00063
Supercontig_2.1	GeneSet	cds	275074	275709	.	-	0	ID=cds0000063;Parent=ucsf_hc.01_1.G186AR.00063
Supercontig_2.1	GeneSet	cds	274817	275016	.	-	0	ID=cds0000063;Parent=ucsf_hc.01_1.G186AR.00063
Supercontig_2.1	GeneSet	cds	274596	274752	.	-	0	ID=cds0000063;Parent=ucsf_hc.01_1.G186AR.00063
Supercontig_2.1	GeneSet	cds	274275	274503	.	-	0	ID=cds0000063;Parent=ucsf_hc.01_1.G186AR.00063
Supercontig_2.1	GeneSet	gene	278613	281789	.	+	.	ID=ucsf_hc.01_1.G186AR.00064;Name=ucsf_hc.01_1.G186AR.00064
Supercontig_2.1	GeneSet	exon	278613	280674	.	+	.	Parent=ucsf_hc.01_1.G186AR.00064
Supercontig_2.1	GeneSet	exon	280746	281789	.	+	.	Parent=ucsf_hc.01_1.G186AR.00064
Supercontig_2.1	GeneSet	cds	279112	280674	.	+	0	ID=cds0000064;Parent=ucsf_hc.01_1.G186AR.00064
Supercontig_2.1	GeneSet	cds	280746	281048	.	+	0	ID=cds0000064;Parent=ucsf_hc.01_1.G186AR.00064
Supercontig_2.1	GeneSet	gene	282433	284060	.	+	.	ID=ucsf_hc.01_1.G186AR.00065;Name=ucsf_hc.01_1.G186AR.00065
Supercontig_2.1	GeneSet	exon	282433	282609	.	+	.	Parent=ucsf_hc.01_1.G186AR.00065
Supercontig_2.1	GeneSet	exon	282689	282835	.	+	.	Parent=ucsf_hc.01_1.G186AR.00065
Supercontig_2.1	GeneSet	exon	282946	284060	.	+	.	Parent=ucsf_hc.01_1.G186AR.00065
Supercontig_2.1	GeneSet	cds	282588	282609	.	+	0	ID=cds0000065;Parent=ucsf_hc.01_1.G186AR.00065
Supercontig_2.1	GeneSet	cds	282689	282835	.	+	0	ID=cds0000065;Parent=ucsf_hc.01_1.G186AR.00065
Supercontig_2.1	GeneSet	cds	282946	283154	.	+	0	ID=cds0000065;Parent=ucsf_hc.01_1.G186AR.00065
Supercontig_2.1	GeneSet	gene	284404	289305	.	-	.	ID=ucsf_hc.01_1.G186AR.00066;Name=ucsf_hc.01_1.G186AR.00066
Supercontig_2.1	GeneSet	exon	288334	289305	.	-	.	Parent=ucsf_hc.01_1.G186AR.00066
Supercontig_2.1	GeneSet	exon	285569	288207	.	-	.	Parent=ucsf_hc.01_1.G186AR.00066
Supercontig_2.1	GeneSet	exon	284404	285453	.	-	.	Parent=ucsf_hc.01_1.G186AR.00066
Supercontig_2.1	GeneSet	cds	285569	287554	.	-	0	ID=cds0000066;Parent=ucsf_hc.01_1.G186AR.00066
Supercontig_2.1	GeneSet	cds	285001	285453	.	-	0	ID=cds0000066;Parent=ucsf_hc.01_1.G186AR.00066
Supercontig_2.1	GeneSet	gene	289430	292901	.	-	.	ID=ucsf_hc.01_1.G186AR.00067;Name=ucsf_hc.01_1.G186AR.00067
Supercontig_2.1	GeneSet	exon	292713	292901	.	-	.	Parent=ucsf_hc.01_1.G186AR.00067
Supercontig_2.1	GeneSet	exon	292572	292579	.	-	.	Parent=ucsf_hc.01_1.G186AR.00067
Supercontig_2.1	GeneSet	exon	292433	292479	.	-	.	Parent=ucsf_hc.01_1.G186AR.00067
Supercontig_2.1	GeneSet	exon	292345	292364	.	-	.	Parent=ucsf_hc.01_1.G186AR.00067
Supercontig_2.1	GeneSet	exon	292255	292266	.	-	.	Parent=ucsf_hc.01_1.G186AR.00067
Supercontig_2.1	GeneSet	exon	291898	292172	.	-	.	Parent=ucsf_hc.01_1.G186AR.00067
Supercontig_2.1	GeneSet	exon	291681	291768	.	-	.	Parent=ucsf_hc.01_1.G186AR.00067
Supercontig_2.1	GeneSet	exon	289430	291575	.	-	.	Parent=ucsf_hc.01_1.G186AR.00067
Supercontig_2.1	GeneSet	cds	292713	292724	.	-	0	ID=cds0000067;Parent=ucsf_hc.01_1.G186AR.00067
Supercontig_2.1	GeneSet	cds	292572	292579	.	-	0	ID=cds0000067;Parent=ucsf_hc.01_1.G186AR.00067
Supercontig_2.1	GeneSet	cds	292433	292479	.	-	0	ID=cds0000067;Parent=ucsf_hc.01_1.G186AR.00067
Supercontig_2.1	GeneSet	cds	292345	292364	.	-	0	ID=cds0000067;Parent=ucsf_hc.01_1.G186AR.00067
Supercontig_2.1	GeneSet	cds	292255	292266	.	-	0	ID=cds0000067;Parent=ucsf_hc.01_1.G186AR.00067
Supercontig_2.1	GeneSet	cds	291898	292172	.	-	0	ID=cds0000067;Parent=ucsf_hc.01_1.G186AR.00067
Supercontig_2.1	GeneSet	cds	291681	291768	.	-	0	ID=cds0000067;Parent=ucsf_hc.01_1.G186AR.00067
Supercontig_2.1	GeneSet	cds	291177	291575	.	-	0	ID=cds0000067;Parent=ucsf_hc.01_1.G186AR.00067
Supercontig_2.1	GeneSet	gene	293178	293819	.	+	.	ID=ucsf_hc.01_1.G186AR.00068;Name=ucsf_hc.01_1.G186AR.00068
Supercontig_2.1	GeneSet	exon	293178	293819	.	+	.	Parent=ucsf_hc.01_1.G186AR.00068
Supercontig_2.1	GeneSet	cds	293282	293491	.	+	0	ID=cds0000068;Parent=ucsf_hc.01_1.G186AR.00068
Supercontig_2.1	GeneSet	gene	293331	295614	.	-	.	ID=ucsf_hc.01_1.G186AR.00069;Name=ucsf_hc.01_1.G186AR.00069
Supercontig_2.1	GeneSet	exon	294799	295614	.	-	.	Parent=ucsf_hc.01_1.G186AR.00069
Supercontig_2.1	GeneSet	exon	294258	294661	.	-	.	Parent=ucsf_hc.01_1.G186AR.00069
Supercontig_2.1	GeneSet	exon	293331	294194	.	-	.	Parent=ucsf_hc.01_1.G186AR.00069
Supercontig_2.1	GeneSet	cds	294799	295231	.	-	0	ID=cds0000069;Parent=ucsf_hc.01_1.G186AR.00069
Supercontig_2.1	GeneSet	cds	294258	294661	.	-	0	ID=cds0000069;Parent=ucsf_hc.01_1.G186AR.00069
Supercontig_2.1	GeneSet	cds	293772	294194	.	-	0	ID=cds0000069;Parent=ucsf_hc.01_1.G186AR.00069
Supercontig_2.1	GeneSet	gene	295838	296417	.	-	.	ID=ucsf_hc.01_1.G186AR.00070;Name=ucsf_hc.01_1.G186AR.00070
Supercontig_2.1	GeneSet	exon	295838	296417	.	-	.	Parent=ucsf_hc.01_1.G186AR.00070
Supercontig_2.1	GeneSet	gene	296591	296899	.	+	.	ID=ucsf_hc.01_1.G186AR.00071;Name=ucsf_hc.01_1.G186AR.00071
Supercontig_2.1	GeneSet	exon	296591	296899	.	+	.	Parent=ucsf_hc.01_1.G186AR.00071
Supercontig_2.1	GeneSet	gene	297366	297932	.	+	.	ID=ucsf_hc.01_1.G186AR.00072;Name=ucsf_hc.01_1.G186AR.00072
Supercontig_2.1	GeneSet	exon	297366	297932	.	+	.	Parent=ucsf_hc.01_1.G186AR.00072
Supercontig_2.1	GeneSet	gene	297472	299303	.	-	.	ID=ucsf_hc.01_1.G186AR.00073;Name=ucsf_hc.01_1.G186AR.00073
Supercontig_2.1	GeneSet	exon	299007	299303	.	-	.	Parent=ucsf_hc.01_1.G186AR.00073
Supercontig_2.1	GeneSet	exon	298694	298788	.	-	.	Parent=ucsf_hc.01_1.G186AR.00073
Supercontig_2.1	GeneSet	exon	297472	298600	.	-	.	Parent=ucsf_hc.01_1.G186AR.00073
Supercontig_2.1	GeneSet	cds	299007	299208	.	-	0	ID=cds0000073;Parent=ucsf_hc.01_1.G186AR.00073
Supercontig_2.1	GeneSet	cds	298694	298788	.	-	0	ID=cds0000073;Parent=ucsf_hc.01_1.G186AR.00073
Supercontig_2.1	GeneSet	cds	297878	298600	.	-	0	ID=cds0000073;Parent=ucsf_hc.01_1.G186AR.00073
Supercontig_2.1	GeneSet	gene	299304	300930	.	-	.	ID=ucsf_hc.01_1.G186AR.00074;Name=ucsf_hc.01_1.G186AR.00074
Supercontig_2.1	GeneSet	exon	300353	300930	.	-	.	Parent=ucsf_hc.01_1.G186AR.00074
Supercontig_2.1	GeneSet	exon	300012	300283	.	-	.	Parent=ucsf_hc.01_1.G186AR.00074
Supercontig_2.1	GeneSet	exon	299792	299947	.	-	.	Parent=ucsf_hc.01_1.G186AR.00074
Supercontig_2.1	GeneSet	exon	299304	299727	.	-	.	Parent=ucsf_hc.01_1.G186AR.00074
Supercontig_2.1	GeneSet	cds	300353	300620	.	-	0	ID=cds0000074;Parent=ucsf_hc.01_1.G186AR.00074
Supercontig_2.1	GeneSet	cds	300012	300283	.	-	0	ID=cds0000074;Parent=ucsf_hc.01_1.G186AR.00074
Supercontig_2.1	GeneSet	cds	299792	299947	.	-	0	ID=cds0000074;Parent=ucsf_hc.01_1.G186AR.00074
Supercontig_2.1	GeneSet	cds	299398	299727	.	-	0	ID=cds0000074;Parent=ucsf_hc.01_1.G186AR.00074
Supercontig_2.1	GeneSet	gene	301819	304476	.	-	.	ID=ucsf_hc.01_1.G186AR.00075;Name=ucsf_hc.01_1.G186AR.00075
Supercontig_2.1	GeneSet	exon	304237	304476	.	-	.	Parent=ucsf_hc.01_1.G186AR.00075
Supercontig_2.1	GeneSet	exon	303694	303829	.	-	.	Parent=ucsf_hc.01_1.G186AR.00075
Supercontig_2.1	GeneSet	exon	303558	303614	.	-	.	Parent=ucsf_hc.01_1.G186AR.00075
Supercontig_2.1	GeneSet	exon	303134	303473	.	-	.	Parent=ucsf_hc.01_1.G186AR.00075
Supercontig_2.1	GeneSet	exon	302628	303068	.	-	.	Parent=ucsf_hc.01_1.G186AR.00075
Supercontig_2.1	GeneSet	exon	301819	302536	.	-	.	Parent=ucsf_hc.01_1.G186AR.00075
Supercontig_2.1	GeneSet	cds	303694	303817	.	-	0	ID=cds0000075;Parent=ucsf_hc.01_1.G186AR.00075
Supercontig_2.1	GeneSet	cds	303558	303614	.	-	0	ID=cds0000075;Parent=ucsf_hc.01_1.G186AR.00075
Supercontig_2.1	GeneSet	cds	303134	303473	.	-	0	ID=cds0000075;Parent=ucsf_hc.01_1.G186AR.00075
Supercontig_2.1	GeneSet	cds	302628	303068	.	-	0	ID=cds0000075;Parent=ucsf_hc.01_1.G186AR.00075
Supercontig_2.1	GeneSet	cds	302185	302536	.	-	0	ID=cds0000075;Parent=ucsf_hc.01_1.G186AR.00075
Supercontig_2.1	GeneSet	gene	304881	306801	.	+	.	ID=ucsf_hc.01_1.G186AR.00076;Name=ucsf_hc.01_1.G186AR.00076
Supercontig_2.1	GeneSet	exon	304881	305261	.	+	.	Parent=ucsf_hc.01_1.G186AR.00076
Supercontig_2.1	GeneSet	exon	305336	305722	.	+	.	Parent=ucsf_hc.01_1.G186AR.00076
Supercontig_2.1	GeneSet	exon	305829	306285	.	+	.	Parent=ucsf_hc.01_1.G186AR.00076
Supercontig_2.1	GeneSet	exon	306348	306801	.	+	.	Parent=ucsf_hc.01_1.G186AR.00076
Supercontig_2.1	GeneSet	cds	305048	305261	.	+	0	ID=cds0000076;Parent=ucsf_hc.01_1.G186AR.00076
Supercontig_2.1	GeneSet	cds	305336	305722	.	+	0	ID=cds0000076;Parent=ucsf_hc.01_1.G186AR.00076
Supercontig_2.1	GeneSet	cds	305829	306285	.	+	0	ID=cds0000076;Parent=ucsf_hc.01_1.G186AR.00076
Supercontig_2.1	GeneSet	cds	306348	306465	.	+	0	ID=cds0000076;Parent=ucsf_hc.01_1.G186AR.00076
Supercontig_2.1	GeneSet	gene	305829	306858	.	-	.	ID=ucsf_hc.01_1.G186AR.00077;Name=ucsf_hc.01_1.G186AR.00077
Supercontig_2.1	GeneSet	exon	306810	306858	.	-	.	Parent=ucsf_hc.01_1.G186AR.00077
Supercontig_2.1	GeneSet	exon	306348	306732	.	-	.	Parent=ucsf_hc.01_1.G186AR.00077
Supercontig_2.1	GeneSet	exon	305829	306285	.	-	.	Parent=ucsf_hc.01_1.G186AR.00077
Supercontig_2.1	GeneSet	cds	305969	306184	.	-	0	ID=cds0000077;Parent=ucsf_hc.01_1.G186AR.00077
Supercontig_2.1	GeneSet	gene	306875	308032	.	+	.	ID=ucsf_hc.01_1.G186AR.00078;Name=ucsf_hc.01_1.G186AR.00078
Supercontig_2.1	GeneSet	exon	306875	308032	.	+	.	Parent=ucsf_hc.01_1.G186AR.00078
Supercontig_2.1	GeneSet	gene	308116	311052	.	+	.	ID=ucsf_hc.01_1.G186AR.00079;Name=ucsf_hc.01_1.G186AR.00079
Supercontig_2.1	GeneSet	exon	308116	308179	.	+	.	Parent=ucsf_hc.01_1.G186AR.00079
Supercontig_2.1	GeneSet	exon	308304	308948	.	+	.	Parent=ucsf_hc.01_1.G186AR.00079
Supercontig_2.1	GeneSet	exon	309029	311052	.	+	.	Parent=ucsf_hc.01_1.G186AR.00079
Supercontig_2.1	GeneSet	cds	308345	308948	.	+	0	ID=cds0000079;Parent=ucsf_hc.01_1.G186AR.00079
Supercontig_2.1	GeneSet	cds	309029	310029	.	+	0	ID=cds0000079;Parent=ucsf_hc.01_1.G186AR.00079
Supercontig_2.1	GeneSet	gene	308981	313219	.	-	.	ID=ucsf_hc.01_1.G186AR.00080;Name=ucsf_hc.01_1.G186AR.00080
Supercontig_2.1	GeneSet	exon	308981	313219	.	-	.	Parent=ucsf_hc.01_1.G186AR.00080
Supercontig_2.1	GeneSet	cds	311494	312804	.	-	0	ID=cds0000080;Parent=ucsf_hc.01_1.G186AR.00080
Supercontig_2.1	GeneSet	gene	312929	321730	.	+	.	ID=ucsf_hc.01_1.G186AR.00081;Name=ucsf_hc.01_1.G186AR.00081
Supercontig_2.1	GeneSet	exon	312929	321730	.	+	.	Parent=ucsf_hc.01_1.G186AR.00081
Supercontig_2.1	GeneSet	cds	315311	315988	.	+	0	ID=cds0000081;Parent=ucsf_hc.01_1.G186AR.00081
Supercontig_2.1	GeneSet	gene	313374	318008	.	-	.	ID=ucsf_hc.01_1.G186AR.00082;Name=ucsf_hc.01_1.G186AR.00082
Supercontig_2.1	GeneSet	exon	316413	318008	.	-	.	Parent=ucsf_hc.01_1.G186AR.00082
Supercontig_2.1	GeneSet	exon	313374	316322	.	-	.	Parent=ucsf_hc.01_1.G186AR.00082
Supercontig_2.1	GeneSet	cds	316413	317403	.	-	0	ID=cds0000082;Parent=ucsf_hc.01_1.G186AR.00082
Supercontig_2.1	GeneSet	cds	314419	316322	.	-	0	ID=cds0000082;Parent=ucsf_hc.01_1.G186AR.00082
Supercontig_2.1	GeneSet	gene	319293	322346	.	-	.	ID=ucsf_hc.01_1.G186AR.00083;Name=ucsf_hc.01_1.G186AR.00083
Supercontig_2.1	GeneSet	exon	319293	322346	.	-	.	Parent=ucsf_hc.01_1.G186AR.00083
Supercontig_2.1	GeneSet	cds	321947	322306	.	-	0	ID=cds0000083;Parent=ucsf_hc.01_1.G186AR.00083
Supercontig_2.1	GeneSet	gene	322464	324194	.	+	.	ID=ucsf_hc.01_1.G186AR.00084;Name=ucsf_hc.01_1.G186AR.00084
Supercontig_2.1	GeneSet	exon	322464	322612	.	+	.	Parent=ucsf_hc.01_1.G186AR.00084
Supercontig_2.1	GeneSet	exon	322900	323082	.	+	.	Parent=ucsf_hc.01_1.G186AR.00084
Supercontig_2.1	GeneSet	exon	323497	324194	.	+	.	Parent=ucsf_hc.01_1.G186AR.00084
Supercontig_2.1	GeneSet	cds	322565	322612	.	+	0	ID=cds0000084;Parent=ucsf_hc.01_1.G186AR.00084
Supercontig_2.1	GeneSet	cds	322900	323082	.	+	0	ID=cds0000084;Parent=ucsf_hc.01_1.G186AR.00084
Supercontig_2.1	GeneSet	cds	323497	323574	.	+	0	ID=cds0000084;Parent=ucsf_hc.01_1.G186AR.00084
Supercontig_2.1	GeneSet	gene	322494	326355	.	-	.	ID=ucsf_hc.01_1.G186AR.00085;Name=ucsf_hc.01_1.G186AR.00085
Supercontig_2.1	GeneSet	exon	325996	326355	.	-	.	Parent=ucsf_hc.01_1.G186AR.00085
Supercontig_2.1	GeneSet	exon	323497	325895	.	-	.	Parent=ucsf_hc.01_1.G186AR.00085
Supercontig_2.1	GeneSet	exon	322900	323082	.	-	.	Parent=ucsf_hc.01_1.G186AR.00085
Supercontig_2.1	GeneSet	exon	322494	322612	.	-	.	Parent=ucsf_hc.01_1.G186AR.00085
Supercontig_2.1	GeneSet	cds	325996	326132	.	-	0	ID=cds0000085;Parent=ucsf_hc.01_1.G186AR.00085
Supercontig_2.1	GeneSet	cds	324407	325895	.	-	0	ID=cds0000085;Parent=ucsf_hc.01_1.G186AR.00085
Supercontig_2.1	GeneSet	gene	326356	328642	.	-	.	ID=ucsf_hc.01_1.G186AR.00086;Name=ucsf_hc.01_1.G186AR.00086
Supercontig_2.1	GeneSet	exon	327462	328642	.	-	.	Parent=ucsf_hc.01_1.G186AR.00086
Supercontig_2.1	GeneSet	exon	326915	327377	.	-	.	Parent=ucsf_hc.01_1.G186AR.00086
Supercontig_2.1	GeneSet	exon	326356	326799	.	-	.	Parent=ucsf_hc.01_1.G186AR.00086
Supercontig_2.1	GeneSet	cds	327462	327746	.	-	0	ID=cds0000086;Parent=ucsf_hc.01_1.G186AR.00086
Supercontig_2.1	GeneSet	cds	326915	327377	.	-	0	ID=cds0000086;Parent=ucsf_hc.01_1.G186AR.00086
Supercontig_2.1	GeneSet	cds	326579	326799	.	-	0	ID=cds0000086;Parent=ucsf_hc.01_1.G186AR.00086
Supercontig_2.1	GeneSet	gene	334220	335867	.	+	.	ID=ucsf_hc.01_1.G186AR.00087;Name=ucsf_hc.01_1.G186AR.00087
Supercontig_2.1	GeneSet	exon	334220	334446	.	+	.	Parent=ucsf_hc.01_1.G186AR.00087
Supercontig_2.1	GeneSet	exon	334509	335867	.	+	.	Parent=ucsf_hc.01_1.G186AR.00087
Supercontig_2.1	GeneSet	cds	334312	334446	.	+	0	ID=cds0000087;Parent=ucsf_hc.01_1.G186AR.00087
Supercontig_2.1	GeneSet	cds	334509	335759	.	+	0	ID=cds0000087;Parent=ucsf_hc.01_1.G186AR.00087
Supercontig_2.1	GeneSet	gene	336936	339226	.	-	.	ID=ucsf_hc.01_1.G186AR.00088;Name=ucsf_hc.01_1.G186AR.00088
Supercontig_2.1	GeneSet	exon	338783	339226	.	-	.	Parent=ucsf_hc.01_1.G186AR.00088
Supercontig_2.1	GeneSet	exon	338385	338716	.	-	.	Parent=ucsf_hc.01_1.G186AR.00088
Supercontig_2.1	GeneSet	exon	338009	338310	.	-	.	Parent=ucsf_hc.01_1.G186AR.00088
Supercontig_2.1	GeneSet	exon	337787	337949	.	-	.	Parent=ucsf_hc.01_1.G186AR.00088
Supercontig_2.1	GeneSet	exon	336936	337699	.	-	.	Parent=ucsf_hc.01_1.G186AR.00088
Supercontig_2.1	GeneSet	cds	338783	339153	.	-	0	ID=cds0000088;Parent=ucsf_hc.01_1.G186AR.00088
Supercontig_2.1	GeneSet	cds	338385	338716	.	-	0	ID=cds0000088;Parent=ucsf_hc.01_1.G186AR.00088
Supercontig_2.1	GeneSet	cds	338009	338310	.	-	0	ID=cds0000088;Parent=ucsf_hc.01_1.G186AR.00088
Supercontig_2.1	GeneSet	cds	337787	337949	.	-	0	ID=cds0000088;Parent=ucsf_hc.01_1.G186AR.00088
Supercontig_2.1	GeneSet	cds	337500	337699	.	-	0	ID=cds0000088;Parent=ucsf_hc.01_1.G186AR.00088
Supercontig_2.1	GeneSet	gene	339553	341251	.	+	.	ID=ucsf_hc.01_1.G186AR.00089;Name=ucsf_hc.01_1.G186AR.00089
Supercontig_2.1	GeneSet	exon	339553	339682	.	+	.	Parent=ucsf_hc.01_1.G186AR.00089
Supercontig_2.1	GeneSet	exon	339752	339770	.	+	.	Parent=ucsf_hc.01_1.G186AR.00089
Supercontig_2.1	GeneSet	exon	339857	340311	.	+	.	Parent=ucsf_hc.01_1.G186AR.00089
Supercontig_2.1	GeneSet	exon	340444	341251	.	+	.	Parent=ucsf_hc.01_1.G186AR.00089
Supercontig_2.1	GeneSet	cds	339680	339682	.	+	0	ID=cds0000089;Parent=ucsf_hc.01_1.G186AR.00089
Supercontig_2.1	GeneSet	cds	339752	339770	.	+	0	ID=cds0000089;Parent=ucsf_hc.01_1.G186AR.00089
Supercontig_2.1	GeneSet	cds	339857	340311	.	+	0	ID=cds0000089;Parent=ucsf_hc.01_1.G186AR.00089
Supercontig_2.1	GeneSet	cds	340444	340584	.	+	0	ID=cds0000089;Parent=ucsf_hc.01_1.G186AR.00089
Supercontig_2.1	GeneSet	gene	341260	345271	.	-	.	ID=ucsf_hc.01_1.G186AR.00090;Name=ucsf_hc.01_1.G186AR.00090
Supercontig_2.1	GeneSet	exon	345091	345271	.	-	.	Parent=ucsf_hc.01_1.G186AR.00090
Supercontig_2.1	GeneSet	exon	344724	344999	.	-	.	Parent=ucsf_hc.01_1.G186AR.00090
Supercontig_2.1	GeneSet	exon	344412	344588	.	-	.	Parent=ucsf_hc.01_1.G186AR.00090
Supercontig_2.1	GeneSet	exon	343973	344322	.	-	.	Parent=ucsf_hc.01_1.G186AR.00090
Supercontig_2.1	GeneSet	exon	343604	343901	.	-	.	Parent=ucsf_hc.01_1.G186AR.00090
Supercontig_2.1	GeneSet	exon	342774	343536	.	-	.	Parent=ucsf_hc.01_1.G186AR.00090
Supercontig_2.1	GeneSet	exon	342583	342695	.	-	.	Parent=ucsf_hc.01_1.G186AR.00090
Supercontig_2.1	GeneSet	exon	341260	342505	.	-	.	Parent=ucsf_hc.01_1.G186AR.00090
Supercontig_2.1	GeneSet	cds	345091	345222	.	-	0	ID=cds0000090;Parent=ucsf_hc.01_1.G186AR.00090
Supercontig_2.1	GeneSet	cds	344724	344999	.	-	0	ID=cds0000090;Parent=ucsf_hc.01_1.G186AR.00090
Supercontig_2.1	GeneSet	cds	344412	344588	.	-	0	ID=cds0000090;Parent=ucsf_hc.01_1.G186AR.00090
Supercontig_2.1	GeneSet	cds	343973	344322	.	-	0	ID=cds0000090;Parent=ucsf_hc.01_1.G186AR.00090
Supercontig_2.1	GeneSet	cds	343604	343901	.	-	0	ID=cds0000090;Parent=ucsf_hc.01_1.G186AR.00090
Supercontig_2.1	GeneSet	cds	342774	343536	.	-	0	ID=cds0000090;Parent=ucsf_hc.01_1.G186AR.00090
Supercontig_2.1	GeneSet	cds	342583	342695	.	-	0	ID=cds0000090;Parent=ucsf_hc.01_1.G186AR.00090
Supercontig_2.1	GeneSet	cds	341579	342505	.	-	0	ID=cds0000090;Parent=ucsf_hc.01_1.G186AR.00090
Supercontig_2.1	GeneSet	gene	345404	350241	.	-	.	ID=ucsf_hc.01_1.G186AR.00091;Name=ucsf_hc.01_1.G186AR.00091
Supercontig_2.1	GeneSet	exon	347631	350241	.	-	.	Parent=ucsf_hc.01_1.G186AR.00091
Supercontig_2.1	GeneSet	exon	347250	347568	.	-	.	Parent=ucsf_hc.01_1.G186AR.00091
Supercontig_2.1	GeneSet	exon	347000	347198	.	-	.	Parent=ucsf_hc.01_1.G186AR.00091
Supercontig_2.1	GeneSet	exon	346572	346940	.	-	.	Parent=ucsf_hc.01_1.G186AR.00091
Supercontig_2.1	GeneSet	exon	346456	346512	.	-	.	Parent=ucsf_hc.01_1.G186AR.00091
Supercontig_2.1	GeneSet	exon	345404	346393	.	-	.	Parent=ucsf_hc.01_1.G186AR.00091
Supercontig_2.1	GeneSet	cds	347631	347926	.	-	0	ID=cds0000091;Parent=ucsf_hc.01_1.G186AR.00091
Supercontig_2.1	GeneSet	cds	347250	347568	.	-	0	ID=cds0000091;Parent=ucsf_hc.01_1.G186AR.00091
Supercontig_2.1	GeneSet	cds	347000	347198	.	-	0	ID=cds0000091;Parent=ucsf_hc.01_1.G186AR.00091
Supercontig_2.1	GeneSet	cds	346572	346940	.	-	0	ID=cds0000091;Parent=ucsf_hc.01_1.G186AR.00091
Supercontig_2.1	GeneSet	cds	346456	346512	.	-	0	ID=cds0000091;Parent=ucsf_hc.01_1.G186AR.00091
Supercontig_2.1	GeneSet	cds	345576	346393	.	-	0	ID=cds0000091;Parent=ucsf_hc.01_1.G186AR.00091
Supercontig_2.1	GeneSet	gene	350242	353439	.	-	.	ID=ucsf_hc.01_1.G186AR.00092;Name=ucsf_hc.01_1.G186AR.00092
Supercontig_2.1	GeneSet	exon	353293	353439	.	-	.	Parent=ucsf_hc.01_1.G186AR.00092
Supercontig_2.1	GeneSet	exon	352985	353092	.	-	.	Parent=ucsf_hc.01_1.G186AR.00092
Supercontig_2.1	GeneSet	exon	352787	352814	.	-	.	Parent=ucsf_hc.01_1.G186AR.00092
Supercontig_2.1	GeneSet	exon	350242	352580	.	-	.	Parent=ucsf_hc.01_1.G186AR.00092
Supercontig_2.1	GeneSet	cds	353293	353360	.	-	0	ID=cds0000092;Parent=ucsf_hc.01_1.G186AR.00092
Supercontig_2.1	GeneSet	cds	352985	353092	.	-	0	ID=cds0000092;Parent=ucsf_hc.01_1.G186AR.00092
Supercontig_2.1	GeneSet	cds	352787	352814	.	-	0	ID=cds0000092;Parent=ucsf_hc.01_1.G186AR.00092
Supercontig_2.1	GeneSet	cds	352557	352580	.	-	0	ID=cds0000092;Parent=ucsf_hc.01_1.G186AR.00092
Supercontig_2.1	GeneSet	gene	353582	355303	.	-	.	ID=ucsf_hc.01_1.G186AR.00093;Name=ucsf_hc.01_1.G186AR.00093
Supercontig_2.1	GeneSet	exon	353582	355303	.	-	.	Parent=ucsf_hc.01_1.G186AR.00093
Supercontig_2.1	GeneSet	cds	354102	354614	.	-	0	ID=cds0000093;Parent=ucsf_hc.01_1.G186AR.00093
Supercontig_2.1	GeneSet	gene	353607	354878	.	+	.	ID=ucsf_hc.01_1.G186AR.00094;Name=ucsf_hc.01_1.G186AR.00094
Supercontig_2.1	GeneSet	exon	353607	354878	.	+	.	Parent=ucsf_hc.01_1.G186AR.00094
Supercontig_2.1	GeneSet	cds	353834	354112	.	+	0	ID=cds0000094;Parent=ucsf_hc.01_1.G186AR.00094
Supercontig_2.1	GeneSet	gene	356659	360740	.	-	.	ID=ucsf_hc.01_1.G186AR.00095;Name=ucsf_hc.01_1.G186AR.00095
Supercontig_2.1	GeneSet	exon	356659	360740	.	-	.	Parent=ucsf_hc.01_1.G186AR.00095
Supercontig_2.1	GeneSet	cds	357278	357589	.	-	0	ID=cds0000095;Parent=ucsf_hc.01_1.G186AR.00095
Supercontig_2.1	GeneSet	gene	356730	360077	.	+	.	ID=ucsf_hc.01_1.G186AR.00096;Name=ucsf_hc.01_1.G186AR.00096
Supercontig_2.1	GeneSet	exon	356730	358482	.	+	.	Parent=ucsf_hc.01_1.G186AR.00096
Supercontig_2.1	GeneSet	exon	358541	358853	.	+	.	Parent=ucsf_hc.01_1.G186AR.00096
Supercontig_2.1	GeneSet	exon	358925	360077	.	+	.	Parent=ucsf_hc.01_1.G186AR.00096
Supercontig_2.1	GeneSet	cds	358100	358482	.	+	0	ID=cds0000096;Parent=ucsf_hc.01_1.G186AR.00096
Supercontig_2.1	GeneSet	cds	358541	358853	.	+	0	ID=cds0000096;Parent=ucsf_hc.01_1.G186AR.00096
Supercontig_2.1	GeneSet	cds	358925	359362	.	+	0	ID=cds0000096;Parent=ucsf_hc.01_1.G186AR.00096
Supercontig_2.1	GeneSet	gene	360825	361141	.	+	.	ID=ucsf_hc.01_1.G186AR.00097;Name=ucsf_hc.01_1.G186AR.00097
Supercontig_2.1	GeneSet	exon	360825	361141	.	+	.	Parent=ucsf_hc.01_1.G186AR.00097
Supercontig_2.1	GeneSet	gene	361317	364531	.	+	.	ID=ucsf_hc.01_1.G186AR.00098;Name=ucsf_hc.01_1.G186AR.00098
Supercontig_2.1	GeneSet	exon	361317	361646	.	+	.	Parent=ucsf_hc.01_1.G186AR.00098
Supercontig_2.1	GeneSet	exon	361709	361828	.	+	.	Parent=ucsf_hc.01_1.G186AR.00098
Supercontig_2.1	GeneSet	exon	361880	361972	.	+	.	Parent=ucsf_hc.01_1.G186AR.00098
Supercontig_2.1	GeneSet	exon	362034	364531	.	+	.	Parent=ucsf_hc.01_1.G186AR.00098
Supercontig_2.1	GeneSet	cds	361569	361646	.	+	0	ID=cds0000098;Parent=ucsf_hc.01_1.G186AR.00098
Supercontig_2.1	GeneSet	cds	361709	361828	.	+	0	ID=cds0000098;Parent=ucsf_hc.01_1.G186AR.00098
Supercontig_2.1	GeneSet	cds	361880	361972	.	+	0	ID=cds0000098;Parent=ucsf_hc.01_1.G186AR.00098
Supercontig_2.1	GeneSet	cds	362034	363185	.	+	0	ID=cds0000098;Parent=ucsf_hc.01_1.G186AR.00098
Supercontig_2.1	GeneSet	gene	364178	366800	.	-	.	ID=ucsf_hc.01_1.G186AR.00099;Name=ucsf_hc.01_1.G186AR.00099
Supercontig_2.1	GeneSet	exon	366339	366800	.	-	.	Parent=ucsf_hc.01_1.G186AR.00099
Supercontig_2.1	GeneSet	exon	364178	366259	.	-	.	Parent=ucsf_hc.01_1.G186AR.00099
Supercontig_2.1	GeneSet	cds	366339	366722	.	-	0	ID=cds0000099;Parent=ucsf_hc.01_1.G186AR.00099
Supercontig_2.1	GeneSet	cds	364721	366259	.	-	0	ID=cds0000099;Parent=ucsf_hc.01_1.G186AR.00099
Supercontig_2.1	GeneSet	gene	366965	368226	.	+	.	ID=ucsf_hc.01_1.G186AR.00100;Name=ucsf_hc.01_1.G186AR.00100
Supercontig_2.1	GeneSet	exon	366965	367108	.	+	.	Parent=ucsf_hc.01_1.G186AR.00100
Supercontig_2.1	GeneSet	exon	367168	367325	.	+	.	Parent=ucsf_hc.01_1.G186AR.00100
Supercontig_2.1	GeneSet	exon	367390	367639	.	+	.	Parent=ucsf_hc.01_1.G186AR.00100
Supercontig_2.1	GeneSet	exon	367734	367857	.	+	.	Parent=ucsf_hc.01_1.G186AR.00100
Supercontig_2.1	GeneSet	exon	367943	368226	.	+	.	Parent=ucsf_hc.01_1.G186AR.00100
Supercontig_2.1	GeneSet	cds	367107	367108	.	+	0	ID=cds0000100;Parent=ucsf_hc.01_1.G186AR.00100
Supercontig_2.1	GeneSet	cds	367168	367325	.	+	0	ID=cds0000100;Parent=ucsf_hc.01_1.G186AR.00100
Supercontig_2.1	GeneSet	cds	367390	367639	.	+	0	ID=cds0000100;Parent=ucsf_hc.01_1.G186AR.00100
Supercontig_2.1	GeneSet	cds	367734	367857	.	+	0	ID=cds0000100;Parent=ucsf_hc.01_1.G186AR.00100
Supercontig_2.1	GeneSet	cds	367943	368017	.	+	0	ID=cds0000100;Parent=ucsf_hc.01_1.G186AR.00100
Supercontig_2.1	GeneSet	gene	368279	371920	.	+	.	ID=ucsf_hc.01_1.G186AR.00101;Name=ucsf_hc.01_1.G186AR.00101
Supercontig_2.1	GeneSet	exon	368279	368993	.	+	.	Parent=ucsf_hc.01_1.G186AR.00101
Supercontig_2.1	GeneSet	exon	369058	371920	.	+	.	Parent=ucsf_hc.01_1.G186AR.00101
Supercontig_2.1	GeneSet	cds	368318	368993	.	+	0	ID=cds0000101;Parent=ucsf_hc.01_1.G186AR.00101
Supercontig_2.1	GeneSet	cds	369058	370247	.	+	0	ID=cds0000101;Parent=ucsf_hc.01_1.G186AR.00101
Supercontig_2.1	GeneSet	gene	370434	373789	.	-	.	ID=ucsf_hc.01_1.G186AR.00102;Name=ucsf_hc.01_1.G186AR.00102
Supercontig_2.1	GeneSet	exon	373602	373789	.	-	.	Parent=ucsf_hc.01_1.G186AR.00102
Supercontig_2.1	GeneSet	exon	372969	373328	.	-	.	Parent=ucsf_hc.01_1.G186AR.00102
Supercontig_2.1	GeneSet	exon	372669	372913	.	-	.	Parent=ucsf_hc.01_1.G186AR.00102
Supercontig_2.1	GeneSet	exon	370434	372614	.	-	.	Parent=ucsf_hc.01_1.G186AR.00102
Supercontig_2.1	GeneSet	cds	373602	373637	.	-	0	ID=cds0000102;Parent=ucsf_hc.01_1.G186AR.00102
Supercontig_2.1	GeneSet	cds	372969	373328	.	-	0	ID=cds0000102;Parent=ucsf_hc.01_1.G186AR.00102
Supercontig_2.1	GeneSet	cds	372669	372913	.	-	0	ID=cds0000102;Parent=ucsf_hc.01_1.G186AR.00102
Supercontig_2.1	GeneSet	cds	370697	372614	.	-	0	ID=cds0000102;Parent=ucsf_hc.01_1.G186AR.00102
Supercontig_2.1	GeneSet	gene	373983	377143	.	+	.	ID=ucsf_hc.01_1.G186AR.00103;Name=ucsf_hc.01_1.G186AR.00103
Supercontig_2.1	GeneSet	exon	373983	374201	.	+	.	Parent=ucsf_hc.01_1.G186AR.00103
Supercontig_2.1	GeneSet	exon	374269	374296	.	+	.	Parent=ucsf_hc.01_1.G186AR.00103
Supercontig_2.1	GeneSet	exon	374352	377143	.	+	.	Parent=ucsf_hc.01_1.G186AR.00103
Supercontig_2.1	GeneSet	cds	374028	374201	.	+	0	ID=cds0000103;Parent=ucsf_hc.01_1.G186AR.00103
Supercontig_2.1	GeneSet	cds	374269	374296	.	+	0	ID=cds0000103;Parent=ucsf_hc.01_1.G186AR.00103
Supercontig_2.1	GeneSet	cds	374352	377020	.	+	0	ID=cds0000103;Parent=ucsf_hc.01_1.G186AR.00103
Supercontig_2.1	GeneSet	gene	377156	379145	.	-	.	ID=ucsf_hc.01_1.G186AR.00104;Name=ucsf_hc.01_1.G186AR.00104
Supercontig_2.1	GeneSet	exon	377156	379145	.	-	.	Parent=ucsf_hc.01_1.G186AR.00104
Supercontig_2.1	GeneSet	cds	377286	379001	.	-	0	ID=cds0000104;Parent=ucsf_hc.01_1.G186AR.00104
Supercontig_2.1	GeneSet	gene	378653	381431	.	+	.	ID=ucsf_hc.01_1.G186AR.00105;Name=ucsf_hc.01_1.G186AR.00105
Supercontig_2.1	GeneSet	exon	378653	381431	.	+	.	Parent=ucsf_hc.01_1.G186AR.00105
Supercontig_2.1	GeneSet	cds	379252	379656	.	+	0	ID=cds0000105;Parent=ucsf_hc.01_1.G186AR.00105
Supercontig_2.1	GeneSet	gene	379278	385306	.	-	.	ID=ucsf_hc.01_1.G186AR.00106;Name=ucsf_hc.01_1.G186AR.00106
Supercontig_2.1	GeneSet	exon	385102	385306	.	-	.	Parent=ucsf_hc.01_1.G186AR.00106
Supercontig_2.1	GeneSet	exon	384876	385019	.	-	.	Parent=ucsf_hc.01_1.G186AR.00106
Supercontig_2.1	GeneSet	exon	381740	384780	.	-	.	Parent=ucsf_hc.01_1.G186AR.00106
Supercontig_2.1	GeneSet	exon	381492	381646	.	-	.	Parent=ucsf_hc.01_1.G186AR.00106
Supercontig_2.1	GeneSet	exon	379278	381431	.	-	.	Parent=ucsf_hc.01_1.G186AR.00106
Supercontig_2.1	GeneSet	cds	385102	385145	.	-	0	ID=cds0000106;Parent=ucsf_hc.01_1.G186AR.00106
Supercontig_2.1	GeneSet	cds	384876	385019	.	-	0	ID=cds0000106;Parent=ucsf_hc.01_1.G186AR.00106
Supercontig_2.1	GeneSet	cds	381740	384780	.	-	0	ID=cds0000106;Parent=ucsf_hc.01_1.G186AR.00106
Supercontig_2.1	GeneSet	cds	381492	381646	.	-	0	ID=cds0000106;Parent=ucsf_hc.01_1.G186AR.00106
Supercontig_2.1	GeneSet	cds	380220	381431	.	-	0	ID=cds0000106;Parent=ucsf_hc.01_1.G186AR.00106
Supercontig_2.1	GeneSet	gene	385504	387669	.	+	.	ID=ucsf_hc.01_1.G186AR.00107;Name=ucsf_hc.01_1.G186AR.00107
Supercontig_2.1	GeneSet	exon	385504	386676	.	+	.	Parent=ucsf_hc.01_1.G186AR.00107
Supercontig_2.1	GeneSet	exon	386744	387669	.	+	.	Parent=ucsf_hc.01_1.G186AR.00107
Supercontig_2.1	GeneSet	cds	385723	386676	.	+	0	ID=cds0000107;Parent=ucsf_hc.01_1.G186AR.00107
Supercontig_2.1	GeneSet	cds	386744	387394	.	+	0	ID=cds0000107;Parent=ucsf_hc.01_1.G186AR.00107
Supercontig_2.1	GeneSet	gene	387670	390959	.	+	.	ID=ucsf_hc.01_1.G186AR.00108;Name=ucsf_hc.01_1.G186AR.00108
Supercontig_2.1	GeneSet	exon	387670	388473	.	+	.	Parent=ucsf_hc.01_1.G186AR.00108
Supercontig_2.1	GeneSet	exon	388560	389546	.	+	.	Parent=ucsf_hc.01_1.G186AR.00108
Supercontig_2.1	GeneSet	exon	389678	390959	.	+	.	Parent=ucsf_hc.01_1.G186AR.00108
Supercontig_2.1	GeneSet	cds	387926	388473	.	+	0	ID=cds0000108;Parent=ucsf_hc.01_1.G186AR.00108
Supercontig_2.1	GeneSet	cds	388560	389546	.	+	0	ID=cds0000108;Parent=ucsf_hc.01_1.G186AR.00108
Supercontig_2.1	GeneSet	cds	389678	389705	.	+	0	ID=cds0000108;Parent=ucsf_hc.01_1.G186AR.00108
Supercontig_2.1	GeneSet	gene	390576	391745	.	-	.	ID=ucsf_hc.01_1.G186AR.00109;Name=ucsf_hc.01_1.G186AR.00109
Supercontig_2.1	GeneSet	exon	391604	391745	.	-	.	Parent=ucsf_hc.01_1.G186AR.00109
Supercontig_2.1	GeneSet	exon	390576	391500	.	-	.	Parent=ucsf_hc.01_1.G186AR.00109
Supercontig_2.1	GeneSet	cds	391604	391677	.	-	0	ID=cds0000109;Parent=ucsf_hc.01_1.G186AR.00109
Supercontig_2.1	GeneSet	cds	391071	391500	.	-	0	ID=cds0000109;Parent=ucsf_hc.01_1.G186AR.00109
Supercontig_2.1	GeneSet	gene	391823	392508	.	+	.	ID=ucsf_hc.01_1.G186AR.00110;Name=ucsf_hc.01_1.G186AR.00110
Supercontig_2.1	GeneSet	exon	391823	392508	.	+	.	Parent=ucsf_hc.01_1.G186AR.00110
Supercontig_2.1	GeneSet	gene	392799	394879	.	-	.	ID=ucsf_hc.01_1.G186AR.00111;Name=ucsf_hc.01_1.G186AR.00111
Supercontig_2.1	GeneSet	exon	394780	394879	.	-	.	Parent=ucsf_hc.01_1.G186AR.00111
Supercontig_2.1	GeneSet	exon	394526	394708	.	-	.	Parent=ucsf_hc.01_1.G186AR.00111
Supercontig_2.1	GeneSet	exon	393684	394430	.	-	.	Parent=ucsf_hc.01_1.G186AR.00111
Supercontig_2.1	GeneSet	exon	393425	393617	.	-	.	Parent=ucsf_hc.01_1.G186AR.00111
Supercontig_2.1	GeneSet	exon	392799	393346	.	-	.	Parent=ucsf_hc.01_1.G186AR.00111
Supercontig_2.1	GeneSet	cds	394780	394794	.	-	0	ID=cds0000111;Parent=ucsf_hc.01_1.G186AR.00111
Supercontig_2.1	GeneSet	cds	394526	394708	.	-	0	ID=cds0000111;Parent=ucsf_hc.01_1.G186AR.00111
Supercontig_2.1	GeneSet	cds	393684	394430	.	-	0	ID=cds0000111;Parent=ucsf_hc.01_1.G186AR.00111
Supercontig_2.1	GeneSet	cds	393425	393617	.	-	0	ID=cds0000111;Parent=ucsf_hc.01_1.G186AR.00111
Supercontig_2.1	GeneSet	cds	393117	393346	.	-	0	ID=cds0000111;Parent=ucsf_hc.01_1.G186AR.00111
Supercontig_2.1	GeneSet	gene	394966	399259	.	-	.	ID=ucsf_hc.01_1.G186AR.00112;Name=ucsf_hc.01_1.G186AR.00112
Supercontig_2.1	GeneSet	exon	399012	399259	.	-	.	Parent=ucsf_hc.01_1.G186AR.00112
Supercontig_2.1	GeneSet	exon	397644	398610	.	-	.	Parent=ucsf_hc.01_1.G186AR.00112
Supercontig_2.1	GeneSet	exon	395527	397590	.	-	.	Parent=ucsf_hc.01_1.G186AR.00112
Supercontig_2.1	GeneSet	exon	394966	395417	.	-	.	Parent=ucsf_hc.01_1.G186AR.00112
Supercontig_2.1	GeneSet	cds	397644	398538	.	-	0	ID=cds0000112;Parent=ucsf_hc.01_1.G186AR.00112
Supercontig_2.1	GeneSet	cds	395846	397590	.	-	0	ID=cds0000112;Parent=ucsf_hc.01_1.G186AR.00112
Supercontig_2.1	GeneSet	gene	399413	402474	.	+	.	ID=ucsf_hc.01_1.G186AR.00113;Name=ucsf_hc.01_1.G186AR.00113
Supercontig_2.1	GeneSet	exon	399413	399772	.	+	.	Parent=ucsf_hc.01_1.G186AR.00113
Supercontig_2.1	GeneSet	exon	399844	400342	.	+	.	Parent=ucsf_hc.01_1.G186AR.00113
Supercontig_2.1	GeneSet	exon	400406	401426	.	+	.	Parent=ucsf_hc.01_1.G186AR.00113
Supercontig_2.1	GeneSet	exon	401486	402474	.	+	.	Parent=ucsf_hc.01_1.G186AR.00113
Supercontig_2.1	GeneSet	cds	399611	399772	.	+	0	ID=cds0000113;Parent=ucsf_hc.01_1.G186AR.00113
Supercontig_2.1	GeneSet	cds	399844	400342	.	+	0	ID=cds0000113;Parent=ucsf_hc.01_1.G186AR.00113
Supercontig_2.1	GeneSet	cds	400406	401426	.	+	0	ID=cds0000113;Parent=ucsf_hc.01_1.G186AR.00113
Supercontig_2.1	GeneSet	cds	401486	402311	.	+	0	ID=cds0000113;Parent=ucsf_hc.01_1.G186AR.00113
Supercontig_2.1	GeneSet	gene	402475	405216	.	+	.	ID=ucsf_hc.01_1.G186AR.00114;Name=ucsf_hc.01_1.G186AR.00114
Supercontig_2.1	GeneSet	exon	402475	402778	.	+	.	Parent=ucsf_hc.01_1.G186AR.00114
Supercontig_2.1	GeneSet	exon	402874	404543	.	+	.	Parent=ucsf_hc.01_1.G186AR.00114
Supercontig_2.1	GeneSet	exon	404687	404953	.	+	.	Parent=ucsf_hc.01_1.G186AR.00114
Supercontig_2.1	GeneSet	exon	405073	405117	.	+	.	Parent=ucsf_hc.01_1.G186AR.00114
Supercontig_2.1	GeneSet	exon	405193	405216	.	+	.	Parent=ucsf_hc.01_1.G186AR.00114
Supercontig_2.1	GeneSet	cds	402637	402778	.	+	0	ID=cds0000114;Parent=ucsf_hc.01_1.G186AR.00114
Supercontig_2.1	GeneSet	cds	402874	404201	.	+	0	ID=cds0000114;Parent=ucsf_hc.01_1.G186AR.00114
Supercontig_2.1	GeneSet	gene	404265	405253	.	-	.	ID=ucsf_hc.01_1.G186AR.00115;Name=ucsf_hc.01_1.G186AR.00115
Supercontig_2.1	GeneSet	exon	405193	405253	.	-	.	Parent=ucsf_hc.01_1.G186AR.00115
Supercontig_2.1	GeneSet	exon	405073	405117	.	-	.	Parent=ucsf_hc.01_1.G186AR.00115
Supercontig_2.1	GeneSet	exon	404687	404953	.	-	.	Parent=ucsf_hc.01_1.G186AR.00115
Supercontig_2.1	GeneSet	exon	404265	404543	.	-	.	Parent=ucsf_hc.01_1.G186AR.00115
Supercontig_2.1	GeneSet	cds	405193	405195	.	-	0	ID=cds0000115;Parent=ucsf_hc.01_1.G186AR.00115
Supercontig_2.1	GeneSet	cds	405073	405117	.	-	0	ID=cds0000115;Parent=ucsf_hc.01_1.G186AR.00115
Supercontig_2.1	GeneSet	cds	404687	404953	.	-	0	ID=cds0000115;Parent=ucsf_hc.01_1.G186AR.00115
Supercontig_2.1	GeneSet	cds	404484	404543	.	-	0	ID=cds0000115;Parent=ucsf_hc.01_1.G186AR.00115
Supercontig_2.1	GeneSet	gene	405369	407086	.	+	.	ID=ucsf_hc.01_1.G186AR.00116;Name=ucsf_hc.01_1.G186AR.00116
Supercontig_2.1	GeneSet	exon	405369	405570	.	+	.	Parent=ucsf_hc.01_1.G186AR.00116
Supercontig_2.1	GeneSet	exon	405627	405704	.	+	.	Parent=ucsf_hc.01_1.G186AR.00116
Supercontig_2.1	GeneSet	exon	405791	405807	.	+	.	Parent=ucsf_hc.01_1.G186AR.00116
Supercontig_2.1	GeneSet	exon	405872	405975	.	+	.	Parent=ucsf_hc.01_1.G186AR.00116
Supercontig_2.1	GeneSet	exon	406044	406124	.	+	.	Parent=ucsf_hc.01_1.G186AR.00116
Supercontig_2.1	GeneSet	exon	406205	406268	.	+	.	Parent=ucsf_hc.01_1.G186AR.00116
Supercontig_2.1	GeneSet	exon	406333	406484	.	+	.	Parent=ucsf_hc.01_1.G186AR.00116
Supercontig_2.1	GeneSet	exon	406721	407086	.	+	.	Parent=ucsf_hc.01_1.G186AR.00116
Supercontig_2.1	GeneSet	cds	405463	405570	.	+	0	ID=cds0000116;Parent=ucsf_hc.01_1.G186AR.00116
Supercontig_2.1	GeneSet	cds	405627	405704	.	+	0	ID=cds0000116;Parent=ucsf_hc.01_1.G186AR.00116
Supercontig_2.1	GeneSet	cds	405791	405807	.	+	0	ID=cds0000116;Parent=ucsf_hc.01_1.G186AR.00116
Supercontig_2.1	GeneSet	cds	405872	405975	.	+	0	ID=cds0000116;Parent=ucsf_hc.01_1.G186AR.00116
Supercontig_2.1	GeneSet	cds	406044	406124	.	+	0	ID=cds0000116;Parent=ucsf_hc.01_1.G186AR.00116
Supercontig_2.1	GeneSet	cds	406205	406268	.	+	0	ID=cds0000116;Parent=ucsf_hc.01_1.G186AR.00116
Supercontig_2.1	GeneSet	cds	406333	406484	.	+	0	ID=cds0000116;Parent=ucsf_hc.01_1.G186AR.00116
Supercontig_2.1	GeneSet	cds	406721	406764	.	+	0	ID=cds0000116;Parent=ucsf_hc.01_1.G186AR.00116
Supercontig_2.1	GeneSet	gene	407087	410975	.	+	.	ID=ucsf_hc.01_1.G186AR.00117;Name=ucsf_hc.01_1.G186AR.00117
Supercontig_2.1	GeneSet	exon	407087	408235	.	+	.	Parent=ucsf_hc.01_1.G186AR.00117
Supercontig_2.1	GeneSet	exon	408351	410975	.	+	.	Parent=ucsf_hc.01_1.G186AR.00117
Supercontig_2.1	GeneSet	cds	409329	409538	.	+	0	ID=cds0000117;Parent=ucsf_hc.01_1.G186AR.00117
Supercontig_2.1	GeneSet	gene	410918	411884	.	-	.	ID=ucsf_hc.01_1.G186AR.00118;Name=ucsf_hc.01_1.G186AR.00118
Supercontig_2.1	GeneSet	exon	410918	411884	.	-	.	Parent=ucsf_hc.01_1.G186AR.00118
Supercontig_2.1	GeneSet	gene	412035	414500	.	+	.	ID=ucsf_hc.01_1.G186AR.00119;Name=ucsf_hc.01_1.G186AR.00119
Supercontig_2.1	GeneSet	exon	412035	412514	.	+	.	Parent=ucsf_hc.01_1.G186AR.00119
Supercontig_2.1	GeneSet	exon	412579	414500	.	+	.	Parent=ucsf_hc.01_1.G186AR.00119
Supercontig_2.1	GeneSet	cds	412040	412514	.	+	0	ID=cds0000119;Parent=ucsf_hc.01_1.G186AR.00119
Supercontig_2.1	GeneSet	cds	412579	413003	.	+	0	ID=cds0000119;Parent=ucsf_hc.01_1.G186AR.00119
Supercontig_2.1	GeneSet	gene	412615	414083	.	-	.	ID=ucsf_hc.01_1.G186AR.00120;Name=ucsf_hc.01_1.G186AR.00120
Supercontig_2.1	GeneSet	exon	413477	414083	.	-	.	Parent=ucsf_hc.01_1.G186AR.00120
Supercontig_2.1	GeneSet	exon	412615	413422	.	-	.	Parent=ucsf_hc.01_1.G186AR.00120
Supercontig_2.1	GeneSet	cds	413477	414043	.	-	0	ID=cds0000120;Parent=ucsf_hc.01_1.G186AR.00120
Supercontig_2.1	GeneSet	cds	413237	413422	.	-	0	ID=cds0000120;Parent=ucsf_hc.01_1.G186AR.00120
Supercontig_2.1	GeneSet	gene	415092	419260	.	+	.	ID=ucsf_hc.01_1.G186AR.00121;Name=ucsf_hc.01_1.G186AR.00121
Supercontig_2.1	GeneSet	exon	415092	416134	.	+	.	Parent=ucsf_hc.01_1.G186AR.00121
Supercontig_2.1	GeneSet	exon	416226	416907	.	+	.	Parent=ucsf_hc.01_1.G186AR.00121
Supercontig_2.1	GeneSet	exon	417013	417526	.	+	.	Parent=ucsf_hc.01_1.G186AR.00121
Supercontig_2.1	GeneSet	exon	417609	419260	.	+	.	Parent=ucsf_hc.01_1.G186AR.00121
Supercontig_2.1	GeneSet	cds	416259	416907	.	+	0	ID=cds0000121;Parent=ucsf_hc.01_1.G186AR.00121
Supercontig_2.1	GeneSet	cds	417013	417526	.	+	0	ID=cds0000121;Parent=ucsf_hc.01_1.G186AR.00121
Supercontig_2.1	GeneSet	cds	417609	418593	.	+	0	ID=cds0000121;Parent=ucsf_hc.01_1.G186AR.00121
Supercontig_2.1	GeneSet	gene	419654	422158	.	+	.	ID=ucsf_hc.01_1.G186AR.00122;Name=ucsf_hc.01_1.G186AR.00122
Supercontig_2.1	GeneSet	exon	419654	420525	.	+	.	Parent=ucsf_hc.01_1.G186AR.00122
Supercontig_2.1	GeneSet	exon	420602	420618	.	+	.	Parent=ucsf_hc.01_1.G186AR.00122
Supercontig_2.1	GeneSet	exon	420702	421097	.	+	.	Parent=ucsf_hc.01_1.G186AR.00122
Supercontig_2.1	GeneSet	exon	421269	422158	.	+	.	Parent=ucsf_hc.01_1.G186AR.00122
Supercontig_2.1	GeneSet	cds	420490	420525	.	+	0	ID=cds0000122;Parent=ucsf_hc.01_1.G186AR.00122
Supercontig_2.1	GeneSet	cds	420602	420618	.	+	0	ID=cds0000122;Parent=ucsf_hc.01_1.G186AR.00122
Supercontig_2.1	GeneSet	cds	420702	421097	.	+	0	ID=cds0000122;Parent=ucsf_hc.01_1.G186AR.00122
Supercontig_2.1	GeneSet	cds	421269	421752	.	+	0	ID=cds0000122;Parent=ucsf_hc.01_1.G186AR.00122
Supercontig_2.1	GeneSet	gene	419808	422982	.	-	.	ID=ucsf_hc.01_1.G186AR.00123;Name=ucsf_hc.01_1.G186AR.00123
Supercontig_2.1	GeneSet	exon	419808	422982	.	-	.	Parent=ucsf_hc.01_1.G186AR.00123
Supercontig_2.1	GeneSet	cds	421393	421818	.	-	0	ID=cds0000123;Parent=ucsf_hc.01_1.G186AR.00123
Supercontig_2.1	GeneSet	gene	422474	423055	.	+	.	ID=ucsf_hc.01_1.G186AR.00124;Name=ucsf_hc.01_1.G186AR.00124
Supercontig_2.1	GeneSet	exon	422474	423055	.	+	.	Parent=ucsf_hc.01_1.G186AR.00124
Supercontig_2.1	GeneSet	gene	423246	427569	.	+	.	ID=ucsf_hc.01_1.G186AR.00125;Name=ucsf_hc.01_1.G186AR.00125
Supercontig_2.1	GeneSet	exon	423246	423704	.	+	.	Parent=ucsf_hc.01_1.G186AR.00125
Supercontig_2.1	GeneSet	exon	423816	424061	.	+	.	Parent=ucsf_hc.01_1.G186AR.00125
Supercontig_2.1	GeneSet	exon	424154	427569	.	+	.	Parent=ucsf_hc.01_1.G186AR.00125
Supercontig_2.1	GeneSet	cds	423859	424061	.	+	0	ID=cds0000125;Parent=ucsf_hc.01_1.G186AR.00125
Supercontig_2.1	GeneSet	cds	424154	426032	.	+	0	ID=cds0000125;Parent=ucsf_hc.01_1.G186AR.00125
Supercontig_2.1	GeneSet	gene	424574	429493	.	-	.	ID=ucsf_hc.01_1.G186AR.00126;Name=ucsf_hc.01_1.G186AR.00126
Supercontig_2.1	GeneSet	exon	428437	429493	.	-	.	Parent=ucsf_hc.01_1.G186AR.00126
Supercontig_2.1	GeneSet	exon	428124	428247	.	-	.	Parent=ucsf_hc.01_1.G186AR.00126
Supercontig_2.1	GeneSet	exon	424574	428072	.	-	.	Parent=ucsf_hc.01_1.G186AR.00126
Supercontig_2.1	GeneSet	cds	425917	426324	.	-	0	ID=cds0000126;Parent=ucsf_hc.01_1.G186AR.00126
Supercontig_2.1	GeneSet	gene	429579	429949	.	-	.	ID=ucsf_hc.01_1.G186AR.00127;Name=ucsf_hc.01_1.G186AR.00127
Supercontig_2.1	GeneSet	exon	429579	429949	.	-	.	Parent=ucsf_hc.01_1.G186AR.00127
Supercontig_2.1	GeneSet	gene	429894	430627	.	+	.	ID=ucsf_hc.01_1.G186AR.00128;Name=ucsf_hc.01_1.G186AR.00128
Supercontig_2.1	GeneSet	exon	429894	430627	.	+	.	Parent=ucsf_hc.01_1.G186AR.00128
Supercontig_2.1	GeneSet	cds	430045	430251	.	+	0	ID=cds0000128;Parent=ucsf_hc.01_1.G186AR.00128
Supercontig_2.1	GeneSet	gene	430730	434348	.	+	.	ID=ucsf_hc.01_1.G186AR.00129;Name=ucsf_hc.01_1.G186AR.00129
Supercontig_2.1	GeneSet	exon	430730	431213	.	+	.	Parent=ucsf_hc.01_1.G186AR.00129
Supercontig_2.1	GeneSet	exon	431296	431835	.	+	.	Parent=ucsf_hc.01_1.G186AR.00129
Supercontig_2.1	GeneSet	exon	431917	431970	.	+	.	Parent=ucsf_hc.01_1.G186AR.00129
Supercontig_2.1	GeneSet	exon	432044	434348	.	+	.	Parent=ucsf_hc.01_1.G186AR.00129
Supercontig_2.1	GeneSet	cds	431087	431213	.	+	0	ID=cds0000129;Parent=ucsf_hc.01_1.G186AR.00129
Supercontig_2.1	GeneSet	cds	431296	431835	.	+	0	ID=cds0000129;Parent=ucsf_hc.01_1.G186AR.00129
Supercontig_2.1	GeneSet	cds	431917	431970	.	+	0	ID=cds0000129;Parent=ucsf_hc.01_1.G186AR.00129
Supercontig_2.1	GeneSet	cds	432044	434037	.	+	0	ID=cds0000129;Parent=ucsf_hc.01_1.G186AR.00129
Supercontig_2.1	GeneSet	gene	435035	435998	.	+	.	ID=ucsf_hc.01_1.G186AR.00130;Name=ucsf_hc.01_1.G186AR.00130
Supercontig_2.1	GeneSet	exon	435035	435998	.	+	.	Parent=ucsf_hc.01_1.G186AR.00130
Supercontig_2.1	GeneSet	gene	436237	437702	.	+	.	ID=ucsf_hc.01_1.G186AR.00131;Name=ucsf_hc.01_1.G186AR.00131
Supercontig_2.1	GeneSet	exon	436237	436372	.	+	.	Parent=ucsf_hc.01_1.G186AR.00131
Supercontig_2.1	GeneSet	exon	436495	437702	.	+	.	Parent=ucsf_hc.01_1.G186AR.00131
Supercontig_2.1	GeneSet	cds	437041	437322	.	+	0	ID=cds0000131;Parent=ucsf_hc.01_1.G186AR.00131
Supercontig_2.1	GeneSet	gene	436781	437764	.	-	.	ID=ucsf_hc.01_1.G186AR.00132;Name=ucsf_hc.01_1.G186AR.00132
Supercontig_2.1	GeneSet	exon	436781	437764	.	-	.	Parent=ucsf_hc.01_1.G186AR.00132
Supercontig_2.1	GeneSet	gene	438097	438443	.	-	.	ID=ucsf_hc.01_1.G186AR.00133;Name=ucsf_hc.01_1.G186AR.00133
Supercontig_2.1	GeneSet	exon	438097	438443	.	-	.	Parent=ucsf_hc.01_1.G186AR.00133
Supercontig_2.1	GeneSet	gene	438610	442211	.	+	.	ID=ucsf_hc.01_1.G186AR.00134;Name=ucsf_hc.01_1.G186AR.00134
Supercontig_2.1	GeneSet	exon	438610	438773	.	+	.	Parent=ucsf_hc.01_1.G186AR.00134
Supercontig_2.1	GeneSet	exon	439172	439254	.	+	.	Parent=ucsf_hc.01_1.G186AR.00134
Supercontig_2.1	GeneSet	exon	439332	439458	.	+	.	Parent=ucsf_hc.01_1.G186AR.00134
Supercontig_2.1	GeneSet	exon	439547	441035	.	+	.	Parent=ucsf_hc.01_1.G186AR.00134
Supercontig_2.1	GeneSet	exon	441174	442211	.	+	.	Parent=ucsf_hc.01_1.G186AR.00134
Supercontig_2.1	GeneSet	cds	439239	439254	.	+	0	ID=cds0000134;Parent=ucsf_hc.01_1.G186AR.00134
Supercontig_2.1	GeneSet	cds	439332	439458	.	+	0	ID=cds0000134;Parent=ucsf_hc.01_1.G186AR.00134
Supercontig_2.1	GeneSet	cds	439547	441035	.	+	0	ID=cds0000134;Parent=ucsf_hc.01_1.G186AR.00134
Supercontig_2.1	GeneSet	cds	441174	441326	.	+	0	ID=cds0000134;Parent=ucsf_hc.01_1.G186AR.00134
Supercontig_2.1	GeneSet	gene	442212	449513	.	+	.	ID=ucsf_hc.01_1.G186AR.00135;Name=ucsf_hc.01_1.G186AR.00135
Supercontig_2.1	GeneSet	exon	442212	443144	.	+	.	Parent=ucsf_hc.01_1.G186AR.00135
Supercontig_2.1	GeneSet	exon	443232	443252	.	+	.	Parent=ucsf_hc.01_1.G186AR.00135
Supercontig_2.1	GeneSet	exon	443406	443432	.	+	.	Parent=ucsf_hc.01_1.G186AR.00135
Supercontig_2.1	GeneSet	exon	443537	443905	.	+	.	Parent=ucsf_hc.01_1.G186AR.00135
Supercontig_2.1	GeneSet	exon	443973	448202	.	+	.	Parent=ucsf_hc.01_1.G186AR.00135
Supercontig_2.1	GeneSet	exon	448282	449513	.	+	.	Parent=ucsf_hc.01_1.G186AR.00135
Supercontig_2.1	GeneSet	cds	443097	443144	.	+	0	ID=cds0000135;Parent=ucsf_hc.01_1.G186AR.00135
Supercontig_2.1	GeneSet	cds	443232	443252	.	+	0	ID=cds0000135;Parent=ucsf_hc.01_1.G186AR.00135
Supercontig_2.1	GeneSet	cds	443406	443432	.	+	0	ID=cds0000135;Parent=ucsf_hc.01_1.G186AR.00135
Supercontig_2.1	GeneSet	cds	443537	443905	.	+	0	ID=cds0000135;Parent=ucsf_hc.01_1.G186AR.00135
Supercontig_2.1	GeneSet	cds	443973	448202	.	+	0	ID=cds0000135;Parent=ucsf_hc.01_1.G186AR.00135
Supercontig_2.1	GeneSet	cds	448282	448641	.	+	0	ID=cds0000135;Parent=ucsf_hc.01_1.G186AR.00135
Supercontig_2.1	GeneSet	gene	449711	452166	.	+	.	ID=ucsf_hc.01_1.G186AR.00136;Name=ucsf_hc.01_1.G186AR.00136
Supercontig_2.1	GeneSet	exon	449711	449776	.	+	.	Parent=ucsf_hc.01_1.G186AR.00136
Supercontig_2.1	GeneSet	exon	449878	452166	.	+	.	Parent=ucsf_hc.01_1.G186AR.00136
Supercontig_2.1	GeneSet	cds	451476	451808	.	+	0	ID=cds0000136;Parent=ucsf_hc.01_1.G186AR.00136
Supercontig_2.1	GeneSet	gene	449760	452030	.	-	.	ID=ucsf_hc.01_1.G186AR.00137;Name=ucsf_hc.01_1.G186AR.00137
Supercontig_2.1	GeneSet	exon	449878	452030	.	-	.	Parent=ucsf_hc.01_1.G186AR.00137
Supercontig_2.1	GeneSet	exon	449760	449776	.	-	.	Parent=ucsf_hc.01_1.G186AR.00137
Supercontig_2.1	GeneSet	cds	451223	451651	.	-	0	ID=cds0000137;Parent=ucsf_hc.01_1.G186AR.00137
Supercontig_2.1	GeneSet	gene	452031	456737	.	-	.	ID=ucsf_hc.01_1.G186AR.00138;Name=ucsf_hc.01_1.G186AR.00138
Supercontig_2.1	GeneSet	exon	456615	456737	.	-	.	Parent=ucsf_hc.01_1.G186AR.00138
Supercontig_2.1	GeneSet	exon	454254	456456	.	-	.	Parent=ucsf_hc.01_1.G186AR.00138
Supercontig_2.1	GeneSet	exon	452688	454155	.	-	.	Parent=ucsf_hc.01_1.G186AR.00138
Supercontig_2.1	GeneSet	exon	452031	452516	.	-	.	Parent=ucsf_hc.01_1.G186AR.00138
Supercontig_2.1	GeneSet	cds	454254	456271	.	-	0	ID=cds0000138;Parent=ucsf_hc.01_1.G186AR.00138
Supercontig_2.1	GeneSet	cds	452688	454155	.	-	0	ID=cds0000138;Parent=ucsf_hc.01_1.G186AR.00138
Supercontig_2.1	GeneSet	cds	452409	452516	.	-	0	ID=cds0000138;Parent=ucsf_hc.01_1.G186AR.00138
Supercontig_2.1	GeneSet	gene	456959	457658	.	+	.	ID=ucsf_hc.01_1.G186AR.00139;Name=ucsf_hc.01_1.G186AR.00139
Supercontig_2.1	GeneSet	exon	456959	457658	.	+	.	Parent=ucsf_hc.01_1.G186AR.00139
Supercontig_2.1	GeneSet	gene	458792	459392	.	+	.	ID=ucsf_hc.01_1.G186AR.00140;Name=ucsf_hc.01_1.G186AR.00140
Supercontig_2.1	GeneSet	exon	458792	459392	.	+	.	Parent=ucsf_hc.01_1.G186AR.00140
Supercontig_2.1	GeneSet	cds	458800	459117	.	+	0	ID=cds0000140;Parent=ucsf_hc.01_1.G186AR.00140
Supercontig_2.1	GeneSet	gene	459580	460043	.	+	.	ID=ucsf_hc.01_1.G186AR.00141;Name=ucsf_hc.01_1.G186AR.00141
Supercontig_2.1	GeneSet	exon	459580	460043	.	+	.	Parent=ucsf_hc.01_1.G186AR.00141
Supercontig_2.1	GeneSet	gene	460107	463635	.	-	.	ID=ucsf_hc.01_1.G186AR.00142;Name=ucsf_hc.01_1.G186AR.00142
Supercontig_2.1	GeneSet	exon	460107	463635	.	-	.	Parent=ucsf_hc.01_1.G186AR.00142
Supercontig_2.1	GeneSet	cds	461477	461980	.	-	0	ID=cds0000142;Parent=ucsf_hc.01_1.G186AR.00142
Supercontig_2.1	GeneSet	gene	461022	462935	.	+	.	ID=ucsf_hc.01_1.G186AR.00143;Name=ucsf_hc.01_1.G186AR.00143
Supercontig_2.1	GeneSet	exon	461022	462935	.	+	.	Parent=ucsf_hc.01_1.G186AR.00143
Supercontig_2.1	GeneSet	cds	461486	462637	.	+	0	ID=cds0000143;Parent=ucsf_hc.01_1.G186AR.00143
Supercontig_2.1	GeneSet	gene	464212	466670	.	-	.	ID=ucsf_hc.01_1.G186AR.00144;Name=ucsf_hc.01_1.G186AR.00144
Supercontig_2.1	GeneSet	exon	466120	466670	.	-	.	Parent=ucsf_hc.01_1.G186AR.00144
Supercontig_2.1	GeneSet	exon	464980	466038	.	-	.	Parent=ucsf_hc.01_1.G186AR.00144
Supercontig_2.1	GeneSet	exon	464212	464844	.	-	.	Parent=ucsf_hc.01_1.G186AR.00144
Supercontig_2.1	GeneSet	cds	464980	466037	.	-	0	ID=cds0000144;Parent=ucsf_hc.01_1.G186AR.00144
Supercontig_2.1	GeneSet	cds	464820	464844	.	-	0	ID=cds0000144;Parent=ucsf_hc.01_1.G186AR.00144
Supercontig_2.1	GeneSet	gene	466824	468966	.	+	.	ID=ucsf_hc.01_1.G186AR.00145;Name=ucsf_hc.01_1.G186AR.00145
Supercontig_2.1	GeneSet	exon	466824	467239	.	+	.	Parent=ucsf_hc.01_1.G186AR.00145
Supercontig_2.1	GeneSet	exon	467375	467541	.	+	.	Parent=ucsf_hc.01_1.G186AR.00145
Supercontig_2.1	GeneSet	exon	467671	468098	.	+	.	Parent=ucsf_hc.01_1.G186AR.00145
Supercontig_2.1	GeneSet	exon	468254	468966	.	+	.	Parent=ucsf_hc.01_1.G186AR.00145
Supercontig_2.1	GeneSet	cds	467407	467541	.	+	0	ID=cds0000145;Parent=ucsf_hc.01_1.G186AR.00145
Supercontig_2.1	GeneSet	cds	467671	468098	.	+	0	ID=cds0000145;Parent=ucsf_hc.01_1.G186AR.00145
Supercontig_2.1	GeneSet	cds	468254	468284	.	+	0	ID=cds0000145;Parent=ucsf_hc.01_1.G186AR.00145
Supercontig_2.1	GeneSet	gene	467017	471440	.	-	.	ID=ucsf_hc.01_1.G186AR.00146;Name=ucsf_hc.01_1.G186AR.00146
Supercontig_2.1	GeneSet	exon	471364	471440	.	-	.	Parent=ucsf_hc.01_1.G186AR.00146
Supercontig_2.1	GeneSet	exon	471127	471268	.	-	.	Parent=ucsf_hc.01_1.G186AR.00146
Supercontig_2.1	GeneSet	exon	470763	471012	.	-	.	Parent=ucsf_hc.01_1.G186AR.00146
Supercontig_2.1	GeneSet	exon	467017	470583	.	-	.	Parent=ucsf_hc.01_1.G186AR.00146
Supercontig_2.1	GeneSet	cds	471364	471366	.	-	0	ID=cds0000146;Parent=ucsf_hc.01_1.G186AR.00146
Supercontig_2.1	GeneSet	cds	471127	471268	.	-	0	ID=cds0000146;Parent=ucsf_hc.01_1.G186AR.00146
Supercontig_2.1	GeneSet	cds	470763	471012	.	-	0	ID=cds0000146;Parent=ucsf_hc.01_1.G186AR.00146
Supercontig_2.1	GeneSet	cds	470460	470583	.	-	0	ID=cds0000146;Parent=ucsf_hc.01_1.G186AR.00146
Supercontig_2.1	GeneSet	gene	471576	473261	.	+	.	ID=ucsf_hc.01_1.G186AR.00147;Name=ucsf_hc.01_1.G186AR.00147
Supercontig_2.1	GeneSet	exon	471576	471777	.	+	.	Parent=ucsf_hc.01_1.G186AR.00147
Supercontig_2.1	GeneSet	exon	471857	471865	.	+	.	Parent=ucsf_hc.01_1.G186AR.00147
Supercontig_2.1	GeneSet	exon	471937	472008	.	+	.	Parent=ucsf_hc.01_1.G186AR.00147
Supercontig_2.1	GeneSet	exon	472089	472521	.	+	.	Parent=ucsf_hc.01_1.G186AR.00147
Supercontig_2.1	GeneSet	exon	472603	472665	.	+	.	Parent=ucsf_hc.01_1.G186AR.00147
Supercontig_2.1	GeneSet	exon	472763	473261	.	+	.	Parent=ucsf_hc.01_1.G186AR.00147
Supercontig_2.1	GeneSet	cds	471751	471777	.	+	0	ID=cds0000147;Parent=ucsf_hc.01_1.G186AR.00147
Supercontig_2.1	GeneSet	cds	471857	471865	.	+	0	ID=cds0000147;Parent=ucsf_hc.01_1.G186AR.00147
Supercontig_2.1	GeneSet	cds	471937	472008	.	+	0	ID=cds0000147;Parent=ucsf_hc.01_1.G186AR.00147
Supercontig_2.1	GeneSet	cds	472089	472521	.	+	0	ID=cds0000147;Parent=ucsf_hc.01_1.G186AR.00147
Supercontig_2.1	GeneSet	cds	472603	472665	.	+	0	ID=cds0000147;Parent=ucsf_hc.01_1.G186AR.00147
Supercontig_2.1	GeneSet	cds	472763	472842	.	+	0	ID=cds0000147;Parent=ucsf_hc.01_1.G186AR.00147
Supercontig_2.1	GeneSet	gene	473440	475271	.	+	.	ID=ucsf_hc.01_1.G186AR.00148;Name=ucsf_hc.01_1.G186AR.00148
Supercontig_2.1	GeneSet	exon	473440	473677	.	+	.	Parent=ucsf_hc.01_1.G186AR.00148
Supercontig_2.1	GeneSet	exon	473885	473957	.	+	.	Parent=ucsf_hc.01_1.G186AR.00148
Supercontig_2.1	GeneSet	exon	474166	474324	.	+	.	Parent=ucsf_hc.01_1.G186AR.00148
Supercontig_2.1	GeneSet	exon	474551	475271	.	+	.	Parent=ucsf_hc.01_1.G186AR.00148
Supercontig_2.1	GeneSet	cds	473605	473677	.	+	0	ID=cds0000148;Parent=ucsf_hc.01_1.G186AR.00148
Supercontig_2.1	GeneSet	cds	473885	473957	.	+	0	ID=cds0000148;Parent=ucsf_hc.01_1.G186AR.00148
Supercontig_2.1	GeneSet	cds	474166	474324	.	+	0	ID=cds0000148;Parent=ucsf_hc.01_1.G186AR.00148
Supercontig_2.1	GeneSet	cds	474551	474668	.	+	0	ID=cds0000148;Parent=ucsf_hc.01_1.G186AR.00148
Supercontig_2.1	GeneSet	gene	475155	478416	.	-	.	ID=ucsf_hc.01_1.G186AR.00149;Name=ucsf_hc.01_1.G186AR.00149
Supercontig_2.1	GeneSet	exon	476088	478416	.	-	.	Parent=ucsf_hc.01_1.G186AR.00149
Supercontig_2.1	GeneSet	exon	475155	475966	.	-	.	Parent=ucsf_hc.01_1.G186AR.00149
Supercontig_2.1	GeneSet	cds	476088	478196	.	-	0	ID=cds0000149;Parent=ucsf_hc.01_1.G186AR.00149
Supercontig_2.1	GeneSet	cds	475805	475966	.	-	0	ID=cds0000149;Parent=ucsf_hc.01_1.G186AR.00149
Supercontig_2.1	GeneSet	gene	479084	484010	.	+	.	ID=ucsf_hc.01_1.G186AR.00150;Name=ucsf_hc.01_1.G186AR.00150
Supercontig_2.1	GeneSet	exon	479084	479825	.	+	.	Parent=ucsf_hc.01_1.G186AR.00150
Supercontig_2.1	GeneSet	exon	479885	480476	.	+	.	Parent=ucsf_hc.01_1.G186AR.00150
Supercontig_2.1	GeneSet	exon	480557	480722	.	+	.	Parent=ucsf_hc.01_1.G186AR.00150
Supercontig_2.1	GeneSet	exon	480782	484010	.	+	.	Parent=ucsf_hc.01_1.G186AR.00150
Supercontig_2.1	GeneSet	cds	479324	479825	.	+	0	ID=cds0000150;Parent=ucsf_hc.01_1.G186AR.00150
Supercontig_2.1	GeneSet	cds	479885	480476	.	+	0	ID=cds0000150;Parent=ucsf_hc.01_1.G186AR.00150
Supercontig_2.1	GeneSet	cds	480557	480722	.	+	0	ID=cds0000150;Parent=ucsf_hc.01_1.G186AR.00150
Supercontig_2.1	GeneSet	cds	480782	483400	.	+	0	ID=cds0000150;Parent=ucsf_hc.01_1.G186AR.00150
Supercontig_2.1	GeneSet	gene	484391	487673	.	+	.	ID=ucsf_hc.01_1.G186AR.00151;Name=ucsf_hc.01_1.G186AR.00151
Supercontig_2.1	GeneSet	exon	484391	485840	.	+	.	Parent=ucsf_hc.01_1.G186AR.00151
Supercontig_2.1	GeneSet	exon	485903	486264	.	+	.	Parent=ucsf_hc.01_1.G186AR.00151
Supercontig_2.1	GeneSet	exon	486321	486470	.	+	.	Parent=ucsf_hc.01_1.G186AR.00151
Supercontig_2.1	GeneSet	exon	486534	486745	.	+	.	Parent=ucsf_hc.01_1.G186AR.00151
Supercontig_2.1	GeneSet	exon	486807	486899	.	+	.	Parent=ucsf_hc.01_1.G186AR.00151
Supercontig_2.1	GeneSet	exon	486972	487673	.	+	.	Parent=ucsf_hc.01_1.G186AR.00151
Supercontig_2.1	GeneSet	cds	485971	486264	.	+	0	ID=cds0000151;Parent=ucsf_hc.01_1.G186AR.00151
Supercontig_2.1	GeneSet	cds	486321	486470	.	+	0	ID=cds0000151;Parent=ucsf_hc.01_1.G186AR.00151
Supercontig_2.1	GeneSet	cds	486534	486745	.	+	0	ID=cds0000151;Parent=ucsf_hc.01_1.G186AR.00151
Supercontig_2.1	GeneSet	cds	486807	486899	.	+	0	ID=cds0000151;Parent=ucsf_hc.01_1.G186AR.00151
Supercontig_2.1	GeneSet	cds	486972	487233	.	+	0	ID=cds0000151;Parent=ucsf_hc.01_1.G186AR.00151
Supercontig_2.1	GeneSet	gene	487851	489474	.	-	.	ID=ucsf_hc.01_1.G186AR.00152;Name=ucsf_hc.01_1.G186AR.00152
Supercontig_2.1	GeneSet	exon	489204	489474	.	-	.	Parent=ucsf_hc.01_1.G186AR.00152
Supercontig_2.1	GeneSet	exon	488953	489150	.	-	.	Parent=ucsf_hc.01_1.G186AR.00152
Supercontig_2.1	GeneSet	exon	487851	488901	.	-	.	Parent=ucsf_hc.01_1.G186AR.00152
Supercontig_2.1	GeneSet	cds	489204	489436	.	-	0	ID=cds0000152;Parent=ucsf_hc.01_1.G186AR.00152
Supercontig_2.1	GeneSet	cds	488976	489150	.	-	0	ID=cds0000152;Parent=ucsf_hc.01_1.G186AR.00152
Supercontig_2.1	GeneSet	gene	492537	493285	.	-	.	ID=ucsf_hc.01_1.G186AR.00153;Name=ucsf_hc.01_1.G186AR.00153
Supercontig_2.1	GeneSet	exon	492917	493285	.	-	.	Parent=ucsf_hc.01_1.G186AR.00153
Supercontig_2.1	GeneSet	exon	492537	492807	.	-	.	Parent=ucsf_hc.01_1.G186AR.00153
Supercontig_2.1	GeneSet	cds	492945	493160	.	-	0	ID=cds0000153;Parent=ucsf_hc.01_1.G186AR.00153
Supercontig_2.1	GeneSet	gene	494839	497142	.	+	.	ID=ucsf_hc.01_1.G186AR.00154;Name=ucsf_hc.01_1.G186AR.00154
Supercontig_2.1	GeneSet	exon	494839	495141	.	+	.	Parent=ucsf_hc.01_1.G186AR.00154
Supercontig_2.1	GeneSet	exon	495200	495694	.	+	.	Parent=ucsf_hc.01_1.G186AR.00154
Supercontig_2.1	GeneSet	exon	495768	495923	.	+	.	Parent=ucsf_hc.01_1.G186AR.00154
Supercontig_2.1	GeneSet	exon	496008	497142	.	+	.	Parent=ucsf_hc.01_1.G186AR.00154
Supercontig_2.1	GeneSet	cds	495079	495141	.	+	0	ID=cds0000154;Parent=ucsf_hc.01_1.G186AR.00154
Supercontig_2.1	GeneSet	cds	495200	495694	.	+	0	ID=cds0000154;Parent=ucsf_hc.01_1.G186AR.00154
Supercontig_2.1	GeneSet	cds	495768	495923	.	+	0	ID=cds0000154;Parent=ucsf_hc.01_1.G186AR.00154
Supercontig_2.1	GeneSet	cds	496008	496676	.	+	0	ID=cds0000154;Parent=ucsf_hc.01_1.G186AR.00154
Supercontig_2.1	GeneSet	gene	497083	497491	.	-	.	ID=ucsf_hc.01_1.G186AR.00155;Name=ucsf_hc.01_1.G186AR.00155
Supercontig_2.1	GeneSet	exon	497083	497491	.	-	.	Parent=ucsf_hc.01_1.G186AR.00155
Supercontig_2.1	GeneSet	gene	498377	499166	.	-	.	ID=ucsf_hc.01_1.G186AR.00156;Name=ucsf_hc.01_1.G186AR.00156
Supercontig_2.1	GeneSet	exon	499134	499166	.	-	.	Parent=ucsf_hc.01_1.G186AR.00156
Supercontig_2.1	GeneSet	exon	498377	498981	.	-	.	Parent=ucsf_hc.01_1.G186AR.00156
Supercontig_2.1	GeneSet	cds	498655	498960	.	-	0	ID=cds0000156;Parent=ucsf_hc.01_1.G186AR.00156
Supercontig_2.1	GeneSet	gene	498730	502110	.	+	.	ID=ucsf_hc.01_1.G186AR.00157;Name=ucsf_hc.01_1.G186AR.00157
Supercontig_2.1	GeneSet	exon	498730	502110	.	+	.	Parent=ucsf_hc.01_1.G186AR.00157
Supercontig_2.1	GeneSet	cds	499159	500814	.	+	0	ID=cds0000157;Parent=ucsf_hc.01_1.G186AR.00157
Supercontig_2.1	GeneSet	gene	501566	502639	.	-	.	ID=ucsf_hc.01_1.G186AR.00158;Name=ucsf_hc.01_1.G186AR.00158
Supercontig_2.1	GeneSet	exon	501566	502639	.	-	.	Parent=ucsf_hc.01_1.G186AR.00158
Supercontig_2.1	GeneSet	cds	502408	502623	.	-	0	ID=cds0000158;Parent=ucsf_hc.01_1.G186AR.00158
Supercontig_2.1	GeneSet	gene	502766	505925	.	+	.	ID=ucsf_hc.01_1.G186AR.00159;Name=ucsf_hc.01_1.G186AR.00159
Supercontig_2.1	GeneSet	exon	502766	503512	.	+	.	Parent=ucsf_hc.01_1.G186AR.00159
Supercontig_2.1	GeneSet	exon	503745	503849	.	+	.	Parent=ucsf_hc.01_1.G186AR.00159
Supercontig_2.1	GeneSet	exon	503946	505925	.	+	.	Parent=ucsf_hc.01_1.G186AR.00159
Supercontig_2.1	GeneSet	cds	503241	503512	.	+	0	ID=cds0000159;Parent=ucsf_hc.01_1.G186AR.00159
Supercontig_2.1	GeneSet	cds	503745	503849	.	+	0	ID=cds0000159;Parent=ucsf_hc.01_1.G186AR.00159
Supercontig_2.1	GeneSet	cds	503946	504723	.	+	0	ID=cds0000159;Parent=ucsf_hc.01_1.G186AR.00159
Supercontig_2.1	GeneSet	gene	505445	507652	.	-	.	ID=ucsf_hc.01_1.G186AR.00160;Name=ucsf_hc.01_1.G186AR.00160
Supercontig_2.1	GeneSet	exon	506498	507652	.	-	.	Parent=ucsf_hc.01_1.G186AR.00160
Supercontig_2.1	GeneSet	exon	506367	506420	.	-	.	Parent=ucsf_hc.01_1.G186AR.00160
Supercontig_2.1	GeneSet	exon	505445	506269	.	-	.	Parent=ucsf_hc.01_1.G186AR.00160
Supercontig_2.1	GeneSet	cds	506498	506500	.	-	0	ID=cds0000160;Parent=ucsf_hc.01_1.G186AR.00160
Supercontig_2.1	GeneSet	cds	506367	506420	.	-	0	ID=cds0000160;Parent=ucsf_hc.01_1.G186AR.00160
Supercontig_2.1	GeneSet	cds	505973	506269	.	-	0	ID=cds0000160;Parent=ucsf_hc.01_1.G186AR.00160
Supercontig_2.1	GeneSet	gene	507882	510488	.	+	.	ID=ucsf_hc.01_1.G186AR.00161;Name=ucsf_hc.01_1.G186AR.00161
Supercontig_2.1	GeneSet	exon	507882	508146	.	+	.	Parent=ucsf_hc.01_1.G186AR.00161
Supercontig_2.1	GeneSet	exon	508272	508616	.	+	.	Parent=ucsf_hc.01_1.G186AR.00161
Supercontig_2.1	GeneSet	exon	508673	508860	.	+	.	Parent=ucsf_hc.01_1.G186AR.00161
Supercontig_2.1	GeneSet	exon	508921	510488	.	+	.	Parent=ucsf_hc.01_1.G186AR.00161
Supercontig_2.1	GeneSet	cds	508385	508616	.	+	0	ID=cds0000161;Parent=ucsf_hc.01_1.G186AR.00161
Supercontig_2.1	GeneSet	cds	508673	508860	.	+	0	ID=cds0000161;Parent=ucsf_hc.01_1.G186AR.00161
Supercontig_2.1	GeneSet	cds	508921	509415	.	+	0	ID=cds0000161;Parent=ucsf_hc.01_1.G186AR.00161
Supercontig_2.1	GeneSet	gene	510544	513397	.	-	.	ID=ucsf_hc.01_1.G186AR.00162;Name=ucsf_hc.01_1.G186AR.00162
Supercontig_2.1	GeneSet	exon	513152	513397	.	-	.	Parent=ucsf_hc.01_1.G186AR.00162
Supercontig_2.1	GeneSet	exon	512909	513027	.	-	.	Parent=ucsf_hc.01_1.G186AR.00162
Supercontig_2.1	GeneSet	exon	512722	512793	.	-	.	Parent=ucsf_hc.01_1.G186AR.00162
Supercontig_2.1	GeneSet	exon	512557	512643	.	-	.	Parent=ucsf_hc.01_1.G186AR.00162
Supercontig_2.1	GeneSet	exon	512358	512489	.	-	.	Parent=ucsf_hc.01_1.G186AR.00162
Supercontig_2.1	GeneSet	exon	511893	512254	.	-	.	Parent=ucsf_hc.01_1.G186AR.00162
Supercontig_2.1	GeneSet	exon	511294	511756	.	-	.	Parent=ucsf_hc.01_1.G186AR.00162
Supercontig_2.1	GeneSet	exon	510544	511177	.	-	.	Parent=ucsf_hc.01_1.G186AR.00162
Supercontig_2.1	GeneSet	cds	513152	513365	.	-	0	ID=cds0000162;Parent=ucsf_hc.01_1.G186AR.00162
Supercontig_2.1	GeneSet	cds	512909	513027	.	-	0	ID=cds0000162;Parent=ucsf_hc.01_1.G186AR.00162
Supercontig_2.1	GeneSet	cds	512722	512793	.	-	0	ID=cds0000162;Parent=ucsf_hc.01_1.G186AR.00162
Supercontig_2.1	GeneSet	cds	512557	512643	.	-	0	ID=cds0000162;Parent=ucsf_hc.01_1.G186AR.00162
Supercontig_2.1	GeneSet	cds	512358	512489	.	-	0	ID=cds0000162;Parent=ucsf_hc.01_1.G186AR.00162
Supercontig_2.1	GeneSet	cds	511893	512254	.	-	0	ID=cds0000162;Parent=ucsf_hc.01_1.G186AR.00162
Supercontig_2.1	GeneSet	cds	511294	511756	.	-	0	ID=cds0000162;Parent=ucsf_hc.01_1.G186AR.00162
Supercontig_2.1	GeneSet	cds	510857	511177	.	-	0	ID=cds0000162;Parent=ucsf_hc.01_1.G186AR.00162
Supercontig_2.1	GeneSet	gene	513546	515325	.	+	.	ID=ucsf_hc.01_1.G186AR.00163;Name=ucsf_hc.01_1.G186AR.00163
Supercontig_2.1	GeneSet	exon	513546	513746	.	+	.	Parent=ucsf_hc.01_1.G186AR.00163
Supercontig_2.1	GeneSet	exon	513858	515325	.	+	.	Parent=ucsf_hc.01_1.G186AR.00163
Supercontig_2.1	GeneSet	cds	513704	513746	.	+	0	ID=cds0000163;Parent=ucsf_hc.01_1.G186AR.00163
Supercontig_2.1	GeneSet	cds	513858	514342	.	+	0	ID=cds0000163;Parent=ucsf_hc.01_1.G186AR.00163
Supercontig_2.1	GeneSet	gene	513654	515411	.	-	.	ID=ucsf_hc.01_1.G186AR.00164;Name=ucsf_hc.01_1.G186AR.00164
Supercontig_2.1	GeneSet	exon	515235	515411	.	-	.	Parent=ucsf_hc.01_1.G186AR.00164
Supercontig_2.1	GeneSet	exon	515147	515159	.	-	.	Parent=ucsf_hc.01_1.G186AR.00164
Supercontig_2.1	GeneSet	exon	515005	515088	.	-	.	Parent=ucsf_hc.01_1.G186AR.00164
Supercontig_2.1	GeneSet	exon	514883	514929	.	-	.	Parent=ucsf_hc.01_1.G186AR.00164
Supercontig_2.1	GeneSet	exon	513858	514761	.	-	.	Parent=ucsf_hc.01_1.G186AR.00164
Supercontig_2.1	GeneSet	exon	513654	513746	.	-	.	Parent=ucsf_hc.01_1.G186AR.00164
Supercontig_2.1	GeneSet	cds	515235	515270	.	-	0	ID=cds0000164;Parent=ucsf_hc.01_1.G186AR.00164
Supercontig_2.1	GeneSet	cds	515147	515159	.	-	0	ID=cds0000164;Parent=ucsf_hc.01_1.G186AR.00164
Supercontig_2.1	GeneSet	cds	515005	515088	.	-	0	ID=cds0000164;Parent=ucsf_hc.01_1.G186AR.00164
Supercontig_2.1	GeneSet	cds	514883	514929	.	-	0	ID=cds0000164;Parent=ucsf_hc.01_1.G186AR.00164
Supercontig_2.1	GeneSet	cds	514681	514761	.	-	0	ID=cds0000164;Parent=ucsf_hc.01_1.G186AR.00164
Supercontig_2.1	GeneSet	gene	515557	516821	.	+	.	ID=ucsf_hc.01_1.G186AR.00165;Name=ucsf_hc.01_1.G186AR.00165
Supercontig_2.1	GeneSet	exon	515557	515723	.	+	.	Parent=ucsf_hc.01_1.G186AR.00165
Supercontig_2.1	GeneSet	exon	515929	516057	.	+	.	Parent=ucsf_hc.01_1.G186AR.00165
Supercontig_2.1	GeneSet	exon	516221	516821	.	+	.	Parent=ucsf_hc.01_1.G186AR.00165
Supercontig_2.1	GeneSet	cds	515660	515723	.	+	0	ID=cds0000165;Parent=ucsf_hc.01_1.G186AR.00165
Supercontig_2.1	GeneSet	cds	515929	516057	.	+	0	ID=cds0000165;Parent=ucsf_hc.01_1.G186AR.00165
Supercontig_2.1	GeneSet	cds	516221	516264	.	+	0	ID=cds0000165;Parent=ucsf_hc.01_1.G186AR.00165
Supercontig_2.1	GeneSet	gene	516956	518436	.	-	.	ID=ucsf_hc.01_1.G186AR.00166;Name=ucsf_hc.01_1.G186AR.00166
Supercontig_2.1	GeneSet	exon	518155	518436	.	-	.	Parent=ucsf_hc.01_1.G186AR.00166
Supercontig_2.1	GeneSet	exon	516956	517899	.	-	.	Parent=ucsf_hc.01_1.G186AR.00166
Supercontig_2.1	GeneSet	cds	517368	517610	.	-	0	ID=cds0000166;Parent=ucsf_hc.01_1.G186AR.00166
Supercontig_2.1	GeneSet	gene	518566	519235	.	+	.	ID=ucsf_hc.01_1.G186AR.00167;Name=ucsf_hc.01_1.G186AR.00167
Supercontig_2.1	GeneSet	exon	518566	519235	.	+	.	Parent=ucsf_hc.01_1.G186AR.00167
Supercontig_2.1	GeneSet	gene	518570	521106	.	-	.	ID=ucsf_hc.01_1.G186AR.00168;Name=ucsf_hc.01_1.G186AR.00168
Supercontig_2.1	GeneSet	exon	520926	521106	.	-	.	Parent=ucsf_hc.01_1.G186AR.00168
Supercontig_2.1	GeneSet	exon	520629	520815	.	-	.	Parent=ucsf_hc.01_1.G186AR.00168
Supercontig_2.1	GeneSet	exon	520349	520480	.	-	.	Parent=ucsf_hc.01_1.G186AR.00168
Supercontig_2.1	GeneSet	exon	519220	520252	.	-	.	Parent=ucsf_hc.01_1.G186AR.00168
Supercontig_2.1	GeneSet	exon	518570	519096	.	-	.	Parent=ucsf_hc.01_1.G186AR.00168
Supercontig_2.1	GeneSet	cds	520926	520969	.	-	0	ID=cds0000168;Parent=ucsf_hc.01_1.G186AR.00168
Supercontig_2.1	GeneSet	cds	520629	520815	.	-	0	ID=cds0000168;Parent=ucsf_hc.01_1.G186AR.00168
Supercontig_2.1	GeneSet	cds	520349	520480	.	-	0	ID=cds0000168;Parent=ucsf_hc.01_1.G186AR.00168
Supercontig_2.1	GeneSet	cds	519220	520252	.	-	0	ID=cds0000168;Parent=ucsf_hc.01_1.G186AR.00168
Supercontig_2.1	GeneSet	cds	518798	519096	.	-	0	ID=cds0000168;Parent=ucsf_hc.01_1.G186AR.00168
Supercontig_2.1	GeneSet	gene	521415	522894	.	+	.	ID=ucsf_hc.01_1.G186AR.00169;Name=ucsf_hc.01_1.G186AR.00169
Supercontig_2.1	GeneSet	exon	521415	522894	.	+	.	Parent=ucsf_hc.01_1.G186AR.00169
Supercontig_2.1	GeneSet	cds	522218	522448	.	+	0	ID=cds0000169;Parent=ucsf_hc.01_1.G186AR.00169
Supercontig_2.1	GeneSet	gene	523240	525167	.	+	.	ID=ucsf_hc.01_1.G186AR.00170;Name=ucsf_hc.01_1.G186AR.00170
Supercontig_2.1	GeneSet	exon	523240	525167	.	+	.	Parent=ucsf_hc.01_1.G186AR.00170
Supercontig_2.1	GeneSet	cds	523450	524901	.	+	0	ID=cds0000170;Parent=ucsf_hc.01_1.G186AR.00170
Supercontig_2.1	GeneSet	gene	525838	526318	.	-	.	ID=ucsf_hc.01_1.G186AR.00171;Name=ucsf_hc.01_1.G186AR.00171
Supercontig_2.1	GeneSet	exon	525838	526318	.	-	.	Parent=ucsf_hc.01_1.G186AR.00171
Supercontig_2.1	GeneSet	gene	526699	529978	.	-	.	ID=ucsf_hc.01_1.G186AR.00172;Name=ucsf_hc.01_1.G186AR.00172
Supercontig_2.1	GeneSet	exon	529387	529978	.	-	.	Parent=ucsf_hc.01_1.G186AR.00172
Supercontig_2.1	GeneSet	exon	528980	529254	.	-	.	Parent=ucsf_hc.01_1.G186AR.00172
Supercontig_2.1	GeneSet	exon	528756	528904	.	-	.	Parent=ucsf_hc.01_1.G186AR.00172
Supercontig_2.1	GeneSet	exon	528447	528690	.	-	.	Parent=ucsf_hc.01_1.G186AR.00172
Supercontig_2.1	GeneSet	exon	526699	528381	.	-	.	Parent=ucsf_hc.01_1.G186AR.00172
Supercontig_2.1	GeneSet	cds	529387	529672	.	-	0	ID=cds0000172;Parent=ucsf_hc.01_1.G186AR.00172
Supercontig_2.1	GeneSet	cds	528980	529254	.	-	0	ID=cds0000172;Parent=ucsf_hc.01_1.G186AR.00172
Supercontig_2.1	GeneSet	cds	528756	528904	.	-	0	ID=cds0000172;Parent=ucsf_hc.01_1.G186AR.00172
Supercontig_2.1	GeneSet	cds	528447	528690	.	-	0	ID=cds0000172;Parent=ucsf_hc.01_1.G186AR.00172
Supercontig_2.1	GeneSet	cds	527839	528381	.	-	0	ID=cds0000172;Parent=ucsf_hc.01_1.G186AR.00172
Supercontig_2.1	GeneSet	gene	530300	537376	.	+	.	ID=ucsf_hc.01_1.G186AR.00173;Name=ucsf_hc.01_1.G186AR.00173
Supercontig_2.1	GeneSet	exon	530300	530875	.	+	.	Parent=ucsf_hc.01_1.G186AR.00173
Supercontig_2.1	GeneSet	exon	530944	536034	.	+	.	Parent=ucsf_hc.01_1.G186AR.00173
Supercontig_2.1	GeneSet	exon	536237	536512	.	+	.	Parent=ucsf_hc.01_1.G186AR.00173
Supercontig_2.1	GeneSet	exon	536577	537376	.	+	.	Parent=ucsf_hc.01_1.G186AR.00173
Supercontig_2.1	GeneSet	cds	530496	530875	.	+	0	ID=cds0000173;Parent=ucsf_hc.01_1.G186AR.00173
Supercontig_2.1	GeneSet	cds	530944	533752	.	+	0	ID=cds0000173;Parent=ucsf_hc.01_1.G186AR.00173
Supercontig_2.1	GeneSet	gene	532474	536459	.	-	.	ID=ucsf_hc.01_1.G186AR.00174;Name=ucsf_hc.01_1.G186AR.00174
Supercontig_2.1	GeneSet	exon	536069	536459	.	-	.	Parent=ucsf_hc.01_1.G186AR.00174
Supercontig_2.1	GeneSet	exon	535705	535988	.	-	.	Parent=ucsf_hc.01_1.G186AR.00174
Supercontig_2.1	GeneSet	exon	532474	535597	.	-	.	Parent=ucsf_hc.01_1.G186AR.00174
Supercontig_2.1	GeneSet	cds	536069	536119	.	-	0	ID=cds0000174;Parent=ucsf_hc.01_1.G186AR.00174
Supercontig_2.1	GeneSet	cds	535705	535988	.	-	0	ID=cds0000174;Parent=ucsf_hc.01_1.G186AR.00174
Supercontig_2.1	GeneSet	cds	535099	535597	.	-	0	ID=cds0000174;Parent=ucsf_hc.01_1.G186AR.00174
Supercontig_2.1	GeneSet	gene	537583	539826	.	+	.	ID=ucsf_hc.01_1.G186AR.00175;Name=ucsf_hc.01_1.G186AR.00175
Supercontig_2.1	GeneSet	exon	537583	539826	.	+	.	Parent=ucsf_hc.01_1.G186AR.00175
Supercontig_2.1	GeneSet	cds	539349	539534	.	+	0	ID=cds0000175;Parent=ucsf_hc.01_1.G186AR.00175
Supercontig_2.1	GeneSet	gene	538840	539932	.	-	.	ID=ucsf_hc.01_1.G186AR.00176;Name=ucsf_hc.01_1.G186AR.00176
Supercontig_2.1	GeneSet	exon	538840	539932	.	-	.	Parent=ucsf_hc.01_1.G186AR.00176
Supercontig_2.1	GeneSet	gene	540961	543555	.	+	.	ID=ucsf_hc.01_1.G186AR.00177;Name=ucsf_hc.01_1.G186AR.00177
Supercontig_2.1	GeneSet	exon	540961	541868	.	+	.	Parent=ucsf_hc.01_1.G186AR.00177
Supercontig_2.1	GeneSet	exon	542421	542707	.	+	.	Parent=ucsf_hc.01_1.G186AR.00177
Supercontig_2.1	GeneSet	exon	542987	543555	.	+	.	Parent=ucsf_hc.01_1.G186AR.00177
Supercontig_2.1	GeneSet	cds	541199	541868	.	+	0	ID=cds0000177;Parent=ucsf_hc.01_1.G186AR.00177
Supercontig_2.1	GeneSet	cds	542421	542707	.	+	0	ID=cds0000177;Parent=ucsf_hc.01_1.G186AR.00177
Supercontig_2.1	GeneSet	cds	542987	543034	.	+	0	ID=cds0000177;Parent=ucsf_hc.01_1.G186AR.00177
Supercontig_2.1	GeneSet	gene	543092	543726	.	-	.	ID=ucsf_hc.01_1.G186AR.00178;Name=ucsf_hc.01_1.G186AR.00178
Supercontig_2.1	GeneSet	exon	543092	543726	.	-	.	Parent=ucsf_hc.01_1.G186AR.00178
Supercontig_2.1	GeneSet	gene	543758	545718	.	-	.	ID=ucsf_hc.01_1.G186AR.00179;Name=ucsf_hc.01_1.G186AR.00179
Supercontig_2.1	GeneSet	exon	544782	545718	.	-	.	Parent=ucsf_hc.01_1.G186AR.00179
Supercontig_2.1	GeneSet	exon	543758	544715	.	-	.	Parent=ucsf_hc.01_1.G186AR.00179
Supercontig_2.1	GeneSet	cds	544782	545041	.	-	0	ID=cds0000179;Parent=ucsf_hc.01_1.G186AR.00179
Supercontig_2.1	GeneSet	cds	544235	544715	.	-	0	ID=cds0000179;Parent=ucsf_hc.01_1.G186AR.00179
Supercontig_2.1	GeneSet	gene	545719	547992	.	-	.	ID=ucsf_hc.01_1.G186AR.00180;Name=ucsf_hc.01_1.G186AR.00180
Supercontig_2.1	GeneSet	exon	545719	547992	.	-	.	Parent=ucsf_hc.01_1.G186AR.00180
Supercontig_2.1	GeneSet	cds	546395	547906	.	-	0	ID=cds0000180;Parent=ucsf_hc.01_1.G186AR.00180
Supercontig_2.1	GeneSet	gene	548168	549060	.	+	.	ID=ucsf_hc.01_1.G186AR.00181;Name=ucsf_hc.01_1.G186AR.00181
Supercontig_2.1	GeneSet	exon	548168	549060	.	+	.	Parent=ucsf_hc.01_1.G186AR.00181
Supercontig_2.1	GeneSet	cds	548622	548801	.	+	0	ID=cds0000181;Parent=ucsf_hc.01_1.G186AR.00181
Supercontig_2.1	GeneSet	gene	549213	549736	.	+	.	ID=ucsf_hc.01_1.G186AR.00182;Name=ucsf_hc.01_1.G186AR.00182
Supercontig_2.1	GeneSet	exon	549213	549736	.	+	.	Parent=ucsf_hc.01_1.G186AR.00182
Supercontig_2.1	GeneSet	gene	549803	550108	.	-	.	ID=ucsf_hc.01_1.G186AR.00183;Name=ucsf_hc.01_1.G186AR.00183
Supercontig_2.1	GeneSet	exon	549803	550108	.	-	.	Parent=ucsf_hc.01_1.G186AR.00183
Supercontig_2.1	GeneSet	gene	551347	554205	.	+	.	ID=ucsf_hc.01_1.G186AR.00184;Name=ucsf_hc.01_1.G186AR.00184
Supercontig_2.1	GeneSet	exon	551347	552188	.	+	.	Parent=ucsf_hc.01_1.G186AR.00184
Supercontig_2.1	GeneSet	exon	552400	552519	.	+	.	Parent=ucsf_hc.01_1.G186AR.00184
Supercontig_2.1	GeneSet	exon	552587	552930	.	+	.	Parent=ucsf_hc.01_1.G186AR.00184
Supercontig_2.1	GeneSet	exon	553017	553100	.	+	.	Parent=ucsf_hc.01_1.G186AR.00184
Supercontig_2.1	GeneSet	exon	553210	554205	.	+	.	Parent=ucsf_hc.01_1.G186AR.00184
Supercontig_2.1	GeneSet	cds	551583	552188	.	+	0	ID=cds0000184;Parent=ucsf_hc.01_1.G186AR.00184
Supercontig_2.1	GeneSet	cds	552400	552519	.	+	0	ID=cds0000184;Parent=ucsf_hc.01_1.G186AR.00184
Supercontig_2.1	GeneSet	cds	552587	552930	.	+	0	ID=cds0000184;Parent=ucsf_hc.01_1.G186AR.00184
Supercontig_2.1	GeneSet	cds	553017	553100	.	+	0	ID=cds0000184;Parent=ucsf_hc.01_1.G186AR.00184
Supercontig_2.1	GeneSet	cds	553210	553348	.	+	0	ID=cds0000184;Parent=ucsf_hc.01_1.G186AR.00184
Supercontig_2.1	GeneSet	gene	554888	556454	.	-	.	ID=ucsf_hc.01_1.G186AR.00185;Name=ucsf_hc.01_1.G186AR.00185
Supercontig_2.1	GeneSet	exon	555976	556454	.	-	.	Parent=ucsf_hc.01_1.G186AR.00185
Supercontig_2.1	GeneSet	exon	555825	555886	.	-	.	Parent=ucsf_hc.01_1.G186AR.00185
Supercontig_2.1	GeneSet	exon	554888	555755	.	-	.	Parent=ucsf_hc.01_1.G186AR.00185
Supercontig_2.1	GeneSet	cds	555976	555981	.	-	0	ID=cds0000185;Parent=ucsf_hc.01_1.G186AR.00185
Supercontig_2.1	GeneSet	cds	555825	555886	.	-	0	ID=cds0000185;Parent=ucsf_hc.01_1.G186AR.00185
Supercontig_2.1	GeneSet	cds	555242	555755	.	-	0	ID=cds0000185;Parent=ucsf_hc.01_1.G186AR.00185
Supercontig_2.1	GeneSet	gene	555243	555872	.	+	.	ID=ucsf_hc.01_1.G186AR.00186;Name=ucsf_hc.01_1.G186AR.00186
Supercontig_2.1	GeneSet	exon	555243	555453	.	+	.	Parent=ucsf_hc.01_1.G186AR.00186
Supercontig_2.1	GeneSet	exon	555584	555872	.	+	.	Parent=ucsf_hc.01_1.G186AR.00186
Supercontig_2.1	GeneSet	gene	558096	558734	.	+	.	ID=ucsf_hc.01_1.G186AR.00187;Name=ucsf_hc.01_1.G186AR.00187
Supercontig_2.1	GeneSet	exon	558096	558734	.	+	.	Parent=ucsf_hc.01_1.G186AR.00187
Supercontig_2.1	GeneSet	cds	558275	558466	.	+	0	ID=cds0000187;Parent=ucsf_hc.01_1.G186AR.00187
Supercontig_2.1	GeneSet	gene	558589	559772	.	-	.	ID=ucsf_hc.01_1.G186AR.00188;Name=ucsf_hc.01_1.G186AR.00188
Supercontig_2.1	GeneSet	exon	559484	559772	.	-	.	Parent=ucsf_hc.01_1.G186AR.00188
Supercontig_2.1	GeneSet	exon	558589	559377	.	-	.	Parent=ucsf_hc.01_1.G186AR.00188
Supercontig_2.1	GeneSet	cds	558942	559259	.	-	0	ID=cds0000188;Parent=ucsf_hc.01_1.G186AR.00188
Supercontig_2.1	GeneSet	gene	559903	561542	.	+	.	ID=ucsf_hc.01_1.G186AR.00189;Name=ucsf_hc.01_1.G186AR.00189
Supercontig_2.1	GeneSet	exon	559903	560366	.	+	.	Parent=ucsf_hc.01_1.G186AR.00189
Supercontig_2.1	GeneSet	exon	560444	560703	.	+	.	Parent=ucsf_hc.01_1.G186AR.00189
Supercontig_2.1	GeneSet	exon	560769	561542	.	+	.	Parent=ucsf_hc.01_1.G186AR.00189
Supercontig_2.1	GeneSet	cds	560062	560366	.	+	0	ID=cds0000189;Parent=ucsf_hc.01_1.G186AR.00189
Supercontig_2.1	GeneSet	cds	560444	560703	.	+	0	ID=cds0000189;Parent=ucsf_hc.01_1.G186AR.00189
Supercontig_2.1	GeneSet	cds	560769	561406	.	+	0	ID=cds0000189;Parent=ucsf_hc.01_1.G186AR.00189
Supercontig_2.1	GeneSet	gene	561543	563260	.	+	.	ID=ucsf_hc.01_1.G186AR.00190;Name=ucsf_hc.01_1.G186AR.00190
Supercontig_2.1	GeneSet	exon	561543	561874	.	+	.	Parent=ucsf_hc.01_1.G186AR.00190
Supercontig_2.1	GeneSet	exon	561936	562014	.	+	.	Parent=ucsf_hc.01_1.G186AR.00190
Supercontig_2.1	GeneSet	exon	562099	562914	.	+	.	Parent=ucsf_hc.01_1.G186AR.00190
Supercontig_2.1	GeneSet	exon	562983	563260	.	+	.	Parent=ucsf_hc.01_1.G186AR.00190
Supercontig_2.1	GeneSet	cds	561639	561874	.	+	0	ID=cds0000190;Parent=ucsf_hc.01_1.G186AR.00190
Supercontig_2.1	GeneSet	cds	561936	562014	.	+	0	ID=cds0000190;Parent=ucsf_hc.01_1.G186AR.00190
Supercontig_2.1	GeneSet	cds	562099	562914	.	+	0	ID=cds0000190;Parent=ucsf_hc.01_1.G186AR.00190
Supercontig_2.1	GeneSet	cds	562983	563147	.	+	0	ID=cds0000190;Parent=ucsf_hc.01_1.G186AR.00190
Supercontig_2.1	GeneSet	gene	563338	565424	.	+	.	ID=ucsf_hc.01_1.G186AR.00191;Name=ucsf_hc.01_1.G186AR.00191
Supercontig_2.1	GeneSet	exon	563338	563751	.	+	.	Parent=ucsf_hc.01_1.G186AR.00191
Supercontig_2.1	GeneSet	exon	563870	563891	.	+	.	Parent=ucsf_hc.01_1.G186AR.00191
Supercontig_2.1	GeneSet	exon	563998	564066	.	+	.	Parent=ucsf_hc.01_1.G186AR.00191
Supercontig_2.1	GeneSet	exon	564197	564288	.	+	.	Parent=ucsf_hc.01_1.G186AR.00191
Supercontig_2.1	GeneSet	exon	564359	565424	.	+	.	Parent=ucsf_hc.01_1.G186AR.00191
Supercontig_2.1	GeneSet	cds	563683	563751	.	+	0	ID=cds0000191;Parent=ucsf_hc.01_1.G186AR.00191
Supercontig_2.1	GeneSet	cds	563870	563891	.	+	0	ID=cds0000191;Parent=ucsf_hc.01_1.G186AR.00191
Supercontig_2.1	GeneSet	cds	563998	564066	.	+	0	ID=cds0000191;Parent=ucsf_hc.01_1.G186AR.00191
Supercontig_2.1	GeneSet	cds	564197	564288	.	+	0	ID=cds0000191;Parent=ucsf_hc.01_1.G186AR.00191
Supercontig_2.1	GeneSet	cds	564359	565027	.	+	0	ID=cds0000191;Parent=ucsf_hc.01_1.G186AR.00191
Supercontig_2.1	GeneSet	gene	565733	566801	.	-	.	ID=ucsf_hc.01_1.G186AR.00192;Name=ucsf_hc.01_1.G186AR.00192
Supercontig_2.1	GeneSet	exon	565733	566801	.	-	.	Parent=ucsf_hc.01_1.G186AR.00192
Supercontig_2.1	GeneSet	gene	566903	568958	.	+	.	ID=ucsf_hc.01_1.G186AR.00193;Name=ucsf_hc.01_1.G186AR.00193
Supercontig_2.1	GeneSet	exon	566903	567069	.	+	.	Parent=ucsf_hc.01_1.G186AR.00193
Supercontig_2.1	GeneSet	exon	567126	567144	.	+	.	Parent=ucsf_hc.01_1.G186AR.00193
Supercontig_2.1	GeneSet	exon	567220	567245	.	+	.	Parent=ucsf_hc.01_1.G186AR.00193
Supercontig_2.1	GeneSet	exon	567319	567460	.	+	.	Parent=ucsf_hc.01_1.G186AR.00193
Supercontig_2.1	GeneSet	exon	567539	568958	.	+	.	Parent=ucsf_hc.01_1.G186AR.00193
Supercontig_2.1	GeneSet	cds	566938	567069	.	+	0	ID=cds0000193;Parent=ucsf_hc.01_1.G186AR.00193
Supercontig_2.1	GeneSet	cds	567126	567144	.	+	0	ID=cds0000193;Parent=ucsf_hc.01_1.G186AR.00193
Supercontig_2.1	GeneSet	cds	567220	567245	.	+	0	ID=cds0000193;Parent=ucsf_hc.01_1.G186AR.00193
Supercontig_2.1	GeneSet	cds	567319	567460	.	+	0	ID=cds0000193;Parent=ucsf_hc.01_1.G186AR.00193
Supercontig_2.1	GeneSet	cds	567539	567951	.	+	0	ID=cds0000193;Parent=ucsf_hc.01_1.G186AR.00193
Supercontig_2.1	GeneSet	gene	566990	569537	.	-	.	ID=ucsf_hc.01_1.G186AR.00194;Name=ucsf_hc.01_1.G186AR.00194
Supercontig_2.1	GeneSet	exon	569179	569537	.	-	.	Parent=ucsf_hc.01_1.G186AR.00194
Supercontig_2.1	GeneSet	exon	567539	569104	.	-	.	Parent=ucsf_hc.01_1.G186AR.00194
Supercontig_2.1	GeneSet	exon	567126	567460	.	-	.	Parent=ucsf_hc.01_1.G186AR.00194
Supercontig_2.1	GeneSet	exon	566990	567069	.	-	.	Parent=ucsf_hc.01_1.G186AR.00194
Supercontig_2.1	GeneSet	cds	569179	569402	.	-	0	ID=cds0000194;Parent=ucsf_hc.01_1.G186AR.00194
Supercontig_2.1	GeneSet	cds	568342	569104	.	-	0	ID=cds0000194;Parent=ucsf_hc.01_1.G186AR.00194
Supercontig_2.1	GeneSet	gene	569691	570605	.	-	.	ID=ucsf_hc.01_1.G186AR.00195;Name=ucsf_hc.01_1.G186AR.00195
Supercontig_2.1	GeneSet	exon	570557	570605	.	-	.	Parent=ucsf_hc.01_1.G186AR.00195
Supercontig_2.1	GeneSet	exon	570188	570496	.	-	.	Parent=ucsf_hc.01_1.G186AR.00195
Supercontig_2.1	GeneSet	exon	569992	570133	.	-	.	Parent=ucsf_hc.01_1.G186AR.00195
Supercontig_2.1	GeneSet	exon	569691	569926	.	-	.	Parent=ucsf_hc.01_1.G186AR.00195
Supercontig_2.1	GeneSet	cds	570188	570475	.	-	0	ID=cds0000195;Parent=ucsf_hc.01_1.G186AR.00195
Supercontig_2.1	GeneSet	cds	569992	570133	.	-	0	ID=cds0000195;Parent=ucsf_hc.01_1.G186AR.00195
Supercontig_2.1	GeneSet	cds	569751	569926	.	-	0	ID=cds0000195;Parent=ucsf_hc.01_1.G186AR.00195
Supercontig_2.1	GeneSet	gene	569713	573448	.	+	.	ID=ucsf_hc.01_1.G186AR.00196;Name=ucsf_hc.01_1.G186AR.00196
Supercontig_2.1	GeneSet	exon	569713	573448	.	+	.	Parent=ucsf_hc.01_1.G186AR.00196
Supercontig_2.1	GeneSet	cds	572797	573102	.	+	0	ID=cds0000196;Parent=ucsf_hc.01_1.G186AR.00196
Supercontig_2.1	GeneSet	gene	570662	572682	.	-	.	ID=ucsf_hc.01_1.G186AR.00197;Name=ucsf_hc.01_1.G186AR.00197
Supercontig_2.1	GeneSet	exon	572499	572682	.	-	.	Parent=ucsf_hc.01_1.G186AR.00197
Supercontig_2.1	GeneSet	exon	572230	572425	.	-	.	Parent=ucsf_hc.01_1.G186AR.00197
Supercontig_2.1	GeneSet	exon	572080	572172	.	-	.	Parent=ucsf_hc.01_1.G186AR.00197
Supercontig_2.1	GeneSet	exon	571915	572025	.	-	.	Parent=ucsf_hc.01_1.G186AR.00197
Supercontig_2.1	GeneSet	exon	571295	571860	.	-	.	Parent=ucsf_hc.01_1.G186AR.00197
Supercontig_2.1	GeneSet	exon	571157	571201	.	-	.	Parent=ucsf_hc.01_1.G186AR.00197
Supercontig_2.1	GeneSet	exon	571038	571104	.	-	.	Parent=ucsf_hc.01_1.G186AR.00197
Supercontig_2.1	GeneSet	exon	570662	570979	.	-	.	Parent=ucsf_hc.01_1.G186AR.00197
Supercontig_2.1	GeneSet	cds	572230	572260	.	-	0	ID=cds0000197;Parent=ucsf_hc.01_1.G186AR.00197
Supercontig_2.1	GeneSet	cds	572080	572172	.	-	0	ID=cds0000197;Parent=ucsf_hc.01_1.G186AR.00197
Supercontig_2.1	GeneSet	cds	571915	572025	.	-	0	ID=cds0000197;Parent=ucsf_hc.01_1.G186AR.00197
Supercontig_2.1	GeneSet	cds	571295	571860	.	-	0	ID=cds0000197;Parent=ucsf_hc.01_1.G186AR.00197
Supercontig_2.1	GeneSet	cds	571157	571201	.	-	0	ID=cds0000197;Parent=ucsf_hc.01_1.G186AR.00197
Supercontig_2.1	GeneSet	cds	571038	571104	.	-	0	ID=cds0000197;Parent=ucsf_hc.01_1.G186AR.00197
Supercontig_2.1	GeneSet	cds	570678	570979	.	-	0	ID=cds0000197;Parent=ucsf_hc.01_1.G186AR.00197
Supercontig_2.1	GeneSet	gene	573473	575971	.	+	.	ID=ucsf_hc.01_1.G186AR.00198;Name=ucsf_hc.01_1.G186AR.00198
Supercontig_2.1	GeneSet	exon	573473	573642	.	+	.	Parent=ucsf_hc.01_1.G186AR.00198
Supercontig_2.1	GeneSet	exon	573702	575971	.	+	.	Parent=ucsf_hc.01_1.G186AR.00198
Supercontig_2.1	GeneSet	cds	573920	574816	.	+	0	ID=cds0000198;Parent=ucsf_hc.01_1.G186AR.00198
Supercontig_2.1	GeneSet	gene	574971	578440	.	-	.	ID=ucsf_hc.01_1.G186AR.00199;Name=ucsf_hc.01_1.G186AR.00199
Supercontig_2.1	GeneSet	exon	578016	578440	.	-	.	Parent=ucsf_hc.01_1.G186AR.00199
Supercontig_2.1	GeneSet	exon	577854	577915	.	-	.	Parent=ucsf_hc.01_1.G186AR.00199
Supercontig_2.1	GeneSet	exon	577678	577779	.	-	.	Parent=ucsf_hc.01_1.G186AR.00199
Supercontig_2.1	GeneSet	exon	577463	577598	.	-	.	Parent=ucsf_hc.01_1.G186AR.00199
Supercontig_2.1	GeneSet	exon	577316	577408	.	-	.	Parent=ucsf_hc.01_1.G186AR.00199
Supercontig_2.1	GeneSet	exon	574971	577257	.	-	.	Parent=ucsf_hc.01_1.G186AR.00199
Supercontig_2.1	GeneSet	cds	578016	578313	.	-	0	ID=cds0000199;Parent=ucsf_hc.01_1.G186AR.00199
Supercontig_2.1	GeneSet	cds	577854	577915	.	-	0	ID=cds0000199;Parent=ucsf_hc.01_1.G186AR.00199
Supercontig_2.1	GeneSet	cds	577678	577779	.	-	0	ID=cds0000199;Parent=ucsf_hc.01_1.G186AR.00199
Supercontig_2.1	GeneSet	cds	577463	577598	.	-	0	ID=cds0000199;Parent=ucsf_hc.01_1.G186AR.00199
Supercontig_2.1	GeneSet	cds	577316	577408	.	-	0	ID=cds0000199;Parent=ucsf_hc.01_1.G186AR.00199
Supercontig_2.1	GeneSet	cds	576182	577257	.	-	0	ID=cds0000199;Parent=ucsf_hc.01_1.G186AR.00199
Supercontig_2.1	GeneSet	gene	579268	580500	.	-	.	ID=ucsf_hc.01_1.G186AR.00200;Name=ucsf_hc.01_1.G186AR.00200
Supercontig_2.1	GeneSet	exon	580030	580500	.	-	.	Parent=ucsf_hc.01_1.G186AR.00200
Supercontig_2.1	GeneSet	exon	579268	579933	.	-	.	Parent=ucsf_hc.01_1.G186AR.00200
Supercontig_2.1	GeneSet	cds	580078	580371	.	-	0	ID=cds0000200;Parent=ucsf_hc.01_1.G186AR.00200
Supercontig_2.1	GeneSet	gene	580678	585154	.	+	.	ID=ucsf_hc.01_1.G186AR.00201;Name=ucsf_hc.01_1.G186AR.00201
Supercontig_2.1	GeneSet	exon	580678	581393	.	+	.	Parent=ucsf_hc.01_1.G186AR.00201
Supercontig_2.1	GeneSet	exon	581541	581668	.	+	.	Parent=ucsf_hc.01_1.G186AR.00201
Supercontig_2.1	GeneSet	exon	581732	582321	.	+	.	Parent=ucsf_hc.01_1.G186AR.00201
Supercontig_2.1	GeneSet	exon	582387	585154	.	+	.	Parent=ucsf_hc.01_1.G186AR.00201
Supercontig_2.1	GeneSet	cds	581077	581393	.	+	0	ID=cds0000201;Parent=ucsf_hc.01_1.G186AR.00201
Supercontig_2.1	GeneSet	cds	581541	581668	.	+	0	ID=cds0000201;Parent=ucsf_hc.01_1.G186AR.00201
Supercontig_2.1	GeneSet	cds	581732	582321	.	+	0	ID=cds0000201;Parent=ucsf_hc.01_1.G186AR.00201
Supercontig_2.1	GeneSet	cds	582387	583145	.	+	0	ID=cds0000201;Parent=ucsf_hc.01_1.G186AR.00201
Supercontig_2.1	GeneSet	gene	583818	585501	.	-	.	ID=ucsf_hc.01_1.G186AR.00202;Name=ucsf_hc.01_1.G186AR.00202
Supercontig_2.1	GeneSet	exon	585261	585501	.	-	.	Parent=ucsf_hc.01_1.G186AR.00202
Supercontig_2.1	GeneSet	exon	583818	585158	.	-	.	Parent=ucsf_hc.01_1.G186AR.00202
Supercontig_2.1	GeneSet	cds	585261	585330	.	-	0	ID=cds0000202;Parent=ucsf_hc.01_1.G186AR.00202
Supercontig_2.1	GeneSet	cds	584269	585158	.	-	0	ID=cds0000202;Parent=ucsf_hc.01_1.G186AR.00202
Supercontig_2.1	GeneSet	gene	585697	588066	.	+	.	ID=ucsf_hc.01_1.G186AR.00203;Name=ucsf_hc.01_1.G186AR.00203
Supercontig_2.1	GeneSet	exon	585697	585731	.	+	.	Parent=ucsf_hc.01_1.G186AR.00203
Supercontig_2.1	GeneSet	exon	585874	587148	.	+	.	Parent=ucsf_hc.01_1.G186AR.00203
Supercontig_2.1	GeneSet	exon	587237	588066	.	+	.	Parent=ucsf_hc.01_1.G186AR.00203
Supercontig_2.1	GeneSet	cds	585887	586771	.	+	0	ID=cds0000203;Parent=ucsf_hc.01_1.G186AR.00203
Supercontig_2.1	GeneSet	gene	588067	590799	.	+	.	ID=ucsf_hc.01_1.G186AR.00204;Name=ucsf_hc.01_1.G186AR.00204
Supercontig_2.1	GeneSet	exon	588067	589300	.	+	.	Parent=ucsf_hc.01_1.G186AR.00204
Supercontig_2.1	GeneSet	exon	589356	589599	.	+	.	Parent=ucsf_hc.01_1.G186AR.00204
Supercontig_2.1	GeneSet	exon	589686	590040	.	+	.	Parent=ucsf_hc.01_1.G186AR.00204
Supercontig_2.1	GeneSet	exon	590107	590799	.	+	.	Parent=ucsf_hc.01_1.G186AR.00204
Supercontig_2.1	GeneSet	cds	589361	589599	.	+	0	ID=cds0000204;Parent=ucsf_hc.01_1.G186AR.00204
Supercontig_2.1	GeneSet	cds	589686	590040	.	+	0	ID=cds0000204;Parent=ucsf_hc.01_1.G186AR.00204
Supercontig_2.1	GeneSet	cds	590107	590196	.	+	0	ID=cds0000204;Parent=ucsf_hc.01_1.G186AR.00204
Supercontig_2.1	GeneSet	gene	590166	595909	.	-	.	ID=ucsf_hc.01_1.G186AR.00205;Name=ucsf_hc.01_1.G186AR.00205
Supercontig_2.1	GeneSet	exon	595796	595909	.	-	.	Parent=ucsf_hc.01_1.G186AR.00205
Supercontig_2.1	GeneSet	exon	595630	595723	.	-	.	Parent=ucsf_hc.01_1.G186AR.00205
Supercontig_2.1	GeneSet	exon	592613	595577	.	-	.	Parent=ucsf_hc.01_1.G186AR.00205
Supercontig_2.1	GeneSet	exon	592244	592551	.	-	.	Parent=ucsf_hc.01_1.G186AR.00205
Supercontig_2.1	GeneSet	exon	591805	592171	.	-	.	Parent=ucsf_hc.01_1.G186AR.00205
Supercontig_2.1	GeneSet	exon	591388	591706	.	-	.	Parent=ucsf_hc.01_1.G186AR.00205
Supercontig_2.1	GeneSet	exon	590166	591023	.	-	.	Parent=ucsf_hc.01_1.G186AR.00205
Supercontig_2.1	GeneSet	cds	595796	595826	.	-	0	ID=cds0000205;Parent=ucsf_hc.01_1.G186AR.00205
Supercontig_2.1	GeneSet	cds	595630	595723	.	-	0	ID=cds0000205;Parent=ucsf_hc.01_1.G186AR.00205
Supercontig_2.1	GeneSet	cds	592613	595577	.	-	0	ID=cds0000205;Parent=ucsf_hc.01_1.G186AR.00205
Supercontig_2.1	GeneSet	cds	592244	592551	.	-	0	ID=cds0000205;Parent=ucsf_hc.01_1.G186AR.00205
Supercontig_2.1	GeneSet	cds	591805	592171	.	-	0	ID=cds0000205;Parent=ucsf_hc.01_1.G186AR.00205
Supercontig_2.1	GeneSet	cds	591692	591706	.	-	0	ID=cds0000205;Parent=ucsf_hc.01_1.G186AR.00205
Supercontig_2.1	GeneSet	gene	596124	596615	.	+	.	ID=ucsf_hc.01_1.G186AR.00206;Name=ucsf_hc.01_1.G186AR.00206
Supercontig_2.1	GeneSet	exon	596124	596615	.	+	.	Parent=ucsf_hc.01_1.G186AR.00206
Supercontig_2.1	GeneSet	gene	596800	597929	.	+	.	ID=ucsf_hc.01_1.G186AR.00207;Name=ucsf_hc.01_1.G186AR.00207
Supercontig_2.1	GeneSet	exon	596800	597125	.	+	.	Parent=ucsf_hc.01_1.G186AR.00207
Supercontig_2.1	GeneSet	exon	597221	597803	.	+	.	Parent=ucsf_hc.01_1.G186AR.00207
Supercontig_2.1	GeneSet	exon	597915	597929	.	+	.	Parent=ucsf_hc.01_1.G186AR.00207
Supercontig_2.1	GeneSet	cds	597313	597555	.	+	0	ID=cds0000207;Parent=ucsf_hc.01_1.G186AR.00207
Supercontig_2.1	GeneSet	gene	596852	599376	.	-	.	ID=ucsf_hc.01_1.G186AR.00208;Name=ucsf_hc.01_1.G186AR.00208
Supercontig_2.1	GeneSet	exon	598923	599376	.	-	.	Parent=ucsf_hc.01_1.G186AR.00208
Supercontig_2.1	GeneSet	exon	598511	598839	.	-	.	Parent=ucsf_hc.01_1.G186AR.00208
Supercontig_2.1	GeneSet	exon	598141	598439	.	-	.	Parent=ucsf_hc.01_1.G186AR.00208
Supercontig_2.1	GeneSet	exon	597915	598080	.	-	.	Parent=ucsf_hc.01_1.G186AR.00208
Supercontig_2.1	GeneSet	exon	596852	597803	.	-	.	Parent=ucsf_hc.01_1.G186AR.00208
Supercontig_2.1	GeneSet	cds	598923	599245	.	-	0	ID=cds0000208;Parent=ucsf_hc.01_1.G186AR.00208
Supercontig_2.1	GeneSet	cds	598511	598839	.	-	0	ID=cds0000208;Parent=ucsf_hc.01_1.G186AR.00208
Supercontig_2.1	GeneSet	cds	598141	598439	.	-	0	ID=cds0000208;Parent=ucsf_hc.01_1.G186AR.00208
Supercontig_2.1	GeneSet	cds	597915	598080	.	-	0	ID=cds0000208;Parent=ucsf_hc.01_1.G186AR.00208
Supercontig_2.1	GeneSet	cds	597610	597803	.	-	0	ID=cds0000208;Parent=ucsf_hc.01_1.G186AR.00208
Supercontig_2.1	GeneSet	gene	599702	600531	.	-	.	ID=ucsf_hc.01_1.G186AR.00209;Name=ucsf_hc.01_1.G186AR.00209
Supercontig_2.1	GeneSet	exon	599702	600531	.	-	.	Parent=ucsf_hc.01_1.G186AR.00209
Supercontig_2.1	GeneSet	gene	599923	601827	.	+	.	ID=ucsf_hc.01_1.G186AR.00210;Name=ucsf_hc.01_1.G186AR.00210
Supercontig_2.1	GeneSet	exon	599923	601827	.	+	.	Parent=ucsf_hc.01_1.G186AR.00210
Supercontig_2.1	GeneSet	cds	600125	601759	.	+	0	ID=cds0000210;Parent=ucsf_hc.01_1.G186AR.00210
Supercontig_2.1	GeneSet	gene	602053	604326	.	+	.	ID=ucsf_hc.01_1.G186AR.00211;Name=ucsf_hc.01_1.G186AR.00211
Supercontig_2.1	GeneSet	exon	602053	603203	.	+	.	Parent=ucsf_hc.01_1.G186AR.00211
Supercontig_2.1	GeneSet	exon	603274	604326	.	+	.	Parent=ucsf_hc.01_1.G186AR.00211
Supercontig_2.1	GeneSet	cds	602368	603203	.	+	0	ID=cds0000211;Parent=ucsf_hc.01_1.G186AR.00211
Supercontig_2.1	GeneSet	cds	603274	604006	.	+	0	ID=cds0000211;Parent=ucsf_hc.01_1.G186AR.00211
Supercontig_2.1	GeneSet	gene	604327	607210	.	+	.	ID=ucsf_hc.01_1.G186AR.00212;Name=ucsf_hc.01_1.G186AR.00212
Supercontig_2.1	GeneSet	exon	604327	604701	.	+	.	Parent=ucsf_hc.01_1.G186AR.00212
Supercontig_2.1	GeneSet	exon	604761	605329	.	+	.	Parent=ucsf_hc.01_1.G186AR.00212
Supercontig_2.1	GeneSet	exon	605426	607210	.	+	.	Parent=ucsf_hc.01_1.G186AR.00212
Supercontig_2.1	GeneSet	cds	604647	604701	.	+	0	ID=cds0000212;Parent=ucsf_hc.01_1.G186AR.00212
Supercontig_2.1	GeneSet	cds	604761	605329	.	+	0	ID=cds0000212;Parent=ucsf_hc.01_1.G186AR.00212
Supercontig_2.1	GeneSet	cds	605426	606460	.	+	0	ID=cds0000212;Parent=ucsf_hc.01_1.G186AR.00212
Supercontig_2.1	GeneSet	gene	607366	608975	.	+	.	ID=ucsf_hc.01_1.G186AR.00213;Name=ucsf_hc.01_1.G186AR.00213
Supercontig_2.1	GeneSet	exon	607366	607537	.	+	.	Parent=ucsf_hc.01_1.G186AR.00213
Supercontig_2.1	GeneSet	exon	607622	607781	.	+	.	Parent=ucsf_hc.01_1.G186AR.00213
Supercontig_2.1	GeneSet	exon	607911	608339	.	+	.	Parent=ucsf_hc.01_1.G186AR.00213
Supercontig_2.1	GeneSet	exon	608448	608975	.	+	.	Parent=ucsf_hc.01_1.G186AR.00213
Supercontig_2.1	GeneSet	cds	608171	608339	.	+	0	ID=cds0000213;Parent=ucsf_hc.01_1.G186AR.00213
Supercontig_2.1	GeneSet	cds	608448	608773	.	+	0	ID=cds0000213;Parent=ucsf_hc.01_1.G186AR.00213
Supercontig_2.1	GeneSet	gene	608976	611943	.	+	.	ID=ucsf_hc.01_1.G186AR.00214;Name=ucsf_hc.01_1.G186AR.00214
Supercontig_2.1	GeneSet	exon	608976	611943	.	+	.	Parent=ucsf_hc.01_1.G186AR.00214
Supercontig_2.1	GeneSet	cds	609483	611213	.	+	0	ID=cds0000214;Parent=ucsf_hc.01_1.G186AR.00214
Supercontig_2.1	GeneSet	gene	611126	613972	.	-	.	ID=ucsf_hc.01_1.G186AR.00215;Name=ucsf_hc.01_1.G186AR.00215
Supercontig_2.1	GeneSet	exon	612450	613972	.	-	.	Parent=ucsf_hc.01_1.G186AR.00215
Supercontig_2.1	GeneSet	exon	611126	612351	.	-	.	Parent=ucsf_hc.01_1.G186AR.00215
Supercontig_2.1	GeneSet	cds	612494	613918	.	-	0	ID=cds0000215;Parent=ucsf_hc.01_1.G186AR.00215
Supercontig_2.1	GeneSet	gene	614453	615201	.	+	.	ID=ucsf_hc.01_1.G186AR.00216;Name=ucsf_hc.01_1.G186AR.00216
Supercontig_2.1	GeneSet	exon	614453	615201	.	+	.	Parent=ucsf_hc.01_1.G186AR.00216
Supercontig_2.1	GeneSet	gene	614479	616448	.	-	.	ID=ucsf_hc.01_1.G186AR.00217;Name=ucsf_hc.01_1.G186AR.00217
Supercontig_2.1	GeneSet	exon	614479	616448	.	-	.	Parent=ucsf_hc.01_1.G186AR.00217
Supercontig_2.1	GeneSet	cds	615346	615582	.	-	0	ID=cds0000217;Parent=ucsf_hc.01_1.G186AR.00217
Supercontig_2.1	GeneSet	gene	616762	619291	.	+	.	ID=ucsf_hc.01_1.G186AR.00218;Name=ucsf_hc.01_1.G186AR.00218
Supercontig_2.1	GeneSet	exon	616762	618437	.	+	.	Parent=ucsf_hc.01_1.G186AR.00218
Supercontig_2.1	GeneSet	exon	618520	619291	.	+	.	Parent=ucsf_hc.01_1.G186AR.00218
Supercontig_2.1	GeneSet	cds	617419	617781	.	+	0	ID=cds0000218;Parent=ucsf_hc.01_1.G186AR.00218
Supercontig_2.1	GeneSet	gene	619507	621711	.	+	.	ID=ucsf_hc.01_1.G186AR.00219;Name=ucsf_hc.01_1.G186AR.00219
Supercontig_2.1	GeneSet	exon	619507	619897	.	+	.	Parent=ucsf_hc.01_1.G186AR.00219
Supercontig_2.1	GeneSet	exon	620036	620422	.	+	.	Parent=ucsf_hc.01_1.G186AR.00219
Supercontig_2.1	GeneSet	exon	620482	621711	.	+	.	Parent=ucsf_hc.01_1.G186AR.00219
Supercontig_2.1	GeneSet	cds	619769	619897	.	+	0	ID=cds0000219;Parent=ucsf_hc.01_1.G186AR.00219
Supercontig_2.1	GeneSet	cds	620036	620422	.	+	0	ID=cds0000219;Parent=ucsf_hc.01_1.G186AR.00219
Supercontig_2.1	GeneSet	cds	620482	621474	.	+	0	ID=cds0000219;Parent=ucsf_hc.01_1.G186AR.00219
Supercontig_2.1	GeneSet	gene	622299	626076	.	-	.	ID=ucsf_hc.01_1.G186AR.00220;Name=ucsf_hc.01_1.G186AR.00220
Supercontig_2.1	GeneSet	exon	625209	626076	.	-	.	Parent=ucsf_hc.01_1.G186AR.00220
Supercontig_2.1	GeneSet	exon	623336	625070	.	-	.	Parent=ucsf_hc.01_1.G186AR.00220
Supercontig_2.1	GeneSet	exon	622838	623259	.	-	.	Parent=ucsf_hc.01_1.G186AR.00220
Supercontig_2.1	GeneSet	exon	622558	622761	.	-	.	Parent=ucsf_hc.01_1.G186AR.00220
Supercontig_2.1	GeneSet	exon	622299	622477	.	-	.	Parent=ucsf_hc.01_1.G186AR.00220
Supercontig_2.1	GeneSet	cds	623336	623636	.	-	0	ID=cds0000220;Parent=ucsf_hc.01_1.G186AR.00220
Supercontig_2.1	GeneSet	cds	623090	623259	.	-	0	ID=cds0000220;Parent=ucsf_hc.01_1.G186AR.00220
Supercontig_2.1	GeneSet	gene	626244	629334	.	+	.	ID=ucsf_hc.01_1.G186AR.00221;Name=ucsf_hc.01_1.G186AR.00221
Supercontig_2.1	GeneSet	exon	626244	628084	.	+	.	Parent=ucsf_hc.01_1.G186AR.00221
Supercontig_2.1	GeneSet	exon	628153	628275	.	+	.	Parent=ucsf_hc.01_1.G186AR.00221
Supercontig_2.1	GeneSet	exon	628339	628463	.	+	.	Parent=ucsf_hc.01_1.G186AR.00221
Supercontig_2.1	GeneSet	exon	628538	628622	.	+	.	Parent=ucsf_hc.01_1.G186AR.00221
Supercontig_2.1	GeneSet	exon	628730	628933	.	+	.	Parent=ucsf_hc.01_1.G186AR.00221
Supercontig_2.1	GeneSet	exon	629014	629334	.	+	.	Parent=ucsf_hc.01_1.G186AR.00221
Supercontig_2.1	GeneSet	cds	627829	628084	.	+	0	ID=cds0000221;Parent=ucsf_hc.01_1.G186AR.00221
Supercontig_2.1	GeneSet	cds	628153	628275	.	+	0	ID=cds0000221;Parent=ucsf_hc.01_1.G186AR.00221
Supercontig_2.1	GeneSet	cds	628339	628463	.	+	0	ID=cds0000221;Parent=ucsf_hc.01_1.G186AR.00221
Supercontig_2.1	GeneSet	cds	628538	628622	.	+	0	ID=cds0000221;Parent=ucsf_hc.01_1.G186AR.00221
Supercontig_2.1	GeneSet	cds	628730	628933	.	+	0	ID=cds0000221;Parent=ucsf_hc.01_1.G186AR.00221
Supercontig_2.1	GeneSet	cds	629014	629099	.	+	0	ID=cds0000221;Parent=ucsf_hc.01_1.G186AR.00221
Supercontig_2.1	GeneSet	gene	626479	627438	.	-	.	ID=ucsf_hc.01_1.G186AR.00222;Name=ucsf_hc.01_1.G186AR.00222
Supercontig_2.1	GeneSet	exon	627003	627438	.	-	.	Parent=ucsf_hc.01_1.G186AR.00222
Supercontig_2.1	GeneSet	exon	626755	626886	.	-	.	Parent=ucsf_hc.01_1.G186AR.00222
Supercontig_2.1	GeneSet	exon	626479	626701	.	-	.	Parent=ucsf_hc.01_1.G186AR.00222
Supercontig_2.1	GeneSet	cds	627003	627180	.	-	0	ID=cds0000222;Parent=ucsf_hc.01_1.G186AR.00222
Supercontig_2.1	GeneSet	cds	626759	626886	.	-	0	ID=cds0000222;Parent=ucsf_hc.01_1.G186AR.00222
Supercontig_2.1	GeneSet	gene	629123	631994	.	-	.	ID=ucsf_hc.01_1.G186AR.00223;Name=ucsf_hc.01_1.G186AR.00223
Supercontig_2.1	GeneSet	exon	631910	631994	.	-	.	Parent=ucsf_hc.01_1.G186AR.00223
Supercontig_2.1	GeneSet	exon	631572	631818	.	-	.	Parent=ucsf_hc.01_1.G186AR.00223
Supercontig_2.1	GeneSet	exon	631286	631491	.	-	.	Parent=ucsf_hc.01_1.G186AR.00223
Supercontig_2.1	GeneSet	exon	631030	631199	.	-	.	Parent=ucsf_hc.01_1.G186AR.00223
Supercontig_2.1	GeneSet	exon	630774	630964	.	-	.	Parent=ucsf_hc.01_1.G186AR.00223
Supercontig_2.1	GeneSet	exon	630393	630704	.	-	.	Parent=ucsf_hc.01_1.G186AR.00223
Supercontig_2.1	GeneSet	exon	630180	630320	.	-	.	Parent=ucsf_hc.01_1.G186AR.00223
Supercontig_2.1	GeneSet	exon	629123	630107	.	-	.	Parent=ucsf_hc.01_1.G186AR.00223
Supercontig_2.1	GeneSet	cds	631286	631405	.	-	0	ID=cds0000223;Parent=ucsf_hc.01_1.G186AR.00223
Supercontig_2.1	GeneSet	cds	631030	631199	.	-	0	ID=cds0000223;Parent=ucsf_hc.01_1.G186AR.00223
Supercontig_2.1	GeneSet	cds	630774	630964	.	-	0	ID=cds0000223;Parent=ucsf_hc.01_1.G186AR.00223
Supercontig_2.1	GeneSet	cds	630393	630704	.	-	0	ID=cds0000223;Parent=ucsf_hc.01_1.G186AR.00223
Supercontig_2.1	GeneSet	cds	630180	630320	.	-	0	ID=cds0000223;Parent=ucsf_hc.01_1.G186AR.00223
Supercontig_2.1	GeneSet	cds	629461	630107	.	-	0	ID=cds0000223;Parent=ucsf_hc.01_1.G186AR.00223
Supercontig_2.1	GeneSet	gene	632028	632488	.	-	.	ID=ucsf_hc.01_1.G186AR.00224;Name=ucsf_hc.01_1.G186AR.00224
Supercontig_2.1	GeneSet	exon	632028	632488	.	-	.	Parent=ucsf_hc.01_1.G186AR.00224
Supercontig_2.1	GeneSet	gene	633058	637665	.	+	.	ID=ucsf_hc.01_1.G186AR.00225;Name=ucsf_hc.01_1.G186AR.00225
Supercontig_2.1	GeneSet	exon	633058	633566	.	+	.	Parent=ucsf_hc.01_1.G186AR.00225
Supercontig_2.1	GeneSet	exon	633712	634220	.	+	.	Parent=ucsf_hc.01_1.G186AR.00225
Supercontig_2.1	GeneSet	exon	634283	636275	.	+	.	Parent=ucsf_hc.01_1.G186AR.00225
Supercontig_2.1	GeneSet	exon	636340	637665	.	+	.	Parent=ucsf_hc.01_1.G186AR.00225
Supercontig_2.1	GeneSet	cds	633421	633566	.	+	0	ID=cds0000225;Parent=ucsf_hc.01_1.G186AR.00225
Supercontig_2.1	GeneSet	cds	633712	634220	.	+	0	ID=cds0000225;Parent=ucsf_hc.01_1.G186AR.00225
Supercontig_2.1	GeneSet	cds	634283	636275	.	+	0	ID=cds0000225;Parent=ucsf_hc.01_1.G186AR.00225
Supercontig_2.1	GeneSet	cds	636340	636955	.	+	0	ID=cds0000225;Parent=ucsf_hc.01_1.G186AR.00225
Supercontig_2.1	GeneSet	gene	637614	639308	.	-	.	ID=ucsf_hc.01_1.G186AR.00226;Name=ucsf_hc.01_1.G186AR.00226
Supercontig_2.1	GeneSet	exon	638992	639308	.	-	.	Parent=ucsf_hc.01_1.G186AR.00226
Supercontig_2.1	GeneSet	exon	638602	638847	.	-	.	Parent=ucsf_hc.01_1.G186AR.00226
Supercontig_2.1	GeneSet	exon	637614	638462	.	-	.	Parent=ucsf_hc.01_1.G186AR.00226
Supercontig_2.1	GeneSet	cds	638992	639162	.	-	0	ID=cds0000226;Parent=ucsf_hc.01_1.G186AR.00226
Supercontig_2.1	GeneSet	cds	638602	638847	.	-	0	ID=cds0000226;Parent=ucsf_hc.01_1.G186AR.00226
Supercontig_2.1	GeneSet	cds	637998	638462	.	-	0	ID=cds0000226;Parent=ucsf_hc.01_1.G186AR.00226
Supercontig_2.1	GeneSet	gene	639434	642322	.	+	.	ID=ucsf_hc.01_1.G186AR.00227;Name=ucsf_hc.01_1.G186AR.00227
Supercontig_2.1	GeneSet	exon	639434	639689	.	+	.	Parent=ucsf_hc.01_1.G186AR.00227
Supercontig_2.1	GeneSet	exon	639792	640436	.	+	.	Parent=ucsf_hc.01_1.G186AR.00227
Supercontig_2.1	GeneSet	exon	640525	642322	.	+	.	Parent=ucsf_hc.01_1.G186AR.00227
Supercontig_2.1	GeneSet	cds	641213	641674	.	+	0	ID=cds0000227;Parent=ucsf_hc.01_1.G186AR.00227
Supercontig_2.1	GeneSet	gene	643370	646861	.	+	.	ID=ucsf_hc.01_1.G186AR.00228;Name=ucsf_hc.01_1.G186AR.00228
Supercontig_2.1	GeneSet	exon	643370	643691	.	+	.	Parent=ucsf_hc.01_1.G186AR.00228
Supercontig_2.1	GeneSet	exon	643865	644008	.	+	.	Parent=ucsf_hc.01_1.G186AR.00228
Supercontig_2.1	GeneSet	exon	644116	644474	.	+	.	Parent=ucsf_hc.01_1.G186AR.00228
Supercontig_2.1	GeneSet	exon	644572	645213	.	+	.	Parent=ucsf_hc.01_1.G186AR.00228
Supercontig_2.1	GeneSet	exon	645292	646861	.	+	.	Parent=ucsf_hc.01_1.G186AR.00228
Supercontig_2.1	GeneSet	cds	643652	643691	.	+	0	ID=cds0000228;Parent=ucsf_hc.01_1.G186AR.00228
Supercontig_2.1	GeneSet	cds	643865	644008	.	+	0	ID=cds0000228;Parent=ucsf_hc.01_1.G186AR.00228
Supercontig_2.1	GeneSet	cds	644116	644474	.	+	0	ID=cds0000228;Parent=ucsf_hc.01_1.G186AR.00228
Supercontig_2.1	GeneSet	cds	644572	645150	.	+	0	ID=cds0000228;Parent=ucsf_hc.01_1.G186AR.00228
Supercontig_2.1	GeneSet	gene	647207	647787	.	+	.	ID=ucsf_hc.01_1.G186AR.00229;Name=ucsf_hc.01_1.G186AR.00229
Supercontig_2.1	GeneSet	exon	647207	647787	.	+	.	Parent=ucsf_hc.01_1.G186AR.00229
Supercontig_2.1	GeneSet	gene	647531	647927	.	-	.	ID=ucsf_hc.01_1.G186AR.00230;Name=ucsf_hc.01_1.G186AR.00230
Supercontig_2.1	GeneSet	exon	647531	647927	.	-	.	Parent=ucsf_hc.01_1.G186AR.00230
Supercontig_2.1	GeneSet	gene	647892	649048	.	+	.	ID=ucsf_hc.01_1.G186AR.00231;Name=ucsf_hc.01_1.G186AR.00231
Supercontig_2.1	GeneSet	exon	647892	647993	.	+	.	Parent=ucsf_hc.01_1.G186AR.00231
Supercontig_2.1	GeneSet	exon	648093	649048	.	+	.	Parent=ucsf_hc.01_1.G186AR.00231
Supercontig_2.1	GeneSet	cds	647930	647993	.	+	0	ID=cds0000231;Parent=ucsf_hc.01_1.G186AR.00231
Supercontig_2.1	GeneSet	cds	648093	648949	.	+	0	ID=cds0000231;Parent=ucsf_hc.01_1.G186AR.00231
Supercontig_2.1	GeneSet	gene	648175	649227	.	-	.	ID=ucsf_hc.01_1.G186AR.00232;Name=ucsf_hc.01_1.G186AR.00232
Supercontig_2.1	GeneSet	exon	648175	649227	.	-	.	Parent=ucsf_hc.01_1.G186AR.00232
Supercontig_2.1	GeneSet	cds	648448	648885	.	-	0	ID=cds0000232;Parent=ucsf_hc.01_1.G186AR.00232
Supercontig_2.1	GeneSet	gene	649257	651925	.	+	.	ID=ucsf_hc.01_1.G186AR.00233;Name=ucsf_hc.01_1.G186AR.00233
Supercontig_2.1	GeneSet	exon	649257	650515	.	+	.	Parent=ucsf_hc.01_1.G186AR.00233
Supercontig_2.1	GeneSet	exon	650582	651925	.	+	.	Parent=ucsf_hc.01_1.G186AR.00233
Supercontig_2.1	GeneSet	cds	650468	650515	.	+	0	ID=cds0000233;Parent=ucsf_hc.01_1.G186AR.00233
Supercontig_2.1	GeneSet	cds	650582	650857	.	+	0	ID=cds0000233;Parent=ucsf_hc.01_1.G186AR.00233
Supercontig_2.1	GeneSet	gene	649278	650292	.	-	.	ID=ucsf_hc.01_1.G186AR.00234;Name=ucsf_hc.01_1.G186AR.00234
Supercontig_2.1	GeneSet	exon	649774	650292	.	-	.	Parent=ucsf_hc.01_1.G186AR.00234
Supercontig_2.1	GeneSet	exon	649278	649677	.	-	.	Parent=ucsf_hc.01_1.G186AR.00234
Supercontig_2.1	GeneSet	gene	651187	652135	.	-	.	ID=ucsf_hc.01_1.G186AR.00235;Name=ucsf_hc.01_1.G186AR.00235
Supercontig_2.1	GeneSet	exon	651187	652135	.	-	.	Parent=ucsf_hc.01_1.G186AR.00235
Supercontig_2.1	GeneSet	gene	652267	654991	.	-	.	ID=ucsf_hc.01_1.G186AR.00236;Name=ucsf_hc.01_1.G186AR.00236
Supercontig_2.1	GeneSet	exon	652267	654991	.	-	.	Parent=ucsf_hc.01_1.G186AR.00236
Supercontig_2.1	GeneSet	cds	653248	653532	.	-	0	ID=cds0000236;Parent=ucsf_hc.01_1.G186AR.00236
Supercontig_2.1	GeneSet	gene	653073	654868	.	+	.	ID=ucsf_hc.01_1.G186AR.00237;Name=ucsf_hc.01_1.G186AR.00237
Supercontig_2.1	GeneSet	exon	653073	653674	.	+	.	Parent=ucsf_hc.01_1.G186AR.00237
Supercontig_2.1	GeneSet	exon	653842	654245	.	+	.	Parent=ucsf_hc.01_1.G186AR.00237
Supercontig_2.1	GeneSet	exon	654313	654868	.	+	.	Parent=ucsf_hc.01_1.G186AR.00237
Supercontig_2.1	GeneSet	cds	653179	653674	.	+	0	ID=cds0000237;Parent=ucsf_hc.01_1.G186AR.00237
Supercontig_2.1	GeneSet	cds	653842	654245	.	+	0	ID=cds0000237;Parent=ucsf_hc.01_1.G186AR.00237
Supercontig_2.1	GeneSet	cds	654313	654732	.	+	0	ID=cds0000237;Parent=ucsf_hc.01_1.G186AR.00237
Supercontig_2.1	GeneSet	gene	654958	655504	.	+	.	ID=ucsf_hc.01_1.G186AR.00238;Name=ucsf_hc.01_1.G186AR.00238
Supercontig_2.1	GeneSet	exon	654958	655504	.	+	.	Parent=ucsf_hc.01_1.G186AR.00238
Supercontig_2.1	GeneSet	cds	655198	655491	.	+	0	ID=cds0000238;Parent=ucsf_hc.01_1.G186AR.00238
Supercontig_2.1	GeneSet	gene	655680	657596	.	+	.	ID=ucsf_hc.01_1.G186AR.00239;Name=ucsf_hc.01_1.G186AR.00239
Supercontig_2.1	GeneSet	exon	655680	655823	.	+	.	Parent=ucsf_hc.01_1.G186AR.00239
Supercontig_2.1	GeneSet	exon	655880	656166	.	+	.	Parent=ucsf_hc.01_1.G186AR.00239
Supercontig_2.1	GeneSet	exon	656224	656435	.	+	.	Parent=ucsf_hc.01_1.G186AR.00239
Supercontig_2.1	GeneSet	exon	656499	656841	.	+	.	Parent=ucsf_hc.01_1.G186AR.00239
Supercontig_2.1	GeneSet	exon	656931	657596	.	+	.	Parent=ucsf_hc.01_1.G186AR.00239
Supercontig_2.1	GeneSet	cds	655729	655823	.	+	0	ID=cds0000239;Parent=ucsf_hc.01_1.G186AR.00239
Supercontig_2.1	GeneSet	cds	655880	656166	.	+	0	ID=cds0000239;Parent=ucsf_hc.01_1.G186AR.00239
Supercontig_2.1	GeneSet	cds	656224	656435	.	+	0	ID=cds0000239;Parent=ucsf_hc.01_1.G186AR.00239
Supercontig_2.1	GeneSet	cds	656499	656834	.	+	0	ID=cds0000239;Parent=ucsf_hc.01_1.G186AR.00239
Supercontig_2.1	GeneSet	gene	657597	661092	.	+	.	ID=ucsf_hc.01_1.G186AR.00240;Name=ucsf_hc.01_1.G186AR.00240
Supercontig_2.1	GeneSet	exon	657597	658462	.	+	.	Parent=ucsf_hc.01_1.G186AR.00240
Supercontig_2.1	GeneSet	exon	658541	658631	.	+	.	Parent=ucsf_hc.01_1.G186AR.00240
Supercontig_2.1	GeneSet	exon	658714	658878	.	+	.	Parent=ucsf_hc.01_1.G186AR.00240
Supercontig_2.1	GeneSet	exon	658937	660199	.	+	.	Parent=ucsf_hc.01_1.G186AR.00240
Supercontig_2.1	GeneSet	exon	660382	661092	.	+	.	Parent=ucsf_hc.01_1.G186AR.00240
Supercontig_2.1	GeneSet	cds	658359	658462	.	+	0	ID=cds0000240;Parent=ucsf_hc.01_1.G186AR.00240
Supercontig_2.1	GeneSet	cds	658541	658631	.	+	0	ID=cds0000240;Parent=ucsf_hc.01_1.G186AR.00240
Supercontig_2.1	GeneSet	cds	658714	658878	.	+	0	ID=cds0000240;Parent=ucsf_hc.01_1.G186AR.00240
Supercontig_2.1	GeneSet	cds	658937	660199	.	+	0	ID=cds0000240;Parent=ucsf_hc.01_1.G186AR.00240
Supercontig_2.1	GeneSet	cds	660382	660501	.	+	0	ID=cds0000240;Parent=ucsf_hc.01_1.G186AR.00240
Supercontig_2.1	GeneSet	gene	661300	661894	.	+	.	ID=ucsf_hc.01_1.G186AR.00241;Name=ucsf_hc.01_1.G186AR.00241
Supercontig_2.1	GeneSet	exon	661300	661894	.	+	.	Parent=ucsf_hc.01_1.G186AR.00241
Supercontig_2.1	GeneSet	gene	661922	665676	.	+	.	ID=ucsf_hc.01_1.G186AR.00242;Name=ucsf_hc.01_1.G186AR.00242
Supercontig_2.1	GeneSet	exon	661922	665676	.	+	.	Parent=ucsf_hc.01_1.G186AR.00242
Supercontig_2.1	GeneSet	cds	662201	664000	.	+	0	ID=cds0000242;Parent=ucsf_hc.01_1.G186AR.00242
Supercontig_2.1	GeneSet	gene	664220	665688	.	-	.	ID=ucsf_hc.01_1.G186AR.00243;Name=ucsf_hc.01_1.G186AR.00243
Supercontig_2.1	GeneSet	exon	664220	665688	.	-	.	Parent=ucsf_hc.01_1.G186AR.00243
Supercontig_2.1	GeneSet	cds	664816	665571	.	-	0	ID=cds0000243;Parent=ucsf_hc.01_1.G186AR.00243
Supercontig_2.1	GeneSet	gene	665849	670753	.	+	.	ID=ucsf_hc.01_1.G186AR.00244;Name=ucsf_hc.01_1.G186AR.00244
Supercontig_2.1	GeneSet	exon	665849	665927	.	+	.	Parent=ucsf_hc.01_1.G186AR.00244
Supercontig_2.1	GeneSet	exon	665995	666030	.	+	.	Parent=ucsf_hc.01_1.G186AR.00244
Supercontig_2.1	GeneSet	exon	666106	666825	.	+	.	Parent=ucsf_hc.01_1.G186AR.00244
Supercontig_2.1	GeneSet	exon	666939	670753	.	+	.	Parent=ucsf_hc.01_1.G186AR.00244
Supercontig_2.1	GeneSet	cds	665914	665927	.	+	0	ID=cds0000244;Parent=ucsf_hc.01_1.G186AR.00244
Supercontig_2.1	GeneSet	cds	665995	666030	.	+	0	ID=cds0000244;Parent=ucsf_hc.01_1.G186AR.00244
Supercontig_2.1	GeneSet	cds	666106	666825	.	+	0	ID=cds0000244;Parent=ucsf_hc.01_1.G186AR.00244
Supercontig_2.1	GeneSet	cds	666939	666951	.	+	0	ID=cds0000244;Parent=ucsf_hc.01_1.G186AR.00244
Supercontig_2.1	GeneSet	gene	667340	671283	.	-	.	ID=ucsf_hc.01_1.G186AR.00245;Name=ucsf_hc.01_1.G186AR.00245
Supercontig_2.1	GeneSet	exon	667340	671283	.	-	.	Parent=ucsf_hc.01_1.G186AR.00245
Supercontig_2.1	GeneSet	cds	667696	670101	.	-	0	ID=cds0000245;Parent=ucsf_hc.01_1.G186AR.00245
Supercontig_2.1	GeneSet	gene	671466	676004	.	-	.	ID=ucsf_hc.01_1.G186AR.00246;Name=ucsf_hc.01_1.G186AR.00246
Supercontig_2.1	GeneSet	exon	674383	676004	.	-	.	Parent=ucsf_hc.01_1.G186AR.00246
Supercontig_2.1	GeneSet	exon	674195	674316	.	-	.	Parent=ucsf_hc.01_1.G186AR.00246
Supercontig_2.1	GeneSet	exon	673877	674125	.	-	.	Parent=ucsf_hc.01_1.G186AR.00246
Supercontig_2.1	GeneSet	exon	673713	673807	.	-	.	Parent=ucsf_hc.01_1.G186AR.00246
Supercontig_2.1	GeneSet	exon	673448	673651	.	-	.	Parent=ucsf_hc.01_1.G186AR.00246
Supercontig_2.1	GeneSet	exon	673271	673392	.	-	.	Parent=ucsf_hc.01_1.G186AR.00246
Supercontig_2.1	GeneSet	exon	671466	673201	.	-	.	Parent=ucsf_hc.01_1.G186AR.00246
Supercontig_2.1	GeneSet	cds	674383	674620	.	-	0	ID=cds0000246;Parent=ucsf_hc.01_1.G186AR.00246
Supercontig_2.1	GeneSet	cds	674195	674316	.	-	0	ID=cds0000246;Parent=ucsf_hc.01_1.G186AR.00246
Supercontig_2.1	GeneSet	cds	673877	674125	.	-	0	ID=cds0000246;Parent=ucsf_hc.01_1.G186AR.00246
Supercontig_2.1	GeneSet	cds	673713	673807	.	-	0	ID=cds0000246;Parent=ucsf_hc.01_1.G186AR.00246
Supercontig_2.1	GeneSet	cds	673448	673651	.	-	0	ID=cds0000246;Parent=ucsf_hc.01_1.G186AR.00246
Supercontig_2.1	GeneSet	cds	673271	673392	.	-	0	ID=cds0000246;Parent=ucsf_hc.01_1.G186AR.00246
Supercontig_2.1	GeneSet	cds	672318	673201	.	-	0	ID=cds0000246;Parent=ucsf_hc.01_1.G186AR.00246
Supercontig_2.1	GeneSet	gene	676032	676559	.	-	.	ID=ucsf_hc.01_1.G186AR.00247;Name=ucsf_hc.01_1.G186AR.00247
Supercontig_2.1	GeneSet	exon	676032	676559	.	-	.	Parent=ucsf_hc.01_1.G186AR.00247
Supercontig_2.1	GeneSet	gene	677613	679747	.	-	.	ID=ucsf_hc.01_1.G186AR.00248;Name=ucsf_hc.01_1.G186AR.00248
Supercontig_2.1	GeneSet	exon	678899	679747	.	-	.	Parent=ucsf_hc.01_1.G186AR.00248
Supercontig_2.1	GeneSet	exon	677613	678806	.	-	.	Parent=ucsf_hc.01_1.G186AR.00248
Supercontig_2.1	GeneSet	cds	678899	679300	.	-	0	ID=cds0000248;Parent=ucsf_hc.01_1.G186AR.00248
Supercontig_2.1	GeneSet	cds	678528	678806	.	-	0	ID=cds0000248;Parent=ucsf_hc.01_1.G186AR.00248
Supercontig_2.1	GeneSet	gene	679748	683164	.	-	.	ID=ucsf_hc.01_1.G186AR.00249;Name=ucsf_hc.01_1.G186AR.00249
Supercontig_2.1	GeneSet	exon	682151	683164	.	-	.	Parent=ucsf_hc.01_1.G186AR.00249
Supercontig_2.1	GeneSet	exon	679748	682011	.	-	.	Parent=ucsf_hc.01_1.G186AR.00249
Supercontig_2.1	GeneSet	cds	682151	682462	.	-	0	ID=cds0000249;Parent=ucsf_hc.01_1.G186AR.00249
Supercontig_2.1	GeneSet	cds	680194	682011	.	-	0	ID=cds0000249;Parent=ucsf_hc.01_1.G186AR.00249
Supercontig_2.1	GeneSet	gene	683216	685947	.	+	.	ID=ucsf_hc.01_1.G186AR.00250;Name=ucsf_hc.01_1.G186AR.00250
Supercontig_2.1	GeneSet	exon	683216	683336	.	+	.	Parent=ucsf_hc.01_1.G186AR.00250
Supercontig_2.1	GeneSet	exon	683440	685947	.	+	.	Parent=ucsf_hc.01_1.G186AR.00250
Supercontig_2.1	GeneSet	cds	684595	684786	.	+	0	ID=cds0000250;Parent=ucsf_hc.01_1.G186AR.00250
Supercontig_2.1	GeneSet	gene	684195	687683	.	-	.	ID=ucsf_hc.01_1.G186AR.00251;Name=ucsf_hc.01_1.G186AR.00251
Supercontig_2.1	GeneSet	exon	687244	687683	.	-	.	Parent=ucsf_hc.01_1.G186AR.00251
Supercontig_2.1	GeneSet	exon	687106	687152	.	-	.	Parent=ucsf_hc.01_1.G186AR.00251
Supercontig_2.1	GeneSet	exon	686917	687003	.	-	.	Parent=ucsf_hc.01_1.G186AR.00251
Supercontig_2.1	GeneSet	exon	684195	686825	.	-	.	Parent=ucsf_hc.01_1.G186AR.00251
Supercontig_2.1	GeneSet	cds	687244	687322	.	-	0	ID=cds0000251;Parent=ucsf_hc.01_1.G186AR.00251
Supercontig_2.1	GeneSet	cds	687106	687152	.	-	0	ID=cds0000251;Parent=ucsf_hc.01_1.G186AR.00251
Supercontig_2.1	GeneSet	cds	686917	687003	.	-	0	ID=cds0000251;Parent=ucsf_hc.01_1.G186AR.00251
Supercontig_2.1	GeneSet	cds	685464	686825	.	-	0	ID=cds0000251;Parent=ucsf_hc.01_1.G186AR.00251
Supercontig_2.1	GeneSet	gene	687823	695893	.	+	.	ID=ucsf_hc.01_1.G186AR.00252;Name=ucsf_hc.01_1.G186AR.00252
Supercontig_2.1	GeneSet	exon	687823	695893	.	+	.	Parent=ucsf_hc.01_1.G186AR.00252
Supercontig_2.1	GeneSet	cds	689032	689544	.	+	0	ID=cds0000252;Parent=ucsf_hc.01_1.G186AR.00252
Supercontig_2.1	GeneSet	gene	688223	691013	.	-	.	ID=ucsf_hc.01_1.G186AR.00253;Name=ucsf_hc.01_1.G186AR.00253
Supercontig_2.1	GeneSet	exon	690789	691013	.	-	.	Parent=ucsf_hc.01_1.G186AR.00253
Supercontig_2.1	GeneSet	exon	690370	690690	.	-	.	Parent=ucsf_hc.01_1.G186AR.00253
Supercontig_2.1	GeneSet	exon	689952	690244	.	-	.	Parent=ucsf_hc.01_1.G186AR.00253
Supercontig_2.1	GeneSet	exon	689798	689880	.	-	.	Parent=ucsf_hc.01_1.G186AR.00253
Supercontig_2.1	GeneSet	exon	688223	689729	.	-	.	Parent=ucsf_hc.01_1.G186AR.00253
Supercontig_2.1	GeneSet	cds	690789	690947	.	-	0	ID=cds0000253;Parent=ucsf_hc.01_1.G186AR.00253
Supercontig_2.1	GeneSet	cds	690370	690690	.	-	0	ID=cds0000253;Parent=ucsf_hc.01_1.G186AR.00253
Supercontig_2.1	GeneSet	cds	689952	690244	.	-	0	ID=cds0000253;Parent=ucsf_hc.01_1.G186AR.00253
Supercontig_2.1	GeneSet	cds	689798	689880	.	-	0	ID=cds0000253;Parent=ucsf_hc.01_1.G186AR.00253
Supercontig_2.1	GeneSet	cds	689008	689729	.	-	0	ID=cds0000253;Parent=ucsf_hc.01_1.G186AR.00253
Supercontig_2.1	GeneSet	gene	695894	700368	.	+	.	ID=ucsf_hc.01_1.G186AR.00254;Name=ucsf_hc.01_1.G186AR.00254
Supercontig_2.1	GeneSet	exon	695894	698847	.	+	.	Parent=ucsf_hc.01_1.G186AR.00254
Supercontig_2.1	GeneSet	exon	699219	699310	.	+	.	Parent=ucsf_hc.01_1.G186AR.00254
Supercontig_2.1	GeneSet	exon	699608	700368	.	+	.	Parent=ucsf_hc.01_1.G186AR.00254
Supercontig_2.1	GeneSet	cds	696275	696790	.	+	0	ID=cds0000254;Parent=ucsf_hc.01_1.G186AR.00254
Supercontig_2.1	GeneSet	gene	698595	704271	.	-	.	ID=ucsf_hc.01_1.G186AR.00255;Name=ucsf_hc.01_1.G186AR.00255
Supercontig_2.1	GeneSet	exon	703115	704271	.	-	.	Parent=ucsf_hc.01_1.G186AR.00255
Supercontig_2.1	GeneSet	exon	702899	702976	.	-	.	Parent=ucsf_hc.01_1.G186AR.00255
Supercontig_2.1	GeneSet	exon	702691	702813	.	-	.	Parent=ucsf_hc.01_1.G186AR.00255
Supercontig_2.1	GeneSet	exon	702545	702592	.	-	.	Parent=ucsf_hc.01_1.G186AR.00255
Supercontig_2.1	GeneSet	exon	698876	702396	.	-	.	Parent=ucsf_hc.01_1.G186AR.00255
Supercontig_2.1	GeneSet	exon	698595	698771	.	-	.	Parent=ucsf_hc.01_1.G186AR.00255
Supercontig_2.1	GeneSet	cds	703115	703313	.	-	0	ID=cds0000255;Parent=ucsf_hc.01_1.G186AR.00255
Supercontig_2.1	GeneSet	cds	702899	702976	.	-	0	ID=cds0000255;Parent=ucsf_hc.01_1.G186AR.00255
Supercontig_2.1	GeneSet	cds	702691	702813	.	-	0	ID=cds0000255;Parent=ucsf_hc.01_1.G186AR.00255
Supercontig_2.1	GeneSet	cds	702545	702592	.	-	0	ID=cds0000255;Parent=ucsf_hc.01_1.G186AR.00255
Supercontig_2.1	GeneSet	cds	701531	702396	.	-	0	ID=cds0000255;Parent=ucsf_hc.01_1.G186AR.00255
Supercontig_2.1	GeneSet	gene	703950	705360	.	+	.	ID=ucsf_hc.01_1.G186AR.00256;Name=ucsf_hc.01_1.G186AR.00256
Supercontig_2.1	GeneSet	exon	703950	705360	.	+	.	Parent=ucsf_hc.01_1.G186AR.00256
Supercontig_2.1	GeneSet	cds	704075	704368	.	+	0	ID=cds0000256;Parent=ucsf_hc.01_1.G186AR.00256
Supercontig_2.1	GeneSet	gene	705497	707517	.	-	.	ID=ucsf_hc.01_1.G186AR.00257;Name=ucsf_hc.01_1.G186AR.00257
Supercontig_2.1	GeneSet	exon	707269	707517	.	-	.	Parent=ucsf_hc.01_1.G186AR.00257
Supercontig_2.1	GeneSet	exon	707083	707092	.	-	.	Parent=ucsf_hc.01_1.G186AR.00257
Supercontig_2.1	GeneSet	exon	706794	706847	.	-	.	Parent=ucsf_hc.01_1.G186AR.00257
Supercontig_2.1	GeneSet	exon	706535	706677	.	-	.	Parent=ucsf_hc.01_1.G186AR.00257
Supercontig_2.1	GeneSet	exon	705497	706383	.	-	.	Parent=ucsf_hc.01_1.G186AR.00257
Supercontig_2.1	GeneSet	cds	707269	707293	.	-	0	ID=cds0000257;Parent=ucsf_hc.01_1.G186AR.00257
Supercontig_2.1	GeneSet	cds	707083	707092	.	-	0	ID=cds0000257;Parent=ucsf_hc.01_1.G186AR.00257
Supercontig_2.1	GeneSet	cds	706794	706847	.	-	0	ID=cds0000257;Parent=ucsf_hc.01_1.G186AR.00257
Supercontig_2.1	GeneSet	cds	706535	706677	.	-	0	ID=cds0000257;Parent=ucsf_hc.01_1.G186AR.00257
Supercontig_2.1	GeneSet	cds	706289	706383	.	-	0	ID=cds0000257;Parent=ucsf_hc.01_1.G186AR.00257
Supercontig_2.1	GeneSet	gene	707672	711964	.	+	.	ID=ucsf_hc.01_1.G186AR.00258;Name=ucsf_hc.01_1.G186AR.00258
Supercontig_2.1	GeneSet	exon	707672	708396	.	+	.	Parent=ucsf_hc.01_1.G186AR.00258
Supercontig_2.1	GeneSet	exon	708490	710105	.	+	.	Parent=ucsf_hc.01_1.G186AR.00258
Supercontig_2.1	GeneSet	exon	710176	711964	.	+	.	Parent=ucsf_hc.01_1.G186AR.00258
Supercontig_2.1	GeneSet	cds	708125	708396	.	+	0	ID=cds0000258;Parent=ucsf_hc.01_1.G186AR.00258
Supercontig_2.1	GeneSet	cds	708490	709294	.	+	0	ID=cds0000258;Parent=ucsf_hc.01_1.G186AR.00258
Supercontig_2.1	GeneSet	gene	712105	713100	.	+	.	ID=ucsf_hc.01_1.G186AR.00259;Name=ucsf_hc.01_1.G186AR.00259
Supercontig_2.1	GeneSet	exon	712105	713100	.	+	.	Parent=ucsf_hc.01_1.G186AR.00259
Supercontig_2.1	GeneSet	gene	712787	716313	.	-	.	ID=ucsf_hc.01_1.G186AR.00260;Name=ucsf_hc.01_1.G186AR.00260
Supercontig_2.1	GeneSet	exon	715329	716313	.	-	.	Parent=ucsf_hc.01_1.G186AR.00260
Supercontig_2.1	GeneSet	exon	715037	715193	.	-	.	Parent=ucsf_hc.01_1.G186AR.00260
Supercontig_2.1	GeneSet	exon	712787	714962	.	-	.	Parent=ucsf_hc.01_1.G186AR.00260
Supercontig_2.1	GeneSet	cds	715329	715384	.	-	0	ID=cds0000260;Parent=ucsf_hc.01_1.G186AR.00260
Supercontig_2.1	GeneSet	cds	715037	715193	.	-	0	ID=cds0000260;Parent=ucsf_hc.01_1.G186AR.00260
Supercontig_2.1	GeneSet	cds	713268	714962	.	-	0	ID=cds0000260;Parent=ucsf_hc.01_1.G186AR.00260
Supercontig_2.1	GeneSet	gene	720397	722970	.	-	.	ID=ucsf_hc.01_1.G186AR.00261;Name=ucsf_hc.01_1.G186AR.00261
Supercontig_2.1	GeneSet	exon	722511	722970	.	-	.	Parent=ucsf_hc.01_1.G186AR.00261
Supercontig_2.1	GeneSet	exon	722260	722458	.	-	.	Parent=ucsf_hc.01_1.G186AR.00261
Supercontig_2.1	GeneSet	exon	722091	722192	.	-	.	Parent=ucsf_hc.01_1.G186AR.00261
Supercontig_2.1	GeneSet	exon	721637	721996	.	-	.	Parent=ucsf_hc.01_1.G186AR.00261
Supercontig_2.1	GeneSet	exon	721446	721547	.	-	.	Parent=ucsf_hc.01_1.G186AR.00261
Supercontig_2.1	GeneSet	exon	721324	721347	.	-	.	Parent=ucsf_hc.01_1.G186AR.00261
Supercontig_2.1	GeneSet	exon	720397	721255	.	-	.	Parent=ucsf_hc.01_1.G186AR.00261
Supercontig_2.1	GeneSet	cds	722511	722687	.	-	0	ID=cds0000261;Parent=ucsf_hc.01_1.G186AR.00261
Supercontig_2.1	GeneSet	cds	722260	722458	.	-	0	ID=cds0000261;Parent=ucsf_hc.01_1.G186AR.00261
Supercontig_2.1	GeneSet	cds	722091	722192	.	-	0	ID=cds0000261;Parent=ucsf_hc.01_1.G186AR.00261
Supercontig_2.1	GeneSet	cds	721637	721996	.	-	0	ID=cds0000261;Parent=ucsf_hc.01_1.G186AR.00261
Supercontig_2.1	GeneSet	cds	721446	721547	.	-	0	ID=cds0000261;Parent=ucsf_hc.01_1.G186AR.00261
Supercontig_2.1	GeneSet	cds	721324	721347	.	-	0	ID=cds0000261;Parent=ucsf_hc.01_1.G186AR.00261
Supercontig_2.1	GeneSet	cds	721092	721255	.	-	0	ID=cds0000261;Parent=ucsf_hc.01_1.G186AR.00261
Supercontig_2.1	GeneSet	gene	723758	728433	.	+	.	ID=ucsf_hc.01_1.G186AR.00262;Name=ucsf_hc.01_1.G186AR.00262
Supercontig_2.1	GeneSet	exon	723758	723822	.	+	.	Parent=ucsf_hc.01_1.G186AR.00262
Supercontig_2.1	GeneSet	exon	723969	724026	.	+	.	Parent=ucsf_hc.01_1.G186AR.00262
Supercontig_2.1	GeneSet	exon	724094	724162	.	+	.	Parent=ucsf_hc.01_1.G186AR.00262
Supercontig_2.1	GeneSet	exon	724239	724353	.	+	.	Parent=ucsf_hc.01_1.G186AR.00262
Supercontig_2.1	GeneSet	exon	724426	724717	.	+	.	Parent=ucsf_hc.01_1.G186AR.00262
Supercontig_2.1	GeneSet	exon	724775	724879	.	+	.	Parent=ucsf_hc.01_1.G186AR.00262
Supercontig_2.1	GeneSet	exon	724939	725079	.	+	.	Parent=ucsf_hc.01_1.G186AR.00262
Supercontig_2.1	GeneSet	exon	725133	725433	.	+	.	Parent=ucsf_hc.01_1.G186AR.00262
Supercontig_2.1	GeneSet	exon	725565	728433	.	+	.	Parent=ucsf_hc.01_1.G186AR.00262
Supercontig_2.1	GeneSet	cds	724480	724717	.	+	0	ID=cds0000262;Parent=ucsf_hc.01_1.G186AR.00262
Supercontig_2.1	GeneSet	cds	724775	724879	.	+	0	ID=cds0000262;Parent=ucsf_hc.01_1.G186AR.00262
Supercontig_2.1	GeneSet	cds	724939	725079	.	+	0	ID=cds0000262;Parent=ucsf_hc.01_1.G186AR.00262
Supercontig_2.1	GeneSet	cds	725133	725433	.	+	0	ID=cds0000262;Parent=ucsf_hc.01_1.G186AR.00262
Supercontig_2.1	GeneSet	cds	725565	727944	.	+	0	ID=cds0000262;Parent=ucsf_hc.01_1.G186AR.00262
Supercontig_2.1	GeneSet	gene	732667	737987	.	+	.	ID=ucsf_hc.01_1.G186AR.00263;Name=ucsf_hc.01_1.G186AR.00263
Supercontig_2.1	GeneSet	exon	732667	733062	.	+	.	Parent=ucsf_hc.01_1.G186AR.00263
Supercontig_2.1	GeneSet	exon	733167	733810	.	+	.	Parent=ucsf_hc.01_1.G186AR.00263
Supercontig_2.1	GeneSet	exon	733890	734047	.	+	.	Parent=ucsf_hc.01_1.G186AR.00263
Supercontig_2.1	GeneSet	exon	734111	734204	.	+	.	Parent=ucsf_hc.01_1.G186AR.00263
Supercontig_2.1	GeneSet	exon	734290	734518	.	+	.	Parent=ucsf_hc.01_1.G186AR.00263
Supercontig_2.1	GeneSet	exon	734606	736941	.	+	.	Parent=ucsf_hc.01_1.G186AR.00263
Supercontig_2.1	GeneSet	exon	737015	737987	.	+	.	Parent=ucsf_hc.01_1.G186AR.00263
Supercontig_2.1	GeneSet	cds	733621	733810	.	+	0	ID=cds0000263;Parent=ucsf_hc.01_1.G186AR.00263
Supercontig_2.1	GeneSet	cds	733890	734047	.	+	0	ID=cds0000263;Parent=ucsf_hc.01_1.G186AR.00263
Supercontig_2.1	GeneSet	cds	734111	734204	.	+	0	ID=cds0000263;Parent=ucsf_hc.01_1.G186AR.00263
Supercontig_2.1	GeneSet	cds	734290	734518	.	+	0	ID=cds0000263;Parent=ucsf_hc.01_1.G186AR.00263
Supercontig_2.1	GeneSet	cds	734606	736941	.	+	0	ID=cds0000263;Parent=ucsf_hc.01_1.G186AR.00263
Supercontig_2.1	GeneSet	cds	737015	737079	.	+	0	ID=cds0000263;Parent=ucsf_hc.01_1.G186AR.00263
Supercontig_2.1	GeneSet	gene	739917	742266	.	-	.	ID=ucsf_hc.01_1.G186AR.00264;Name=ucsf_hc.01_1.G186AR.00264
Supercontig_2.1	GeneSet	exon	742047	742266	.	-	.	Parent=ucsf_hc.01_1.G186AR.00264
Supercontig_2.1	GeneSet	exon	741349	741938	.	-	.	Parent=ucsf_hc.01_1.G186AR.00264
Supercontig_2.1	GeneSet	exon	740981	741234	.	-	.	Parent=ucsf_hc.01_1.G186AR.00264
Supercontig_2.1	GeneSet	exon	740554	740899	.	-	.	Parent=ucsf_hc.01_1.G186AR.00264
Supercontig_2.1	GeneSet	exon	740474	740493	.	-	.	Parent=ucsf_hc.01_1.G186AR.00264
Supercontig_2.1	GeneSet	exon	739917	740389	.	-	.	Parent=ucsf_hc.01_1.G186AR.00264
Supercontig_2.1	GeneSet	cds	741349	741447	.	-	0	ID=cds0000264;Parent=ucsf_hc.01_1.G186AR.00264
Supercontig_2.1	GeneSet	cds	740981	741234	.	-	0	ID=cds0000264;Parent=ucsf_hc.01_1.G186AR.00264
Supercontig_2.1	GeneSet	cds	740554	740899	.	-	0	ID=cds0000264;Parent=ucsf_hc.01_1.G186AR.00264
Supercontig_2.1	GeneSet	cds	740474	740493	.	-	0	ID=cds0000264;Parent=ucsf_hc.01_1.G186AR.00264
Supercontig_2.1	GeneSet	cds	740320	740389	.	-	0	ID=cds0000264;Parent=ucsf_hc.01_1.G186AR.00264
Supercontig_2.1	GeneSet	gene	742461	743688	.	+	.	ID=ucsf_hc.01_1.G186AR.00265;Name=ucsf_hc.01_1.G186AR.00265
Supercontig_2.1	GeneSet	exon	742461	742863	.	+	.	Parent=ucsf_hc.01_1.G186AR.00265
Supercontig_2.1	GeneSet	exon	742956	743688	.	+	.	Parent=ucsf_hc.01_1.G186AR.00265
Supercontig_2.1	GeneSet	cds	742741	742863	.	+	0	ID=cds0000265;Parent=ucsf_hc.01_1.G186AR.00265
Supercontig_2.1	GeneSet	cds	742956	743396	.	+	0	ID=cds0000265;Parent=ucsf_hc.01_1.G186AR.00265
Supercontig_2.1	GeneSet	gene	742535	746531	.	-	.	ID=ucsf_hc.01_1.G186AR.00266;Name=ucsf_hc.01_1.G186AR.00266
Supercontig_2.1	GeneSet	exon	746076	746531	.	-	.	Parent=ucsf_hc.01_1.G186AR.00266
Supercontig_2.1	GeneSet	exon	745904	745929	.	-	.	Parent=ucsf_hc.01_1.G186AR.00266
Supercontig_2.1	GeneSet	exon	745492	745736	.	-	.	Parent=ucsf_hc.01_1.G186AR.00266
Supercontig_2.1	GeneSet	exon	745260	745326	.	-	.	Parent=ucsf_hc.01_1.G186AR.00266
Supercontig_2.1	GeneSet	exon	744900	745161	.	-	.	Parent=ucsf_hc.01_1.G186AR.00266
Supercontig_2.1	GeneSet	exon	744713	744828	.	-	.	Parent=ucsf_hc.01_1.G186AR.00266
Supercontig_2.1	GeneSet	exon	742956	744652	.	-	.	Parent=ucsf_hc.01_1.G186AR.00266
Supercontig_2.1	GeneSet	exon	742535	742863	.	-	.	Parent=ucsf_hc.01_1.G186AR.00266
Supercontig_2.1	GeneSet	cds	746076	746173	.	-	0	ID=cds0000266;Parent=ucsf_hc.01_1.G186AR.00266
Supercontig_2.1	GeneSet	cds	745904	745929	.	-	0	ID=cds0000266;Parent=ucsf_hc.01_1.G186AR.00266
Supercontig_2.1	GeneSet	cds	745492	745736	.	-	0	ID=cds0000266;Parent=ucsf_hc.01_1.G186AR.00266
Supercontig_2.1	GeneSet	cds	745260	745326	.	-	0	ID=cds0000266;Parent=ucsf_hc.01_1.G186AR.00266
Supercontig_2.1	GeneSet	cds	744900	745161	.	-	0	ID=cds0000266;Parent=ucsf_hc.01_1.G186AR.00266
Supercontig_2.1	GeneSet	cds	744713	744828	.	-	0	ID=cds0000266;Parent=ucsf_hc.01_1.G186AR.00266
Supercontig_2.1	GeneSet	cds	743721	744652	.	-	0	ID=cds0000266;Parent=ucsf_hc.01_1.G186AR.00266
Supercontig_2.1	GeneSet	gene	746987	748892	.	+	.	ID=ucsf_hc.01_1.G186AR.00267;Name=ucsf_hc.01_1.G186AR.00267
Supercontig_2.1	GeneSet	exon	746987	748892	.	+	.	Parent=ucsf_hc.01_1.G186AR.00267
Supercontig_2.1	GeneSet	cds	748256	748465	.	+	0	ID=cds0000267;Parent=ucsf_hc.01_1.G186AR.00267
Supercontig_2.1	GeneSet	gene	747048	752719	.	-	.	ID=ucsf_hc.01_1.G186AR.00268;Name=ucsf_hc.01_1.G186AR.00268
Supercontig_2.1	GeneSet	exon	751867	752719	.	-	.	Parent=ucsf_hc.01_1.G186AR.00268
Supercontig_2.1	GeneSet	exon	751725	751807	.	-	.	Parent=ucsf_hc.01_1.G186AR.00268
Supercontig_2.1	GeneSet	exon	751206	751657	.	-	.	Parent=ucsf_hc.01_1.G186AR.00268
Supercontig_2.1	GeneSet	exon	750791	751134	.	-	.	Parent=ucsf_hc.01_1.G186AR.00268
Supercontig_2.1	GeneSet	exon	750491	750734	.	-	.	Parent=ucsf_hc.01_1.G186AR.00268
Supercontig_2.1	GeneSet	exon	749825	750420	.	-	.	Parent=ucsf_hc.01_1.G186AR.00268
Supercontig_2.1	GeneSet	exon	749419	749764	.	-	.	Parent=ucsf_hc.01_1.G186AR.00268
Supercontig_2.1	GeneSet	exon	749049	749361	.	-	.	Parent=ucsf_hc.01_1.G186AR.00268
Supercontig_2.1	GeneSet	exon	747048	748982	.	-	.	Parent=ucsf_hc.01_1.G186AR.00268
Supercontig_2.1	GeneSet	cds	751867	752345	.	-	0	ID=cds0000268;Parent=ucsf_hc.01_1.G186AR.00268
Supercontig_2.1	GeneSet	cds	751725	751807	.	-	0	ID=cds0000268;Parent=ucsf_hc.01_1.G186AR.00268
Supercontig_2.1	GeneSet	cds	751206	751657	.	-	0	ID=cds0000268;Parent=ucsf_hc.01_1.G186AR.00268
Supercontig_2.1	GeneSet	cds	750791	751134	.	-	0	ID=cds0000268;Parent=ucsf_hc.01_1.G186AR.00268
Supercontig_2.1	GeneSet	cds	750491	750734	.	-	0	ID=cds0000268;Parent=ucsf_hc.01_1.G186AR.00268
Supercontig_2.1	GeneSet	cds	749825	750420	.	-	0	ID=cds0000268;Parent=ucsf_hc.01_1.G186AR.00268
Supercontig_2.1	GeneSet	cds	749419	749764	.	-	0	ID=cds0000268;Parent=ucsf_hc.01_1.G186AR.00268
Supercontig_2.1	GeneSet	cds	749049	749361	.	-	0	ID=cds0000268;Parent=ucsf_hc.01_1.G186AR.00268
Supercontig_2.1	GeneSet	cds	747457	748982	.	-	0	ID=cds0000268;Parent=ucsf_hc.01_1.G186AR.00268
Supercontig_2.1	GeneSet	gene	752865	753880	.	-	.	ID=ucsf_hc.01_1.G186AR.00269;Name=ucsf_hc.01_1.G186AR.00269
Supercontig_2.1	GeneSet	exon	752865	753880	.	-	.	Parent=ucsf_hc.01_1.G186AR.00269
Supercontig_2.1	GeneSet	cds	753635	753829	.	-	0	ID=cds0000269;Parent=ucsf_hc.01_1.G186AR.00269
Supercontig_2.1	GeneSet	gene	753780	754680	.	+	.	ID=ucsf_hc.01_1.G186AR.00270;Name=ucsf_hc.01_1.G186AR.00270
Supercontig_2.1	GeneSet	exon	753780	754680	.	+	.	Parent=ucsf_hc.01_1.G186AR.00270
Supercontig_2.1	GeneSet	cds	753858	754151	.	+	0	ID=cds0000270;Parent=ucsf_hc.01_1.G186AR.00270
Supercontig_2.1	GeneSet	gene	755106	759152	.	-	.	ID=ucsf_hc.01_1.G186AR.00271;Name=ucsf_hc.01_1.G186AR.00271
Supercontig_2.1	GeneSet	exon	758821	759152	.	-	.	Parent=ucsf_hc.01_1.G186AR.00271
Supercontig_2.1	GeneSet	exon	758485	758557	.	-	.	Parent=ucsf_hc.01_1.G186AR.00271
Supercontig_2.1	GeneSet	exon	758415	758435	.	-	.	Parent=ucsf_hc.01_1.G186AR.00271
Supercontig_2.1	GeneSet	exon	758008	758352	.	-	.	Parent=ucsf_hc.01_1.G186AR.00271
Supercontig_2.1	GeneSet	exon	757737	757934	.	-	.	Parent=ucsf_hc.01_1.G186AR.00271
Supercontig_2.1	GeneSet	exon	757593	757677	.	-	.	Parent=ucsf_hc.01_1.G186AR.00271
Supercontig_2.1	GeneSet	exon	757242	757526	.	-	.	Parent=ucsf_hc.01_1.G186AR.00271
Supercontig_2.1	GeneSet	exon	756802	757173	.	-	.	Parent=ucsf_hc.01_1.G186AR.00271
Supercontig_2.1	GeneSet	exon	755106	756696	.	-	.	Parent=ucsf_hc.01_1.G186AR.00271
Supercontig_2.1	GeneSet	cds	758821	758864	.	-	0	ID=cds0000271;Parent=ucsf_hc.01_1.G186AR.00271
Supercontig_2.1	GeneSet	cds	758485	758557	.	-	0	ID=cds0000271;Parent=ucsf_hc.01_1.G186AR.00271
Supercontig_2.1	GeneSet	cds	758415	758435	.	-	0	ID=cds0000271;Parent=ucsf_hc.01_1.G186AR.00271
Supercontig_2.1	GeneSet	cds	758008	758352	.	-	0	ID=cds0000271;Parent=ucsf_hc.01_1.G186AR.00271
Supercontig_2.1	GeneSet	cds	757737	757934	.	-	0	ID=cds0000271;Parent=ucsf_hc.01_1.G186AR.00271
Supercontig_2.1	GeneSet	cds	757593	757677	.	-	0	ID=cds0000271;Parent=ucsf_hc.01_1.G186AR.00271
Supercontig_2.1	GeneSet	cds	757242	757526	.	-	0	ID=cds0000271;Parent=ucsf_hc.01_1.G186AR.00271
Supercontig_2.1	GeneSet	cds	756802	757173	.	-	0	ID=cds0000271;Parent=ucsf_hc.01_1.G186AR.00271
Supercontig_2.1	GeneSet	cds	756590	756696	.	-	0	ID=cds0000271;Parent=ucsf_hc.01_1.G186AR.00271
Supercontig_2.1	GeneSet	gene	759807	760240	.	-	.	ID=ucsf_hc.01_1.G186AR.00272;Name=ucsf_hc.01_1.G186AR.00272
Supercontig_2.1	GeneSet	exon	759807	760240	.	-	.	Parent=ucsf_hc.01_1.G186AR.00272
Supercontig_2.1	GeneSet	gene	759869	760452	.	+	.	ID=ucsf_hc.01_1.G186AR.00273;Name=ucsf_hc.01_1.G186AR.00273
Supercontig_2.1	GeneSet	exon	759869	760452	.	+	.	Parent=ucsf_hc.01_1.G186AR.00273
Supercontig_2.1	GeneSet	gene	760971	762145	.	-	.	ID=ucsf_hc.01_1.G186AR.00274;Name=ucsf_hc.01_1.G186AR.00274
Supercontig_2.1	GeneSet	exon	760971	762145	.	-	.	Parent=ucsf_hc.01_1.G186AR.00274
Supercontig_2.1	GeneSet	cds	761517	761840	.	-	0	ID=cds0000274;Parent=ucsf_hc.01_1.G186AR.00274
Supercontig_2.1	GeneSet	gene	762641	763040	.	-	.	ID=ucsf_hc.01_1.G186AR.00275;Name=ucsf_hc.01_1.G186AR.00275
Supercontig_2.1	GeneSet	exon	762641	763040	.	-	.	Parent=ucsf_hc.01_1.G186AR.00275
Supercontig_2.1	GeneSet	gene	763130	763710	.	-	.	ID=ucsf_hc.01_1.G186AR.00276;Name=ucsf_hc.01_1.G186AR.00276
Supercontig_2.1	GeneSet	exon	763130	763710	.	-	.	Parent=ucsf_hc.01_1.G186AR.00276
Supercontig_2.1	GeneSet	gene	763211	766057	.	+	.	ID=ucsf_hc.01_1.G186AR.00277;Name=ucsf_hc.01_1.G186AR.00277
Supercontig_2.1	GeneSet	exon	763211	763835	.	+	.	Parent=ucsf_hc.01_1.G186AR.00277
Supercontig_2.1	GeneSet	exon	763951	763980	.	+	.	Parent=ucsf_hc.01_1.G186AR.00277
Supercontig_2.1	GeneSet	exon	764035	764345	.	+	.	Parent=ucsf_hc.01_1.G186AR.00277
Supercontig_2.1	GeneSet	exon	764484	764605	.	+	.	Parent=ucsf_hc.01_1.G186AR.00277
Supercontig_2.1	GeneSet	exon	764671	766057	.	+	.	Parent=ucsf_hc.01_1.G186AR.00277
Supercontig_2.1	GeneSet	cds	763539	763835	.	+	0	ID=cds0000277;Parent=ucsf_hc.01_1.G186AR.00277
Supercontig_2.1	GeneSet	cds	763951	763980	.	+	0	ID=cds0000277;Parent=ucsf_hc.01_1.G186AR.00277
Supercontig_2.1	GeneSet	cds	764035	764345	.	+	0	ID=cds0000277;Parent=ucsf_hc.01_1.G186AR.00277
Supercontig_2.1	GeneSet	cds	764484	764605	.	+	0	ID=cds0000277;Parent=ucsf_hc.01_1.G186AR.00277
Supercontig_2.1	GeneSet	cds	764671	765821	.	+	0	ID=cds0000277;Parent=ucsf_hc.01_1.G186AR.00277
Supercontig_2.1	GeneSet	gene	766358	770057	.	-	.	ID=ucsf_hc.01_1.G186AR.00278;Name=ucsf_hc.01_1.G186AR.00278
Supercontig_2.1	GeneSet	exon	769603	770057	.	-	.	Parent=ucsf_hc.01_1.G186AR.00278
Supercontig_2.1	GeneSet	exon	769377	769408	.	-	.	Parent=ucsf_hc.01_1.G186AR.00278
Supercontig_2.1	GeneSet	exon	768002	769190	.	-	.	Parent=ucsf_hc.01_1.G186AR.00278
Supercontig_2.1	GeneSet	exon	767903	767921	.	-	.	Parent=ucsf_hc.01_1.G186AR.00278
Supercontig_2.1	GeneSet	exon	766878	767793	.	-	.	Parent=ucsf_hc.01_1.G186AR.00278
Supercontig_2.1	GeneSet	exon	766358	766763	.	-	.	Parent=ucsf_hc.01_1.G186AR.00278
Supercontig_2.1	GeneSet	cds	768002	768042	.	-	0	ID=cds0000278;Parent=ucsf_hc.01_1.G186AR.00278
Supercontig_2.1	GeneSet	cds	767903	767921	.	-	0	ID=cds0000278;Parent=ucsf_hc.01_1.G186AR.00278
Supercontig_2.1	GeneSet	cds	766878	767793	.	-	0	ID=cds0000278;Parent=ucsf_hc.01_1.G186AR.00278
Supercontig_2.1	GeneSet	cds	766744	766763	.	-	0	ID=cds0000278;Parent=ucsf_hc.01_1.G186AR.00278
Supercontig_2.1	GeneSet	gene	768744	770948	.	+	.	ID=ucsf_hc.01_1.G186AR.00279;Name=ucsf_hc.01_1.G186AR.00279
Supercontig_2.1	GeneSet	exon	768744	769190	.	+	.	Parent=ucsf_hc.01_1.G186AR.00279
Supercontig_2.1	GeneSet	exon	769377	769408	.	+	.	Parent=ucsf_hc.01_1.G186AR.00279
Supercontig_2.1	GeneSet	exon	769603	769792	.	+	.	Parent=ucsf_hc.01_1.G186AR.00279
Supercontig_2.1	GeneSet	exon	769937	770021	.	+	.	Parent=ucsf_hc.01_1.G186AR.00279
Supercontig_2.1	GeneSet	exon	770100	770948	.	+	.	Parent=ucsf_hc.01_1.G186AR.00279
Supercontig_2.1	GeneSet	cds	770334	770723	.	+	0	ID=cds0000279;Parent=ucsf_hc.01_1.G186AR.00279
Supercontig_2.1	GeneSet	gene	770058	774580	.	-	.	ID=ucsf_hc.01_1.G186AR.00280;Name=ucsf_hc.01_1.G186AR.00280
Supercontig_2.1	GeneSet	exon	773860	774580	.	-	.	Parent=ucsf_hc.01_1.G186AR.00280
Supercontig_2.1	GeneSet	exon	773235	773315	.	-	.	Parent=ucsf_hc.01_1.G186AR.00280
Supercontig_2.1	GeneSet	exon	773076	773148	.	-	.	Parent=ucsf_hc.01_1.G186AR.00280
Supercontig_2.1	GeneSet	exon	772879	772985	.	-	.	Parent=ucsf_hc.01_1.G186AR.00280
Supercontig_2.1	GeneSet	exon	772640	772785	.	-	.	Parent=ucsf_hc.01_1.G186AR.00280
Supercontig_2.1	GeneSet	exon	772524	772562	.	-	.	Parent=ucsf_hc.01_1.G186AR.00280
Supercontig_2.1	GeneSet	exon	770058	772426	.	-	.	Parent=ucsf_hc.01_1.G186AR.00280
Supercontig_2.1	GeneSet	cds	772640	772780	.	-	0	ID=cds0000280;Parent=ucsf_hc.01_1.G186AR.00280
Supercontig_2.1	GeneSet	cds	772524	772562	.	-	0	ID=cds0000280;Parent=ucsf_hc.01_1.G186AR.00280
Supercontig_2.1	GeneSet	cds	772073	772426	.	-	0	ID=cds0000280;Parent=ucsf_hc.01_1.G186AR.00280
Supercontig_2.1	GeneSet	gene	776557	780196	.	+	.	ID=ucsf_hc.01_1.G186AR.00281;Name=ucsf_hc.01_1.G186AR.00281
Supercontig_2.1	GeneSet	exon	776557	776925	.	+	.	Parent=ucsf_hc.01_1.G186AR.00281
Supercontig_2.1	GeneSet	exon	776984	777495	.	+	.	Parent=ucsf_hc.01_1.G186AR.00281
Supercontig_2.1	GeneSet	exon	777547	777604	.	+	.	Parent=ucsf_hc.01_1.G186AR.00281
Supercontig_2.1	GeneSet	exon	777658	778398	.	+	.	Parent=ucsf_hc.01_1.G186AR.00281
Supercontig_2.1	GeneSet	exon	778472	780196	.	+	.	Parent=ucsf_hc.01_1.G186AR.00281
Supercontig_2.1	GeneSet	cds	776658	776925	.	+	0	ID=cds0000281;Parent=ucsf_hc.01_1.G186AR.00281
Supercontig_2.1	GeneSet	cds	776984	777495	.	+	0	ID=cds0000281;Parent=ucsf_hc.01_1.G186AR.00281
Supercontig_2.1	GeneSet	cds	777547	777604	.	+	0	ID=cds0000281;Parent=ucsf_hc.01_1.G186AR.00281
Supercontig_2.1	GeneSet	cds	777658	778398	.	+	0	ID=cds0000281;Parent=ucsf_hc.01_1.G186AR.00281
Supercontig_2.1	GeneSet	cds	778472	779730	.	+	0	ID=cds0000281;Parent=ucsf_hc.01_1.G186AR.00281
Supercontig_2.1	GeneSet	gene	783830	784463	.	+	.	ID=ucsf_hc.01_1.G186AR.00282;Name=ucsf_hc.01_1.G186AR.00282
Supercontig_2.1	GeneSet	exon	783830	784056	.	+	.	Parent=ucsf_hc.01_1.G186AR.00282
Supercontig_2.1	GeneSet	exon	784215	784463	.	+	.	Parent=ucsf_hc.01_1.G186AR.00282
Supercontig_2.1	GeneSet	gene	785075	787374	.	+	.	ID=ucsf_hc.01_1.G186AR.00283;Name=ucsf_hc.01_1.G186AR.00283
Supercontig_2.1	GeneSet	exon	785075	785674	.	+	.	Parent=ucsf_hc.01_1.G186AR.00283
Supercontig_2.1	GeneSet	exon	785740	786205	.	+	.	Parent=ucsf_hc.01_1.G186AR.00283
Supercontig_2.1	GeneSet	exon	786262	786677	.	+	.	Parent=ucsf_hc.01_1.G186AR.00283
Supercontig_2.1	GeneSet	exon	786752	787374	.	+	.	Parent=ucsf_hc.01_1.G186AR.00283
Supercontig_2.1	GeneSet	cds	786137	786205	.	+	0	ID=cds0000283;Parent=ucsf_hc.01_1.G186AR.00283
Supercontig_2.1	GeneSet	cds	786262	786677	.	+	0	ID=cds0000283;Parent=ucsf_hc.01_1.G186AR.00283
Supercontig_2.1	GeneSet	cds	786752	786776	.	+	0	ID=cds0000283;Parent=ucsf_hc.01_1.G186AR.00283
Supercontig_2.1	GeneSet	gene	785991	786536	.	-	.	ID=ucsf_hc.01_1.G186AR.00284;Name=ucsf_hc.01_1.G186AR.00284
Supercontig_2.1	GeneSet	exon	786423	786536	.	-	.	Parent=ucsf_hc.01_1.G186AR.00284
Supercontig_2.1	GeneSet	exon	785991	786323	.	-	.	Parent=ucsf_hc.01_1.G186AR.00284
Supercontig_2.1	GeneSet	gene	786637	791349	.	-	.	ID=ucsf_hc.01_1.G186AR.00285;Name=ucsf_hc.01_1.G186AR.00285
Supercontig_2.1	GeneSet	exon	788480	791349	.	-	.	Parent=ucsf_hc.01_1.G186AR.00285
Supercontig_2.1	GeneSet	exon	786637	788384	.	-	.	Parent=ucsf_hc.01_1.G186AR.00285
Supercontig_2.1	GeneSet	cds	787762	788076	.	-	0	ID=cds0000285;Parent=ucsf_hc.01_1.G186AR.00285
Supercontig_2.1	GeneSet	gene	791058	791368	.	+	.	ID=ucsf_hc.01_1.G186AR.00286;Name=ucsf_hc.01_1.G186AR.00286
Supercontig_2.1	GeneSet	exon	791058	791368	.	+	.	Parent=ucsf_hc.01_1.G186AR.00286
Supercontig_2.1	GeneSet	gene	791483	793376	.	+	.	ID=ucsf_hc.01_1.G186AR.00287;Name=ucsf_hc.01_1.G186AR.00287
Supercontig_2.1	GeneSet	exon	791483	791757	.	+	.	Parent=ucsf_hc.01_1.G186AR.00287
Supercontig_2.1	GeneSet	exon	791825	791879	.	+	.	Parent=ucsf_hc.01_1.G186AR.00287
Supercontig_2.1	GeneSet	exon	791965	792773	.	+	.	Parent=ucsf_hc.01_1.G186AR.00287
Supercontig_2.1	GeneSet	exon	792825	792967	.	+	.	Parent=ucsf_hc.01_1.G186AR.00287
Supercontig_2.1	GeneSet	exon	793111	793376	.	+	.	Parent=ucsf_hc.01_1.G186AR.00287
Supercontig_2.1	GeneSet	cds	792841	792967	.	+	0	ID=cds0000287;Parent=ucsf_hc.01_1.G186AR.00287
Supercontig_2.1	GeneSet	cds	793111	793301	.	+	0	ID=cds0000287;Parent=ucsf_hc.01_1.G186AR.00287
Supercontig_2.1	GeneSet	gene	791530	793587	.	-	.	ID=ucsf_hc.01_1.G186AR.00288;Name=ucsf_hc.01_1.G186AR.00288
Supercontig_2.1	GeneSet	exon	793111	793587	.	-	.	Parent=ucsf_hc.01_1.G186AR.00288
Supercontig_2.1	GeneSet	exon	792825	792967	.	-	.	Parent=ucsf_hc.01_1.G186AR.00288
Supercontig_2.1	GeneSet	exon	791530	792773	.	-	.	Parent=ucsf_hc.01_1.G186AR.00288
Supercontig_2.1	GeneSet	cds	793111	793408	.	-	0	ID=cds0000288;Parent=ucsf_hc.01_1.G186AR.00288
Supercontig_2.1	GeneSet	cds	792867	792967	.	-	0	ID=cds0000288;Parent=ucsf_hc.01_1.G186AR.00288
Supercontig_2.1	GeneSet	gene	793756	795655	.	+	.	ID=ucsf_hc.01_1.G186AR.00289;Name=ucsf_hc.01_1.G186AR.00289
Supercontig_2.1	GeneSet	exon	793756	793885	.	+	.	Parent=ucsf_hc.01_1.G186AR.00289
Supercontig_2.1	GeneSet	exon	794048	794183	.	+	.	Parent=ucsf_hc.01_1.G186AR.00289
Supercontig_2.1	GeneSet	exon	794265	794876	.	+	.	Parent=ucsf_hc.01_1.G186AR.00289
Supercontig_2.1	GeneSet	exon	794936	795655	.	+	.	Parent=ucsf_hc.01_1.G186AR.00289
Supercontig_2.1	GeneSet	cds	793874	793885	.	+	0	ID=cds0000289;Parent=ucsf_hc.01_1.G186AR.00289
Supercontig_2.1	GeneSet	cds	794048	794183	.	+	0	ID=cds0000289;Parent=ucsf_hc.01_1.G186AR.00289
Supercontig_2.1	GeneSet	cds	794265	794876	.	+	0	ID=cds0000289;Parent=ucsf_hc.01_1.G186AR.00289
Supercontig_2.1	GeneSet	cds	794936	795102	.	+	0	ID=cds0000289;Parent=ucsf_hc.01_1.G186AR.00289
Supercontig_2.1	GeneSet	gene	795656	796927	.	+	.	ID=ucsf_hc.01_1.G186AR.00290;Name=ucsf_hc.01_1.G186AR.00290
Supercontig_2.1	GeneSet	exon	795656	796927	.	+	.	Parent=ucsf_hc.01_1.G186AR.00290
Supercontig_2.1	GeneSet	cds	796208	796879	.	+	0	ID=cds0000290;Parent=ucsf_hc.01_1.G186AR.00290
Supercontig_2.1	GeneSet	gene	796946	797733	.	-	.	ID=ucsf_hc.01_1.G186AR.00291;Name=ucsf_hc.01_1.G186AR.00291
Supercontig_2.1	GeneSet	exon	796946	797733	.	-	.	Parent=ucsf_hc.01_1.G186AR.00291
Supercontig_2.1	GeneSet	gene	798582	800968	.	-	.	ID=ucsf_hc.01_1.G186AR.00292;Name=ucsf_hc.01_1.G186AR.00292
Supercontig_2.1	GeneSet	exon	799478	800968	.	-	.	Parent=ucsf_hc.01_1.G186AR.00292
Supercontig_2.1	GeneSet	exon	798582	799388	.	-	.	Parent=ucsf_hc.01_1.G186AR.00292
Supercontig_2.1	GeneSet	cds	799478	800313	.	-	0	ID=cds0000292;Parent=ucsf_hc.01_1.G186AR.00292
Supercontig_2.1	GeneSet	cds	799088	799388	.	-	0	ID=cds0000292;Parent=ucsf_hc.01_1.G186AR.00292
Supercontig_2.1	GeneSet	gene	801756	802683	.	+	.	ID=ucsf_hc.01_1.G186AR.00293;Name=ucsf_hc.01_1.G186AR.00293
Supercontig_2.1	GeneSet	exon	801756	802131	.	+	.	Parent=ucsf_hc.01_1.G186AR.00293
Supercontig_2.1	GeneSet	exon	802201	802683	.	+	.	Parent=ucsf_hc.01_1.G186AR.00293
Supercontig_2.1	GeneSet	cds	801831	802067	.	+	0	ID=cds0000293;Parent=ucsf_hc.01_1.G186AR.00293
Supercontig_2.1	GeneSet	gene	803166	803680	.	+	.	ID=ucsf_hc.01_1.G186AR.00294;Name=ucsf_hc.01_1.G186AR.00294
Supercontig_2.1	GeneSet	exon	803166	803384	.	+	.	Parent=ucsf_hc.01_1.G186AR.00294
Supercontig_2.1	GeneSet	exon	803449	803680	.	+	.	Parent=ucsf_hc.01_1.G186AR.00294
Supercontig_2.1	GeneSet	gene	806094	809254	.	-	.	ID=ucsf_hc.01_1.G186AR.00295;Name=ucsf_hc.01_1.G186AR.00295
Supercontig_2.1	GeneSet	exon	808965	809254	.	-	.	Parent=ucsf_hc.01_1.G186AR.00295
Supercontig_2.1	GeneSet	exon	807831	808863	.	-	.	Parent=ucsf_hc.01_1.G186AR.00295
Supercontig_2.1	GeneSet	exon	807738	807755	.	-	.	Parent=ucsf_hc.01_1.G186AR.00295
Supercontig_2.1	GeneSet	exon	807281	807619	.	-	.	Parent=ucsf_hc.01_1.G186AR.00295
Supercontig_2.1	GeneSet	exon	806851	807200	.	-	.	Parent=ucsf_hc.01_1.G186AR.00295
Supercontig_2.1	GeneSet	exon	806094	806703	.	-	.	Parent=ucsf_hc.01_1.G186AR.00295
Supercontig_2.1	GeneSet	cds	807831	807879	.	-	0	ID=cds0000295;Parent=ucsf_hc.01_1.G186AR.00295
Supercontig_2.1	GeneSet	cds	807738	807755	.	-	0	ID=cds0000295;Parent=ucsf_hc.01_1.G186AR.00295
Supercontig_2.1	GeneSet	cds	807281	807619	.	-	0	ID=cds0000295;Parent=ucsf_hc.01_1.G186AR.00295
Supercontig_2.1	GeneSet	cds	806851	807200	.	-	0	ID=cds0000295;Parent=ucsf_hc.01_1.G186AR.00295
Supercontig_2.1	GeneSet	cds	806479	806703	.	-	0	ID=cds0000295;Parent=ucsf_hc.01_1.G186AR.00295
Supercontig_2.1	GeneSet	gene	808789	809698	.	+	.	ID=ucsf_hc.01_1.G186AR.00296;Name=ucsf_hc.01_1.G186AR.00296
Supercontig_2.1	GeneSet	exon	808789	809698	.	+	.	Parent=ucsf_hc.01_1.G186AR.00296
Supercontig_2.1	GeneSet	gene	809517	811967	.	-	.	ID=ucsf_hc.01_1.G186AR.00297;Name=ucsf_hc.01_1.G186AR.00297
Supercontig_2.1	GeneSet	exon	811578	811967	.	-	.	Parent=ucsf_hc.01_1.G186AR.00297
Supercontig_2.1	GeneSet	exon	811157	811493	.	-	.	Parent=ucsf_hc.01_1.G186AR.00297
Supercontig_2.1	GeneSet	exon	810872	811090	.	-	.	Parent=ucsf_hc.01_1.G186AR.00297
Supercontig_2.1	GeneSet	exon	809517	810788	.	-	.	Parent=ucsf_hc.01_1.G186AR.00297
Supercontig_2.1	GeneSet	cds	810872	810979	.	-	0	ID=cds0000297;Parent=ucsf_hc.01_1.G186AR.00297
Supercontig_2.1	GeneSet	cds	810186	810788	.	-	0	ID=cds0000297;Parent=ucsf_hc.01_1.G186AR.00297
Supercontig_2.1	GeneSet	gene	812249	813144	.	+	.	ID=ucsf_hc.01_1.G186AR.00298;Name=ucsf_hc.01_1.G186AR.00298
Supercontig_2.1	GeneSet	exon	812249	813144	.	+	.	Parent=ucsf_hc.01_1.G186AR.00298
Supercontig_2.1	GeneSet	gene	812721	813819	.	-	.	ID=ucsf_hc.01_1.G186AR.00299;Name=ucsf_hc.01_1.G186AR.00299
Supercontig_2.1	GeneSet	exon	812721	813819	.	-	.	Parent=ucsf_hc.01_1.G186AR.00299
Supercontig_2.1	GeneSet	cds	813505	813708	.	-	0	ID=cds0000299;Parent=ucsf_hc.01_1.G186AR.00299
Supercontig_2.1	GeneSet	gene	814027	817576	.	+	.	ID=ucsf_hc.01_1.G186AR.00300;Name=ucsf_hc.01_1.G186AR.00300
Supercontig_2.1	GeneSet	exon	814027	814476	.	+	.	Parent=ucsf_hc.01_1.G186AR.00300
Supercontig_2.1	GeneSet	exon	814616	816219	.	+	.	Parent=ucsf_hc.01_1.G186AR.00300
Supercontig_2.1	GeneSet	exon	816288	817434	.	+	.	Parent=ucsf_hc.01_1.G186AR.00300
Supercontig_2.1	GeneSet	exon	817483	817576	.	+	.	Parent=ucsf_hc.01_1.G186AR.00300
Supercontig_2.1	GeneSet	cds	814312	814476	.	+	0	ID=cds0000300;Parent=ucsf_hc.01_1.G186AR.00300
Supercontig_2.1	GeneSet	cds	814616	814921	.	+	0	ID=cds0000300;Parent=ucsf_hc.01_1.G186AR.00300
Supercontig_2.1	GeneSet	gene	814052	819983	.	-	.	ID=ucsf_hc.01_1.G186AR.00301;Name=ucsf_hc.01_1.G186AR.00301
Supercontig_2.1	GeneSet	exon	818831	819983	.	-	.	Parent=ucsf_hc.01_1.G186AR.00301
Supercontig_2.1	GeneSet	exon	818578	818763	.	-	.	Parent=ucsf_hc.01_1.G186AR.00301
Supercontig_2.1	GeneSet	exon	818057	818522	.	-	.	Parent=ucsf_hc.01_1.G186AR.00301
Supercontig_2.1	GeneSet	exon	817884	818008	.	-	.	Parent=ucsf_hc.01_1.G186AR.00301
Supercontig_2.1	GeneSet	exon	817761	817832	.	-	.	Parent=ucsf_hc.01_1.G186AR.00301
Supercontig_2.1	GeneSet	exon	817483	817707	.	-	.	Parent=ucsf_hc.01_1.G186AR.00301
Supercontig_2.1	GeneSet	exon	817331	817434	.	-	.	Parent=ucsf_hc.01_1.G186AR.00301
Supercontig_2.1	GeneSet	exon	817024	817282	.	-	.	Parent=ucsf_hc.01_1.G186AR.00301
Supercontig_2.1	GeneSet	exon	816826	816968	.	-	.	Parent=ucsf_hc.01_1.G186AR.00301
Supercontig_2.1	GeneSet	exon	816174	816772	.	-	.	Parent=ucsf_hc.01_1.G186AR.00301
Supercontig_2.1	GeneSet	exon	814616	816105	.	-	.	Parent=ucsf_hc.01_1.G186AR.00301
Supercontig_2.1	GeneSet	exon	814052	814476	.	-	.	Parent=ucsf_hc.01_1.G186AR.00301
Supercontig_2.1	GeneSet	cds	818831	819724	.	-	0	ID=cds0000301;Parent=ucsf_hc.01_1.G186AR.00301
Supercontig_2.1	GeneSet	cds	818578	818763	.	-	0	ID=cds0000301;Parent=ucsf_hc.01_1.G186AR.00301
Supercontig_2.1	GeneSet	cds	818057	818522	.	-	0	ID=cds0000301;Parent=ucsf_hc.01_1.G186AR.00301
Supercontig_2.1	GeneSet	cds	817884	818008	.	-	0	ID=cds0000301;Parent=ucsf_hc.01_1.G186AR.00301
Supercontig_2.1	GeneSet	cds	817761	817832	.	-	0	ID=cds0000301;Parent=ucsf_hc.01_1.G186AR.00301
Supercontig_2.1	GeneSet	cds	817483	817707	.	-	0	ID=cds0000301;Parent=ucsf_hc.01_1.G186AR.00301
Supercontig_2.1	GeneSet	cds	817331	817434	.	-	0	ID=cds0000301;Parent=ucsf_hc.01_1.G186AR.00301
Supercontig_2.1	GeneSet	cds	817024	817282	.	-	0	ID=cds0000301;Parent=ucsf_hc.01_1.G186AR.00301
Supercontig_2.1	GeneSet	cds	816826	816968	.	-	0	ID=cds0000301;Parent=ucsf_hc.01_1.G186AR.00301
Supercontig_2.1	GeneSet	cds	816174	816772	.	-	0	ID=cds0000301;Parent=ucsf_hc.01_1.G186AR.00301
Supercontig_2.1	GeneSet	cds	815429	816105	.	-	0	ID=cds0000301;Parent=ucsf_hc.01_1.G186AR.00301
Supercontig_2.1	GeneSet	gene	820058	821727	.	+	.	ID=ucsf_hc.01_1.G186AR.00302;Name=ucsf_hc.01_1.G186AR.00302
Supercontig_2.1	GeneSet	exon	820058	821727	.	+	.	Parent=ucsf_hc.01_1.G186AR.00302
Supercontig_2.1	GeneSet	cds	820066	820266	.	+	0	ID=cds0000302;Parent=ucsf_hc.01_1.G186AR.00302
Supercontig_2.1	GeneSet	gene	821999	823536	.	+	.	ID=ucsf_hc.01_1.G186AR.00303;Name=ucsf_hc.01_1.G186AR.00303
Supercontig_2.1	GeneSet	exon	821999	822241	.	+	.	Parent=ucsf_hc.01_1.G186AR.00303
Supercontig_2.1	GeneSet	exon	822308	822331	.	+	.	Parent=ucsf_hc.01_1.G186AR.00303
Supercontig_2.1	GeneSet	exon	822413	823536	.	+	.	Parent=ucsf_hc.01_1.G186AR.00303
Supercontig_2.1	GeneSet	cds	822194	822241	.	+	0	ID=cds0000303;Parent=ucsf_hc.01_1.G186AR.00303
Supercontig_2.1	GeneSet	cds	822308	822331	.	+	0	ID=cds0000303;Parent=ucsf_hc.01_1.G186AR.00303
Supercontig_2.1	GeneSet	cds	822413	823264	.	+	0	ID=cds0000303;Parent=ucsf_hc.01_1.G186AR.00303
Supercontig_2.1	GeneSet	gene	823614	827059	.	-	.	ID=ucsf_hc.01_1.G186AR.00304;Name=ucsf_hc.01_1.G186AR.00304
Supercontig_2.1	GeneSet	exon	826851	827059	.	-	.	Parent=ucsf_hc.01_1.G186AR.00304
Supercontig_2.1	GeneSet	exon	826277	826747	.	-	.	Parent=ucsf_hc.01_1.G186AR.00304
Supercontig_2.1	GeneSet	exon	825273	826207	.	-	.	Parent=ucsf_hc.01_1.G186AR.00304
Supercontig_2.1	GeneSet	exon	824898	825216	.	-	.	Parent=ucsf_hc.01_1.G186AR.00304
Supercontig_2.1	GeneSet	exon	823614	824824	.	-	.	Parent=ucsf_hc.01_1.G186AR.00304
Supercontig_2.1	GeneSet	cds	826277	826660	.	-	0	ID=cds0000304;Parent=ucsf_hc.01_1.G186AR.00304
Supercontig_2.1	GeneSet	cds	825273	826207	.	-	0	ID=cds0000304;Parent=ucsf_hc.01_1.G186AR.00304
Supercontig_2.1	GeneSet	cds	824898	825216	.	-	0	ID=cds0000304;Parent=ucsf_hc.01_1.G186AR.00304
Supercontig_2.1	GeneSet	cds	824165	824824	.	-	0	ID=cds0000304;Parent=ucsf_hc.01_1.G186AR.00304
Supercontig_2.1	GeneSet	gene	827187	831827	.	+	.	ID=ucsf_hc.01_1.G186AR.00305;Name=ucsf_hc.01_1.G186AR.00305
Supercontig_2.1	GeneSet	exon	827187	827424	.	+	.	Parent=ucsf_hc.01_1.G186AR.00305
Supercontig_2.1	GeneSet	exon	827482	827682	.	+	.	Parent=ucsf_hc.01_1.G186AR.00305
Supercontig_2.1	GeneSet	exon	827748	831827	.	+	.	Parent=ucsf_hc.01_1.G186AR.00305
Supercontig_2.1	GeneSet	cds	827309	827424	.	+	0	ID=cds0000305;Parent=ucsf_hc.01_1.G186AR.00305
Supercontig_2.1	GeneSet	cds	827482	827682	.	+	0	ID=cds0000305;Parent=ucsf_hc.01_1.G186AR.00305
Supercontig_2.1	GeneSet	cds	827748	831669	.	+	0	ID=cds0000305;Parent=ucsf_hc.01_1.G186AR.00305
Supercontig_2.1	GeneSet	gene	829874	832752	.	-	.	ID=ucsf_hc.01_1.G186AR.00306;Name=ucsf_hc.01_1.G186AR.00306
Supercontig_2.1	GeneSet	exon	829874	832752	.	-	.	Parent=ucsf_hc.01_1.G186AR.00306
Supercontig_2.1	GeneSet	cds	831871	832653	.	-	0	ID=cds0000306;Parent=ucsf_hc.01_1.G186AR.00306
Supercontig_2.1	GeneSet	gene	833584	834010	.	-	.	ID=ucsf_hc.01_1.G186AR.00307;Name=ucsf_hc.01_1.G186AR.00307
Supercontig_2.1	GeneSet	exon	833584	834010	.	-	.	Parent=ucsf_hc.01_1.G186AR.00307
Supercontig_2.1	GeneSet	gene	834150	836203	.	+	.	ID=ucsf_hc.01_1.G186AR.00308;Name=ucsf_hc.01_1.G186AR.00308
Supercontig_2.1	GeneSet	exon	834150	835161	.	+	.	Parent=ucsf_hc.01_1.G186AR.00308
Supercontig_2.1	GeneSet	exon	835228	836203	.	+	.	Parent=ucsf_hc.01_1.G186AR.00308
Supercontig_2.1	GeneSet	cds	834208	835044	.	+	0	ID=cds0000308;Parent=ucsf_hc.01_1.G186AR.00308
Supercontig_2.1	GeneSet	gene	836646	839677	.	+	.	ID=ucsf_hc.01_1.G186AR.00309;Name=ucsf_hc.01_1.G186AR.00309
Supercontig_2.1	GeneSet	exon	836646	837013	.	+	.	Parent=ucsf_hc.01_1.G186AR.00309
Supercontig_2.1	GeneSet	exon	837122	838842	.	+	.	Parent=ucsf_hc.01_1.G186AR.00309
Supercontig_2.1	GeneSet	exon	838962	839677	.	+	.	Parent=ucsf_hc.01_1.G186AR.00309
Supercontig_2.1	GeneSet	cds	836808	837013	.	+	0	ID=cds0000309;Parent=ucsf_hc.01_1.G186AR.00309
Supercontig_2.1	GeneSet	cds	837122	838229	.	+	0	ID=cds0000309;Parent=ucsf_hc.01_1.G186AR.00309
Supercontig_2.1	GeneSet	gene	836956	839708	.	-	.	ID=ucsf_hc.01_1.G186AR.00310;Name=ucsf_hc.01_1.G186AR.00310
Supercontig_2.1	GeneSet	exon	838962	839708	.	-	.	Parent=ucsf_hc.01_1.G186AR.00310
Supercontig_2.1	GeneSet	exon	836956	838842	.	-	.	Parent=ucsf_hc.01_1.G186AR.00310
Supercontig_2.1	GeneSet	cds	838962	839591	.	-	0	ID=cds0000310;Parent=ucsf_hc.01_1.G186AR.00310
Supercontig_2.1	GeneSet	cds	838564	838842	.	-	0	ID=cds0000310;Parent=ucsf_hc.01_1.G186AR.00310
Supercontig_2.1	GeneSet	gene	839828	841488	.	+	.	ID=ucsf_hc.01_1.G186AR.00311;Name=ucsf_hc.01_1.G186AR.00311
Supercontig_2.1	GeneSet	exon	839828	841488	.	+	.	Parent=ucsf_hc.01_1.G186AR.00311
Supercontig_2.1	GeneSet	cds	840562	840882	.	+	0	ID=cds0000311;Parent=ucsf_hc.01_1.G186AR.00311
Supercontig_2.1	GeneSet	gene	839878	842618	.	-	.	ID=ucsf_hc.01_1.G186AR.00312;Name=ucsf_hc.01_1.G186AR.00312
Supercontig_2.1	GeneSet	exon	840576	842618	.	-	.	Parent=ucsf_hc.01_1.G186AR.00312
Supercontig_2.1	GeneSet	exon	839878	840433	.	-	.	Parent=ucsf_hc.01_1.G186AR.00312
Supercontig_2.1	GeneSet	cds	840576	842077	.	-	0	ID=cds0000312;Parent=ucsf_hc.01_1.G186AR.00312
Supercontig_2.1	GeneSet	cds	840142	840433	.	-	0	ID=cds0000312;Parent=ucsf_hc.01_1.G186AR.00312
Supercontig_2.1	GeneSet	gene	842710	843052	.	-	.	ID=ucsf_hc.01_1.G186AR.00313;Name=ucsf_hc.01_1.G186AR.00313
Supercontig_2.1	GeneSet	exon	842710	843052	.	-	.	Parent=ucsf_hc.01_1.G186AR.00313
Supercontig_2.1	GeneSet	gene	843275	846112	.	+	.	ID=ucsf_hc.01_1.G186AR.00314;Name=ucsf_hc.01_1.G186AR.00314
Supercontig_2.1	GeneSet	exon	843275	843727	.	+	.	Parent=ucsf_hc.01_1.G186AR.00314
Supercontig_2.1	GeneSet	exon	843796	843956	.	+	.	Parent=ucsf_hc.01_1.G186AR.00314
Supercontig_2.1	GeneSet	exon	844067	844765	.	+	.	Parent=ucsf_hc.01_1.G186AR.00314
Supercontig_2.1	GeneSet	exon	844880	846112	.	+	.	Parent=ucsf_hc.01_1.G186AR.00314
Supercontig_2.1	GeneSet	cds	843610	843727	.	+	0	ID=cds0000314;Parent=ucsf_hc.01_1.G186AR.00314
Supercontig_2.1	GeneSet	cds	843796	843956	.	+	0	ID=cds0000314;Parent=ucsf_hc.01_1.G186AR.00314
Supercontig_2.1	GeneSet	cds	844067	844765	.	+	0	ID=cds0000314;Parent=ucsf_hc.01_1.G186AR.00314
Supercontig_2.1	GeneSet	cds	844880	845083	.	+	0	ID=cds0000314;Parent=ucsf_hc.01_1.G186AR.00314
Supercontig_2.1	GeneSet	gene	845322	848159	.	-	.	ID=ucsf_hc.01_1.G186AR.00315;Name=ucsf_hc.01_1.G186AR.00315
Supercontig_2.1	GeneSet	exon	847729	848159	.	-	.	Parent=ucsf_hc.01_1.G186AR.00315
Supercontig_2.1	GeneSet	exon	845322	847666	.	-	.	Parent=ucsf_hc.01_1.G186AR.00315
Supercontig_2.1	GeneSet	cds	847729	847872	.	-	0	ID=cds0000315;Parent=ucsf_hc.01_1.G186AR.00315
Supercontig_2.1	GeneSet	cds	846158	847666	.	-	0	ID=cds0000315;Parent=ucsf_hc.01_1.G186AR.00315
Supercontig_2.1	GeneSet	gene	848297	850853	.	+	.	ID=ucsf_hc.01_1.G186AR.00316;Name=ucsf_hc.01_1.G186AR.00316
Supercontig_2.1	GeneSet	exon	848297	848636	.	+	.	Parent=ucsf_hc.01_1.G186AR.00316
Supercontig_2.1	GeneSet	exon	848733	850853	.	+	.	Parent=ucsf_hc.01_1.G186AR.00316
Supercontig_2.1	GeneSet	cds	848492	848636	.	+	0	ID=cds0000316;Parent=ucsf_hc.01_1.G186AR.00316
Supercontig_2.1	GeneSet	cds	848733	850531	.	+	0	ID=cds0000316;Parent=ucsf_hc.01_1.G186AR.00316
Supercontig_2.1	GeneSet	gene	851096	853707	.	+	.	ID=ucsf_hc.01_1.G186AR.00317;Name=ucsf_hc.01_1.G186AR.00317
Supercontig_2.1	GeneSet	exon	851096	853707	.	+	.	Parent=ucsf_hc.01_1.G186AR.00317
Supercontig_2.1	GeneSet	cds	853066	853464	.	+	0	ID=cds0000317;Parent=ucsf_hc.01_1.G186AR.00317
Supercontig_2.1	GeneSet	gene	853245	855779	.	-	.	ID=ucsf_hc.01_1.G186AR.00318;Name=ucsf_hc.01_1.G186AR.00318
Supercontig_2.1	GeneSet	exon	853245	855779	.	-	.	Parent=ucsf_hc.01_1.G186AR.00318
Supercontig_2.1	GeneSet	cds	853983	855269	.	-	0	ID=cds0000318;Parent=ucsf_hc.01_1.G186AR.00318
Supercontig_2.1	GeneSet	gene	856435	857025	.	+	.	ID=ucsf_hc.01_1.G186AR.00319;Name=ucsf_hc.01_1.G186AR.00319
Supercontig_2.1	GeneSet	exon	856435	857025	.	+	.	Parent=ucsf_hc.01_1.G186AR.00319
Supercontig_2.1	GeneSet	gene	856996	858472	.	-	.	ID=ucsf_hc.01_1.G186AR.00320;Name=ucsf_hc.01_1.G186AR.00320
Supercontig_2.1	GeneSet	exon	856996	858472	.	-	.	Parent=ucsf_hc.01_1.G186AR.00320
Supercontig_2.1	GeneSet	cds	857250	858344	.	-	0	ID=cds0000320;Parent=ucsf_hc.01_1.G186AR.00320
Supercontig_2.1	GeneSet	gene	858999	859315	.	-	.	ID=ucsf_hc.01_1.G186AR.00321;Name=ucsf_hc.01_1.G186AR.00321
Supercontig_2.1	GeneSet	exon	858999	859315	.	-	.	Parent=ucsf_hc.01_1.G186AR.00321
Supercontig_2.1	GeneSet	gene	859654	861093	.	+	.	ID=ucsf_hc.01_1.G186AR.00322;Name=ucsf_hc.01_1.G186AR.00322
Supercontig_2.1	GeneSet	exon	859654	860015	.	+	.	Parent=ucsf_hc.01_1.G186AR.00322
Supercontig_2.1	GeneSet	exon	860076	861093	.	+	.	Parent=ucsf_hc.01_1.G186AR.00322
Supercontig_2.1	GeneSet	cds	859811	860015	.	+	0	ID=cds0000322;Parent=ucsf_hc.01_1.G186AR.00322
Supercontig_2.1	GeneSet	cds	860076	860899	.	+	0	ID=cds0000322;Parent=ucsf_hc.01_1.G186AR.00322
Supercontig_2.1	GeneSet	gene	860843	862101	.	-	.	ID=ucsf_hc.01_1.G186AR.00323;Name=ucsf_hc.01_1.G186AR.00323
Supercontig_2.1	GeneSet	exon	860843	862101	.	-	.	Parent=ucsf_hc.01_1.G186AR.00323
Supercontig_2.1	GeneSet	cds	860898	861173	.	-	0	ID=cds0000323;Parent=ucsf_hc.01_1.G186AR.00323
Supercontig_2.1	GeneSet	gene	863236	865215	.	-	.	ID=ucsf_hc.01_1.G186AR.00324;Name=ucsf_hc.01_1.G186AR.00324
Supercontig_2.1	GeneSet	exon	863645	865215	.	-	.	Parent=ucsf_hc.01_1.G186AR.00324
Supercontig_2.1	GeneSet	exon	863236	863567	.	-	.	Parent=ucsf_hc.01_1.G186AR.00324
Supercontig_2.1	GeneSet	cds	863660	864187	.	-	0	ID=cds0000324;Parent=ucsf_hc.01_1.G186AR.00324
Supercontig_2.1	GeneSet	gene	865837	868983	.	+	.	ID=ucsf_hc.01_1.G186AR.00325;Name=ucsf_hc.01_1.G186AR.00325
Supercontig_2.1	GeneSet	exon	865837	866026	.	+	.	Parent=ucsf_hc.01_1.G186AR.00325
Supercontig_2.1	GeneSet	exon	866088	867980	.	+	.	Parent=ucsf_hc.01_1.G186AR.00325
Supercontig_2.1	GeneSet	exon	868045	868161	.	+	.	Parent=ucsf_hc.01_1.G186AR.00325
Supercontig_2.1	GeneSet	exon	868244	868762	.	+	.	Parent=ucsf_hc.01_1.G186AR.00325
Supercontig_2.1	GeneSet	exon	868843	868983	.	+	.	Parent=ucsf_hc.01_1.G186AR.00325
[truncated: 68,375 more rows]
