# Supplementary material for: Genome-Wide Reprogramming of Transcript Architecture by Temperature Specifies the Developmental States of the Human Pathogen Histoplasma
Source: PLoS Genet. 2015 Jul 15;11(7):e1005395. doi: 10.1371/journal.pgen.1005395 (PMC4503680; doi:10.1371/journal.pgen.1005395)
Supplement: S3 Data — From the transcript assembly of combined yeast and hyphae (Y+H) paired-end sequencing data. (GFF3) [file pgen.1005395.s024.gff3]

Supercontig_2.1	GeneSet	gene	413	883	.	-	.	ID=ucsf_hc.01_1.H88.00001;Name=ucsf_hc.01_1.H88.00001
Supercontig_2.1	GeneSet	exon	413	883	.	-	.	Parent=ucsf_hc.01_1.H88.00001
Supercontig_2.1	GeneSet	gene	53136	53512	.	+	.	ID=ucsf_hc.01_1.H88.00002;Name=ucsf_hc.01_1.H88.00002
Supercontig_2.1	GeneSet	exon	53136	53512	.	+	.	Parent=ucsf_hc.01_1.H88.00002
Supercontig_2.1	GeneSet	gene	64669	66105	.	-	.	ID=ucsf_hc.01_1.H88.00003;Name=ucsf_hc.01_1.H88.00003
Supercontig_2.1	GeneSet	exon	65359	66105	.	-	.	Parent=ucsf_hc.01_1.H88.00003
Supercontig_2.1	GeneSet	exon	64669	65296	.	-	.	Parent=ucsf_hc.01_1.H88.00003
Supercontig_2.1	GeneSet	cds	65359	65670	.	-	0	ID=cds0000003;Parent=ucsf_hc.01_1.H88.00003
Supercontig_2.1	GeneSet	cds	65243	65296	.	-	0	ID=cds0000003;Parent=ucsf_hc.01_1.H88.00003
Supercontig_2.1	GeneSet	gene	66217	67693	.	+	.	ID=ucsf_hc.01_1.H88.00004;Name=ucsf_hc.01_1.H88.00004
Supercontig_2.1	GeneSet	exon	66217	67693	.	+	.	Parent=ucsf_hc.01_1.H88.00004
Supercontig_2.1	GeneSet	cds	66450	67415	.	+	0	ID=cds0000004;Parent=ucsf_hc.01_1.H88.00004
Supercontig_2.1	GeneSet	gene	68294	70207	.	-	.	ID=ucsf_hc.01_1.H88.00005;Name=ucsf_hc.01_1.H88.00005
Supercontig_2.1	GeneSet	exon	68294	70207	.	-	.	Parent=ucsf_hc.01_1.H88.00005
Supercontig_2.1	GeneSet	cds	69187	69987	.	-	0	ID=cds0000005;Parent=ucsf_hc.01_1.H88.00005
Supercontig_2.1	GeneSet	gene	70292	70786	.	-	.	ID=ucsf_hc.01_1.H88.00006;Name=ucsf_hc.01_1.H88.00006
Supercontig_2.1	GeneSet	exon	70292	70786	.	-	.	Parent=ucsf_hc.01_1.H88.00006
Supercontig_2.1	GeneSet	gene	70983	71987	.	-	.	ID=ucsf_hc.01_1.H88.00007;Name=ucsf_hc.01_1.H88.00007
Supercontig_2.1	GeneSet	exon	70983	71987	.	-	.	Parent=ucsf_hc.01_1.H88.00007
Supercontig_2.1	GeneSet	cds	71313	71858	.	-	0	ID=cds0000007;Parent=ucsf_hc.01_1.H88.00007
Supercontig_2.1	GeneSet	gene	71988	73012	.	-	.	ID=ucsf_hc.01_1.H88.00008;Name=ucsf_hc.01_1.H88.00008
Supercontig_2.1	GeneSet	exon	71988	73012	.	-	.	Parent=ucsf_hc.01_1.H88.00008
Supercontig_2.1	GeneSet	cds	72116	72931	.	-	0	ID=cds0000008;Parent=ucsf_hc.01_1.H88.00008
Supercontig_2.1	GeneSet	gene	73175	74107	.	-	.	ID=ucsf_hc.01_1.H88.00009;Name=ucsf_hc.01_1.H88.00009
Supercontig_2.1	GeneSet	exon	73678	74107	.	-	.	Parent=ucsf_hc.01_1.H88.00009
Supercontig_2.1	GeneSet	exon	73175	73613	.	-	.	Parent=ucsf_hc.01_1.H88.00009
Supercontig_2.1	GeneSet	cds	73678	73916	.	-	0	ID=cds0000009;Parent=ucsf_hc.01_1.H88.00009
Supercontig_2.1	GeneSet	cds	73613	73613	.	-	0	ID=cds0000009;Parent=ucsf_hc.01_1.H88.00009
Supercontig_2.1	GeneSet	gene	74284	74972	.	+	.	ID=ucsf_hc.01_1.H88.00010;Name=ucsf_hc.01_1.H88.00010
Supercontig_2.1	GeneSet	exon	74284	74972	.	+	.	Parent=ucsf_hc.01_1.H88.00010
Supercontig_2.1	GeneSet	cds	74351	74536	.	+	0	ID=cds0000010;Parent=ucsf_hc.01_1.H88.00010
Supercontig_2.1	GeneSet	gene	74818	78925	.	-	.	ID=ucsf_hc.01_1.H88.00011;Name=ucsf_hc.01_1.H88.00011
Supercontig_2.1	GeneSet	exon	76809	78925	.	-	.	Parent=ucsf_hc.01_1.H88.00011
Supercontig_2.1	GeneSet	exon	76674	76750	.	-	.	Parent=ucsf_hc.01_1.H88.00011
Supercontig_2.1	GeneSet	exon	75836	76594	.	-	.	Parent=ucsf_hc.01_1.H88.00011
Supercontig_2.1	GeneSet	exon	74818	75776	.	-	.	Parent=ucsf_hc.01_1.H88.00011
Supercontig_2.1	GeneSet	cds	76809	77245	.	-	0	ID=cds0000011;Parent=ucsf_hc.01_1.H88.00011
Supercontig_2.1	GeneSet	cds	76674	76750	.	-	0	ID=cds0000011;Parent=ucsf_hc.01_1.H88.00011
Supercontig_2.1	GeneSet	cds	75836	76594	.	-	0	ID=cds0000011;Parent=ucsf_hc.01_1.H88.00011
Supercontig_2.1	GeneSet	cds	75301	75776	.	-	0	ID=cds0000011;Parent=ucsf_hc.01_1.H88.00011
Supercontig_2.1	GeneSet	gene	78926	81281	.	-	.	ID=ucsf_hc.01_1.H88.00012;Name=ucsf_hc.01_1.H88.00012
Supercontig_2.1	GeneSet	exon	79571	81281	.	-	.	Parent=ucsf_hc.01_1.H88.00012
Supercontig_2.1	GeneSet	exon	78926	79479	.	-	.	Parent=ucsf_hc.01_1.H88.00012
Supercontig_2.1	GeneSet	cds	79700	79909	.	-	0	ID=cds0000012;Parent=ucsf_hc.01_1.H88.00012
Supercontig_2.1	GeneSet	gene	81282	81792	.	-	.	ID=ucsf_hc.01_1.H88.00013;Name=ucsf_hc.01_1.H88.00013
Supercontig_2.1	GeneSet	exon	81434	81792	.	-	.	Parent=ucsf_hc.01_1.H88.00013
Supercontig_2.1	GeneSet	exon	81282	81349	.	-	.	Parent=ucsf_hc.01_1.H88.00013
Supercontig_2.1	GeneSet	cds	81434	81613	.	-	0	ID=cds0000013;Parent=ucsf_hc.01_1.H88.00013
Supercontig_2.1	GeneSet	cds	81341	81349	.	-	0	ID=cds0000013;Parent=ucsf_hc.01_1.H88.00013
Supercontig_2.1	GeneSet	gene	82837	86007	.	+	.	ID=ucsf_hc.01_1.H88.00014;Name=ucsf_hc.01_1.H88.00014
Supercontig_2.1	GeneSet	exon	82837	83230	.	+	.	Parent=ucsf_hc.01_1.H88.00014
Supercontig_2.1	GeneSet	exon	83306	86007	.	+	.	Parent=ucsf_hc.01_1.H88.00014
Supercontig_2.1	GeneSet	cds	82985	83230	.	+	0	ID=cds0000014;Parent=ucsf_hc.01_1.H88.00014
Supercontig_2.1	GeneSet	cds	83306	84133	.	+	0	ID=cds0000014;Parent=ucsf_hc.01_1.H88.00014
Supercontig_2.1	GeneSet	gene	84222	86152	.	-	.	ID=ucsf_hc.01_1.H88.00015;Name=ucsf_hc.01_1.H88.00015
Supercontig_2.1	GeneSet	exon	85753	86152	.	-	.	Parent=ucsf_hc.01_1.H88.00015
Supercontig_2.1	GeneSet	exon	84931	85182	.	-	.	Parent=ucsf_hc.01_1.H88.00015
Supercontig_2.1	GeneSet	exon	84222	84785	.	-	.	Parent=ucsf_hc.01_1.H88.00015
Supercontig_2.1	GeneSet	cds	85753	85995	.	-	0	ID=cds0000015;Parent=ucsf_hc.01_1.H88.00015
Supercontig_2.1	GeneSet	cds	84931	85182	.	-	0	ID=cds0000015;Parent=ucsf_hc.01_1.H88.00015
Supercontig_2.1	GeneSet	cds	84528	84785	.	-	0	ID=cds0000015;Parent=ucsf_hc.01_1.H88.00015
Supercontig_2.1	GeneSet	gene	87255	91048	.	+	.	ID=ucsf_hc.01_1.H88.00016;Name=ucsf_hc.01_1.H88.00016
Supercontig_2.1	GeneSet	exon	87255	91048	.	+	.	Parent=ucsf_hc.01_1.H88.00016
Supercontig_2.1	GeneSet	cds	87744	90593	.	+	0	ID=cds0000016;Parent=ucsf_hc.01_1.H88.00016
Supercontig_2.1	GeneSet	gene	91432	92884	.	+	.	ID=ucsf_hc.01_1.H88.00017;Name=ucsf_hc.01_1.H88.00017
Supercontig_2.1	GeneSet	exon	91432	91551	.	+	.	Parent=ucsf_hc.01_1.H88.00017
Supercontig_2.1	GeneSet	exon	91610	91860	.	+	.	Parent=ucsf_hc.01_1.H88.00017
Supercontig_2.1	GeneSet	exon	92006	92884	.	+	.	Parent=ucsf_hc.01_1.H88.00017
Supercontig_2.1	GeneSet	cds	91538	91551	.	+	0	ID=cds0000017;Parent=ucsf_hc.01_1.H88.00017
Supercontig_2.1	GeneSet	cds	91610	91860	.	+	0	ID=cds0000017;Parent=ucsf_hc.01_1.H88.00017
Supercontig_2.1	GeneSet	cds	92006	92034	.	+	0	ID=cds0000017;Parent=ucsf_hc.01_1.H88.00017
Supercontig_2.1	GeneSet	gene	93020	95941	.	+	.	ID=ucsf_hc.01_1.H88.00018;Name=ucsf_hc.01_1.H88.00018
Supercontig_2.1	GeneSet	exon	93020	94146	.	+	.	Parent=ucsf_hc.01_1.H88.00018
Supercontig_2.1	GeneSet	exon	94197	95941	.	+	.	Parent=ucsf_hc.01_1.H88.00018
Supercontig_2.1	GeneSet	cds	93223	94146	.	+	0	ID=cds0000018;Parent=ucsf_hc.01_1.H88.00018
Supercontig_2.1	GeneSet	cds	94197	95795	.	+	0	ID=cds0000018;Parent=ucsf_hc.01_1.H88.00018
Supercontig_2.1	GeneSet	gene	96250	97101	.	-	.	ID=ucsf_hc.01_1.H88.00019;Name=ucsf_hc.01_1.H88.00019
Supercontig_2.1	GeneSet	exon	96250	97101	.	-	.	Parent=ucsf_hc.01_1.H88.00019
Supercontig_2.1	GeneSet	gene	96332	99326	.	+	.	ID=ucsf_hc.01_1.H88.00020;Name=ucsf_hc.01_1.H88.00020
Supercontig_2.1	GeneSet	exon	96332	99326	.	+	.	Parent=ucsf_hc.01_1.H88.00020
Supercontig_2.1	GeneSet	cds	97728	98552	.	+	0	ID=cds0000020;Parent=ucsf_hc.01_1.H88.00020
Supercontig_2.1	GeneSet	gene	98200	100626	.	-	.	ID=ucsf_hc.01_1.H88.00021;Name=ucsf_hc.01_1.H88.00021
Supercontig_2.1	GeneSet	exon	99366	100626	.	-	.	Parent=ucsf_hc.01_1.H88.00021
Supercontig_2.1	GeneSet	exon	98200	99305	.	-	.	Parent=ucsf_hc.01_1.H88.00021
Supercontig_2.1	GeneSet	cds	99712	100107	.	-	0	ID=cds0000021;Parent=ucsf_hc.01_1.H88.00021
Supercontig_2.1	GeneSet	gene	100627	102017	.	-	.	ID=ucsf_hc.01_1.H88.00022;Name=ucsf_hc.01_1.H88.00022
Supercontig_2.1	GeneSet	exon	100627	102017	.	-	.	Parent=ucsf_hc.01_1.H88.00022
Supercontig_2.1	GeneSet	cds	101146	101970	.	-	0	ID=cds0000022;Parent=ucsf_hc.01_1.H88.00022
Supercontig_2.1	GeneSet	gene	103332	103632	.	+	.	ID=ucsf_hc.01_1.H88.00023;Name=ucsf_hc.01_1.H88.00023
Supercontig_2.1	GeneSet	exon	103332	103632	.	+	.	Parent=ucsf_hc.01_1.H88.00023
Supercontig_2.1	GeneSet	gene	103853	104344	.	+	.	ID=ucsf_hc.01_1.H88.00024;Name=ucsf_hc.01_1.H88.00024
Supercontig_2.1	GeneSet	exon	103853	104344	.	+	.	Parent=ucsf_hc.01_1.H88.00024
Supercontig_2.1	GeneSet	gene	105035	105342	.	-	.	ID=ucsf_hc.01_1.H88.00025;Name=ucsf_hc.01_1.H88.00025
Supercontig_2.1	GeneSet	exon	105035	105342	.	-	.	Parent=ucsf_hc.01_1.H88.00025
Supercontig_2.1	GeneSet	gene	106972	109846	.	+	.	ID=ucsf_hc.01_1.H88.00026;Name=ucsf_hc.01_1.H88.00026
Supercontig_2.1	GeneSet	exon	106972	107544	.	+	.	Parent=ucsf_hc.01_1.H88.00026
Supercontig_2.1	GeneSet	exon	107619	109846	.	+	.	Parent=ucsf_hc.01_1.H88.00026
Supercontig_2.1	GeneSet	cds	107263	107544	.	+	0	ID=cds0000026;Parent=ucsf_hc.01_1.H88.00026
Supercontig_2.1	GeneSet	cds	107619	109343	.	+	0	ID=cds0000026;Parent=ucsf_hc.01_1.H88.00026
Supercontig_2.1	GeneSet	gene	109198	110173	.	-	.	ID=ucsf_hc.01_1.H88.00027;Name=ucsf_hc.01_1.H88.00027
Supercontig_2.1	GeneSet	exon	109198	110173	.	-	.	Parent=ucsf_hc.01_1.H88.00027
Supercontig_2.1	GeneSet	cds	109892	110164	.	-	0	ID=cds0000027;Parent=ucsf_hc.01_1.H88.00027
Supercontig_2.1	GeneSet	gene	110467	111843	.	+	.	ID=ucsf_hc.01_1.H88.00028;Name=ucsf_hc.01_1.H88.00028
Supercontig_2.1	GeneSet	exon	110467	110809	.	+	.	Parent=ucsf_hc.01_1.H88.00028
Supercontig_2.1	GeneSet	exon	110887	110950	.	+	.	Parent=ucsf_hc.01_1.H88.00028
Supercontig_2.1	GeneSet	exon	111030	111097	.	+	.	Parent=ucsf_hc.01_1.H88.00028
Supercontig_2.1	GeneSet	exon	111195	111843	.	+	.	Parent=ucsf_hc.01_1.H88.00028
Supercontig_2.1	GeneSet	cds	110760	110809	.	+	0	ID=cds0000028;Parent=ucsf_hc.01_1.H88.00028
Supercontig_2.1	GeneSet	cds	110887	110950	.	+	0	ID=cds0000028;Parent=ucsf_hc.01_1.H88.00028
Supercontig_2.1	GeneSet	cds	111030	111097	.	+	0	ID=cds0000028;Parent=ucsf_hc.01_1.H88.00028
Supercontig_2.1	GeneSet	cds	111195	111270	.	+	0	ID=cds0000028;Parent=ucsf_hc.01_1.H88.00028
Supercontig_2.1	GeneSet	gene	111784	113967	.	-	.	ID=ucsf_hc.01_1.H88.00029;Name=ucsf_hc.01_1.H88.00029
Supercontig_2.1	GeneSet	exon	111784	113967	.	-	.	Parent=ucsf_hc.01_1.H88.00029
Supercontig_2.1	GeneSet	cds	112139	113770	.	-	0	ID=cds0000029;Parent=ucsf_hc.01_1.H88.00029
Supercontig_2.1	GeneSet	gene	113978	114742	.	-	.	ID=ucsf_hc.01_1.H88.00030;Name=ucsf_hc.01_1.H88.00030
Supercontig_2.1	GeneSet	exon	114623	114742	.	-	.	Parent=ucsf_hc.01_1.H88.00030
Supercontig_2.1	GeneSet	exon	113978	114536	.	-	.	Parent=ucsf_hc.01_1.H88.00030
Supercontig_2.1	GeneSet	cds	114075	114323	.	-	0	ID=cds0000030;Parent=ucsf_hc.01_1.H88.00030
Supercontig_2.1	GeneSet	gene	115549	115882	.	-	.	ID=ucsf_hc.01_1.H88.00031;Name=ucsf_hc.01_1.H88.00031
Supercontig_2.1	GeneSet	exon	115549	115882	.	-	.	Parent=ucsf_hc.01_1.H88.00031
Supercontig_2.1	GeneSet	gene	116180	117454	.	+	.	ID=ucsf_hc.01_1.H88.00032;Name=ucsf_hc.01_1.H88.00032
Supercontig_2.1	GeneSet	exon	116180	117454	.	+	.	Parent=ucsf_hc.01_1.H88.00032
Supercontig_2.1	GeneSet	gene	117170	118035	.	-	.	ID=ucsf_hc.01_1.H88.00033;Name=ucsf_hc.01_1.H88.00033
Supercontig_2.1	GeneSet	exon	117483	118035	.	-	.	Parent=ucsf_hc.01_1.H88.00033
Supercontig_2.1	GeneSet	exon	117170	117315	.	-	.	Parent=ucsf_hc.01_1.H88.00033
Supercontig_2.1	GeneSet	cds	117564	118007	.	-	0	ID=cds0000033;Parent=ucsf_hc.01_1.H88.00033
Supercontig_2.1	GeneSet	gene	119420	123484	.	-	.	ID=ucsf_hc.01_1.H88.00034;Name=ucsf_hc.01_1.H88.00034
Supercontig_2.1	GeneSet	exon	121344	123484	.	-	.	Parent=ucsf_hc.01_1.H88.00034
Supercontig_2.1	GeneSet	exon	119420	121272	.	-	.	Parent=ucsf_hc.01_1.H88.00034
Supercontig_2.1	GeneSet	cds	121344	122981	.	-	0	ID=cds0000034;Parent=ucsf_hc.01_1.H88.00034
Supercontig_2.1	GeneSet	cds	119953	121272	.	-	0	ID=cds0000034;Parent=ucsf_hc.01_1.H88.00034
Supercontig_2.1	GeneSet	gene	123766	124430	.	+	.	ID=ucsf_hc.01_1.H88.00035;Name=ucsf_hc.01_1.H88.00035
Supercontig_2.1	GeneSet	exon	123766	124430	.	+	.	Parent=ucsf_hc.01_1.H88.00035
Supercontig_2.1	GeneSet	cds	123973	124290	.	+	0	ID=cds0000035;Parent=ucsf_hc.01_1.H88.00035
Supercontig_2.1	GeneSet	gene	124176	127379	.	-	.	ID=ucsf_hc.01_1.H88.00036;Name=ucsf_hc.01_1.H88.00036
Supercontig_2.1	GeneSet	exon	127325	127379	.	-	.	Parent=ucsf_hc.01_1.H88.00036
Supercontig_2.1	GeneSet	exon	124411	127272	.	-	.	Parent=ucsf_hc.01_1.H88.00036
Supercontig_2.1	GeneSet	exon	124176	124333	.	-	.	Parent=ucsf_hc.01_1.H88.00036
Supercontig_2.1	GeneSet	cds	124411	124716	.	-	0	ID=cds0000036;Parent=ucsf_hc.01_1.H88.00036
Supercontig_2.1	GeneSet	cds	124187	124333	.	-	0	ID=cds0000036;Parent=ucsf_hc.01_1.H88.00036
Supercontig_2.1	GeneSet	gene	127989	130716	.	+	.	ID=ucsf_hc.01_1.H88.00037;Name=ucsf_hc.01_1.H88.00037
Supercontig_2.1	GeneSet	exon	127989	128139	.	+	.	Parent=ucsf_hc.01_1.H88.00037
Supercontig_2.1	GeneSet	exon	128336	128394	.	+	.	Parent=ucsf_hc.01_1.H88.00037
Supercontig_2.1	GeneSet	exon	128516	128666	.	+	.	Parent=ucsf_hc.01_1.H88.00037
Supercontig_2.1	GeneSet	exon	128733	128820	.	+	.	Parent=ucsf_hc.01_1.H88.00037
Supercontig_2.1	GeneSet	exon	128883	128954	.	+	.	Parent=ucsf_hc.01_1.H88.00037
Supercontig_2.1	GeneSet	exon	129049	129552	.	+	.	Parent=ucsf_hc.01_1.H88.00037
Supercontig_2.1	GeneSet	exon	129626	130716	.	+	.	Parent=ucsf_hc.01_1.H88.00037
Supercontig_2.1	GeneSet	cds	128128	128139	.	+	0	ID=cds0000037;Parent=ucsf_hc.01_1.H88.00037
Supercontig_2.1	GeneSet	cds	128336	128394	.	+	0	ID=cds0000037;Parent=ucsf_hc.01_1.H88.00037
Supercontig_2.1	GeneSet	cds	128516	128666	.	+	0	ID=cds0000037;Parent=ucsf_hc.01_1.H88.00037
Supercontig_2.1	GeneSet	cds	128733	128820	.	+	0	ID=cds0000037;Parent=ucsf_hc.01_1.H88.00037
Supercontig_2.1	GeneSet	cds	128883	128954	.	+	0	ID=cds0000037;Parent=ucsf_hc.01_1.H88.00037
Supercontig_2.1	GeneSet	cds	129049	129552	.	+	0	ID=cds0000037;Parent=ucsf_hc.01_1.H88.00037
Supercontig_2.1	GeneSet	cds	129626	130092	.	+	0	ID=cds0000037;Parent=ucsf_hc.01_1.H88.00037
Supercontig_2.1	GeneSet	gene	130650	132319	.	-	.	ID=ucsf_hc.01_1.H88.00038;Name=ucsf_hc.01_1.H88.00038
Supercontig_2.1	GeneSet	exon	132066	132319	.	-	.	Parent=ucsf_hc.01_1.H88.00038
Supercontig_2.1	GeneSet	exon	131922	131974	.	-	.	Parent=ucsf_hc.01_1.H88.00038
Supercontig_2.1	GeneSet	exon	130650	131860	.	-	.	Parent=ucsf_hc.01_1.H88.00038
Supercontig_2.1	GeneSet	cds	130915	131313	.	-	0	ID=cds0000038;Parent=ucsf_hc.01_1.H88.00038
Supercontig_2.1	GeneSet	gene	132408	135897	.	+	.	ID=ucsf_hc.01_1.H88.00039;Name=ucsf_hc.01_1.H88.00039
Supercontig_2.1	GeneSet	exon	132408	135897	.	+	.	Parent=ucsf_hc.01_1.H88.00039
Supercontig_2.1	GeneSet	cds	132536	134173	.	+	0	ID=cds0000039;Parent=ucsf_hc.01_1.H88.00039
Supercontig_2.1	GeneSet	gene	133576	136056	.	-	.	ID=ucsf_hc.01_1.H88.00040;Name=ucsf_hc.01_1.H88.00040
Supercontig_2.1	GeneSet	exon	135040	136056	.	-	.	Parent=ucsf_hc.01_1.H88.00040
Supercontig_2.1	GeneSet	exon	133576	134937	.	-	.	Parent=ucsf_hc.01_1.H88.00040
Supercontig_2.1	GeneSet	cds	135040	135810	.	-	0	ID=cds0000040;Parent=ucsf_hc.01_1.H88.00040
Supercontig_2.1	GeneSet	cds	134875	134937	.	-	0	ID=cds0000040;Parent=ucsf_hc.01_1.H88.00040
Supercontig_2.1	GeneSet	gene	136255	137116	.	+	.	ID=ucsf_hc.01_1.H88.00041;Name=ucsf_hc.01_1.H88.00041
Supercontig_2.1	GeneSet	exon	136255	136619	.	+	.	Parent=ucsf_hc.01_1.H88.00041
Supercontig_2.1	GeneSet	exon	136695	137116	.	+	.	Parent=ucsf_hc.01_1.H88.00041
Supercontig_2.1	GeneSet	gene	137473	140119	.	+	.	ID=ucsf_hc.01_1.H88.00042;Name=ucsf_hc.01_1.H88.00042
Supercontig_2.1	GeneSet	exon	137473	140119	.	+	.	Parent=ucsf_hc.01_1.H88.00042
Supercontig_2.1	GeneSet	cds	137710	139917	.	+	0	ID=cds0000042;Parent=ucsf_hc.01_1.H88.00042
Supercontig_2.1	GeneSet	gene	139529	142415	.	-	.	ID=ucsf_hc.01_1.H88.00043;Name=ucsf_hc.01_1.H88.00043
Supercontig_2.1	GeneSet	exon	142036	142415	.	-	.	Parent=ucsf_hc.01_1.H88.00043
Supercontig_2.1	GeneSet	exon	139529	141978	.	-	.	Parent=ucsf_hc.01_1.H88.00043
Supercontig_2.1	GeneSet	cds	142036	142343	.	-	0	ID=cds0000043;Parent=ucsf_hc.01_1.H88.00043
Supercontig_2.1	GeneSet	cds	140415	141978	.	-	0	ID=cds0000043;Parent=ucsf_hc.01_1.H88.00043
Supercontig_2.1	GeneSet	gene	142597	143128	.	+	.	ID=ucsf_hc.01_1.H88.00044;Name=ucsf_hc.01_1.H88.00044
Supercontig_2.1	GeneSet	exon	142597	143128	.	+	.	Parent=ucsf_hc.01_1.H88.00044
Supercontig_2.1	GeneSet	gene	144275	149330	.	+	.	ID=ucsf_hc.01_1.H88.00045;Name=ucsf_hc.01_1.H88.00045
Supercontig_2.1	GeneSet	exon	144275	144416	.	+	.	Parent=ucsf_hc.01_1.H88.00045
Supercontig_2.1	GeneSet	exon	144516	146439	.	+	.	Parent=ucsf_hc.01_1.H88.00045
Supercontig_2.1	GeneSet	exon	146494	146897	.	+	.	Parent=ucsf_hc.01_1.H88.00045
Supercontig_2.1	GeneSet	exon	146962	149330	.	+	.	Parent=ucsf_hc.01_1.H88.00045
Supercontig_2.1	GeneSet	cds	145519	146439	.	+	0	ID=cds0000045;Parent=ucsf_hc.01_1.H88.00045
Supercontig_2.1	GeneSet	cds	146494	146897	.	+	0	ID=cds0000045;Parent=ucsf_hc.01_1.H88.00045
Supercontig_2.1	GeneSet	cds	146962	148954	.	+	0	ID=cds0000045;Parent=ucsf_hc.01_1.H88.00045
Supercontig_2.1	GeneSet	gene	149417	150712	.	+	.	ID=ucsf_hc.01_1.H88.00046;Name=ucsf_hc.01_1.H88.00046
Supercontig_2.1	GeneSet	exon	149417	150712	.	+	.	Parent=ucsf_hc.01_1.H88.00046
Supercontig_2.1	GeneSet	cds	149614	150390	.	+	0	ID=cds0000046;Parent=ucsf_hc.01_1.H88.00046
Supercontig_2.1	GeneSet	gene	150713	152638	.	+	.	ID=ucsf_hc.01_1.H88.00047;Name=ucsf_hc.01_1.H88.00047
Supercontig_2.1	GeneSet	exon	150713	151103	.	+	.	Parent=ucsf_hc.01_1.H88.00047
Supercontig_2.1	GeneSet	exon	151153	151578	.	+	.	Parent=ucsf_hc.01_1.H88.00047
Supercontig_2.1	GeneSet	exon	151752	152638	.	+	.	Parent=ucsf_hc.01_1.H88.00047
Supercontig_2.1	GeneSet	cds	151034	151103	.	+	0	ID=cds0000047;Parent=ucsf_hc.01_1.H88.00047
Supercontig_2.1	GeneSet	cds	151153	151578	.	+	0	ID=cds0000047;Parent=ucsf_hc.01_1.H88.00047
Supercontig_2.1	GeneSet	cds	151752	152242	.	+	0	ID=cds0000047;Parent=ucsf_hc.01_1.H88.00047
Supercontig_2.1	GeneSet	gene	152618	153595	.	-	.	ID=ucsf_hc.01_1.H88.00048;Name=ucsf_hc.01_1.H88.00048
Supercontig_2.1	GeneSet	exon	152618	153595	.	-	.	Parent=ucsf_hc.01_1.H88.00048
Supercontig_2.1	GeneSet	cds	152862	153038	.	-	0	ID=cds0000048;Parent=ucsf_hc.01_1.H88.00048
Supercontig_2.1	GeneSet	gene	153875	157374	.	+	.	ID=ucsf_hc.01_1.H88.00049;Name=ucsf_hc.01_1.H88.00049
Supercontig_2.1	GeneSet	exon	153875	155555	.	+	.	Parent=ucsf_hc.01_1.H88.00049
Supercontig_2.1	GeneSet	exon	155682	155967	.	+	.	Parent=ucsf_hc.01_1.H88.00049
Supercontig_2.1	GeneSet	exon	156066	157374	.	+	.	Parent=ucsf_hc.01_1.H88.00049
Supercontig_2.1	GeneSet	cds	155039	155555	.	+	0	ID=cds0000049;Parent=ucsf_hc.01_1.H88.00049
Supercontig_2.1	GeneSet	cds	155682	155967	.	+	0	ID=cds0000049;Parent=ucsf_hc.01_1.H88.00049
Supercontig_2.1	GeneSet	cds	156066	156726	.	+	0	ID=cds0000049;Parent=ucsf_hc.01_1.H88.00049
Supercontig_2.1	GeneSet	gene	157580	158777	.	+	.	ID=ucsf_hc.01_1.H88.00050;Name=ucsf_hc.01_1.H88.00050
Supercontig_2.1	GeneSet	exon	157580	158002	.	+	.	Parent=ucsf_hc.01_1.H88.00050
Supercontig_2.1	GeneSet	exon	158145	158777	.	+	.	Parent=ucsf_hc.01_1.H88.00050
Supercontig_2.1	GeneSet	cds	157777	158002	.	+	0	ID=cds0000050;Parent=ucsf_hc.01_1.H88.00050
Supercontig_2.1	GeneSet	cds	158145	158230	.	+	0	ID=cds0000050;Parent=ucsf_hc.01_1.H88.00050
Supercontig_2.1	GeneSet	gene	157583	159270	.	-	.	ID=ucsf_hc.01_1.H88.00051;Name=ucsf_hc.01_1.H88.00051
Supercontig_2.1	GeneSet	exon	159204	159270	.	-	.	Parent=ucsf_hc.01_1.H88.00051
Supercontig_2.1	GeneSet	exon	158145	159132	.	-	.	Parent=ucsf_hc.01_1.H88.00051
Supercontig_2.1	GeneSet	exon	157583	158002	.	-	.	Parent=ucsf_hc.01_1.H88.00051
Supercontig_2.1	GeneSet	cds	158145	158518	.	-	0	ID=cds0000051;Parent=ucsf_hc.01_1.H88.00051
Supercontig_2.1	GeneSet	cds	157684	158002	.	-	0	ID=cds0000051;Parent=ucsf_hc.01_1.H88.00051
Supercontig_2.1	GeneSet	gene	159518	160672	.	-	.	ID=ucsf_hc.01_1.H88.00052;Name=ucsf_hc.01_1.H88.00052
Supercontig_2.1	GeneSet	exon	159518	160672	.	-	.	Parent=ucsf_hc.01_1.H88.00052
Supercontig_2.1	GeneSet	cds	160190	160405	.	-	0	ID=cds0000052;Parent=ucsf_hc.01_1.H88.00052
Supercontig_2.1	GeneSet	gene	160770	162383	.	-	.	ID=ucsf_hc.01_1.H88.00053;Name=ucsf_hc.01_1.H88.00053
Supercontig_2.1	GeneSet	exon	161760	162383	.	-	.	Parent=ucsf_hc.01_1.H88.00053
Supercontig_2.1	GeneSet	exon	160770	161668	.	-	.	Parent=ucsf_hc.01_1.H88.00053
Supercontig_2.1	GeneSet	cds	161760	162180	.	-	0	ID=cds0000053;Parent=ucsf_hc.01_1.H88.00053
Supercontig_2.1	GeneSet	cds	161448	161668	.	-	0	ID=cds0000053;Parent=ucsf_hc.01_1.H88.00053
Supercontig_2.1	GeneSet	gene	162533	164840	.	+	.	ID=ucsf_hc.01_1.H88.00054;Name=ucsf_hc.01_1.H88.00054
Supercontig_2.1	GeneSet	exon	162533	164840	.	+	.	Parent=ucsf_hc.01_1.H88.00054
Supercontig_2.1	GeneSet	cds	162660	164336	.	+	0	ID=cds0000054;Parent=ucsf_hc.01_1.H88.00054
Supercontig_2.1	GeneSet	gene	164728	168134	.	-	.	ID=ucsf_hc.01_1.H88.00055;Name=ucsf_hc.01_1.H88.00055
Supercontig_2.1	GeneSet	exon	164728	168134	.	-	.	Parent=ucsf_hc.01_1.H88.00055
Supercontig_2.1	GeneSet	cds	167260	168114	.	-	0	ID=cds0000055;Parent=ucsf_hc.01_1.H88.00055
Supercontig_2.1	GeneSet	gene	164841	166101	.	+	.	ID=ucsf_hc.01_1.H88.00056;Name=ucsf_hc.01_1.H88.00056
Supercontig_2.1	GeneSet	exon	164841	165766	.	+	.	Parent=ucsf_hc.01_1.H88.00056
Supercontig_2.1	GeneSet	exon	165976	166101	.	+	.	Parent=ucsf_hc.01_1.H88.00056
Supercontig_2.1	GeneSet	cds	165185	165268	.	+	0	ID=cds0000056;Parent=ucsf_hc.01_1.H88.00056
Supercontig_2.1	GeneSet	gene	168467	169649	.	+	.	ID=ucsf_hc.01_1.H88.00057;Name=ucsf_hc.01_1.H88.00057
Supercontig_2.1	GeneSet	exon	168467	169649	.	+	.	Parent=ucsf_hc.01_1.H88.00057
Supercontig_2.1	GeneSet	cds	168856	169149	.	+	0	ID=cds0000057;Parent=ucsf_hc.01_1.H88.00057
Supercontig_2.1	GeneSet	gene	168998	169446	.	-	.	ID=ucsf_hc.01_1.H88.00058;Name=ucsf_hc.01_1.H88.00058
Supercontig_2.1	GeneSet	exon	168998	169446	.	-	.	Parent=ucsf_hc.01_1.H88.00058
Supercontig_2.1	GeneSet	gene	169514	170467	.	-	.	ID=ucsf_hc.01_1.H88.00059;Name=ucsf_hc.01_1.H88.00059
Supercontig_2.1	GeneSet	exon	169514	170467	.	-	.	Parent=ucsf_hc.01_1.H88.00059
Supercontig_2.1	GeneSet	cds	170154	170345	.	-	0	ID=cds0000059;Parent=ucsf_hc.01_1.H88.00059
Supercontig_2.1	GeneSet	gene	169722	172110	.	+	.	ID=ucsf_hc.01_1.H88.00060;Name=ucsf_hc.01_1.H88.00060
Supercontig_2.1	GeneSet	exon	169722	171124	.	+	.	Parent=ucsf_hc.01_1.H88.00060
Supercontig_2.1	GeneSet	exon	171184	171233	.	+	.	Parent=ucsf_hc.01_1.H88.00060
Supercontig_2.1	GeneSet	exon	171287	172110	.	+	.	Parent=ucsf_hc.01_1.H88.00060
Supercontig_2.1	GeneSet	cds	170005	171124	.	+	0	ID=cds0000060;Parent=ucsf_hc.01_1.H88.00060
Supercontig_2.1	GeneSet	cds	171184	171233	.	+	0	ID=cds0000060;Parent=ucsf_hc.01_1.H88.00060
Supercontig_2.1	GeneSet	cds	171287	171355	.	+	0	ID=cds0000060;Parent=ucsf_hc.01_1.H88.00060
Supercontig_2.1	GeneSet	gene	171012	172374	.	-	.	ID=ucsf_hc.01_1.H88.00061;Name=ucsf_hc.01_1.H88.00061
Supercontig_2.1	GeneSet	exon	171298	172374	.	-	.	Parent=ucsf_hc.01_1.H88.00061
Supercontig_2.1	GeneSet	exon	171012	171226	.	-	.	Parent=ucsf_hc.01_1.H88.00061
Supercontig_2.1	GeneSet	cds	171298	171442	.	-	0	ID=cds0000061;Parent=ucsf_hc.01_1.H88.00061
Supercontig_2.1	GeneSet	cds	171108	171226	.	-	0	ID=cds0000061;Parent=ucsf_hc.01_1.H88.00061
Supercontig_2.1	GeneSet	gene	172520	173081	.	+	.	ID=ucsf_hc.01_1.H88.00062;Name=ucsf_hc.01_1.H88.00062
Supercontig_2.1	GeneSet	exon	172520	173081	.	+	.	Parent=ucsf_hc.01_1.H88.00062
Supercontig_2.1	GeneSet	gene	173161	176574	.	+	.	ID=ucsf_hc.01_1.H88.00063;Name=ucsf_hc.01_1.H88.00063
Supercontig_2.1	GeneSet	exon	173161	173510	.	+	.	Parent=ucsf_hc.01_1.H88.00063
Supercontig_2.1	GeneSet	exon	173604	176574	.	+	.	Parent=ucsf_hc.01_1.H88.00063
Supercontig_2.1	GeneSet	cds	173347	173510	.	+	0	ID=cds0000063;Parent=ucsf_hc.01_1.H88.00063
Supercontig_2.1	GeneSet	cds	173604	175485	.	+	0	ID=cds0000063;Parent=ucsf_hc.01_1.H88.00063
Supercontig_2.1	GeneSet	gene	176686	178193	.	+	.	ID=ucsf_hc.01_1.H88.00064;Name=ucsf_hc.01_1.H88.00064
Supercontig_2.1	GeneSet	exon	176686	178193	.	+	.	Parent=ucsf_hc.01_1.H88.00064
Supercontig_2.1	GeneSet	cds	177156	177512	.	+	0	ID=cds0000064;Parent=ucsf_hc.01_1.H88.00064
Supercontig_2.1	GeneSet	gene	176961	178910	.	-	.	ID=ucsf_hc.01_1.H88.00065;Name=ucsf_hc.01_1.H88.00065
Supercontig_2.1	GeneSet	exon	176961	178910	.	-	.	Parent=ucsf_hc.01_1.H88.00065
Supercontig_2.1	GeneSet	cds	177689	177940	.	-	0	ID=cds0000065;Parent=ucsf_hc.01_1.H88.00065
Supercontig_2.1	GeneSet	gene	179214	180451	.	-	.	ID=ucsf_hc.01_1.H88.00066;Name=ucsf_hc.01_1.H88.00066
Supercontig_2.1	GeneSet	exon	179214	180451	.	-	.	Parent=ucsf_hc.01_1.H88.00066
Supercontig_2.1	GeneSet	cds	179398	179694	.	-	0	ID=cds0000066;Parent=ucsf_hc.01_1.H88.00066
Supercontig_2.1	GeneSet	gene	180536	181024	.	-	.	ID=ucsf_hc.01_1.H88.00067;Name=ucsf_hc.01_1.H88.00067
Supercontig_2.1	GeneSet	exon	180536	181024	.	-	.	Parent=ucsf_hc.01_1.H88.00067
Supercontig_2.1	GeneSet	gene	180725	186030	.	+	.	ID=ucsf_hc.01_1.H88.00068;Name=ucsf_hc.01_1.H88.00068
Supercontig_2.1	GeneSet	exon	180725	182279	.	+	.	Parent=ucsf_hc.01_1.H88.00068
Supercontig_2.1	GeneSet	exon	182451	183246	.	+	.	Parent=ucsf_hc.01_1.H88.00068
Supercontig_2.1	GeneSet	exon	183366	183604	.	+	.	Parent=ucsf_hc.01_1.H88.00068
Supercontig_2.1	GeneSet	exon	183697	186030	.	+	.	Parent=ucsf_hc.01_1.H88.00068
Supercontig_2.1	GeneSet	cds	182024	182279	.	+	0	ID=cds0000068;Parent=ucsf_hc.01_1.H88.00068
Supercontig_2.1	GeneSet	cds	182451	183246	.	+	0	ID=cds0000068;Parent=ucsf_hc.01_1.H88.00068
Supercontig_2.1	GeneSet	cds	183366	183604	.	+	0	ID=cds0000068;Parent=ucsf_hc.01_1.H88.00068
Supercontig_2.1	GeneSet	cds	183697	184091	.	+	0	ID=cds0000068;Parent=ucsf_hc.01_1.H88.00068
Supercontig_2.1	GeneSet	gene	185779	186428	.	-	.	ID=ucsf_hc.01_1.H88.00069;Name=ucsf_hc.01_1.H88.00069
Supercontig_2.1	GeneSet	exon	185779	186428	.	-	.	Parent=ucsf_hc.01_1.H88.00069
Supercontig_2.1	GeneSet	cds	186195	186380	.	-	0	ID=cds0000069;Parent=ucsf_hc.01_1.H88.00069
Supercontig_2.1	GeneSet	gene	186637	192401	.	+	.	ID=ucsf_hc.01_1.H88.00070;Name=ucsf_hc.01_1.H88.00070
Supercontig_2.1	GeneSet	exon	186637	187976	.	+	.	Parent=ucsf_hc.01_1.H88.00070
Supercontig_2.1	GeneSet	exon	188048	192401	.	+	.	Parent=ucsf_hc.01_1.H88.00070
Supercontig_2.1	GeneSet	cds	188076	192002	.	+	0	ID=cds0000070;Parent=ucsf_hc.01_1.H88.00070
Supercontig_2.1	GeneSet	gene	190709	193795	.	-	.	ID=ucsf_hc.01_1.H88.00071;Name=ucsf_hc.01_1.H88.00071
Supercontig_2.1	GeneSet	exon	192512	193795	.	-	.	Parent=ucsf_hc.01_1.H88.00071
Supercontig_2.1	GeneSet	exon	190709	192406	.	-	.	Parent=ucsf_hc.01_1.H88.00071
Supercontig_2.1	GeneSet	cds	192657	193040	.	-	0	ID=cds0000071;Parent=ucsf_hc.01_1.H88.00071
Supercontig_2.1	GeneSet	gene	193848	194995	.	-	.	ID=ucsf_hc.01_1.H88.00072;Name=ucsf_hc.01_1.H88.00072
Supercontig_2.1	GeneSet	exon	193848	194995	.	-	.	Parent=ucsf_hc.01_1.H88.00072
Supercontig_2.1	GeneSet	cds	193924	194190	.	-	0	ID=cds0000072;Parent=ucsf_hc.01_1.H88.00072
Supercontig_2.1	GeneSet	gene	193854	194542	.	+	.	ID=ucsf_hc.01_1.H88.00073;Name=ucsf_hc.01_1.H88.00073
Supercontig_2.1	GeneSet	exon	193854	194228	.	+	.	Parent=ucsf_hc.01_1.H88.00073
Supercontig_2.1	GeneSet	exon	194393	194542	.	+	.	Parent=ucsf_hc.01_1.H88.00073
Supercontig_2.1	GeneSet	gene	194906	195817	.	+	.	ID=ucsf_hc.01_1.H88.00074;Name=ucsf_hc.01_1.H88.00074
Supercontig_2.1	GeneSet	exon	194906	195176	.	+	.	Parent=ucsf_hc.01_1.H88.00074
Supercontig_2.1	GeneSet	exon	195273	195817	.	+	.	Parent=ucsf_hc.01_1.H88.00074
Supercontig_2.1	GeneSet	cds	194950	195176	.	+	0	ID=cds0000074;Parent=ucsf_hc.01_1.H88.00074
Supercontig_2.1	GeneSet	cds	195273	195654	.	+	0	ID=cds0000074;Parent=ucsf_hc.01_1.H88.00074
Supercontig_2.1	GeneSet	gene	195179	199362	.	-	.	ID=ucsf_hc.01_1.H88.00075;Name=ucsf_hc.01_1.H88.00075
Supercontig_2.1	GeneSet	exon	198926	199362	.	-	.	Parent=ucsf_hc.01_1.H88.00075
Supercontig_2.1	GeneSet	exon	198817	198841	.	-	.	Parent=ucsf_hc.01_1.H88.00075
Supercontig_2.1	GeneSet	exon	198555	198699	.	-	.	Parent=ucsf_hc.01_1.H88.00075
Supercontig_2.1	GeneSet	exon	198338	198501	.	-	.	Parent=ucsf_hc.01_1.H88.00075
Supercontig_2.1	GeneSet	exon	198097	198280	.	-	.	Parent=ucsf_hc.01_1.H88.00075
Supercontig_2.1	GeneSet	exon	197935	198043	.	-	.	Parent=ucsf_hc.01_1.H88.00075
Supercontig_2.1	GeneSet	exon	197019	197862	.	-	.	Parent=ucsf_hc.01_1.H88.00075
Supercontig_2.1	GeneSet	exon	196342	196928	.	-	.	Parent=ucsf_hc.01_1.H88.00075
Supercontig_2.1	GeneSet	exon	196103	196212	.	-	.	Parent=ucsf_hc.01_1.H88.00075
Supercontig_2.1	GeneSet	exon	195179	196025	.	-	.	Parent=ucsf_hc.01_1.H88.00075
Supercontig_2.1	GeneSet	cds	198926	198961	.	-	0	ID=cds0000075;Parent=ucsf_hc.01_1.H88.00075
Supercontig_2.1	GeneSet	cds	198817	198841	.	-	0	ID=cds0000075;Parent=ucsf_hc.01_1.H88.00075
Supercontig_2.1	GeneSet	cds	198555	198699	.	-	0	ID=cds0000075;Parent=ucsf_hc.01_1.H88.00075
Supercontig_2.1	GeneSet	cds	198338	198501	.	-	0	ID=cds0000075;Parent=ucsf_hc.01_1.H88.00075
Supercontig_2.1	GeneSet	cds	198097	198280	.	-	0	ID=cds0000075;Parent=ucsf_hc.01_1.H88.00075
Supercontig_2.1	GeneSet	cds	197935	198043	.	-	0	ID=cds0000075;Parent=ucsf_hc.01_1.H88.00075
Supercontig_2.1	GeneSet	cds	197019	197862	.	-	0	ID=cds0000075;Parent=ucsf_hc.01_1.H88.00075
Supercontig_2.1	GeneSet	cds	196342	196928	.	-	0	ID=cds0000075;Parent=ucsf_hc.01_1.H88.00075
Supercontig_2.1	GeneSet	cds	196103	196212	.	-	0	ID=cds0000075;Parent=ucsf_hc.01_1.H88.00075
Supercontig_2.1	GeneSet	cds	195944	196025	.	-	0	ID=cds0000075;Parent=ucsf_hc.01_1.H88.00075
Supercontig_2.1	GeneSet	gene	199815	202634	.	+	.	ID=ucsf_hc.01_1.H88.00076;Name=ucsf_hc.01_1.H88.00076
Supercontig_2.1	GeneSet	exon	199815	200421	.	+	.	Parent=ucsf_hc.01_1.H88.00076
Supercontig_2.1	GeneSet	exon	200516	201788	.	+	.	Parent=ucsf_hc.01_1.H88.00076
Supercontig_2.1	GeneSet	exon	201851	202634	.	+	.	Parent=ucsf_hc.01_1.H88.00076
Supercontig_2.1	GeneSet	cds	199960	200421	.	+	0	ID=cds0000076;Parent=ucsf_hc.01_1.H88.00076
Supercontig_2.1	GeneSet	cds	200516	201788	.	+	0	ID=cds0000076;Parent=ucsf_hc.01_1.H88.00076
Supercontig_2.1	GeneSet	cds	201851	202230	.	+	0	ID=cds0000076;Parent=ucsf_hc.01_1.H88.00076
Supercontig_2.1	GeneSet	gene	203723	204036	.	+	.	ID=ucsf_hc.01_1.H88.00077;Name=ucsf_hc.01_1.H88.00077
Supercontig_2.1	GeneSet	exon	203723	204036	.	+	.	Parent=ucsf_hc.01_1.H88.00077
Supercontig_2.1	GeneSet	gene	204013	204921	.	-	.	ID=ucsf_hc.01_1.H88.00078;Name=ucsf_hc.01_1.H88.00078
Supercontig_2.1	GeneSet	exon	204013	204921	.	-	.	Parent=ucsf_hc.01_1.H88.00078
Supercontig_2.1	GeneSet	gene	205203	207388	.	+	.	ID=ucsf_hc.01_1.H88.00079;Name=ucsf_hc.01_1.H88.00079
Supercontig_2.1	GeneSet	exon	205203	205750	.	+	.	Parent=ucsf_hc.01_1.H88.00079
Supercontig_2.1	GeneSet	exon	205823	206164	.	+	.	Parent=ucsf_hc.01_1.H88.00079
Supercontig_2.1	GeneSet	exon	206243	206594	.	+	.	Parent=ucsf_hc.01_1.H88.00079
Supercontig_2.1	GeneSet	exon	206667	206974	.	+	.	Parent=ucsf_hc.01_1.H88.00079
Supercontig_2.1	GeneSet	exon	207056	207388	.	+	.	Parent=ucsf_hc.01_1.H88.00079
Supercontig_2.1	GeneSet	cds	205411	205750	.	+	0	ID=cds0000079;Parent=ucsf_hc.01_1.H88.00079
Supercontig_2.1	GeneSet	cds	205823	206164	.	+	0	ID=cds0000079;Parent=ucsf_hc.01_1.H88.00079
Supercontig_2.1	GeneSet	cds	206243	206594	.	+	0	ID=cds0000079;Parent=ucsf_hc.01_1.H88.00079
Supercontig_2.1	GeneSet	cds	206667	206974	.	+	0	ID=cds0000079;Parent=ucsf_hc.01_1.H88.00079
Supercontig_2.1	GeneSet	cds	207056	207093	.	+	0	ID=cds0000079;Parent=ucsf_hc.01_1.H88.00079
Supercontig_2.1	GeneSet	gene	206797	211825	.	-	.	ID=ucsf_hc.01_1.H88.00080;Name=ucsf_hc.01_1.H88.00080
Supercontig_2.1	GeneSet	exon	211521	211825	.	-	.	Parent=ucsf_hc.01_1.H88.00080
Supercontig_2.1	GeneSet	exon	210536	211457	.	-	.	Parent=ucsf_hc.01_1.H88.00080
Supercontig_2.1	GeneSet	exon	207056	210477	.	-	.	Parent=ucsf_hc.01_1.H88.00080
Supercontig_2.1	GeneSet	exon	206797	206974	.	-	.	Parent=ucsf_hc.01_1.H88.00080
Supercontig_2.1	GeneSet	cds	211521	211580	.	-	0	ID=cds0000080;Parent=ucsf_hc.01_1.H88.00080
Supercontig_2.1	GeneSet	cds	210536	211457	.	-	0	ID=cds0000080;Parent=ucsf_hc.01_1.H88.00080
Supercontig_2.1	GeneSet	cds	207497	210477	.	-	0	ID=cds0000080;Parent=ucsf_hc.01_1.H88.00080
Supercontig_2.1	GeneSet	gene	212185	219725	.	+	.	ID=ucsf_hc.01_1.H88.00081;Name=ucsf_hc.01_1.H88.00081
Supercontig_2.1	GeneSet	exon	212185	213199	.	+	.	Parent=ucsf_hc.01_1.H88.00081
Supercontig_2.1	GeneSet	exon	213258	219629	.	+	.	Parent=ucsf_hc.01_1.H88.00081
Supercontig_2.1	GeneSet	exon	219710	219725	.	+	.	Parent=ucsf_hc.01_1.H88.00081
Supercontig_2.1	GeneSet	cds	212720	213199	.	+	0	ID=cds0000081;Parent=ucsf_hc.01_1.H88.00081
Supercontig_2.1	GeneSet	cds	213258	218690	.	+	0	ID=cds0000081;Parent=ucsf_hc.01_1.H88.00081
Supercontig_2.1	GeneSet	gene	218839	221966	.	-	.	ID=ucsf_hc.01_1.H88.00082;Name=ucsf_hc.01_1.H88.00082
Supercontig_2.1	GeneSet	exon	220482	221966	.	-	.	Parent=ucsf_hc.01_1.H88.00082
Supercontig_2.1	GeneSet	exon	220339	220429	.	-	.	Parent=ucsf_hc.01_1.H88.00082
Supercontig_2.1	GeneSet	exon	219710	220269	.	-	.	Parent=ucsf_hc.01_1.H88.00082
Supercontig_2.1	GeneSet	exon	218839	219629	.	-	.	Parent=ucsf_hc.01_1.H88.00082
Supercontig_2.1	GeneSet	cds	220482	220506	.	-	0	ID=cds0000082;Parent=ucsf_hc.01_1.H88.00082
Supercontig_2.1	GeneSet	cds	220339	220429	.	-	0	ID=cds0000082;Parent=ucsf_hc.01_1.H88.00082
Supercontig_2.1	GeneSet	cds	219710	220269	.	-	0	ID=cds0000082;Parent=ucsf_hc.01_1.H88.00082
Supercontig_2.1	GeneSet	cds	219295	219629	.	-	0	ID=cds0000082;Parent=ucsf_hc.01_1.H88.00082
Supercontig_2.1	GeneSet	gene	222315	224526	.	+	.	ID=ucsf_hc.01_1.H88.00083;Name=ucsf_hc.01_1.H88.00083
Supercontig_2.1	GeneSet	exon	222315	222624	.	+	.	Parent=ucsf_hc.01_1.H88.00083
Supercontig_2.1	GeneSet	exon	222726	223013	.	+	.	Parent=ucsf_hc.01_1.H88.00083
Supercontig_2.1	GeneSet	exon	223109	224526	.	+	.	Parent=ucsf_hc.01_1.H88.00083
Supercontig_2.1	GeneSet	cds	222623	222624	.	+	0	ID=cds0000083;Parent=ucsf_hc.01_1.H88.00083
Supercontig_2.1	GeneSet	cds	222726	223013	.	+	0	ID=cds0000083;Parent=ucsf_hc.01_1.H88.00083
Supercontig_2.1	GeneSet	cds	223109	224306	.	+	0	ID=cds0000083;Parent=ucsf_hc.01_1.H88.00083
Supercontig_2.1	GeneSet	gene	224527	225819	.	+	.	ID=ucsf_hc.01_1.H88.00084;Name=ucsf_hc.01_1.H88.00084
Supercontig_2.1	GeneSet	exon	224527	225819	.	+	.	Parent=ucsf_hc.01_1.H88.00084
Supercontig_2.1	GeneSet	cds	224767	225024	.	+	0	ID=cds0000084;Parent=ucsf_hc.01_1.H88.00084
Supercontig_2.1	GeneSet	gene	226456	228595	.	+	.	ID=ucsf_hc.01_1.H88.00085;Name=ucsf_hc.01_1.H88.00085
Supercontig_2.1	GeneSet	exon	226456	226828	.	+	.	Parent=ucsf_hc.01_1.H88.00085
Supercontig_2.1	GeneSet	exon	226916	226964	.	+	.	Parent=ucsf_hc.01_1.H88.00085
Supercontig_2.1	GeneSet	exon	227033	227359	.	+	.	Parent=ucsf_hc.01_1.H88.00085
Supercontig_2.1	GeneSet	exon	227436	227532	.	+	.	Parent=ucsf_hc.01_1.H88.00085
Supercontig_2.1	GeneSet	exon	227630	228487	.	+	.	Parent=ucsf_hc.01_1.H88.00085
Supercontig_2.1	GeneSet	exon	228563	228595	.	+	.	Parent=ucsf_hc.01_1.H88.00085
Supercontig_2.1	GeneSet	cds	226706	226828	.	+	0	ID=cds0000085;Parent=ucsf_hc.01_1.H88.00085
Supercontig_2.1	GeneSet	cds	226916	226964	.	+	0	ID=cds0000085;Parent=ucsf_hc.01_1.H88.00085
Supercontig_2.1	GeneSet	cds	227033	227359	.	+	0	ID=cds0000085;Parent=ucsf_hc.01_1.H88.00085
Supercontig_2.1	GeneSet	cds	227436	227532	.	+	0	ID=cds0000085;Parent=ucsf_hc.01_1.H88.00085
Supercontig_2.1	GeneSet	cds	227630	227999	.	+	0	ID=cds0000085;Parent=ucsf_hc.01_1.H88.00085
Supercontig_2.1	GeneSet	gene	226852	230431	.	-	.	ID=ucsf_hc.01_1.H88.00086;Name=ucsf_hc.01_1.H88.00086
Supercontig_2.1	GeneSet	exon	229131	230431	.	-	.	Parent=ucsf_hc.01_1.H88.00086
Supercontig_2.1	GeneSet	exon	228563	229064	.	-	.	Parent=ucsf_hc.01_1.H88.00086
Supercontig_2.1	GeneSet	exon	227630	228487	.	-	.	Parent=ucsf_hc.01_1.H88.00086
Supercontig_2.1	GeneSet	exon	226852	227532	.	-	.	Parent=ucsf_hc.01_1.H88.00086
Supercontig_2.1	GeneSet	cds	229131	229954	.	-	0	ID=cds0000086;Parent=ucsf_hc.01_1.H88.00086
Supercontig_2.1	GeneSet	cds	228563	229064	.	-	0	ID=cds0000086;Parent=ucsf_hc.01_1.H88.00086
Supercontig_2.1	GeneSet	cds	228389	228487	.	-	0	ID=cds0000086;Parent=ucsf_hc.01_1.H88.00086
Supercontig_2.1	GeneSet	gene	230718	233047	.	+	.	ID=ucsf_hc.01_1.H88.00087;Name=ucsf_hc.01_1.H88.00087
Supercontig_2.1	GeneSet	exon	230718	231423	.	+	.	Parent=ucsf_hc.01_1.H88.00087
Supercontig_2.1	GeneSet	exon	231496	231790	.	+	.	Parent=ucsf_hc.01_1.H88.00087
Supercontig_2.1	GeneSet	exon	231847	233047	.	+	.	Parent=ucsf_hc.01_1.H88.00087
Supercontig_2.1	GeneSet	cds	230991	231423	.	+	0	ID=cds0000087;Parent=ucsf_hc.01_1.H88.00087
Supercontig_2.1	GeneSet	cds	231496	231790	.	+	0	ID=cds0000087;Parent=ucsf_hc.01_1.H88.00087
Supercontig_2.1	GeneSet	cds	231847	232885	.	+	0	ID=cds0000087;Parent=ucsf_hc.01_1.H88.00087
Supercontig_2.1	GeneSet	gene	232915	235719	.	-	.	ID=ucsf_hc.01_1.H88.00088;Name=ucsf_hc.01_1.H88.00088
Supercontig_2.1	GeneSet	exon	235615	235719	.	-	.	Parent=ucsf_hc.01_1.H88.00088
Supercontig_2.1	GeneSet	exon	235416	235537	.	-	.	Parent=ucsf_hc.01_1.H88.00088
Supercontig_2.1	GeneSet	exon	233591	235241	.	-	.	Parent=ucsf_hc.01_1.H88.00088
Supercontig_2.1	GeneSet	exon	232915	233462	.	-	.	Parent=ucsf_hc.01_1.H88.00088
Supercontig_2.1	GeneSet	cds	233591	234553	.	-	0	ID=cds0000088;Parent=ucsf_hc.01_1.H88.00088
Supercontig_2.1	GeneSet	cds	233109	233462	.	-	0	ID=cds0000088;Parent=ucsf_hc.01_1.H88.00088
Supercontig_2.1	GeneSet	gene	236283	238222	.	-	.	ID=ucsf_hc.01_1.H88.00089;Name=ucsf_hc.01_1.H88.00089
Supercontig_2.1	GeneSet	exon	236283	238222	.	-	.	Parent=ucsf_hc.01_1.H88.00089
Supercontig_2.1	GeneSet	cds	236922	237320	.	-	0	ID=cds0000089;Parent=ucsf_hc.01_1.H88.00089
Supercontig_2.1	GeneSet	gene	238223	240824	.	-	.	ID=ucsf_hc.01_1.H88.00090;Name=ucsf_hc.01_1.H88.00090
Supercontig_2.1	GeneSet	exon	239395	240824	.	-	.	Parent=ucsf_hc.01_1.H88.00090
Supercontig_2.1	GeneSet	exon	238223	239262	.	-	.	Parent=ucsf_hc.01_1.H88.00090
Supercontig_2.1	GeneSet	cds	239511	239825	.	-	0	ID=cds0000090;Parent=ucsf_hc.01_1.H88.00090
Supercontig_2.1	GeneSet	gene	241114	247348	.	+	.	ID=ucsf_hc.01_1.H88.00091;Name=ucsf_hc.01_1.H88.00091
Supercontig_2.1	GeneSet	exon	241114	241421	.	+	.	Parent=ucsf_hc.01_1.H88.00091
Supercontig_2.1	GeneSet	exon	241676	241916	.	+	.	Parent=ucsf_hc.01_1.H88.00091
Supercontig_2.1	GeneSet	exon	242908	247348	.	+	.	Parent=ucsf_hc.01_1.H88.00091
Supercontig_2.1	GeneSet	cds	243778	245148	.	+	0	ID=cds0000091;Parent=ucsf_hc.01_1.H88.00091
Supercontig_2.1	GeneSet	gene	248057	254476	.	-	.	ID=ucsf_hc.01_1.H88.00092;Name=ucsf_hc.01_1.H88.00092
Supercontig_2.1	GeneSet	exon	254061	254476	.	-	.	Parent=ucsf_hc.01_1.H88.00092
Supercontig_2.1	GeneSet	exon	248057	253948	.	-	.	Parent=ucsf_hc.01_1.H88.00092
Supercontig_2.1	GeneSet	cds	254061	254124	.	-	0	ID=cds0000092;Parent=ucsf_hc.01_1.H88.00092
Supercontig_2.1	GeneSet	cds	248991	253948	.	-	0	ID=cds0000092;Parent=ucsf_hc.01_1.H88.00092
Supercontig_2.1	GeneSet	gene	254806	257856	.	+	.	ID=ucsf_hc.01_1.H88.00093;Name=ucsf_hc.01_1.H88.00093
Supercontig_2.1	GeneSet	exon	254806	257856	.	+	.	Parent=ucsf_hc.01_1.H88.00093
Supercontig_2.1	GeneSet	cds	256010	257350	.	+	0	ID=cds0000093;Parent=ucsf_hc.01_1.H88.00093
Supercontig_2.1	GeneSet	gene	257857	260365	.	+	.	ID=ucsf_hc.01_1.H88.00094;Name=ucsf_hc.01_1.H88.00094
Supercontig_2.1	GeneSet	exon	257857	258778	.	+	.	Parent=ucsf_hc.01_1.H88.00094
Supercontig_2.1	GeneSet	exon	258906	260365	.	+	.	Parent=ucsf_hc.01_1.H88.00094
Supercontig_2.1	GeneSet	cds	258362	258778	.	+	0	ID=cds0000094;Parent=ucsf_hc.01_1.H88.00094
Supercontig_2.1	GeneSet	cds	258906	259847	.	+	0	ID=cds0000094;Parent=ucsf_hc.01_1.H88.00094
Supercontig_2.1	GeneSet	gene	264683	268956	.	+	.	ID=ucsf_hc.01_1.H88.00095;Name=ucsf_hc.01_1.H88.00095
Supercontig_2.1	GeneSet	exon	264683	265647	.	+	.	Parent=ucsf_hc.01_1.H88.00095
Supercontig_2.1	GeneSet	exon	265738	267776	.	+	.	Parent=ucsf_hc.01_1.H88.00095
Supercontig_2.1	GeneSet	exon	267829	268956	.	+	.	Parent=ucsf_hc.01_1.H88.00095
Supercontig_2.1	GeneSet	cds	265521	265647	.	+	0	ID=cds0000095;Parent=ucsf_hc.01_1.H88.00095
Supercontig_2.1	GeneSet	cds	265738	267776	.	+	0	ID=cds0000095;Parent=ucsf_hc.01_1.H88.00095
Supercontig_2.1	GeneSet	cds	267829	268506	.	+	0	ID=cds0000095;Parent=ucsf_hc.01_1.H88.00095
Supercontig_2.1	GeneSet	gene	269227	271452	.	-	.	ID=ucsf_hc.01_1.H88.00096;Name=ucsf_hc.01_1.H88.00096
Supercontig_2.1	GeneSet	exon	269227	271452	.	-	.	Parent=ucsf_hc.01_1.H88.00096
Supercontig_2.1	GeneSet	cds	269785	271308	.	-	0	ID=cds0000096;Parent=ucsf_hc.01_1.H88.00096
Supercontig_2.1	GeneSet	gene	271553	274168	.	-	.	ID=ucsf_hc.01_1.H88.00097;Name=ucsf_hc.01_1.H88.00097
Supercontig_2.1	GeneSet	exon	273449	274168	.	-	.	Parent=ucsf_hc.01_1.H88.00097
Supercontig_2.1	GeneSet	exon	272971	273348	.	-	.	Parent=ucsf_hc.01_1.H88.00097
Supercontig_2.1	GeneSet	exon	272336	272899	.	-	.	Parent=ucsf_hc.01_1.H88.00097
Supercontig_2.1	GeneSet	exon	271553	272263	.	-	.	Parent=ucsf_hc.01_1.H88.00097
Supercontig_2.1	GeneSet	cds	273449	273721	.	-	0	ID=cds0000097;Parent=ucsf_hc.01_1.H88.00097
Supercontig_2.1	GeneSet	cds	272971	273348	.	-	0	ID=cds0000097;Parent=ucsf_hc.01_1.H88.00097
Supercontig_2.1	GeneSet	cds	272336	272899	.	-	0	ID=cds0000097;Parent=ucsf_hc.01_1.H88.00097
Supercontig_2.1	GeneSet	cds	271865	272263	.	-	0	ID=cds0000097;Parent=ucsf_hc.01_1.H88.00097
Supercontig_2.1	GeneSet	gene	276464	279047	.	+	.	ID=ucsf_hc.01_1.H88.00098;Name=ucsf_hc.01_1.H88.00098
Supercontig_2.1	GeneSet	exon	276464	276630	.	+	.	Parent=ucsf_hc.01_1.H88.00098
Supercontig_2.1	GeneSet	exon	277246	277332	.	+	.	Parent=ucsf_hc.01_1.H88.00098
Supercontig_2.1	GeneSet	exon	277407	277494	.	+	.	Parent=ucsf_hc.01_1.H88.00098
Supercontig_2.1	GeneSet	exon	277566	279047	.	+	.	Parent=ucsf_hc.01_1.H88.00098
Supercontig_2.1	GeneSet	cds	276573	276630	.	+	0	ID=cds0000098;Parent=ucsf_hc.01_1.H88.00098
Supercontig_2.1	GeneSet	cds	277246	277332	.	+	0	ID=cds0000098;Parent=ucsf_hc.01_1.H88.00098
Supercontig_2.1	GeneSet	cds	277407	277494	.	+	0	ID=cds0000098;Parent=ucsf_hc.01_1.H88.00098
Supercontig_2.1	GeneSet	cds	277566	278181	.	+	0	ID=cds0000098;Parent=ucsf_hc.01_1.H88.00098
Supercontig_2.1	GeneSet	gene	279232	281785	.	+	.	ID=ucsf_hc.01_1.H88.00099;Name=ucsf_hc.01_1.H88.00099
Supercontig_2.1	GeneSet	exon	279232	279529	.	+	.	Parent=ucsf_hc.01_1.H88.00099
Supercontig_2.1	GeneSet	exon	279628	281785	.	+	.	Parent=ucsf_hc.01_1.H88.00099
Supercontig_2.1	GeneSet	cds	279316	279529	.	+	0	ID=cds0000099;Parent=ucsf_hc.01_1.H88.00099
Supercontig_2.1	GeneSet	cds	279628	281204	.	+	0	ID=cds0000099;Parent=ucsf_hc.01_1.H88.00099
Supercontig_2.1	GeneSet	gene	281014	288766	.	-	.	ID=ucsf_hc.01_1.H88.00100;Name=ucsf_hc.01_1.H88.00100
Supercontig_2.1	GeneSet	exon	288658	288766	.	-	.	Parent=ucsf_hc.01_1.H88.00100
Supercontig_2.1	GeneSet	exon	281014	288584	.	-	.	Parent=ucsf_hc.01_1.H88.00100
Supercontig_2.1	GeneSet	cds	288658	288693	.	-	0	ID=cds0000100;Parent=ucsf_hc.01_1.H88.00100
Supercontig_2.1	GeneSet	cds	282633	288584	.	-	0	ID=cds0000100;Parent=ucsf_hc.01_1.H88.00100
Supercontig_2.1	GeneSet	gene	288912	290402	.	-	.	ID=ucsf_hc.01_1.H88.00101;Name=ucsf_hc.01_1.H88.00101
Supercontig_2.1	GeneSet	exon	288912	290402	.	-	.	Parent=ucsf_hc.01_1.H88.00101
Supercontig_2.1	GeneSet	cds	289146	289337	.	-	0	ID=cds0000101;Parent=ucsf_hc.01_1.H88.00101
Supercontig_2.1	GeneSet	gene	290699	292554	.	-	.	ID=ucsf_hc.01_1.H88.00102;Name=ucsf_hc.01_1.H88.00102
Supercontig_2.1	GeneSet	exon	291695	292554	.	-	.	Parent=ucsf_hc.01_1.H88.00102
Supercontig_2.1	GeneSet	exon	290699	291588	.	-	.	Parent=ucsf_hc.01_1.H88.00102
Supercontig_2.1	GeneSet	cds	291695	292312	.	-	0	ID=cds0000102;Parent=ucsf_hc.01_1.H88.00102
Supercontig_2.1	GeneSet	cds	290929	291588	.	-	0	ID=cds0000102;Parent=ucsf_hc.01_1.H88.00102
Supercontig_2.1	GeneSet	gene	292247	293139	.	+	.	ID=ucsf_hc.01_1.H88.00103;Name=ucsf_hc.01_1.H88.00103
Supercontig_2.1	GeneSet	exon	292247	293139	.	+	.	Parent=ucsf_hc.01_1.H88.00103
Supercontig_2.1	GeneSet	cds	292671	292874	.	+	0	ID=cds0000103;Parent=ucsf_hc.01_1.H88.00103
Supercontig_2.1	GeneSet	gene	292632	295715	.	-	.	ID=ucsf_hc.01_1.H88.00104;Name=ucsf_hc.01_1.H88.00104
Supercontig_2.1	GeneSet	exon	295161	295715	.	-	.	Parent=ucsf_hc.01_1.H88.00104
Supercontig_2.1	GeneSet	exon	295034	295067	.	-	.	Parent=ucsf_hc.01_1.H88.00104
Supercontig_2.1	GeneSet	exon	294810	294904	.	-	.	Parent=ucsf_hc.01_1.H88.00104
Supercontig_2.1	GeneSet	exon	294494	294719	.	-	.	Parent=ucsf_hc.01_1.H88.00104
Supercontig_2.1	GeneSet	exon	294394	294405	.	-	.	Parent=ucsf_hc.01_1.H88.00104
Supercontig_2.1	GeneSet	exon	294162	294330	.	-	.	Parent=ucsf_hc.01_1.H88.00104
Supercontig_2.1	GeneSet	exon	293215	294092	.	-	.	Parent=ucsf_hc.01_1.H88.00104
Supercontig_2.1	GeneSet	exon	292632	293108	.	-	.	Parent=ucsf_hc.01_1.H88.00104
Supercontig_2.1	GeneSet	cds	294162	294251	.	-	0	ID=cds0000104;Parent=ucsf_hc.01_1.H88.00104
Supercontig_2.1	GeneSet	cds	293215	294092	.	-	0	ID=cds0000104;Parent=ucsf_hc.01_1.H88.00104
Supercontig_2.1	GeneSet	cds	293102	293108	.	-	0	ID=cds0000104;Parent=ucsf_hc.01_1.H88.00104
Supercontig_2.1	GeneSet	gene	297246	299316	.	+	.	ID=ucsf_hc.01_1.H88.00105;Name=ucsf_hc.01_1.H88.00105
Supercontig_2.1	GeneSet	exon	297246	299316	.	+	.	Parent=ucsf_hc.01_1.H88.00105
Supercontig_2.1	GeneSet	cds	297325	298713	.	+	0	ID=cds0000105;Parent=ucsf_hc.01_1.H88.00105
Supercontig_2.1	GeneSet	gene	300099	302623	.	+	.	ID=ucsf_hc.01_1.H88.00106;Name=ucsf_hc.01_1.H88.00106
Supercontig_2.1	GeneSet	exon	300099	300264	.	+	.	Parent=ucsf_hc.01_1.H88.00106
Supercontig_2.1	GeneSet	exon	300365	300564	.	+	.	Parent=ucsf_hc.01_1.H88.00106
Supercontig_2.1	GeneSet	exon	300627	301053	.	+	.	Parent=ucsf_hc.01_1.H88.00106
Supercontig_2.1	GeneSet	exon	301109	301143	.	+	.	Parent=ucsf_hc.01_1.H88.00106
Supercontig_2.1	GeneSet	exon	301203	302623	.	+	.	Parent=ucsf_hc.01_1.H88.00106
Supercontig_2.1	GeneSet	cds	301384	302400	.	+	0	ID=cds0000106;Parent=ucsf_hc.01_1.H88.00106
Supercontig_2.1	GeneSet	gene	302535	305038	.	-	.	ID=ucsf_hc.01_1.H88.00107;Name=ucsf_hc.01_1.H88.00107
Supercontig_2.1	GeneSet	exon	304425	305038	.	-	.	Parent=ucsf_hc.01_1.H88.00107
Supercontig_2.1	GeneSet	exon	304179	304283	.	-	.	Parent=ucsf_hc.01_1.H88.00107
Supercontig_2.1	GeneSet	exon	303769	304117	.	-	.	Parent=ucsf_hc.01_1.H88.00107
Supercontig_2.1	GeneSet	exon	303483	303698	.	-	.	Parent=ucsf_hc.01_1.H88.00107
Supercontig_2.1	GeneSet	exon	302535	303398	.	-	.	Parent=ucsf_hc.01_1.H88.00107
Supercontig_2.1	GeneSet	cds	304425	304616	.	-	0	ID=cds0000107;Parent=ucsf_hc.01_1.H88.00107
Supercontig_2.1	GeneSet	cds	304179	304283	.	-	0	ID=cds0000107;Parent=ucsf_hc.01_1.H88.00107
Supercontig_2.1	GeneSet	cds	303769	304117	.	-	0	ID=cds0000107;Parent=ucsf_hc.01_1.H88.00107
Supercontig_2.1	GeneSet	cds	303483	303698	.	-	0	ID=cds0000107;Parent=ucsf_hc.01_1.H88.00107
Supercontig_2.1	GeneSet	cds	303370	303398	.	-	0	ID=cds0000107;Parent=ucsf_hc.01_1.H88.00107
Supercontig_2.1	GeneSet	gene	305280	306903	.	+	.	ID=ucsf_hc.01_1.H88.00108;Name=ucsf_hc.01_1.H88.00108
Supercontig_2.1	GeneSet	exon	305280	306903	.	+	.	Parent=ucsf_hc.01_1.H88.00108
Supercontig_2.1	GeneSet	cds	305306	306328	.	+	0	ID=cds0000108;Parent=ucsf_hc.01_1.H88.00108
Supercontig_2.1	GeneSet	gene	307030	308484	.	+	.	ID=ucsf_hc.01_1.H88.00109;Name=ucsf_hc.01_1.H88.00109
Supercontig_2.1	GeneSet	exon	307030	307273	.	+	.	Parent=ucsf_hc.01_1.H88.00109
Supercontig_2.1	GeneSet	exon	307354	307476	.	+	.	Parent=ucsf_hc.01_1.H88.00109
Supercontig_2.1	GeneSet	exon	307594	308484	.	+	.	Parent=ucsf_hc.01_1.H88.00109
Supercontig_2.1	GeneSet	cds	307272	307273	.	+	0	ID=cds0000109;Parent=ucsf_hc.01_1.H88.00109
Supercontig_2.1	GeneSet	cds	307354	307476	.	+	0	ID=cds0000109;Parent=ucsf_hc.01_1.H88.00109
Supercontig_2.1	GeneSet	cds	307594	308059	.	+	0	ID=cds0000109;Parent=ucsf_hc.01_1.H88.00109
Supercontig_2.1	GeneSet	gene	308236	309789	.	-	.	ID=ucsf_hc.01_1.H88.00110;Name=ucsf_hc.01_1.H88.00110
Supercontig_2.1	GeneSet	exon	309631	309789	.	-	.	Parent=ucsf_hc.01_1.H88.00110
Supercontig_2.1	GeneSet	exon	309509	309547	.	-	.	Parent=ucsf_hc.01_1.H88.00110
Supercontig_2.1	GeneSet	exon	309214	309433	.	-	.	Parent=ucsf_hc.01_1.H88.00110
Supercontig_2.1	GeneSet	exon	308236	309122	.	-	.	Parent=ucsf_hc.01_1.H88.00110
Supercontig_2.1	GeneSet	cds	309631	309656	.	-	0	ID=cds0000110;Parent=ucsf_hc.01_1.H88.00110
Supercontig_2.1	GeneSet	cds	309509	309547	.	-	0	ID=cds0000110;Parent=ucsf_hc.01_1.H88.00110
Supercontig_2.1	GeneSet	cds	309214	309433	.	-	0	ID=cds0000110;Parent=ucsf_hc.01_1.H88.00110
Supercontig_2.1	GeneSet	cds	308502	309122	.	-	0	ID=cds0000110;Parent=ucsf_hc.01_1.H88.00110
Supercontig_2.1	GeneSet	gene	310998	312928	.	+	.	ID=ucsf_hc.01_1.H88.00111;Name=ucsf_hc.01_1.H88.00111
Supercontig_2.1	GeneSet	exon	310998	311280	.	+	.	Parent=ucsf_hc.01_1.H88.00111
Supercontig_2.1	GeneSet	exon	311359	311653	.	+	.	Parent=ucsf_hc.01_1.H88.00111
Supercontig_2.1	GeneSet	exon	311764	312928	.	+	.	Parent=ucsf_hc.01_1.H88.00111
Supercontig_2.1	GeneSet	cds	311109	311280	.	+	0	ID=cds0000111;Parent=ucsf_hc.01_1.H88.00111
Supercontig_2.1	GeneSet	cds	311359	311653	.	+	0	ID=cds0000111;Parent=ucsf_hc.01_1.H88.00111
Supercontig_2.1	GeneSet	cds	311764	312586	.	+	0	ID=cds0000111;Parent=ucsf_hc.01_1.H88.00111
Supercontig_2.1	GeneSet	gene	313724	320290	.	+	.	ID=ucsf_hc.01_1.H88.00112;Name=ucsf_hc.01_1.H88.00112
Supercontig_2.1	GeneSet	exon	313724	315368	.	+	.	Parent=ucsf_hc.01_1.H88.00112
Supercontig_2.1	GeneSet	exon	315455	316157	.	+	.	Parent=ucsf_hc.01_1.H88.00112
Supercontig_2.1	GeneSet	exon	316233	316874	.	+	.	Parent=ucsf_hc.01_1.H88.00112
Supercontig_2.1	GeneSet	exon	316934	318046	.	+	.	Parent=ucsf_hc.01_1.H88.00112
Supercontig_2.1	GeneSet	exon	318140	318426	.	+	.	Parent=ucsf_hc.01_1.H88.00112
Supercontig_2.1	GeneSet	exon	318509	320290	.	+	.	Parent=ucsf_hc.01_1.H88.00112
Supercontig_2.1	GeneSet	cds	314904	315368	.	+	0	ID=cds0000112;Parent=ucsf_hc.01_1.H88.00112
Supercontig_2.1	GeneSet	cds	315455	316157	.	+	0	ID=cds0000112;Parent=ucsf_hc.01_1.H88.00112
Supercontig_2.1	GeneSet	cds	316233	316874	.	+	0	ID=cds0000112;Parent=ucsf_hc.01_1.H88.00112
Supercontig_2.1	GeneSet	cds	316934	318046	.	+	0	ID=cds0000112;Parent=ucsf_hc.01_1.H88.00112
Supercontig_2.1	GeneSet	cds	318140	318426	.	+	0	ID=cds0000112;Parent=ucsf_hc.01_1.H88.00112
Supercontig_2.1	GeneSet	cds	318509	319039	.	+	0	ID=cds0000112;Parent=ucsf_hc.01_1.H88.00112
Supercontig_2.1	GeneSet	gene	319682	320460	.	-	.	ID=ucsf_hc.01_1.H88.00113;Name=ucsf_hc.01_1.H88.00113
Supercontig_2.1	GeneSet	exon	319682	320460	.	-	.	Parent=ucsf_hc.01_1.H88.00113
Supercontig_2.1	GeneSet	gene	320591	322242	.	+	.	ID=ucsf_hc.01_1.H88.00114;Name=ucsf_hc.01_1.H88.00114
Supercontig_2.1	GeneSet	exon	320591	320944	.	+	.	Parent=ucsf_hc.01_1.H88.00114
Supercontig_2.1	GeneSet	exon	321172	321299	.	+	.	Parent=ucsf_hc.01_1.H88.00114
Supercontig_2.1	GeneSet	exon	321407	322242	.	+	.	Parent=ucsf_hc.01_1.H88.00114
Supercontig_2.1	GeneSet	cds	320742	320944	.	+	0	ID=cds0000114;Parent=ucsf_hc.01_1.H88.00114
Supercontig_2.1	GeneSet	cds	321172	321299	.	+	0	ID=cds0000114;Parent=ucsf_hc.01_1.H88.00114
Supercontig_2.1	GeneSet	cds	321407	321531	.	+	0	ID=cds0000114;Parent=ucsf_hc.01_1.H88.00114
Supercontig_2.1	GeneSet	gene	322271	324512	.	-	.	ID=ucsf_hc.01_1.H88.00115;Name=ucsf_hc.01_1.H88.00115
Supercontig_2.1	GeneSet	exon	323881	324512	.	-	.	Parent=ucsf_hc.01_1.H88.00115
Supercontig_2.1	GeneSet	exon	323664	323765	.	-	.	Parent=ucsf_hc.01_1.H88.00115
Supercontig_2.1	GeneSet	exon	323514	323591	.	-	.	Parent=ucsf_hc.01_1.H88.00115
Supercontig_2.1	GeneSet	exon	322271	323449	.	-	.	Parent=ucsf_hc.01_1.H88.00115
Supercontig_2.1	GeneSet	cds	323881	324280	.	-	0	ID=cds0000115;Parent=ucsf_hc.01_1.H88.00115
Supercontig_2.1	GeneSet	cds	323664	323765	.	-	0	ID=cds0000115;Parent=ucsf_hc.01_1.H88.00115
Supercontig_2.1	GeneSet	cds	323514	323591	.	-	0	ID=cds0000115;Parent=ucsf_hc.01_1.H88.00115
Supercontig_2.1	GeneSet	cds	322503	323449	.	-	0	ID=cds0000115;Parent=ucsf_hc.01_1.H88.00115
Supercontig_2.1	GeneSet	gene	324677	326752	.	-	.	ID=ucsf_hc.01_1.H88.00116;Name=ucsf_hc.01_1.H88.00116
Supercontig_2.1	GeneSet	exon	326298	326752	.	-	.	Parent=ucsf_hc.01_1.H88.00116
Supercontig_2.1	GeneSet	exon	324677	326151	.	-	.	Parent=ucsf_hc.01_1.H88.00116
Supercontig_2.1	GeneSet	cds	326298	326511	.	-	0	ID=cds0000116;Parent=ucsf_hc.01_1.H88.00116
Supercontig_2.1	GeneSet	cds	324911	326151	.	-	0	ID=cds0000116;Parent=ucsf_hc.01_1.H88.00116
Supercontig_2.1	GeneSet	gene	327372	331767	.	-	.	ID=ucsf_hc.01_1.H88.00117;Name=ucsf_hc.01_1.H88.00117
Supercontig_2.1	GeneSet	exon	331385	331767	.	-	.	Parent=ucsf_hc.01_1.H88.00117
Supercontig_2.1	GeneSet	exon	330983	331212	.	-	.	Parent=ucsf_hc.01_1.H88.00117
Supercontig_2.1	GeneSet	exon	330564	330872	.	-	.	Parent=ucsf_hc.01_1.H88.00117
Supercontig_2.1	GeneSet	exon	329805	330453	.	-	.	Parent=ucsf_hc.01_1.H88.00117
Supercontig_2.1	GeneSet	exon	329594	329690	.	-	.	Parent=ucsf_hc.01_1.H88.00117
Supercontig_2.1	GeneSet	exon	329048	329528	.	-	.	Parent=ucsf_hc.01_1.H88.00117
Supercontig_2.1	GeneSet	exon	328867	328977	.	-	.	Parent=ucsf_hc.01_1.H88.00117
Supercontig_2.1	GeneSet	exon	328216	328779	.	-	.	Parent=ucsf_hc.01_1.H88.00117
Supercontig_2.1	GeneSet	exon	327372	328071	.	-	.	Parent=ucsf_hc.01_1.H88.00117
Supercontig_2.1	GeneSet	cds	331385	331457	.	-	0	ID=cds0000117;Parent=ucsf_hc.01_1.H88.00117
Supercontig_2.1	GeneSet	cds	330983	331212	.	-	0	ID=cds0000117;Parent=ucsf_hc.01_1.H88.00117
Supercontig_2.1	GeneSet	cds	330564	330872	.	-	0	ID=cds0000117;Parent=ucsf_hc.01_1.H88.00117
Supercontig_2.1	GeneSet	cds	329805	330453	.	-	0	ID=cds0000117;Parent=ucsf_hc.01_1.H88.00117
Supercontig_2.1	GeneSet	cds	329594	329690	.	-	0	ID=cds0000117;Parent=ucsf_hc.01_1.H88.00117
Supercontig_2.1	GeneSet	cds	329048	329528	.	-	0	ID=cds0000117;Parent=ucsf_hc.01_1.H88.00117
Supercontig_2.1	GeneSet	cds	328867	328977	.	-	0	ID=cds0000117;Parent=ucsf_hc.01_1.H88.00117
Supercontig_2.1	GeneSet	cds	328216	328779	.	-	0	ID=cds0000117;Parent=ucsf_hc.01_1.H88.00117
Supercontig_2.1	GeneSet	cds	327850	328071	.	-	0	ID=cds0000117;Parent=ucsf_hc.01_1.H88.00117
Supercontig_2.1	GeneSet	gene	331893	336774	.	+	.	ID=ucsf_hc.01_1.H88.00118;Name=ucsf_hc.01_1.H88.00118
Supercontig_2.1	GeneSet	exon	331893	332243	.	+	.	Parent=ucsf_hc.01_1.H88.00118
Supercontig_2.1	GeneSet	exon	332315	334513	.	+	.	Parent=ucsf_hc.01_1.H88.00118
Supercontig_2.1	GeneSet	exon	334593	334877	.	+	.	Parent=ucsf_hc.01_1.H88.00118
Supercontig_2.1	GeneSet	exon	334944	335191	.	+	.	Parent=ucsf_hc.01_1.H88.00118
Supercontig_2.1	GeneSet	exon	335258	335535	.	+	.	Parent=ucsf_hc.01_1.H88.00118
Supercontig_2.1	GeneSet	exon	335604	336217	.	+	.	Parent=ucsf_hc.01_1.H88.00118
Supercontig_2.1	GeneSet	exon	336335	336403	.	+	.	Parent=ucsf_hc.01_1.H88.00118
Supercontig_2.1	GeneSet	exon	336511	336774	.	+	.	Parent=ucsf_hc.01_1.H88.00118
Supercontig_2.1	GeneSet	cds	333247	333726	.	+	0	ID=cds0000118;Parent=ucsf_hc.01_1.H88.00118
Supercontig_2.1	GeneSet	gene	332226	336939	.	-	.	ID=ucsf_hc.01_1.H88.00119;Name=ucsf_hc.01_1.H88.00119
Supercontig_2.1	GeneSet	exon	336511	336939	.	-	.	Parent=ucsf_hc.01_1.H88.00119
Supercontig_2.1	GeneSet	exon	336335	336403	.	-	.	Parent=ucsf_hc.01_1.H88.00119
Supercontig_2.1	GeneSet	exon	335604	336217	.	-	.	Parent=ucsf_hc.01_1.H88.00119
Supercontig_2.1	GeneSet	exon	335258	335535	.	-	.	Parent=ucsf_hc.01_1.H88.00119
Supercontig_2.1	GeneSet	exon	334944	335191	.	-	.	Parent=ucsf_hc.01_1.H88.00119
Supercontig_2.1	GeneSet	exon	334593	334877	.	-	.	Parent=ucsf_hc.01_1.H88.00119
Supercontig_2.1	GeneSet	exon	332226	334513	.	-	.	Parent=ucsf_hc.01_1.H88.00119
Supercontig_2.1	GeneSet	cds	335604	336183	.	-	0	ID=cds0000119;Parent=ucsf_hc.01_1.H88.00119
Supercontig_2.1	GeneSet	cds	335258	335535	.	-	0	ID=cds0000119;Parent=ucsf_hc.01_1.H88.00119
Supercontig_2.1	GeneSet	cds	334944	335191	.	-	0	ID=cds0000119;Parent=ucsf_hc.01_1.H88.00119
Supercontig_2.1	GeneSet	cds	334593	334877	.	-	0	ID=cds0000119;Parent=ucsf_hc.01_1.H88.00119
Supercontig_2.1	GeneSet	cds	333214	334513	.	-	0	ID=cds0000119;Parent=ucsf_hc.01_1.H88.00119
Supercontig_2.1	GeneSet	gene	337220	337611	.	-	.	ID=ucsf_hc.01_1.H88.00120;Name=ucsf_hc.01_1.H88.00120
Supercontig_2.1	GeneSet	exon	337220	337611	.	-	.	Parent=ucsf_hc.01_1.H88.00120
Supercontig_2.1	GeneSet	gene	338194	338767	.	-	.	ID=ucsf_hc.01_1.H88.00121;Name=ucsf_hc.01_1.H88.00121
Supercontig_2.1	GeneSet	exon	338194	338767	.	-	.	Parent=ucsf_hc.01_1.H88.00121
Supercontig_2.1	GeneSet	cds	338213	338431	.	-	0	ID=cds0000121;Parent=ucsf_hc.01_1.H88.00121
Supercontig_2.1	GeneSet	gene	338891	340044	.	+	.	ID=ucsf_hc.01_1.H88.00122;Name=ucsf_hc.01_1.H88.00122
Supercontig_2.1	GeneSet	exon	338891	340044	.	+	.	Parent=ucsf_hc.01_1.H88.00122
Supercontig_2.1	GeneSet	cds	339322	339612	.	+	0	ID=cds0000122;Parent=ucsf_hc.01_1.H88.00122
Supercontig_2.1	GeneSet	gene	341213	343609	.	+	.	ID=ucsf_hc.01_1.H88.00123;Name=ucsf_hc.01_1.H88.00123
Supercontig_2.1	GeneSet	exon	341213	343609	.	+	.	Parent=ucsf_hc.01_1.H88.00123
Supercontig_2.1	GeneSet	cds	341432	343444	.	+	0	ID=cds0000123;Parent=ucsf_hc.01_1.H88.00123
Supercontig_2.1	GeneSet	gene	343657	344506	.	-	.	ID=ucsf_hc.01_1.H88.00124;Name=ucsf_hc.01_1.H88.00124
Supercontig_2.1	GeneSet	exon	344394	344506	.	-	.	Parent=ucsf_hc.01_1.H88.00124
Supercontig_2.1	GeneSet	exon	343657	344279	.	-	.	Parent=ucsf_hc.01_1.H88.00124
Supercontig_2.1	GeneSet	gene	344515	349843	.	+	.	ID=ucsf_hc.01_1.H88.00125;Name=ucsf_hc.01_1.H88.00125
Supercontig_2.1	GeneSet	exon	344515	344942	.	+	.	Parent=ucsf_hc.01_1.H88.00125
Supercontig_2.1	GeneSet	exon	345057	348828	.	+	.	Parent=ucsf_hc.01_1.H88.00125
Supercontig_2.1	GeneSet	exon	348911	349843	.	+	.	Parent=ucsf_hc.01_1.H88.00125
Supercontig_2.1	GeneSet	cds	344759	344942	.	+	0	ID=cds0000125;Parent=ucsf_hc.01_1.H88.00125
Supercontig_2.1	GeneSet	cds	345057	348828	.	+	0	ID=cds0000125;Parent=ucsf_hc.01_1.H88.00125
Supercontig_2.1	GeneSet	cds	348911	349481	.	+	0	ID=cds0000125;Parent=ucsf_hc.01_1.H88.00125
Supercontig_2.1	GeneSet	gene	350325	352700	.	-	.	ID=ucsf_hc.01_1.H88.00126;Name=ucsf_hc.01_1.H88.00126
Supercontig_2.1	GeneSet	exon	352099	352700	.	-	.	Parent=ucsf_hc.01_1.H88.00126
Supercontig_2.1	GeneSet	exon	351972	352043	.	-	.	Parent=ucsf_hc.01_1.H88.00126
Supercontig_2.1	GeneSet	exon	351346	351918	.	-	.	Parent=ucsf_hc.01_1.H88.00126
Supercontig_2.1	GeneSet	exon	351009	351271	.	-	.	Parent=ucsf_hc.01_1.H88.00126
Supercontig_2.1	GeneSet	exon	350757	350938	.	-	.	Parent=ucsf_hc.01_1.H88.00126
Supercontig_2.1	GeneSet	exon	350325	350678	.	-	.	Parent=ucsf_hc.01_1.H88.00126
Supercontig_2.1	GeneSet	cds	351346	351862	.	-	0	ID=cds0000126;Parent=ucsf_hc.01_1.H88.00126
Supercontig_2.1	GeneSet	cds	351009	351271	.	-	0	ID=cds0000126;Parent=ucsf_hc.01_1.H88.00126
Supercontig_2.1	GeneSet	cds	350757	350938	.	-	0	ID=cds0000126;Parent=ucsf_hc.01_1.H88.00126
Supercontig_2.1	GeneSet	cds	350420	350678	.	-	0	ID=cds0000126;Parent=ucsf_hc.01_1.H88.00126
Supercontig_2.1	GeneSet	gene	352807	353773	.	-	.	ID=ucsf_hc.01_1.H88.00127;Name=ucsf_hc.01_1.H88.00127
Supercontig_2.1	GeneSet	exon	353174	353773	.	-	.	Parent=ucsf_hc.01_1.H88.00127
Supercontig_2.1	GeneSet	exon	352807	353118	.	-	.	Parent=ucsf_hc.01_1.H88.00127
Supercontig_2.1	GeneSet	cds	353219	353560	.	-	0	ID=cds0000127;Parent=ucsf_hc.01_1.H88.00127
Supercontig_2.1	GeneSet	gene	355167	355532	.	-	.	ID=ucsf_hc.01_1.H88.00128;Name=ucsf_hc.01_1.H88.00128
Supercontig_2.1	GeneSet	exon	355167	355532	.	-	.	Parent=ucsf_hc.01_1.H88.00128
Supercontig_2.1	GeneSet	gene	357143	359128	.	+	.	ID=ucsf_hc.01_1.H88.00129;Name=ucsf_hc.01_1.H88.00129
Supercontig_2.1	GeneSet	exon	357143	357627	.	+	.	Parent=ucsf_hc.01_1.H88.00129
Supercontig_2.1	GeneSet	exon	357702	357847	.	+	.	Parent=ucsf_hc.01_1.H88.00129
Supercontig_2.1	GeneSet	exon	357945	358072	.	+	.	Parent=ucsf_hc.01_1.H88.00129
Supercontig_2.1	GeneSet	exon	358142	359128	.	+	.	Parent=ucsf_hc.01_1.H88.00129
Supercontig_2.1	GeneSet	cds	357409	357627	.	+	0	ID=cds0000129;Parent=ucsf_hc.01_1.H88.00129
Supercontig_2.1	GeneSet	cds	357702	357847	.	+	0	ID=cds0000129;Parent=ucsf_hc.01_1.H88.00129
Supercontig_2.1	GeneSet	cds	357945	358072	.	+	0	ID=cds0000129;Parent=ucsf_hc.01_1.H88.00129
Supercontig_2.1	GeneSet	cds	358142	358896	.	+	0	ID=cds0000129;Parent=ucsf_hc.01_1.H88.00129
Supercontig_2.1	GeneSet	gene	359228	365117	.	+	.	ID=ucsf_hc.01_1.H88.00130;Name=ucsf_hc.01_1.H88.00130
Supercontig_2.1	GeneSet	exon	359228	360904	.	+	.	Parent=ucsf_hc.01_1.H88.00130
Supercontig_2.1	GeneSet	exon	361070	361420	.	+	.	Parent=ucsf_hc.01_1.H88.00130
Supercontig_2.1	GeneSet	exon	361553	363252	.	+	.	Parent=ucsf_hc.01_1.H88.00130
Supercontig_2.1	GeneSet	exon	363400	365117	.	+	.	Parent=ucsf_hc.01_1.H88.00130
Supercontig_2.1	GeneSet	cds	359268	360131	.	+	0	ID=cds0000130;Parent=ucsf_hc.01_1.H88.00130
Supercontig_2.1	GeneSet	gene	364126	364831	.	-	.	ID=ucsf_hc.01_1.H88.00131;Name=ucsf_hc.01_1.H88.00131
Supercontig_2.1	GeneSet	exon	364732	364831	.	-	.	Parent=ucsf_hc.01_1.H88.00131
Supercontig_2.1	GeneSet	exon	364546	364651	.	-	.	Parent=ucsf_hc.01_1.H88.00131
Supercontig_2.1	GeneSet	exon	364126	364484	.	-	.	Parent=ucsf_hc.01_1.H88.00131
Supercontig_2.1	GeneSet	cds	364546	364559	.	-	0	ID=cds0000131;Parent=ucsf_hc.01_1.H88.00131
Supercontig_2.1	GeneSet	cds	364247	364484	.	-	0	ID=cds0000131;Parent=ucsf_hc.01_1.H88.00131
Supercontig_2.1	GeneSet	gene	365377	368366	.	+	.	ID=ucsf_hc.01_1.H88.00132;Name=ucsf_hc.01_1.H88.00132
Supercontig_2.1	GeneSet	exon	365377	366757	.	+	.	Parent=ucsf_hc.01_1.H88.00132
Supercontig_2.1	GeneSet	exon	366834	368366	.	+	.	Parent=ucsf_hc.01_1.H88.00132
Supercontig_2.1	GeneSet	cds	365451	365660	.	+	0	ID=cds0000132;Parent=ucsf_hc.01_1.H88.00132
Supercontig_2.1	GeneSet	gene	366426	370788	.	-	.	ID=ucsf_hc.01_1.H88.00133;Name=ucsf_hc.01_1.H88.00133
Supercontig_2.1	GeneSet	exon	370787	370788	.	-	.	Parent=ucsf_hc.01_1.H88.00133
Supercontig_2.1	GeneSet	exon	369697	370648	.	-	.	Parent=ucsf_hc.01_1.H88.00133
Supercontig_2.1	GeneSet	exon	368401	369238	.	-	.	Parent=ucsf_hc.01_1.H88.00133
Supercontig_2.1	GeneSet	exon	367625	368255	.	-	.	Parent=ucsf_hc.01_1.H88.00133
Supercontig_2.1	GeneSet	exon	366426	367233	.	-	.	Parent=ucsf_hc.01_1.H88.00133
Supercontig_2.1	GeneSet	cds	369697	370047	.	-	0	ID=cds0000133;Parent=ucsf_hc.01_1.H88.00133
Supercontig_2.1	GeneSet	cds	368401	369238	.	-	0	ID=cds0000133;Parent=ucsf_hc.01_1.H88.00133
Supercontig_2.1	GeneSet	cds	367625	368255	.	-	0	ID=cds0000133;Parent=ucsf_hc.01_1.H88.00133
Supercontig_2.1	GeneSet	cds	367071	367233	.	-	0	ID=cds0000133;Parent=ucsf_hc.01_1.H88.00133
Supercontig_2.1	GeneSet	gene	370789	374538	.	-	.	ID=ucsf_hc.01_1.H88.00134;Name=ucsf_hc.01_1.H88.00134
Supercontig_2.1	GeneSet	exon	372055	374538	.	-	.	Parent=ucsf_hc.01_1.H88.00134
Supercontig_2.1	GeneSet	exon	371723	371992	.	-	.	Parent=ucsf_hc.01_1.H88.00134
Supercontig_2.1	GeneSet	exon	370789	371641	.	-	.	Parent=ucsf_hc.01_1.H88.00134
Supercontig_2.1	GeneSet	cds	372055	374422	.	-	0	ID=cds0000134;Parent=ucsf_hc.01_1.H88.00134
Supercontig_2.1	GeneSet	cds	371723	371992	.	-	0	ID=cds0000134;Parent=ucsf_hc.01_1.H88.00134
Supercontig_2.1	GeneSet	cds	371529	371641	.	-	0	ID=cds0000134;Parent=ucsf_hc.01_1.H88.00134
Supercontig_2.1	GeneSet	gene	374758	377587	.	-	.	ID=ucsf_hc.01_1.H88.00135;Name=ucsf_hc.01_1.H88.00135
Supercontig_2.1	GeneSet	exon	377456	377587	.	-	.	Parent=ucsf_hc.01_1.H88.00135
Supercontig_2.1	GeneSet	exon	377328	377382	.	-	.	Parent=ucsf_hc.01_1.H88.00135
Supercontig_2.1	GeneSet	exon	377199	377272	.	-	.	Parent=ucsf_hc.01_1.H88.00135
Supercontig_2.1	GeneSet	exon	376967	377130	.	-	.	Parent=ucsf_hc.01_1.H88.00135
Supercontig_2.1	GeneSet	exon	375508	376896	.	-	.	Parent=ucsf_hc.01_1.H88.00135
Supercontig_2.1	GeneSet	exon	374758	375405	.	-	.	Parent=ucsf_hc.01_1.H88.00135
Supercontig_2.1	GeneSet	cds	377456	377497	.	-	0	ID=cds0000135;Parent=ucsf_hc.01_1.H88.00135
Supercontig_2.1	GeneSet	cds	377328	377382	.	-	0	ID=cds0000135;Parent=ucsf_hc.01_1.H88.00135
Supercontig_2.1	GeneSet	cds	377199	377272	.	-	0	ID=cds0000135;Parent=ucsf_hc.01_1.H88.00135
Supercontig_2.1	GeneSet	cds	376967	377130	.	-	0	ID=cds0000135;Parent=ucsf_hc.01_1.H88.00135
Supercontig_2.1	GeneSet	cds	375508	376896	.	-	0	ID=cds0000135;Parent=ucsf_hc.01_1.H88.00135
Supercontig_2.1	GeneSet	cds	375189	375405	.	-	0	ID=cds0000135;Parent=ucsf_hc.01_1.H88.00135
Supercontig_2.1	GeneSet	gene	377761	379565	.	-	.	ID=ucsf_hc.01_1.H88.00136;Name=ucsf_hc.01_1.H88.00136
Supercontig_2.1	GeneSet	exon	379313	379565	.	-	.	Parent=ucsf_hc.01_1.H88.00136
Supercontig_2.1	GeneSet	exon	379131	379245	.	-	.	Parent=ucsf_hc.01_1.H88.00136
Supercontig_2.1	GeneSet	exon	378842	379071	.	-	.	Parent=ucsf_hc.01_1.H88.00136
Supercontig_2.1	GeneSet	exon	377761	378780	.	-	.	Parent=ucsf_hc.01_1.H88.00136
Supercontig_2.1	GeneSet	cds	379313	379407	.	-	0	ID=cds0000136;Parent=ucsf_hc.01_1.H88.00136
Supercontig_2.1	GeneSet	cds	379131	379245	.	-	0	ID=cds0000136;Parent=ucsf_hc.01_1.H88.00136
Supercontig_2.1	GeneSet	cds	378842	379071	.	-	0	ID=cds0000136;Parent=ucsf_hc.01_1.H88.00136
Supercontig_2.1	GeneSet	cds	377904	378780	.	-	0	ID=cds0000136;Parent=ucsf_hc.01_1.H88.00136
Supercontig_2.1	GeneSet	gene	379680	382106	.	+	.	ID=ucsf_hc.01_1.H88.00137;Name=ucsf_hc.01_1.H88.00137
Supercontig_2.1	GeneSet	exon	379680	379815	.	+	.	Parent=ucsf_hc.01_1.H88.00137
Supercontig_2.1	GeneSet	exon	379874	379925	.	+	.	Parent=ucsf_hc.01_1.H88.00137
Supercontig_2.1	GeneSet	exon	379977	379999	.	+	.	Parent=ucsf_hc.01_1.H88.00137
Supercontig_2.1	GeneSet	exon	380058	380087	.	+	.	Parent=ucsf_hc.01_1.H88.00137
Supercontig_2.1	GeneSet	exon	380148	380177	.	+	.	Parent=ucsf_hc.01_1.H88.00137
Supercontig_2.1	GeneSet	exon	380232	380400	.	+	.	Parent=ucsf_hc.01_1.H88.00137
Supercontig_2.1	GeneSet	exon	380466	380869	.	+	.	Parent=ucsf_hc.01_1.H88.00137
Supercontig_2.1	GeneSet	exon	380922	382106	.	+	.	Parent=ucsf_hc.01_1.H88.00137
Supercontig_2.1	GeneSet	cds	379765	379815	.	+	0	ID=cds0000137;Parent=ucsf_hc.01_1.H88.00137
Supercontig_2.1	GeneSet	cds	379874	379925	.	+	0	ID=cds0000137;Parent=ucsf_hc.01_1.H88.00137
Supercontig_2.1	GeneSet	cds	379977	379999	.	+	0	ID=cds0000137;Parent=ucsf_hc.01_1.H88.00137
Supercontig_2.1	GeneSet	cds	380058	380087	.	+	0	ID=cds0000137;Parent=ucsf_hc.01_1.H88.00137
Supercontig_2.1	GeneSet	cds	380148	380177	.	+	0	ID=cds0000137;Parent=ucsf_hc.01_1.H88.00137
Supercontig_2.1	GeneSet	cds	380232	380400	.	+	0	ID=cds0000137;Parent=ucsf_hc.01_1.H88.00137
Supercontig_2.1	GeneSet	cds	380466	380869	.	+	0	ID=cds0000137;Parent=ucsf_hc.01_1.H88.00137
Supercontig_2.1	GeneSet	cds	380922	381767	.	+	0	ID=cds0000137;Parent=ucsf_hc.01_1.H88.00137
Supercontig_2.1	GeneSet	gene	381934	382607	.	-	.	ID=ucsf_hc.01_1.H88.00138;Name=ucsf_hc.01_1.H88.00138
Supercontig_2.1	GeneSet	exon	381934	382607	.	-	.	Parent=ucsf_hc.01_1.H88.00138
Supercontig_2.1	GeneSet	cds	382097	382333	.	-	0	ID=cds0000138;Parent=ucsf_hc.01_1.H88.00138
Supercontig_2.1	GeneSet	gene	382772	383843	.	-	.	ID=ucsf_hc.01_1.H88.00139;Name=ucsf_hc.01_1.H88.00139
Supercontig_2.1	GeneSet	exon	383542	383843	.	-	.	Parent=ucsf_hc.01_1.H88.00139
Supercontig_2.1	GeneSet	exon	383326	383488	.	-	.	Parent=ucsf_hc.01_1.H88.00139
Supercontig_2.1	GeneSet	exon	382772	383265	.	-	.	Parent=ucsf_hc.01_1.H88.00139
Supercontig_2.1	GeneSet	cds	383542	383706	.	-	0	ID=cds0000139;Parent=ucsf_hc.01_1.H88.00139
Supercontig_2.1	GeneSet	cds	383326	383488	.	-	0	ID=cds0000139;Parent=ucsf_hc.01_1.H88.00139
Supercontig_2.1	GeneSet	cds	382910	383265	.	-	0	ID=cds0000139;Parent=ucsf_hc.01_1.H88.00139
Supercontig_2.1	GeneSet	gene	385642	387298	.	-	.	ID=ucsf_hc.01_1.H88.00140;Name=ucsf_hc.01_1.H88.00140
Supercontig_2.1	GeneSet	exon	386970	387298	.	-	.	Parent=ucsf_hc.01_1.H88.00140
Supercontig_2.1	GeneSet	exon	386402	386887	.	-	.	Parent=ucsf_hc.01_1.H88.00140
Supercontig_2.1	GeneSet	exon	385642	386310	.	-	.	Parent=ucsf_hc.01_1.H88.00140
Supercontig_2.1	GeneSet	cds	386970	387074	.	-	0	ID=cds0000140;Parent=ucsf_hc.01_1.H88.00140
Supercontig_2.1	GeneSet	cds	386744	386887	.	-	0	ID=cds0000140;Parent=ucsf_hc.01_1.H88.00140
Supercontig_2.1	GeneSet	gene	387435	388736	.	+	.	ID=ucsf_hc.01_1.H88.00141;Name=ucsf_hc.01_1.H88.00141
Supercontig_2.1	GeneSet	exon	387435	387978	.	+	.	Parent=ucsf_hc.01_1.H88.00141
Supercontig_2.1	GeneSet	exon	388067	388736	.	+	.	Parent=ucsf_hc.01_1.H88.00141
Supercontig_2.1	GeneSet	cds	387561	387978	.	+	0	ID=cds0000141;Parent=ucsf_hc.01_1.H88.00141
Supercontig_2.1	GeneSet	cds	388067	388314	.	+	0	ID=cds0000141;Parent=ucsf_hc.01_1.H88.00141
Supercontig_2.1	GeneSet	gene	389341	389959	.	-	.	ID=ucsf_hc.01_1.H88.00142;Name=ucsf_hc.01_1.H88.00142
Supercontig_2.1	GeneSet	exon	389341	389959	.	-	.	Parent=ucsf_hc.01_1.H88.00142
Supercontig_2.1	GeneSet	cds	389580	389795	.	-	0	ID=cds0000142;Parent=ucsf_hc.01_1.H88.00142
Supercontig_2.1	GeneSet	gene	389731	393319	.	+	.	ID=ucsf_hc.01_1.H88.00143;Name=ucsf_hc.01_1.H88.00143
Supercontig_2.1	GeneSet	exon	389731	391289	.	+	.	Parent=ucsf_hc.01_1.H88.00143
Supercontig_2.1	GeneSet	exon	391350	391506	.	+	.	Parent=ucsf_hc.01_1.H88.00143
Supercontig_2.1	GeneSet	exon	391561	393319	.	+	.	Parent=ucsf_hc.01_1.H88.00143
Supercontig_2.1	GeneSet	cds	391136	391289	.	+	0	ID=cds0000143;Parent=ucsf_hc.01_1.H88.00143
Supercontig_2.1	GeneSet	cds	391350	391506	.	+	0	ID=cds0000143;Parent=ucsf_hc.01_1.H88.00143
Supercontig_2.1	GeneSet	cds	391561	392890	.	+	0	ID=cds0000143;Parent=ucsf_hc.01_1.H88.00143
Supercontig_2.1	GeneSet	gene	392250	394679	.	-	.	ID=ucsf_hc.01_1.H88.00144;Name=ucsf_hc.01_1.H88.00144
Supercontig_2.1	GeneSet	exon	394476	394679	.	-	.	Parent=ucsf_hc.01_1.H88.00144
Supercontig_2.1	GeneSet	exon	394358	394375	.	-	.	Parent=ucsf_hc.01_1.H88.00144
Supercontig_2.1	GeneSet	exon	394146	394254	.	-	.	Parent=ucsf_hc.01_1.H88.00144
Supercontig_2.1	GeneSet	exon	392250	394053	.	-	.	Parent=ucsf_hc.01_1.H88.00144
Supercontig_2.1	GeneSet	cds	392768	393106	.	-	0	ID=cds0000144;Parent=ucsf_hc.01_1.H88.00144
Supercontig_2.1	GeneSet	gene	394831	397668	.	+	.	ID=ucsf_hc.01_1.H88.00145;Name=ucsf_hc.01_1.H88.00145
Supercontig_2.1	GeneSet	exon	394831	395782	.	+	.	Parent=ucsf_hc.01_1.H88.00145
Supercontig_2.1	GeneSet	exon	395848	396119	.	+	.	Parent=ucsf_hc.01_1.H88.00145
Supercontig_2.1	GeneSet	exon	396197	397668	.	+	.	Parent=ucsf_hc.01_1.H88.00145
Supercontig_2.1	GeneSet	cds	395596	395782	.	+	0	ID=cds0000145;Parent=ucsf_hc.01_1.H88.00145
Supercontig_2.1	GeneSet	cds	395848	396119	.	+	0	ID=cds0000145;Parent=ucsf_hc.01_1.H88.00145
Supercontig_2.1	GeneSet	cds	396197	397012	.	+	0	ID=cds0000145;Parent=ucsf_hc.01_1.H88.00145
Supercontig_2.1	GeneSet	gene	397806	399437	.	-	.	ID=ucsf_hc.01_1.H88.00146;Name=ucsf_hc.01_1.H88.00146
Supercontig_2.1	GeneSet	exon	399110	399437	.	-	.	Parent=ucsf_hc.01_1.H88.00146
Supercontig_2.1	GeneSet	exon	397806	399001	.	-	.	Parent=ucsf_hc.01_1.H88.00146
Supercontig_2.1	GeneSet	cds	399110	399137	.	-	0	ID=cds0000146;Parent=ucsf_hc.01_1.H88.00146
Supercontig_2.1	GeneSet	cds	398316	399001	.	-	0	ID=cds0000146;Parent=ucsf_hc.01_1.H88.00146
Supercontig_2.1	GeneSet	gene	399579	404604	.	+	.	ID=ucsf_hc.01_1.H88.00147;Name=ucsf_hc.01_1.H88.00147
Supercontig_2.1	GeneSet	exon	399579	400860	.	+	.	Parent=ucsf_hc.01_1.H88.00147
Supercontig_2.1	GeneSet	exon	400930	402074	.	+	.	Parent=ucsf_hc.01_1.H88.00147
Supercontig_2.1	GeneSet	exon	402143	402822	.	+	.	Parent=ucsf_hc.01_1.H88.00147
Supercontig_2.1	GeneSet	exon	402893	404604	.	+	.	Parent=ucsf_hc.01_1.H88.00147
Supercontig_2.1	GeneSet	cds	399771	400860	.	+	0	ID=cds0000147;Parent=ucsf_hc.01_1.H88.00147
Supercontig_2.1	GeneSet	cds	400930	402074	.	+	0	ID=cds0000147;Parent=ucsf_hc.01_1.H88.00147
Supercontig_2.1	GeneSet	cds	402143	402822	.	+	0	ID=cds0000147;Parent=ucsf_hc.01_1.H88.00147
Supercontig_2.1	GeneSet	cds	402893	403586	.	+	0	ID=cds0000147;Parent=ucsf_hc.01_1.H88.00147
Supercontig_2.1	GeneSet	gene	403882	404679	.	-	.	ID=ucsf_hc.01_1.H88.00148;Name=ucsf_hc.01_1.H88.00148
Supercontig_2.1	GeneSet	exon	403882	404679	.	-	.	Parent=ucsf_hc.01_1.H88.00148
Supercontig_2.1	GeneSet	gene	405341	407336	.	+	.	ID=ucsf_hc.01_1.H88.00149;Name=ucsf_hc.01_1.H88.00149
Supercontig_2.1	GeneSet	exon	405341	406918	.	+	.	Parent=ucsf_hc.01_1.H88.00149
Supercontig_2.1	GeneSet	exon	406996	407336	.	+	.	Parent=ucsf_hc.01_1.H88.00149
Supercontig_2.1	GeneSet	cds	406053	406918	.	+	0	ID=cds0000149;Parent=ucsf_hc.01_1.H88.00149
Supercontig_2.1	GeneSet	cds	406996	407122	.	+	0	ID=cds0000149;Parent=ucsf_hc.01_1.H88.00149
Supercontig_2.1	GeneSet	gene	406867	407215	.	-	.	ID=ucsf_hc.01_1.H88.00150;Name=ucsf_hc.01_1.H88.00150
Supercontig_2.1	GeneSet	exon	407162	407215	.	-	.	Parent=ucsf_hc.01_1.H88.00150
Supercontig_2.1	GeneSet	exon	406867	407108	.	-	.	Parent=ucsf_hc.01_1.H88.00150
Supercontig_2.1	GeneSet	gene	407529	411779	.	+	.	ID=ucsf_hc.01_1.H88.00151;Name=ucsf_hc.01_1.H88.00151
Supercontig_2.1	GeneSet	exon	407529	407719	.	+	.	Parent=ucsf_hc.01_1.H88.00151
Supercontig_2.1	GeneSet	exon	407781	408120	.	+	.	Parent=ucsf_hc.01_1.H88.00151
Supercontig_2.1	GeneSet	exon	408198	409781	.	+	.	Parent=ucsf_hc.01_1.H88.00151
Supercontig_2.1	GeneSet	exon	409875	410424	.	+	.	Parent=ucsf_hc.01_1.H88.00151
Supercontig_2.1	GeneSet	exon	410493	410614	.	+	.	Parent=ucsf_hc.01_1.H88.00151
Supercontig_2.1	GeneSet	exon	410705	411001	.	+	.	Parent=ucsf_hc.01_1.H88.00151
Supercontig_2.1	GeneSet	exon	411116	411779	.	+	.	Parent=ucsf_hc.01_1.H88.00151
Supercontig_2.1	GeneSet	cds	407633	407719	.	+	0	ID=cds0000151;Parent=ucsf_hc.01_1.H88.00151
Supercontig_2.1	GeneSet	cds	407781	408120	.	+	0	ID=cds0000151;Parent=ucsf_hc.01_1.H88.00151
Supercontig_2.1	GeneSet	cds	408198	409781	.	+	0	ID=cds0000151;Parent=ucsf_hc.01_1.H88.00151
Supercontig_2.1	GeneSet	cds	409875	410424	.	+	0	ID=cds0000151;Parent=ucsf_hc.01_1.H88.00151
Supercontig_2.1	GeneSet	cds	410493	410614	.	+	0	ID=cds0000151;Parent=ucsf_hc.01_1.H88.00151
Supercontig_2.1	GeneSet	cds	410705	411001	.	+	0	ID=cds0000151;Parent=ucsf_hc.01_1.H88.00151
Supercontig_2.1	GeneSet	cds	411116	411138	.	+	0	ID=cds0000151;Parent=ucsf_hc.01_1.H88.00151
Supercontig_2.1	GeneSet	gene	411409	413197	.	-	.	ID=ucsf_hc.01_1.H88.00152;Name=ucsf_hc.01_1.H88.00152
Supercontig_2.1	GeneSet	exon	412938	413197	.	-	.	Parent=ucsf_hc.01_1.H88.00152
Supercontig_2.1	GeneSet	exon	412784	412823	.	-	.	Parent=ucsf_hc.01_1.H88.00152
Supercontig_2.1	GeneSet	exon	412386	412694	.	-	.	Parent=ucsf_hc.01_1.H88.00152
Supercontig_2.1	GeneSet	exon	411409	412302	.	-	.	Parent=ucsf_hc.01_1.H88.00152
Supercontig_2.1	GeneSet	cds	412938	413046	.	-	0	ID=cds0000152;Parent=ucsf_hc.01_1.H88.00152
Supercontig_2.1	GeneSet	cds	412784	412823	.	-	0	ID=cds0000152;Parent=ucsf_hc.01_1.H88.00152
Supercontig_2.1	GeneSet	cds	412386	412694	.	-	0	ID=cds0000152;Parent=ucsf_hc.01_1.H88.00152
Supercontig_2.1	GeneSet	cds	411858	412302	.	-	0	ID=cds0000152;Parent=ucsf_hc.01_1.H88.00152
Supercontig_2.1	GeneSet	gene	413344	417831	.	+	.	ID=ucsf_hc.01_1.H88.00153;Name=ucsf_hc.01_1.H88.00153
Supercontig_2.1	GeneSet	exon	413344	413503	.	+	.	Parent=ucsf_hc.01_1.H88.00153
Supercontig_2.1	GeneSet	exon	413590	414613	.	+	.	Parent=ucsf_hc.01_1.H88.00153
Supercontig_2.1	GeneSet	exon	414684	415115	.	+	.	Parent=ucsf_hc.01_1.H88.00153
Supercontig_2.1	GeneSet	exon	415203	416220	.	+	.	Parent=ucsf_hc.01_1.H88.00153
Supercontig_2.1	GeneSet	exon	416307	417134	.	+	.	Parent=ucsf_hc.01_1.H88.00153
Supercontig_2.1	GeneSet	exon	417245	417831	.	+	.	Parent=ucsf_hc.01_1.H88.00153
Supercontig_2.1	GeneSet	cds	413642	414613	.	+	0	ID=cds0000153;Parent=ucsf_hc.01_1.H88.00153
Supercontig_2.1	GeneSet	cds	414684	415115	.	+	0	ID=cds0000153;Parent=ucsf_hc.01_1.H88.00153
Supercontig_2.1	GeneSet	cds	415203	416220	.	+	0	ID=cds0000153;Parent=ucsf_hc.01_1.H88.00153
Supercontig_2.1	GeneSet	cds	416307	417134	.	+	0	ID=cds0000153;Parent=ucsf_hc.01_1.H88.00153
Supercontig_2.1	GeneSet	cds	417245	417264	.	+	0	ID=cds0000153;Parent=ucsf_hc.01_1.H88.00153
Supercontig_2.1	GeneSet	gene	418439	424038	.	+	.	ID=ucsf_hc.01_1.H88.00154;Name=ucsf_hc.01_1.H88.00154
Supercontig_2.1	GeneSet	exon	418439	418924	.	+	.	Parent=ucsf_hc.01_1.H88.00154
Supercontig_2.1	GeneSet	exon	419678	420048	.	+	.	Parent=ucsf_hc.01_1.H88.00154
Supercontig_2.1	GeneSet	exon	420770	420892	.	+	.	Parent=ucsf_hc.01_1.H88.00154
Supercontig_2.1	GeneSet	exon	420944	421059	.	+	.	Parent=ucsf_hc.01_1.H88.00154
Supercontig_2.1	GeneSet	exon	421117	421307	.	+	.	Parent=ucsf_hc.01_1.H88.00154
Supercontig_2.1	GeneSet	exon	421410	421558	.	+	.	Parent=ucsf_hc.01_1.H88.00154
Supercontig_2.1	GeneSet	exon	421614	423444	.	+	.	Parent=ucsf_hc.01_1.H88.00154
Supercontig_2.1	GeneSet	exon	423503	424038	.	+	.	Parent=ucsf_hc.01_1.H88.00154
Supercontig_2.1	GeneSet	cds	419689	420048	.	+	0	ID=cds0000154;Parent=ucsf_hc.01_1.H88.00154
Supercontig_2.1	GeneSet	cds	420770	420892	.	+	0	ID=cds0000154;Parent=ucsf_hc.01_1.H88.00154
Supercontig_2.1	GeneSet	cds	420944	421059	.	+	0	ID=cds0000154;Parent=ucsf_hc.01_1.H88.00154
Supercontig_2.1	GeneSet	cds	421117	421307	.	+	0	ID=cds0000154;Parent=ucsf_hc.01_1.H88.00154
Supercontig_2.1	GeneSet	cds	421410	421558	.	+	0	ID=cds0000154;Parent=ucsf_hc.01_1.H88.00154
Supercontig_2.1	GeneSet	cds	421614	423444	.	+	0	ID=cds0000154;Parent=ucsf_hc.01_1.H88.00154
Supercontig_2.1	GeneSet	cds	423503	423702	.	+	0	ID=cds0000154;Parent=ucsf_hc.01_1.H88.00154
Supercontig_2.1	GeneSet	gene	424102	426502	.	-	.	ID=ucsf_hc.01_1.H88.00155;Name=ucsf_hc.01_1.H88.00155
Supercontig_2.1	GeneSet	exon	426316	426502	.	-	.	Parent=ucsf_hc.01_1.H88.00155
Supercontig_2.1	GeneSet	exon	426065	426208	.	-	.	Parent=ucsf_hc.01_1.H88.00155
Supercontig_2.1	GeneSet	exon	425794	425940	.	-	.	Parent=ucsf_hc.01_1.H88.00155
Supercontig_2.1	GeneSet	exon	425501	425705	.	-	.	Parent=ucsf_hc.01_1.H88.00155
Supercontig_2.1	GeneSet	exon	425175	425389	.	-	.	Parent=ucsf_hc.01_1.H88.00155
Supercontig_2.1	GeneSet	exon	424825	424965	.	-	.	Parent=ucsf_hc.01_1.H88.00155
Supercontig_2.1	GeneSet	exon	424102	424640	.	-	.	Parent=ucsf_hc.01_1.H88.00155
Supercontig_2.1	GeneSet	cds	426065	426127	.	-	0	ID=cds0000155;Parent=ucsf_hc.01_1.H88.00155
Supercontig_2.1	GeneSet	cds	425794	425940	.	-	0	ID=cds0000155;Parent=ucsf_hc.01_1.H88.00155
Supercontig_2.1	GeneSet	cds	425501	425705	.	-	0	ID=cds0000155;Parent=ucsf_hc.01_1.H88.00155
Supercontig_2.1	GeneSet	cds	425175	425389	.	-	0	ID=cds0000155;Parent=ucsf_hc.01_1.H88.00155
Supercontig_2.1	GeneSet	cds	424825	424965	.	-	0	ID=cds0000155;Parent=ucsf_hc.01_1.H88.00155
Supercontig_2.1	GeneSet	cds	424362	424640	.	-	0	ID=cds0000155;Parent=ucsf_hc.01_1.H88.00155
Supercontig_2.1	GeneSet	gene	426659	430024	.	+	.	ID=ucsf_hc.01_1.H88.00156;Name=ucsf_hc.01_1.H88.00156
Supercontig_2.1	GeneSet	exon	426659	426989	.	+	.	Parent=ucsf_hc.01_1.H88.00156
Supercontig_2.1	GeneSet	exon	427057	427137	.	+	.	Parent=ucsf_hc.01_1.H88.00156
Supercontig_2.1	GeneSet	exon	427239	428466	.	+	.	Parent=ucsf_hc.01_1.H88.00156
Supercontig_2.1	GeneSet	exon	428562	428772	.	+	.	Parent=ucsf_hc.01_1.H88.00156
Supercontig_2.1	GeneSet	exon	428941	430024	.	+	.	Parent=ucsf_hc.01_1.H88.00156
Supercontig_2.1	GeneSet	cds	426881	426989	.	+	0	ID=cds0000156;Parent=ucsf_hc.01_1.H88.00156
Supercontig_2.1	GeneSet	cds	427057	427137	.	+	0	ID=cds0000156;Parent=ucsf_hc.01_1.H88.00156
Supercontig_2.1	GeneSet	cds	427239	428466	.	+	0	ID=cds0000156;Parent=ucsf_hc.01_1.H88.00156
Supercontig_2.1	GeneSet	cds	428562	428772	.	+	0	ID=cds0000156;Parent=ucsf_hc.01_1.H88.00156
Supercontig_2.1	GeneSet	cds	428941	429030	.	+	0	ID=cds0000156;Parent=ucsf_hc.01_1.H88.00156
Supercontig_2.1	GeneSet	gene	430089	430767	.	+	.	ID=ucsf_hc.01_1.H88.00157;Name=ucsf_hc.01_1.H88.00157
Supercontig_2.1	GeneSet	exon	430089	430767	.	+	.	Parent=ucsf_hc.01_1.H88.00157
Supercontig_2.1	GeneSet	gene	430350	435607	.	-	.	ID=ucsf_hc.01_1.H88.00158;Name=ucsf_hc.01_1.H88.00158
Supercontig_2.1	GeneSet	exon	434696	435607	.	-	.	Parent=ucsf_hc.01_1.H88.00158
Supercontig_2.1	GeneSet	exon	433810	434566	.	-	.	Parent=ucsf_hc.01_1.H88.00158
Supercontig_2.1	GeneSet	exon	433000	433605	.	-	.	Parent=ucsf_hc.01_1.H88.00158
Supercontig_2.1	GeneSet	exon	432514	432898	.	-	.	Parent=ucsf_hc.01_1.H88.00158
Supercontig_2.1	GeneSet	exon	430350	432433	.	-	.	Parent=ucsf_hc.01_1.H88.00158
Supercontig_2.1	GeneSet	cds	434696	435008	.	-	0	ID=cds0000158;Parent=ucsf_hc.01_1.H88.00158
Supercontig_2.1	GeneSet	cds	433810	434566	.	-	0	ID=cds0000158;Parent=ucsf_hc.01_1.H88.00158
Supercontig_2.1	GeneSet	cds	433000	433605	.	-	0	ID=cds0000158;Parent=ucsf_hc.01_1.H88.00158
Supercontig_2.1	GeneSet	cds	432514	432898	.	-	0	ID=cds0000158;Parent=ucsf_hc.01_1.H88.00158
Supercontig_2.1	GeneSet	cds	431168	432433	.	-	0	ID=cds0000158;Parent=ucsf_hc.01_1.H88.00158
Supercontig_2.1	GeneSet	gene	437122	438038	.	+	.	ID=ucsf_hc.01_1.H88.00159;Name=ucsf_hc.01_1.H88.00159
Supercontig_2.1	GeneSet	exon	437122	438038	.	+	.	Parent=ucsf_hc.01_1.H88.00159
Supercontig_2.1	GeneSet	cds	437252	437701	.	+	0	ID=cds0000159;Parent=ucsf_hc.01_1.H88.00159
Supercontig_2.1	GeneSet	gene	438463	441386	.	-	.	ID=ucsf_hc.01_1.H88.00160;Name=ucsf_hc.01_1.H88.00160
Supercontig_2.1	GeneSet	exon	440865	441386	.	-	.	Parent=ucsf_hc.01_1.H88.00160
Supercontig_2.1	GeneSet	exon	440720	440757	.	-	.	Parent=ucsf_hc.01_1.H88.00160
Supercontig_2.1	GeneSet	exon	440568	440644	.	-	.	Parent=ucsf_hc.01_1.H88.00160
Supercontig_2.1	GeneSet	exon	440342	440503	.	-	.	Parent=ucsf_hc.01_1.H88.00160
Supercontig_2.1	GeneSet	exon	440241	440263	.	-	.	Parent=ucsf_hc.01_1.H88.00160
Supercontig_2.1	GeneSet	exon	440128	440165	.	-	.	Parent=ucsf_hc.01_1.H88.00160
Supercontig_2.1	GeneSet	exon	439878	440018	.	-	.	Parent=ucsf_hc.01_1.H88.00160
Supercontig_2.1	GeneSet	exon	439474	439723	.	-	.	Parent=ucsf_hc.01_1.H88.00160
Supercontig_2.1	GeneSet	exon	439070	439236	.	-	.	Parent=ucsf_hc.01_1.H88.00160
Supercontig_2.1	GeneSet	exon	438463	438809	.	-	.	Parent=ucsf_hc.01_1.H88.00160
Supercontig_2.1	GeneSet	cds	440865	440933	.	-	0	ID=cds0000160;Parent=ucsf_hc.01_1.H88.00160
Supercontig_2.1	GeneSet	cds	440720	440757	.	-	0	ID=cds0000160;Parent=ucsf_hc.01_1.H88.00160
Supercontig_2.1	GeneSet	cds	440568	440644	.	-	0	ID=cds0000160;Parent=ucsf_hc.01_1.H88.00160
Supercontig_2.1	GeneSet	cds	440342	440503	.	-	0	ID=cds0000160;Parent=ucsf_hc.01_1.H88.00160
Supercontig_2.1	GeneSet	cds	440241	440263	.	-	0	ID=cds0000160;Parent=ucsf_hc.01_1.H88.00160
Supercontig_2.1	GeneSet	cds	440128	440165	.	-	0	ID=cds0000160;Parent=ucsf_hc.01_1.H88.00160
Supercontig_2.1	GeneSet	cds	439878	440018	.	-	0	ID=cds0000160;Parent=ucsf_hc.01_1.H88.00160
Supercontig_2.1	GeneSet	cds	439474	439723	.	-	0	ID=cds0000160;Parent=ucsf_hc.01_1.H88.00160
Supercontig_2.1	GeneSet	cds	439070	439236	.	-	0	ID=cds0000160;Parent=ucsf_hc.01_1.H88.00160
Supercontig_2.1	GeneSet	cds	438779	438809	.	-	0	ID=cds0000160;Parent=ucsf_hc.01_1.H88.00160
Supercontig_2.1	GeneSet	gene	442466	443083	.	+	.	ID=ucsf_hc.01_1.H88.00161;Name=ucsf_hc.01_1.H88.00161
Supercontig_2.1	GeneSet	exon	442466	443083	.	+	.	Parent=ucsf_hc.01_1.H88.00161
Supercontig_2.1	GeneSet	gene	443252	443806	.	+	.	ID=ucsf_hc.01_1.H88.00162;Name=ucsf_hc.01_1.H88.00162
Supercontig_2.1	GeneSet	exon	443252	443806	.	+	.	Parent=ucsf_hc.01_1.H88.00162
Supercontig_2.1	GeneSet	gene	444139	445898	.	+	.	ID=ucsf_hc.01_1.H88.00163;Name=ucsf_hc.01_1.H88.00163
Supercontig_2.1	GeneSet	exon	444139	444321	.	+	.	Parent=ucsf_hc.01_1.H88.00163
Supercontig_2.1	GeneSet	exon	444434	444514	.	+	.	Parent=ucsf_hc.01_1.H88.00163
Supercontig_2.1	GeneSet	exon	444622	445898	.	+	.	Parent=ucsf_hc.01_1.H88.00163
Supercontig_2.1	GeneSet	cds	444178	444321	.	+	0	ID=cds0000163;Parent=ucsf_hc.01_1.H88.00163
Supercontig_2.1	GeneSet	cds	444434	444514	.	+	0	ID=cds0000163;Parent=ucsf_hc.01_1.H88.00163
Supercontig_2.1	GeneSet	cds	444622	445671	.	+	0	ID=cds0000163;Parent=ucsf_hc.01_1.H88.00163
Supercontig_2.1	GeneSet	gene	445927	449004	.	-	.	ID=ucsf_hc.01_1.H88.00164;Name=ucsf_hc.01_1.H88.00164
Supercontig_2.1	GeneSet	exon	448763	449004	.	-	.	Parent=ucsf_hc.01_1.H88.00164
Supercontig_2.1	GeneSet	exon	445927	448703	.	-	.	Parent=ucsf_hc.01_1.H88.00164
Supercontig_2.1	GeneSet	cds	448763	448825	.	-	0	ID=cds0000164;Parent=ucsf_hc.01_1.H88.00164
Supercontig_2.1	GeneSet	cds	446454	448703	.	-	0	ID=cds0000164;Parent=ucsf_hc.01_1.H88.00164
Supercontig_2.1	GeneSet	gene	449005	450111	.	-	.	ID=ucsf_hc.01_1.H88.00165;Name=ucsf_hc.01_1.H88.00165
Supercontig_2.1	GeneSet	exon	449005	450111	.	-	.	Parent=ucsf_hc.01_1.H88.00165
Supercontig_2.1	GeneSet	cds	449412	449687	.	-	0	ID=cds0000165;Parent=ucsf_hc.01_1.H88.00165
Supercontig_2.1	GeneSet	gene	450565	451073	.	-	.	ID=ucsf_hc.01_1.H88.00166;Name=ucsf_hc.01_1.H88.00166
Supercontig_2.1	GeneSet	exon	450975	451073	.	-	.	Parent=ucsf_hc.01_1.H88.00166
Supercontig_2.1	GeneSet	exon	450565	450898	.	-	.	Parent=ucsf_hc.01_1.H88.00166
Supercontig_2.1	GeneSet	gene	450797	453109	.	+	.	ID=ucsf_hc.01_1.H88.00167;Name=ucsf_hc.01_1.H88.00167
Supercontig_2.1	GeneSet	exon	450797	453109	.	+	.	Parent=ucsf_hc.01_1.H88.00167
Supercontig_2.1	GeneSet	cds	452417	452638	.	+	0	ID=cds0000167;Parent=ucsf_hc.01_1.H88.00167
Supercontig_2.1	GeneSet	gene	451968	452360	.	-	.	ID=ucsf_hc.01_1.H88.00168;Name=ucsf_hc.01_1.H88.00168
Supercontig_2.1	GeneSet	exon	452241	452360	.	-	.	Parent=ucsf_hc.01_1.H88.00168
Supercontig_2.1	GeneSet	exon	452089	452144	.	-	.	Parent=ucsf_hc.01_1.H88.00168
Supercontig_2.1	GeneSet	exon	451968	452021	.	-	.	Parent=ucsf_hc.01_1.H88.00168
Supercontig_2.1	GeneSet	gene	453221	455642	.	-	.	ID=ucsf_hc.01_1.H88.00169;Name=ucsf_hc.01_1.H88.00169
Supercontig_2.1	GeneSet	exon	453221	455642	.	-	.	Parent=ucsf_hc.01_1.H88.00169
Supercontig_2.1	GeneSet	cds	453449	455467	.	-	0	ID=cds0000169;Parent=ucsf_hc.01_1.H88.00169
Supercontig_2.1	GeneSet	gene	455643	455938	.	-	.	ID=ucsf_hc.01_1.H88.00170;Name=ucsf_hc.01_1.H88.00170
Supercontig_2.1	GeneSet	exon	455643	455938	.	-	.	Parent=ucsf_hc.01_1.H88.00170
Supercontig_2.1	GeneSet	cds	455818	455928	.	-	0	ID=cds0000170;Parent=ucsf_hc.01_1.H88.00170
Supercontig_2.1	GeneSet	gene	456110	460678	.	+	.	ID=ucsf_hc.01_1.H88.00171;Name=ucsf_hc.01_1.H88.00171
Supercontig_2.1	GeneSet	exon	456110	458286	.	+	.	Parent=ucsf_hc.01_1.H88.00171
Supercontig_2.1	GeneSet	exon	458371	460469	.	+	.	Parent=ucsf_hc.01_1.H88.00171
Supercontig_2.1	GeneSet	exon	460578	460678	.	+	.	Parent=ucsf_hc.01_1.H88.00171
Supercontig_2.1	GeneSet	cds	456714	458286	.	+	0	ID=cds0000171;Parent=ucsf_hc.01_1.H88.00171
Supercontig_2.1	GeneSet	cds	458371	459542	.	+	0	ID=cds0000171;Parent=ucsf_hc.01_1.H88.00171
Supercontig_2.1	GeneSet	gene	460046	461880	.	-	.	ID=ucsf_hc.01_1.H88.00172;Name=ucsf_hc.01_1.H88.00172
Supercontig_2.1	GeneSet	exon	460046	461880	.	-	.	Parent=ucsf_hc.01_1.H88.00172
Supercontig_2.1	GeneSet	cds	460211	461167	.	-	0	ID=cds0000172;Parent=ucsf_hc.01_1.H88.00172
Supercontig_2.1	GeneSet	gene	463076	463531	.	-	.	ID=ucsf_hc.01_1.H88.00173;Name=ucsf_hc.01_1.H88.00173
Supercontig_2.1	GeneSet	exon	463326	463531	.	-	.	Parent=ucsf_hc.01_1.H88.00173
Supercontig_2.1	GeneSet	exon	463076	463218	.	-	.	Parent=ucsf_hc.01_1.H88.00173
Supercontig_2.1	GeneSet	gene	464037	464237	.	-	.	ID=ucsf_hc.01_1.H88.00174;Name=ucsf_hc.01_1.H88.00174
Supercontig_2.1	GeneSet	exon	464037	464237	.	-	.	Parent=ucsf_hc.01_1.H88.00174
Supercontig_2.1	GeneSet	cds	464072	464224	.	-	0	ID=cds0000174;Parent=ucsf_hc.01_1.H88.00174
Supercontig_2.1	GeneSet	gene	464238	465755	.	-	.	ID=ucsf_hc.01_1.H88.00175;Name=ucsf_hc.01_1.H88.00175
Supercontig_2.1	GeneSet	exon	465154	465755	.	-	.	Parent=ucsf_hc.01_1.H88.00175
Supercontig_2.1	GeneSet	exon	464238	465036	.	-	.	Parent=ucsf_hc.01_1.H88.00175
Supercontig_2.1	GeneSet	cds	465154	465435	.	-	0	ID=cds0000175;Parent=ucsf_hc.01_1.H88.00175
Supercontig_2.1	GeneSet	cds	464251	465036	.	-	0	ID=cds0000175;Parent=ucsf_hc.01_1.H88.00175
Supercontig_2.1	GeneSet	gene	465769	467127	.	+	.	ID=ucsf_hc.01_1.H88.00176;Name=ucsf_hc.01_1.H88.00176
Supercontig_2.1	GeneSet	exon	465769	467127	.	+	.	Parent=ucsf_hc.01_1.H88.00176
Supercontig_2.1	GeneSet	cds	466388	467092	.	+	0	ID=cds0000176;Parent=ucsf_hc.01_1.H88.00176
Supercontig_2.1	GeneSet	gene	467162	472128	.	-	.	ID=ucsf_hc.01_1.H88.00177;Name=ucsf_hc.01_1.H88.00177
Supercontig_2.1	GeneSet	exon	471449	472128	.	-	.	Parent=ucsf_hc.01_1.H88.00177
Supercontig_2.1	GeneSet	exon	467162	471373	.	-	.	Parent=ucsf_hc.01_1.H88.00177
Supercontig_2.1	GeneSet	cds	471449	471663	.	-	0	ID=cds0000177;Parent=ucsf_hc.01_1.H88.00177
Supercontig_2.1	GeneSet	cds	467773	471373	.	-	0	ID=cds0000177;Parent=ucsf_hc.01_1.H88.00177
Supercontig_2.1	GeneSet	gene	472251	473128	.	+	.	ID=ucsf_hc.01_1.H88.00178;Name=ucsf_hc.01_1.H88.00178
Supercontig_2.1	GeneSet	exon	472251	473128	.	+	.	Parent=ucsf_hc.01_1.H88.00178
Supercontig_2.1	GeneSet	gene	472289	474214	.	-	.	ID=ucsf_hc.01_1.H88.00179;Name=ucsf_hc.01_1.H88.00179
Supercontig_2.1	GeneSet	exon	472289	474214	.	-	.	Parent=ucsf_hc.01_1.H88.00179
Supercontig_2.1	GeneSet	cds	473605	474120	.	-	0	ID=cds0000179;Parent=ucsf_hc.01_1.H88.00179
Supercontig_2.1	GeneSet	gene	474397	474739	.	+	.	ID=ucsf_hc.01_1.H88.00180;Name=ucsf_hc.01_1.H88.00180
Supercontig_2.1	GeneSet	exon	474397	474739	.	+	.	Parent=ucsf_hc.01_1.H88.00180
Supercontig_2.1	GeneSet	cds	474505	474693	.	+	0	ID=cds0000180;Parent=ucsf_hc.01_1.H88.00180
Supercontig_2.1	GeneSet	gene	474979	476140	.	-	.	ID=ucsf_hc.01_1.H88.00181;Name=ucsf_hc.01_1.H88.00181
Supercontig_2.1	GeneSet	exon	474979	476140	.	-	.	Parent=ucsf_hc.01_1.H88.00181
Supercontig_2.1	GeneSet	cds	475086	475466	.	-	0	ID=cds0000181;Parent=ucsf_hc.01_1.H88.00181
Supercontig_2.1	GeneSet	gene	476516	476981	.	+	.	ID=ucsf_hc.01_1.H88.00182;Name=ucsf_hc.01_1.H88.00182
Supercontig_2.1	GeneSet	exon	476516	476981	.	+	.	Parent=ucsf_hc.01_1.H88.00182
Supercontig_2.1	GeneSet	gene	476636	479958	.	-	.	ID=ucsf_hc.01_1.H88.00183;Name=ucsf_hc.01_1.H88.00183
Supercontig_2.1	GeneSet	exon	479771	479958	.	-	.	Parent=ucsf_hc.01_1.H88.00183
Supercontig_2.1	GeneSet	exon	479422	479669	.	-	.	Parent=ucsf_hc.01_1.H88.00183
Supercontig_2.1	GeneSet	exon	478714	479097	.	-	.	Parent=ucsf_hc.01_1.H88.00183
Supercontig_2.1	GeneSet	exon	477079	478642	.	-	.	Parent=ucsf_hc.01_1.H88.00183
Supercontig_2.1	GeneSet	exon	476636	476980	.	-	.	Parent=ucsf_hc.01_1.H88.00183
Supercontig_2.1	GeneSet	cds	479771	479915	.	-	0	ID=cds0000183;Parent=ucsf_hc.01_1.H88.00183
Supercontig_2.1	GeneSet	cds	479476	479669	.	-	0	ID=cds0000183;Parent=ucsf_hc.01_1.H88.00183
Supercontig_2.1	GeneSet	gene	477007	478422	.	+	.	ID=ucsf_hc.01_1.H88.00184;Name=ucsf_hc.01_1.H88.00184
Supercontig_2.1	GeneSet	exon	477007	477081	.	+	.	Parent=ucsf_hc.01_1.H88.00184
Supercontig_2.1	GeneSet	exon	477153	477243	.	+	.	Parent=ucsf_hc.01_1.H88.00184
Supercontig_2.1	GeneSet	exon	477340	478422	.	+	.	Parent=ucsf_hc.01_1.H88.00184
Supercontig_2.1	GeneSet	cds	477465	477833	.	+	0	ID=cds0000184;Parent=ucsf_hc.01_1.H88.00184
Supercontig_2.1	GeneSet	gene	478673	481839	.	+	.	ID=ucsf_hc.01_1.H88.00185;Name=ucsf_hc.01_1.H88.00185
Supercontig_2.1	GeneSet	exon	478673	479097	.	+	.	Parent=ucsf_hc.01_1.H88.00185
Supercontig_2.1	GeneSet	exon	479422	479669	.	+	.	Parent=ucsf_hc.01_1.H88.00185
Supercontig_2.1	GeneSet	exon	479771	480221	.	+	.	Parent=ucsf_hc.01_1.H88.00185
Supercontig_2.1	GeneSet	exon	480315	481839	.	+	.	Parent=ucsf_hc.01_1.H88.00185
Supercontig_2.1	GeneSet	cds	479070	479097	.	+	0	ID=cds0000185;Parent=ucsf_hc.01_1.H88.00185
Supercontig_2.1	GeneSet	cds	479422	479669	.	+	0	ID=cds0000185;Parent=ucsf_hc.01_1.H88.00185
Supercontig_2.1	GeneSet	cds	479771	480221	.	+	0	ID=cds0000185;Parent=ucsf_hc.01_1.H88.00185
Supercontig_2.1	GeneSet	cds	480315	481171	.	+	0	ID=cds0000185;Parent=ucsf_hc.01_1.H88.00185
Supercontig_2.1	GeneSet	gene	482129	483270	.	-	.	ID=ucsf_hc.01_1.H88.00186;Name=ucsf_hc.01_1.H88.00186
Supercontig_2.1	GeneSet	exon	482803	483270	.	-	.	Parent=ucsf_hc.01_1.H88.00186
Supercontig_2.1	GeneSet	exon	482129	482699	.	-	.	Parent=ucsf_hc.01_1.H88.00186
Supercontig_2.1	GeneSet	cds	482822	483178	.	-	0	ID=cds0000186;Parent=ucsf_hc.01_1.H88.00186
Supercontig_2.1	GeneSet	gene	483457	485412	.	-	.	ID=ucsf_hc.01_1.H88.00187;Name=ucsf_hc.01_1.H88.00187
Supercontig_2.1	GeneSet	exon	484499	485412	.	-	.	Parent=ucsf_hc.01_1.H88.00187
Supercontig_2.1	GeneSet	exon	484200	484404	.	-	.	Parent=ucsf_hc.01_1.H88.00187
Supercontig_2.1	GeneSet	exon	483457	484122	.	-	.	Parent=ucsf_hc.01_1.H88.00187
Supercontig_2.1	GeneSet	cds	484578	485123	.	-	0	ID=cds0000187;Parent=ucsf_hc.01_1.H88.00187
Supercontig_2.1	GeneSet	gene	485618	488601	.	+	.	ID=ucsf_hc.01_1.H88.00188;Name=ucsf_hc.01_1.H88.00188
Supercontig_2.1	GeneSet	exon	485618	485783	.	+	.	Parent=ucsf_hc.01_1.H88.00188
Supercontig_2.1	GeneSet	exon	485902	486304	.	+	.	Parent=ucsf_hc.01_1.H88.00188
Supercontig_2.1	GeneSet	exon	486460	488414	.	+	.	Parent=ucsf_hc.01_1.H88.00188
Supercontig_2.1	GeneSet	exon	488584	488601	.	+	.	Parent=ucsf_hc.01_1.H88.00188
Supercontig_2.1	GeneSet	cds	485754	485783	.	+	0	ID=cds0000188;Parent=ucsf_hc.01_1.H88.00188
Supercontig_2.1	GeneSet	cds	485902	486304	.	+	0	ID=cds0000188;Parent=ucsf_hc.01_1.H88.00188
Supercontig_2.1	GeneSet	cds	486460	487034	.	+	0	ID=cds0000188;Parent=ucsf_hc.01_1.H88.00188
Supercontig_2.1	GeneSet	gene	487283	490833	.	-	.	ID=ucsf_hc.01_1.H88.00189;Name=ucsf_hc.01_1.H88.00189
Supercontig_2.1	GeneSet	exon	488855	490833	.	-	.	Parent=ucsf_hc.01_1.H88.00189
Supercontig_2.1	GeneSet	exon	488584	488767	.	-	.	Parent=ucsf_hc.01_1.H88.00189
Supercontig_2.1	GeneSet	exon	487283	488414	.	-	.	Parent=ucsf_hc.01_1.H88.00189
Supercontig_2.1	GeneSet	cds	488855	488893	.	-	0	ID=cds0000189;Parent=ucsf_hc.01_1.H88.00189
Supercontig_2.1	GeneSet	cds	488584	488767	.	-	0	ID=cds0000189;Parent=ucsf_hc.01_1.H88.00189
Supercontig_2.1	GeneSet	cds	488059	488414	.	-	0	ID=cds0000189;Parent=ucsf_hc.01_1.H88.00189
Supercontig_2.1	GeneSet	gene	488727	490707	.	+	.	ID=ucsf_hc.01_1.H88.00190;Name=ucsf_hc.01_1.H88.00190
Supercontig_2.1	GeneSet	exon	488727	488767	.	+	.	Parent=ucsf_hc.01_1.H88.00190
Supercontig_2.1	GeneSet	exon	488855	489602	.	+	.	Parent=ucsf_hc.01_1.H88.00190
Supercontig_2.1	GeneSet	exon	489699	489908	.	+	.	Parent=ucsf_hc.01_1.H88.00190
Supercontig_2.1	GeneSet	exon	490092	490186	.	+	.	Parent=ucsf_hc.01_1.H88.00190
Supercontig_2.1	GeneSet	exon	490352	490707	.	+	.	Parent=ucsf_hc.01_1.H88.00190
Supercontig_2.1	GeneSet	cds	489590	489602	.	+	0	ID=cds0000190;Parent=ucsf_hc.01_1.H88.00190
Supercontig_2.1	GeneSet	cds	489699	489908	.	+	0	ID=cds0000190;Parent=ucsf_hc.01_1.H88.00190
Supercontig_2.1	GeneSet	cds	490092	490186	.	+	0	ID=cds0000190;Parent=ucsf_hc.01_1.H88.00190
Supercontig_2.1	GeneSet	cds	490352	490384	.	+	0	ID=cds0000190;Parent=ucsf_hc.01_1.H88.00190
Supercontig_2.1	GeneSet	gene	490708	494276	.	+	.	ID=ucsf_hc.01_1.H88.00191;Name=ucsf_hc.01_1.H88.00191
Supercontig_2.1	GeneSet	exon	490708	490724	.	+	.	Parent=ucsf_hc.01_1.H88.00191
Supercontig_2.1	GeneSet	exon	490795	491250	.	+	.	Parent=ucsf_hc.01_1.H88.00191
Supercontig_2.1	GeneSet	exon	491320	491390	.	+	.	Parent=ucsf_hc.01_1.H88.00191
Supercontig_2.1	GeneSet	exon	491461	491519	.	+	.	Parent=ucsf_hc.01_1.H88.00191
Supercontig_2.1	GeneSet	exon	491794	491932	.	+	.	Parent=ucsf_hc.01_1.H88.00191
Supercontig_2.1	GeneSet	exon	492002	493020	.	+	.	Parent=ucsf_hc.01_1.H88.00191
Supercontig_2.1	GeneSet	exon	493089	494276	.	+	.	Parent=ucsf_hc.01_1.H88.00191
Supercontig_2.1	GeneSet	cds	491246	491250	.	+	0	ID=cds0000191;Parent=ucsf_hc.01_1.H88.00191
Supercontig_2.1	GeneSet	cds	491320	491390	.	+	0	ID=cds0000191;Parent=ucsf_hc.01_1.H88.00191
Supercontig_2.1	GeneSet	cds	491461	491519	.	+	0	ID=cds0000191;Parent=ucsf_hc.01_1.H88.00191
Supercontig_2.1	GeneSet	cds	491794	491932	.	+	0	ID=cds0000191;Parent=ucsf_hc.01_1.H88.00191
Supercontig_2.1	GeneSet	cds	492002	493020	.	+	0	ID=cds0000191;Parent=ucsf_hc.01_1.H88.00191
Supercontig_2.1	GeneSet	cds	493089	493175	.	+	0	ID=cds0000191;Parent=ucsf_hc.01_1.H88.00191
Supercontig_2.1	GeneSet	gene	494277	499269	.	+	.	ID=ucsf_hc.01_1.H88.00192;Name=ucsf_hc.01_1.H88.00192
Supercontig_2.1	GeneSet	exon	494277	494747	.	+	.	Parent=ucsf_hc.01_1.H88.00192
Supercontig_2.1	GeneSet	exon	495326	496364	.	+	.	Parent=ucsf_hc.01_1.H88.00192
Supercontig_2.1	GeneSet	exon	496435	496545	.	+	.	Parent=ucsf_hc.01_1.H88.00192
Supercontig_2.1	GeneSet	exon	496642	499269	.	+	.	Parent=ucsf_hc.01_1.H88.00192
Supercontig_2.1	GeneSet	cds	495377	496364	.	+	0	ID=cds0000192;Parent=ucsf_hc.01_1.H88.00192
Supercontig_2.1	GeneSet	cds	496435	496545	.	+	0	ID=cds0000192;Parent=ucsf_hc.01_1.H88.00192
Supercontig_2.1	GeneSet	cds	496642	498470	.	+	0	ID=cds0000192;Parent=ucsf_hc.01_1.H88.00192
Supercontig_2.1	GeneSet	gene	499412	504996	.	-	.	ID=ucsf_hc.01_1.H88.00193;Name=ucsf_hc.01_1.H88.00193
Supercontig_2.1	GeneSet	exon	504661	504996	.	-	.	Parent=ucsf_hc.01_1.H88.00193
Supercontig_2.1	GeneSet	exon	503414	504562	.	-	.	Parent=ucsf_hc.01_1.H88.00193
Supercontig_2.1	GeneSet	exon	501779	503359	.	-	.	Parent=ucsf_hc.01_1.H88.00193
Supercontig_2.1	GeneSet	exon	499412	501704	.	-	.	Parent=ucsf_hc.01_1.H88.00193
Supercontig_2.1	GeneSet	cds	503414	504252	.	-	0	ID=cds0000193;Parent=ucsf_hc.01_1.H88.00193
Supercontig_2.1	GeneSet	cds	501779	503359	.	-	0	ID=cds0000193;Parent=ucsf_hc.01_1.H88.00193
Supercontig_2.1	GeneSet	cds	500657	501704	.	-	0	ID=cds0000193;Parent=ucsf_hc.01_1.H88.00193
Supercontig_2.1	GeneSet	gene	506002	511199	.	+	.	ID=ucsf_hc.01_1.H88.00194;Name=ucsf_hc.01_1.H88.00194
Supercontig_2.1	GeneSet	exon	506002	506979	.	+	.	Parent=ucsf_hc.01_1.H88.00194
Supercontig_2.1	GeneSet	exon	507087	507165	.	+	.	Parent=ucsf_hc.01_1.H88.00194
Supercontig_2.1	GeneSet	exon	507228	507811	.	+	.	Parent=ucsf_hc.01_1.H88.00194
Supercontig_2.1	GeneSet	exon	507999	508928	.	+	.	Parent=ucsf_hc.01_1.H88.00194
Supercontig_2.1	GeneSet	exon	509005	511199	.	+	.	Parent=ucsf_hc.01_1.H88.00194
Supercontig_2.1	GeneSet	cds	508244	508928	.	+	0	ID=cds0000194;Parent=ucsf_hc.01_1.H88.00194
Supercontig_2.1	GeneSet	cds	509005	509375	.	+	0	ID=cds0000194;Parent=ucsf_hc.01_1.H88.00194
Supercontig_2.1	GeneSet	gene	506246	507343	.	-	.	ID=ucsf_hc.01_1.H88.00195;Name=ucsf_hc.01_1.H88.00195
Supercontig_2.1	GeneSet	exon	507228	507343	.	-	.	Parent=ucsf_hc.01_1.H88.00195
Supercontig_2.1	GeneSet	exon	507087	507165	.	-	.	Parent=ucsf_hc.01_1.H88.00195
Supercontig_2.1	GeneSet	exon	506246	506979	.	-	.	Parent=ucsf_hc.01_1.H88.00195
Supercontig_2.1	GeneSet	cds	506536	506910	.	-	0	ID=cds0000195;Parent=ucsf_hc.01_1.H88.00195
Supercontig_2.1	GeneSet	gene	510299	514306	.	-	.	ID=ucsf_hc.01_1.H88.00196;Name=ucsf_hc.01_1.H88.00196
Supercontig_2.1	GeneSet	exon	511569	514306	.	-	.	Parent=ucsf_hc.01_1.H88.00196
Supercontig_2.1	GeneSet	exon	510299	511427	.	-	.	Parent=ucsf_hc.01_1.H88.00196
Supercontig_2.1	GeneSet	cds	511569	514067	.	-	0	ID=cds0000196;Parent=ucsf_hc.01_1.H88.00196
Supercontig_2.1	GeneSet	cds	511251	511427	.	-	0	ID=cds0000196;Parent=ucsf_hc.01_1.H88.00196
Supercontig_2.1	GeneSet	gene	514476	515121	.	+	.	ID=ucsf_hc.01_1.H88.00197;Name=ucsf_hc.01_1.H88.00197
Supercontig_2.1	GeneSet	exon	514476	515121	.	+	.	Parent=ucsf_hc.01_1.H88.00197
Supercontig_2.1	GeneSet	cds	514924	515106	.	+	0	ID=cds0000197;Parent=ucsf_hc.01_1.H88.00197
Supercontig_2.1	GeneSet	gene	515172	515795	.	-	.	ID=ucsf_hc.01_1.H88.00198;Name=ucsf_hc.01_1.H88.00198
Supercontig_2.1	GeneSet	exon	515172	515795	.	-	.	Parent=ucsf_hc.01_1.H88.00198
Supercontig_2.1	GeneSet	cds	515411	515776	.	-	0	ID=cds0000198;Parent=ucsf_hc.01_1.H88.00198
Supercontig_2.1	GeneSet	gene	517041	519974	.	+	.	ID=ucsf_hc.01_1.H88.00199;Name=ucsf_hc.01_1.H88.00199
Supercontig_2.1	GeneSet	exon	517041	517274	.	+	.	Parent=ucsf_hc.01_1.H88.00199
Supercontig_2.1	GeneSet	exon	517475	517679	.	+	.	Parent=ucsf_hc.01_1.H88.00199
Supercontig_2.1	GeneSet	exon	517741	517843	.	+	.	Parent=ucsf_hc.01_1.H88.00199
Supercontig_2.1	GeneSet	exon	517945	519069	.	+	.	Parent=ucsf_hc.01_1.H88.00199
Supercontig_2.1	GeneSet	exon	519190	519974	.	+	.	Parent=ucsf_hc.01_1.H88.00199
Supercontig_2.1	GeneSet	cds	518077	519069	.	+	0	ID=cds0000199;Parent=ucsf_hc.01_1.H88.00199
Supercontig_2.1	GeneSet	cds	519190	519324	.	+	0	ID=cds0000199;Parent=ucsf_hc.01_1.H88.00199
Supercontig_2.1	GeneSet	gene	518721	520735	.	-	.	ID=ucsf_hc.01_1.H88.00200;Name=ucsf_hc.01_1.H88.00200
Supercontig_2.1	GeneSet	exon	518721	520735	.	-	.	Parent=ucsf_hc.01_1.H88.00200
Supercontig_2.1	GeneSet	cds	519965	520315	.	-	0	ID=cds0000200;Parent=ucsf_hc.01_1.H88.00200
Supercontig_2.1	GeneSet	gene	520941	521860	.	+	.	ID=ucsf_hc.01_1.H88.00201;Name=ucsf_hc.01_1.H88.00201
Supercontig_2.1	GeneSet	exon	520941	521860	.	+	.	Parent=ucsf_hc.01_1.H88.00201
Supercontig_2.1	GeneSet	cds	521427	521690	.	+	0	ID=cds0000201;Parent=ucsf_hc.01_1.H88.00201
Supercontig_2.1	GeneSet	gene	521861	524828	.	+	.	ID=ucsf_hc.01_1.H88.00202;Name=ucsf_hc.01_1.H88.00202
Supercontig_2.1	GeneSet	exon	521861	524828	.	+	.	Parent=ucsf_hc.01_1.H88.00202
Supercontig_2.1	GeneSet	cds	522317	524284	.	+	0	ID=cds0000202;Parent=ucsf_hc.01_1.H88.00202
Supercontig_2.1	GeneSet	gene	524643	525157	.	-	.	ID=ucsf_hc.01_1.H88.00203;Name=ucsf_hc.01_1.H88.00203
Supercontig_2.1	GeneSet	exon	524643	525157	.	-	.	Parent=ucsf_hc.01_1.H88.00203
Supercontig_2.1	GeneSet	gene	525401	527267	.	+	.	ID=ucsf_hc.01_1.H88.00204;Name=ucsf_hc.01_1.H88.00204
Supercontig_2.1	GeneSet	exon	525401	527267	.	+	.	Parent=ucsf_hc.01_1.H88.00204
Supercontig_2.1	GeneSet	cds	525804	527141	.	+	0	ID=cds0000204;Parent=ucsf_hc.01_1.H88.00204
Supercontig_2.1	GeneSet	gene	527455	527828	.	+	.	ID=ucsf_hc.01_1.H88.00205;Name=ucsf_hc.01_1.H88.00205
Supercontig_2.1	GeneSet	exon	527455	527828	.	+	.	Parent=ucsf_hc.01_1.H88.00205
Supercontig_2.1	GeneSet	gene	527851	530195	.	-	.	ID=ucsf_hc.01_1.H88.00206;Name=ucsf_hc.01_1.H88.00206
Supercontig_2.1	GeneSet	exon	529931	530195	.	-	.	Parent=ucsf_hc.01_1.H88.00206
Supercontig_2.1	GeneSet	exon	529566	529867	.	-	.	Parent=ucsf_hc.01_1.H88.00206
Supercontig_2.1	GeneSet	exon	527851	529467	.	-	.	Parent=ucsf_hc.01_1.H88.00206
Supercontig_2.1	GeneSet	cds	529931	529983	.	-	0	ID=cds0000206;Parent=ucsf_hc.01_1.H88.00206
Supercontig_2.1	GeneSet	cds	529566	529867	.	-	0	ID=cds0000206;Parent=ucsf_hc.01_1.H88.00206
Supercontig_2.1	GeneSet	cds	528155	529467	.	-	0	ID=cds0000206;Parent=ucsf_hc.01_1.H88.00206
Supercontig_2.1	GeneSet	gene	530287	531830	.	-	.	ID=ucsf_hc.01_1.H88.00207;Name=ucsf_hc.01_1.H88.00207
Supercontig_2.1	GeneSet	exon	531305	531830	.	-	.	Parent=ucsf_hc.01_1.H88.00207
Supercontig_2.1	GeneSet	exon	530287	531171	.	-	.	Parent=ucsf_hc.01_1.H88.00207
Supercontig_2.1	GeneSet	cds	531305	531352	.	-	0	ID=cds0000207;Parent=ucsf_hc.01_1.H88.00207
Supercontig_2.1	GeneSet	cds	530653	531171	.	-	0	ID=cds0000207;Parent=ucsf_hc.01_1.H88.00207
Supercontig_2.1	GeneSet	gene	531831	535337	.	-	.	ID=ucsf_hc.01_1.H88.00208;Name=ucsf_hc.01_1.H88.00208
Supercontig_2.1	GeneSet	exon	535124	535337	.	-	.	Parent=ucsf_hc.01_1.H88.00208
Supercontig_2.1	GeneSet	exon	533530	534968	.	-	.	Parent=ucsf_hc.01_1.H88.00208
Supercontig_2.1	GeneSet	exon	533057	533430	.	-	.	Parent=ucsf_hc.01_1.H88.00208
Supercontig_2.1	GeneSet	exon	531831	532917	.	-	.	Parent=ucsf_hc.01_1.H88.00208
Supercontig_2.1	GeneSet	cds	533530	534604	.	-	0	ID=cds0000208;Parent=ucsf_hc.01_1.H88.00208
Supercontig_2.1	GeneSet	cds	533057	533430	.	-	0	ID=cds0000208;Parent=ucsf_hc.01_1.H88.00208
Supercontig_2.1	GeneSet	cds	532309	532917	.	-	0	ID=cds0000208;Parent=ucsf_hc.01_1.H88.00208
Supercontig_2.1	GeneSet	gene	536108	537397	.	-	.	ID=ucsf_hc.01_1.H88.00209;Name=ucsf_hc.01_1.H88.00209
Supercontig_2.1	GeneSet	exon	536108	537397	.	-	.	Parent=ucsf_hc.01_1.H88.00209
Supercontig_2.1	GeneSet	cds	536959	537294	.	-	0	ID=cds0000209;Parent=ucsf_hc.01_1.H88.00209
Supercontig_2.1	GeneSet	gene	536674	537439	.	+	.	ID=ucsf_hc.01_1.H88.00210;Name=ucsf_hc.01_1.H88.00210
Supercontig_2.1	GeneSet	exon	536674	537439	.	+	.	Parent=ucsf_hc.01_1.H88.00210
Supercontig_2.1	GeneSet	cds	536763	536975	.	+	0	ID=cds0000210;Parent=ucsf_hc.01_1.H88.00210
Supercontig_2.1	GeneSet	gene	537485	537771	.	+	.	ID=ucsf_hc.01_1.H88.00211;Name=ucsf_hc.01_1.H88.00211
Supercontig_2.1	GeneSet	exon	537485	537771	.	+	.	Parent=ucsf_hc.01_1.H88.00211
Supercontig_2.1	GeneSet	cds	537503	537700	.	+	0	ID=cds0000211;Parent=ucsf_hc.01_1.H88.00211
Supercontig_2.1	GeneSet	gene	537487	540796	.	-	.	ID=ucsf_hc.01_1.H88.00212;Name=ucsf_hc.01_1.H88.00212
Supercontig_2.1	GeneSet	exon	540401	540796	.	-	.	Parent=ucsf_hc.01_1.H88.00212
Supercontig_2.1	GeneSet	exon	539725	540322	.	-	.	Parent=ucsf_hc.01_1.H88.00212
Supercontig_2.1	GeneSet	exon	537487	539655	.	-	.	Parent=ucsf_hc.01_1.H88.00212
Supercontig_2.1	GeneSet	cds	540401	540699	.	-	0	ID=cds0000212;Parent=ucsf_hc.01_1.H88.00212
Supercontig_2.1	GeneSet	cds	539725	540322	.	-	0	ID=cds0000212;Parent=ucsf_hc.01_1.H88.00212
Supercontig_2.1	GeneSet	cds	539476	539655	.	-	0	ID=cds0000212;Parent=ucsf_hc.01_1.H88.00212
Supercontig_2.1	GeneSet	gene	540957	541509	.	+	.	ID=ucsf_hc.01_1.H88.00213;Name=ucsf_hc.01_1.H88.00213
Supercontig_2.1	GeneSet	exon	540957	541509	.	+	.	Parent=ucsf_hc.01_1.H88.00213
Supercontig_2.1	GeneSet	cds	541309	541491	.	+	0	ID=cds0000213;Parent=ucsf_hc.01_1.H88.00213
Supercontig_2.1	GeneSet	gene	541991	546264	.	-	.	ID=ucsf_hc.01_1.H88.00214;Name=ucsf_hc.01_1.H88.00214
Supercontig_2.1	GeneSet	exon	545637	546264	.	-	.	Parent=ucsf_hc.01_1.H88.00214
Supercontig_2.1	GeneSet	exon	545411	545485	.	-	.	Parent=ucsf_hc.01_1.H88.00214
Supercontig_2.1	GeneSet	exon	545051	545314	.	-	.	Parent=ucsf_hc.01_1.H88.00214
Supercontig_2.1	GeneSet	exon	544866	544985	.	-	.	Parent=ucsf_hc.01_1.H88.00214
Supercontig_2.1	GeneSet	exon	544774	544800	.	-	.	Parent=ucsf_hc.01_1.H88.00214
Supercontig_2.1	GeneSet	exon	544459	544701	.	-	.	Parent=ucsf_hc.01_1.H88.00214
Supercontig_2.1	GeneSet	exon	543617	544353	.	-	.	Parent=ucsf_hc.01_1.H88.00214
Supercontig_2.1	GeneSet	exon	543390	543504	.	-	.	Parent=ucsf_hc.01_1.H88.00214
Supercontig_2.1	GeneSet	exon	541991	543310	.	-	.	Parent=ucsf_hc.01_1.H88.00214
Supercontig_2.1	GeneSet	cds	545637	545737	.	-	0	ID=cds0000214;Parent=ucsf_hc.01_1.H88.00214
Supercontig_2.1	GeneSet	cds	545411	545485	.	-	0	ID=cds0000214;Parent=ucsf_hc.01_1.H88.00214
Supercontig_2.1	GeneSet	cds	545051	545314	.	-	0	ID=cds0000214;Parent=ucsf_hc.01_1.H88.00214
Supercontig_2.1	GeneSet	cds	544866	544985	.	-	0	ID=cds0000214;Parent=ucsf_hc.01_1.H88.00214
Supercontig_2.1	GeneSet	cds	544774	544800	.	-	0	ID=cds0000214;Parent=ucsf_hc.01_1.H88.00214
Supercontig_2.1	GeneSet	cds	544459	544701	.	-	0	ID=cds0000214;Parent=ucsf_hc.01_1.H88.00214
Supercontig_2.1	GeneSet	cds	543617	544353	.	-	0	ID=cds0000214;Parent=ucsf_hc.01_1.H88.00214
Supercontig_2.1	GeneSet	cds	543390	543504	.	-	0	ID=cds0000214;Parent=ucsf_hc.01_1.H88.00214
Supercontig_2.1	GeneSet	cds	543022	543310	.	-	0	ID=cds0000214;Parent=ucsf_hc.01_1.H88.00214
Supercontig_2.1	GeneSet	gene	548636	549093	.	-	.	ID=ucsf_hc.01_1.H88.00215;Name=ucsf_hc.01_1.H88.00215
Supercontig_2.1	GeneSet	exon	548636	549093	.	-	.	Parent=ucsf_hc.01_1.H88.00215
Supercontig_2.1	GeneSet	cds	548793	548999	.	-	0	ID=cds0000215;Parent=ucsf_hc.01_1.H88.00215
Supercontig_2.1	GeneSet	gene	549217	549804	.	-	.	ID=ucsf_hc.01_1.H88.00216;Name=ucsf_hc.01_1.H88.00216
Supercontig_2.1	GeneSet	exon	549217	549804	.	-	.	Parent=ucsf_hc.01_1.H88.00216
Supercontig_2.1	GeneSet	cds	549302	549646	.	-	0	ID=cds0000216;Parent=ucsf_hc.01_1.H88.00216
Supercontig_2.1	GeneSet	gene	549914	551165	.	-	.	ID=ucsf_hc.01_1.H88.00217;Name=ucsf_hc.01_1.H88.00217
Supercontig_2.1	GeneSet	exon	549914	551165	.	-	.	Parent=ucsf_hc.01_1.H88.00217
Supercontig_2.1	GeneSet	gene	551278	553603	.	+	.	ID=ucsf_hc.01_1.H88.00218;Name=ucsf_hc.01_1.H88.00218
Supercontig_2.1	GeneSet	exon	551278	551476	.	+	.	Parent=ucsf_hc.01_1.H88.00218
Supercontig_2.1	GeneSet	exon	551589	551914	.	+	.	Parent=ucsf_hc.01_1.H88.00218
Supercontig_2.1	GeneSet	exon	552010	552064	.	+	.	Parent=ucsf_hc.01_1.H88.00218
Supercontig_2.1	GeneSet	exon	552151	553603	.	+	.	Parent=ucsf_hc.01_1.H88.00218
Supercontig_2.1	GeneSet	cds	551405	551476	.	+	0	ID=cds0000218;Parent=ucsf_hc.01_1.H88.00218
Supercontig_2.1	GeneSet	cds	551589	551914	.	+	0	ID=cds0000218;Parent=ucsf_hc.01_1.H88.00218
Supercontig_2.1	GeneSet	cds	552010	552064	.	+	0	ID=cds0000218;Parent=ucsf_hc.01_1.H88.00218
Supercontig_2.1	GeneSet	cds	552151	553035	.	+	0	ID=cds0000218;Parent=ucsf_hc.01_1.H88.00218
Supercontig_2.1	GeneSet	gene	553832	556637	.	-	.	ID=ucsf_hc.01_1.H88.00219;Name=ucsf_hc.01_1.H88.00219
Supercontig_2.1	GeneSet	exon	555386	556637	.	-	.	Parent=ucsf_hc.01_1.H88.00219
Supercontig_2.1	GeneSet	exon	554945	555281	.	-	.	Parent=ucsf_hc.01_1.H88.00219
Supercontig_2.1	GeneSet	exon	553832	554820	.	-	.	Parent=ucsf_hc.01_1.H88.00219
Supercontig_2.1	GeneSet	cds	555386	555526	.	-	0	ID=cds0000219;Parent=ucsf_hc.01_1.H88.00219
Supercontig_2.1	GeneSet	cds	554945	555281	.	-	0	ID=cds0000219;Parent=ucsf_hc.01_1.H88.00219
Supercontig_2.1	GeneSet	cds	554243	554820	.	-	0	ID=cds0000219;Parent=ucsf_hc.01_1.H88.00219
Supercontig_2.1	GeneSet	gene	556981	560650	.	-	.	ID=ucsf_hc.01_1.H88.00220;Name=ucsf_hc.01_1.H88.00220
Supercontig_2.1	GeneSet	exon	560062	560650	.	-	.	Parent=ucsf_hc.01_1.H88.00220
Supercontig_2.1	GeneSet	exon	556981	559976	.	-	.	Parent=ucsf_hc.01_1.H88.00220
Supercontig_2.1	GeneSet	cds	560062	560359	.	-	0	ID=cds0000220;Parent=ucsf_hc.01_1.H88.00220
Supercontig_2.1	GeneSet	cds	557623	559976	.	-	0	ID=cds0000220;Parent=ucsf_hc.01_1.H88.00220
Supercontig_2.1	GeneSet	gene	560807	562827	.	+	.	ID=ucsf_hc.01_1.H88.00221;Name=ucsf_hc.01_1.H88.00221
Supercontig_2.1	GeneSet	exon	560807	562827	.	+	.	Parent=ucsf_hc.01_1.H88.00221
Supercontig_2.1	GeneSet	cds	561062	562339	.	+	0	ID=cds0000221;Parent=ucsf_hc.01_1.H88.00221
Supercontig_2.1	GeneSet	gene	563795	564476	.	+	.	ID=ucsf_hc.01_1.H88.00222;Name=ucsf_hc.01_1.H88.00222
Supercontig_2.1	GeneSet	exon	563795	563819	.	+	.	Parent=ucsf_hc.01_1.H88.00222
Supercontig_2.1	GeneSet	exon	563877	564476	.	+	.	Parent=ucsf_hc.01_1.H88.00222
Supercontig_2.1	GeneSet	cds	564195	564266	.	+	0	ID=cds0000222;Parent=ucsf_hc.01_1.H88.00222
Supercontig_2.1	GeneSet	gene	564477	566130	.	+	.	ID=ucsf_hc.01_1.H88.00223;Name=ucsf_hc.01_1.H88.00223
Supercontig_2.1	GeneSet	exon	564477	564792	.	+	.	Parent=ucsf_hc.01_1.H88.00223
Supercontig_2.1	GeneSet	exon	564999	566130	.	+	.	Parent=ucsf_hc.01_1.H88.00223
Supercontig_2.1	GeneSet	cds	564787	564792	.	+	0	ID=cds0000223;Parent=ucsf_hc.01_1.H88.00223
Supercontig_2.1	GeneSet	cds	564999	565568	.	+	0	ID=cds0000223;Parent=ucsf_hc.01_1.H88.00223
Supercontig_2.1	GeneSet	gene	566193	568875	.	+	.	ID=ucsf_hc.01_1.H88.00224;Name=ucsf_hc.01_1.H88.00224
Supercontig_2.1	GeneSet	exon	566193	568875	.	+	.	Parent=ucsf_hc.01_1.H88.00224
Supercontig_2.1	GeneSet	cds	566553	568463	.	+	0	ID=cds0000224;Parent=ucsf_hc.01_1.H88.00224
Supercontig_2.1	GeneSet	gene	570030	573348	.	+	.	ID=ucsf_hc.01_1.H88.00225;Name=ucsf_hc.01_1.H88.00225
Supercontig_2.1	GeneSet	exon	570030	570812	.	+	.	Parent=ucsf_hc.01_1.H88.00225
Supercontig_2.1	GeneSet	exon	570896	570930	.	+	.	Parent=ucsf_hc.01_1.H88.00225
Supercontig_2.1	GeneSet	exon	571054	571107	.	+	.	Parent=ucsf_hc.01_1.H88.00225
Supercontig_2.1	GeneSet	exon	571188	571194	.	+	.	Parent=ucsf_hc.01_1.H88.00225
Supercontig_2.1	GeneSet	exon	571329	571373	.	+	.	Parent=ucsf_hc.01_1.H88.00225
Supercontig_2.1	GeneSet	exon	571449	571484	.	+	.	Parent=ucsf_hc.01_1.H88.00225
Supercontig_2.1	GeneSet	exon	571581	571677	.	+	.	Parent=ucsf_hc.01_1.H88.00225
Supercontig_2.1	GeneSet	exon	571740	571764	.	+	.	Parent=ucsf_hc.01_1.H88.00225
Supercontig_2.1	GeneSet	exon	571839	571864	.	+	.	Parent=ucsf_hc.01_1.H88.00225
Supercontig_2.1	GeneSet	exon	571941	571971	.	+	.	Parent=ucsf_hc.01_1.H88.00225
Supercontig_2.1	GeneSet	exon	572086	572440	.	+	.	Parent=ucsf_hc.01_1.H88.00225
Supercontig_2.1	GeneSet	exon	572561	573348	.	+	.	Parent=ucsf_hc.01_1.H88.00225
Supercontig_2.1	GeneSet	cds	570768	570812	.	+	0	ID=cds0000225;Parent=ucsf_hc.01_1.H88.00225
Supercontig_2.1	GeneSet	cds	570896	570930	.	+	0	ID=cds0000225;Parent=ucsf_hc.01_1.H88.00225
Supercontig_2.1	GeneSet	cds	571054	571107	.	+	0	ID=cds0000225;Parent=ucsf_hc.01_1.H88.00225
Supercontig_2.1	GeneSet	cds	571188	571194	.	+	0	ID=cds0000225;Parent=ucsf_hc.01_1.H88.00225
Supercontig_2.1	GeneSet	cds	571329	571373	.	+	0	ID=cds0000225;Parent=ucsf_hc.01_1.H88.00225
Supercontig_2.1	GeneSet	cds	571449	571484	.	+	0	ID=cds0000225;Parent=ucsf_hc.01_1.H88.00225
Supercontig_2.1	GeneSet	cds	571581	571677	.	+	0	ID=cds0000225;Parent=ucsf_hc.01_1.H88.00225
Supercontig_2.1	GeneSet	cds	571740	571764	.	+	0	ID=cds0000225;Parent=ucsf_hc.01_1.H88.00225
Supercontig_2.1	GeneSet	cds	571839	571864	.	+	0	ID=cds0000225;Parent=ucsf_hc.01_1.H88.00225
Supercontig_2.1	GeneSet	cds	571941	571971	.	+	0	ID=cds0000225;Parent=ucsf_hc.01_1.H88.00225
Supercontig_2.1	GeneSet	cds	572086	572440	.	+	0	ID=cds0000225;Parent=ucsf_hc.01_1.H88.00225
Supercontig_2.1	GeneSet	cds	572561	572806	.	+	0	ID=cds0000225;Parent=ucsf_hc.01_1.H88.00225
Supercontig_2.1	GeneSet	gene	573349	578077	.	+	.	ID=ucsf_hc.01_1.H88.00226;Name=ucsf_hc.01_1.H88.00226
Supercontig_2.1	GeneSet	exon	573349	573734	.	+	.	Parent=ucsf_hc.01_1.H88.00226
Supercontig_2.1	GeneSet	exon	573867	574217	.	+	.	Parent=ucsf_hc.01_1.H88.00226
Supercontig_2.1	GeneSet	exon	574287	574597	.	+	.	Parent=ucsf_hc.01_1.H88.00226
Supercontig_2.1	GeneSet	exon	574664	574832	.	+	.	Parent=ucsf_hc.01_1.H88.00226
Supercontig_2.1	GeneSet	exon	574886	576869	.	+	.	Parent=ucsf_hc.01_1.H88.00226
Supercontig_2.1	GeneSet	exon	577019	577321	.	+	.	Parent=ucsf_hc.01_1.H88.00226
Supercontig_2.1	GeneSet	exon	577419	577529	.	+	.	Parent=ucsf_hc.01_1.H88.00226
Supercontig_2.1	GeneSet	exon	577599	577762	.	+	.	Parent=ucsf_hc.01_1.H88.00226
Supercontig_2.1	GeneSet	exon	578023	578077	.	+	.	Parent=ucsf_hc.01_1.H88.00226
Supercontig_2.1	GeneSet	cds	573890	574217	.	+	0	ID=cds0000226;Parent=ucsf_hc.01_1.H88.00226
Supercontig_2.1	GeneSet	cds	574287	574597	.	+	0	ID=cds0000226;Parent=ucsf_hc.01_1.H88.00226
Supercontig_2.1	GeneSet	cds	574664	574832	.	+	0	ID=cds0000226;Parent=ucsf_hc.01_1.H88.00226
Supercontig_2.1	GeneSet	cds	574886	575070	.	+	0	ID=cds0000226;Parent=ucsf_hc.01_1.H88.00226
Supercontig_2.1	GeneSet	gene	574948	576016	.	-	.	ID=ucsf_hc.01_1.H88.00227;Name=ucsf_hc.01_1.H88.00227
Supercontig_2.1	GeneSet	exon	574948	576016	.	-	.	Parent=ucsf_hc.01_1.H88.00227
Supercontig_2.1	GeneSet	cds	575458	575721	.	-	0	ID=cds0000227;Parent=ucsf_hc.01_1.H88.00227
Supercontig_2.1	GeneSet	gene	576017	578314	.	-	.	ID=ucsf_hc.01_1.H88.00228;Name=ucsf_hc.01_1.H88.00228
Supercontig_2.1	GeneSet	exon	578023	578314	.	-	.	Parent=ucsf_hc.01_1.H88.00228
Supercontig_2.1	GeneSet	exon	577599	577762	.	-	.	Parent=ucsf_hc.01_1.H88.00228
Supercontig_2.1	GeneSet	exon	577419	577529	.	-	.	Parent=ucsf_hc.01_1.H88.00228
Supercontig_2.1	GeneSet	exon	577019	577321	.	-	.	Parent=ucsf_hc.01_1.H88.00228
Supercontig_2.1	GeneSet	exon	576017	576869	.	-	.	Parent=ucsf_hc.01_1.H88.00228
Supercontig_2.1	GeneSet	cds	577599	577706	.	-	0	ID=cds0000228;Parent=ucsf_hc.01_1.H88.00228
Supercontig_2.1	GeneSet	cds	577419	577529	.	-	0	ID=cds0000228;Parent=ucsf_hc.01_1.H88.00228
Supercontig_2.1	GeneSet	cds	577019	577321	.	-	0	ID=cds0000228;Parent=ucsf_hc.01_1.H88.00228
Supercontig_2.1	GeneSet	cds	576312	576869	.	-	0	ID=cds0000228;Parent=ucsf_hc.01_1.H88.00228
Supercontig_2.1	GeneSet	gene	578876	580470	.	-	.	ID=ucsf_hc.01_1.H88.00229;Name=ucsf_hc.01_1.H88.00229
Supercontig_2.1	GeneSet	exon	578876	580470	.	-	.	Parent=ucsf_hc.01_1.H88.00229
Supercontig_2.1	GeneSet	cds	579434	579850	.	-	0	ID=cds0000229;Parent=ucsf_hc.01_1.H88.00229
Supercontig_2.1	GeneSet	gene	581078	584821	.	+	.	ID=ucsf_hc.01_1.H88.00230;Name=ucsf_hc.01_1.H88.00230
Supercontig_2.1	GeneSet	exon	581078	581541	.	+	.	Parent=ucsf_hc.01_1.H88.00230
Supercontig_2.1	GeneSet	exon	581617	582159	.	+	.	Parent=ucsf_hc.01_1.H88.00230
Supercontig_2.1	GeneSet	exon	582220	584821	.	+	.	Parent=ucsf_hc.01_1.H88.00230
Supercontig_2.1	GeneSet	cds	581452	581541	.	+	0	ID=cds0000230;Parent=ucsf_hc.01_1.H88.00230
Supercontig_2.1	GeneSet	cds	581617	582159	.	+	0	ID=cds0000230;Parent=ucsf_hc.01_1.H88.00230
Supercontig_2.1	GeneSet	cds	582220	584523	.	+	0	ID=cds0000230;Parent=ucsf_hc.01_1.H88.00230
Supercontig_2.1	GeneSet	gene	584857	585812	.	-	.	ID=ucsf_hc.01_1.H88.00231;Name=ucsf_hc.01_1.H88.00231
Supercontig_2.1	GeneSet	exon	584857	585812	.	-	.	Parent=ucsf_hc.01_1.H88.00231
Supercontig_2.1	GeneSet	cds	585457	585639	.	-	0	ID=cds0000231;Parent=ucsf_hc.01_1.H88.00231
Supercontig_2.1	GeneSet	gene	585995	589099	.	+	.	ID=ucsf_hc.01_1.H88.00232;Name=ucsf_hc.01_1.H88.00232
Supercontig_2.1	GeneSet	exon	585995	586644	.	+	.	Parent=ucsf_hc.01_1.H88.00232
Supercontig_2.1	GeneSet	exon	586746	589099	.	+	.	Parent=ucsf_hc.01_1.H88.00232
Supercontig_2.1	GeneSet	cds	586579	586644	.	+	0	ID=cds0000232;Parent=ucsf_hc.01_1.H88.00232
Supercontig_2.1	GeneSet	cds	586746	587165	.	+	0	ID=cds0000232;Parent=ucsf_hc.01_1.H88.00232
Supercontig_2.1	GeneSet	gene	590292	592541	.	+	.	ID=ucsf_hc.01_1.H88.00233;Name=ucsf_hc.01_1.H88.00233
Supercontig_2.1	GeneSet	exon	590292	590690	.	+	.	Parent=ucsf_hc.01_1.H88.00233
Supercontig_2.1	GeneSet	exon	591041	591188	.	+	.	Parent=ucsf_hc.01_1.H88.00233
Supercontig_2.1	GeneSet	exon	591288	592060	.	+	.	Parent=ucsf_hc.01_1.H88.00233
Supercontig_2.1	GeneSet	exon	592191	592541	.	+	.	Parent=ucsf_hc.01_1.H88.00233
Supercontig_2.1	GeneSet	cds	590529	590690	.	+	0	ID=cds0000233;Parent=ucsf_hc.01_1.H88.00233
Supercontig_2.1	GeneSet	cds	591041	591188	.	+	0	ID=cds0000233;Parent=ucsf_hc.01_1.H88.00233
Supercontig_2.1	GeneSet	cds	591288	592060	.	+	0	ID=cds0000233;Parent=ucsf_hc.01_1.H88.00233
Supercontig_2.1	GeneSet	cds	592191	592418	.	+	0	ID=cds0000233;Parent=ucsf_hc.01_1.H88.00233
Supercontig_2.1	GeneSet	gene	592518	594050	.	-	.	ID=ucsf_hc.01_1.H88.00234;Name=ucsf_hc.01_1.H88.00234
Supercontig_2.1	GeneSet	exon	593857	594050	.	-	.	Parent=ucsf_hc.01_1.H88.00234
Supercontig_2.1	GeneSet	exon	592518	593793	.	-	.	Parent=ucsf_hc.01_1.H88.00234
Supercontig_2.1	GeneSet	cds	593857	593890	.	-	0	ID=cds0000234;Parent=ucsf_hc.01_1.H88.00234
Supercontig_2.1	GeneSet	cds	592718	593793	.	-	0	ID=cds0000234;Parent=ucsf_hc.01_1.H88.00234
Supercontig_2.1	GeneSet	gene	594140	595981	.	+	.	ID=ucsf_hc.01_1.H88.00235;Name=ucsf_hc.01_1.H88.00235
Supercontig_2.1	GeneSet	exon	594140	595981	.	+	.	Parent=ucsf_hc.01_1.H88.00235
Supercontig_2.1	GeneSet	cds	594263	595474	.	+	0	ID=cds0000235;Parent=ucsf_hc.01_1.H88.00235
Supercontig_2.1	GeneSet	gene	595530	600779	.	-	.	ID=ucsf_hc.01_1.H88.00236;Name=ucsf_hc.01_1.H88.00236
Supercontig_2.1	GeneSet	exon	600598	600779	.	-	.	Parent=ucsf_hc.01_1.H88.00236
Supercontig_2.1	GeneSet	exon	600401	600512	.	-	.	Parent=ucsf_hc.01_1.H88.00236
Supercontig_2.1	GeneSet	exon	595530	600337	.	-	.	Parent=ucsf_hc.01_1.H88.00236
Supercontig_2.1	GeneSet	cds	600598	600665	.	-	0	ID=cds0000236;Parent=ucsf_hc.01_1.H88.00236
Supercontig_2.1	GeneSet	cds	600401	600512	.	-	0	ID=cds0000236;Parent=ucsf_hc.01_1.H88.00236
Supercontig_2.1	GeneSet	cds	596603	600337	.	-	0	ID=cds0000236;Parent=ucsf_hc.01_1.H88.00236
Supercontig_2.1	GeneSet	gene	600927	603071	.	+	.	ID=ucsf_hc.01_1.H88.00237;Name=ucsf_hc.01_1.H88.00237
Supercontig_2.1	GeneSet	exon	600927	601187	.	+	.	Parent=ucsf_hc.01_1.H88.00237
Supercontig_2.1	GeneSet	exon	601271	601454	.	+	.	Parent=ucsf_hc.01_1.H88.00237
Supercontig_2.1	GeneSet	exon	601582	603071	.	+	.	Parent=ucsf_hc.01_1.H88.00237
Supercontig_2.1	GeneSet	cds	600998	601187	.	+	0	ID=cds0000237;Parent=ucsf_hc.01_1.H88.00237
Supercontig_2.1	GeneSet	cds	601271	601454	.	+	0	ID=cds0000237;Parent=ucsf_hc.01_1.H88.00237
Supercontig_2.1	GeneSet	cds	601582	601966	.	+	0	ID=cds0000237;Parent=ucsf_hc.01_1.H88.00237
Supercontig_2.1	GeneSet	gene	602444	604191	.	-	.	ID=ucsf_hc.01_1.H88.00238;Name=ucsf_hc.01_1.H88.00238
Supercontig_2.1	GeneSet	exon	602444	604191	.	-	.	Parent=ucsf_hc.01_1.H88.00238
Supercontig_2.1	GeneSet	cds	603765	603971	.	-	0	ID=cds0000238;Parent=ucsf_hc.01_1.H88.00238
Supercontig_2.1	GeneSet	gene	603514	604311	.	+	.	ID=ucsf_hc.01_1.H88.00239;Name=ucsf_hc.01_1.H88.00239
Supercontig_2.1	GeneSet	exon	603514	604311	.	+	.	Parent=ucsf_hc.01_1.H88.00239
Supercontig_2.1	GeneSet	cds	603544	603738	.	+	0	ID=cds0000239;Parent=ucsf_hc.01_1.H88.00239
Supercontig_2.1	GeneSet	gene	604606	607141	.	+	.	ID=ucsf_hc.01_1.H88.00240;Name=ucsf_hc.01_1.H88.00240
Supercontig_2.1	GeneSet	exon	604606	604876	.	+	.	Parent=ucsf_hc.01_1.H88.00240
Supercontig_2.1	GeneSet	exon	605473	605570	.	+	.	Parent=ucsf_hc.01_1.H88.00240
Supercontig_2.1	GeneSet	exon	605663	605758	.	+	.	Parent=ucsf_hc.01_1.H88.00240
Supercontig_2.1	GeneSet	exon	605884	606005	.	+	.	Parent=ucsf_hc.01_1.H88.00240
Supercontig_2.1	GeneSet	exon	606151	607141	.	+	.	Parent=ucsf_hc.01_1.H88.00240
Supercontig_2.1	GeneSet	cds	604623	604876	.	+	0	ID=cds0000240;Parent=ucsf_hc.01_1.H88.00240
Supercontig_2.1	GeneSet	cds	605473	605570	.	+	0	ID=cds0000240;Parent=ucsf_hc.01_1.H88.00240
Supercontig_2.1	GeneSet	cds	605663	605758	.	+	0	ID=cds0000240;Parent=ucsf_hc.01_1.H88.00240
Supercontig_2.1	GeneSet	cds	605884	606005	.	+	0	ID=cds0000240;Parent=ucsf_hc.01_1.H88.00240
Supercontig_2.1	GeneSet	cds	606151	606177	.	+	0	ID=cds0000240;Parent=ucsf_hc.01_1.H88.00240
Supercontig_2.1	GeneSet	gene	607873	611632	.	+	.	ID=ucsf_hc.01_1.H88.00241;Name=ucsf_hc.01_1.H88.00241
Supercontig_2.1	GeneSet	exon	607873	608539	.	+	.	Parent=ucsf_hc.01_1.H88.00241
Supercontig_2.1	GeneSet	exon	608651	609217	.	+	.	Parent=ucsf_hc.01_1.H88.00241
Supercontig_2.1	GeneSet	exon	609302	609382	.	+	.	Parent=ucsf_hc.01_1.H88.00241
Supercontig_2.1	GeneSet	exon	609447	609673	.	+	.	Parent=ucsf_hc.01_1.H88.00241
Supercontig_2.1	GeneSet	exon	609830	609941	.	+	.	Parent=ucsf_hc.01_1.H88.00241
Supercontig_2.1	GeneSet	exon	610023	610127	.	+	.	Parent=ucsf_hc.01_1.H88.00241
Supercontig_2.1	GeneSet	exon	610265	610446	.	+	.	Parent=ucsf_hc.01_1.H88.00241
Supercontig_2.1	GeneSet	exon	610684	611632	.	+	.	Parent=ucsf_hc.01_1.H88.00241
Supercontig_2.1	GeneSet	cds	608118	608539	.	+	0	ID=cds0000241;Parent=ucsf_hc.01_1.H88.00241
Supercontig_2.1	GeneSet	cds	608651	609217	.	+	0	ID=cds0000241;Parent=ucsf_hc.01_1.H88.00241
Supercontig_2.1	GeneSet	cds	609302	609382	.	+	0	ID=cds0000241;Parent=ucsf_hc.01_1.H88.00241
Supercontig_2.1	GeneSet	cds	609447	609673	.	+	0	ID=cds0000241;Parent=ucsf_hc.01_1.H88.00241
Supercontig_2.1	GeneSet	cds	609830	609941	.	+	0	ID=cds0000241;Parent=ucsf_hc.01_1.H88.00241
Supercontig_2.1	GeneSet	cds	610023	610127	.	+	0	ID=cds0000241;Parent=ucsf_hc.01_1.H88.00241
Supercontig_2.1	GeneSet	cds	610265	610446	.	+	0	ID=cds0000241;Parent=ucsf_hc.01_1.H88.00241
Supercontig_2.1	GeneSet	cds	610684	610742	.	+	0	ID=cds0000241;Parent=ucsf_hc.01_1.H88.00241
Supercontig_2.1	GeneSet	gene	609581	613227	.	-	.	ID=ucsf_hc.01_1.H88.00242;Name=ucsf_hc.01_1.H88.00242
Supercontig_2.1	GeneSet	exon	613059	613227	.	-	.	Parent=ucsf_hc.01_1.H88.00242
Supercontig_2.1	GeneSet	exon	610684	613006	.	-	.	Parent=ucsf_hc.01_1.H88.00242
Supercontig_2.1	GeneSet	exon	610265	610446	.	-	.	Parent=ucsf_hc.01_1.H88.00242
Supercontig_2.1	GeneSet	exon	610023	610127	.	-	.	Parent=ucsf_hc.01_1.H88.00242
Supercontig_2.1	GeneSet	exon	609830	609941	.	-	.	Parent=ucsf_hc.01_1.H88.00242
Supercontig_2.1	GeneSet	exon	609581	609673	.	-	.	Parent=ucsf_hc.01_1.H88.00242
Supercontig_2.1	GeneSet	cds	611753	612853	.	-	0	ID=cds0000242;Parent=ucsf_hc.01_1.H88.00242
Supercontig_2.1	GeneSet	gene	613354	616569	.	+	.	ID=ucsf_hc.01_1.H88.00243;Name=ucsf_hc.01_1.H88.00243
Supercontig_2.1	GeneSet	exon	613354	616569	.	+	.	Parent=ucsf_hc.01_1.H88.00243
Supercontig_2.1	GeneSet	cds	613487	615841	.	+	0	ID=cds0000243;Parent=ucsf_hc.01_1.H88.00243
Supercontig_2.1	GeneSet	gene	616570	618697	.	+	.	ID=ucsf_hc.01_1.H88.00244;Name=ucsf_hc.01_1.H88.00244
Supercontig_2.1	GeneSet	exon	616570	617511	.	+	.	Parent=ucsf_hc.01_1.H88.00244
Supercontig_2.1	GeneSet	exon	617591	618697	.	+	.	Parent=ucsf_hc.01_1.H88.00244
Supercontig_2.1	GeneSet	cds	617298	617511	.	+	0	ID=cds0000244;Parent=ucsf_hc.01_1.H88.00244
Supercontig_2.1	GeneSet	cds	617591	618177	.	+	0	ID=cds0000244;Parent=ucsf_hc.01_1.H88.00244
Supercontig_2.1	GeneSet	gene	619287	621916	.	-	.	ID=ucsf_hc.01_1.H88.00245;Name=ucsf_hc.01_1.H88.00245
Supercontig_2.1	GeneSet	exon	621502	621916	.	-	.	Parent=ucsf_hc.01_1.H88.00245
Supercontig_2.1	GeneSet	exon	621093	621436	.	-	.	Parent=ucsf_hc.01_1.H88.00245
Supercontig_2.1	GeneSet	exon	620802	620993	.	-	.	Parent=ucsf_hc.01_1.H88.00245
Supercontig_2.1	GeneSet	exon	619597	620719	.	-	.	Parent=ucsf_hc.01_1.H88.00245
Supercontig_2.1	GeneSet	exon	619287	619517	.	-	.	Parent=ucsf_hc.01_1.H88.00245
Supercontig_2.1	GeneSet	cds	621502	621538	.	-	0	ID=cds0000245;Parent=ucsf_hc.01_1.H88.00245
Supercontig_2.1	GeneSet	cds	621093	621436	.	-	0	ID=cds0000245;Parent=ucsf_hc.01_1.H88.00245
Supercontig_2.1	GeneSet	cds	620802	620993	.	-	0	ID=cds0000245;Parent=ucsf_hc.01_1.H88.00245
Supercontig_2.1	GeneSet	cds	619597	620719	.	-	0	ID=cds0000245;Parent=ucsf_hc.01_1.H88.00245
Supercontig_2.1	GeneSet	cds	619396	619517	.	-	0	ID=cds0000245;Parent=ucsf_hc.01_1.H88.00245
Supercontig_2.1	GeneSet	gene	622447	622852	.	+	.	ID=ucsf_hc.01_1.H88.00246;Name=ucsf_hc.01_1.H88.00246
Supercontig_2.1	GeneSet	exon	622447	622852	.	+	.	Parent=ucsf_hc.01_1.H88.00246
Supercontig_2.1	GeneSet	cds	622515	622691	.	+	0	ID=cds0000246;Parent=ucsf_hc.01_1.H88.00246
Supercontig_2.1	GeneSet	gene	623631	624995	.	-	.	ID=ucsf_hc.01_1.H88.00247;Name=ucsf_hc.01_1.H88.00247
Supercontig_2.1	GeneSet	exon	623631	624995	.	-	.	Parent=ucsf_hc.01_1.H88.00247
Supercontig_2.1	GeneSet	cds	623935	624888	.	-	0	ID=cds0000247;Parent=ucsf_hc.01_1.H88.00247
Supercontig_2.1	GeneSet	gene	625121	626244	.	+	.	ID=ucsf_hc.01_1.H88.00248;Name=ucsf_hc.01_1.H88.00248
Supercontig_2.1	GeneSet	exon	625121	625429	.	+	.	Parent=ucsf_hc.01_1.H88.00248
Supercontig_2.1	GeneSet	exon	625478	625805	.	+	.	Parent=ucsf_hc.01_1.H88.00248
Supercontig_2.1	GeneSet	exon	625899	626244	.	+	.	Parent=ucsf_hc.01_1.H88.00248
Supercontig_2.1	GeneSet	cds	625309	625429	.	+	0	ID=cds0000248;Parent=ucsf_hc.01_1.H88.00248
Supercontig_2.1	GeneSet	cds	625478	625608	.	+	0	ID=cds0000248;Parent=ucsf_hc.01_1.H88.00248
Supercontig_2.1	GeneSet	gene	626414	629381	.	+	.	ID=ucsf_hc.01_1.H88.00249;Name=ucsf_hc.01_1.H88.00249
Supercontig_2.1	GeneSet	exon	626414	629381	.	+	.	Parent=ucsf_hc.01_1.H88.00249
Supercontig_2.1	GeneSet	cds	626457	627464	.	+	0	ID=cds0000249;Parent=ucsf_hc.01_1.H88.00249
Supercontig_2.1	GeneSet	gene	627594	628347	.	-	.	ID=ucsf_hc.01_1.H88.00250;Name=ucsf_hc.01_1.H88.00250
Supercontig_2.1	GeneSet	exon	628137	628347	.	-	.	Parent=ucsf_hc.01_1.H88.00250
Supercontig_2.1	GeneSet	exon	627594	627962	.	-	.	Parent=ucsf_hc.01_1.H88.00250
Supercontig_2.1	GeneSet	cds	628137	628344	.	-	0	ID=cds0000250;Parent=ucsf_hc.01_1.H88.00250
Supercontig_2.1	GeneSet	cds	627778	627962	.	-	0	ID=cds0000250;Parent=ucsf_hc.01_1.H88.00250
Supercontig_2.1	GeneSet	gene	628840	634812	.	-	.	ID=ucsf_hc.01_1.H88.00251;Name=ucsf_hc.01_1.H88.00251
Supercontig_2.1	GeneSet	exon	634182	634812	.	-	.	Parent=ucsf_hc.01_1.H88.00251
Supercontig_2.1	GeneSet	exon	633848	634079	.	-	.	Parent=ucsf_hc.01_1.H88.00251
Supercontig_2.1	GeneSet	exon	633143	633764	.	-	.	Parent=ucsf_hc.01_1.H88.00251
Supercontig_2.1	GeneSet	exon	633013	633063	.	-	.	Parent=ucsf_hc.01_1.H88.00251
Supercontig_2.1	GeneSet	exon	628840	632817	.	-	.	Parent=ucsf_hc.01_1.H88.00251
Supercontig_2.1	GeneSet	cds	634182	634273	.	-	0	ID=cds0000251;Parent=ucsf_hc.01_1.H88.00251
Supercontig_2.1	GeneSet	cds	633848	634079	.	-	0	ID=cds0000251;Parent=ucsf_hc.01_1.H88.00251
Supercontig_2.1	GeneSet	cds	633143	633764	.	-	0	ID=cds0000251;Parent=ucsf_hc.01_1.H88.00251
Supercontig_2.1	GeneSet	cds	633013	633063	.	-	0	ID=cds0000251;Parent=ucsf_hc.01_1.H88.00251
Supercontig_2.1	GeneSet	cds	629414	632817	.	-	0	ID=cds0000251;Parent=ucsf_hc.01_1.H88.00251
Supercontig_2.1	GeneSet	gene	635780	637908	.	-	.	ID=ucsf_hc.01_1.H88.00252;Name=ucsf_hc.01_1.H88.00252
Supercontig_2.1	GeneSet	exon	637478	637908	.	-	.	Parent=ucsf_hc.01_1.H88.00252
Supercontig_2.1	GeneSet	exon	635780	637290	.	-	.	Parent=ucsf_hc.01_1.H88.00252
Supercontig_2.1	GeneSet	cds	637478	637821	.	-	0	ID=cds0000252;Parent=ucsf_hc.01_1.H88.00252
Supercontig_2.1	GeneSet	cds	636723	637290	.	-	0	ID=cds0000252;Parent=ucsf_hc.01_1.H88.00252
Supercontig_2.1	GeneSet	gene	638184	641664	.	-	.	ID=ucsf_hc.01_1.H88.00253;Name=ucsf_hc.01_1.H88.00253
Supercontig_2.1	GeneSet	exon	641538	641664	.	-	.	Parent=ucsf_hc.01_1.H88.00253
Supercontig_2.1	GeneSet	exon	638184	641480	.	-	.	Parent=ucsf_hc.01_1.H88.00253
Supercontig_2.1	GeneSet	cds	638275	640101	.	-	0	ID=cds0000253;Parent=ucsf_hc.01_1.H88.00253
Supercontig_2.1	GeneSet	gene	641891	646064	.	+	.	ID=ucsf_hc.01_1.H88.00254;Name=ucsf_hc.01_1.H88.00254
Supercontig_2.1	GeneSet	exon	641891	642522	.	+	.	Parent=ucsf_hc.01_1.H88.00254
Supercontig_2.1	GeneSet	exon	642599	646064	.	+	.	Parent=ucsf_hc.01_1.H88.00254
Supercontig_2.1	GeneSet	cds	642299	642522	.	+	0	ID=cds0000254;Parent=ucsf_hc.01_1.H88.00254
Supercontig_2.1	GeneSet	cds	642599	645080	.	+	0	ID=cds0000254;Parent=ucsf_hc.01_1.H88.00254
Supercontig_2.1	GeneSet	gene	646086	650338	.	-	.	ID=ucsf_hc.01_1.H88.00255;Name=ucsf_hc.01_1.H88.00255
Supercontig_2.1	GeneSet	exon	650115	650338	.	-	.	Parent=ucsf_hc.01_1.H88.00255
Supercontig_2.1	GeneSet	exon	647387	650046	.	-	.	Parent=ucsf_hc.01_1.H88.00255
Supercontig_2.1	GeneSet	exon	646918	647302	.	-	.	Parent=ucsf_hc.01_1.H88.00255
Supercontig_2.1	GeneSet	exon	646086	646827	.	-	.	Parent=ucsf_hc.01_1.H88.00255
Supercontig_2.1	GeneSet	cds	647387	648479	.	-	0	ID=cds0000255;Parent=ucsf_hc.01_1.H88.00255
Supercontig_2.1	GeneSet	cds	646918	647302	.	-	0	ID=cds0000255;Parent=ucsf_hc.01_1.H88.00255
Supercontig_2.1	GeneSet	cds	646791	646827	.	-	0	ID=cds0000255;Parent=ucsf_hc.01_1.H88.00255
Supercontig_2.1	GeneSet	gene	648604	653251	.	+	.	ID=ucsf_hc.01_1.H88.00256;Name=ucsf_hc.01_1.H88.00256
Supercontig_2.1	GeneSet	exon	648604	649567	.	+	.	Parent=ucsf_hc.01_1.H88.00256
Supercontig_2.1	GeneSet	exon	649634	650046	.	+	.	Parent=ucsf_hc.01_1.H88.00256
Supercontig_2.1	GeneSet	exon	650115	651059	.	+	.	Parent=ucsf_hc.01_1.H88.00256
Supercontig_2.1	GeneSet	exon	651118	651194	.	+	.	Parent=ucsf_hc.01_1.H88.00256
Supercontig_2.1	GeneSet	exon	651276	651417	.	+	.	Parent=ucsf_hc.01_1.H88.00256
Supercontig_2.1	GeneSet	exon	651481	653251	.	+	.	Parent=ucsf_hc.01_1.H88.00256
Supercontig_2.1	GeneSet	cds	650573	651059	.	+	0	ID=cds0000256;Parent=ucsf_hc.01_1.H88.00256
Supercontig_2.1	GeneSet	cds	651118	651194	.	+	0	ID=cds0000256;Parent=ucsf_hc.01_1.H88.00256
Supercontig_2.1	GeneSet	cds	651276	651417	.	+	0	ID=cds0000256;Parent=ucsf_hc.01_1.H88.00256
Supercontig_2.1	GeneSet	cds	651481	652724	.	+	0	ID=cds0000256;Parent=ucsf_hc.01_1.H88.00256
Supercontig_2.1	GeneSet	gene	653252	655665	.	+	.	ID=ucsf_hc.01_1.H88.00257;Name=ucsf_hc.01_1.H88.00257
Supercontig_2.1	GeneSet	exon	653252	653884	.	+	.	Parent=ucsf_hc.01_1.H88.00257
Supercontig_2.1	GeneSet	exon	653998	654581	.	+	.	Parent=ucsf_hc.01_1.H88.00257
Supercontig_2.1	GeneSet	exon	654689	655665	.	+	.	Parent=ucsf_hc.01_1.H88.00257
Supercontig_2.1	GeneSet	cds	653774	653884	.	+	0	ID=cds0000257;Parent=ucsf_hc.01_1.H88.00257
Supercontig_2.1	GeneSet	cds	653998	654581	.	+	0	ID=cds0000257;Parent=ucsf_hc.01_1.H88.00257
Supercontig_2.1	GeneSet	cds	654689	654989	.	+	0	ID=cds0000257;Parent=ucsf_hc.01_1.H88.00257
Supercontig_2.1	GeneSet	gene	655666	657597	.	+	.	ID=ucsf_hc.01_1.H88.00258;Name=ucsf_hc.01_1.H88.00258
Supercontig_2.1	GeneSet	exon	655666	656514	.	+	.	Parent=ucsf_hc.01_1.H88.00258
Supercontig_2.1	GeneSet	exon	656615	656889	.	+	.	Parent=ucsf_hc.01_1.H88.00258
Supercontig_2.1	GeneSet	exon	656962	657597	.	+	.	Parent=ucsf_hc.01_1.H88.00258
Supercontig_2.1	GeneSet	cds	656342	656514	.	+	0	ID=cds0000258;Parent=ucsf_hc.01_1.H88.00258
Supercontig_2.1	GeneSet	cds	656615	656889	.	+	0	ID=cds0000258;Parent=ucsf_hc.01_1.H88.00258
Supercontig_2.1	GeneSet	cds	656962	657065	.	+	0	ID=cds0000258;Parent=ucsf_hc.01_1.H88.00258
Supercontig_2.1	GeneSet	gene	658177	660389	.	+	.	ID=ucsf_hc.01_1.H88.00259;Name=ucsf_hc.01_1.H88.00259
Supercontig_2.1	GeneSet	exon	658177	658461	.	+	.	Parent=ucsf_hc.01_1.H88.00259
Supercontig_2.1	GeneSet	exon	658552	658702	.	+	.	Parent=ucsf_hc.01_1.H88.00259
Supercontig_2.1	GeneSet	exon	658812	659466	.	+	.	Parent=ucsf_hc.01_1.H88.00259
Supercontig_2.1	GeneSet	exon	659543	660389	.	+	.	Parent=ucsf_hc.01_1.H88.00259
Supercontig_2.1	GeneSet	cds	658360	658461	.	+	0	ID=cds0000259;Parent=ucsf_hc.01_1.H88.00259
Supercontig_2.1	GeneSet	cds	658552	658702	.	+	0	ID=cds0000259;Parent=ucsf_hc.01_1.H88.00259
Supercontig_2.1	GeneSet	cds	658812	659466	.	+	0	ID=cds0000259;Parent=ucsf_hc.01_1.H88.00259
Supercontig_2.1	GeneSet	cds	659543	659828	.	+	0	ID=cds0000259;Parent=ucsf_hc.01_1.H88.00259
Supercontig_2.1	GeneSet	gene	660816	665442	.	+	.	ID=ucsf_hc.01_1.H88.00260;Name=ucsf_hc.01_1.H88.00260
Supercontig_2.1	GeneSet	exon	660816	661798	.	+	.	Parent=ucsf_hc.01_1.H88.00260
Supercontig_2.1	GeneSet	exon	661922	662008	.	+	.	Parent=ucsf_hc.01_1.H88.00260
Supercontig_2.1	GeneSet	exon	662099	665442	.	+	.	Parent=ucsf_hc.01_1.H88.00260
Supercontig_2.1	GeneSet	cds	661551	661798	.	+	0	ID=cds0000260;Parent=ucsf_hc.01_1.H88.00260
Supercontig_2.1	GeneSet	cds	661922	662008	.	+	0	ID=cds0000260;Parent=ucsf_hc.01_1.H88.00260
Supercontig_2.1	GeneSet	cds	662099	664505	.	+	0	ID=cds0000260;Parent=ucsf_hc.01_1.H88.00260
Supercontig_2.1	GeneSet	gene	665210	667809	.	-	.	ID=ucsf_hc.01_1.H88.00261;Name=ucsf_hc.01_1.H88.00261
Supercontig_2.1	GeneSet	exon	667497	667809	.	-	.	Parent=ucsf_hc.01_1.H88.00261
Supercontig_2.1	GeneSet	exon	667396	667437	.	-	.	Parent=ucsf_hc.01_1.H88.00261
Supercontig_2.1	GeneSet	exon	667245	667343	.	-	.	Parent=ucsf_hc.01_1.H88.00261
Supercontig_2.1	GeneSet	exon	666878	667164	.	-	.	Parent=ucsf_hc.01_1.H88.00261
Supercontig_2.1	GeneSet	exon	666148	666811	.	-	.	Parent=ucsf_hc.01_1.H88.00261
Supercontig_2.1	GeneSet	exon	665210	666065	.	-	.	Parent=ucsf_hc.01_1.H88.00261
Supercontig_2.1	GeneSet	cds	667497	667654	.	-	0	ID=cds0000261;Parent=ucsf_hc.01_1.H88.00261
Supercontig_2.1	GeneSet	cds	667396	667437	.	-	0	ID=cds0000261;Parent=ucsf_hc.01_1.H88.00261
Supercontig_2.1	GeneSet	cds	667245	667343	.	-	0	ID=cds0000261;Parent=ucsf_hc.01_1.H88.00261
Supercontig_2.1	GeneSet	cds	666878	667164	.	-	0	ID=cds0000261;Parent=ucsf_hc.01_1.H88.00261
Supercontig_2.1	GeneSet	cds	666148	666811	.	-	0	ID=cds0000261;Parent=ucsf_hc.01_1.H88.00261
Supercontig_2.1	GeneSet	cds	666050	666065	.	-	0	ID=cds0000261;Parent=ucsf_hc.01_1.H88.00261
Supercontig_2.1	GeneSet	gene	667930	670459	.	+	.	ID=ucsf_hc.01_1.H88.00262;Name=ucsf_hc.01_1.H88.00262
Supercontig_2.1	GeneSet	exon	667930	668097	.	+	.	Parent=ucsf_hc.01_1.H88.00262
Supercontig_2.1	GeneSet	exon	668154	668847	.	+	.	Parent=ucsf_hc.01_1.H88.00262
Supercontig_2.1	GeneSet	exon	668934	669092	.	+	.	Parent=ucsf_hc.01_1.H88.00262
Supercontig_2.1	GeneSet	exon	669188	669249	.	+	.	Parent=ucsf_hc.01_1.H88.00262
Supercontig_2.1	GeneSet	exon	669345	669455	.	+	.	Parent=ucsf_hc.01_1.H88.00262
Supercontig_2.1	GeneSet	exon	669590	670053	.	+	.	Parent=ucsf_hc.01_1.H88.00262
Supercontig_2.1	GeneSet	exon	670169	670459	.	+	.	Parent=ucsf_hc.01_1.H88.00262
Supercontig_2.1	GeneSet	cds	668500	668847	.	+	0	ID=cds0000262;Parent=ucsf_hc.01_1.H88.00262
Supercontig_2.1	GeneSet	cds	668934	669092	.	+	0	ID=cds0000262;Parent=ucsf_hc.01_1.H88.00262
Supercontig_2.1	GeneSet	cds	669188	669249	.	+	0	ID=cds0000262;Parent=ucsf_hc.01_1.H88.00262
Supercontig_2.1	GeneSet	cds	669345	669455	.	+	0	ID=cds0000262;Parent=ucsf_hc.01_1.H88.00262
Supercontig_2.1	GeneSet	cds	669590	669779	.	+	0	ID=cds0000262;Parent=ucsf_hc.01_1.H88.00262
Supercontig_2.1	GeneSet	gene	670169	670687	.	-	.	ID=ucsf_hc.01_1.H88.00263;Name=ucsf_hc.01_1.H88.00263
Supercontig_2.1	GeneSet	exon	670169	670687	.	-	.	Parent=ucsf_hc.01_1.H88.00263
Supercontig_2.1	GeneSet	gene	670978	677980	.	+	.	ID=ucsf_hc.01_1.H88.00264;Name=ucsf_hc.01_1.H88.00264
Supercontig_2.1	GeneSet	exon	670978	672164	.	+	.	Parent=ucsf_hc.01_1.H88.00264
Supercontig_2.1	GeneSet	exon	672373	672492	.	+	.	Parent=ucsf_hc.01_1.H88.00264
Supercontig_2.1	GeneSet	exon	673050	673455	.	+	.	Parent=ucsf_hc.01_1.H88.00264
Supercontig_2.1	GeneSet	exon	673977	677980	.	+	.	Parent=ucsf_hc.01_1.H88.00264
Supercontig_2.1	GeneSet	cds	674005	677199	.	+	0	ID=cds0000264;Parent=ucsf_hc.01_1.H88.00264
Supercontig_2.1	GeneSet	gene	678066	679968	.	-	.	ID=ucsf_hc.01_1.H88.00265;Name=ucsf_hc.01_1.H88.00265
Supercontig_2.1	GeneSet	exon	679650	679968	.	-	.	Parent=ucsf_hc.01_1.H88.00265
Supercontig_2.1	GeneSet	exon	679159	679526	.	-	.	Parent=ucsf_hc.01_1.H88.00265
Supercontig_2.1	GeneSet	exon	678066	678934	.	-	.	Parent=ucsf_hc.01_1.H88.00265
Supercontig_2.1	GeneSet	cds	679650	679800	.	-	0	ID=cds0000265;Parent=ucsf_hc.01_1.H88.00265
Supercontig_2.1	GeneSet	cds	679159	679526	.	-	0	ID=cds0000265;Parent=ucsf_hc.01_1.H88.00265
Supercontig_2.1	GeneSet	cds	678887	678934	.	-	0	ID=cds0000265;Parent=ucsf_hc.01_1.H88.00265
Supercontig_2.1	GeneSet	gene	680114	682278	.	+	.	ID=ucsf_hc.01_1.H88.00266;Name=ucsf_hc.01_1.H88.00266
Supercontig_2.1	GeneSet	exon	680114	681311	.	+	.	Parent=ucsf_hc.01_1.H88.00266
Supercontig_2.1	GeneSet	exon	681372	681566	.	+	.	Parent=ucsf_hc.01_1.H88.00266
Supercontig_2.1	GeneSet	exon	681639	682278	.	+	.	Parent=ucsf_hc.01_1.H88.00266
Supercontig_2.1	GeneSet	cds	680158	681311	.	+	0	ID=cds0000266;Parent=ucsf_hc.01_1.H88.00266
Supercontig_2.1	GeneSet	cds	681372	681566	.	+	0	ID=cds0000266;Parent=ucsf_hc.01_1.H88.00266
Supercontig_2.1	GeneSet	cds	681639	681654	.	+	0	ID=cds0000266;Parent=ucsf_hc.01_1.H88.00266
Supercontig_2.1	GeneSet	gene	680854	684864	.	-	.	ID=ucsf_hc.01_1.H88.00267;Name=ucsf_hc.01_1.H88.00267
Supercontig_2.1	GeneSet	exon	684549	684864	.	-	.	Parent=ucsf_hc.01_1.H88.00267
Supercontig_2.1	GeneSet	exon	684453	684494	.	-	.	Parent=ucsf_hc.01_1.H88.00267
Supercontig_2.1	GeneSet	exon	681639	684379	.	-	.	Parent=ucsf_hc.01_1.H88.00267
Supercontig_2.1	GeneSet	exon	680854	681566	.	-	.	Parent=ucsf_hc.01_1.H88.00267
Supercontig_2.1	GeneSet	cds	684549	684665	.	-	0	ID=cds0000267;Parent=ucsf_hc.01_1.H88.00267
Supercontig_2.1	GeneSet	cds	684453	684494	.	-	0	ID=cds0000267;Parent=ucsf_hc.01_1.H88.00267
Supercontig_2.1	GeneSet	cds	684125	684379	.	-	0	ID=cds0000267;Parent=ucsf_hc.01_1.H88.00267
Supercontig_2.1	GeneSet	gene	685106	685895	.	+	.	ID=ucsf_hc.01_1.H88.00268;Name=ucsf_hc.01_1.H88.00268
Supercontig_2.1	GeneSet	exon	685106	685895	.	+	.	Parent=ucsf_hc.01_1.H88.00268
Supercontig_2.1	GeneSet	gene	685413	687048	.	-	.	ID=ucsf_hc.01_1.H88.00269;Name=ucsf_hc.01_1.H88.00269
Supercontig_2.1	GeneSet	exon	686845	687048	.	-	.	Parent=ucsf_hc.01_1.H88.00269
Supercontig_2.1	GeneSet	exon	685949	686783	.	-	.	Parent=ucsf_hc.01_1.H88.00269
Supercontig_2.1	GeneSet	exon	685413	685895	.	-	.	Parent=ucsf_hc.01_1.H88.00269
Supercontig_2.1	GeneSet	cds	685949	686218	.	-	0	ID=cds0000269;Parent=ucsf_hc.01_1.H88.00269
Supercontig_2.1	GeneSet	cds	685794	685895	.	-	0	ID=cds0000269;Parent=ucsf_hc.01_1.H88.00269
Supercontig_2.1	GeneSet	gene	688305	690398	.	-	.	ID=ucsf_hc.01_1.H88.00270;Name=ucsf_hc.01_1.H88.00270
Supercontig_2.1	GeneSet	exon	690262	690398	.	-	.	Parent=ucsf_hc.01_1.H88.00270
Supercontig_2.1	GeneSet	exon	689500	690134	.	-	.	Parent=ucsf_hc.01_1.H88.00270
Supercontig_2.1	GeneSet	exon	688825	689414	.	-	.	Parent=ucsf_hc.01_1.H88.00270
Supercontig_2.1	GeneSet	exon	688305	688700	.	-	.	Parent=ucsf_hc.01_1.H88.00270
Supercontig_2.1	GeneSet	cds	689500	689889	.	-	0	ID=cds0000270;Parent=ucsf_hc.01_1.H88.00270
Supercontig_2.1	GeneSet	cds	688825	689414	.	-	0	ID=cds0000270;Parent=ucsf_hc.01_1.H88.00270
Supercontig_2.1	GeneSet	cds	688658	688700	.	-	0	ID=cds0000270;Parent=ucsf_hc.01_1.H88.00270
Supercontig_2.1	GeneSet	gene	690527	692147	.	+	.	ID=ucsf_hc.01_1.H88.00271;Name=ucsf_hc.01_1.H88.00271
Supercontig_2.1	GeneSet	exon	690527	692147	.	+	.	Parent=ucsf_hc.01_1.H88.00271
Supercontig_2.1	GeneSet	cds	691124	691690	.	+	0	ID=cds0000271;Parent=ucsf_hc.01_1.H88.00271
Supercontig_2.1	GeneSet	gene	691780	692498	.	-	.	ID=ucsf_hc.01_1.H88.00272;Name=ucsf_hc.01_1.H88.00272
Supercontig_2.1	GeneSet	exon	691780	692498	.	-	.	Parent=ucsf_hc.01_1.H88.00272
Supercontig_2.1	GeneSet	gene	693412	693790	.	+	.	ID=ucsf_hc.01_1.H88.00273;Name=ucsf_hc.01_1.H88.00273
Supercontig_2.1	GeneSet	exon	693412	693790	.	+	.	Parent=ucsf_hc.01_1.H88.00273
Supercontig_2.1	GeneSet	gene	693617	694027	.	-	.	ID=ucsf_hc.01_1.H88.00274;Name=ucsf_hc.01_1.H88.00274
Supercontig_2.1	GeneSet	exon	693617	694027	.	-	.	Parent=ucsf_hc.01_1.H88.00274
Supercontig_2.1	GeneSet	cds	693623	693874	.	-	0	ID=cds0000274;Parent=ucsf_hc.01_1.H88.00274
Supercontig_2.1	GeneSet	gene	694219	698103	.	+	.	ID=ucsf_hc.01_1.H88.00275;Name=ucsf_hc.01_1.H88.00275
Supercontig_2.1	GeneSet	exon	694219	694685	.	+	.	Parent=ucsf_hc.01_1.H88.00275
Supercontig_2.1	GeneSet	exon	695078	696200	.	+	.	Parent=ucsf_hc.01_1.H88.00275
Supercontig_2.1	GeneSet	exon	696284	698103	.	+	.	Parent=ucsf_hc.01_1.H88.00275
Supercontig_2.1	GeneSet	cds	694583	694685	.	+	0	ID=cds0000275;Parent=ucsf_hc.01_1.H88.00275
Supercontig_2.1	GeneSet	cds	695078	696200	.	+	0	ID=cds0000275;Parent=ucsf_hc.01_1.H88.00275
Supercontig_2.1	GeneSet	cds	696284	696584	.	+	0	ID=cds0000275;Parent=ucsf_hc.01_1.H88.00275
Supercontig_2.1	GeneSet	gene	698634	699762	.	+	.	ID=ucsf_hc.01_1.H88.00276;Name=ucsf_hc.01_1.H88.00276
Supercontig_2.1	GeneSet	exon	698634	699762	.	+	.	Parent=ucsf_hc.01_1.H88.00276
Supercontig_2.1	GeneSet	gene	699846	703064	.	+	.	ID=ucsf_hc.01_1.H88.00277;Name=ucsf_hc.01_1.H88.00277
Supercontig_2.1	GeneSet	exon	699846	703064	.	+	.	Parent=ucsf_hc.01_1.H88.00277
Supercontig_2.1	GeneSet	cds	699964	702651	.	+	0	ID=cds0000277;Parent=ucsf_hc.01_1.H88.00277
Supercontig_2.1	GeneSet	gene	702559	704880	.	-	.	ID=ucsf_hc.01_1.H88.00278;Name=ucsf_hc.01_1.H88.00278
Supercontig_2.1	GeneSet	exon	703400	704880	.	-	.	Parent=ucsf_hc.01_1.H88.00278
Supercontig_2.1	GeneSet	exon	703299	703334	.	-	.	Parent=ucsf_hc.01_1.H88.00278
Supercontig_2.1	GeneSet	exon	702559	703224	.	-	.	Parent=ucsf_hc.01_1.H88.00278
Supercontig_2.1	GeneSet	cds	703400	704720	.	-	0	ID=cds0000278;Parent=ucsf_hc.01_1.H88.00278
Supercontig_2.1	GeneSet	cds	703299	703334	.	-	0	ID=cds0000278;Parent=ucsf_hc.01_1.H88.00278
Supercontig_2.1	GeneSet	cds	703217	703224	.	-	0	ID=cds0000278;Parent=ucsf_hc.01_1.H88.00278
Supercontig_2.1	GeneSet	gene	705181	707025	.	+	.	ID=ucsf_hc.01_1.H88.00279;Name=ucsf_hc.01_1.H88.00279
Supercontig_2.1	GeneSet	exon	705181	705401	.	+	.	Parent=ucsf_hc.01_1.H88.00279
Supercontig_2.1	GeneSet	exon	705475	705537	.	+	.	Parent=ucsf_hc.01_1.H88.00279
Supercontig_2.1	GeneSet	exon	705614	705708	.	+	.	Parent=ucsf_hc.01_1.H88.00279
Supercontig_2.1	GeneSet	exon	705780	705992	.	+	.	Parent=ucsf_hc.01_1.H88.00279
Supercontig_2.1	GeneSet	exon	706109	707025	.	+	.	Parent=ucsf_hc.01_1.H88.00279
Supercontig_2.1	GeneSet	cds	705395	705401	.	+	0	ID=cds0000279;Parent=ucsf_hc.01_1.H88.00279
Supercontig_2.1	GeneSet	cds	705475	705537	.	+	0	ID=cds0000279;Parent=ucsf_hc.01_1.H88.00279
Supercontig_2.1	GeneSet	cds	705614	705708	.	+	0	ID=cds0000279;Parent=ucsf_hc.01_1.H88.00279
Supercontig_2.1	GeneSet	cds	705780	705992	.	+	0	ID=cds0000279;Parent=ucsf_hc.01_1.H88.00279
Supercontig_2.1	GeneSet	cds	706109	706492	.	+	0	ID=cds0000279;Parent=ucsf_hc.01_1.H88.00279
Supercontig_2.1	GeneSet	gene	705319	707153	.	-	.	ID=ucsf_hc.01_1.H88.00280;Name=ucsf_hc.01_1.H88.00280
Supercontig_2.1	GeneSet	exon	706978	707153	.	-	.	Parent=ucsf_hc.01_1.H88.00280
Supercontig_2.1	GeneSet	exon	706109	706876	.	-	.	Parent=ucsf_hc.01_1.H88.00280
Supercontig_2.1	GeneSet	exon	705780	705992	.	-	.	Parent=ucsf_hc.01_1.H88.00280
Supercontig_2.1	GeneSet	exon	705614	705708	.	-	.	Parent=ucsf_hc.01_1.H88.00280
Supercontig_2.1	GeneSet	exon	705475	705537	.	-	.	Parent=ucsf_hc.01_1.H88.00280
Supercontig_2.1	GeneSet	exon	705319	705401	.	-	.	Parent=ucsf_hc.01_1.H88.00280
Supercontig_2.1	GeneSet	cds	706204	706386	.	-	0	ID=cds0000280;Parent=ucsf_hc.01_1.H88.00280
Supercontig_2.1	GeneSet	gene	707436	707873	.	+	.	ID=ucsf_hc.01_1.H88.00281;Name=ucsf_hc.01_1.H88.00281
Supercontig_2.1	GeneSet	exon	707436	707740	.	+	.	Parent=ucsf_hc.01_1.H88.00281
Supercontig_2.1	GeneSet	exon	707814	707873	.	+	.	Parent=ucsf_hc.01_1.H88.00281
Supercontig_2.1	GeneSet	cds	707452	707658	.	+	0	ID=cds0000281;Parent=ucsf_hc.01_1.H88.00281
Supercontig_2.1	GeneSet	gene	708239	709315	.	+	.	ID=ucsf_hc.01_1.H88.00282;Name=ucsf_hc.01_1.H88.00282
Supercontig_2.1	GeneSet	exon	708239	708283	.	+	.	Parent=ucsf_hc.01_1.H88.00282
Supercontig_2.1	GeneSet	exon	708362	709315	.	+	.	Parent=ucsf_hc.01_1.H88.00282
Supercontig_2.1	GeneSet	gene	711327	717449	.	-	.	ID=ucsf_hc.01_1.H88.00283;Name=ucsf_hc.01_1.H88.00283
Supercontig_2.1	GeneSet	exon	712508	717449	.	-	.	Parent=ucsf_hc.01_1.H88.00283
Supercontig_2.1	GeneSet	exon	712378	712433	.	-	.	Parent=ucsf_hc.01_1.H88.00283
Supercontig_2.1	GeneSet	exon	711792	712128	.	-	.	Parent=ucsf_hc.01_1.H88.00283
Supercontig_2.1	GeneSet	exon	711327	711701	.	-	.	Parent=ucsf_hc.01_1.H88.00283
Supercontig_2.1	GeneSet	cds	712508	712514	.	-	0	ID=cds0000283;Parent=ucsf_hc.01_1.H88.00283
Supercontig_2.1	GeneSet	cds	712378	712433	.	-	0	ID=cds0000283;Parent=ucsf_hc.01_1.H88.00283
Supercontig_2.1	GeneSet	cds	711792	712128	.	-	0	ID=cds0000283;Parent=ucsf_hc.01_1.H88.00283
Supercontig_2.1	GeneSet	cds	711697	711701	.	-	0	ID=cds0000283;Parent=ucsf_hc.01_1.H88.00283
Supercontig_2.1	GeneSet	gene	712880	713940	.	+	.	ID=ucsf_hc.01_1.H88.00284;Name=ucsf_hc.01_1.H88.00284
Supercontig_2.1	GeneSet	exon	712880	713285	.	+	.	Parent=ucsf_hc.01_1.H88.00284
Supercontig_2.1	GeneSet	exon	713366	713940	.	+	.	Parent=ucsf_hc.01_1.H88.00284
Supercontig_2.1	GeneSet	gene	717450	724224	.	-	.	ID=ucsf_hc.01_1.H88.00285;Name=ucsf_hc.01_1.H88.00285
Supercontig_2.1	GeneSet	exon	717450	724224	.	-	.	Parent=ucsf_hc.01_1.H88.00285
Supercontig_2.1	GeneSet	cds	722384	723952	.	-	0	ID=cds0000285;Parent=ucsf_hc.01_1.H88.00285
Supercontig_2.1	GeneSet	gene	719891	722990	.	+	.	ID=ucsf_hc.01_1.H88.00286;Name=ucsf_hc.01_1.H88.00286
Supercontig_2.1	GeneSet	exon	719891	720645	.	+	.	Parent=ucsf_hc.01_1.H88.00286
Supercontig_2.1	GeneSet	exon	720820	722990	.	+	.	Parent=ucsf_hc.01_1.H88.00286
Supercontig_2.1	GeneSet	cds	720166	720645	.	+	0	ID=cds0000286;Parent=ucsf_hc.01_1.H88.00286
Supercontig_2.1	GeneSet	cds	720820	721464	.	+	0	ID=cds0000286;Parent=ucsf_hc.01_1.H88.00286
Supercontig_2.1	GeneSet	gene	724353	726410	.	+	.	ID=ucsf_hc.01_1.H88.00287;Name=ucsf_hc.01_1.H88.00287
Supercontig_2.1	GeneSet	exon	724353	726410	.	+	.	Parent=ucsf_hc.01_1.H88.00287
Supercontig_2.1	GeneSet	cds	724604	725578	.	+	0	ID=cds0000287;Parent=ucsf_hc.01_1.H88.00287
Supercontig_2.1	GeneSet	gene	725786	728042	.	-	.	ID=ucsf_hc.01_1.H88.00288;Name=ucsf_hc.01_1.H88.00288
Supercontig_2.1	GeneSet	exon	727782	728042	.	-	.	Parent=ucsf_hc.01_1.H88.00288
Supercontig_2.1	GeneSet	exon	727668	727699	.	-	.	Parent=ucsf_hc.01_1.H88.00288
Supercontig_2.1	GeneSet	exon	727431	727554	.	-	.	Parent=ucsf_hc.01_1.H88.00288
Supercontig_2.1	GeneSet	exon	726855	727359	.	-	.	Parent=ucsf_hc.01_1.H88.00288
Supercontig_2.1	GeneSet	exon	726485	726778	.	-	.	Parent=ucsf_hc.01_1.H88.00288
Supercontig_2.1	GeneSet	exon	725786	726410	.	-	.	Parent=ucsf_hc.01_1.H88.00288
Supercontig_2.1	GeneSet	cds	727782	727973	.	-	0	ID=cds0000288;Parent=ucsf_hc.01_1.H88.00288
Supercontig_2.1	GeneSet	cds	727668	727699	.	-	0	ID=cds0000288;Parent=ucsf_hc.01_1.H88.00288
Supercontig_2.1	GeneSet	cds	727431	727554	.	-	0	ID=cds0000288;Parent=ucsf_hc.01_1.H88.00288
Supercontig_2.1	GeneSet	cds	726855	727359	.	-	0	ID=cds0000288;Parent=ucsf_hc.01_1.H88.00288
Supercontig_2.1	GeneSet	cds	726485	726778	.	-	0	ID=cds0000288;Parent=ucsf_hc.01_1.H88.00288
Supercontig_2.1	GeneSet	cds	726202	726410	.	-	0	ID=cds0000288;Parent=ucsf_hc.01_1.H88.00288
Supercontig_2.1	GeneSet	gene	728008	729386	.	+	.	ID=ucsf_hc.01_1.H88.00289;Name=ucsf_hc.01_1.H88.00289
Supercontig_2.1	GeneSet	exon	728008	728258	.	+	.	Parent=ucsf_hc.01_1.H88.00289
Supercontig_2.1	GeneSet	exon	728326	728448	.	+	.	Parent=ucsf_hc.01_1.H88.00289
Supercontig_2.1	GeneSet	exon	728519	729386	.	+	.	Parent=ucsf_hc.01_1.H88.00289
Supercontig_2.1	GeneSet	cds	728228	728258	.	+	0	ID=cds0000289;Parent=ucsf_hc.01_1.H88.00289
Supercontig_2.1	GeneSet	cds	728326	728448	.	+	0	ID=cds0000289;Parent=ucsf_hc.01_1.H88.00289
Supercontig_2.1	GeneSet	cds	728519	729075	.	+	0	ID=cds0000289;Parent=ucsf_hc.01_1.H88.00289
Supercontig_2.1	GeneSet	gene	728162	730901	.	-	.	ID=ucsf_hc.01_1.H88.00290;Name=ucsf_hc.01_1.H88.00290
Supercontig_2.1	GeneSet	exon	730595	730901	.	-	.	Parent=ucsf_hc.01_1.H88.00290
Supercontig_2.1	GeneSet	exon	728519	730511	.	-	.	Parent=ucsf_hc.01_1.H88.00290
Supercontig_2.1	GeneSet	exon	728162	728448	.	-	.	Parent=ucsf_hc.01_1.H88.00290
Supercontig_2.1	GeneSet	cds	730595	730801	.	-	0	ID=cds0000290;Parent=ucsf_hc.01_1.H88.00290
Supercontig_2.1	GeneSet	cds	729405	730511	.	-	0	ID=cds0000290;Parent=ucsf_hc.01_1.H88.00290
Supercontig_2.1	GeneSet	gene	730700	732428	.	+	.	ID=ucsf_hc.01_1.H88.00291;Name=ucsf_hc.01_1.H88.00291
Supercontig_2.1	GeneSet	exon	730700	731343	.	+	.	Parent=ucsf_hc.01_1.H88.00291
Supercontig_2.1	GeneSet	exon	731421	732428	.	+	.	Parent=ucsf_hc.01_1.H88.00291
Supercontig_2.1	GeneSet	gene	732566	735391	.	-	.	ID=ucsf_hc.01_1.H88.00292;Name=ucsf_hc.01_1.H88.00292
Supercontig_2.1	GeneSet	exon	735204	735391	.	-	.	Parent=ucsf_hc.01_1.H88.00292
Supercontig_2.1	GeneSet	exon	735120	735133	.	-	.	Parent=ucsf_hc.01_1.H88.00292
Supercontig_2.1	GeneSet	exon	734839	734983	.	-	.	Parent=ucsf_hc.01_1.H88.00292
Supercontig_2.1	GeneSet	exon	734746	734760	.	-	.	Parent=ucsf_hc.01_1.H88.00292
Supercontig_2.1	GeneSet	exon	734167	734673	.	-	.	Parent=ucsf_hc.01_1.H88.00292
Supercontig_2.1	GeneSet	exon	732566	734097	.	-	.	Parent=ucsf_hc.01_1.H88.00292
Supercontig_2.1	GeneSet	cds	735204	735296	.	-	0	ID=cds0000292;Parent=ucsf_hc.01_1.H88.00292
Supercontig_2.1	GeneSet	cds	735120	735133	.	-	0	ID=cds0000292;Parent=ucsf_hc.01_1.H88.00292
Supercontig_2.1	GeneSet	cds	734839	734983	.	-	0	ID=cds0000292;Parent=ucsf_hc.01_1.H88.00292
Supercontig_2.1	GeneSet	cds	734746	734760	.	-	0	ID=cds0000292;Parent=ucsf_hc.01_1.H88.00292
Supercontig_2.1	GeneSet	cds	734167	734673	.	-	0	ID=cds0000292;Parent=ucsf_hc.01_1.H88.00292
Supercontig_2.1	GeneSet	cds	733225	734097	.	-	0	ID=cds0000292;Parent=ucsf_hc.01_1.H88.00292
Supercontig_2.1	GeneSet	gene	735504	737322	.	-	.	ID=ucsf_hc.01_1.H88.00293;Name=ucsf_hc.01_1.H88.00293
Supercontig_2.1	GeneSet	exon	736918	737322	.	-	.	Parent=ucsf_hc.01_1.H88.00293
Supercontig_2.1	GeneSet	exon	736789	736831	.	-	.	Parent=ucsf_hc.01_1.H88.00293
Supercontig_2.1	GeneSet	exon	735948	736722	.	-	.	Parent=ucsf_hc.01_1.H88.00293
Supercontig_2.1	GeneSet	exon	735504	735867	.	-	.	Parent=ucsf_hc.01_1.H88.00293
Supercontig_2.1	GeneSet	cds	736918	737040	.	-	0	ID=cds0000293;Parent=ucsf_hc.01_1.H88.00293
Supercontig_2.1	GeneSet	cds	736789	736831	.	-	0	ID=cds0000293;Parent=ucsf_hc.01_1.H88.00293
Supercontig_2.1	GeneSet	cds	735948	736722	.	-	0	ID=cds0000293;Parent=ucsf_hc.01_1.H88.00293
Supercontig_2.1	GeneSet	cds	735816	735867	.	-	0	ID=cds0000293;Parent=ucsf_hc.01_1.H88.00293
Supercontig_2.1	GeneSet	gene	737558	739652	.	+	.	ID=ucsf_hc.01_1.H88.00294;Name=ucsf_hc.01_1.H88.00294
Supercontig_2.1	GeneSet	exon	737558	737808	.	+	.	Parent=ucsf_hc.01_1.H88.00294
Supercontig_2.1	GeneSet	exon	737873	737886	.	+	.	Parent=ucsf_hc.01_1.H88.00294
Supercontig_2.1	GeneSet	exon	737959	737978	.	+	.	Parent=ucsf_hc.01_1.H88.00294
Supercontig_2.1	GeneSet	exon	738084	738193	.	+	.	Parent=ucsf_hc.01_1.H88.00294
Supercontig_2.1	GeneSet	exon	738283	738614	.	+	.	Parent=ucsf_hc.01_1.H88.00294
Supercontig_2.1	GeneSet	exon	738698	739169	.	+	.	Parent=ucsf_hc.01_1.H88.00294
Supercontig_2.1	GeneSet	exon	739248	739652	.	+	.	Parent=ucsf_hc.01_1.H88.00294
Supercontig_2.1	GeneSet	cds	737699	737808	.	+	0	ID=cds0000294;Parent=ucsf_hc.01_1.H88.00294
Supercontig_2.1	GeneSet	cds	737873	737886	.	+	0	ID=cds0000294;Parent=ucsf_hc.01_1.H88.00294
Supercontig_2.1	GeneSet	cds	737959	737978	.	+	0	ID=cds0000294;Parent=ucsf_hc.01_1.H88.00294
Supercontig_2.1	GeneSet	cds	738084	738193	.	+	0	ID=cds0000294;Parent=ucsf_hc.01_1.H88.00294
Supercontig_2.1	GeneSet	cds	738283	738614	.	+	0	ID=cds0000294;Parent=ucsf_hc.01_1.H88.00294
Supercontig_2.1	GeneSet	cds	738698	739169	.	+	0	ID=cds0000294;Parent=ucsf_hc.01_1.H88.00294
Supercontig_2.1	GeneSet	cds	739248	739251	.	+	0	ID=cds0000294;Parent=ucsf_hc.01_1.H88.00294
Supercontig_2.1	GeneSet	gene	739653	742100	.	+	.	ID=ucsf_hc.01_1.H88.00295;Name=ucsf_hc.01_1.H88.00295
Supercontig_2.1	GeneSet	exon	739653	740070	.	+	.	Parent=ucsf_hc.01_1.H88.00295
Supercontig_2.1	GeneSet	exon	740168	740216	.	+	.	Parent=ucsf_hc.01_1.H88.00295
Supercontig_2.1	GeneSet	exon	740322	740642	.	+	.	Parent=ucsf_hc.01_1.H88.00295
Supercontig_2.1	GeneSet	exon	740784	740877	.	+	.	Parent=ucsf_hc.01_1.H88.00295
Supercontig_2.1	GeneSet	exon	740962	742100	.	+	.	Parent=ucsf_hc.01_1.H88.00295
Supercontig_2.1	GeneSet	cds	739951	740070	.	+	0	ID=cds0000295;Parent=ucsf_hc.01_1.H88.00295
Supercontig_2.1	GeneSet	cds	740168	740216	.	+	0	ID=cds0000295;Parent=ucsf_hc.01_1.H88.00295
Supercontig_2.1	GeneSet	cds	740322	740642	.	+	0	ID=cds0000295;Parent=ucsf_hc.01_1.H88.00295
Supercontig_2.1	GeneSet	cds	740784	740877	.	+	0	ID=cds0000295;Parent=ucsf_hc.01_1.H88.00295
Supercontig_2.1	GeneSet	cds	740962	741301	.	+	0	ID=cds0000295;Parent=ucsf_hc.01_1.H88.00295
Supercontig_2.1	GeneSet	gene	742508	744960	.	+	.	ID=ucsf_hc.01_1.H88.00296;Name=ucsf_hc.01_1.H88.00296
Supercontig_2.1	GeneSet	exon	742508	742625	.	+	.	Parent=ucsf_hc.01_1.H88.00296
Supercontig_2.1	GeneSet	exon	742678	742723	.	+	.	Parent=ucsf_hc.01_1.H88.00296
Supercontig_2.1	GeneSet	exon	742860	743071	.	+	.	Parent=ucsf_hc.01_1.H88.00296
Supercontig_2.1	GeneSet	exon	743185	743202	.	+	.	Parent=ucsf_hc.01_1.H88.00296
Supercontig_2.1	GeneSet	exon	743258	743324	.	+	.	Parent=ucsf_hc.01_1.H88.00296
Supercontig_2.1	GeneSet	exon	743397	743457	.	+	.	Parent=ucsf_hc.01_1.H88.00296
Supercontig_2.1	GeneSet	exon	743514	743607	.	+	.	Parent=ucsf_hc.01_1.H88.00296
Supercontig_2.1	GeneSet	exon	743672	743777	.	+	.	Parent=ucsf_hc.01_1.H88.00296
Supercontig_2.1	GeneSet	exon	743835	743934	.	+	.	Parent=ucsf_hc.01_1.H88.00296
Supercontig_2.1	GeneSet	exon	744000	744488	.	+	.	Parent=ucsf_hc.01_1.H88.00296
Supercontig_2.1	GeneSet	exon	744568	744639	.	+	.	Parent=ucsf_hc.01_1.H88.00296
Supercontig_2.1	GeneSet	exon	744716	744960	.	+	.	Parent=ucsf_hc.01_1.H88.00296
Supercontig_2.1	GeneSet	cds	742570	742625	.	+	0	ID=cds0000296;Parent=ucsf_hc.01_1.H88.00296
Supercontig_2.1	GeneSet	cds	742678	742723	.	+	0	ID=cds0000296;Parent=ucsf_hc.01_1.H88.00296
Supercontig_2.1	GeneSet	cds	742860	743071	.	+	0	ID=cds0000296;Parent=ucsf_hc.01_1.H88.00296
Supercontig_2.1	GeneSet	cds	743185	743202	.	+	0	ID=cds0000296;Parent=ucsf_hc.01_1.H88.00296
Supercontig_2.1	GeneSet	cds	743258	743324	.	+	0	ID=cds0000296;Parent=ucsf_hc.01_1.H88.00296
Supercontig_2.1	GeneSet	cds	743397	743457	.	+	0	ID=cds0000296;Parent=ucsf_hc.01_1.H88.00296
Supercontig_2.1	GeneSet	cds	743514	743607	.	+	0	ID=cds0000296;Parent=ucsf_hc.01_1.H88.00296
Supercontig_2.1	GeneSet	cds	743672	743777	.	+	0	ID=cds0000296;Parent=ucsf_hc.01_1.H88.00296
Supercontig_2.1	GeneSet	cds	743835	743934	.	+	0	ID=cds0000296;Parent=ucsf_hc.01_1.H88.00296
Supercontig_2.1	GeneSet	cds	744000	744488	.	+	0	ID=cds0000296;Parent=ucsf_hc.01_1.H88.00296
Supercontig_2.1	GeneSet	cds	744568	744639	.	+	0	ID=cds0000296;Parent=ucsf_hc.01_1.H88.00296
Supercontig_2.1	GeneSet	cds	744716	744786	.	+	0	ID=cds0000296;Parent=ucsf_hc.01_1.H88.00296
Supercontig_2.1	GeneSet	gene	744961	749568	.	+	.	ID=ucsf_hc.01_1.H88.00297;Name=ucsf_hc.01_1.H88.00297
Supercontig_2.1	GeneSet	exon	744961	745453	.	+	.	Parent=ucsf_hc.01_1.H88.00297
Supercontig_2.1	GeneSet	exon	745551	745966	.	+	.	Parent=ucsf_hc.01_1.H88.00297
Supercontig_2.1	GeneSet	exon	746052	749568	.	+	.	Parent=ucsf_hc.01_1.H88.00297
Supercontig_2.1	GeneSet	cds	745134	745453	.	+	0	ID=cds0000297;Parent=ucsf_hc.01_1.H88.00297
Supercontig_2.1	GeneSet	cds	745551	745966	.	+	0	ID=cds0000297;Parent=ucsf_hc.01_1.H88.00297
Supercontig_2.1	GeneSet	cds	746052	746707	.	+	0	ID=cds0000297;Parent=ucsf_hc.01_1.H88.00297
Supercontig_2.1	GeneSet	gene	748968	749960	.	-	.	ID=ucsf_hc.01_1.H88.00298;Name=ucsf_hc.01_1.H88.00298
Supercontig_2.1	GeneSet	exon	749715	749960	.	-	.	Parent=ucsf_hc.01_1.H88.00298
Supercontig_2.1	GeneSet	exon	748968	749665	.	-	.	Parent=ucsf_hc.01_1.H88.00298
Supercontig_2.1	GeneSet	gene	751260	751660	.	-	.	ID=ucsf_hc.01_1.H88.00299;Name=ucsf_hc.01_1.H88.00299
Supercontig_2.1	GeneSet	exon	751260	751660	.	-	.	Parent=ucsf_hc.01_1.H88.00299
Supercontig_2.1	GeneSet	gene	752786	758257	.	-	.	ID=ucsf_hc.01_1.H88.00300;Name=ucsf_hc.01_1.H88.00300
Supercontig_2.1	GeneSet	exon	757403	758257	.	-	.	Parent=ucsf_hc.01_1.H88.00300
Supercontig_2.1	GeneSet	exon	756463	757048	.	-	.	Parent=ucsf_hc.01_1.H88.00300
Supercontig_2.1	GeneSet	exon	755426	755928	.	-	.	Parent=ucsf_hc.01_1.H88.00300
Supercontig_2.1	GeneSet	exon	752786	755334	.	-	.	Parent=ucsf_hc.01_1.H88.00300
Supercontig_2.1	GeneSet	cds	756463	756585	.	-	0	ID=cds0000300;Parent=ucsf_hc.01_1.H88.00300
Supercontig_2.1	GeneSet	cds	755426	755928	.	-	0	ID=cds0000300;Parent=ucsf_hc.01_1.H88.00300
Supercontig_2.1	GeneSet	cds	753903	755334	.	-	0	ID=cds0000300;Parent=ucsf_hc.01_1.H88.00300
Supercontig_2.1	GeneSet	gene	757901	758215	.	+	.	ID=ucsf_hc.01_1.H88.00301;Name=ucsf_hc.01_1.H88.00301
Supercontig_2.1	GeneSet	exon	757901	758215	.	+	.	Parent=ucsf_hc.01_1.H88.00301
Supercontig_2.1	GeneSet	gene	758306	759174	.	+	.	ID=ucsf_hc.01_1.H88.00302;Name=ucsf_hc.01_1.H88.00302
Supercontig_2.1	GeneSet	exon	758306	759174	.	+	.	Parent=ucsf_hc.01_1.H88.00302
Supercontig_2.1	GeneSet	cds	758931	759155	.	+	0	ID=cds0000302;Parent=ucsf_hc.01_1.H88.00302
Supercontig_2.1	GeneSet	gene	759339	762625	.	+	.	ID=ucsf_hc.01_1.H88.00303;Name=ucsf_hc.01_1.H88.00303
Supercontig_2.1	GeneSet	exon	759339	760005	.	+	.	Parent=ucsf_hc.01_1.H88.00303
Supercontig_2.1	GeneSet	exon	760090	760171	.	+	.	Parent=ucsf_hc.01_1.H88.00303
Supercontig_2.1	GeneSet	exon	760349	761368	.	+	.	Parent=ucsf_hc.01_1.H88.00303
Supercontig_2.1	GeneSet	exon	761462	762625	.	+	.	Parent=ucsf_hc.01_1.H88.00303
Supercontig_2.1	GeneSet	cds	759821	760005	.	+	0	ID=cds0000303;Parent=ucsf_hc.01_1.H88.00303
Supercontig_2.1	GeneSet	cds	760090	760171	.	+	0	ID=cds0000303;Parent=ucsf_hc.01_1.H88.00303
Supercontig_2.1	GeneSet	cds	760349	761368	.	+	0	ID=cds0000303;Parent=ucsf_hc.01_1.H88.00303
Supercontig_2.1	GeneSet	cds	761462	762037	.	+	0	ID=cds0000303;Parent=ucsf_hc.01_1.H88.00303
Supercontig_2.1	GeneSet	gene	762252	762916	.	-	.	ID=ucsf_hc.01_1.H88.00304;Name=ucsf_hc.01_1.H88.00304
Supercontig_2.1	GeneSet	exon	762252	762916	.	-	.	Parent=ucsf_hc.01_1.H88.00304
Supercontig_2.1	GeneSet	gene	763096	766319	.	+	.	ID=ucsf_hc.01_1.H88.00305;Name=ucsf_hc.01_1.H88.00305
Supercontig_2.1	GeneSet	exon	763096	763192	.	+	.	Parent=ucsf_hc.01_1.H88.00305
Supercontig_2.1	GeneSet	exon	763287	764343	.	+	.	Parent=ucsf_hc.01_1.H88.00305
Supercontig_2.1	GeneSet	exon	764428	765727	.	+	.	Parent=ucsf_hc.01_1.H88.00305
Supercontig_2.1	GeneSet	exon	765991	766319	.	+	.	Parent=ucsf_hc.01_1.H88.00305
Supercontig_2.1	GeneSet	cds	763144	763192	.	+	0	ID=cds0000305;Parent=ucsf_hc.01_1.H88.00305
Supercontig_2.1	GeneSet	cds	763287	764343	.	+	0	ID=cds0000305;Parent=ucsf_hc.01_1.H88.00305
Supercontig_2.1	GeneSet	cds	764428	765055	.	+	0	ID=cds0000305;Parent=ucsf_hc.01_1.H88.00305
Supercontig_2.1	GeneSet	gene	766320	770037	.	+	.	ID=ucsf_hc.01_1.H88.00306;Name=ucsf_hc.01_1.H88.00306
Supercontig_2.1	GeneSet	exon	766320	766491	.	+	.	Parent=ucsf_hc.01_1.H88.00306
Supercontig_2.1	GeneSet	exon	766569	766689	.	+	.	Parent=ucsf_hc.01_1.H88.00306
Supercontig_2.1	GeneSet	exon	766778	766914	.	+	.	Parent=ucsf_hc.01_1.H88.00306
Supercontig_2.1	GeneSet	exon	766988	767105	.	+	.	Parent=ucsf_hc.01_1.H88.00306
Supercontig_2.1	GeneSet	exon	767170	767321	.	+	.	Parent=ucsf_hc.01_1.H88.00306
Supercontig_2.1	GeneSet	exon	767386	767748	.	+	.	Parent=ucsf_hc.01_1.H88.00306
Supercontig_2.1	GeneSet	exon	767805	767919	.	+	.	Parent=ucsf_hc.01_1.H88.00306
Supercontig_2.1	GeneSet	exon	767983	768697	.	+	.	Parent=ucsf_hc.01_1.H88.00306
Supercontig_2.1	GeneSet	exon	768815	768858	.	+	.	Parent=ucsf_hc.01_1.H88.00306
Supercontig_2.1	GeneSet	exon	768940	770037	.	+	.	Parent=ucsf_hc.01_1.H88.00306
Supercontig_2.1	GeneSet	cds	766455	766491	.	+	0	ID=cds0000306;Parent=ucsf_hc.01_1.H88.00306
Supercontig_2.1	GeneSet	cds	766569	766689	.	+	0	ID=cds0000306;Parent=ucsf_hc.01_1.H88.00306
Supercontig_2.1	GeneSet	cds	766778	766914	.	+	0	ID=cds0000306;Parent=ucsf_hc.01_1.H88.00306
Supercontig_2.1	GeneSet	cds	766988	767105	.	+	0	ID=cds0000306;Parent=ucsf_hc.01_1.H88.00306
Supercontig_2.1	GeneSet	cds	767170	767321	.	+	0	ID=cds0000306;Parent=ucsf_hc.01_1.H88.00306
Supercontig_2.1	GeneSet	cds	767386	767748	.	+	0	ID=cds0000306;Parent=ucsf_hc.01_1.H88.00306
Supercontig_2.1	GeneSet	cds	767805	767919	.	+	0	ID=cds0000306;Parent=ucsf_hc.01_1.H88.00306
Supercontig_2.1	GeneSet	cds	767983	768697	.	+	0	ID=cds0000306;Parent=ucsf_hc.01_1.H88.00306
Supercontig_2.1	GeneSet	cds	768815	768858	.	+	0	ID=cds0000306;Parent=ucsf_hc.01_1.H88.00306
Supercontig_2.1	GeneSet	cds	768940	769177	.	+	0	ID=cds0000306;Parent=ucsf_hc.01_1.H88.00306
Supercontig_2.1	GeneSet	gene	770670	772300	.	-	.	ID=ucsf_hc.01_1.H88.00307;Name=ucsf_hc.01_1.H88.00307
Supercontig_2.1	GeneSet	exon	772161	772300	.	-	.	Parent=ucsf_hc.01_1.H88.00307
Supercontig_2.1	GeneSet	exon	770670	772060	.	-	.	Parent=ucsf_hc.01_1.H88.00307
Supercontig_2.1	GeneSet	cds	770973	771173	.	-	0	ID=cds0000307;Parent=ucsf_hc.01_1.H88.00307
Supercontig_2.1	GeneSet	gene	772872	777340	.	+	.	ID=ucsf_hc.01_1.H88.00308;Name=ucsf_hc.01_1.H88.00308
Supercontig_2.1	GeneSet	exon	772872	773592	.	+	.	Parent=ucsf_hc.01_1.H88.00308
Supercontig_2.1	GeneSet	exon	773686	774219	.	+	.	Parent=ucsf_hc.01_1.H88.00308
Supercontig_2.1	GeneSet	exon	774274	777340	.	+	.	Parent=ucsf_hc.01_1.H88.00308
Supercontig_2.1	GeneSet	cds	773711	774219	.	+	0	ID=cds0000308;Parent=ucsf_hc.01_1.H88.00308
Supercontig_2.1	GeneSet	cds	774274	775126	.	+	0	ID=cds0000308;Parent=ucsf_hc.01_1.H88.00308
Supercontig_2.1	GeneSet	gene	773071	779474	.	-	.	ID=ucsf_hc.01_1.H88.00309;Name=ucsf_hc.01_1.H88.00309
Supercontig_2.1	GeneSet	exon	779322	779474	.	-	.	Parent=ucsf_hc.01_1.H88.00309
Supercontig_2.1	GeneSet	exon	774274	779236	.	-	.	Parent=ucsf_hc.01_1.H88.00309
Supercontig_2.1	GeneSet	exon	773686	774219	.	-	.	Parent=ucsf_hc.01_1.H88.00309
Supercontig_2.1	GeneSet	exon	773071	773592	.	-	.	Parent=ucsf_hc.01_1.H88.00309
Supercontig_2.1	GeneSet	cds	779322	779336	.	-	0	ID=cds0000309;Parent=ucsf_hc.01_1.H88.00309
Supercontig_2.1	GeneSet	cds	777665	779236	.	-	0	ID=cds0000309;Parent=ucsf_hc.01_1.H88.00309
Supercontig_2.1	GeneSet	gene	779548	781334	.	+	.	ID=ucsf_hc.01_1.H88.00310;Name=ucsf_hc.01_1.H88.00310
Supercontig_2.1	GeneSet	exon	779548	781334	.	+	.	Parent=ucsf_hc.01_1.H88.00310
Supercontig_2.1	GeneSet	cds	779678	781177	.	+	0	ID=cds0000310;Parent=ucsf_hc.01_1.H88.00310
Supercontig_2.1	GeneSet	gene	781408	783388	.	+	.	ID=ucsf_hc.01_1.H88.00311;Name=ucsf_hc.01_1.H88.00311
Supercontig_2.1	GeneSet	exon	781408	783388	.	+	.	Parent=ucsf_hc.01_1.H88.00311
Supercontig_2.1	GeneSet	cds	781775	783208	.	+	0	ID=cds0000311;Parent=ucsf_hc.01_1.H88.00311
Supercontig_2.1	GeneSet	gene	783539	787713	.	+	.	ID=ucsf_hc.01_1.H88.00312;Name=ucsf_hc.01_1.H88.00312
Supercontig_2.1	GeneSet	exon	783539	787713	.	+	.	Parent=ucsf_hc.01_1.H88.00312
Supercontig_2.1	GeneSet	cds	783818	785833	.	+	0	ID=cds0000312;Parent=ucsf_hc.01_1.H88.00312
Supercontig_2.1	GeneSet	gene	786752	788335	.	-	.	ID=ucsf_hc.01_1.H88.00313;Name=ucsf_hc.01_1.H88.00313
Supercontig_2.1	GeneSet	exon	786752	788335	.	-	.	Parent=ucsf_hc.01_1.H88.00313
Supercontig_2.1	GeneSet	cds	787525	788226	.	-	0	ID=cds0000313;Parent=ucsf_hc.01_1.H88.00313
Supercontig_2.1	GeneSet	gene	788694	789949	.	-	.	ID=ucsf_hc.01_1.H88.00314;Name=ucsf_hc.01_1.H88.00314
Supercontig_2.1	GeneSet	exon	789041	789949	.	-	.	Parent=ucsf_hc.01_1.H88.00314
Supercontig_2.1	GeneSet	exon	788694	788895	.	-	.	Parent=ucsf_hc.01_1.H88.00314
Supercontig_2.1	GeneSet	cds	789141	789539	.	-	0	ID=cds0000314;Parent=ucsf_hc.01_1.H88.00314
Supercontig_2.1	GeneSet	gene	789989	790489	.	+	.	ID=ucsf_hc.01_1.H88.00315;Name=ucsf_hc.01_1.H88.00315
Supercontig_2.1	GeneSet	exon	789989	790355	.	+	.	Parent=ucsf_hc.01_1.H88.00315
Supercontig_2.1	GeneSet	exon	790409	790489	.	+	.	Parent=ucsf_hc.01_1.H88.00315
Supercontig_2.1	GeneSet	gene	790720	791911	.	+	.	ID=ucsf_hc.01_1.H88.00316;Name=ucsf_hc.01_1.H88.00316
Supercontig_2.1	GeneSet	exon	790720	791435	.	+	.	Parent=ucsf_hc.01_1.H88.00316
Supercontig_2.1	GeneSet	exon	791487	791911	.	+	.	Parent=ucsf_hc.01_1.H88.00316
Supercontig_2.1	GeneSet	cds	791325	791435	.	+	0	ID=cds0000316;Parent=ucsf_hc.01_1.H88.00316
Supercontig_2.1	GeneSet	cds	791487	791783	.	+	0	ID=cds0000316;Parent=ucsf_hc.01_1.H88.00316
Supercontig_2.1	GeneSet	gene	791546	792713	.	-	.	ID=ucsf_hc.01_1.H88.00317;Name=ucsf_hc.01_1.H88.00317
Supercontig_2.1	GeneSet	exon	791546	792713	.	-	.	Parent=ucsf_hc.01_1.H88.00317
Supercontig_2.1	GeneSet	cds	792076	792369	.	-	0	ID=cds0000317;Parent=ucsf_hc.01_1.H88.00317
Supercontig_2.1	GeneSet	gene	794022	794336	.	-	.	ID=ucsf_hc.01_1.H88.00318;Name=ucsf_hc.01_1.H88.00318
Supercontig_2.1	GeneSet	exon	794022	794336	.	-	.	Parent=ucsf_hc.01_1.H88.00318
Supercontig_2.1	GeneSet	cds	794077	794259	.	-	0	ID=cds0000318;Parent=ucsf_hc.01_1.H88.00318
Supercontig_2.1	GeneSet	gene	796444	796963	.	-	.	ID=ucsf_hc.01_1.H88.00319;Name=ucsf_hc.01_1.H88.00319
Supercontig_2.1	GeneSet	exon	796444	796963	.	-	.	Parent=ucsf_hc.01_1.H88.00319
Supercontig_2.1	GeneSet	cds	796545	796778	.	-	0	ID=cds0000319;Parent=ucsf_hc.01_1.H88.00319
Supercontig_2.1	GeneSet	gene	796810	798915	.	+	.	ID=ucsf_hc.01_1.H88.00320;Name=ucsf_hc.01_1.H88.00320
Supercontig_2.1	GeneSet	exon	796810	797177	.	+	.	Parent=ucsf_hc.01_1.H88.00320
Supercontig_2.1	GeneSet	exon	797352	798396	.	+	.	Parent=ucsf_hc.01_1.H88.00320
Supercontig_2.1	GeneSet	exon	798635	798915	.	+	.	Parent=ucsf_hc.01_1.H88.00320
Supercontig_2.1	GeneSet	cds	797084	797177	.	+	0	ID=cds0000320;Parent=ucsf_hc.01_1.H88.00320
Supercontig_2.1	GeneSet	cds	797352	798396	.	+	0	ID=cds0000320;Parent=ucsf_hc.01_1.H88.00320
Supercontig_2.1	GeneSet	cds	798635	798776	.	+	0	ID=cds0000320;Parent=ucsf_hc.01_1.H88.00320
Supercontig_2.1	GeneSet	gene	799301	803090	.	-	.	ID=ucsf_hc.01_1.H88.00321;Name=ucsf_hc.01_1.H88.00321
Supercontig_2.1	GeneSet	exon	802066	803090	.	-	.	Parent=ucsf_hc.01_1.H88.00321
Supercontig_2.1	GeneSet	exon	801353	801698	.	-	.	Parent=ucsf_hc.01_1.H88.00321
Supercontig_2.1	GeneSet	exon	801202	801289	.	-	.	Parent=ucsf_hc.01_1.H88.00321
Supercontig_2.1	GeneSet	exon	800666	801080	.	-	.	Parent=ucsf_hc.01_1.H88.00321
Supercontig_2.1	GeneSet	exon	799301	800588	.	-	.	Parent=ucsf_hc.01_1.H88.00321
Supercontig_2.1	GeneSet	cds	801353	801621	.	-	0	ID=cds0000321;Parent=ucsf_hc.01_1.H88.00321
Supercontig_2.1	GeneSet	cds	801202	801289	.	-	0	ID=cds0000321;Parent=ucsf_hc.01_1.H88.00321
Supercontig_2.1	GeneSet	cds	800666	801080	.	-	0	ID=cds0000321;Parent=ucsf_hc.01_1.H88.00321
Supercontig_2.1	GeneSet	cds	800575	800588	.	-	0	ID=cds0000321;Parent=ucsf_hc.01_1.H88.00321
Supercontig_2.1	GeneSet	gene	804243	806481	.	+	.	ID=ucsf_hc.01_1.H88.00322;Name=ucsf_hc.01_1.H88.00322
Supercontig_2.1	GeneSet	exon	804243	806481	.	+	.	Parent=ucsf_hc.01_1.H88.00322
Supercontig_2.1	GeneSet	cds	804675	805220	.	+	0	ID=cds0000322;Parent=ucsf_hc.01_1.H88.00322
Supercontig_2.1	GeneSet	gene	806559	807568	.	-	.	ID=ucsf_hc.01_1.H88.00323;Name=ucsf_hc.01_1.H88.00323
Supercontig_2.1	GeneSet	exon	807383	807568	.	-	.	Parent=ucsf_hc.01_1.H88.00323
Supercontig_2.1	GeneSet	exon	806559	807310	.	-	.	Parent=ucsf_hc.01_1.H88.00323
Supercontig_2.1	GeneSet	cds	806800	807036	.	-	0	ID=cds0000323;Parent=ucsf_hc.01_1.H88.00323
Supercontig_2.1	GeneSet	gene	807886	810512	.	+	.	ID=ucsf_hc.01_1.H88.00324;Name=ucsf_hc.01_1.H88.00324
Supercontig_2.1	GeneSet	exon	807886	808342	.	+	.	Parent=ucsf_hc.01_1.H88.00324
Supercontig_2.1	GeneSet	exon	808442	809960	.	+	.	Parent=ucsf_hc.01_1.H88.00324
Supercontig_2.1	GeneSet	exon	810042	810512	.	+	.	Parent=ucsf_hc.01_1.H88.00324
Supercontig_2.1	GeneSet	cds	808030	808342	.	+	0	ID=cds0000324;Parent=ucsf_hc.01_1.H88.00324
Supercontig_2.1	GeneSet	cds	808442	809960	.	+	0	ID=cds0000324;Parent=ucsf_hc.01_1.H88.00324
Supercontig_2.1	GeneSet	cds	810042	810138	.	+	0	ID=cds0000324;Parent=ucsf_hc.01_1.H88.00324
Supercontig_2.1	GeneSet	gene	810042	810545	.	-	.	ID=ucsf_hc.01_1.H88.00325;Name=ucsf_hc.01_1.H88.00325
Supercontig_2.1	GeneSet	exon	810042	810545	.	-	.	Parent=ucsf_hc.01_1.H88.00325
Supercontig_2.1	GeneSet	gene	810645	814154	.	+	.	ID=ucsf_hc.01_1.H88.00326;Name=ucsf_hc.01_1.H88.00326
Supercontig_2.1	GeneSet	exon	810645	811050	.	+	.	Parent=ucsf_hc.01_1.H88.00326
Supercontig_2.1	GeneSet	exon	811424	811555	.	+	.	Parent=ucsf_hc.01_1.H88.00326
Supercontig_2.1	GeneSet	exon	811645	811650	.	+	.	Parent=ucsf_hc.01_1.H88.00326
Supercontig_2.1	GeneSet	exon	811731	811891	.	+	.	Parent=ucsf_hc.01_1.H88.00326
Supercontig_2.1	GeneSet	exon	812375	812445	.	+	.	Parent=ucsf_hc.01_1.H88.00326
Supercontig_2.1	GeneSet	exon	812533	812629	.	+	.	Parent=ucsf_hc.01_1.H88.00326
Supercontig_2.1	GeneSet	exon	812686	814154	.	+	.	Parent=ucsf_hc.01_1.H88.00326
Supercontig_2.1	GeneSet	cds	810999	811050	.	+	0	ID=cds0000326;Parent=ucsf_hc.01_1.H88.00326
Supercontig_2.1	GeneSet	cds	811424	811555	.	+	0	ID=cds0000326;Parent=ucsf_hc.01_1.H88.00326
Supercontig_2.1	GeneSet	cds	811645	811650	.	+	0	ID=cds0000326;Parent=ucsf_hc.01_1.H88.00326
Supercontig_2.1	GeneSet	cds	811731	811891	.	+	0	ID=cds0000326;Parent=ucsf_hc.01_1.H88.00326
Supercontig_2.1	GeneSet	cds	812375	812445	.	+	0	ID=cds0000326;Parent=ucsf_hc.01_1.H88.00326
Supercontig_2.1	GeneSet	cds	812533	812629	.	+	0	ID=cds0000326;Parent=ucsf_hc.01_1.H88.00326
Supercontig_2.1	GeneSet	cds	812686	813072	.	+	0	ID=cds0000326;Parent=ucsf_hc.01_1.H88.00326
Supercontig_2.1	GeneSet	gene	814309	815869	.	+	.	ID=ucsf_hc.01_1.H88.00327;Name=ucsf_hc.01_1.H88.00327
Supercontig_2.1	GeneSet	exon	814309	815114	.	+	.	Parent=ucsf_hc.01_1.H88.00327
Supercontig_2.1	GeneSet	exon	815235	815869	.	+	.	Parent=ucsf_hc.01_1.H88.00327
Supercontig_2.1	GeneSet	cds	814422	815114	.	+	0	ID=cds0000327;Parent=ucsf_hc.01_1.H88.00327
Supercontig_2.1	GeneSet	cds	815235	815414	.	+	0	ID=cds0000327;Parent=ucsf_hc.01_1.H88.00327
Supercontig_2.1	GeneSet	gene	815870	818672	.	+	.	ID=ucsf_hc.01_1.H88.00328;Name=ucsf_hc.01_1.H88.00328
Supercontig_2.1	GeneSet	exon	815870	816103	.	+	.	Parent=ucsf_hc.01_1.H88.00328
Supercontig_2.1	GeneSet	exon	816180	818672	.	+	.	Parent=ucsf_hc.01_1.H88.00328
Supercontig_2.1	GeneSet	cds	816324	818216	.	+	0	ID=cds0000328;Parent=ucsf_hc.01_1.H88.00328
Supercontig_2.1	GeneSet	gene	818194	822438	.	-	.	ID=ucsf_hc.01_1.H88.00329;Name=ucsf_hc.01_1.H88.00329
Supercontig_2.1	GeneSet	exon	822390	822438	.	-	.	Parent=ucsf_hc.01_1.H88.00329
Supercontig_2.1	GeneSet	exon	818194	822158	.	-	.	Parent=ucsf_hc.01_1.H88.00329
Supercontig_2.1	GeneSet	cds	818958	821999	.	-	0	ID=cds0000329;Parent=ucsf_hc.01_1.H88.00329
Supercontig_2.1	GeneSet	gene	822911	824580	.	+	.	ID=ucsf_hc.01_1.H88.00330;Name=ucsf_hc.01_1.H88.00330
Supercontig_2.1	GeneSet	exon	822911	824580	.	+	.	Parent=ucsf_hc.01_1.H88.00330
Supercontig_2.1	GeneSet	cds	823677	824408	.	+	0	ID=cds0000330;Parent=ucsf_hc.01_1.H88.00330
Supercontig_2.1	GeneSet	gene	882043	882419	.	+	.	ID=ucsf_hc.01_1.H88.00331;Name=ucsf_hc.01_1.H88.00331
Supercontig_2.1	GeneSet	exon	882043	882419	.	+	.	Parent=ucsf_hc.01_1.H88.00331
Supercontig_2.1	GeneSet	gene	884718	887629	.	-	.	ID=ucsf_hc.01_1.H88.00332;Name=ucsf_hc.01_1.H88.00332
Supercontig_2.1	GeneSet	exon	887439	887629	.	-	.	Parent=ucsf_hc.01_1.H88.00332
Supercontig_2.1	GeneSet	exon	884718	887348	.	-	.	Parent=ucsf_hc.01_1.H88.00332
Supercontig_2.1	GeneSet	cds	887439	887483	.	-	0	ID=cds0000332;Parent=ucsf_hc.01_1.H88.00332
Supercontig_2.1	GeneSet	cds	885192	887348	.	-	0	ID=cds0000332;Parent=ucsf_hc.01_1.H88.00332
Supercontig_2.1	GeneSet	gene	887784	889521	.	+	.	ID=ucsf_hc.01_1.H88.00333;Name=ucsf_hc.01_1.H88.00333
Supercontig_2.1	GeneSet	exon	887784	888000	.	+	.	Parent=ucsf_hc.01_1.H88.00333
Supercontig_2.1	GeneSet	exon	888147	888402	.	+	.	Parent=ucsf_hc.01_1.H88.00333
Supercontig_2.1	GeneSet	exon	888475	888559	.	+	.	Parent=ucsf_hc.01_1.H88.00333
Supercontig_2.1	GeneSet	exon	888619	889521	.	+	.	Parent=ucsf_hc.01_1.H88.00333
Supercontig_2.1	GeneSet	cds	887961	888000	.	+	0	ID=cds0000333;Parent=ucsf_hc.01_1.H88.00333
Supercontig_2.1	GeneSet	cds	888147	888402	.	+	0	ID=cds0000333;Parent=ucsf_hc.01_1.H88.00333
Supercontig_2.1	GeneSet	cds	888475	888559	.	+	0	ID=cds0000333;Parent=ucsf_hc.01_1.H88.00333
Supercontig_2.1	GeneSet	cds	888619	889326	.	+	0	ID=cds0000333;Parent=ucsf_hc.01_1.H88.00333
Supercontig_2.1	GeneSet	gene	889522	892930	.	+	.	ID=ucsf_hc.01_1.H88.00334;Name=ucsf_hc.01_1.H88.00334
Supercontig_2.1	GeneSet	exon	889522	890107	.	+	.	Parent=ucsf_hc.01_1.H88.00334
Supercontig_2.1	GeneSet	exon	890246	890617	.	+	.	Parent=ucsf_hc.01_1.H88.00334
Supercontig_2.1	GeneSet	exon	890787	891277	.	+	.	Parent=ucsf_hc.01_1.H88.00334
Supercontig_2.1	GeneSet	exon	891356	891439	.	+	.	Parent=ucsf_hc.01_1.H88.00334
Supercontig_2.1	GeneSet	exon	891495	892930	.	+	.	Parent=ucsf_hc.01_1.H88.00334
Supercontig_2.1	GeneSet	cds	889716	890105	.	+	0	ID=cds0000334;Parent=ucsf_hc.01_1.H88.00334
Supercontig_2.1	GeneSet	gene	891298	895052	.	-	.	ID=ucsf_hc.01_1.H88.00335;Name=ucsf_hc.01_1.H88.00335
Supercontig_2.1	GeneSet	exon	895002	895052	.	-	.	Parent=ucsf_hc.01_1.H88.00335
Supercontig_2.1	GeneSet	exon	894450	894929	.	-	.	Parent=ucsf_hc.01_1.H88.00335
Supercontig_2.1	GeneSet	exon	894212	894362	.	-	.	Parent=ucsf_hc.01_1.H88.00335
Supercontig_2.1	GeneSet	exon	892723	894157	.	-	.	Parent=ucsf_hc.01_1.H88.00335
Supercontig_2.1	GeneSet	exon	891298	892655	.	-	.	Parent=ucsf_hc.01_1.H88.00335
Supercontig_2.1	GeneSet	cds	894450	894677	.	-	0	ID=cds0000335;Parent=ucsf_hc.01_1.H88.00335
Supercontig_2.1	GeneSet	cds	894212	894362	.	-	0	ID=cds0000335;Parent=ucsf_hc.01_1.H88.00335
Supercontig_2.1	GeneSet	cds	892723	894157	.	-	0	ID=cds0000335;Parent=ucsf_hc.01_1.H88.00335
Supercontig_2.1	GeneSet	cds	891650	892655	.	-	0	ID=cds0000335;Parent=ucsf_hc.01_1.H88.00335
Supercontig_2.1	GeneSet	gene	895367	897673	.	-	.	ID=ucsf_hc.01_1.H88.00336;Name=ucsf_hc.01_1.H88.00336
Supercontig_2.1	GeneSet	exon	897111	897673	.	-	.	Parent=ucsf_hc.01_1.H88.00336
Supercontig_2.1	GeneSet	exon	895367	897026	.	-	.	Parent=ucsf_hc.01_1.H88.00336
Supercontig_2.1	GeneSet	cds	896373	896726	.	-	0	ID=cds0000336;Parent=ucsf_hc.01_1.H88.00336
Supercontig_2.1	GeneSet	gene	898664	899079	.	+	.	ID=ucsf_hc.01_1.H88.00337;Name=ucsf_hc.01_1.H88.00337
Supercontig_2.1	GeneSet	exon	898664	899079	.	+	.	Parent=ucsf_hc.01_1.H88.00337
Supercontig_2.1	GeneSet	gene	898775	902046	.	-	.	ID=ucsf_hc.01_1.H88.00338;Name=ucsf_hc.01_1.H88.00338
Supercontig_2.1	GeneSet	exon	901947	902046	.	-	.	Parent=ucsf_hc.01_1.H88.00338
Supercontig_2.1	GeneSet	exon	900920	901833	.	-	.	Parent=ucsf_hc.01_1.H88.00338
Supercontig_2.1	GeneSet	exon	900719	900811	.	-	.	Parent=ucsf_hc.01_1.H88.00338
Supercontig_2.1	GeneSet	exon	898775	900541	.	-	.	Parent=ucsf_hc.01_1.H88.00338
Supercontig_2.1	GeneSet	cds	900719	900735	.	-	0	ID=cds0000338;Parent=ucsf_hc.01_1.H88.00338
Supercontig_2.1	GeneSet	cds	899161	900541	.	-	0	ID=cds0000338;Parent=ucsf_hc.01_1.H88.00338
Supercontig_2.1	GeneSet	gene	902358	903927	.	-	.	ID=ucsf_hc.01_1.H88.00339;Name=ucsf_hc.01_1.H88.00339
Supercontig_2.1	GeneSet	exon	903817	903927	.	-	.	Parent=ucsf_hc.01_1.H88.00339
Supercontig_2.1	GeneSet	exon	903541	903725	.	-	.	Parent=ucsf_hc.01_1.H88.00339
Supercontig_2.1	GeneSet	exon	903015	903470	.	-	.	Parent=ucsf_hc.01_1.H88.00339
Supercontig_2.1	GeneSet	exon	902358	902882	.	-	.	Parent=ucsf_hc.01_1.H88.00339
Supercontig_2.1	GeneSet	cds	903817	903864	.	-	0	ID=cds0000339;Parent=ucsf_hc.01_1.H88.00339
Supercontig_2.1	GeneSet	cds	903541	903725	.	-	0	ID=cds0000339;Parent=ucsf_hc.01_1.H88.00339
Supercontig_2.1	GeneSet	cds	903015	903470	.	-	0	ID=cds0000339;Parent=ucsf_hc.01_1.H88.00339
Supercontig_2.1	GeneSet	cds	902423	902882	.	-	0	ID=cds0000339;Parent=ucsf_hc.01_1.H88.00339
Supercontig_2.1	GeneSet	gene	904047	911430	.	-	.	ID=ucsf_hc.01_1.H88.00340;Name=ucsf_hc.01_1.H88.00340
Supercontig_2.1	GeneSet	exon	911186	911430	.	-	.	Parent=ucsf_hc.01_1.H88.00340
Supercontig_2.1	GeneSet	exon	910794	911118	.	-	.	Parent=ucsf_hc.01_1.H88.00340
Supercontig_2.1	GeneSet	exon	905708	910722	.	-	.	Parent=ucsf_hc.01_1.H88.00340
Supercontig_2.1	GeneSet	exon	904750	905649	.	-	.	Parent=ucsf_hc.01_1.H88.00340
Supercontig_2.1	GeneSet	exon	904047	904687	.	-	.	Parent=ucsf_hc.01_1.H88.00340
Supercontig_2.1	GeneSet	cds	910794	911100	.	-	0	ID=cds0000340;Parent=ucsf_hc.01_1.H88.00340
Supercontig_2.1	GeneSet	cds	905708	910722	.	-	0	ID=cds0000340;Parent=ucsf_hc.01_1.H88.00340
Supercontig_2.1	GeneSet	cds	904750	905649	.	-	0	ID=cds0000340;Parent=ucsf_hc.01_1.H88.00340
Supercontig_2.1	GeneSet	cds	904625	904687	.	-	0	ID=cds0000340;Parent=ucsf_hc.01_1.H88.00340
Supercontig_2.1	GeneSet	gene	911505	912113	.	-	.	ID=ucsf_hc.01_1.H88.00341;Name=ucsf_hc.01_1.H88.00341
Supercontig_2.1	GeneSet	exon	911505	912113	.	-	.	Parent=ucsf_hc.01_1.H88.00341
Supercontig_2.1	GeneSet	gene	912682	917974	.	+	.	ID=ucsf_hc.01_1.H88.00342;Name=ucsf_hc.01_1.H88.00342
Supercontig_2.1	GeneSet	exon	912682	912938	.	+	.	Parent=ucsf_hc.01_1.H88.00342
Supercontig_2.1	GeneSet	exon	913008	913112	.	+	.	Parent=ucsf_hc.01_1.H88.00342
Supercontig_2.1	GeneSet	exon	913189	913475	.	+	.	Parent=ucsf_hc.01_1.H88.00342
Supercontig_2.1	GeneSet	exon	913535	913746	.	+	.	Parent=ucsf_hc.01_1.H88.00342
[truncated: 66,597 more rows]
