# Supplementary material for: Genome-Wide Reprogramming of Transcript Architecture by Temperature Specifies the Developmental States of the Human Pathogen Histoplasma
Source: PLoS Genet. 2015 Jul 15;11(7):e1005395. doi: 10.1371/journal.pgen.1005395 (PMC4503680; doi:10.1371/journal.pgen.1005395)
Supplement: S5 Data — (FASTA) [file pgen.1005395.s026.fasta]

>ucsf_hc.01_1.G217B.00001
AACCCATTATATTCAAATCAATACAACTTTGAAAAAGCTCAGTGGACAGAAGTGAAAAGAATGATTGAAAAGTTGAAATT
AGAGAATAGAGAAACTCTTTATTGGAAATCAGATACAAATCTTACAGATAAAATGCTTGAAGACAGAGCAAATTTAATCA
CTGAGATTATTCTTTCAAGTATAAAGAAATATATTCCATTGAAAAGAGTCTCTGAATTCTCTAAGCCTTGGTGGAATGAT
GAGATTTCAAATAAAAGAAGACATTTAGCTAGAGTTAAAAAAGATTGGAAAGAAGATCTTGTTTCATTTGAGTATTTAAA
GAATATTAGAAATGATTATTTCTCAACAATTAAAAAGGCAAAGACTGATTGTTGGAATAACTTTCTAGAAAATGCTCAGG
GGAAAGAGATCTTCAAAGCTTTTAGATATACTAAGTCAAAAACAATGTCTAAGCTACCAACATTAACTTATAATTTCCAG
AATGAGGAAATTATAGCTAGCTCATTTGAAGATAAATGTCAAGCTTTTATGAGAATATTATTTCCATCATCAAATAATTC
AACTGAGATTTGTTCTTTGCAAGA

>ucsf_hc.01_1.G217B.00002
CCGCCCCGAACTTTCCCCTATAAGAACCCCCTTCGTACGACCTTTTCTTCTGATTTCTTTTCTCTTTCTTTCCTTAATCA
ATTCGTAATCTGTAATTAGGATAGTACCAAATCGTTAATCGAAGTACGCCCGTTACAATCTGTTTCATGTCAAAAAGAAC
TATTCAGTTGCTTTTTGATGGAATGAGACAAGATATAACAGATATTGAGATAGGAGTTCCTCAGGGTTCCCCAGTCTCAC
CCATTTTGTTTGCTATATTTATCAAGTTTCTATTTATTGATAGACAAATGGCAATTATGGTGAGAACTCCAAGCTATGTG
GATGATTTAGGCCT

>ucsf_hc.01_1.G217B.00003
ATTCATCTTCACTGGGTGCCTGCTCACATGGGTATATATGGCAATGAAATGGCTGATAAAGCTGCAAAAAGAGCCACTGA
GTTAGAAGTCTGCTGTCAAAGAATTGTAACATGGTCTTTTATTAAAAGAAGAATAAGAGAATTATGTTTACAAAAGTGGC
AAGATGTCTGGTTCATGCAAAGAAAAAGTGTGCATTATTCCAGATTTGAAACTAAGCCAAAGTGGAAGACTTGCTCAATA
AAGTGTAAGAAGAAACTTTTTGCTACAATAATGCAGCTAAAGCTTGGACATGAACATTTCAAATCATATTTAGCAAAGTT
TAAAGATGATTTAAATGATCTATGTTCAGATTGTCAGTTATATGAAAATCCAGAGCATCTTCTGTTACTTTGTACAAAGT
ATTCAGAACTAAGATTGAGACTGAGAG

>ucsf_hc.01_1.G217B.00004
CCATGTAACGGGCGTACTTCGATTAACGATTTGGTACTATCCTAATTACAGATTATGAATTGATTAAGGAAAGAAAGAGA
AAAGAAATCAGAAGAAAAGGTTGTATGAAGAAGATTCTTATAGAGAAAAGTTCAGAGTGAAAGAATATCAGAAGCCACTT
CACAGTAAAATGTGAAGTGAAAGAACATTAAGAGATACACATAAGAATCATTAGAAGTTATGTGAGTGTGGAATATGAGA
CAGAGGAACATTAAGAGCTACACAGAAGAATTATTAGAAACTATATGAATATAGAACACAGAGCAGAAGAACATAAGAAG
CTACACAGAAGAATTATTAGAGACTACACAAGCACAGAACACAGAATGAAGAAACATAAGAAGCTACACAGAAGAATTGT
TAGAGACTATATGAATATGAAGCATGAAGCAGAAGAATGTTAAAAGCTACACAGAAGAATCATTAGAA

>ucsf_hc.01_1.G217B.00005
AACCAGAGGCGTTTGAGGGATATCGGCCACATCTGCTGTTCGATCTTGTAATTTCTTCCCTTTTTGAGTGCTGGCGACAA
TCCGGCGCCGTACATCGGTTAGTCGGCCATGTCTACCGCTCCGGCTCGTGTCCACAAGCGGGCTTATCAGGTATGACCCT
CTGAGACGGAGTTGAATGAGAATGCCATCAGCATTTTGCCCTGTTTTTGTTCATCTCTACTGTCATAACATGCTTCTACG
TAATGGTTTTTGGAATTTATATGAATAGCCTGATATGTTTATTTATAGGCTTGCATTCCCTGTCGCGAACGCAGAGTTCG
TTGCGACCTGGGATCCGTTGACTCCCCTCATGATGGCCCATGTGGAAGATGCCGGCGGGAACGGAAATTCTGTCATTTCT
CCGCTACTAGAGGAAAAAGGAAGGCATCGACAACATCAGGAATTTCTCGACAAACTACTCAACAGCCAGCAGAGGGTTAT
CTGCCTCAGTCTGAGCGACCTAGTCCTCTTGCTAGTCCGTATGGCAGAATCCTCGATGAGTTTAACCCAGAGGCCAATTC
TCTTGCAACACGGGGTGGTAATGGTAGTCAAATCAGAATACCTCAGGATATCATACGACAGATGACATCCGGCGATTATC
GACCCCAAAGTGGCTCGTATGGTGGTGAGAAAACAGTAGCAGCCCTCCTTCGTGACGCTGCCTACACTTCCCATGACGCC
CTAAAGCTTCTTTGGGAAGCAGGGAGACATAGCGAACGAGAGCGGGGAATTGTACCTGGCACCGCAACATCTGCAAAACC
TTCCGAAACTACCAGCGGGCCCTTGCGGCCATCTGTGACTTCATCAAGGAAGCACAGCTCTGGGACCGACGATCCCCGCC
AACCTTGGTCGAATTTGCGTTTTGTTCGAACAGGCCTTTTTACTGCGGAGGAAGCCATGGACCTCGTCAACTATTTTCAT
GCTTACCTCGCGCCATTTACCCCTGTTTCGTCTTCCTCCTTTCAGGACCCATCCATGCATCCAACCTTGCTGGTCGAAGA
ACCCATTCTTGCTGTCACAATATTGATGCTGGCCTCTCGGTACATGAAGCTCTCGGGTCCCGGATCGATTTCTAGGTCTT
ATATGGTTCACGAACGCCTATGGCAACATCTACAGGGAATGATTTCTCGCATGATATTTGGCCAAGAACAGTTCGCTGGT
GCTACCCATGATAACGGTTCCTCAACTGATTTTTCCGGCCAAGCTGCTGAGTCCGCTCTTGCTGGATCGACCTTTGGAAG
TCTTCGCACCTTGGGGACATGTGAAGCTTTGCTTTTGCTATCTGAATGGCATCCTCGCTCCCTGAATGTTCCAGCTGGTG
ATGACGGAGACAGCATAATTGTGAAAGATGAGGTCCGACGGACCCGGGCCAGCACTGCCGGAATTGGTGGCCGCATTCGG
ATTGACTGGCTCGAACCTGTTTGGAGATCGGATCGGATGTGCTGGTCCATGCTGGGGAATGCGCTGGCGCTTGCGGTTGA
GCTTGGTATCTTCGATGAATATGATAACACAACCATAGGAGCTCGGGAATCACGCCGGGATATATGGAACGACCCGTCCT
CGAGCCAGCGAGCATATCGCGTACAGCATTTACTTTGGGTATATCTCACCCAGACCTCGGGAAGGCTAGGGTGGAAAAAT
CTGACATCGGTATCTGTAAGCCACCATGAGGCTAGTCTGAAGCATGGTGATACTATTCGATGTTGGATAGGAGTTGCGTC
GCTCATGAAACGAGGAAACGAGCTTCTGTTTACTTCTCGAGAGAGAACAAAGGAGATGGTTCGAAGTGGTGAATATCTTG
CAATTCTTCGTATTCTCAACCCTTTGCTCAGGGAGTGGCAGATGGAGTTTGATCGAGCAAAACTCTCAAAACCGATGCGG
GCCATACTTTCGATAGAGTATGGATATGTTCGAGTGTCCATCAACAGCGTAGCTCTTCAAGCTATTATTGAGCACCGTAG
CCGCGTTACCAGTGACGGTACAGATATGCGAGTTTCATCGGTGCTTAATACCTCCGAAGGAAATAGTGAATATTTTATGG
AAGTGGTTCTTGCCGCTCGCTCCATTCTGCAAACAGTCGTGGACGATCTCGTGCCCAACGATCACCTACGACATGTTCCC
ATACGAACCTATTCGAGGATCCTCGCAGGAGCGATGTTTTGTTTGAAGGCATTTGCCCTTGGAGATAAGGATGAAGAAAC
TGTGGTCTCGCTCGAGTTAGTTGAGCGTACCGCAGATGCGCTTTGTACATGTGTAGTGGATGACGTTCACTTGAGCAACC
GGTTTGGTGAACTTCTCTCGGCGTTAGCAACAAGTCTTCGAAGTCGGGTAATGAGAGCCATAAGAAATGAGAATTACCAG
AGCGAGAATATGACTCCCGGTAATACTCCATCACAACGCCAAGATGGAGCTACCGCAGATATTCCTACCACCTCTAACCC
TAGCTCTTACGACCCACCTGCCGACTCAGCAGATACTGAACCTATGGTGACCCCGAAGCCAGATTACAATTTACAAAACT
CATCAAGTGTCCCTGCAGCAACTGGCGAACCAAGCGCTTATCAGCCTGTCAATCCAACCAATGGAATTTTCGAGCAAAGC
TCCTTTCATCAGGATCCTCTGATGAGCTTCGCTGGCTTAGGCCCAAATCAGCTGGGGTGGTCGGGTGGGCAGGACTTTTT
TGACATGTTGGGTCCTTTATTGGATGTCCAGTATGAGCAATATCGCTAAAAGCGGTCGAGGCTGTTTCCTCTGGTAAAAT
GCCCAGACTATGTCGAATATCATTTGAGGAGTCCGAATACCTGTGTCCTGGAAACTAGTTGACATGGCATGACACACCGA
TAATGATCCTATACGCCATCGAAAGTGTGGTATTTAATTGATCCCAGGGCTTAAAAACTCGAGACAAAGTTATCGCCAAC
CCCGAATTTTAGATACGACTAACATGACGCATTTGCAGAGTCGGCAAAAAGTTCCTTTACTTTTGCCGATCCAGGTGCAG
TCTTCCTTGGATGGCTGGTGATG

>ucsf_hc.01_1.G217B.00006
CGTGTTTATATATTCCCAACTCATATAAACATGTGCTTTTCCTGACGAGAAAGAGCTCGAGCAACTGACCGATCTACCTT
TTAGTTTTGAATCGAATTCTGATGGAAAAAGGCATTATATACTCACATATGATTTGAATTTACATGTAGCTCTGATATCA
TGCTCACTAATTCCTCGAAAACAGATCCTCTCAACCCCGAAGATTTGTGATGCCGTATTACCAAATAGGCAACTAAGCGA
ATTCAATTTCACTCGTATTTTGTGTCCTCACTCCAGTTAAAGAAGCTTCTCAATGCTCACATCCCTTCAATCTGCGGCGA
ATAAAACGCGAACTCTGTGGGTCTTGGCTATTCCTTGGATTCAATGTCCGCCGTCCTTATTGCGACTCAAAGCTACTTAA
ATACATGCCAACAAACCAGCCAATGCGAAGTGTACCCCTTATTGGCGATACTACGAGGTAAAACGTTCTAGACACTCGTG
CTGGTTACTCCACACTAACTACCGTTTTTGAAGTCCATGATCTTTTCACATCTGTGGCGTCTTAACAAGCGTGATTGAAA
GAGAAGAAAGATTATTCATTTGACTAATGCATTGAGAGGCAATGCTCTGTATTCAATACAGTGGGGTTCAAGCTTGATCT
TAGAGTTAGTTGCGGCGGACCTTAGTGACAAATATCTCATGGCTTGTATTTAACCTGTATTTCAGAATGCCATATATATA
ATATATTTATTTATTTATTCATACACTGTCGAACCTATATAGTATATGGGAAATCTATGTTACATTGA

>ucsf_hc.01_1.G217B.00007
ATCGCTGCTAATCTATCGCTGCCAACCTATCTACCGCGGCGAATCTATCTATCGCTGCCAATTTATCTACCACTGCCAAT
CTATCTATCGCTGCCAATCTATCGCTGCTAATCTATCGCTGCTAATCTATTGCTGCTGCCAATCTATCTATCACTGCTAA
TCTATTGCTGCTAATCTATCACTGCTAATCTATCGCTGCTAATCTATCGCTGCCAACCTATCTACCGCGGCGAATCTATC
TATTGCTGCCAATCAACCTACCTACCACTGCCAATCTATCTATCGCTGCCAATCTATCGCTGCCAACCTATCTACTGCAG
TGAATCTATCTATCACTATCATTACTAGTTCAAAATAGAACTAGAGCATAAATACACTAAACTTCTTTTGATAGGTAATG
ATTTTTGGTAACACTCATAGCATTATATCATCTATATAGGATAAATCATGATCCCATTTGATCCCATTTTAACAAAATGG
GACCAAATGAGACCAGAATCAGTAATTTATAAGAAGAACATGACCTGAGACTAGATTTATAATATAAACAGTGTAAAGTG
ACTAATTTAAGAAACACTAT

>ucsf_hc.01_1.G217B.00008
ATTCCACTGAAAATCACGCCAAGAAATGGACTGGGACCAAATCAAATCAAATCAAACATGAAATTCATGGTCCCACCAGC
CAGCCTAAGAGCAGATAATAAAGATTCAATCAATCTAGCTATCATTGCCATGATTATGATGTGCAGCAAGCATATCAACA
CTCACTTTCACTATTCTCACACACAATTGAATGAAGATGTTATTTCTATTAAACACATTCCCACTGAGAATATGATAGCA
GATGGATTAACCAAACCTCTGAGCACAGTAGCATTTAGACATTTCATTGATTTACTAGAACATTTCACTGATAACAGTGA
GAATGATTAAATTTCTGTATGTAGCATGATTTTGGGATGATTCAAGTTGAGATAGCTAGCATGGA

>ucsf_hc.01_1.G217B.00009
TGTGTATGTTGGGGGGTTTGGATTGGCTCGTCCCCTCCACTACCACCAGCATGGCGCCGGTGGTGATTGAGCTCTTTTGC
CCCACATGCTCTGCGGCAAGAGCGGTGAGCCGAACTGTACCCTGACAGGATACTGTACGAAAACGCCAGTATTTCAACAG
ACGAGCCAAAATATTGGATTATCGCCGATGAAAACCGCAGGTTTTTTTGTACTTCCTCTTCTCAGCCAATCGTTGGAAAA
GCCAGATATTGTATCTTCTCGCAGCCCCTATAACTTGAACTATAATTGCAATTATTTGTCTGGAGTGAAGTGCATCTACG
GCGCTTGTCTCGAGTTAAATCATAATAAATCATGTACTGTGTACCGAAGTTGAGTTTGGCAGGCACAGTGCTATTGGCCT
CTGCAAAGACATACATGAGTGAGAATGATCGACTCTCGTTGTCCTTCTACTTTTTTTTTACTTCCTTGATTTTCCTCCTG
CGTGTAAACACAGCCTATGTCCTTATTGAGTTCACTCGATTTTCTAGAAGCAATGCTGATCCCTTGTTTCAAAATTTCAC
TTCTGAACCGGGACTTCAATAATACCTTCGGGTTGGCTCTCGGTTGCTCCGTCAGACGGAGTTCTCGAAAGCCATCCGAA
TGCCGCAAATTCACGCCGCTGAGACTAGCCTACGTCTTTTCGATTAATTCTGGAGCCTGGATTAAAGTGCCCGAACCAGA
AAGGTTTTATGATGATTATTATTATCATTCCCTCAATACAATCCAAACAGGTAGCTAGGGGAGATGGATGAGCTTGAACT
TTTTCGGACTTCCCAAACTGTCTACCAGGTCATACATATCTGGAATCCTGCCTGGCCCTGCCATGATGTCTGTAATAATT
CTCATCCAAAAAAACCTCTCCTCTCCCACCAAGAGCGAATTTTTTGGACCTCGCTGTGCGCATAAAACTTCCTCCACGCG
AGCTGCGCCACATTTATCGGTGCACAGCAGGACATTCTTCGTGTCGACCGATTGGACTCCGGAAAGGTGCCCCTTATCAA
GTCCTTTTGATCGATATATCAAGCATGTTGCTGCGACAGAAATGGTACACACGGGTGGTCCTGTCATGCTTCGTGGTTCT
TTTTGGTGCCTTTGTATTTACCACGTGGTTCGGTATGAACTCTGACCAAGATAATGTCCACCCTATCATCACCCAACTCA
TTCCCGCCGGGCATTGTACCTGCGAATACTCGAGCACCTTCAACTGTACCTCCTGCTTAGCACCCATTGACTACCCCATA
CGGACCATGCCAGAGCCCCAGCAGTGGGTCTTTCAATATGGTCGAGATGATCGCAACGAAGGTCTCAGCGGGAACCAATG
CCGGGCTGCTTTCCCTGGATTGTTTGAGGATGTTAATCGCGCCGTGAAGTACTGGAAGCACCTAGGCGGATTAACAGAAA
AACAATTGAATATGATCAATTTGCGAAATGGTATGGCAAGGGGAATGATAAACGGGGGTGAGCTTTATGTGGTTGAGACA
AGGGCAGCCCAGGACGACCACCGTCGCAAGATCCTTGGAATATTCAGCTCCATCTATCGAGCCCTTCCTGCAGACCGTCG
CGGCTTGCCGGATATCGAATTTATTTTCTCGATCGAGGATAGGTTGGATGATATCAAGGGCAGCGGCCAACCTATTTGGG
TGCTTGGGAGGAAAGCAAGCGAGGAGTCTGTTTGGCTGATGCCAGATTTTGGCTTTTGGGCATGGCATAACCCAAGTGTC
GTTATTGGCACTTACGACGAAGTCGTTAGAAAGATCGAACAACGAGAAGATGCGATCCCTTGGGCGTTGAAACAAAGGAA
GCTTGTCTGGAGAGGAAGTTTAAATTATGCACCCAAAATGAGACGGAGACTGCTGGAAGTTGCAAGAGGGAAGACCTGGG
GCGATGTGAAGGAGATTATGTGGAGTAGTAAAAAAAACCTGATCAGCATGGAGGACCATTGCAGTTATATGTTCATTGCA
CATGCCGAAGGCCGATCCTTTTCCTCATCCCTCAAATATCGACAAGCCTGCCGCTCTGTAGTTGTCAGCCACAAATTGCA
GTTTATCCAGCACCACCACTACCTTCTCCAAGCGGAGGGTCCGCATCAAAATTATGTCGAGGTAGAGCGAGACTTTTCAG
ACTTGGAGCAGAAGATGGAGGCCTTGTTGCAGGACAGGGAGCAAACAAAGCGAATAGCAGACAACAGTGTCAAGGTATTC
CGCAAACGATATCTAACCAGGGCTGCGGATGCATGTTATTGGAGAGAATTGATAAACGGGTGGGGTACGGTGTTCTCACA
TAGCAGTAATTACAGCCAACCAGAGGTTCAAGGAGGGCTGAGAGCGGCAAGGGGATATCGGTACGAATCTTTTCTATTAT
TACCAAGTAAAGAGATGATGGATCTTTCGCATCCGATATAGATAGTGTATAAATGGAGATGGTTTGTGCCCTGGTCTGAA
TTATTGTAATTGAGCTCCGGCTCAAGGTCGGCCGGCCTCGTGTGATTGCGGCTTTAACATGCTGTATCAAGCGGCTTGTA
ACGGCTTGATTCCGCAACTTCAAATGATGGATGGTGGAATCACAGTTAAAGGAGCATAACAGCAGTACTTTTCATTTTGT
TCCCTTTCTTTCCTTTTCCCTTATTTGTTGGGTTCTGGGTGAGTGTGCGTGGGTATACGGGG

>ucsf_hc.01_1.G217B.00010
CTATTGAATGTCTAGATCTTCTCTATTCTGTGATATGATCTCTAATCACTGTGTCTTCTGCTGTTTTGATTGTGTTATAT
GATCTATTGATAAGTTCTTGTCAATCAAACCTTGTTGAAAGCTAATCTGACTGTGAATTGATGACTTTCACAGTTGCTAA
CTGTTGTTAGTCTCTATCTTTTGTTGTCAGAGTGTATATTTTGTTTGTGATTGTCTCATCTTCTCTTTCAATGTCTCTTC
TGTGTGTGATCTTGCTTCTGTTGAGAAGATCACCTCCGTCGATGTTGTGGGGGCAGAGCATGACAATGACAACATCAGTG
AAGCAGTTGACAAGAATGTAAACAGCAGTGGTAGTGTTTGTGAAGATGCTGTGATGATGAATGTCTCTGTGTTGTTTTCT
GTTGCTGTCTTCTCTGCTTTCACTGATTTCTTCTTTCTCATCTTCATCAATCTTCTCTTTTTCTCTCATGCTGA

>ucsf_hc.01_1.G217B.00011
AAACCCCGAACGAGCCCAATTCTTCGAATTAGACAACGCGAGTACCCTCAATCGATTCCTGCTGCCTCCATCAGTAACTG
CTGCAAATTTGAAAAGATTTGATGAGGTTTTGAGGGAGATATTTGATGAATAGTGTTTTGGCATCTGCTTGGGCAGATCT
TCAACAGTTCATCCAATTACTCCATCAATACTGAGTCAAATCAACTCAGATTTTGATCACAGATAGATCTATTTTATATT
GATAATCTGTTAAAATCTTATTCAATTTGATCTGCAGTTGCTTGAGTTATTCCTGATTCTCTGTTTGGGAAAACTCTGAT
CGATTTTTGTGTTCCAACGCACCCGTGCCAAGTCCCCCCTGAGTACCTCCC

>ucsf_hc.01_1.G217B.00012
CTGGGAGGTACTCAGGGGGGACTTGGCACGGGTGCGTTGGAACACAAAAATCGATCAGAGTTTTCCCAAACAGAGAATCA
GGAATAACTCAAGCAACTGCAGATCAAATTGAATAAGATTTTAACAGATTATCAATATAAAATAGATCTATCTGTGATCA
AAATCTGAGTTGATTTGACTCAGTATTGATGGAGTAATTGGATGAACTGTTGAAGATCTGCCCAAGCAGATGCCAAAACA
CTATTCATCAAATATCTCCCTCAAAACCTCATCAAATCTTTTCAAATTTGCAGCAGTTACTGATGGAGGCAGC

>ucsf_hc.01_1.G217B.00013
ACAAGAGCTTGTTTGAATAGTGTCACTTGATGATATTTAGATCAGTTATTTTTGTTTATTTTATTTTGATCTTTTCTTTA
ACTTTGTTTATTGTTAATTTTCATTTGTTTCAAGCAGTTTGCTTCATTATTTGTTGATAATAGTCATTGCAAATGTTTTT
TCTTTCCTGTTGATTTTTAATAGCTGCTGTCTTTTATAATATTTATTTCCTTTGTTTTGAAGTTGAGTTGTGCTAACCCA
TTGACATTCTTTTGATTTTATTTTTGGATTGAATAGTTTGAATAGTTGTTTGATTCTGGGCTG

>ucsf_hc.01_1.G217B.00014
GGGTATGCAAATGAAGAATCAACAGGCTAAACCTGCACTTTTTTCCTTTATAATAGATTATATATATATAAATATATATA
TAAACTACTTGCAGGGACCAAGCTATCTTTCAAACACTGAAATTTCCACTTTTATCTTATGTTCTTATCAATGGAGGGGT
TATTCGAAGGGATTCGATGAGGGATTTGAGGGACGATGGATTCGAATTGATGGGGTATGCACTAGTCAATTGTGCCGAGG
TATCTTTTTGTTACTTGGCAGGCACGTGTGGCTGGGAGGTACTCAGGGGGGACTTGGCACGGGTGCGTTGGAACACGAAA
ATCGATCAGAGTTTTCCCAAACAGAGAATCAGGAATAACTCAAGCAACTGCAGATCAAATTGAATAAGATTTTAACAGAT
TATCAATATAAAATAGATCTATCTGTGATCAAAATCTGAGTTGATTTGACTCAGTATTGATGGAGTAATTGGATGAACTG
TTGAAGATCTGCTCAAGCAGATGCCAAAACACTATTCATCAAATATCTCCCTCAAAACCTCATCAAATCTTTTCAAATTT
GCAGCAGTTACTGATGGAGGCAGCA

>ucsf_hc.01_1.G217B.00015
CCATCAATACTGAGTCAAATCAACTCAGATTTTGATCACAGATAGATCTATTTTATATTGATAATCTGTTAAAATCTTAT
TCAATTTGATCTGCAGTTGCTTGAGTTATTCCTGATTCTCTGTTTGGGAAAACTCTGATCGATTTTCGTGTTCCAACGCA
CCCGTGCCAAGTCCCCCCTGAGTACCTCCCAGCCACACGTGCCTGCCAAGTAACAAAAAGATACCTCGGCACAATTGACT
AGTGCATACCCCATCAATTCGAATCCATCGTCCCTCAAATCCCTCATCGAATCCCTTCGAATAACCCCTCCATTGATAAG
AACATAAGATAAAAGTGGAAATTTCAGTGTTTGAAAGATAGCTTGGTCCCTGCAAGTAGTTTATATATATATTTATATAT
ATATAATCTATTATAAAGGAAAAAAGTGCAGGTTTAGCCTGTTGATTCTTCATTTGCATACCCATTTCTTTGGAAACTCA
ATATTCAACTTATTGGGAGCTATTCAGTAGGATAAAGTGTTTCAATTTGAATGAAAGGGAATTCATTTAGTATTGAAAGC
TTTTGATTTTTCAGGAATATAATCTTAAACTGAGGTGGGGCCTAGTTTAAGCAGAAACTTTGAGAAGCTTTTTAATTAAG
AAAAAGACAAAGTTTGAAAGAGATAGAGTGTTTTCTCTGTTTTAGCTCTGAGTTAATAAAACAGAGAATTTCTGCCCAAA
AATTCATATTTCTTTTATCTTATTCAAAGGC

>ucsf_hc.01_1.G217B.00016
TTGACGTTACCCGCAGAAGAAGCACCGGCTAACTCCGTGCCAGCAGCCGCGGTAATACGGAGGGTGCAAGCGTTAATCGG
AATTACTGGGCGTAAAGCGCACGCAGGCGGTTTGTTAAGTCAGATGTGAAATCCCCGGGCTCAACCTGGGAACTGCATCT
GATACTGGCAAGCTTGAGTCTCGTAGAGGGGGGTAGAATTCCAGGTGTAGCGGTGAAATGCGTAGAGATCTGGAGGAATA
CCGGTGGCGAAGGCGGCCCCCTGGACGAAGACTGACGCTCAGGTGCGAAAGCGTGGGGAGCAAACAGGATTAGATACCCT
GGTAGTCCACGCCGTAAACGATGTCGACTTGGAGGTTGTGCCCTTGAGGCGTGGCTTCCGGAGCTAACGCGTTAAGTCGA
CCGCCTGGGGAGTACGGCCGCAAGGTTAAAACTCAAATGAATTGACGGGGGCCCGCACA

>ucsf_hc.01_1.G217B.00017
TCTGCTGCTAATCTATCGCCGCTGCTAAGCTATCCCTCGCTGCTAAGCTATCCCTCGCTGCTAAGCTATCCCTCGCTGCT
AAGCTATCCCTCGCTGCTAAGCTATCCCTCGCTGCTAAGCTATTCCTCGCTGCTAAGCTATCCCTCGCTGCTAAGCTATC
CCTCGCTGGCTAAGCTATCCCTCGCTGGCTATCCCTCACTGCTAAGCTATCCCTCACTACTAAGCTATCTATCGCTGCTA
ATCTATCGCTGCCAATCTATCTATCGCTGCCAACCTATCTATCGCTGCCAATTTATCTACCACTGTCAATCTATCTATCG
CTGCTAATCTATCGCTGCTGTCAATCTATCTATCACTGCTAATCTATCACTGCTAATCTATCGCTGCTGCCAATCTATCG
CTGCTAATTTATTGCTGCTGCCAATCTATCTATCGCTGTCAATTTATCTACCACTGCCAATCTATCTATCGCTGCTAATC
TATCGATGCTGTCAATCTAACTATCGCTGCTAATCTATCGCTGCTAATCTATCGCTGCTAATCTATCGCTGCCAATCTAT
CTACCGCGGCGAATCTATCTATTGCTGCCAACCAACCTACCTACCACTGCCAATCTATCTATCGCTGCCAATCTATCGCT
GCCAATCTATCGCTGCCAACCTATCTACTGCAGTGAATCTATCTATCACTATCATTACTAGTTCAAAATAGAACTAGAGC
ATAAATACACTAAACTTCTTTTGATAGATAATGATTTTTGATAATGCTCATAGCATTATATCATCTATATAGGGTAAATC
ATGGTCCCATTTGGTCCCATTTTACAAAATGGGACCAAATGGGATCAGAATCAGTAATTTATAAGAAGAACATGATCTGT
GTAAGAGATGGTTGTAGGTATAATTATGAG

>ucsf_hc.01_1.G217B.00018
GACTGCCAAGGCCTGCGAACACACACAACTTGATCGTGATCAAAAGGACGAAGAAGTAGCCTACTTTCACACCACCCCAC
CTGCTCGACCCAATTCGACTCCCCCATCTCGCATCATGTCGTACGCAGGCAGATCTAATGTTTCGGACGACCTCGTCTGG
GAGATTGCCCGTGCCCAGAACTCGTTCCTGGTGAAGCGTCCCGGCTGCCAATTCTCCCGTGACCCTCTTAACCTGGCCAA
CAAGCACTCGCGAAAGTATGCCGGCTTCGCAAACTCTAAGGCCATTGGAATCCATCTCACTGAGAATGGAAACGTTGCCG
TTACCACCAAGAAGCCAGGCATGAGCAACAAACCCGCCTCGAACGCTATCACCAACACCTACAGTTCCACTGCTGCCAGC
CGAAAGATCTACAAGGGAGTTGCCAACACCACCGCCAAGAGCGGATACCGCCCTGATCTCCGTGCAGTCGCCGTCAGCCG
TGCCAGCGCCCTCAGAGCCTCCCAAAAGACCAAGAAAGAGGCTCTTGCGAAGAAGCCCAGAGGTGTCAAAGCCCGGAAGG
CTGCGGGGGAGTCGTCTTAGAAGGGGTTCATTTTCTGTTTGATAGAATCACTTGACAGAAGTGTACATTTAAAAGTGAAT
TTGATTAGAATATTGAGTTATTTGAAACTAAGAAGAATCAAGGGAAATATAAGCATTTTCTCACTTTCATCAACTATATA
AAAACCCTCTCAGCATAGAATTAGAAAATAAGTTGTCTGAAAAA

>ucsf_hc.01_1.G217B.00019
CAGCAGAGCCAAAGGCAAAAAACGACATGATGCTATATGATATACAACTGGATTAAAGGGTCTAGCAGAGCAGATATACT
GTCCATGTCGACTTCCAGAATCTCATCCCAGTCAGACTTAGTTCGTCTCTACTGAACATGCAATAGCTGTGCTCCATCGG
GCTTTCTCAAGACACCATTCATTACCTGAGCTGCAAATGATCTCACAGTTTTTATCCACCTAAACGTCATACTCCATCAT
ACTCTCTAATCTTTCCTTTATTTTATCCTCTTCTTCAATAGGCTCAATTTTTGTGCTCGTCATTATTATTATTGAACATT
CCAACGCTCGTTTTCAACCACAACTAGGCGCATTGAGGCGGAAACACCCTCCACCTATTCTATCTTCCATAACCCTCCAT
AAATATTCGGCAGTAATACAGAAACAATGTCTTACGTCCTCTATTATCTCACATTCCTAACACTCATTACGTGCACGGCC
CTCTACCTAACCCGCACCTTCTGGCTCCCCCTCCTCCCCTTGCCTGACTACCTCTATTCCCGCCTCCCCGAATCTTTCAC
CGGTGACATGGAAGCTGGCCTCTCGTCCGCCGACTTCGATCTCTCTAACAACATAGAAACAGGTGATGAGCGCGGGGGAC
TCGACCGCATCGCCAAGCGTGAAGTTCTGAAGATCATGAAGCGGCAACGTGTGAATTTCAATGAGGCGAGGAGGATTTAT
ACGGAGCGGCGCTTTGCGAAGAATGGTATTGGGCCTGATGGAAGGCCGAGAGATCCGAAGTTTGTTTCGTTTTCGTAGCG
TTTTTTGCGTTGATTTTTACAAAAGTAAAGAGGGATTAAGTATGAGATGTATGCATATGGTAATTGGATACAATTGCATA
GCGGGAGGTTAAGCTGGAATTTTTTTGTTTTTGTTTTTGTTTATTTTGTTTTTTCCTTTTCTCGTCTTTCCATATATCAT
CGATGAACTTTGATTTGATTTTGCAATCTGCGTTCTGACTCACATAATCTCCATTTGCCATTTTCCTATCTACAGCTATC
AACACATGCTCCCCTGACCACAGGGATCCCCGTCATTTCCTTGAAAATGTCATTCCTTCCTCCGAGTTTTTCGTCTCTTG
TCCACTAACTTTTCTTATTTCATTTTGAGTTTTCGGTTGTCGAACCGAGTCCATGGACATTATGTAACGCCCCATGTTTA
GCTTTCATCTAGGTATATACATCCATATATATTTTCCTGACCTCTCACTTTTTTAGCCCTCCCGCCCTATCGAACAGCCA
TATGTATTGTGCATGTGTAAAGGTCGTGTCCTATTGAATGAATCACTGGGGCCCAAGGACATCTAGCGTGTTATTTATGC
GTCGACATCGGATCTATAAATTTCTGCATTTCCTCCTCTCCTTACGTTGCGCGTAGTTGCCATCCGTGCTCTTTCTAAGG
CGCTGTTGCCATTCGATTTTCGAAGAAGTTCATAAATAACGACGACGGAATGGTGTAGGAGGATAACGTTGTTGTTTGTT
ACTAAACTAACTACGCGAGAGCAACACAATATGTTGGAGGGTGGCACGTGATAGGGTAGCCGTAGTACCCACTAACACCC
CCCCTCGCTCAATTCTTCTAAAAACACAATAATAATTAATTACAAGAATC

>ucsf_hc.01_1.G217B.00020
ACAAAGTAATCTGACTGAATGATATGTTATATGATGCTGAATTGATAGAGAAAAAAGCAAAGATATATTCACATCTGTGA
GTTGATAATAAAAGTGCAATAGATCTGACAAAAGAAGAGTTCTTGATAAAAAAATTACATCACATTGAGATCAGATACTA
TATTCTTTGCAATTTGATTGAAAAAGATGAAATCATGATGAAACATGTTGGTTCTACAGCCAATATAGCTGATGGCCTCA
CCAAGCCACTGGCAAGGCCTGCCTTCAAAGAATTTGTTAAGAGGATTGGCTTAATAGAAATTGGCAAGAAGGGGTGAAGG
TAATGAGGATATGAGAAATTACAGATTTTACTTGTATTATTCTGTTTTTTACAGTTATTGCTGTACAGATGTCTATTCCC
AAAGAGGAAATCAGGGTCTGATTCTTGTAATTAATTATTATTGTGTTTTTAGAAGAATTGAGCGAGGGGGGGTGTTAGTG
GGTACTACGGCTACCCTATCACGTGCCACCCTCCAACATATTGTGTTGCTCTCGCGTAGTTAGTTTAGTAACAAACAACA
ACGTTATCCTCCTACACCATTCCGTCGTCGTTATTTATGAACTTCTTCGAAAATCGAATGGCAACAGCGCCTTAGAAAGA
GCACGGATGGCAACTACGCGCAACGTAAGGAGAGGAGGAAATGCAGAAATTTATAGATCCGATGTCGACGCATAAATAAC
ACGCTAGATGTCCTTGGGCCCCAGTGATTCATTCAATAGGACACGACCTTTACACATGCACAATACATATGGCTGTTCGA
TAGGGCGGGAGGGCTAAAAAAGTGAGAGGTCAGGAAAATATATATGGATGTATATACCTAGATGAAAGCTAAACATGGGG
CGTTACATAATGTCCATGGACTCGGTTCGACAACCGAAAACTCAAAATGAAATAAGAAAAGTTAGTGGACAAGAGACGAA
AAACTCGGAGGAAGGAATGACATTTTCAAGGAAATGACGGGGATCCCTGTGGTCAGGGGAGCATGTGTTGATAGCTGTAG
ATAGGAAAATGGCAAATGGAGATTATGTGAGTCAGAACGCAGATTGCAAAATCAAATCAAAGTTCATCGATGATATATGG
AAAGACGAGAAAAGGAAAAAACAAAATAAACAAAAACAAAAACAAAAAAATTCCAGCTTAACCTCCCGCTATGCAATTGT
ATCCAATTACCATATGCATACATCTCATACTTAATCCCTCTTTACTTTTGTAAAAATCAACGCAAAAAACGCTACGAAAA
CGAAACAAACTTCGGATCTCTCGGCCTTCCATCAGGCCCAATACCATTCTTCGCAAAGCGCCGCTCCGTATAAATCCTCC
TCGCCTCATTGAAATTCACACGTTGCCGCTTCATGATCTTCAGAACTTCACGCTTGGCGATGCGGTCGAGTCCCCCGCGC
TCATCACCTGTTTCTATGTTGTTAGAGAGATCGAAGTCGGCGGACGAGAGGCCAGCTTCCATGTCACCGGTGAAAGATTC
GGGGAGGCGGGAATAGAGGTAGTCAGGCAAGGGGAGGAGGGGGAGCCAGAAGGTGCGGGTTAGGTAGAGGGCTGTCATGA
TATGTTAGCTAGAGCAGGAGGAGGAGGGGTATCAGGGGTTGGAAAGATTAGGGCGACTGAATAGACATACCCGTGCACGT
AATGAGTGTTAGGAATGTGAGATAATAGAGGACGTAAGACATTGTTTCTGTATTACTGCCGAATATTTATGGAGGGTTAT
GGAAGATAGAATAGGTGGAGGGTGTTTCCGCCTCAATGCGCCTAGTTGTGGTTGAAAACGAGCGTTGGAATGTTCAATAA
TAATAATGACGAGCACAAAAATTGAGCCTATTGAAGAAGAGGATAAAATAAAGGAAAGATTAGAGAGTATGATGGAGTAT
GACGTTTAGGTGGATAAAAACTGTGAGATCATTTGCAGCTCAGGTAATGAATGGTGTCTTGAGAAAGCCCGATGGAGCAC
AGCTATTGCATGTTCAGTAGAGACGAACTAAGTCTGACTGGGATG

>ucsf_hc.01_1.G217B.00021
TACACTGTTTGTATTATAGCTCTGGTTTCATTTCACTGTTTATGAGAAATATTTAGATTTCAAATACTGTTCTTATCTTG
ATTTCTGAGTCACAGTCCCATTTGGTTCCATTTTACAAAATGGGATCAAACAGGATCATGACTTATTCATAATTACATAA
TACATATATCTTTATGCTGAATGGTAGCTAATTATGATGTGAGTGTTATCAAATATTGTTTGTAATGAGTGTACTTCGAT
TAACAATCTAGCACTATTCTAATACAGATTACAAATTGATTAAAAAAAGAAAGAGAAAAGAAATCAGAAGAAAAAGATTG
TACAAAGAGAGTTCTTATAGAGAAAAGTTCAGAGTGAAAGAATATCAGAAGCCACTTCACTGTGGTAATTTCGGCTTATT
ATTCTTCCGTGGCGTACGCCACCCCCTATTATCAAGGATGGCGTACGCTACCGCACTAGTTAATTCGTATAAGAAGAGCT
GCAAAGCTTAGAAGCTTTGAACAGCTCAAGCAACCTTTGAACTACATCTGGTAGCATGTCTAAACCGAAGGGAGCATACG
CTCCTGGGGGCGTGATAATTCCGCCTACGACGCGAGTCGTAGTTATCATGCCAGCGTGGTCATCTCTACGCTCTAGAGTT
CGATCGTACGAATGAGCGGTGAAGTCGGAACGCTTCCGATTGCAAAATTGGTAGCAGACGACTCACCGCCATACGTGAGG
CGAGCCGAGGGCGTAGGAAGGCGGTGTAGAGGTGGACAACGGTTCAAAGGACCACCCTACTCGCAAGCTTAAGAAGGAG

>ucsf_hc.01_1.G217B.00022
ACGGCAATCCCTTGCGTTATGATTCTGTCGGCCGCAGTGAAAGCACGCTCTGTGTTCGCGACACCAGGCTACCCACCCTG
GCGAATTCTTCTTGGGGGGGTTCGGGGCTCTCGCGATAGCATTGAGGTCGATATCCATCGCGTCCGGGTGTCTTGGTGGT
GGAGCGGTGGGCGTAGGCGTGGGTCTCCTTGCATTCGTCTGCGCCCCCGCCGCTTGCTTTCGCAGCTTGCTCGCTTGTTC
CCTCGAGAGTAGTGTTTCGTACGTTTCCTCCACCGTCTGTGGCTGTGGGTTAAGACACTTCCATTCGGCGTATAGGTCGG
TATCTAAGCCGTGTACGAAGGTTTGTAGACAGAAAGGTGTCGGGAGCTCTTGATTCATCGCAAGATAACGCAAGCTGAAA
TGGATGTAGTACGATGCGAGGTCTCCTTCTTGCTTGCATTCTACGAAGCGTTCGTAACGTTTGTCTTTGGCGTCTAGTTC
CTCGAAGTTATGCAGGATCCATCTTGCGAAATCGTCCCACTTCCGTGGTAACCCATGCTTGTCAGGCGCTTCCGCGTTCA
ACTTCTCAGCTGTCATCCAAAGGGACCTAGCTTTTCCCTTGAGGATAGATGCTGCGCGCAAGACCTGCTGTAATTCGGTG
GGTTGCCGTCCTGTGAGCTCGCGCTCCATGCGATAGTGTGAACGCATCTGACCCAACCAGTTGAGAGCGGCGTCGTTCTT
ACGCTCACCATCAAAGCGTGGCGGGTTAGGTAGGTCGCCTGGCTTGATATATTCCGTGATGGTTGGCGTATTCTCAGGGA
ACGCCGTTCGTGCTGCGTACGCTGGGTCAGGGTCGTTAGATGGGGTGTTGATGTTCGGAGAGTTGGTTAAGCTACGCGGT
GGGATCTCGAGCGTTGCTGGACGTTCGGTCTCGAGACGTACGCGCTCCAGTTCTCGGCGCAGGTCAGCCACCTGAGCGTC
TCGCTCGTTTCTGACATTTGCGAGGCTATCTGCAAAGCTCACAGCATCCGCTGCTCGTTGCTGGGCGGCTTCCGCACGCT
GACGTTCCTTCTGCGCCTCGAGCTCTGTTTGGTAAAGATTACGCATTGCCAATATCTCTTCCAACAAGGTGTTGCGGACG
AGAAGCTTGTCGTTCTCGGGTGCGAGAGCTGCCGCTCTACGTACTGCTTCTCGTAGGCCTTCGGGAACCAGTTGCATTTC
ATTCGGTTCGGGTACAAGGGATGGGTGTTGGTTGAAGGTGTCCATGATGGTTATCGTCGGTCCTTGCGAGTAGGGTGGTC
CTTTGAACCGTTGTCCACCTCTACACCGCCTTCCTACGCCCTCGGCTCGCCTCACGTATGGCGGTGAGTCGTCTGCTACC
AATTTTGCAATCGGAAGCGTTCCGACTTCACCGCTCATTCGTACGATCGAACTCTAGAGCGTAGAGATGACCACGCTGGC
ATGATAACTACGACTCGCGTCGTAGGCGGAATTATCACGCCCCCAGGAGCGTATGCTCCCTTCGGTTTAGACATGCTACC
AGATGTAGTTCAAAGGTTGCTTGAGCTGTTCAAAGCTTCTAAGCTTTGCAGCTCTTCTTATACGAATTAACTAGTGCGGT
AGCGTACGCCATCCTTGATAATAGGGGGTGGCGTACGCCACGGAAGAATAATAAGCCGAAATTACCACAGTGAAGTGGCT
TCTGATATTCTTTCACTCTGAACTTTTCTCTATAAGAACTCTCTTTGTACAATCTTTTTCTTCTGATTTCTTTTCTCTTT
CTTTTTTTAATCAATTTGTAATCTGTATTAGAATAGTGCT

>ucsf_hc.01_1.G217B.00023
GGGGACAGTATAATACGCGGAGGCAGAAGGCTCTCATTGGAAAACATGGGATCTGCCGCACCTAGTCGTCAAGCGTAGAA
CCGGTAAAAGGTCGCGTAAGATTAACGACTAGGAAAGGAAGGAAAAAGAGAAAACCAGGAAAAAGATCTATTCGCGCGCA
GCCCTAATGGCCGCCGCAAGGGCTTCGCCCGACTCCTAAAAATACATGGACGTCGCAAAAACAAAAGAAAAGGCGTACGC
CAACGAAAACGCCCAAACCAACAACCCCCAGAAACGTCCGTACGCAACAAAAAGGAAACTAAAACTCGGCCTGCGCCAAG
GACTCCAGGATCTCAAGGCGCGCGCGTAGGAGTGCAGTGCACGCCTCCGCCTCGCGCAGGGCCTGGCGCACAGATTCGAT
ATCTCCAATGGGGAGATTCGCAGGGAGGCCAACAAAACGATGGGCACGCGTACGCGGAGAAAAACCGGCCAGAAGGGGGG
AGGGCGAGGAGGGAGCGGGCAAAGCAGTTGAGCGGGCGCCCGAATTTCTACGGGGACGGGTGGCGGACGCTCGCCCAACG
GGAGTCG

>ucsf_hc.01_1.G217B.00024
CTCCCAATTCCGCTCCTCCCCTTCCTTCGACTCCCGTTGGGCGAGCGTCCGCCACCCGTCCCCGTAGAAATTCGGGCGCC
CGCTCAACTGCTTTGCCCGCTCCCTCCTCGCCCTCCCCCCTTCTGGCCGGTTTTTCTCCGCGTACGCGTGCCCATCGTTT
TGTTGGCCTCCCTGCGAATCTCCCCATTGGAGATATCGAATCTGTGCGCCAGGCCCTGCGCGAGGCGGAGGCGTGCACTG
CACTCCTACGCGCGCGCCTTGAGATCCTGGAGTCCTTGGCGCAGGCCGAGTTTTAGTTTCCTTTTTGTTGCGTACGGACG
TTTCTGGGGGTTGTTGGTTTGGGCGTTTTCGTTGGCGTACGCCTTTTCTTTTGTTTTTGCGACGTCCATGTATTTTTAGG
AGTCGGGCGAAGCCCTTGCGGCGGCCATTAGGGCTGCGCGCGAATAGATCTTTTTCCTGGTTTTCTCTTTTTCCTTCCTT
TCCTAGTCGTTAATCTTACGCGACCTTTTACCGGTTCTACGCTTGACGACTAGGTGCGGC

>ucsf_hc.01_1.G217B.00025
CCTGTAATAGGATGCCAGTCCTAAAAATTGGCGTACGTGGTGTACGTTCCTAGGCCTTGGCCATTTCGCGATAACTTCTA
GTTTTTCGGGGATTGGGCGTATGCGGCCCCCTCCCACGAGATGTCCCACGAACTCCAACTCCTTCGTACCAAACACACAT
TTCGATGGTTTGGCGTAGAGCTTGTGCTCTGCCAGAGTTGTGAGCACCTGGTCAACATGTTGCAGGTGCTCTTCGTACGA
GTTCGAAAAGATTAAGATATCGTCAAGGTATACGAGGCACGATCGGCCGTTCTGTTTTGCAAGGATCGTATTCATTATCG
TCTGAAAGGTTGCAGGGGCATTTGTAAGCCCCATAGGCATCGCAAGAAATTCAAACTTTCCCCATTGCGTGTTAAACGCT
GTTTTGGGCACTGATAGTTCGCCTACGCGAATCTGCCAGTATCCTGCGAGTAGGTCAATCTTCGTCAAGTATCGGGCATT
TCCTACCGTATCTAGTTGTTGTTGGATTCGCGGTAGCGGATATCCATTCTTTACGGTGAGCTTATTGAGCGCCCGATAGT
CGATGCACATACGCCATTCTCCATTTGGCTTCTTAGCGAATAGGACTGGGAAGCCCCACGCGCTGGAGGATGGTCGTATG
AGACCCCTCTTCAACAACTCCTCTATCTGCCGCTGTAATTCCTCGAGATGCGTTTGTGATAGGGGGTACGCGTTGCGATT
TATTGGCTTCGCATCCCCCGTATCGATCTCGTGGACGAATTCTCTTTCGGGAGGCAGAGAAGGCGGGAGGTCCATTCGGA
AGACCTCCTTATGCTTTTCAAGCAGTGCCTTCATACGCGTTTCGTTTTTCGAATCTTTCGCGGGCGGCGGTCCTTTTGCC
TCAGGTTCTCTTATGATGTATAGGATGCTCTGGGTCGAAGGTTTACGCAGCGCTCGCTTCGCTTGGTGTTGGGTGATGAG
GTTCAAGCCTTCCGTCCCTGGCGCGCGGAACCTGCGCCTCATATCCATGGGTAAGATCGTATGAATTTGGTTCTTACGAT
CTGTCAACTGCATGTGACATGTACGCCAATGGATTCGGGGATCATACTTCTGAAACCAATCAAGCCCCAAGATCAGGTCG
TATTCTACGTCCGGGAGCACGCGCGCCCAGATGCAGCAAGACCATCCCTCGAAGTGCAA

>ucsf_hc.01_1.G217B.00026
TGCGAAGAGGCCTTTCTTGAGCTTAGGGAACGTATGACAACATCTCCAGTGCTTGTTCAACCGGATCGTACGAAGCCCTT
CACAATTGAAACCGACGCATCAGAATGGGCCATTGGGTGCTCCCTCTTGCAAGTGGGGGAGGATGATAAATTACACCCAG
TAGCGTATGATGGCCGAAAGCTGTCGGGCGCAGAGCTTAACTATCCTGTGCATGAGAAGGAACTTCTAGCGATCAAACAC
GCACTAGGCCTGTGGGATCGATATATCGACAATGGGCATACGACAACGGTGATCACCGACCACGAAAGCCTCATTTATTT
GCAAACGACAACCAAACCCTCCAAGCGGCTAGCACGATGGATATCAGAGTTCCAGGCGTACGACCTTCAAATCAAATACA
GAAAGGGGGCGGACGCTATCGTGCCAGATGCCATAAGTCGTAGACCTGACTTCATGGGAGAAGGTCCAGCGAACGCGGCA
CAGGGAGAATTCACACTAACGGCACTGAGGGGTTGTGATGAGGCAGAGTGGTTGGAAGCCATGATCGCCCGCTTGAAGGA
TGGGAGCGTATCGGCCGATAAACGCCTGGCGAAGGTAATAGAAGAGATGCTTCCAAAATTCAAGCTTGCGAAGTTAGAGG
AGGATGTTGTGCTTTACCGTGACCTCGGTTACGCGGAGGCACCGTATCTTGAGCCCCAGTTTCGACGGGACCTGGTAAGT
CGTATGCACAAGGAGTTCGGCCACTTGGGGAGCCCAGGACTTATGGGTGTTCTGGAAGGTCGAGCGTACTGGCCAAGCAT
GGAAGAAGATATCCAAGCATACGCGCAGGAGTGCCCGAACTGCCAAGTCTCAAAGGGCGCAAGGCAAGGATTGGAGCGTG
AGAGGGCACAACATCAGGTAGAAGGTACGATTAAACCGTTTGAACGTTGGGGGATAGATCTCATAGGGGTATTGCCACGA
ACGCCAAATGGGAACCGCTGGATAATAACAGCAATCGATTACGCCACGGGGTGGCCAATCGCGCGAGCGGTGCCAGAGGC
GACGGAGGAGATCATTGCTAAATTCCTACACGATGATATCTACATCAATTATGGTATGCCCCGTGAGATATTGACAGATA
ACGGTGCAAACCTCGTAGGAGGAGCCGTGAGGCACTTCGTCAAACAGTTGCAGACGAAGCATCGCACGACAACACCCTAT
CACCCTCGTACAAATGGAAAAGTCGAACGCTTAAACGGAATACTAGGCAGCATGCTGACGAAATACCTAGTGGGGAAGCC
CACGAGGTTATGGGACGAATATCTGGGACAGGCATTATTCGCAACGCGAGTTCGCCAGCATGCAGTCTCAAAGCGCTCGC
CGTTCTACCTGCTCTATGGGGTGCATCCGCGTATCCCGGGGGATACGCAGGAGCAGGTAGGGGAGGAGGTAGCGGTTGCG
GACGTGGAATCAAGAGTGAGGGAAGTTAGCCACGCCCGAGCAAAAGCAAACGAATTACTGCTCAACCGCGCCATACAATC
GAAAAGAATACGAGACTCACTAGTGAAAGAAACGAGCCTCGCTGTGGGCACTTGGGTCCTCGTACGAAATGAAGGACCTG
AGAAGTTCCAACCAAGGTGGTTTGGGCCGTACAAAATCCTCAAATCACACCCCCTTGGAACGTACGCTTTGGAAGAACCA
GGGGGACGGGTCCTACGCAATCTTATAAATGGCTCTCGCCTTGTAGAGGCGAAGGCGGAGGATCCCAATGGGCTGTGGTC
ATCTGCAGCACTATCATCAGCGTTGAAGAAAAGAGGGCTTACGATAGAAAAGCCCAGAGAAGTTAGAGAAATCATCGACG
CTTACGAACCAGATGGTATCACTTACTCGGACCTCTCGACAATAACTAAAAAAGAATGGGAGGAAATGGAAA

>ucsf_hc.01_1.G217B.00027
TTTCTGCTCTTCTCAGTTTTATCTCTTTCATTCTCATTAATCTTTCTTTCTCTTTCTACACTGATTTTTCTTTTTTACTT
ATTCTTTGAGAAGTTCTATACATCTTCTGCAGTCTCTCTCTCTATTCTCCCCATCTCTCTTCTTCTTTCACTGTCTTCAT
CAAAATGTGTTTTCATATGCAAGTGTTGTACAATATAATCTGCTTCATCAGCTATTCATTCATTGCATTTCTTGCTCAGA
AAAGAAGATACATATTCAAGATAGTCTGAACAGCA

>ucsf_hc.01_1.G217B.00028
GAGTTAGAAGTCTGCTGTCAAAGAATTGTAACATGGTCTTTTATTAAAAGAAGAATAAGAGAATTATGTTTACAAAAGTG
GCAAGATGTCTGGTTCATGCAAAGAAAAAGTGTGCATTATTCCAGATTTGAAACTAAGCCAAAGTGGAAGACTTGCTCAA
TAAAGTGTAAGAAGAAACTTTTTGCTACAATAATGCAGCTAAAGCTTGGACATGGACATTTCAAATCATATTTAGCAAAG
TTTAAAGATGATTTAAATGATCTATGTTCAGATTGTCAGTTATATGAAAATCCAGAGCATCTTCTGTTACTTTGTACAAA
GTATTCAGAACTAAGATTGAGACTGAGAGAGAAGTATCAACTGAATCAGTTAAATTTGAGTTTGTTATTCAATACAAAAG
CTGG

>ucsf_hc.01_1.G217B.00029
CTGTCTGCTTTTCTGTAGACATATATGTCTTGGCTTTCTTTTTGAATCATTATTAATGGTTGCTGCTTGACAATGAGACT
TATTCCTAGCCTCGCTTTGGACTGGAAACCCTGATATTATTCCGGCCGGGGGAAGCCTGTACCGCACACCACACCTTGCG
GGGAGGTCCCTCGGCGATAACAATGAAGAATTAACCTCTGCCGAAGGATTATGATTCCCGAGCGATAACACTGTTTTGAC
TAATCCACCTTTATTTCTACTCTGAATGATATCCTCCAGATGGCCCGATGAAAACCACCTGGTGGAGAAAAAAGGAAAAA
AATTTACAGTGATTTGTTATTGGCCTATTGGAAGTGACAATATTTCGTGTGGTGACGGCGAAGGGCAGTTCTTTTATTTT
TTATAAGTGCCGATATCGACTTCTTACTTGTGGCGCCATAAAGGAGGCAAACCGGCCACAATTTTGGTGGGAGGGAAGAA
GCCGTTGTTGAGATTTTTTTTTATGGGGGGCTACTGATAATTCCACACACTGTATTTTTATTCCACGCCCCACACCTCAA
AGATAATTGCATCCTCCTCATTTGTCAATCACGACACAATCATCTTATGTTTTGCACCTCCTGTTATTTCTCCCATCACT
ACGAAATCTCGTGGGGAGGCCCAAGCCAGATAGAACACGATAGATTTATAATGGCATTCGCGGTTTTTTGTTAACTGCCA
CCTGCTTTCTTTTGTTTTATCCGGGGAATAACCTATCATATTTAAGGCTCGCAGATTCAATGAGAAGCAACGCTTGCACT
CTGTCTGGAGTTGATTATTCCTCCTTGCTGTCGTGAAGCAAAGATATTGGCATTGTTGACTCAAGGGACCAGAAAAGAAA
GGACACAAAACATTCAAATTCTCGCCAGAAGGCATTCAATCCTGTTCATATTGGTTGGCAAAAGGAGACAGTTGCGAGAG
CATCTTTGCTGCTCCTCCCATCCGCATTTTACTTTGCGGTCCAGATCTGCCTTTGCCTCGTCTAAGTGATCCTCCAGGCC
TTCGACACTTGCTGGTCTGAGCTTGGTGCTTGGGGATTTGCCGTGATCCTGCGCTCCAGCGTTATATTTTCCCAACCCGA
CTAAGTTTACCGGCCACCATCGTGACCGCATCTGTCCACGCACCACCTCGATTTCTACCACACCGCACTCTCCACCTGCA
CTTCCTCACCTTCCTCCTTCTCGCACCGACCGGGAGCGCTGGCCTGCACCACGTCTTGCCATCAGCTAAACAGCGCAGAC
GGTGCAGCGGCTGGGTCTGTCCTATGTCAGGGCCCGGTATCCTTTCACTTCACCAGGCTGGTCATCCACCGGGTGTTATC
TATCAATCCATCATCCGTCGAAACTACCAGCAGCACTTTGGCCGCTTCAGCAACCGAACTCACCTCTTCACCACCCCCGG
TTTGACAGCAACTTCAACGTCTACGGGGCAATCAATCGCAGCTTCTGTTTGGTATTCATTAAATTTTGAATATTCACTAC
TAACGTAATTTCGACATTTTAAATACTGTAAACTCAAGCGATTTCCCCCTTGTGGTCCAATCTTCGATCATGGCCCATGA
TGATGAGGACTGCAAGGCGGAAGCGGTAGCCGACGCAGTGACTGCCATGCAAATCAAACACGATACTTCAACAGACAGCC
CTGCAATTGACAATATCCTATCATCGGATGCTGCCAATGATCATGCAAATGGTTTAGTCCCTCTCTCAAAACCCAGCACC
ACTAAAAGCCTCCCCAAGTCAAAATCTCAAAGCGAGACCGGCTCGCCCAGTGGGAAAGACGAAGATGAGCAACCGAAAGA
GAAAGTGGCCGGTTCCATAACCGTCAAATTGGAACCGGGTCTACCACCAAAGCTGTCACGAACTGCTTCGCAGAAAGTGG
TTCCTCGACCAGAACTTCTCTTCGACCATCTACCCGACAGTACTGCCGAAGCTGCGTCAACTTTTCAACTCATGAATGAT
TGCACGTATTCCAGTAAATACATGGGTTATACGGAACATGCTATGGAATGCGACTGTGCAGAAGAGTGGGATCCTGTGGC
TGCCAAAAATAGAGCCTGTGGAGAAGACTCAGATTGTATCAATCGAGCCACAAAAATGGAATGTGTCGGAGATTGTGGAT
GTGGTGATGAATGCGAAAATCAACGGTTCCAACGTCGACAATACGCCGACGTGTCCGTCATCAAGACTGAGAAAAAAGGC
TATGGCCTGCGAGCCGAATCCGATTTACGACCTAATCAGTTCATTTTTGAGTATATTGGCGAAGTCATCAACGAGACACT
CTTCCGGAAACGTATGCTAAGTTACGACGAAGAAGGAATCAAACACTTCTATTTTATGTCCCTCAGCAAGGGAGAGTTTG
TCGACGCCACAAAAAAAGGCAACCTCGGGCGTTTCTGCAACCATTCGTGTAATCCCAATTGTTATGTCGACAAATGGGTT
GTGGGCGAGAAGCTTCGAATGGGCATTTTTGCTGAGCGGCATATCAAGGCCGGTGAGGAATTGGTCTTCAACTACAATGT
CGATCGCTATGGAGCTGATCCGCAGCCTTGCTATTGCGGAGAGCCGAACTGCACAGGCTTTATCGGTGGGAAAACACAGA
CTGAACGTGCAACGAAACTGTCCAATGCCACCATCGAAGCGCTTGGTATCGATGACCCGGATGGTTGGGATACGGCGGTT
GCAAAACGGCCGCGCAAGAAGAAAACTGGCGAAGACGATGAAGAGTATATTGACAGTATGCAGCCCAGGTCATTGAACGA
AGATGGTGTCACCAAGGTCATGGCCGCTCTGATGCAGTGCAAAGAGAAATGGATCGCCGTAAAGCTACTTGGCCGTATTC
AACGTTGTGACGATGAGCGCGTGCGAAACCGCGTTGTCAAAATGCATGGATACAAGATTCTCAATTCGCAGCTCAGTGCC
TGGAAAGACGATTTTAATGTTGTGCTGCAAATTCTTGATATCCTGGATAAGTTCCCGAGACTTACCAGAAACAAGATTAT
CGATTCGAATATCGAGTCAACTATCAAGCCATTGGTTGAATGTGGTGATGAGCGTGTGGAAACGAAAGCAGCGGCTCTTC
TGGAGGTCTGGTCTACACTGGAGGTTGGCTATCGAATTCCTCGAATGAGGAGGGACCCTGCAGCGACAAATAACACCCCA
ACAGTCAATCGCTTCGAACGACGAGAGTTATCTAAAACCGACACACAACCCACATCAAATTCTCGATCACGATCACGATC
CCGGTCCCGATCACGTTCCATTGAAGCTCCGCGTGCCCCTGCTGCTCTCCGAAATAACATAGGTCCTCGTAATTCGTACC
ATCATGGCCCGAGACCCTTTCGTCGACCACCGTTTGCCAACCCGTTACCCCAAGGATGGTTCGCTGCGGAATCGAATGGG
AAGACGTACTATTATTCTGCCTCAGGTGCCACGACATGGAAACGGCCAACAACTCCCGCTGCACAACCACCCCCACCACC
AAAACCCGAATCTAAGGACAAAGCATTGCAGGATATTATTGATGGTATCATGAACGCGAAAGAGAACACCCCAAAAACGC
AGGATAGGTCGGAGACCCCTACTACCTCCACACTCAGAGATGCAAAAGCTCCAGAGAAAAAGGAACACAAGGAAAAGTGG
CGATCATACAGTGAAGAAAAGCAAAAGAAACTCTATGAGAATACAATCTTTCCTCATGTCAAATACGTTGTGGATAAGTT
TAAACACAAGCTACCAAAAGAGGACCTGAAGCGCTATGCGAAAGAGGTGGGGAAAAAGCTTGTGAACTCTGATTTCAAAA
ACAACCGTGTGAGCGACCCAACAAAAGTCAGCGACAAACAAGTCAAACAAATCAAAAAGTACTGCAAAGAGTACTTCGAT
AAAGCGGTTGTGAAACAACGAGCCTACGAAAAGAAAAAGGCAGAAAAGAAAGCGAGGGATGCCGTCAAGTCTACAACCGA
AGACTCAAAGGATGAGGCCAAGAATCAAGAGTTGTTGCTATCACAGGAAACACAGGACATTAAAAGGGAGGATGAGAGCG
ACGTCGAAGATGATTTAAAAATGTCAGATGACGAGATGGACAAGGTGGAAGATAAGAAATCTTCACCAATGAGCGTCGAC
GAAAATAGCCTCAAGCGGAAGAGGGGTGCTGATAGCAGCCTCGATGCGGATATCGATAGTAGGGCCGCCTCCCCTTGTAA
AAGGACAAAATCAGCCACTCCGCCTCTGCCAGATTCAGAATTAACTCCAGGCAAGGATGGCACCGAGGAACGCTCTAAAC
TCGAGCGGGAAGAACAAGAAAACGGTGATGGATATAAGAGTGACTCTTCCTCCCCGGGAAAGCGACAGAGGTCCTTATCG
CCTCCGCCTCCCCCGCCACCTCCACCACCTGCGGATGCATACGAAATGTGTGACGTGGGCGATGGCAGTAGCAAGGAGGG
CACAGAACTTGGTTTGGATGAAGATGGGGATCTGCACATGAACAGAGTGCCAAGTGTCGCAATACCGGATCAAAAGAACG
GAAATGAAGCATTGGATAAGAAAGTCTTATAGAGGGAGTTTCTGAATGCAAAAAGGTTTGGTGTCGGATTGTTGACTGAC
GACAGAAGACGCAAACTTTTTGATGTTGACGTTGGATCTGGCTCAGCTTGACCTTCTTCAAGGCTGAGTGGATAAAATTT
GTTCTGAATCCTGCGATGACCAATCATCGCAGGATTTCAATTCCATAAA

>ucsf_hc.01_1.G217B.00030
AGGGTTTGCGGCTTCCTGACAATGGTAGTTCAGCGAGCCGACGCCAACGGGAGCCACCCACGACTATCATCGGAGCTCAA
CCCGGTGAGGGAGAACTGCCAGAATTTCTTCGTGAATCAGCCCTGTTCGTGGTTCCCTCAACGATTTCTTTGCCATGCTC
TGCAAACCAGTTATCCCCTGCCGTTGGCTTTTTAGCAACGTCGATCGCGGGCTCCTCCCGCAGCCAGTCAACACCCTCAA
CACCATCAAGCTCCAAGCCCGTTCTTTGCAAGTTTGGCAATGGCTCGGCCAGAGCTCAGCAAATAAGTGGTAGGATGAGC
AATTCCAGCCACCTCTCACGCTTATCCATGGCGTACTCAAATAAGGTATCGCGTGTTTCAAAATACTGCAAGAAGTTTAT
TTTTTAATCCATCAGCGAAATGGCCAGCATTTTATCTTCGAAGGAAACACAGCATACTTTTGCTAAGATTCGCGTTTGAA
ATGGTTTAACTTTTCCCAGTTATTTATGCCTTGATTCATTCAACAGTTTTCGACGCAGACCTGAAACATATTTCTCCGTA
TTTTGACATTGGCGGGGTTCAGCGTGGTGTACGCAATGCCAGACGTCACCAGGTAGCCATCAAGAAGATATTTTTCAAGA
ACAACCACACAACATGAAATTCAAACAATGGTTTATATAGGCCAAAAATATACTGACTACTCGGCCGGGAAACCACGATA
GATATTATTTATTTTTCTCTAGCTGAGACTGCGGTGACACCTTGGGAATTACCCATCTCGCACCGACGGTGGGACGCACG
GCCACGTTGGCTCTGATGATTTATTCAAATATCCTGCTGGCAACTCCAAGCGTCCCGATTCAGAGGCACTAGAAGGCCTG
GTGGTAGACGCAACAACGTTTATTTCCTTGTGGGATTTATGAACTTCGCAAATCAAATCATGAAGCGAG

>ucsf_hc.01_1.G217B.00031
TATTTTGAAACACGCGATACCTTATTTGAGTACGCCATGGATAAGCGTGAGAGGTGGCTGGAATTGCTCATCCTACCACT
TATTTGCTGAGCTCTGGCCGAGCCATTGCCAAACTTGCAAAGAACGGGCTTGGAGCTTGATGGTGTTGAGGGTGTTGACT
GGCTGCGGGAGGAGCCCGCGATCGACGTTGCTAAAAAGCCAACGGCAGGGGATAACTGGTTTGCAGAGCATGGCAAAGAA
ATCGTTGAGGGAACCACGAACAGGGCTGATTCACGAAGAAATTCTGGCAGTTCTCCCTCACCGGGTTGAGCTCCGATGAT
AGTCGTGGGTGGCTCCCGTTGGCGTCGGCTCGCTGAACTACCATTGTCAGGAAGCCGCAAACCCTGGAATTATTTCTTTT
GGGTTTTATTTTTTGGGGCG

>ucsf_hc.01_1.G217B.00032
GCCCCGTTTATCCGCGCTCATGAATGAACTGAAAATTTGCTCTTCAGTTCCCTGTAATTTGAAGAGGCTCCACACTAGGT
TCTCTCTTCTACAGCGTATGTTCTCAATATGTTCTATTTTCATTGGCCATTCATTTGGCAAATGCCAATTGATCAAGCTG
TGTGAGGGCTTCATATTTGTTTTGTATTTTGCTTCTTCTCTGAGCCGTATACAGTTGATTTCACTTGGTGATATGGACGT
CCTCCATTTTATCCATGCAGCTTGGTTGTCGCCCCCGCGCTCTCGCTCTGCCCCTGTCTCCCCTCACATATTGTCATTCC
GTGCTCCCTCCAAAGAGTTGCCTGTGGGCCACCAGTCCCGAGTTGAAGCCCATTGCACTCCATGCGAAAATAGTTAATGG
CTTGGTGATGGAGCGCAAGGATTGTATATGCTAACAATCGTGTCTACTCCCAACCCCCGTTCTGATGAGGTTGATATACT
GTATACACACAGTATCACTGTAGACCCTATTACTGATGCAATGTCACTAATTTACTATACAGGGACTTGCATGGGGGTGG
ATTGATACTTTGTGCGCCGAGAAAACCAGCAGATTGAACAGACTGACAGGGGATTCCATCTGACATTGAGTGGTTACCCA
CGGAGTATACCGTCTAAAATGTCTTGCATATTCAGTCCTGTACTGGTCAGACTCACATTCTTTGCTCTCTCTCTACATCT
GCGGACATTTCTCCGCTGCTTTGTGACTACGAATTGTCGGAATTATTTTCTTGCTCTTCCTGCAGGAAATTCTGATGGCT
GTGACTGATGTGTTGGTTTGCTGTTGTTTTTGATACCGATCCTTGATGATTGCGACATGCCATCCTGTCCAATCCCTTTC
TCGGTTCTTTGTTTTGCTCTCCTGCAGCCTGCAGCTCGAAACCCGCTCGTTGTGGCTCGCCTCTCTTGCATGAAGCCATT
CCACATCCCTACATCCCCCTCCAATTAATTTTGTCGCTGGCTATCCACTCAATCCACTAATTAAGAGTGTCTGCTGTGTC
AACTTGACCAGAGACGGTTCAAAAGAAGGAAATGATTTCGAAAAAAAGAAAGAAAGAAAAAAAAAAAAGGTCTTCTCATC
CTGCTATAACCAGACACTCGGCAAAAGGGCAATGGAAGGATTTCCACACTATTCACAATGCACAGGGGTTCCAAAAAGAT
GAAAGCGATGCTCCAGCTTTCTCTGATATTTGCTTCGGAGGATTTGGGAATTGGGGCAATCATAGTAATATCGCCACGGA
AAACAACATGTTTCTTTGCAACATTCTCGCACTTCATACATCCACTCATTTTAGTACAAGATTGTTCCTTGCCTCCGGGA
CCCTCTAGCCCATCCACTAGGATGATGAGCCTCTTTTGATTCCAAGGCTTCGCCGACGCAGTGACACCATGGCTTCCAGA
CTCAACCCCTGCTCTACCGGCTGATCAACAGCAGCTGTCTTGTGAAAATAAACAAAAATCAACATCAACATCCAAATCAA
AACTAAAGCTAATCAAAGCATGAACCCCGCCGGCCACGCGTTCCGTGATTCGCTCATGTTTTAACAGAAAACATGTTTCT
CTGTGCGGCGGGAACTACAGCAGGACCATTCCCACTGATACGGCGACCAATTCTATTTCACATTCAATATTTGAAACACA
TTGCTGTCCAAGCAGATAAGAACGACAACTAGCCTGAGGAACATCAATCCATCTAGCCTTCTTCCCATGAGCAGGTATGG
CAAAAGCCACAGCCAAAAATCTAGAATCAAGAGAAGCATGTGCTTTGTCAGGTTCCATTTGTCGACGCTTTTGTGCCAAA
ATATTACTTACTGATTAGAGCAATATCATCAGCCACATCCAGCTTGAGACTTCAAGATCCTTCCCGTGTCGCGCCAAGAA
AAACAAGCTGGTGTATGGGGACTTGAAAGCTAATAATAAACAATACCATGAGGACCACACCCAACAGAGGTGTTTTAATA
TTCTGCAAGCTCCCATCGACACTATTTTTTGTCCTTTCTGCTTTCGTACACAGTGTTTTCCATATTTTATTTCAATCGAG
CTTGCTCTTCCCTATTCCCTACAATGTGGGGCTGTGTACATCAGATTTCATCCGACTGATAGAGGCTTTTTACCCCAGAG
CAACAGGCCAACAGGCCAACCTTAACCTCCTTTCCCGCAATAACATGGAGCATTCTTAAACGATATCTTCCCTATCCCCC
CTTCTTTTGGTCGCCAACCGTGGTTTAAATTGTACGACTTTGAAAACACACCAACCTTCACCAATGATTCGCTTGGCGAC
ATTTGCAATCCATCGAGGTAAATTACACCACCTGCTACACTGTTGAGACGGAATTAACACCAGTCGGCTTCGTTGAGATA
TTCTGGTCAGGTACTATGAACCCTGCTGGCGGTTGGTTGCGCTCATAAATCTTCCTGTATATATCATACCATACCATACC
ACCCCGTTCGTTTCGTTTCGTTTCGTTTCGTTTCGTTTCGTTTTGATACTATACCGTACCCTGCGTAAAAATCATCCAAA
TCGGCGCTG

>ucsf_hc.01_1.G217B.00033
AGTCTATCTGATTATATTATATCATATGCACATATCTACTCAGAAGAAGCTGCTATAAGCATGAAAAGATCAAAAGAGAT
GAAACACTGTATAGATCTCAAGTCTGATACACAATCTTCATTTATATCAATATACAATCTCTCTGAAACTGAGTCTGTAT
GTATGTATGTATTGGTTTAGCGTCCCAGAGAAGACACAGGCAATGCCTGCACTTCAAAAGCCTCCCGAAGGGCATGGGGA
TGTGCTACGCTGGAGAAATCTCTATATACACAGTAATGATAGACTCAGGATCCAGATAGCAACTCTTGAGAAGACTCAGT
CTATATAGACTGTTCATCCACTTCTGGCCCGACGTATGGCCATTCATGGTAGAGATAATCAAAGCACACAAGTGCTACGG
CAGGGCGATTGCTCGTAGTGAGCAGCGGCAGGGTGATTGCTCGCAGGGAGCAGCGGCAGGGCGATTGCTCGTAGTGAGCA
GCGGCAGGGTGATTGCTCTCCCAGAGAGCAGAGGC

>ucsf_hc.01_1.G217B.00034
CTGGGCTGCGAAGTCCGACTCTGCCACCTCCTCGTGGTGCAGCCTGGTAACATCATCTAGTGATGATGGCCAAGAGCAGA
GCGGTTTGTTATGAGTGTCTGATTCTTAGTGAACTCAGCATTCATTGGCCTTCAGGCCTTGATCTTTGCTCCCTGTGAGC
AATCACCCTGCCACTGCTCCCTGCGAGCAATCGTCCTGCTGCTGCTCGCTACGAGCAATCGCCCTGCCGCTGCTCCCTGT
GAGCAATCGCCCTGCCTCTGCCCTGCCTCCGCCCTGCCTCTGCTCTCTGTGAGAGCAATCACCCTGCCGCTGCTCACTAC
GAGCAATCGTCCTGCTGCTGCTCCCTGCGAGCAATCACCCTGCCGCTGCTCCCTGCGAGCAATCGTCCTGCTGCTGCTCC
CTGCGAGCAATCGCCCTGCCGCTGCTCCCTGTGAGCAATCGCCCTGCCTCTGCCCTGCCTCCGCCCTCCCTCTGCTCTCT
GTGAGAGCAATCACCCTGCTGCTGCTCACTACGAGCAATCGCCCTGCTGCTGCTCCCTGCGAGCAATCGCCCTGCCGCTG
CTCCCTGCGAGCAATCGTCCTGCTGCTGCTCGCTACGAGCAATCGCCCTGCCGCTGCTCCTTGCGAGCAATCGCCCTGCC
TCCGCCCTGCCTCCGCCCTGCCTCTGCTCTCTGGGAGAGCAATCACCCTGCCGCTGCTCACTACGAGCAATCGCCCTGCC
GCTGCTCCCTGCGAGCAATCACCCTGCCGCTGCTCACTACGAGCAATCGCCCTGCCGTAGCACTTGTGTGCTTTGATTAT
CTCTACCATGAATGGCCATACGTCGGGCCAGAAGTGGATGAACAGTCTATATAGACTGAGTCTTCTCAAGAGTTGCTATC
TGGATCCTGAGTCTATCATTACTGTGTATATAGAGATTTCTCCAGCGTAGCACATCCCCATGCCCTTCGGGAGGCTTTTG
AAGTGCAGGCATTGCCTGTGTCTTCTCTGGGACGCTAAACCAATACATACATACAT

>ucsf_hc.01_1.G217B.00035
CACAATCTTCTTCAGTGCTCTCTTCTCTCTCTTCTCTCAGATTTATACTGAGTCACATGATTGCAAGATGTCATAGAGAA
TACAGTCTTTTCTTCACTCTTCTCTTTATTTTTCTTTTCAGAACACTCTTTTTTTCTCTTTTCTTTTATCTATCTCATCT
GTCTTTTCTCTGCTGTTAGAAGCACAGACAGTTCTCAGATCAACTGAGAAAGTTATCTCTCTTCATTCACTATAAAGTTT
TTCAGACACAGCAGCAGTGGTTCTCTCAGAAACCACACTATAGTTTCATCATGAATGACCATACATC

>ucsf_hc.01_1.G217B.00036
GAGACCAAGCTATCTTTCAAGCACTGAAATTTCCACTTTTATCTTATGTTCTTATCAATGGAGGGGTTATTCGAAGGGAT
TCGATGAGGGATTCGAGGGACGATGGATTCGAATTGATGGGGTATGCACTAGTCAATTGTGCCGAGGTATCTTTTTGTTA
CTTGGCAGGCACGTGTGGCTGGGAGGTACTCAGGGGGGACTTGACACAGATCAAATTGAATAAGATTTTAACAGATTATC
AAAATAAGATAGATCTATCTGTGATCAAAATCTGAGTTGATTTGACTCAGTATTGATGGAGTAATTGGATGAACTGTTGA
AGATCTGTCCAAGCAGATGCCAAAACACTATTCATCAAATATCTCCCTCAAAACCTCATCAAATCTTTTCAAATTTGCAG
CAGTTACTGATGGAGGCAGCAGGAATCGATTGAGGGTACTCGCGTTGTCTAATTCGAAGAATTGGGCTCGTTCGGGGTTT
TGCTCGTTGTTTTTGTTGTTGATTTATATTTTAGAGTGAGAGCTTGTTTTTTCTCTGTTCTTATCTATCTGCGGACAACA
CAGCATTTATGTGTGTGAGGGATTTACTCAGAGTAATTGCATTTGAACATTGATTTGTGAAGTGCTCTGACTTGTCACAG
TATATGCAGACTTCTCTGATGATTCAGTTGACAGCATTCTTCTTTGAGATGTTGGAAATTCTCAGATGATTTGTGTTTAC
ATATGAGACTCAGTTCATTGATTCTGATTTGAAGATGAGAGATGCTGCAGAGTGATTCAGAGCATATATATTTATTCAGC
AGAATTCTCTGCAATTTTGAAGCACACAGAACTG

>ucsf_hc.01_1.G217B.00037
CTGTCACTACATCTCACAGTTTCTAATCACTCAATCTTTGAGAGATGATCTGTTGAGTAATAGTCATGACCTCTATCTGC
AGTATCTGTCATACTTGTGCTACTGCTGAATCTGAAGCAGCAAACATCATGAAAGAAAACTGTGAAACACACACTTCTGC
CACTGAAAGTGTGCAACAAGCATCATCTTTCTCTATGAAATTGAACTCTGAGTATAGTTCAGAAGAGAATATCTCTGTAA
CGGGCGTACTTCGATTAACGATTTGGTACTATCCTAATTACAGATTACGAATTGATTAAGGAAAGAAAGAGAAAAGAAAT
CAGA

>ucsf_hc.01_1.G217B.00038
TGAACCTCAGATGAGCTTCCACAGCTTCTTTAAGACCTCTTGACACAACTGAATCCTCACAATCTTTCCCAGGCTTCTCG
ACCTCATGTTGAAAAACCCAGGGCTTGCCCTCACCAAGGAGGAGCTCAGGGAAAATGGTTGGCTGACCAACCCATCCACA
TCACCCTATATCCAAAACCTTGATACTCTGATTCAAGACAGTGAAAAATGCGACAGACTCATGGACATCATCAGAACTGC
ACAGAGCACACATGACTTTGAGGGTTGAAGAGAGAAGCTGGTCATCATGTGCTCCTTTTCTGTTGTGGTGCATATTCTTG
AACATTGGCTATGCAACCAGGGTCTCAATGCTAAAGCAGTGCACAGTGAATTGAAGGGACAGAACTGTGATGATCTTGTA
TACTCATTCAACAGTGATGAGTCATTTGATGAAGGTGACAAAGCAGTTGAGTCCTCTGACATACTGATCAGCACCATCGA
CCTTCTCAGCACTGGGTTCACATGTGTGCGTGCCTGGTATCTCATTCTGTTCGGGCCGGAGTGGTTGAGTTCACAGGAGG
AACAGGCGATCACTCATATTCAGCACATTGAGCAGAAAAATGAGTGGACATTCACATACTGTCTTGTATGTCAGAATTTG
GATATTGAGCGCGCGATTATCAACTGACAGCTTCTCTGTGAAGAGTTCCAGTGAATGTCACTTCAGATGCAGGATAATGT
CAAGAAGCAAATGGCTCTACACCAGAATGAATTGAATGCAAG

>ucsf_hc.01_1.G217B.00039
GTGCATATGTAGGAAACGATACCAGTCAATATTTCCTCACTTCACCAAACCCCGAACTTGCTTCCCCTTACCGTTATTTG
CAACCGCTTTTGTAACGCTTCCTTGCCTCCCAAACCTCAGAACACTCGATGGGTGAGCAGAATCTTTGCCATCTACCTCT
GGACGAGCATCTGGTAGCCGCCGTCTCTCAACTCCTCGACTCAGTTGGCGTGGCCAATGTTCTCTGGGGGAACTACCTGC
TTACAGTCTACGGGATCCCCTCCTTGACCAATGACGCTTCGTTCGCAGTGCCTGATGATATGCTTCTGCGGGCCCAGAAG
ATCCTTCAGAACGCAGGTCTACATCTTTGCACAGATCTAGAGTGTACCGTTGTGAAACTTCGATCTCGACCTCCTCCTAC
CAACCACTTTCATCTTGAAACCGAGGCTGTCCATGTATACCTATACCCGCAGTCCCAGGTTTTGCCAAATATATCTGATC
TACAGAATGCCGAAGAGCAAGGCCAGATCATCTCAGCGTCAGATGCCAGTCTCCCCAGATGGCAAATGGGACACGGAAAG
GGTGCATTTGCCGCGGAATATAGCTGCGTTCGCGTCCCCTCCGCCACTTGCTTTGTTGAGGCCTCTCTTCTTAATTTCGT
GAGACAAGCTCGTAAGAAGGATTATGGGTCCGCCCTAGACATGCATTACCTAGGCTGCGCAACGTATATGATAGAGTATG
CCTATCCCGGCGGTTATCTTGATCTGGACAGCCTCCAGCCAGTTTTCCGAACGTTCCTGGTGGATGGGTTTCTTAATCAT
AATAGTAGTGCTTTGTTTGCCGCTGCCAGAGGGCGGTTAATGGCGTCTGAAATCAAATAGATCGGGGATATTTTTACTCT
CGTATTGATATATCTCACATTCATTACCCCTCCTATATTACTGCTACAGTCCCTCGTTCTGTTAAGGTATTCGTGTACTT
AAACACGCTCTATTGGCTATCAATACCACCAAATTTGGTGTGTTTACTTTCTGGTCCTCTAGTCGTGGTGTACCGAGATA
GTCCTGTAGCACGAAGCGGAGCTGTACATCGTTACTCACTATCGGCATACTTATGGCGATGTAAGAGGAGAATAGCGTGG
GAATGATATTTGAGAAAGTTTCCTTTAATTGCTTCTGTACGGAGGTCGGTTTCAAAAGTTTCATTCAAGCACTAAAAACG
CCACAACTGCCACTAGGAATTTATACTAGGTTTTATATGTAAATTCCCTCTCATTATTTCTTCTGCTTTCATCTATCTTC
TTGATATTCATTACCATTCTCAAGCTCAATTATCTTCTTAACATGCACTGGAATCTGTTCAATTCATGTCTGTATATTTG
ACTGTGGCAGTCTCTTTCATGTCTTCTTTCATATCTTAACAGCCTCTGCTCAGGA

>ucsf_hc.01_1.G217B.00040
CTATTTGCTTTTTTTTGAGTGCTTTTAACCTTTTCGAAATCTTCATCTCACTGCAAATTACTTCCCCATTTATATAACAA
CTGTATGTTTAGTGAAGTCATTTATGTCAGTATGCTGAAAGTGACTACTGTGCTACTTATCTTCATCAGCATGGCTGCTG
CCCTAGCCCCCCACTATCATTCAGAAAAATATCCAAAAAATGGAGAAGCTGGCTGGGACTATTGTGCGACGGAAGTCTGG
TGTGAGACCAATGAGGATTGTAAGGTGTATGAGGATTGTATTGAAAACGCATTACATCATGATACAGGTTATATTGGATG
TGGTGTCTCCATTCTTGAGTATTATTCATGCTGGACTTGGACTCCAGGAATTCCTCATTAGCTCAAGTAAGTGATATGAT
ATACTTTGAGTCATAAAATGAAGCAACTTTTGATTTCTTCAAACTTTGTATAATTCTTAAAAGACTTTGCTTTTGTTATC
AATATAAATAATTCACATTTTGAAATGAAGAATTTATAATTTAAATTATAGTTAGTAAGAAATAATAGATGTCTATTATA
CTAAAAACAATCTGCCTTTAGAGTAGCTGCTGAGACCATGAATTACACATTTGATTTGATTTGATTTGATCTCAATCTGT
TTCTTGGTGTGATTTTCAGTGGAATTATGATTAGAATGAGAGTGTAAAGTTGTGACGGGTT

>ucsf_hc.01_1.G217B.00041
ACTGTATCCTCTCGAAGTATTTTTTATTTCGATTCCATTATTCGGTCCAAATGTCTCTTGTTCGCTTATGGTGTCGTTTG
ATAACAGTGGCTGCAGGGAAGTTGCCATTGTGCGAACTGTGGATGGTGAACCAACTATGTCTTCCTCTTCCATCTTCTGA
TATAAGCGAGGCCAAGTCTCGCTTGGACCTGGCCAAATGATATGAATCCAAATGTGGAGGTAGAAAAGAGAGAAGAAAAT
AAAAAGGTGAAACGAGAACAAGAGAACGAGAGCACGAGAGTACTTGGAAGAATGACCCTCATCCTGACTATATATATTAT
GCAACACATGGGATCACCCTCTTTCTTATCTCCGGCTGAGAAAACCTGCACCGTCCAAGATGATATCCCTGACAAACTAA
CACATATCCCAGAAGGTCCTTGATGCTTGAAGGATTCATCCAATGCTCCCTGCAGTTTCTCTGAAGATCTCTTGAGCTAC
ATATTCAATGCGTTCAGACAACTACAGCTAGCGAGTTTGTCAAGCTCTGCTTGGTCTAGATAAGTTATGTTGCTCTCCGT
CCTTCGATAGCTTGAAGACAAGGCAAAAGTTTTTTTTAGTTGGTCTTAAGAATCCTGCCTTCTTCGAAACAAGCTCTGAA
GTTATTTCATATCCAAGAGCATCAAATTGCGTGGGAATGCAGATTCAGCTGAACTTCCCTTGACGAACTAATGTGTGAAC
CGTTGCAGGGCACAGTCACAGCCCATGATCCCGGGGGCGTGGAAATAAAGTTTGTTTTCCGGCGCTAGAAATTATGATGG
A

>ucsf_hc.01_1.G217B.00042
GTACACTGCAGAGGAGTATCATGTTTCAGAGTTGGTCATGACGATGGGGACGAGCCTTGTTCTACTCGGATTTGCTTTCG
GACCATTGATATGGGCCCCGTTATCCGAAGTGTACGGCCGAATGACGCCTCTATGGGTCGGCTTCGTTGGATTCACCGTC
TTCCAAATACCCGTAGCGACAGCTCACAATGCTGAGACTATTTTGATTTTTCGGTTCCTGATCGGGATATTCGGCTCCTC
CACGGGTGCTACCATTGCGGGTATCATTTTTGACATTTGGGACCCCGTCACTCGCGG

>ucsf_hc.01_1.G217B.00043
CCAAGGAATCAGGTACTAAGATTCTGTTACTATTTTGATATCGTTCACTCATTACTGCTTAACTTGAAAGCGACTCATAG
CCCTAATTCTCGCCCCATAAAAATAAAGAAGAATCGGCAGCGGAACCAGTGCGAGAGACAAAAATCCCAGTAAGCTTCCC
GCCCAATTAACTTCAAGCTTTTCGTACATATGTACCGCAAATAGCGGGAAAGCAGCGGCTGTAATACATCGCACAAACGT
GTTGACTGCGATGGCAGAATTTGAAAGGACCATGTACACATCAATAAGATAGTTGATTCCTTGCAAGAATATTATGATGA
TGCCCGCACCAATGGGGATTCCAGCAAGAGCTTGCGCTACCCAGGAAATCTCTGGACTGGATGTCCATGAGAACCAGAAG
AGACCGATGGGTAGGCAGACAGCGCCAATGATCACTTCGGGAAGTCGGTCTTCGGGGGAAACACTTCCCCGTTCCTTTAA
TTTACGCGCGAAATGGGTTTTTGTGCCATAGGCGATGATGCCTAGACCAACTATGATTCCGATGGATAGACCCAATAGAG
GTAATGAAGCGACTCCGGCGTTTTTCCAGCCGCGGTCCCGGAGAAAAGAGATAGGATACGCAAAGAAAAAGAGATAGAGC
ATGCCGTAGGTGACGGCAATATATATCGTCATGAATAGAAGGATTGGCTCCTTAATCAACATCTGTGGTGGGCGGGAGAA
GTATTTTGTGAAGAGGTCTACCCATGTTGGCATATGTTCATCTAGCTCGGAGTGGAGTGCCCAGTTCCTTGTGCTTTTCC
GGAGCTGAGCAGCACGGCGCTGCAGGATGACTGGGGCATAAGTCTCTCGTATCGTGGTGATTCCAATAATAGCGCAGACT
CCAGAGAAAATGAATGTCAGCCATGCGGTCCCGCGCCATCCAAGCTTCGATTCTACAATGTATGAACCCAGAATTGGACC
TGCAACAGGCCCAACGAAAGTTGCTACAGCAAATACCGCTCCACCAACTCCGCGAGTGACGGGGTCCCAAATGTCAAAAA
TGATACCCGCAATGGTAGCACCCGTGGAGGAGCCGAATATCCCGATCAGGAACCGAAAAATCAAAATAGTCTCAGCATTG
TGAGCTGTCGCTACGGGTATTTGGAAGACGGTGAATCCAACGAAGCCGACCCATAGAGGCGTCATTCGGCCGTACACTTC
GGATAACGGGGCCCATATCAATGGTCCGAAAGCAAATCCCTGAATACAATCAACATCATTGC

>ucsf_hc.01_1.G217B.00044
CGCGAACCCAACAAAGTCTCTCCTGGATTTGTCCTACCAGACCAATTGATTGCCAAATCTGTCCCCTCCCCTTTTCACCT
CTGATCAACAACCATATGGTCACCTAGCTTCCGAGGAAACTCCCCCCCCCTCTCTCTTTCCCACAAACGACGATGCCTAC
GCGCACTCGACATTCTCTTGCTGCTACGACTCAAGTTGCTGAGCCTGAGGAAGAATCGAGTGGCCTCCGTCGCCTAAGGT
TTAACGAGACGCTCTCATGGCGGGCTGGTCGAGCGATTCCGGTTGCAGACTTGTTGGAGAGGCTGGAATCGCTCGCGCTT
GAACTGCGCCAACTAGACCAGGAAGAGACGGATAAGGACTCGCTGAAAAAGGTATCCCAGGAGCTGGCAAGCGGGCATTT
GCTAGGGCACCGAGATAAAGGTGTGCGCGCATGGACGACTTGTTGCGTCGTGGACATTTTGCGCCTCTGCGCGCCAAATG
CCCCCTTTACGGGTAATCAGCTAAAGGATATATTTACCACCATCGTCACCTCGATAATTCCTGCCCTCGCAGATCCCTCC
AATGCATATAATGAACAACACGTATACGTTCTTTCGTCCCTTGCAGATGTCAAAAGTATCGTGCTTTTGACAGATCTGGA
TGCGCCTGATACCCTGATTCTCCCGCTGTTTTCGTCATGCTTCGATATCGTATCCGGCTCATCAAAATCGTCCACGGGCG
AGGAACTAGCAAAGAATGTGGAATATGACATGACACGTCTTCTGGTACCTATTATTGATGAATCATCAGTACTTGCGCCG
GAAATCATTGATGTTATTATCGCACAATTCCTGCGCGTTGATCCGCGGATCGTCGAGCACACTTCCAGCAGCAAAAGCAA
GAAACTCGGTGCGCATGTGGATGCAAAACAACGGACATTACTCCTGAAAGAATACCCCCCTGCTTATAACATGGCTAAGG
CCATATGCAGCGCTTGTCCTGAAAAGATGACGAGCTATGTGAGCCAATATTTCAACAACGTGATTGTAGATGCTTCAGGT
TCTACGGAGACGAATGGGCTACCGAAGGTGCATCATCGTGCAGGCATTGATGATTCCGACGACGAGGCCGAAAACATTAA
AGAGCTAAGCAAGGCGCATCGTCTTATACGAGAGGTGTGGCGTGCTTGTCCGGATGTGCTTCAAAATGTGATCCCACAAC
TAGAAGCGGAATTGTCCGCAGAATCTGTATCATTACGACTTCTCGCCACGCAAACAATCGGCGATGTCACAGCTGGCATT
GGTGTCGCGGGCCCTCCAACCCCGCCGCCCATGGATCCAGCTGCCTATCCGCCAGCAACATTGACAGGCGAATCTCAAAT
CACGCAACCGAATGCTCTACTCCTACCACTCGCTCCTAAACCCTTTTCGCAAGCCCATTCCACCGCGTACCAAAGCTTTC
TTAGTCGACGCCAGGATAAATCTGCATCTGTACGGGCTGCTTGGGCTACGGGGATCGGTCGAATCATACTAACGTCCGCT
GGTGGCTCTGGGCTCAGCACCAATGAAGAGCAAGATTTGGTTCAAAGTCTAGCAAAAATGCTTGGAGATGCGGATGAAAA
GGTCAGGGTTGCTGCAGTTGAAGTCATCGGGACATTTGGTTTCTCAGACACTGTCAAAAAACTCGGTATCAGTGGTGGAA
TTTCTGATCAAGGTTCTGTTCTTTCCATTTTGGCTGAGCGTGTTAAGGATCGAAAACGCACTGTCCGTGAGCAGGCCATG
AAAATACTAGCACGTATATGGGGGGTCGCATCTGGTGAAATCGAGGCGAATAATGAGCAAGTTGCAATGGTTCTAAAGGA
CATTCCCTCTCGAATTCTCGACGCTTATTACACGAATAATCTTGATATTCAACTTCTCCTTGACCATGTAATATTCGAAA
TTCTTCTACCACTGAATTATCCTCCCCTAAAGTCAAAACCTCTCAAAGGCGATTCGAGTCAGTTGCGAAAATTGAAAAAC
TCAACTCGGGAAGCTGAGGGTTATACTGAGGCTGATATTGAAATGATACGTGTTCGACGAATTCTTACACTGGTTAAGGG
TCTAGACGAACGGGCAAAAAAGGTATTCTTCGCCTTCCAAGCTCGTCAATTAAGCATGAGGACATTTATGACTTTCTACT
TGACCGCCTGTGAGGACTACAATGGCGGTGTGATGGACAATGATGAGGAAATTACCAAGTCGAAATTATCTAAAGTCATT
GATAACCTGGCCAAAATGCTTCCAGACCAAGCCAAAGCTTCGGCGGACCTTTGGAAATTTGCAAAAATGCATGACAGGCG
CAACTACCAGCTTATTCGGTTCGCTATGGCTGTCGTGAGTGATTACCGAACCGTAACAAAGGCCATCAGGGAATTATCCA
AGCGAATCCCAGCAAACACCACTGCTTCTACGAATTTGCTCGAGACATTAACTCCGTTGGTTTACCGGAGCAGCTCCCTA
ATCTTCAACCGAAGTCATATCCCTGCGATTATGGACTTGTCAAGAAGTGACGAATTCGGGCTTGCGAATACCGCACATGA
AATGCTCAGAGAAACTTCATCCCAAAACCCGGAAGTTCTCGAAGCGCATGTCCAAGATATGTGCAAAGACCTGGAATCTC
ATGCTCCAAGCGCGAAACAATCAGATGAGGCGGGCGTTGAGGAGGTATTAAAAGCTTGCGCCGGGTTCGCGAAGAAGCTA
CCTACTAAACTTCCCACGGAGCGCAAATTTTTAATTGCTCTTACCAATTACGCCCAATACAGCTCGTCGCCCAAAGCGGC
GAAACATGCCGTCTCGATTATCATGGCCACATCGGATAAGAAGCAGATGTATGCGAAAGACCTAATAAAGAAGTCAGTCC
AGAACTGCACATACGACTCACCACACTTTCTCACCAAACTTGCAACGATATCCCAAATCAATCTTCTTGCTCCAGAGATT
GCAGATGAAAAAAGTGATGCGATCATCTCTATCGCTACGAACGACATACTATTCAATAATCGGTCATCAAAACCGCCCGC
TGAGTACACGTGGTCTGATGAGATAGATGATGAGACGTCTGCTAAGGAATGGGCCCTTAAGATCCTTGTGAACAGAGTCC
GTGCCAAGCAAAGCATAGAAGATGAACAGACTTTCCGTTCTTGTGCTGAACCTGTTTACAAAATCCTCAATACCCTTGTT
GCCAACAACGGAGAACTTTCTGATAAACACAATTCTCCAGCAACTCAAAAGCCAAGACTTCGTTTACTTGCCGCAGAACT
TATCATCAAACTTAGTAGCACTCACTCAATCTGCGAAAAGATGCTGACCCCGACGGATTTCAATGTTGTCGCCCTGGTTG
CGCAGGATCAATTGGAGCCCGTGAGGTCGAGTTTTATTGGACAGCTAAAGAAGAAACTTACGCAAACGACGCACTTGGGT
ACAAGGTGGTATGCTGTTGCCTTCCTCCTGGCGTTTGAACCAAATAAAAACCTCAAGGACAGCACACTTACCTGGCTACG
ATCTCGAACACATTTCTTTACCCGCCTGTCGCAAAACAATGACAAGGGATCAGACCAGCAAACAGTCATGGAATCACTGG
TTGCACGCCTACTTTCCCTTCTAGCATACCATCCTGATTACCCCCCTGAATCATCTGACGAGTCTACTAAAGTGGATGAC
CTCGCGGATTTTGCTCGATACATACTTTTCTACCTTTCTGCAGTTGCCAACGAAAACAACCTTTCCCTTATTTTCCACAT
CATACAACGAGTTAAGCAAGTTCGAGATGCCATCACCGGCTCAGCAACGATGTCCACTCGCCTGTATACTCTCTCAGACC
TTGCGCAGGCGACCACCCGTCGCTTCGCTGAATTATACTCCCAACAGCATAAAATCGGTGGCGGTGGTGGCAGTGGAGCA
GCCAATATTCTCCAAACTTATCCTGGCAAAATGCGGCTCCCAAGTTCACTCTTTACAACTATACCAATCCACGGAGAAGC
AGTTTCTATTGCAGAGAAAAATTACTTAGCAGAGGAGGTTGACGATAAGCTCGACCGCATTGTCCGATTGTTCATGAAGC
CAAGAACCCAGTCAGTGTCTAACGTGCAGAGTCAAGCACGAAAACGGAAGGCAGATCTACCATCTATGGACAAGACTAGT
GGATTAAAAAGGGAGCGCAGAGATAAGAAACAGAAGGCTCTCCCAATTCGGAAATCTTCGATTTCAGAAGCGGGTGTAAA
GCCTGCCAAGCGGAGGAAGACGAGCGACGAAGATGATTGGGATGGTGGCGGAAGGCCAGGTGAGACGGAATCAAATGCCC
GCCGTAGAAGCGGTCGGGAAATCAAAACCCATGTTTCCTACGCTGAAAGGGATAGTGATGAGGACGATATGAAAATGGCG
GAGGAGGAAGAGGAACAAAGTGAGGCGGAGGAAGAGGAAGACAGTAGCGCTGAATCAGAGAGCGAGGGTAGTGGTCAGAA
GGAATCACCCAAAGCAGAAGAGGAACCAGAAGACAAAGTGACTGAAGACGAAGAGGAAGGTCGGGACAACGCTACCCCTG
ATTCCTTTTCTGGCAACCAAGACGAATCAATGGAAGATGTCCAGATATCTTCCCCGGCCCCACAGCCGAAATCTAAGCGC
CAAATGCCTATGAAAAAACAACGGCAGCAAGCCGAATCTTCTTCAACTGTTACTATTACTCAAGGCCGGGGCAGAGGTAG
GGGCAGACCTCCGGGTAAGAACCGGTCAAGGAATACGCGGGGAGAAGCAGGATCACCAGAGCAGAAACACTCCGCTACCG
CTACTACTGAAGCGGAACCGGCGAGAAGGTCAACGCGGCGGGCGCGTTGATGATGTTCATATTTCTGATGTGTTATGGTT
TCTTTGCGTTGATCTATCTATCCGTGTAAATTTTTCATTGCTGCTGCTGCTGCTTCATTTAGATATTTCATTTCTTTTAA
TTCAACTCTCCCCCTTATGTTTTTGAGCGACATGTTCGATTTTTTTTTTTCCCCACCTGTCAATAGCTGCGTATCAAATG
TTAAATTGTCCGTAAACATGCTTAGTTTCTTGTTCCACGCACTCATCTCACTCCCCTTTCTTTTCTTTTCTTTTTTTCGA
TATCACCCACTCGATCTGGCCGGCGTTGTTCACATGCAAGGTATATTCCCTCTCCAACTTGTGACTTATTTTCTCAAAAT
GTCTGTTGTCAACTACTTCACCAACCTCACCAATTCACCAAATACTACTAGGTTGTTATTTAGCTCACGC

>ucsf_hc.01_1.G217B.00045
AGACGACCTGACCAGGGCAGAAGCAGCAACGGTGAGCAGAGCAGCGCGATTCCCAGCAGCAAAGAACCCTGGCGCAAAAA
CCATCCCGATTCCGGGCTCGAAAACACACGAAGTTCAGGGGCTTTCGTTAAGGTTTCTCCCGCAATACAAGCTGCGCCTC
TTGACTCGCCCATGGGGCTGTCCGACCATTGCACGGCGATACTTCATCCCATACATCAGCTCCCGGCCATCGCAGGTCCC
TCGTCTTCATGATACTTTCACAGATGATGCGTCAATAGTTTTTGCCCAATCCAGTTTGCGAATCCGTATAACTTCGGCGG
TGTGCACAGACACCTGCTGCATCATAATCCCCCATCTATTTCCCTTTACACGACGGAACCCCATTTTCCTCGAAAATGCC
TTCTCCAAATAACCAGGCGGTCGATACCTCCATACAAGAAACCGAACTCCATAATAACCCTCCTCAAGAAGCGACTGACC
CAATGGAACATGGTGATATATTGGCTTATGTGGAAGGTACACCCACAGTGAACACGACCTCGAACGGGCAAGTCGTTAAT
GGCTCCGCCTTAGCAGCTTCAGCGGGAGAAGAGACACAGGATGAACAACGGGCGACAGAGCTTTCCGTGACAATCAATAC
AGATGCGCCCGAAAGGTCACATCCAAATTCTCCCAGCCGCCCGCAATCACCAAACTCTACAATCCCAAAGGCAAATGGCG
ACACGCTTGGTCGAAAACGATCTCGATCGGGTTCGATAATACGTTCTACATCCCCTCCACCTCCATCCTCACTCCTCCCT
GTCCGCCCCCGCGAAACTCATGTAGATAAAATATTGCTCGAACAATATGTCAATCGAGAATTCCACCACTCTGCGCTTAT
GGCCTGGAAGAATCCTCATCAGGAACTCCTCAAGCAGAAGCGCGCTGAAAGGGATTACTACTTGTCTTTACAGCATGAGC
GTCGGATGAATCCCGGAGCGATATTCGGATACGGATATGAAGGCTACGGAAACGCACGGACAGATCTAAAGTCTCAACAT
CCTCAACTTCTTTATCCTTCCAATCGAAGGCGACCGGGCGGACGGAAATCAAAGGACATTCGCATCTCACGAGATGACAT
GCTCACGCAGGCAGAACAACTCGAGGATTTGGTTCCCATCCGCCTGGACATTGATTGGGATAAGATTAAGCTTCGGGATA
CCTTCACTTGGAATCTTCATGATCGAGTCACCTCGCCAGATGTGTTTGCAGAGAAGCTGGTTGAAGATTTGCGTCTCCCT
CTGGAATCTTGCGGGCCACTGGTGCGTCAGATTTCCCAAAGCATCCAAGATCAGCTAGCGGACTTCTATCCTCAGGTGTT
CATGGAGGAAGAAAATTTAGATCCTCATCTACCCTATCACGCCTATAAGAATGATGAAATGCGCATCCTAGTCAAACTTA
ACATCACTCTCGGCCAGCATACGCTGGTCGACCAATTCGAATGGGAAATCAACAATCTACATAATTCTCCCGAGGAGTTT
GCAGTTCAAATGACGAAAGATCTCTCCCTTCCAGGAGAATTTACTACTGCTATTGCTCACTCTATCAGAGAGCAAGTTCA
ACTCTTCACCAAGAGCTTATACATTCTCTCACACCCCTTCGACGGCCGACCTATCGAAGATCCAGATCTCAAAGCATCCT
TTCAGCCATCCCCCCTCCCCTCACCATTCCGCCCTTTCCAATCCGCCAAGGACTTCACACCCTACCTTTATGAGCTCAAC
GAAGCCGAGCTTGAGCGTACAGAGGTCTCCATTTCTCGAGAACAACGACGGCAAAAACGCTCAGTCAATCGACGTGGTGG
CCCTGCTCTGCCTGATCTCAAAGACCGCCAACGCACCATCCGCACGCTTGTTGTCTCTTCTGTTATACCTGGTGCAGCAT
CCTCAATAGAAGAAAGCCACTTGTTCAAGCGCTCTCGTACCAATCGGAGTCGACGTGCAGCTGCTGGCCAGCGGGATGGA
GGGGATGAATCTGACGATTCTGAGAGCGACGAATCGTCTGCGGGCTCACCCGCGATATCACACCTCGCCCAAGGAACCGC
TAGGACCAGAGGCATGAGAGGCGCTGCGTCAGTTGCGCAGGCTGCTATGCGCGCCAATCTTGTTCGATCCGCAACCCCTG
AAGTCACGAGCCTGGAACCGAGAGCCGCAGCCCGTCATCGCGACTACAGGGACGAAAGTTCCGACGTGCCTGACAAACTC
ATTGTGAAATTGAAGATTAACAAGGACAAATTCCGCCAATCCTTAAAGGACATGAAGAGCAATAAGACGAATAAACCTAT
AGCCGCAAGGGGAACCACGCCATCCACTGGCACGAAGAGTGTAACCCAGACGACCACGACCACGACCACGACCGCGACCG
CAACCGCAACCACAACCACAACCACAGCCGCAACCACAGCCGCAACCGGTACCCGTAGCTCCATGGGTCCGCCGCAATCC
CTGACTCCCCAACCCACACCACCAAAACGACCTACCGCATCCCAGCTGAACGGTGTAATCGATGCACCTATACCCCCGCA
ACCAGGAGTACCAGGCCCTTCACCCCCATCCTGGCTCGTCCGCGGCCTAAATAACCTCAAACGCTCCTACCCACGTGACT
CCTTCGAAGGCACCATGCGCTATACCGCCGTAGACCCACACACTGGCCTCCCGCTTGCCAACGCCGCCACCACCCACGCG
GGCCAGAAGCTGACATATAAATACTTCCCGCGCATCCGCTGCCACGATTGCCCCGGGAAGTTATACACGCCCGGTCCGGC
GATGACGGTGGATAATTTCGAGGTACATTTGAAGAATCGGCAGCATAAGGAGAGAGTGGAGGAAAGACACGCGAAGGCGG
CGGCGGCGGCGGGTCGTGCGTCCACTTCTTCCCGCGGTGCTGGTAAAGGAGGGTCTGCGAAGGAGGGTGCAGGGAATAGT
GGTGACTATGGAGAAAATGCCACTGCCTCTCCTCCAGACGCTGCCGATGCTGCCTCGTAGTTTTCAATTTAATCAGTTAA
TCATTTTTTTACTTTGCGGGAAGAGGGAACTGTTTAATATAAATTTTTTAGGAGTGATATATGGACATAAAGAGGAAGAA
AAAAAGCGCTGACGGCGCTGACGATCTCCAGTTCTCGCCTTGCGCTCACGCGTGTGTGTGAGAAAGAGAAGGAGAGTTGA
TTTGGTTGAAATCCAGGAGTTCACTTGGGCAAATAATGGGATTGGGTGAAAAATTGCCATTTTCGTTTCCATGCTCATTT
CCATTTCCATTTTTCATTTTTCAATTTCCCCTCCACCCCTTTAGATCGTTCTCTTCTTTATCTTCTTTATTTATTTTACC
CCTTCATGTCATTACCATTATCATTATTCCCATTATTCCCATTATCACCATTATATCGTTAATCCATTGTCATTAAATAC
TTTTACCGTCTTGTATGTTGTATGGAGGAGTGTTTTTTTCCTTTTTTTAAACACCTTATCCAATTTATTTCTGCTGCGAT
TTCCCTAGCCGTCCAGTTATAAAAAAAAAGTAAATGAATATCGATTCGATACACATACATTCCTCTGAGCATAACCGTCT
CCGTTGTGCCTGTTTTATTTTAATTCGATG

>ucsf_hc.01_1.G217B.00046
CACGAGGTCTGGTAGTGAGAGCCATTCCAAGGTTGATGATGATGATGCGGGCTGGCACGTTGTCCTCTGTCCATATCCCA
CGGCTGTCTGTTGATGCTAGCCATAGACAGATACTAAGGAGTCGAATATTTACTACCTTCTCTCGTGGCTGTTAACAACA
TACGAGTAGTTAACTAGTTGACTTTATATAAAGTACTCTAGTTTGACATCTTTCGAACGCGAAACATGAAAGTTGACCGC
CCATTGCCCATTCGCATCCTCACTCATAACATCCGCTTTGCCACGTCGGCACCTTTCAGAGGGGAGAAACCCTGGAAAGA
CCGAAAGCAACGCCTACTAAATGAGCTCCATTATCATTCCTGTCATTATCCGGAGACATTTATCTGCTTGCAGGAGGTGC
TTCACGTCCAATTGAATGACATCCTCTCAGGTCTCAATCCCAGCACCAGCACCAGCACCAGCACCAGCACCAGCACAGGT
GCGACTTCTGAATGGGCATATATAGGTGTTGGACGGGACGACGGCAAGCAGGCAGGGGAATACTCACCGATCTTCTACCG
CCCTGCCGTCTGGGAGCTCGAAGAGTCCAAGACGGTCTGGCTCTCGGAAACCCCTTCAGTCCCATCCAGGGGTTGGGACG
CCTCCTCCATCCGCATTGTCACAATTGGCGTTTTCAAGCATCTCGTGAGCCGGAAGCGGGTGCTGGGCATGAGCACGCAT
CTTGACGACCAAGGGTCCAAGTCCAGATATGAAGCGGCGAAGTTGATCCTCACTATGGCCAACCTGTATCTTACCAAAAA
CAGGCTGGCCAGCAGAAATATCAATGGTATTTTCCTGGCGGGGGATTTCAACAGCGAGGAGAATCAGGAAGCCTATCGCG
TGCTCACTGCGGTCGATTCGCAGTTTGTGGATGCACAGAAGCAGGTTGATACTGCACTAAGGTATGGAAGTGAAAATACC
TATACCGGCTTTGGCTACGAGAACGAGGGTCCGAAGAGAATCGATTACGTTCTATTCGGCCCCAAACGCGGTGCGAATCC
GGCATGGTCTGTCGAAGGGTATGCTGTGGTGCCTAACAAATTTGATGATGGCGTGCTCAACTCAGATCACCGGGCAGTGG
TTGCGGATGCTGAACTATTCTGAGTTATGTAGTTGCATTCACCTTCTTCTTTTTTTGTCCTGTTTTGATTTCGTATCTCC
GCATTTTGATACTGGCTCATCCTTTAGCTATACGTCTATATATCGAATCACATGATTGAGCCACTTCAATCCCATGGGAT
ATAGGCAGATATCCACGGTAGAATCCATGATTTGTGCAA

>ucsf_hc.01_1.G217B.00047
CCTTTCAATTCCGGAGTCTATACGCTGAAGATACACATGGACATCAAAGATAATTCTGGTCTTCACGGTGGGCGGAGTTA
TGGGCGTTTTTTGACACACCTACGATCTCCCACTCAGCAGGTTTCCCCACCACGCCGCCCCTCACTCACCTTCCACTACA
AATCCCATAGGAAGAGCAACAATTGTCTCCTCTCTCTGGTATACACGCACGCGAGCTGCTACTTTGCACTCTATTATCGC
CTCCTTATATATATCCCGACTTCGGTTCATTCCTCGCATTTGTTGCGAAGGACACTTGTTTTGCAATGGCCGAGTCTACG
GAGATTGACTACACCCTCAATAACCCGGATACTTTGACAAAGTACAAAACTGCCGCGCAGATCTCACACAAAGTCCTCGA
GACTGTTACAGGATGGTGTGTCGAGGGTGCGAAGGTGATCGAGATATGTGAGAAGGGTGATAAGCTTCTGGACGAGGAAG
TTGCCAAGGTCTACAAGGGCAAGAAAGTCCCCAAGGGCATTTCCCACCCAACCACCGTCTCCCCAAGCTCGTTCGTCACT
CCATATACCCCATTGGTGTCGGATGCGGAGGAGGCTGCCACGACGCTCAAGGCCAATGAGGTCGTCAAGATCCAGCTCGG
GGCGCAAATCGACGGGTTTGGCACCATCGTGTGCGACACTATTATTGTGGGCAGTGATGGAAGCGTCACGGGCCGCGAGG
CCGATTTGCTCCTGGCGACGTACTACGCGAACGAATTGCTCCTGAGACTCATGATCCCCCCGGGCCTCCTTGCAAGCGGC
TCTGACGAAGAGAAAAAGCAAGCGGCGGCCGCGAAGCCGCCCACGCAATCTGCTATTTCGGGGCTTTTGGAGAAAGTTGC
TAAGTCGTACGGTTGCACTTTGGTGGAGAACACGACAAGCTGGCTGTTCGAGCATAATGAGATCGAGGGGAAGAAGAAGA
TTATCCTTGCTCCCGGTGCGGGGATTAAGGGGGAGGGGTCCGCAGAGGTAGGAGAGGCATGGGGTGTCGAAGTGGGTCTT
AGTCTCGGGTCTGGGAAGGTTAAGAATTTGGAGTGCAGACCTACTCTGCACCGCCGTACCACGACTACGTATATCTTGAA
GAGGCCGAGCTCGAGACAGACGCTCTCGGAAATCGTGAGGCGGTTTGGAACATTCCCGTTCAGTCTTCGCCAGCTCGAGG
ATGAGAAGGCTGGGAAGGTCGGTGTTGTTGAGTGTGTTCGCGGTGGGGTGGTTCGACAGTACGATCCTGCTGGAGAAGCT
GATGGCTCGCCAGTGTCCAGATTATTAACCACAGTTGTGATTACCAAGAATGGATTGTCGAGGTTGGCAGCTCCTCCACC
TCTTGACCTGAGCAAGGTCCAGTCAGACAAGAAGATTACGGACGAAGAGATTTTGAAGATCCTCGAGAGGCCACTGGCAA
GATCCACGGGAACGAAGAAGAATAAGAAGAAGAAGAAGAAGTCTGCGAAGAAGGCTAGCGCGGCCGCGGCTGAAGAGGAC
GACGAGGAGGAATCTAGCGAGGAGGAGTAAACGCAAGTGTGCATTTTCTTTCTTTTGCCTTGCTACTAATCCGCGAATAC
GGCTGGGAATCAAGCTTGCCACTCGGAGCGAGTTACTTTGTGCTTGTGCTTGAGAGGGGTTTCTTTCTTTCTTCTTTCTT
TTATTTTTCTCCTTGCTGACGAGGCAGTCTGAGGCACAAGGGAAAGGTATTATTTTATTTCGCGGGAATTGCGTGTGTCC
AGCAGAAGGAAGTTCATGGGGAAAACAATCGCTGTTCTCTCTTCCCTTATATACATACATATGTGGCCCAAATGGACGGG
TTGAGTCCATAGGACCAGGCAGGCAATAGGAGAATGCAGTTTACTTGCTTACTATTCTACCTCGTATGGGTGGTTTTTTT
TTTCTTTTTCGTTAGATGGATATATCTCTTTCTTTCTTTTTTTAATATCTTGCTCTCTTTTTTTGTGGCTTACACGGCTT
CTCTTGAAGTTGTTATTTGACGTCTTTGGTTTGTCCTGTGTGGAGGGGCGAGCGGGATTAGACAGCAAAGAATGTCGAAA
TATGTGAAAAGAAGGATGGAAGAGACTAGATATAACACACCCGCTCAGCTGACGTTATCTATACATATATACGAATGAAA
ATAGTTACAGTGCTTCCCCGCATCACTGGT

>ucsf_hc.01_1.G217B.00048
GCTGGTTTCGGGCCTGAAAAGCCGTGTGGTGGTAGACCGTATCGCGAAATAGAGGCTGGATTATATTATTTTGTGGATTT
TGGTGTTTTGGGGGCCTGCTTGGAGGTATAGTGTTTCGTCAGGGGCTCTTAACTCTGGGTGTGAAAAAGGGTGCATGCAG
ATTTGACAAGACTTGGGAGGTCAAAAAAAAAGAATCCCCGTGGCAGTTGGAATTACCGATGCATCCAGTTGTACCCCGGT
TTTCTTCTAGATGATCGATGGTTTTGAGGAAGAGACCAGAAAGGAGTGTATGGTGATGGCAAACCAGAGAAAGCGTGCAA
TGTGGCGCCTAACAGATAAGGGAGAGAGGTGGTTACTTCAAAGGTGGGATGACAGGGAGATCTCTCGTGCCAGGAGCTCA
CGGAGAAAGAAAAACCAGGCTGCAAAAGAAATGGGATATTTTAACAGGCACCACACTCGTAGGCAGAGAAGTTCTGATGG
CAGCCCTTGGACGGCGTAGAGTTTTGGTGCAAGATGTGTGTGGGAAAAAAAGAAAAGAAAAAAAAGGGGATGGCTAATGT
AAGCGCGACAAAGGGCGTGGACTTGTTTTTTTGTTTTGGTGGAAAAGGAAACACGAGAGAGAAAAAGAAGAGAGAAAGCC
AGAGAAGAGAGCTACAGACGCAAGATATCTTGATTGATTGAGGAGGACTTGAAGCTGCGGAGGATAAGCTGAAGGGGGAG
CAAGGCGCGTAACTAACTGCTGCTCAGGGATGTCTGCAGAAACAGAGGAACGGGAGACAAGTTGACAGGAAGAGGAGATT
GATGATTGGAGATATCTGGAGAAGAGAAGAGAATCGAACAACGGACATAGATTGAGAAAGGGAGAGAAGATGCAGCGTTG
AAGTTGGAAGTTGAAGTTGTTGGATCTCTTGACGCAGAAGGACAGAGGGCAATGGGAAAAAGGGAGGGAGATTTCCAAGA
GCCTTAAGGGGTTGGACGACACGACGGCAACTCCCACGGCCCAACCACACAACACAGTCACTGGCAGAGCAACACAATCC
AGGGACGGGAGTGGGATCATGGTCCGGGTCAATACAACTATTTACAACACTACAAACACAAGGGAGA

>ucsf_hc.01_1.G217B.00049
GCCCAACAACCCGCCAGGCGCCTGCTGGCCACTCCACGATTCCCTAGCACCAGGCCATTTTGCGGTGGCTAGCTTAGGGA
TTTCTATTCTCCCAAGAAGCCTCGGCGCGAGTCTTGCAGTTTTCGGAACAGCAAATAAATGGCTCCTAAAACCCGTTCTT
CCCGCGCCCCTTCCCGCAACGCCTCCCGTCCCTCCACTCCTCTAGATACGTCTTCACTATTTCCTTCTTCATCCGTCTCA
GAGGCGACAAGGCCTAGGAAACAACGAAAATCTGCCCACAACGCACGTGGCGCTACGGATTTGTCTCAGGAGTCCCTGCT
AGGTCAGGAGACAAAGACCACCTCACCATATTCAGATCAGCAGCTCACAGGCCAAACAACGACACTATCTGGTGCTCAGT
TGCCGCGCTCGCGGTGGGATGAGCCGTGGGTTGAGCCTGAATTACCCCCGCCAACTCCAAGCTACAAATTCGATTCCAAG
AAGGGGGAGAAGACTTATCACCTTGCTAGCACTACCCCCTTAGGAGTTCTTCCGTCGATCAGTGTACGTCGACGACTCGG
TCTCATGCCTACCGCGAAATCTTCTACCCCGATTCCCGCCAAGAACAACGGCACTAAATCTGCAAAATCAACTCCCACGG
GTGACTACAGGCCGGGAACTGCCTCGACTTCTGCGGATGAGCCTGGGCCATCAGAAAGCCCATTCATGCAGAGTGGATTT
CCATCCCTTCCGAATGGAGACAGAACCCTAAGTCCTACGCGCTCTACAATGGGGAACAACAACATAGAACCGGAGATCGC
ACCCATTAACGGTCATCCACTTACACCGACTTTACTCTCCACACCTCCTACATTGAAATATCCACAAGAAACAATCCTAA
AAGTTGTTGACGCAGCCATCGCTCGTGCGGAGGAGCTTAAGGATATAAAAGTTGCTAACGGCCTAAAACAGATCAGGGAT
GCTACCGCTAAGGATCAATTTCTTTTCGCTGTTCTGGAGGGTGTATTCAGCAAGGAGGCTGGGCCCCATGAGAAATCACG
CTTCCAGACTGTCATGCGAGATGCGGTCAGAAAAGATCGAAGCAAACATTCCACCCATGAAGCTATTGCGATGACACGTA
CCCAGTCTTCTGCTAGTACCTCGTCATCACTCTCCTCCGCAAAATCACTTGATGCCGAAACCTTCGCCCCTGCAATGACT
TCCGGTCGTGCAGCCAATTCGGTTCCTCACAAACGCAAAGGACGACGAGCGACGGGACCACACGCCAAGGGAAAGAAGCG
TTCCGTTCCTGCGAGGTCTCAATCTGTTTTCCCATCCTTAGAAGACCCTGATACTCGAAAACGCAAGAGAATGGACGATC
TAGAGTACTCGGACGAAGCTCTTGCAGCTAAGCGTTTGGCGTTGAGAAAGACTTTTAACGATTTTCCTGTCCCAGAAAGC
CACATCCGACCTTCCAGAACCCCTGTCACCATTGAGACCGCTTCTCCATCACCGCAGCCAGTACCTTCAACCAGCAGCAA
AAGATCAAGAGAGATATTCGAGTCGAGTGAAAGTGGAGATAAAGTTGAAGTTGCTCCCGCCATTCCACAAAAACCTCCCA
AGAGAACACGGAAATCGGTTGCGCCGCCGGATGAAATCGATAACATTGATTTTTGTCGTCTGTGTAACGGTAGTGGCCAG
CTTCTGTGTTGTGACGGATGCATTGACTCGTTCCATTTCGAATGCTTGGCGCCGCCCATGGATCCCAAATCACCACCTGA
GGGACAGTGGTTCTGCCCTACTTGTAGGGTAAAGGGGACGTTGGGCCCTTTGATAGAAACGGTGGAGAACATGCCACCGA
AGAACTACGAGCTACCACCCG

>ucsf_hc.01_1.G217B.00050
GATGCCAAGGGAAGGCTCATCACCTGCATTAGGTGCGGCCTGACGTCCAACGGGCGTCGGCCAATCATCCAGTGCGACTA
CTGTCCTTGTTCGTGGCATTTGGATTGTCTCGACCCGCCGCGGTCCAATCCGCCCCCACAGGTGCCCGGGAGCGAGAACC
GGGCCCTTCATTGGAAATGCCCGAACCACATCGATCACGACCTGGCTAGCCTAGGTGGCCTCGGGGGGGGACGTTTCGCA
CAGATTCGTCGCCCGCGCAACCCGAAATTCATCGACATCGAAATCTTGCCCAGCGACAGCGAGGCGGAGCGCTTCAGCGA
GCAAGAGATAGCTGGGGCCGTGTATCGTGTGCCGGAACGCGGCGTAATTATGGATTTCGTCAGTCGCGTTAAACGCGGTT
ATGCGGAAGCCCAGGCTCTAGCGGCTATTAAGGCCGCTGCGGCTCGAACCGTCCGGGTTACAGCCACTCCGGTGGCGCCG
GGGCGTGTTTCGAACGCTCAGGGTGCGGAGGACACTGTATCCTCCAACGGTTCTACCCAGGAAGCTGTCATAGTTTCAGG
GGCTCAGAACTTGGGGAACAATACGGATGCGGATGCAGATGCCGCTTTGTCCCTCTTGGCACCGGCTGAGCGCGACGCTG
TTATCGCCCTTGGGGGCATGGCGGCAGTCACTCAGTCGGCTGCGCTCGCGTACCCTGAGCGGGCTGCACAGCTGGTCAAC
CAGCTCCTTGCGAACGTTCCGGAGAGCGCTTGCAAGGACACTGACGAAATCAGTCTTCTCCGGGCCATCCAGGACCTGGC
CAATCAACGCATCCAGGCGTTGACCTCGGACTCCGCTACCACTAACTAGTACCGCTTCTCTCGCTCGAGAGGGTCCTCGG
GCCCCCTCTTTGCTTTAGAATGTTGGGAATGTTGGCGCGTTAGCATCTTCTTACTAGCTAGTACTCGTTCTCTATTCTAC
GGTGCGCCCGCCACGAGGTGTACGGACGGGATCTTCGGATCATTTGTCCTGAGAACTGAGGAAAGATGGTGGAGGTGAGT
TGTTTGCTACTGCTCAGCTAGTACTCGCTCTCTTCTTTTTTACAGGGTGCACCCGCCACGAGGTGTACGGACGGGGGTCT
TCGGATCCTTTTGTCCCGAGAGCTGAGGAAAGTTGGGTAGTTTAACATCGAGTGATACGGTCTCGATACCCCATGTGTTG
AGGTTACAGGTCTTGAAGAGCGTAGCGCGCCACCCTTGATTGACCACCCAAGGGCCATGTGTTTTTGTCTTGATATATGA
CAGGATATATCCAGAAACATATCCCTCCCAGAATCTCGGTGTTGGTACCTCGCTGTATTTTTTACCTTAATTCGTTCCCG
CGACTCGCATCTTAATCAATGCCCTATGCTAGGCGCAGTTCAAAACAAAACCTTCTCGCTTCTCCGTACGGGTCCGGTAT
ACGCGGCTATGGTATTGGTGGTGCGGTTCGCTGTAAAGTTTTGACAGCCTTTTTTTACCCTTTTTGACAGGGGGAGGGTA
AAAGAAGTTTGAAATATCTGTCTCAGCTGCTACCTCGGAGCCCCGCCATGGCCACTCTTACGACACATCAACGTTATTTG
TCTGGCACCCGTGAGGGAACGATAGGCGGCGCCGCTTTCAAAGATTTGAGATCCTGTGTTTCCCGGGTCTCGTTAAACGA
TCTACCCGAATTCATGAAGAGATTCCGATATCATACGCTGGCCGGCCCTCGCCTTTAAATTTTTTTTTTTTCTTTCTTTT
GTCGACGCCGCGCTTTACGACTGAATATATCTCATGGTTTTACTTTATTGTATTTTCAAAATTTCTTTTTTTTTCATTGC
TCGCGTGGAGCTTATTCCATTGTATAAACTAGATTGAGCAGGGCAGAGCGATTTGTTTCGTTAACTTTTGTTGTTTTCGA
TCTCTTTTTTTTTTTTCTTTTTACATTTCAATGCATTGGGTCCGGAGTAAGAAAAGTCGTTTTGTCGACACGGGATTTTT
TTTTTAATTCATGCCCTTGTTTTATTTACAAAATCGATGTTACCTATCCCGTGTGGTGTTTGTGGGAGGACCAGACTGGC
CTCTTTGGGGTTGAGGAGTTGTTTGGAATTCTGTTCTTGTAAAGCCTGTGTGCCCTTGTTTCCAGCGGCGAGGAGCATCT
AAACATGTTTTGGGGGGTCGTTGGGATGGTTTGATTAATACATTGATGCCTCCTATTTCCCGCCTCCTCTTAGATTCGTC
CCCCACCCCCTATTATCGCGGTCTCGCCTAACGCTCTTTCAACCATCCACGAGTCAGCGACTCGCCAGGTGGAGATTGTA
TCTTTGTTTCTGAGGAACATCATCGTCTTCATCATCATCATCATCTTCGTCTTCGTCATGTATACACTTTTGTGTGACTC
CGGCACTGCTTTGCTATTTCATCTGGCCCCTGCTGCTGTTTCTGCTTCTACTTCTACTGTTTGCTTCTTGAATACGGGGG
GGGGGGGGGGGGGGCCTAACTACCATTGTTATTTACTGCCGTTGCTGCTGTTGGTTTTTTTCTTCTTTTTCAATACTTTT
TTCTTTTTAATGTATATTAGCGAACAGGACGCCAGAACGAACCCAGGCGCCGAACCGTGCAACGGAGGAAGGATGAAGAA
TAGAGAAAACACGTCTTTCTATCCGGATACAATCAATCTGCAATCTTTTTTTTTTTGGGGGGGGATTATTCTTATTTGTT
GGATGATGAAATAAAGCGTTTGAAAACGGGTAGGGG

>ucsf_hc.01_1.G217B.00051
GCCGGAGCTGTCGAGCAAGTACTACATACTGAATAATTAAATGTATCCCTCTAAACGCGGTAATGAGGAATAAGATCACA
TGGTAGATCAGCTTCCATTTAGCAGTTTCTGTCGGACCTGACTCCATACATTGGTTTTCTTCATTTTGCGCCGTTGCTGT
GCAGCTGCCCAGCTACGTCTAACCATAGAATCGCAGAACCTGTATATATAACTCAGGTTTCTGTCGTCGTGAGGGGGAGG
GATAATACGGGCTGTTGGAATTCCTGTTTTTCGCCGGAATTTTTTTTTTTTTTTGAGGCACTTTTTGGCACTTTCTTGTC
ATAATAACCTTATTGATTGCGTCTGCCATTGACGGAGATCCCTAATATCATATCCCATATCCTGCTCCGTATATCCACAA
TGGTTCGATCACGGGGTATCACAAAATTCCTGGCCCTCGCTTGGGCATTTGTATCAGTTTCCCAGGCAAATTCCATTGGG
GAAAAAGCGAGTTTTGGGCACAATGGGAAGATATCGGCAGACAAGCATATAATCCCCGGCTGGCAGCTGTCTGGGACGGG
GCATACTCCTCAGAAGCTGTCGGATCGGGTGATTTTGACCCCCCCATATACCGGTAACAAACGGGGATCGCTGTGGTCCG
AACAACCGTTCGACGGATCCGAATGGATAGTCGATTTTGATTTCAGATCCAACGGCGCGGAGAGGGGAGGCGGAAATCTC
CAGCTGTGGTACGTCAAGGATGGACTGTCCAAAATCTCAACGGCAAGCGTATACACTGCTGGCCGGTTTGATGGGTTCGT
CCTTGTAATTGATGTACCGAACGGAAGAGGCGGAAGCGTCCGGGGCTTTTTAAATGACGGCACCACAGATTATAACAGCG
CAAATGTTGACGGCCTGGCATTTGGGCATTGTGACTACTCATATCGGAATCTCGGACGACTCTCACACATTCAAATCAAA
CAAACAAAATCAACATTTGAGGTTCTGACTGATGGGAAGCCCTGCTTTTCAACAGACAAGGTATTTGTTCCGCCGGGTAA
CAATTTTGGAATCACAGCCGCGTCGGCAGAGAACCCGGATTCTTTCGAAGTCTTCAAGTTTGTCTTGAGCATTCCAGACA
CCACAGCTCCGGGCGGCCAGCCATACCAACATCGCCCTTATGAGAACCAGCAAATCCCGAATAACAACAACAACAACCAA
ATCCCAATCCAGCAACAAGCAACCGGCGCTGGCGGCAACGGCATTGATAACCGGCTCAATGACTTGCAAAACCGTCTGCA
AGGGCTAGTAGGAACTGCGGACCGACTTCTGACTGAAATCCAGTCACTATCCAGAAAAGTCGACGAGCGTCACCAGGACA
CCTTGCAAAAACTAACTGCAAATCGTGATCAGGTGGGTCAAATGGAGCAACGGATGCAGCGCATTGAGAACATTCTCCAG
GCCGTGCATAAGGGCGTGACGGACTCCGACCTCAAGAATCAGTTGCACAGGCTGCAGGATGCCTTGAAGACTTCACACAC
GGGAGTGATCGAGCAACTCCAATCGACTTCACATCAGATACTCTCCTCCAAGCCACGAATGGGATTCTTCATCTTCCTAA
TAGTTGTGTGCCAACTTGGACTTGCCGCTTCGTATATCGTGTACAAACGGCGTCGCGCAAATATGCCCAAAAAGTTCCTA
TAAGGTGGATGGAATATCCGTTGCATACCTAACATTCTGCCCCTACAGGAAAAGATGAGAAAGTGGGAGAAAGAAAAAGA
AAAGATTTGTCCAAATGCTTAAACATGTGACTGAAATACCAACAAATACAGCAAAAATTAAGACATGACAACGTGAGAAA
TATAAAGAAAGAATGATATCCAGAATCATCACAAGGATCCAAGACGATTATTTAAACCGAGACAAGAGAAAATGGCAAGG
AATGAAAAGATATAAGGCAACAAAATCTGTGAAATGATACACTTATCCATATACCTCCTTCTCTCACCGGCTATTTCCCC
ATCTTTGGTTGGCAAATGATTTGCCCATTATTTATCTATTATACTCCTCTTTACGTTTTCCCCTTGCTATCGTTTTGTAC
CAAGTTGGCCTGCTTCACTTTTCGGTTCTGTTTTATTCCCATATACTTACCCTTCCTTGTTGGCGGTATTTTCCATCTTG
CATCCAGTTTGTAAGTGAGCTCGAAAGATTTTGTCCAGGTTATTACTTCTTTCCTCACTTTCGTCCTCTCTTCTTTTGAA
ATTTCACAGTCGTGTTTTTCACATGTTTTTCATTCCTGTTTTCCTTTTCTGGCTTTATTTTTCAACTTCCTATCTTTCCA
TAGATATATATACGCCTGCTATGTTTTGCGCCCTGATCTCTATCCTCTATGAATGTGTTCCCTCATATTCATCATGATTA
CTCTCGATCTCCCTTCCACTCTATATCAAAAATGTCTCTATTATTGTTGCACCGGGTCGCTTCATCTCCTCCGCGTCGAT
CGGACCAAAAAATAAAATCAAAAATAAAGCAACTAACCCCCTCGTTCATCTCCAAATACCATCTCGGACCAGCCGGACAC
TTTCCGAGAAGAAGAGGTTAAGGGTTTGAGAAGCCCCGCAGCAGAATAGAAGAGGAAGGTACATGTACATGTACGTACAT
GTATATAGCGAGGGGACAAAATAACTCCCAGGACACTAGTTAACATCCGCATCGGACGCTTAAGCATGGCCTCTCTCCCT
CCCTTCCGTCCCCCGCGAGTACATATATAAAACAAAAGTAAAAGTAAAAGTGAAAGTGAAAATCCAGTCGTCGAGGGGTT
TAAATACAACTTCATGTTTAACTACTAACTTGTATGTATGTATGCTAACCAAGCGGAATAAGCTATATGAGCTATCGGGG
ACACACACACTGGTCATATTCATGTTCTTCGGGCAATTTCCAGGGC

>ucsf_hc.01_1.G217B.00052
CCGAAGTTTTCTGTTCCTGATTTTGTGAATAATTATTTTAGACCTTACACCATCCATTCACAATCATGTCCTATGGCTAA
CTTTTACCCCTCGCTGGCGCAATGCGCCATTGTTGCTACCGCGTTCAAGGTCACCCTTTTTCCAGCGTATAAGTCCACTG
ATTTTGAAGTCCACCGTAATTGGCTGGCGATCACCCACTCTCTCCCTGTGGACAAGTGGTACTACGAGAAAACTTCCGAA
TGGACACTCGACTACCCACCGTTTTTCGGTGTGCTGGAGTGGCTGCTCTCGCAAGTGGCCGTCCTTGTTGATCCGGCGAT
GTTGAAACTGGACAATCTGAACTATGACTCCTGGCAGACGGTTTATTTCCAGAGATGCTCTGTCATTGCGTTGGAGTTTG
TTCTTGTATATGCACTTCATCGATATATCCAATCGGTGGAAGTGGGGAACAAACGGCTCGCGCATGCAGCCGCGCTCTCC
ATCCTCCTATCTCCCGGCCTTCTTATCATCGACCACATCCATTTCCAATACAACGGATTCCTCTACGGGCTTCTGATCCT
CTCGCTCGTCCTGGCCCGCAAGCAATCCACCCTCCTCTACAGCGGGATCACATTTGCCATCCTCCTCTGCCTGAAGCATA
TTTACCTCTATCTCTCACTGGCATATTTCGTCTATCTTCTCCGCGTCTACTGCCTGCACCCCAGGTCGCCGTCGATCTTC
CGTCCCAGATTCGGCAACATTTTCAAGCTGGGCGTCGGGGTGTTGGGCGTCTTTGGCGCTGCGTTTGGCCCCTTTTTCTA
CTGGGGCCAGCTGGGCCAGCTGAAGGCCCGACTGTTTCCGTTTTCGCGTGGGCTGTGCCATGCGTATTGGGCGCCGAATG
TATGGGCTATGTACTCGTTCGTGGATCGGGTGCTTATTTTAGTCGCACCACATCTTGGCCTCAAAGTTGATTCAAGTGCT
TTGGGAAGTGTCACCAGGGGACTTGTGGGAGACACCTCATTCGCCGTGCTCCCCGAAGTGACCAAAGAACACACCTTCAC
CCTGACCCTCCTCTTCCAACTCCTCTGCCTCGCCAAGCTCTGGCTCCAGCCAGACTGGGACACCTTCCTCGGCGCCGTGA
CACTCTGCGGCTACGCGGCGTTCCTCTTCGGCTGGCACGTGCACGAGAAGGCAATCCTGCTCGTGCTCATCCCCTTCAGC
CTGCTGGCGCTCCGGGACCGGCGCTTCTTCAGCGCCTTCCGCCCGCTCGCAGTGGCGGGCCACGTGTCGCTGTTCCCGCT
GCTCTTCACGGCCGCCGAGTCCCCGCTCAAGATCGTCTACACGGTGTTCTGGCTGGTGCTGGTGCTGTCTGCGTTCGAGC
GGCTGGCGCCGGCGCCGGTGCGGCCGCGCGTGTTCCTGCTGGATCGGTTCTCGATCCTGTACGACAGCGTGGCGATCCCG
CTGGTCGTGTACTGCTCGTTTGTGCATGGGGTGGTGT

>ucsf_hc.01_1.G217B.00053
GCTACTCCTACTACTACTACTACTCCTACTACTACTACTACTACTACTACTACTACGGCTACTCTGCTACGGCCATTCCT
CCTGCTGCTGCTACTACATTTCCAACACCAGAGTTCGAGGGCAGGCGGGCGTTGGTGCGGATTATTGGGGGGAGCCAAAT
GAGGAGGCGGACAGTGGCCAGGGCAGAGGGACAGGCAGGCTGTGCGTCTGGCGGCGGAGGACGGGCTGGCGAAGGGGGAG
AGATGAATTACAGGCAGAAAGAAGTTGAAGTGTGTTGAAGGGAGAATAGAATTGCCATCGTCTTCTCTCTGGTGGCTTGG
TGGTTGGTGGTCCGTCCTCCTCGTCGACATGGCGGGAGGTGTTGCACTCCATATCCACGAACAGAGTATACAGAGCAGAT
ACATACAGACCTTATGTCTCCATTAACAATCTCTGTTCTTCCATGGACTGTCTCCTGTACCCCCTGCTACCGCTATGCTC
CTGCCAGCGTCCTGCCAGCGTCCATCATCCCCCGTTATCCCCCCGTCGCCATCGATCTATAGTTAAGATGCATCGAATCT
CCCTTTGACGTTCCCGTAATTTTCCACCCCGTACCGTACCGTACCGTCAGTGCATCGGGGCTGCTGCGCCAAGCCCCACC
AGCCATTGAAACAGCGGCCCGCTTCCCTTACATCGGTACTAACCAGGTAACGAGTAACTTAACTTAGTAAGCCAATGCGA
AATTTGCAAAAACCCAAAAACCTCCTCCCAAAGTCCCCCCAACCCAACCTGCCTCCACCCGCGCTGCTGCTTATCCCGGC
GCCTCCACGCTGGCCCCAACCCCCGACAAGCACCATATCTACCCTCGTTCGACGCAGAATCGGCAGCCCTTTCTCGCTGT
ATGGTTCATGCCTCTGTTTTATACCGTTTTTGCCTTGAACGAGCGCGAGAAGTGTGGGAGGGGGAATCCCCGCCAAACCC
CAAACCCCCTCTCGCATTCCCCTGTGCAGCACACATCCCCCACAGCCCCACCACACCCCCGACGAATGGGGGATGAGAGG
ACCTAATCACCCCTCAGTCATGAGGTCTTCATTACTGTGCTTTTTGCTTGCTTCCCTATTAGCTGTTTCTTCTTTAGTAA
GACAGATATATGGAGCCCAGTTTTATTATCCATTGTTAGTTGTCAGGGTCTTTCGCGCTGCTATAGCTGAAGCTGGATAT
CGTGCTTTTTGAGGGGTAGGTAGGATCTACAATATTGCAGTTGTCTGTTGCCTGAAAGGAAAGAGAAAAGCCAGAGGGCA
CGCTGTTTTGTTTATATCATCATCCCTTCATAAGCGTAAATGAAAGAGTAA

>ucsf_hc.01_1.G217B.00054
CCAACCTCACCTCCAACCTCAACCTCCACCACCTCCACCCACCGCATCCCTTATCTCGGTCCTCCGTTCCCCGACTCTCG
CCTGTACTCGCTATTGTTGTATAAGTTACCCGAGTCTGCGTTCTAGACGCGTTCCATGTGTCGCAAAAGGTATGCCGGCC
TCCCAAGCCCGCCCAGAGCCGCCAGGGCAAAAATAATATAGCCCGCCAGACGCGTGTTTCAAAAACCCTCTCTCAACAAT
TGGTTTCTCTTTCCCTTGTACCTGTGCTCTCCTCCAGAGATAGACCTTTTCCTTCTCTTGGCAGATCTACTTTTTGCCAG
AAAGTAGATCTGCGGGAGAACACCGGCCAAAAACTGGAGAATAAAAATAAAAATAAACGACAGAAAAAAAAAAAAAGAAA
AGAAAAGAAAAGTAACAGCTTGAATCACTGACCTTGTACTCCCTTCTCTATCTAGATCCAGGCTCCTCCAAGACTGCGAC
CAGACCTGCTTCCCCGAACTATCTGGACCCGACAGACTGCTGGCCTATTGTGTTTTCTTGGTCACTGGCCCCCGGACGGG
CCTCCTGCGGATACAGACTCAAACAACATGGTCCTCTTCAAGCGCAAACCAGTTCAGTACCTCCCGCGACCAACCATTGA
AGATGATAGTGAGGAGGTCTGGGTCATCCCCGAAACAAATGAAGTGTTCACCAAGTATCAGCAGTTCCTTCATCGAATGA
ACTTCTACAAACAGAAACGGTTCATCTGCGAAATAACCGGCCATTCCTCCCTTACTTTTTTTGAGGCTCTAAGAAGTGAA
ACGGATGGTTCACGCGAAGTGAATAGCGCCTTCCCGGAGCCGTTGAAGGAACCGGTCTTGCGAAAGGTTCAATTTTCAAC
TATTTCGCGAATTGACAGCCTTGTCGACCAGGTTTTCGAAGATTTTAAACAAGACTTTTACCCTGGCGAACGCGTTACTG
TCCTCCTTACCAACGGAACCCGCCTGCAAGGCATCGTTCGGGAAAAAGCCCGATTCCCAGAATTAATGAACCAAGATGGT
TCGATAGAGCGAAGAGCGTCGTCGAGATACTTGGTAAAACTGGTGAGCCGACCAAATGAGGAGGCGCTGCTGGACGATGA
ACACCTGGCCCGTGACAGGAAAATCTTTACCAAACAGATGCTGCGTTCATTCATCAGGAATACTGTAACAAGAGAATCGT
GGACGGGTGCGCCGTGGCTGGTCAAACCACATATCGCCCATGAATACCGGATCGATACTGAAGTCCCGAAACATCTCCAA
TATGGAAATAGGGTCGGAGGGAAGAAAGCTAACGTGGCTGCGGGTAAAGAAGAAGACGAAAGCCTCTTTGGATTCTTTTA
TTCCAAACAACGATGGCCGAACCTCAAGTCTGCTGGCAAGGGACATAAATCGAAAGTCTCGCTGCGGGAGCTTGCGAAGG
CGAGGGATGACCGATATGAGGAATACCAACGAGCGTTAAACGAAAACCATTCCTTTGCTGTTTCCGGGGATGGCACTCAC
GATGGAGATTGGCAAACACTCGAAGATAGCGCCAACTCGTTTTCCGTTGTCATCCAAAATGGCCCTCCGCCGCAACCCCC
TCCGCCACCTATCAAATACCCGATTGAGGATTTGGATATTCCACCCTCTCACAGCGATAAACTCCGGCCTTCCTTGAAAT
TCTTAACTGATGATCAACACTCAGAGCACCTGGACATGTCGCCCCAAGAAGATAATTTACTGCGTGGCAATATCAAGATG
GAATCTGTGGGTCCTCTGCTCGAAACGTGGAACACATTGAATGTATATTGCCAGGTTCTCCAATTAGACTCCTTCACGTT
CGATGATTTCGTCGAGGCAATGCAATTTTCTTCTCACGACGTTACCTGTGAGTTATTTGTGGAAGTACATTGTGCCGTGT
TGAAGATGCTGGTGAATGAGGAGAAAGATCAGGATGGCGCCGTTCAGATCTCGCTACCTGCCCTTCCCGATGAGGAGTCT
GAGGAGGAAGAGGATGATGAATCGGGGGAAGAAGAAGCTGAAGAGCCGGAGCGAGAACCGACACCGCCCAGAAGGACTAC
TAGAAGCAGTTATGCGAAGGCTGAAGCGGAAAATTTGAAGCATCAATTGGAATCACGGAGCCGCTCTGGCACAGCTGAGG
TACAAGTGCATCGCGCGGCGGATATGTTTGGAGAGTATGGGTGGATCGACCGCTTGCGGAAACGAGACTTCCAGAAGGGT
GGTTGGGAATTAGTCATGATCGGGCTCCTTCATAGGCTATCCTACCGACCGCGACTACGAAATCCTTGTGACGAGATCCT
GGCCCATCTGGCACCGCTTGACCGTGAGCCAACGCAAAACACGGCGCAAGAGCAATATGTAACCCTCGACGTTAACTTGC
GAGTGAGAGCTCTCCAAATTATCTGCATGCTCCTGCTTGAAACGAAGGCGATCAAGAATTACCTCGAAGAGTGCAGTATT
CAAATGACCGAGTTCCGTAAGGAGAAAATCGACTACCAACGGGCTCGTAAAGCATGTCTTGAGGAGATTCGACGGTTGCA
TGAAGAGCGTAAACAGCTTCAACCTGAAAACCCGCCATCACCCGTTCCTGAGTTGGAGGAGCTAACGGACGTGAAAATGA
CTGGTTTGGATGACGACTCGGAGGCTGCTGCAGACACTGACGATGAAGACGCGCACGCAGGAAGGTCCCTTCGCCGCGGA
GCAGATAGGGCCGCAGAGCGAAAACGCCGGCAAGAAGAGGAGCGGGAGCGAAAAGAACAGGCTGCTAAATTGCCCAAGGG
ATCGAAACAGTATCACCGAGTTCTGAAGAAAATCGAAGAAGAGAAGGCCAAAGTCAAGTCATACGAGGAACAGATCGCCA
TTCTGGATAATGACTTGCGAGAGGCCGATTGTCCTCGAACACGTGTTTTGGGTAAAGACCGGTTTTGGAATCGATATTAC
TGGTTCGAGCGCAACGCGATGCCGTTTGAGGGCCTCCCGACCAGCTCAACTGCGTCTGCAAACTATGCGAATGGCCGATT
ATGGGTCCAGGGCCCCGACGATATGGAGCGGGAAGGCTTTATTGATTTGCCGCAGGAGGAAAATAGAAAGTACATCCAGC
GCTTCAAGATGACAGTGCGACAACGGAAAGAGCTCGAGGAGGGTCCTGCGGGTGTTTCTAATGCGCAGGAATGGGGTTAC
TATGACGATCCGGAGTCCCTGGATCAGCTTCTCAGCTGGCTTGACGCTCGCGGTGTCCGAGAAGTGAAACTGCGCAAGGA
GCTGCAGTTGTATCGGGATAGCATCGCCAAGTACATGCGGAATCGCACAGAGTATCTTGGTAAGAACTCCGAGGAGAAGA
AGAGCGCAGAGTTGGAGGAAGAAGGGCCAGCGGCGACAACGACGATGTCGACGCGGATGTCCAGACGGACGAAATCGTCC
GGAGGTGAGGACCTGTCGAGTCGATATCGCTATCGCTGTCTGAAATGGAAGAACGGCGCTGCATTGCGGGAAAATGGGCA
TTTGCACGTCGAGCCGGCGCGGCCGACGAAGAAGGCTAAGCGGTCTACGGCTGCGGCTACGGCTACGGCTGTGGCGGTGG
ATGAGACGAAGGAGAGGGAGAGGGAGAGGGAGAAGGAGAAGGAGAAGGAGAAGGAGAAGGAGAGCAAGCCAACGAATCGA
CATGGAAAGCCGCTGACGAGGCAGGGGACTAGGTATCAGTTTTGAGTAGATACCATCCATTGTTTTCCGAAAGCCCTTCC
ATACTGCCGCAACGCCCTACCTTGGTGACAGTAACAGCGGCGGGGGGGGGGGGGGGGGGCAGGTGGTGCGCCTCCGATGA
CCCCTAGAGACCGTCCGGATCACGCTCAGTCTGCCGTTCGTTGTATTTGGCGAAGAACGACACGGCGCCCTCTCTCCCTC
TCTGCTTCTTTAATCTACTTAGCCTTCCCCATAAATTTTCCTTTTCCGGAGGATTTTTTACTTATTTCATTTTTGTTTTC
TTTGGTATTTCCCCCTCTAAAAACCAAATTTTGGCATAGTGGTTTTGTTTAGCGAGGCGCTTCATTGCATAAACCCGGCG
TTTCCTATTCCCCTGACTCGCCCCCCTTTTTTTTGATATAACTTGGCCTTTTCTATCACCACTATTATTACTTCTATTGG
CATTTTTGTATGGTTTTGGAGGGAAAGGGAAGGGCTGCGCCGTCTATTTGTCAAGTCTAAGTTTTGGCTGGGGGTGAGGG
ATATTTTTTTTGCTTATCATTCATTATCTTTCATCATATGATATGAAAGGGCCGGTTGCCTGTTGGTCAATTACCTTTGT
TCTTGTGCCCTTATATTATTTAGATATCATGCTATCGAGTCGAGCGACATTATATAGAGATCTTCTTGCGCC

>ucsf_hc.01_1.G217B.00055
CAAACCCTCTCTGCTCTCCGCTCTCCGCCCTCGAGGCATCGATTCGAACGGACGGTTGGCGGCGCGAAAGCCACAGCATC
GGCTCCTCTTCCTACATTGTCTTGCTCTCTCGCCCACTCGACACGCAGTCGTGGTAGATATGACGGCGGCTCAGTCAATC
TCCAGACGAGTATCCCATCGCCCGAAGACGACGTCCGTACGATTAGTATAACCATTCTGGCCGCGATGTTCCAATAATCC
AGGCGCAAGACAGACGGATGAAATAAGGATTTCTTTTCCTTTTCTTTTATAGGATACTGTTTGCGCCCTTTGCTTCTTCC
TTGTCGAACCTTCCGTGCTATCTGGACCAAGCCACGGAGGTTACCCGAGGTTTCAAGTTTCGGAGAATTTAGCTAGCATA
GCTAAAAGGTTATACAATCTCGACACACGACGACGAGACTACTTTGCATCCAAGACAGGAACGCTGGCATATATAACTGC
CTCGCGGAAAAGCAACATAGCACTCTACAAGCGTTTTCTCCTCTCCGGCGCCCCCCCCCCCCAAACAGCAGAACACCCAG
CAATTGAAACAGACTACGCCACGAACCTCATAAATCCGATTTCAAGCTCCTCCCTCGCCTCGCTCGACGGACGCCCACAA
TCGAAGGCACGGCCGGTCGTTGCGGAAGCCGGAAGCCGCCCATGGATGCAAGGATGGAGATGCTGAAGATGAAGGAAAAT
GCGTCAACGATTCCGCCTGCGAGAGAGTCCCCTGTGGGTAGAGATGGAGATGGAGCGGGCCTAGTGCGGGCGGAGTTTGC
GGCGGACGCGGATATGGATGTCGAGGTAGATGTGATTGCGGATAATGCGGGTGGTGTGAAGGCGCTGGATAAGCGGAGTT
TTGAGTATATATTTCGAAGTGGGTTGGCGGGGGGTTTGGCGGGGTGCGCGGCGAAAACAGTCGTCGGGCCCCTGGACCGG
GTCAAGATCCTCTTCCAGACTTCTAATCCCCAATTCGCCAAATACTCCACCGGCTGGTTTGGTGTCGTGCGCGCCATGCA
GGACATAAACAGCCACGAGGGCTTGCGGGGACTTTTCAAGGGCCATTCGGCAACCTTATTGCGCATCTTCCCTTACGCCG
CCATCAAGTTCCTAGCCTACGAGCAAATCCGCGCCGTGGTAATCCCGGCACGGGACAAAGAGACGCCGTTCCGCAGATTG
ATCAGCGGCAGCATGGCCGGGCTGACGTCAGTTTTCTTCACGTACCCGCTGGAGGTAATGCGGGTGCGCCTGGCGTTTGA
GACGAAGCATAATGTCCGCTCGTCGCTGCGGAGGATCTGTCGGCAGATTTACAACGAGAATAGACCCACGACGGGACCCG
CTCCTGTCACCACCGCGACAGCAGCTACAACTACAACTGCAGCCCCAGCCACAGCCACATCTTCACTTACATCACCATCA
AAACCCCACACACTCTCATCAACGCCCGCCCACGCCCCGCGCTACGGCCTCTCGAACTTCTACCGTGGCTTCTCCCCCAC
CCTCCTCGGCATGCTCCCCTACGCCGGCGTCTCCTTCCTAACACACGACACCGTCGGCGATTGGCTCCGCCAGCCAAAAC
TAGCCCCCTACACCACAATCCCACACTCCGACAAACCTCCCGCCACCACCGGCACCGCACAACCTTACAAGCGCGTCCAA
CTAACGGCCCCGGCCGAGCTCCTCTCAGGCGCGCTGGCGGGCCTCGTGTCGCAGACGAGCTCGTACCCGCTGGAAGTCAT
CCGGCGCCGCATGCAGGTTGCCGGGGCGGTGGGGGACGGGCATCGGATGCGGATTGCGGAGGCGGGGAAGCGGATCTTTG
CTGAGAGGGGGTTTCGGGGGTTCTGGGTCGGGCTGACGATTGGGTATATGAAGGTTGTGCCTATGGTAGCGGTGAGCTTT
TATGTGTATGAGAGGTCGAAGTGGTGGTTAGGGATTTAGGAATTGGATTAGGTGGGTCGGTGGCATTTTTTTTTCTCTGT
TTTCTGGTTTTATATATTTTATGTTTGTATGTATGTATGTATCTGTTTCTTTGTTTCTTGTTCTTGTTTCTGTTGCATTG
AGCGAGATATAGCTGTTTTCTATGTCTTTTCCATCTCTAGATAGGATTTTCTGAGGGACAAGGGAGTCCACCCACCCCTT
TTTATTTTTATTTCTGGGACATGGCACATGCTATTCCTTCCACATTTCTCTCTGCTTATGCTCTTCATATATTTGATTTA
AAAACTCAGCCCTTGTATGTATATGGAAGCATAGCCATAGCTGTCCCCCACAGCTGTACATATGGACTATCCCATTTGTT
GTTTCTATCGTCCGTATCTATTCATCCGTGTCAAACGCACCTTTTTCCCCTGCATGCTGTCTTTTACCCCTATCCCCCTT
CTTCTTCTTGCATAGGGATTGATGTCACTCCGATAGATAGATACCTCTTTATATATATATTCCAGGAAAGGGATTTTATG
GGAAACGGATATCATCTCGATTGGCCCGTTTTGGAAAATAGGGTGATATTATTTTTGGGAGTATGAATGGTCCGGTCGAA
TGAGAGAGAGAGAGAGAGAGTTTGGGG

>ucsf_hc.01_1.G217B.00056
AAGAACATGCGGCAAACAGGGCCTCTGCGGAGACGAGTGGTGCGGATGAGAAGCAAGGAAATGATGTGGATAGTAGGACG
AGTCGGGTTGGGAAGTGGGAGAGTGGTAAGGGCAGATGTGCGGTTACCGGCCGCAGAGTACTGGGTGGATCAGAGGGCTT
GAGGAGGGTGCTTGTTTAATTTTATAATTATTATTACTAATATGGATAGAATGTGTAGAGGCTAGTACCTCGGAGAATGG
GGGGATATGTGATACATATTCAACTTTAAAAGCGGAGAAAAAAAAAACTGCACCATATCTATATGTATATATACATGGCG
CATTTTCTCGTCAAAATAACCGTGACTACGATTAAGATATCACTACGATACTATCTATGCAATAGATCATTGTAATAAAT
ATATATTCCACATGGCAGC

>ucsf_hc.01_1.G217B.00057
GACAACCGGCACAGCGCTTCCTCCGCCACGGCCTGAACGAGGCCTGCCTCCATCTGGGCTGCTCCGGACATCAATTCGCC
AACATGGAGTATATGTCCGCTTTGCAGAACGACTTCGACGATTTCAAACCGTCACTGTTCGAGATCCTCTCAGAACAGCA
ACTCTCAGCTCTCCTCCCCCCATCTCTCCGCTATATTCTCGCCGTCGCCACCCACCGGTACCCGCGCTACCTCCTCCGCG
CCCTCAACTCCTTTGACGAACTATACGCCCTACTCTCCCTCCTCGTAGAACGTTACTACCTTCGCACCTTCGGCGGATCT
TTCACTCAGAACTTCTACTCCCTGAAACGCGAACGTGTCCTCGCGACCAAGAATGGCGAAATCCCACGAGCCCAGCTCGG
TGCAGCGGGTTCCGTGCGTGAAACACTCAAGCTCCGCTCGTCGGATATCTGGAAAAATCTGGCCGTGATGGTGGGCATTC
CTTACTTAAAACGGAAACTAGATGAAGGATATGATATCCACGTCGCTCCGCATGCCGCGCTGGCCGCCAGCGGAGGAGGA
ATTCCACGGTATAATCCGGACGACGGCCTCCCGCACAACCCCACCGTGCGCCAGCGGCTAATCCACTATTACAAATGGTT
CCTGCGGAACGTCTACCCGTCACTGAATGCGACATACTACTTCGCCATTCTAGCCTTTAACCTGGCCTATCTGTTCGATA
ACACGAAGTACTCGTCGCCATTCCTCTGGCTCATAGGCACGCGGATACGAAGGCTAGGCCCCGCCGACCATGCTGCGATA
GAGCTAGCTACGCAGCCTCCCAGGGCGAAACTAGACGCTCCTAATGCCAGGCCCGGGGGAGCGTTGAGCTTCCTCAGGCC
ACAAAACATATACCCACATCTCCTTGGGTCGCTAAAGATCTTCCTCCCAACCTCCATATTCGCCCTGAAGTTTCTGGAGT
GGTGGCACGCGAGCGATTTCTCGCACCAACTCGCGCGCAAAGCGGCAGAGGCGCTGGACTTACCCCCTCCTGTCACCTCA
GGCATGATATCGCCTACGGCGGCGACTGCGGCAGCAATGGCGGCTACCACTAAGACACAAATGGCGACAACGTCTGCCAG
CCAATCCACCAACAGGCCCCCAAACCCGCAAACACATATCCCCAAACGCCCTAAGCCGCCCATCTCCTCCACATCTTACC
TCCCCATATTCACCGTGCCATTACCAGCCGTCGACCCGACCGCAATTGATTCGGATCCTGCTTCTGCGCCCAATCAATCC
CCATGCCCTATTTGCCTTAGGCCTCTCAACAACCCCGCCGTCTGCCAGACGGGTTATGTCTTCTGCTACAGCTGCATATT
CCGCTGGATAAATGGGGAGCATGAGCG

>ucsf_hc.01_1.G217B.00058
AATACGTATCAGCCCAATTCGTGGGCAAATGTCAACTTTACAATGAGCCGGGTTCTGCTAAGAGGCATCCAATGCCATGC
TTGCCGAAGTAATGTCATTCGGTCGTTTATCTCCCTTTCCGATGTAGCGATAACGCCTCTGGCTGGAGGTTCGAGGTCCA
CCGCTCAAGCCCGTCCTCCACCCCTATCGCGAAATTTTTCATCGCAACATGCGAAATTATTTTCGAATCAGCCTTCTGAC
AATGCTGAGTTGGCTGTTGATCCCATACCTGAAATCCATAGCGGGGAAGAAACTGAAGGGCAGCCAGAAGAATCCCAAGA
ACATATCCCCTGGTACCTTAAGGAGGAGCAGGTTGAAGAAACAATACCGCACCCATTAAGAAAGCAACAACCACTGCCAC
CGCTTCCAGAGAACCCGCCCCCAATTTTGGGAAATCTTCTTGAGCATATATCCGTCGACATTGGCCTCGACAATCTCAGC
CTCCTTGATCTTCGCAGACTCGACCCTCCTCCCGCCCTGGGTGCAAATCTCATTATGATTTTCGGTACTGCTCGAGGTGT
GAAACATCTCAATGTGTCAGCAGATAGATTGTGTCGATGGTTGCGTACTACCTATAAGCTACGGCCCGACGCCGATGGTC
TCCTGGGTAGGAATGAGCTAAAAATCAAACTCCGAAGAAAAGCTCGTCGAGCAAAGTTAGCCAAGAGCGCCAAATCGACT
CTCACGCAACCCGACGACGGCATTACAACAGGCTGGATATGTGTTGATGTGGGGACCGTGGAAGGCGGCCAATTTCGTAA
GCCGGATGAGGAGCTTCGGAAAGTCGGTTTTGTTGGCTTCGGTACCGTTGTAGAAGGGACGCGGATCGTTGTCCAAATGA
TGACAGAGGAGAAAAGGGAAGAAATTGATCTGGAGGGTCTTTGGCGCCAGAAACTGGAACGAAACTCTCTGGAGAATGAA
GGCCTCCCGCAACCTCAGGCGGCAGCTCCTCAAGAGGCGGGTGATGTCCATGAACAGTTAACCGTTCCTCCAACTAACAT
AAGCCATCAAATTAGCCACGCGACCCAAATTTCGACCAACTATGAACAACGAAGGGGCATATCTACTGGATCACGTCGGT
ATCAAGACGCCACATCGGACACATGGGGCACCTCTCAGATTAGCTCAAATGGTGAAACTACACACCTTGAGCCATCTGCA
CCATCTTCCCTAACATCCCTCTCTCACCATTTCAAAAATATTCCACCACATGAAGCGATCTACGATCTCGGGCAAGGCAC
ACATGATAGATGTTCTACACCCTTTTTACAGCAGTTTTACCAGGAAGCCGCACGAGCGCCTTCCGAACTAGCCTCCTCCC
GAAGAATAGAACTTATGTGCATTGCAATTGAACTTCATCATCCCGGTTACCGCAAACCCGACCTCTTCCAGGCGATCCAA
GAGCATATTCTCTCAAATTACGCACTAACGCGAGCCCAGTTCCTGCAGATTTTGGATGCATTCCTCTCGTTTAAACCCGA
CCTAACCTCGAATCCTCCCAGGCTACTTCTCCCAAACGCTGATATGGAATTGGCATTACAAATCATAGACCATGCAGGGC
TCCGAGGTCTCAATCTCCTTGACTCAACCATTCTCGTCAAACTATTTGTCGGAGTCTCATTTCGGGTGCAGGTCTACCCA
GTGGAGCAGAAGGATCTACCCAATTCCCCAGTTATCGGCAACCGTATTCCAGTTCCACTTAATACTTGTGATGCAGTAAA
ACGCGTCCAATCGCGCCTCACCCGTGTCAAAACAGCCGCGAAAATTAGGTTCACTACGGAGCAGTATATGAGAATCTTGC
GAGTGTTCTTCGACCAAGGATCATATTCAGAATTCTGGAAGACATGGGAAGACATGGCGCTGGCTAGGATAGCTCGAGAT
AAAGCGCTTTATGTATTTCTTTTCCAACTCCACGCGGAATCGGATGGCTGGCAATGTTTCACGACGCAGCTCCTAAACTG
TATTCCAATGATGGAAAGAGAAAATCCGCCAGTACATCTTGATGGCGAGCTTGCAGAGGTCACGCAAAAATGCATTACCA
TCGCATATCCAGAGATAATTGATAGAGTGGAAAGAAATGAGCAGAATCCTCTGGTCAGAATGTGGCACCGCTGCCGAGTC
GCGATTGAAAATGCGGCAGCAGCTGGTGGGCGCGGACAGGATTCCACTGCTCCGTATGTCTGTAATCACTCAGATATCTA
ATTTGTAATATTTTACCTGTACAATAAGATGAGAACCGCATGTATGATAGCATAGAGTTTGAATATCAATGAAAACAAAA
TTTGCCAACATAAC

>ucsf_hc.01_1.G217B.00059
ATTGCCCCGTGTTAGTCGACAACTTCCTTCAAAACCCTAGAACAAACAACTTTCCGCTCTCTCTGCCATCATGTCGATGG
ACTTGGATTCCCCTATGCCGATGCAGCAGGTTGCATACAAACCGCAACAACAAACAGCGACGATCCTTTGTTGCAACTGC
GGTGCTCCTATCGATGGGACAACCTCAGCAGGCGCCCTTTGCGAAGATTGTGTGAAACTTACGGTTGACATATCACAAGG
AATACAACGAGAAGCCACACTACACTGCTGTAAGGACTGCGAACGTTGGCTGCAACCACCTTCACAGTGGATAAGTGCCG
CCCTCGAGTCAAGAGAATTACTTGCTTTGTGCCTTCGGAAATTGCGCGGTTTGAGCAAGGTTCGCATCATCGACGCAGGG
TTCATATGGACGGAACCTCATTCAAAACGAATCAAGGTCAAAATTACAGTTCAGCAAGAGGCTTTCCAAGGGACCATTCT
ACAACAAACCTTTGAAGTTGAATATGTGGTGGCCTCTCAACAATGTCCCGAGTGTGCCAAGTCGTATACTCACAATACCT
GGAGGGCGTGTGTACAAGTGCGGCAAAAGGTTCCTCACAAACGGACATTCTTATATCTCGAACAGTTGATTCTGAAACAT
AACGCCCACAAGGATACCATCAACATCAAGGAAGCCAAGGATGGCCTGGACTTCTTTTTCTCACAGCGAAATCATGCAGA
GAAGATGGTGGATTTTTTATCTTCGGTTGCTCCAACCCGGGTCAAGAAATCCCAAGAGCTCATTTCCATGGATGTTCATA
CTTCAACCAAATCCTACAAAATCACCTATTCCGTTTACCTGATACCCATTTGCAAAGATGATCTAGTCGCTCTTCCAATA
TCGCTCGCCAAATCCTTAGGTAACTTACATCCTCTTACCCTATGTTATCGCGTGGGCACCTCGATTAGTTTGCTAGATCC
ATCCACCCTTCAAACAGCCGACATCCCTTCCCCAATATACTGGAGAACCCCGTTCAAAAACGTGGCAGACGTCCAAGAGC
TTGTTGAGTTCATTGTTATGGACATCGAACTTGCTGGCCGATCAGTTGGCCACTTCCATCTCGCTGAAGTCACCGTGGCG
CGGGCATCTGACCTGGGAGTGAATGACACCACCTATTTCACGCGAACACACCTTGGCGGGGTCCTCCATGTCGGAGATTC
TGTGAAGGGTTATCTCTTATCCGGCTCAAATTTCAACGACACGAACTACGAAGCCTTAGAACAAAGCAGCGTATATAGCT
CTACCATTCCCGACGTGGTTCTTGTGAGGAAACACTATCCCAGGAAGAAGAAGCCCAAGAGAAACTGGCGCCTGAAGCGT
ATGAACCGTGAAGAAGAGGAGCCTGCTGCATCGTCACGGAAACAAGAGAGAGATCGCGTGGAGGAAGATTTCGAAATGTT
CTTGCGGGATGTGGAGGAGGATGCGGAGTTGAGAAGCACATTTGCGCTTTACAAAGCCAAAAAGGCGAAAGCTGACACCA
GCGGTATGGAGGGTTTTGATCACGACGCTATGAGTGTTGTGGAAGATGACGAGCATGACAGTGAAGATGACATTCCCAAG
ATAAGCATGGATGAGCTTCTTGACGATTTTGAGGAATTGAATGTGAGCGGTTAAGAACTAAGTTTTGCATTACCTACGAC
TGATATTTTGCATTATGATGTATATATGCCAAAAAAACAGGGGATTTGGAAGGAGTTAGAACTGTGACTTTTTACTTATT
GAATTATGAATCATGGCAAAAGTTCACTTCATTGGGACCTAGAGTAGCAAAGAAATGGATTCTTCCCCCTTCTGTCACCC
CCTCCCAATCACT

>ucsf_hc.01_1.G217B.00060
ATCAGGGTGTCCAAGTACAAGCTGCGCTGCGGAGACTCCTCTTGCCCGGGGAGATCAAGCTGGCGCCATTGCTATTGCTC
TCCTACATGTCCTTGCCCGCGGTGAGAATAACTAGCCCACCCACGCCTATGAGCCCCAACTGAAGTTATCGGCCACCCAA
CATCGCTACAAGTCCTACCCCTGACCAGCTAACTGACTAGCGCATGGACTGCAGTTTGCGCAGATATGAGAGTCCTTCTC
TGGACAGCTGCAGTGCTTGCGGCTCTCGTGTCCAACGATGCGCTAGCTGGATCTAGCCATCCGGACGATGCTGCATCGCT
AGCAGTCGCTTGCCCTGACTACAGCGAGTACTCCAAGATTAAACATCCCCCATACTCCGAAGGCCCTCTACAGCTTCCCT
TCCAACGACCTGTTCTGCCATGTCGAACCTTCACATCGACGTTCATTGAAAAGGTCATCGAGGACGTGACTTCCCGCATG
GTTGACAAGGATCTTGCCCAACTCTTTCGGAATGCATATCCAAACACCGCAGATACCACTGTCCGATGGCATGTGGACTC
AAGTGACCCTCGATCAAAGATATTGACACAATATCCACAGAGTGAATCCTGGCAGGGACCGCAGTCTTTCATTGTCACTG
GCGATATCAATGCGGAGTGGCTCCGCGACTCGGCAAACCAAGTCGCGGGGTATCAAATGCTCGCTGCAAAGGATCCCAAG
ATCAAAGCTCTTATCTTGGGCGCCATCAATACTCAGGTTGAATTCGTTCTCCAGTCTCCGTACTGCAATGCGTTCCAGCC
TCCCCCTCCAAGTGGCCTCCTCCATACCATTCCTCAAACCCAGAGCGACATCGTTCATCCGGCTTACGAACAATCCGTTG
TCTTCGAATGTAAATACGAGCTCGATTCCCTGGCCAATTTCCTCGCGATAGGAAACAAGTTCTTCGCGGAAACAAAATCC
ATGGAGTTTGTCACAACCAGATGGTATCGGGCTGTGCTTACCGTTCTTCAGGTTATTGAGGAACAATCAAAACCCACTTT
TGACGATCAAGGCGAATATGTCCGCAACACGTACACATTCAAACGCTTGACGACCCTAGGAACCGAAACTTTGAACTTGG
ACGGGGTCGGGAATCCTTTGAACAATGGGACAGGCCTTGTTCGCAGCGCCTTCCGCCCCAGCGATGACGCCACTATTTTC
GGTTACTTTATCCCTGCCAACGCTTATTTATCCGTGGAGCTGAAGCGGACAGCCTTAACCATCAAAGCCGCCGGTGGACC
CGACAGCCTCATCCGGACTCTAGAGCAGAGAGCAAGCATCATCGAGAAAGGCATCCGCGATCATGCCATTGTTAGCCACA
AGAAATTCGGTGAGGTTTACGCCTTCGAGGTGGACGGATATGGCTCGAGGTTGTTAATGGACGATGCCAATCTCCCTTCC
CTCCTATCTTTGCCTCTCCTTGGCTTCGTCGACAAGGACGATGAAGTCTACCAGAATACGCGCAAGATGCTTTTGACCAA
AACGGGGAATCCGTACTATCTGACCGGTACCCAGTTCCACGGTATCGGCGGTCCTCACGCCGGCCTCAGCAACGCCTGGC
CCATGTCCGTCCTCGTCCGTGCCCGCACATCCGACGACGACGAGGAGATCATGGAATCCATCAACATGGTCCGCAACGCC
AGTCTTCTCGGTCTGATCCATGAATCCGTCGACGTTGACAATATCCGCGTGTATACACGCAGCTGGTTCGCGTGGGCAAA
TAGCGTCTTCGCGCAGACCATTCTGGAACTTGCGGAGAGAAAACCATATCTCCTCTTCGGGAAGGGGGCATCGCCGTATA
AAGCTGGGGAGTGATATGCGGGAATGGTGGATTGGTGGGGTTAGTAGGTAGATGGAGATTTTTTTTTTTGTTCCTTATTT
ATGGATATCACCTCTTGCTGATTTGAGCGCAGTTAATATTTGGGCAAAGGGCGACCGCGCTCCTTTGCTTCTGCATGAAT
ATTTACTTTTCCTTTGTTTTGTTGTCGTTCTTCCGGGTGGTGCTTCTTATTTTATTTTATTTTTTTAAAAAAATTGCAAT
ATATAATAAGGTTACCCTAATAAGTTAGTAAATAATGTGCTGTTATGTTGAATCATGACGGGGATTGCTCTGGCCTGGGC
TTCACCCGATGTACCACAGGTACTCTAGCAATGTTTGAGTGAAAAATAAATAAATGGAAAATCATTTACCGCCATGCTGC
GGAATATCGCCTTGGAGGTTTTGAGCTCCCAGCCAACCGCTGTATCTCTGCAAGCCCTACAAAGAGGAGGGGGGGGGGGG
GGGAACCCCTTTTGAGACTTGAATCAACCACCCTCGAAGTGAGTAGAAATGACAATACGCTCCTTCCTACACATACGAAT
ACGGAAAACCACGAAAACAGTCCTGAGAGTTTGAAAAAAAAAAGAAAAAAAAGAAATA

>ucsf_hc.01_1.G217B.00061
CATGGGTTCGTATTTGGGGATTCGGGAATATTTGGGATATTCGGGATATTTGGTCATTGAGGATAGGACTCACGATGGCT
GCCAATTATAAGAAATACCTTGCCGAGAAGGTTCTTAATGAACAGGATATTGTCACCCATCGTGCACTGAGCAGAGTTTT
AAAAGTCCACTCCAACTTAGCCAAACGGATGCTCTATGAGTTCCATCGCCTTGAGAACTCTAAAAAACCGCAAAGTGTCA
ATGCTACTTATCTCATCTCCGGCACCCCGGTGCTTGCGCAACAACATGCGCTCAACGGGTGTGCGAAGGATGGCGATGAT
GAGATTATGCAAAGTAGCCCCTTCATGAGCAGTCAGGCTGCACGGCAAGAAGATGGTGACGGGAACGACGATATCCCAAC
AACTTCAATCACGTTAGTGCGCGAGGAAGACTTACTTGAAGCAAAGAGCCGGTATCAAACAATATTTTCAATTTTTATAT
ATAGTGTTGAGCCTACTCGCCTCCAAGATTTGAATGTTCTAGGCGATATTGGACATGATATAATGCAGCCTCAGCCAAAC
GATCCTCTCGAGTACGGTAAACAATACGGCATGATCCTCAATAGAAACGTCAAGCGGCGATCGGGACTCCCCCCAGCTCC
TCCAGCTCCTGATCCCGTTGAAACCGTCAAAAGACAAAAGGTGGAGAAGGCAAATGAAGCACCTAGCACTACCAAACCAG
AGGAACCTACTCAACCACAAGCTAAAAACCAGACTCCTCAAGCGTCATCTGCCGCGTCCTCACGTCCTTCCAGCGGTGGC
CATAACCAGGGAGGAACTCACGATAAACCAAGCTCACTAAAACGAGACAGCTCGAATATATTCAAGGCTTTTGCCAAGGC
GAAACCCAAAGTCAAGAAGGATGATGTCCTTGAAAGATCGAGTGGTCGTGAAGTGGAATCCGCTGAACACAGTGGGCCTG
AAGATGTTGTTCTAGATGATGCATCGGAAGAAGAGCGAGAAGACTTATTCCTTGATACGGGGACAAGAAGAAACAACTCG
AAGCGCGAGTCAAGGAAGGAGAGAGAAGAGAAGCTTCGGAAAATGATGGAAGATGAGGATATGGAAGATGTGCCAGAAGA
TGTGCCAGAACTGCCGCCCGCGAGAGCACCAGAATGTACAGAAACCTCGCAATCTGAAGAAGTACCGAAGGCTGAATCTA
AAGAGGAAGCAAACGCTCCAAAGGGCCGAAGGAGAGGGAGACGGCAAGTGATGAAAAAGACAACGATAAAAGATGCAGAA
GGATATCTCGTCACGAAAGAAGAACCTGTCTGGGAATCGTTTTCCGAGGACGAAGCGCCACCAACTGTGAAAAGAAAACC
GGCTGTTTCAGTGAACTCAAAACCTACTTCTAGTAACAAGGGAAGCCAGAAGACGGGCCAGGGCAACATTATGTCGTTCT
TTGGGAAAAAATGATCGTATGATTTACTCCATGATGGACTTTTTTTTTTTTCTTAATCTCAAGCGGTAGAGGGCCCAAAG
CCAGCAAACTCCAAGCCTTATGTGATGGGTGTTTGTGTCCGTCTTGTCATTTTACTGGCGTTTTAATAGTGAGCACCTAC
CAGATGGTTAAACACTCGGCATGTTTTCTAGTTATATGCTTCCTCCTTGGTTTATATAACAATACTTGATGACCTATTCG
TCCATCCTTGAAACATCATTACTTTCAGTGTGTGTATGTATATAGCATATTTAGTATATGCACAGCATCTTACAACCTCC
GAAAAAAATAACAACCA

>ucsf_hc.01_1.G217B.00062
CAACCACACCAGTTTGAGATAACAAACCTCCGAGTAAATGTACGACATCCCCGACTCAACAGATTGGCTCGGCACGCCCC
TCTCCAAGCTCGCCCGCGTAGAATCCGCCCTACGATGCCAAGTATGCAAGGACTTCTTCAGAAGCCCAGTCATCACCTCC
TGTTCACACACGTTCTGCTCTATATGCATACGCCGATGTCTAAGTTCGGATGGAAAATGTCCCGCCTGCAGGACTGCAGA
TCAAGAACTTAAGCTGCGAAAGGATATGGCGATGCAGGAGATGGTGGACTCGTTTATGTCGGCACGACCTAGCGTGTTGG
AGTTCGCGAGAACCGCCACGGTGAGAACAGATGAACCAGAGGGGGACCTCGAGCTGCCCGCATCGAAGAAGCGGAAAATA
GATACCTTTGTATCCTTGGCTGAGAAAGGTAAGGCGGTTTCGGGCGCTGAGAGGAGAACACGCTTGCAAATTAGAAGATC
AGAAGATCAAGATCTGCAAACGCAGGCGGAAGTCATCTACGATACGGAGGATGAGGACTTTGACCCAGATGATGGCCTAG
TCGCATGCCCGATGTGCCAGCGAAGGATGAAAAATGAAGCTGTCTTTCCCCATTTGGATAATTGCCCTGGTCCTTCAGAG
CTACCAAATCCCTCCACATCATATGGACCTTTACGAAACCATGATCGCCCTTCTGAACAATCACAACAATCCCCTCACAC
CAATGCTCCAAAACGCCTCCCGACGTTAAACTACTCACTCCTGAAAGAGACGGTTCTGCGGCGAAAGCTCAAGGAGTTGG
GAATACCTGACTGGGGTTCCAAACCTCTATTGCAAAAGAGACACACAGAGTGGATGAATATATGGAATGCGAACTGTGAT
TCCAGAGTGCCCAAATCGAAACGCGAATTGTTACAAGAACTCGATATCTGGGAACGGACACAGGGTGGCCATGCACCAGC
TGCGTCTGGTACTTCGACGTCTTCTCCAGTAACGCGCAAGGATTTCGATGCTTCCGTTTGGACGACAATGTATGGTGACG
ACTTTAAGGTACTCATTGCCAATGCTCGCAGGAACAAAGAGCAGGCTCTCCGGGCTGGTAACTCGGGAACGATTTTGGCA
GCAGACCAATGTGCGGGAAAAGAAGGTGGTGAACATGAGCATACCATAACCCAACCAGATTTGCCGGACGCTCGACACCA
GACTCGGAGAGTCGAGAGTGAACCGGAAAATAATACAACAATAGGCGGGGCTGTAAATGAGATGAATGGGGAGGGCAGTA
GTGCAGGCATGGAAACCTGAGAGACTGAGAATTGTAGAGGACGCTGCAGCCTGATGCATATTTCTCCTTTCCATATACAA
TGACATTCTAGCGTTGGCGTTTTGTGGGTAGCGAATACGCATCTTCCATATATGGCACGGTCCAAAAGTATACCATTTGA
TTGAGGAGTACCTATTCTGCCGTAACCTGTTCGGGTATCTTTGTCTTTGTATTCTCACCTTTTGAGTTGTCTTCAATAGA
CATATGGGAAAATTTTCCAATACTATCCTCAAGATCCGAGTCGTCATCCGCTGCCATCACCTGCTCTTTCTCATTTTTAC
GCTGCGCCTCAACTTCAATCGCTGATTTCTCGAATCGTTCAATCTCTGCCAACTTTCGTCGCGTTGCTTCTGCTTCTTTA
GCATCATGCGCTTCTTGTTCTTGCTTTTCCATTGCAGCAAGAATATCGTCCAGTTCGCCTTCGTCAACTGCTTCTCCAAC
CCCATTGATGACATTCCCAACTTGATCGACTTTACCCATCTCCTCTCGCAGCTCTTCCACGATATCTTCGACTTTCTCCA
CCCCGCCGACTTGGCCATTTATTGATCGAAGAGCAACCGCGCTGGCTTCCATTACTCGCACGATATCTATGTGGTCTGCG
GCCTGCTCGAGTTTCATATAAACTTCTTCGAGTTGCAGTAAAGTATCCGTCCGCTGTTTTAAATTGTTTTCTGCCATCCT
TTTTGCCCGTAGTGCAGATAGAGCGACAACTCTGTTTTTGTTAGTCACCGCATCCTTCGCTCTTAGTGATAATTCCTGAA
TTTTGGATTCAAGGTGTGCGACCTGTCTGGTTAAATTCGAGATTAGCGTCTTCAAGGACGCGATGGTCCGATCTTCGTGC
GTTATTGTGTTAATGTTGTTTTTGGTGCCTTTAAATTTAATTGTCTAAATATTCTTTAGCTACGGATCTGAATGAAAAAT
ACCATAGAGGTACACTACATACCTCCCCATCATATAGAATTGCGTTTTCATCTCTCGATAAGAATATCAGGAGAACATCG
ACATCCAAGCTTGATAACACGGTCCCGCCACCAAATTTTGCAAACCGCTCTGTGAAAAGCTCTTTCGAGTAAATGCAGTC
GGTATTTGACTTGTGGGACTTTGAGGCTATTGCAAGGACACGTTTCCCAACTTCCTTTAAATTATCCACCAAAACCAAGT
TCATAACTTGTACTTTCCCTGATACATTCGAATGACCTTCGAAATCGGATAGAATCCCCCTTAACTGTTTCATACCCCAA
CCCATAACTTGGGATAATGTGGGAGGGGA

>ucsf_hc.01_1.G217B.00063
GAACCCGATTGCGGTGCTACTGGGCAGGCAACACTACAACTTTCCGGGGGAAGTTGGGACGCCATTTAACGAATTTCCTT
TTGAAATGTACGGGAATCAGGATTGTGCTCTAAAATAACAAGGTGTAGGGAGAAGGCAGGTAGTGAAAGGGCCACTATTT
GTTTCCAGCACCACCAACAGTCCCAATCCAAACCACTATGAATGAGCTTCTGGCGTACATCCTTGCAAATGAGGAGTCTT
TCCGAAGAGCTCGACTTCCTTCTCTCTACTCAGACTTCTCCACCCAGCGGCATACCAATCCAGACGGATATGCGACAAAC
GCCGCTGCATGGCAGCGAGCACTAGCTCATGCAGCTCTTGCCGGCGTCATACATTCGTCGTCGGGAAGCAGACACCATGG
GGATGACGGGGTAGCCAAGAGTGATATCCTCGTGTTGAGGACAGGCAACGCTCTTATGGCAGAGCTGGAGACGCCGGAGT
GGGGTCGCCCGGTGGCATTACAGAGTGCTATTGATGAAGCAATCCGACATAATTCCATGATACCTCTTGATATCTTTCAG
ACCAGTTCTACAACGCCGTTAAAAACATCGTGGATACGCCTCCCTTCCCCTCCCACATTATCCCAAGTTATGGGTTGGGG
TATGAAACAGTTAAGGGGGATTCTATCCGATTTCGAAGGTCATTCGAATGTATCAGGGAAAGTACAAGTTATGAACTTGG
TTTTGGTGGATAATTTAAAGGAAGTTGGGAAACGTGTCCTTGCAATAGCCTCAAAGTCCCACAAGTCAAATACCGACTGC
ATTTACTCGAAAGAGCTTTTCACAGAGCGGTTTGCAAAATTTGGTGGCGGGACCGTGTTATCAAGCTTGGATGTCGATGT
TCTCCTGATATTCTTATCGAGAGATGAAAACGCAATTCTATATGATGGGGAGACAATTAAATTTAAAGGCACCAAAAACA
ACATTAACACAATAACGCACGAAGATCGGACCATCGCGTCCTTGAAGACGCTAATCTCGAATTTAACCAGACAGGTCGCA
CACCTTGAATCCAAAATTCAGGAATTATCACTAAGAGCGAAGGATGCGGTGACTAACAAAAACAGAGTTGTCGCTCTATC
TGCACTACGGGCAAAAAGGATGGCAGAAAACAATTTAAAACAGCGGACGGATACTTTACTGCAACTCGAAGAAGTTTATA
TGAAACTCGAGCAGGCCGCAGACCACATAGATATCGTGCGAGTAATGGAAGCCAGCGCGGTTGCTCTTCGATCAATAAAT
GGCCAAGTCGGCGGGGTGGAGAAAGTCGAAGATATCGTGGAAGAGCTGCGAGAGGAGATGGGTAAAGTCGATCAAGTTGG
GAATGTCATCAATGGGGTTGGAGAAGCAGTTGACGAAGGCGAACTGGACGATATTCTTGCTGCAATGGAAAAGCAAGAAC
AAGAAGCGCATGATGCTAAAGAAGCAGAAGCAACGCGACGAAAGTTGGCAGAGATTGAACGATTCGAGAAATCAGCGATT
GAAGTTGAGGCGCAGCGTAAAAATGAGAAAGAGCAGGTGATGGCAGCGGATGACGACTCGGATCTTGAGGATAGTATTGG
AAAATTTTCCCATATGTCTATTGAAGACAACTCAAAAGGTGAGAATACAAAGACAAAGATACCCGAACAGGTTACGGCAG
AATAGGTACTCCTCAATCAAATGGTATACTTTTGGACCGTGCCATATATGGAAGATGCGTATTCGCTACCCACAAAACGC
CAACGCTAGAATGTCATTGTATATGGAAAGGAGAAATATGCATCAGGCTGCAGCGTCCTCTACAATTCTCAGTCTCTCAG
GTTTCCATGCCTGCACTACTGCCCTCCCCATTCATCTCATTTACAGCCCCGCCTATTGTTGTATTATTTTCCGGTTCACT
CTCGACTCTCCGAGTCTGGTGTCGAGCGTCCGGCAAATCTGGTTGGGTTATGGTATGCTCATGTTCACCACCTTCTTTTC
CCGCACATTGGTCTGCTGCCAAAATCGTTCCCGAGTTACCAGCCCGGAGAGCCTGCTCTTTGTTCCTGCGAGCATTGGCA
ATGAGTACCTTAAAGTCGTCACCATACATTGTCGTCCAAACGGAAGCATCGAAATCCTTGCGCGTTACTGGAGAAGACGT
CGAAGTACCAGACGCAGCTGGTGCATGGCCACCCTGTGTCCGTTCCCAGATATCGAGTTCTTGTAACAATTCGCGTTTCG
ATTTGGGCACTCTGGAATCACAGTTCGCATTCCATATATTCATCCACTCTGTGTGTCTCTTTTGCAATAGAGGTTTGGAA
CCCCAGTCAGGTATTCCCAACTCCTTGAGCTTTCGCCGCAGAACCGTCTCTTTCAGGAGTGAGTAGTTTAACGTCGGGAG
GCGTTTTGGAGCATTGGTGTGAGGGGATTGTTGTGATTGTTCAGAAGGGCGATCATGGTTTCGTAAAGGTCTTAGATCAT
ATTAGCAAGGATATCGAATATTTCTAGGTGTATAGTTTGAAATTGTCCAACATACCCATATGATGTGGAGGGATTTGGTA
GCTCTGAAGGACCAGGGCAATTATCCAAATGGGGAAAGACAGCTTCATTTTTCATCCTTCGCTGGCACATCGGGCATGCG
ACTAGGCCATCATCTAGATATTTTTTAGCCTAAGGAAGTGGTCCCCAGATAATGAAAATAATATGAATACCTGGGTCAAA


>ucsf_hc.01_1.G217B.00064
CTATATCTACTTGTCTACTTTATCAAAACACTATATAATTAAAATAAAGTACTCGCAACGGTAGGCCCCAGCAGATAGGC
GCTTCCAGCCACTTTTTCCACCGCAAGAAGCTCGAAGAGCACTCCAGAGACACAATGTTCTCACTTTTCGCACCCATCAA
CCTCGAAAACCCCCTTGTATAGCTCAGAACCACTTAAAGCGTTTACACAGCAGAAACACCCCAACGCACAAGTCCCTTGA
CGATGCTGTCGATTTTGGCATATCTTTGGCAAGGTAATTTACAATGACGTCAGGATGCACCCAGATTTTGGGATCCACCC
GCAGCGGTGGGACACTAAGATTGCATGAGTAACCATGTCCCTATTAAGATGAGATTGGTTTTTATTTCTTTGCAAAGACT
TCTCTCATCGTGAGTTTTGTTGTTTATTTCCTTTGAGATTAGCATTTGATTTATCTAAAGGCCAATTAGATCTCCATATT
AAATCCGCGCCTGAACTTGCTTAGAAAAATCTATATAAATTCACAGAAGGAATTTATATTCAAGAACGAGAATATCATAT
TATGATACCTGGCTTATTTCAATCGCCCTTGGCAAGATCTAGTAGATGCAATGAATATTAACCTCGGAACGCCATTGGAA
CACCTGGTCGACAAAAAAGATTACCGCTCTATAGGCAACCTAAAATTTTGGCACTACTCCTGCATCCCGATTGTCCATCC
ATCTATTTGCTTAGGCCAGATCATCGCAAAATCATTCGAAATCATCAATTGAATGGCCTATGTCGTCTGACTTTAACCGG
CTAACAGTTACAGGCGTAGCCTCCAGCGGATTTACACCTCCCATCAACGATTTCCGGCGGATATGATTATCGAGCTTCTC
ACTCGTCTCCTCCGTGACAAATTCTATCGAGTTCGATATCTTGCTTTCGCTGCCAATCCCTTGCGATCCAAGATATTCGA
TCTGCACGGTATTCCGTAGATTGTCAATAAATTGTTGCATTTCTGGTAGAAGCGCCTTTCCTTCATCCAATACGTCGCTG
TATAGACGGTCGGATTCTTCGAGGCAAATACATGCGAGGTTTGGTTTTCCTTGCTTGAGCCATGACTCGGTAGCAAGAAC
GGCCCACATTGCGGCTTTCCTTCGGCGTATTCCCCATTTTGCGGCACCAGATCCGGTTTTAGACGCATAGCATGCAGACA
CTCTCTCGGAGACAAGAATTCGACCGGTGTCACCCACAAGACCCATATCTAGGATCCGTATAGCCCATTTTGCGGCAGCA
TCAGAGGCAGATCCTCCACGAGATTTCAAGAGCTCCACGCCTAGGACAAGGGTTCGCAAAGCATTTTGTGCATCGGAGC

>ucsf_hc.01_1.G217B.00065
GTCCCTAAAATCCGTCTTCGCTTGGTAGGTCGTTCTTGTGGGGGGGATGGACTTTTCTCTCGAAATGGCATAGGACGCCA
GAGTGATTGTGCGAGACAAAGTAATTTTTTGAAAAGGCCTATAGAGGTGGTTCCTCTCCAGGTTATAAATGGTCGATTAT
GGCCAACCATACGGGAATTGGTTGCAGAATGAGTCAATCCTGCATGGTGGGAAGCGGAATGGACTCGCTGAAGGAATGCC
TGAGCAAAACGAGAAGTCATCTGGCAATGCGCAGGTCAACGAGCACATAGGGCCCTGTCATGATGACTAGTATAGTATTT
CTGGGAGATAGAATAGTGAGTTTTGTGGAGAGGCTTTTCCCCAAATTTTCCAAAGTTTTGTTGTATTTAGCTGGATGCGA
AAGTTCTGCAGGGTTTAGTCGTGATATTTATTTAGATGGTGATCAAAGGCTTTTCTTTTCGGTCTTGCGCTTTTCCGCAT
CTCCAGCACTATTTATTATATTTTTAACCAAACGACAACAGCGACAACCCTTCGTTCAACAACACCCACAGTATTTATAT
ATAGAATCCTACAAGCCCTATTTATTCCCACTACTACTACACATGCTCACATCTGCCGGCCAAAATCGCTATTTTATTAC
TAGATAAAGTCCCCGAAGTGTCCATGACATCACCGGACGATGTTACTCCAGTCAAACCTCCGCCATCCTTCTCTCCTGGA
GCTGCACTCAAGGTGTCTAAAGCTAGATATCCAGAGAAGATTAAGACCACCCAGCCGGCGATCTCTTCGCTATCTGAATC
CGCCCTGGCCGATTCTCTGGAACGGCGCTCGTCCCATTCCTCCGGACGATCATCCAGAACCGCATCTCCCAATGGGAGGC
TACAGCACTCCGCCTCGCATCTATCCCGCCCAAACGCTCTTTCGCCTCTGGGGTTCCAAATCGATACTACAGATGACATT
CGTTCGCTGATAATCCGAGCGTTCTCTCCCGTAGTAGGCGTATATGCCTCACCAGATACGGATGCTCTCGTTCAACGAAA
GGGTTTCAAAAATGGATTCCACGAACTAATACGACCATTTGGAGAAACAGTTGCAGGAAAGATAGTTATACGTGATAGCG
GCGGCTCCAGCCGTTCTTGGGAGGATTTCGGGGTTCGTTTTGTCGATTTGGATGCGAGAAAAAAGACAGCAGAGACCAGC
CACACGGAGGCTGTTCCGTCTCTCGTCCAGATAGAACAAGTGCTTGACAGGCATGTTCATTCAATTGACGACCCATTAGC
GAGTTGGACTCGGAGTGGCGACAGTGAACATGGCCGTTTACCCCTAGCTTCTCCAATCTATAAACTATTCCTTAGACGCC
TTCTCTCCCCGACGTACACCTCACCTCACGAAACGTTTATGCATCCCGTTGCTTGTGTTATTGCCATAAGTTCGCATACC
CCTACACCTCTTGAATCTCTTCGTCAACTATATGCACATACAAGCCAGGGCGATAAACGGCCACCCCAGTGGGTATATCC
CGAATATCTGAGGTACTACGTTCTCGTCCATGACGAAGACAAGGACGACATCACACAATCAACAGCTTTGTTTGATCAAA
TGAAGAGGCATTTTGGCCTTCACTGTCATCTTTTACGGCTGCGTAGCAACCAATGCGTCATAACAGATGATGATAGCACA
CAAATTCCCTCCTGTGAATGGCTTACTCCTTCGGAGGACATTTCCGAGTTGGGTGAGCAAGAATCTCTGATTGATGTTGA
AACCGAAGGAGGCACATATCTTTTTGAATCAGACGTCACCGCTATCAAAGCATTCATTCGGGAAATGGTTGCTCAATCGG
TGATCCCTCATATGGAAAATCGAGTAGCTCTCTGGAACGAACAAGTTGCCTCTCGAAGGCGAGGCTTGAGTGGTCGATTT
ATGTCCATGTCAAGGCGTTGGGCCGGTTTCGGAGCAAACACAAGATCGTCAGGTGGTTCTTATGGTTCTGGATCAGGTTC
TAATTACGATTCCCTTCAAGGGTTCTACAAACCAGATACGCCCGAAGCAATATTACGGAAGTTGGGAGACTTTGCATTCA
TGCTCCGTGACTGGAAACTTGCATCATCAACCTATGATCTTGTGAAAGGAGACTATGGACATGATAAAGCATGGAGATAC
CAGGCGGGAGCGCATGAAATGTGCGCTGTGAGCACACTGCTAAATCCTATGGCATCAACTGCTAAAACAAAGCTGGAAGC
TATCGACCAGCTTTTGGATACTGCTAGCTACTCGTATCTTACAAGGTGCTCCGATGCACAAAATGCTTTGCGAACCCTTG
TCCTAGGCGTGGAGCTCTTGAAATCTCGTGGAGGATCTGCCTCTGATGCTGCCGCAAAATGGGCTATACGGATCCTAGAT
ATGGGTCTTGTGGGTGACACCGGTCGAATTCTTGTCTCCGAGAGAGTGTCTGCATGCTATGCGTCTAAAACCGGATCTGG
TGCCGCAAAATGGGGAATACGCCGAAGGAAAGCCGCAATGTGGGCCGTTCTTGCTACCGAGTCATGGCTCAAGCAAGGAA
AACCAAACCTCGCATGTATTTGCCTCGAAGAATCCGACCGTCTATACAGCGACGTATTGGATGAAGGAAAGGCGCTTCTA
CCAGAAATGCAACAATTTATTGACAATCTACGGAATACCGTGCAGATCGAATATCTTGGATCGCAAGGGATTGGCAGCGA
AAGCAAGATATCGAACTCGATAGAATTTGTCACGGAGGAGACGAGTGAGAAGCTCGATAATCATATCCGCCGGAAATCGT
TGATGGGAGGTGTAAATCCGCTGGAGGCTACGCCTGTAACTGTTAGCCGGTTAAAGTCAGACGACATAGGCCATTCAATT
GATGATTTCGAATGATTTTGCGATGATCTGGCCTAAGCAAATAGATGGATGGACAATCGGGATGCAGGAGTAGTGCCAAA
ATTTTAGGTTGCCTATAGAGCGGTAATCTTTTTTGTCGACCAGGTGTTCCAATGGCGTTCCGAGGTTAATATTCATTGCA
TCTACTAGATCTTGCCAAGGGCGATTGAAATAAGCCAGGTATCATAATATGATATTCTCGTTCTTGAATATAAATTCCTT
CTGTGAATTTATATAGATTTTTCTAAGCAAGTTCAGGCGCGGATTTAATATGGAGATCTAATTGGCCTTTAGATAAATCA
AATGCTAATCTCAAAGGAAATAAACAACAAAACTCACGATGAGAGAAGTCTTTGCAAAGAAATAAAAACCAATCTCATCT
TAATAGGGACATGGTTACTCATGCAATCTTAGTGTCCCACCGCTGCGGGTGGATCCCAAAATCTGGGTGCATCCTGACGT
CATTGTAAATTACCTTGCCAAAGATATGCC

>ucsf_hc.01_1.G217B.00066
ATCCAGCTAAATACAACAAAACTTTGGAAAATTTGGGGAAAAGCCTCTCCACAAAACTCACTATTCTATCTCCCAGAAAT
ACTATACTAGTCATCATGACAGGGCCCTATGTGCTCGTTGACCTGCGCATTGCCAGATGACTTCTCGTTTTGCTCAGGCA
TTCCTTCAGCGAGTCCATTCCGCTTCCCACCATGCAGGATTGACTCATTCTGCAACCAATTCCCGTATGGTTGGCCATAA
TCGACCATTTATAACCTGGAGAGGAACCACCTCTATAGGCCTTTTCAAAAAATTACTTTGTCTCGCACAATCACTCTGGC
GTCCTATGCCATTTCGAGAGAAAAGTCCATCCCCCCCACAAGAACGACCTACCAAGCGAAGACGGATTTTAGGGACTTTC
ACAAATCAGGCGATCCAGAGAGTCATGTCTGAAGAGAGGAATATGGCCCCACCGGCCGTCCCGCGAATAACACTTACGCC
CATCGAGCAAACTTTGCGATTATGTCTACTAGATGCGGCGGAGTTCATCCAGCAACGAGGCAACCAAGATCCCGCTTCAG
TGCCAACAACGCCCGACCCACTAGTTCTACGGTTTGCTGGAGGATGGGTGCGGGACAAACTTCTCGGGGTTGACAGTCAT
GACATCGATGTAGCAATAAACTGCATGACGGGGGAAAAATTCGGGGAGGGGTTGAAAGAGTACCTGGATATGCCCGGAAA
CCTCGAAAAATACAAGGCGTGCCATTCTGGAAACCCATCTATTATCGATTTCATCAAGATTCATAAGATTGAGAAGAATC
CTGAAAAATCAAAACACCTTGAAACTGCCACTACAAAAATATTTGGCCTGGATATTGATTTAGTAAATCTGCGCAAGGAA
ACGTATTCTGACGATAGCCGCAATCCCCAGGTCGAAATAGGTACTCCAGAAGAGGATGCGCTTCGTCGGGATGCTACTGT
GAATGCATTATTTTACAATATCCATACGGACACGATTGAAGATTTTACAGGCAAGGGATTACAAGATATGGAAAATAAAA
TCATACGTACACCGTTGGCTCCCTGCCAAACTTTTAAAGATGATCCACTCCGAGTTCTGCGGTTGATACGCTTCGCAAGC
AGATTGGGTTACACTATCGACAGCGACACAGAAGAGGCTATGAAAATTGAGGATATTAAAGTTGCTCTAAAAGCAAAAAT
TACCCAAGAAAGGATTGGTGTAGAGATGGAGAAAACCTTACGAGGACCCGATCCTTTAACTGCTCTGCAAAGAATCAACC
GACTAGCCCTATACGACACTATTTTTGCCAACCATCAAGATAATGCCGGAGTTGATACATCACACTGGGAAAGGGGTTAC
AATGCCCTCGCGCTTCTGTTAAGCAAGTCGACTGGAAATATTACCGAGTCGCAGAAGACGCGACAACATGTCCGAGATAT
CCTTATCCGCAATGAAAACGAAAGATATTTTGCTTGGTTTCTTGCTGCGCTTGCCCCGTGGACCATTGTTGCAGACCCAA
AGCCGTCCAAATCCTCAAAGCCTCCAGTGCCACGCGCGACAACCGTGGCTAGAGATAGCCTCCGTGCAGATAACAGGGCT
GCTGGTATTATCTCTGCAGCCTCCAAGAACTATCGGATGATCTGGGATATCAAATCATCTTTTCTCAAGAACAAAATCGC
CGATACTCCTGCTGAGATGCGTGTGAAAATGGGGCAGTTCATCCGCAGTCTGTCTCATGACTGGCGATTATGTTTCGTAC
TTGCTATGCTCCTTGAAGTTATGCAGAGGCAAGAAGCAGATCAAGTATTTTACAGCTATGGGAAATTGCTTTCGTACATT
GAAGAGAGCAATCTTCTCGATGTGTGCTCCCTGCGCACACCTATCAATGGACGGGACATCATCAACGCTCTCAGCGTGAA
GACGGGACCTTGGATGACTAGGGCCCTGGAGATGGTTATCGAATGGCAGCTTCGCAATCCAGATGAAACAAGCAAGGAGG
CTGCCATTAATGAAATTCTTAGAAGGAAAGATGAATTAGGATTAAGTAGCAAATAATGGACATACAGAAGTAGATAATAT
GAACACAATTAACGAATATACGGAGTATTTGGTTCTCATATTTACTGTTGGCCGATGGCTGTTTGCCGCATCCTAGTTCT
GGATCCGACGTTGATGACAAAGCTTCCACAACATCATAAAATCTTCGATGAGTTAGAACTAAACGTCTAAACTATGCACT
GTGTAGATTGCATGTACTGTACCACATCCCGTGCTTTTCACTTTTTTTTTTTTTGGCTCTAATAATCTATACCCTAATTG
CTGGCATAGTCCTATCTTGATGTACGTCCCCTTCGACGATTACTACTCACATTTATGTACCAGTATCGCGCTGTAGCTTC
CAAGAGCCTAAAGGAGGTTGATGACGGAGCTAAGTATCATATTGATACGTCTCAGATCAAGTCTGATATTCGCCTACGAG
ACTTATGGGCTGAAATCAGTGCAAGCTCATCTTCTGGTACCACCATAAAGCAATGCGAAGATCTGCTCCTTGTGGAAGCT
GTGTTGAGGGCTACCAAACAGTCTGGCGCTCTGCAAAGGGAAGACCTAGAGGCAGCAAGATTCCTCATTTTCTGGACTGC
CAATGTTGTTCTACCGACTGAAGATTTCACTGGCTCTTGGGAGAACGCGCAACTTGCCGATGGCACAAAGCTGTCCCATC
CGGAAACATATAAGCTCAGTCGACTAAGGTCGAGTGTTGGGGTTTCAGTCTTAGCACTTCTCAATTCGATCAGTCCTATC
AGCAATCTTGAAGGTGACGATGGAATTGATGTCATCACCTCCATAGCCGCTTTCACTTGTAGGCTGGATCCTTGGACAAC
GGAGCAGGCGTTTGATGATGCCTCAACTATTCTTCAAAATTATGAGTCGTTTCTTCGCTCAAATAGGAGAGAGGAGCTGA
CTGCTGTTCTGGAAAATATTCTGAGAAAGAAAGTGAAACCACTGTTTTCGAAGACGAAAACGCCCGCGGTGACAGCCGCA
GGAAGGAAGAATGTCCACCCTACTCCACAGCCCAGATTTGACCCTAGTATTTTTGACCCAGAGTCCAAGCCGTGGAAGTT
TAGATATGTGTATATCATTACGGTGCTTTCTTGGGTTATCGAAAGATATTCGCCATCCGACAAGCTTTCACTTGAATCAC
AATTCCCTCTCCTCGTCCCCGCCATCCTATCCCTGATAGATGACGAGAACCTCTCTTTCAAGGCGAAGGGCTGCGAGCTG
CTCTTGAAATTCCTAGCCCCGCTTGAGGAGTCGAATTCTGACGTTCTCCAGCGCACAAACCTGGATTCTGTGTTCCAAGA
AGCCCTTTACCCTTGCCTCCTGTCGATTCCTACGATCACTCCTGAGGCCGAATCTATCCACCTTCTTCAATATGCCTACC
CAGCACTTTTTGCCGTCATCCGCACCCGCTTCTCTTCACCCAAAGTTCCATCTGCACCAACGCCACTGAGGCCGCCCCAA
ACTAAAGTGAAGCACGATCCCGATTCCCAAAAGCGTCTGGAATCCCTTACTCGCCTGCTTCGCCACGGCATCCTTCACTC
TTACCATCACACCAGCAACCCTCGTCCTATAGAAAACATGTCCATATCCTCCTATCCATATCCCCGCCTCTCGGCCCTCC
TTCTCTCCCAGCTCCCACCGGCCCTCTCGGAACTAGGCATCCACACCACCAAGCATCTGCAAGATCTTGTTCCGATGATT
TCGGCCGCATTGTCGAACCCGTTTGGAACAACGTTCCCTCCACTTCTTGCTGCGGCAGCTGAAGCGGCGAGAACACTCGT
GTTGAACGCGTGGCCGAGGGTTTGGAGGTGGAGGGCAGAGCTGCTAGGCGGGTTGTGTGCGTGTTGGTTGCATATTGCTG
ATGATTTGGTAGATATAGGTATATGTGCCAGTGGTGATGGCGATGGTGGTGGTGGTGGCGGCGGACAGACGGTTGTTTTG
TTGCAGTTACAGTGTGTGCTTAAGGTTGTAGTTGCAGTTTTAAGGATTGCGATCGAGGAGAATGTGGTTGTGGCTGCAGA
GGAGGGAGGTAATGGAACAGGAGGACGGGATGGAGACCAGGGAATGAAGGAAGAAATTATTGATGTAGATCGCGAATTTA
GGAAGTTGGTTCAGGGAGATGACAGGTTGCGTGAATTGTTAATTGGTAATGAGTATTTCGATGCCCAATAAGGGGTAACA
AAGACCATTTCAAAAGAAAACAACTAGATTTGACCTTTAATCTTTAAACCCTCCCAACGCCAAGTTACTCGGTATTAGTC
TCAAATTTTCGGCTGTCATAATGTCATTGAGTGTAAAC

>ucsf_hc.01_1.G217B.00067
CGACAACACGACACTTTTGAACGTATGCTCGACCAGCATCCCGTCCTGAGGCACTCCTCTTCTACTCTATTAATTGCGGC
CATACCATATGTTGTCCTATTGCAATGGAGAGTTTCGATAATGTAGTGCGGCCTCTTAAAACACTACTCGAAAGCGAGGA
GCAGGGTTCAGCAGATGGAGCTATTCCCTCGGAGCCAGCACCTCGTAATATCGACATCAAAGACACCAAACAGAATGGCA
ACGGTGTGCCATTCGTGGAGCATTTAGCTAGTCGCGACCCTTCCCACAATGTACCAATGTTTGACGAGGATACGGAGGGT
GGAGATGAGGAGCCAAATGTCGCGAATTCATTCGAACGGACTTCTTCCCCTTCGACGGGCGCCCAGCGAAGTCGGTATTT
TCTCGATGGGAAAGTAGGAGATGACTGGGTCTCCAGAATGCACAAGTTCTCGTTATATGAAACTTCAACGCGGTATTACA
TGGTGGGCATGGATCTGTTGGAGCAACGGTTCCGGATCCTGAAGATCGAGCGCACTTCTGCGGTGGATGATCTCAATATC
TCAGAAGACGATACTGTTTATACCAAAAGCGAAATGAATCATCTCCTTGATGCAGTTGATGATGGAAACAAAAGCTCTGG
CGGCTTAAAGCTTAGATGTAGTTCCTGGGGCCTCCTGGGTTTCATTAGATTCACCGGGCCATACTACATGATTTTGGTCA
CCAGGAGAAGTCAAGTTGCAATGATTGGCGGGCATTATATCTACCAGATTGACGGCACGGAACTTATACCATTAACATCT
ACAACATCAGCCCGAACAAAATCTGAAAAAAGTGCCGAGGAGGCAAGGTTCATAACTATTATGAGTAATGTCGATTTAAC
ACGATCCTTCTACTTCAGTTACTCTTACAACATCACCCGCACTCTACAGCGAAATATTTCCTATGAACGACAGAGACTTC
AGAAAGGGCCTTCTGATGGTCGCAACGTTGACCATAATACAATGTTCGTGTGGAATTATTATATGTTGGAGCCTGTGGTC
TCCCTTTTAAAGAATGCATTTGATTGGTGTCTCCCAATCATACATGGATATGTTGATCAGTCGATAATATCCGTATATGG
AAGGCTGGTATACGTGACAATTATTGCCCGGCGGTCTAGGTTTTTTGCAGGAGCACGCTTTCTAAAGCGTGGCGCGAACG
ATCTTGGTTACGTCGCAAACGACGTTGAAACCGAACAGATTGTGTCGGAAATGTTGACCACCTCCTTCCACTCCCCCGGA
CCGAAACTTTATGCAAATCCCCAATACACTTCTTATGTGCAACACCGTGGGAGTATCCCTTTGCACTGGACGCAGGATAG
CACTGGTGTCAGCCCGAAGCCCGATATTGAGTTGAGTCTTGTTGACCCGTTCTATTCAGCTGCTGCTCTTCATTTCAACA
ACCTCTTCGAGCGATATGGCGCACCTGTGTACGTCCTGAACCTTATCAAAGCCAGGGAGAGAGTTCCGCGGGAATCCAAA
CTACTTACGGAATTTACAAATGCCATTACTTATTTAAATCAATTTCTTCCCGAAGATAAAAAAATTCTGTACAAGGCTTG
GGACATGAGTCGTGCATCAAAGAGTCGTGACCAAGATGTGATCGGCACCTTAGAGGACATTGCTGAGGACATTATACCAG
AGACAGGGTTCTTCCGGAACGGCGATGATATTGAATCTGGGTTGCGATTGCAAAATGGCGTTGCAAGAACAAATTGCATC
GACTGCCTCGACCGAACAAATGCTGCCCAGTTTGTCATTGGGAAACGAGCACTTGGATATCAACTCCATGCTTTAGGGAT
TATCGACGGGACATCCGTTCAGTATGACACTGATGCTATGAACTTGTTCACAGCCATGTGGCATCATCATGGAGATACAA
TAGCTGTTCAATACGGCGGATCTCACCTTGTGAACACTATGGCAACTTATAGAAAAATCAATCAATGGACAGGTCATTCC
AGGGATATGGTTGAAAGCGTTAAACGATATTACAACAATTCCTTTCTCGATGCGCAGCGCCAGGAGGCATACAACTTATT
CCTAGGGAACTACATATTCTCCCAGAGCCAGCCCATGCTGTGGGAACTCGCCACAGATTATTATCTCCATCATTCAGATC
CACGAGTGCGGTCCAACAAGTGTAATTATATTGACTGGTTCAATCCGGAGTACTTGAAGCCTCAAGAAGCGTCCTGGGCC
GTGACTCCACAAGATGCAGAGAAGCCCCAGGTCGACAACTACGATGACTACTGGCTGGAATACTACCGCCCCTTGGCCAT
CTCCTCCTTCTCCAAAATTTTCTCTAACAAGATGAAATCAACAATACGTTATCTTTCTTTCCGATCGATCCAAGACCCTC
AGTACGATCTAAGTCCATTTGTCGTACGAGTAATCAACGAACCTGATGGTCGTGAGAAGAAACCATCCCAGCGAAAAGGC
GTGACTATCCAAAAACCATCAGACCTCCTAAGTGAAGATCCATGGTCCACGAGTTCACGCATCCATTCATCTGCCGTCTC
CAGACCTATTCAGAACTGGCTTCAGCAACCGCCATCTGCCGAGAAATACCCACCCCAGGCTGGCATAACGAAACTACCCC
GTTTCGAATTTCCGGACGACGTAGCAACCTACAATGCCAACCTCTCACGTACTCCCAGTAAATTCCAACTCATCCAATGG
AGCCTAGACGAGCTAGTGTACGAATCACTTCACCCATCAGTCTCAGCTGTGGAAGCAGAAGAGTACGAACGCTACATCAA
TCACCCTCTCAAAGTTCCCCTTGTAGTGACTTCAGAGGACACATTGGCTGCCGCATCGCTGGCGGAGCGTGGATCAAATC
TTGATCTCTTCGAGTATGCCAACAAATGCACAGTGGACGATGCGAACTTGGACTTGTTAGCGGAGGATAATTTACCAGAC
TATCTTGAGTTTGTCAATGTAAATGAGGAAGGATTGACAGTTATAGCAGAGGACCATAATAAGAAGAGGTACAAGCGTTA
TCGACAATGGTTGAGAGGGAAAAGCCTGTTCAAGCAGCGAGTGGATTCATGAAAACCCCCTTTATATGGCGGTTCATGGC
TACGAACCAAGCCGCCTAACTTGTGTTGTGGCGTATATTTCTTTCATGGTATATTTAATTGTTTAGTTTTCTGGATACGA
TAGCTTTTGGTTGCTAAGGTTTGGATTCTAGAGGATATGGACGTTAGACTCCGCAGTTTACACTCAATGACATTATGACA
GCCGAAAATTTGAGACTAATACCGAGTAACTTGGCGTTGGGAGGGTTTAAAGATTAAAGGTCAAATCTAGTTGTTTTCTT
TTGAAATGGTCTTTGTTACCCCTTATTGGGCATCGAAATACTCATTACCAATTAACAATTCACGCAACCTGTCATCTCCC
TGAACCAACTTCCTAAATTCGCGATCTACATCAATAATTTCTTCCTTCATTCCCTGGTCTCCATCCCGTCCTCCTGTTCC
ATTACCTCCCTCCTCTGCAGCCACAACCACATTCTCCTCGATCGCAATCCTTAAAACTGCAACTACAACCTTAAGCACAC
ACTGTAACTGCAACAAAACAACCGTCTGTCCGCCGCCACCACCACCACCATCGCCATCACCACTGGCACATATACCTATA
TCTACCAAATCATCAGCAATATGCAACCAACACGCACACAACCCGCCTAGCAGCTCTGCCCTCCACCTCCAAACCCTCGG
CCACGCGTTCAACACGAGTGTTCTCGCCGCTTCAGCTGCCGCAGCAAGAAGTGGAGGGAACGTTGTTCCAAACGGGTTCG
ACAATGCGGCCGAAATCATCGGAACAAGATCTTGCAGATGCTTGGTGGTGTGGATGCCTAGTTCCGAGAGGGCCGGTGGG
AGCTGGGAGAGAAGGAGGGCCGAGAGGCGGGGATATGGATAGGAGGATATGGACATGTTTTCTATAGGACGAGGGTTGCT
GGTGTGATGGTAAGAGTGAAGGATGCCGTGGCGAAGCAGGCGAGTAAGGGATTCCAGACGCTTTTGGGAATCGGGATCGT
GCTTCACTTTAGTTTGGGGCGGCCTCAGTGGCGTTGGTGCAGATGGAACTTTGGGTGAAGAGAAGCGGGTGCGGATGACG
GCAAAAAGTGCTGGGTAGGCATATTGAAGAAGGTGGATAGATTCGGCCTCAGGAGTGATCGTAGGAATCGACAGGAGGCA
AGGGTAAAGGGCTTCTTGGAACACAGAATCCAGGTTTGTGCGCTGGAGAACGTCAGAATTCGACTCCTCAAGCGGGGCTA
GGAATTTCAAGAGCAGCTCGCAGCCCTTCGCCTTGAAAGAGAGGTTCTCGTCATCTATCAGGGATAGGATGGCGGGG

>ucsf_hc.01_1.G217B.00068
GCAATTATGTGTTACCACGATTTCCAGAGGAGTCAATTACCCCTCGATAGCAGCAATTTTCACATCCATACAGGGAATCT
CATTATAAGATGACGTTCTTTTTTTTTTTAAAAAAAATAAATAAATAAATATTGAATATGTTATCCTGACATTTTGAAAC
ATTGAGATAAAGCCATTAAGATCTCTTATACTCTATAAAAATACCAATCGTCAGAAACTGATCATAATAAAAAAATCCAG
GAAATAAATCAGATTTTTCTATCTACGTCCTTCTCCTATCAACACCTTCTCTCACCTAGGGCATCAGATGCTAGCCGACG
ATGCAGGCAGCGATTCCGTTTGGGGTAATTCGAATCCTCAACTATCCTATCGCTCTTTGAGCAAGGCTCATTTCTTTATA
TAGCAAACTATCAAGTTATAGGCAATTTGCATTCCGCCGGAGAGAAACGTCGGTCTTGACATCAGCAACAGCCAAGTGCT
CTCCGACATTCCTCCTTCCTTCTTTCTACCATACCTACATTGGCCACATGAAGCTAATGGAAAACACTTGCTTTGACAAG
GTGTTAACTGTAATTCGAAAGGGTGGTGTGTTTGGCAGTTTGCTTGGAAACAATGCTCGAGCTGATCCAAGAGGCTTCCC
TGGGCGGATGCAGGATAGCCTTAGTTGGCTTGAAAGCACACTTTACTCAGCAACAGCTTGATTATCCAAATAACATTACA
GCCAACTTAATACCTCTAAAGAGAAGGGACCACCAATTTTACTTATGCAAACTAATTCCATTGGAGGGGGCAGATTACTT
TTTAGCACTGAAATACCCCATTCATGTGACTCTATGTCACATTTGCATCATTCCCAGGAGGGCTCACACAAGTGGCCTCC
AAGGTTAATTTCATAGTTTGAGGCCTGAGCGCTTGTACTGTACAAGTTTGCGAGTAAGGCGGAGAAAACTTATCCATGAA
TCTTCGCTGAGACTCCTCTGTTGATCTACCAACAAGTTGGCCACGAACAGCAATCCATGAGCAGCATGGATTGCTGTGTA
CTTCCCAGAGAAAGTGTACAGATTCTGATTGACGGGGAAAATCTACTGTATTTTTGATGGTGGCCGAACAGGATACGTTG
GTGTTGTTAACCTCTTATCTATTATCTTGCATCTGGATCGCTTTAACTGCTCCGGGAACGTTATTCGTTTCCTGATTCTT
CAATAGATTGTTACTTGTTGACGGCATCAACGAAGATCCATCCATGCATCATGTTAAACGAGTGCCTAGCGACACGGCAA
ACCACTCTTCGACCAACCGATTAACATCAACGCCTTGGGAATTTTGGATGGTGCCACTGCCACCGAGAAAATTGGGTAGG
GCGGTGTTCGTTTGGGACCTTCCCCGTGTACGAATGTGATCTTTTTATTTTGACATATTATCAGCGGGAACTGGACCCCA
AATTTGGGTTCAGATAAACACCCGAGGGAACCAACAGGAATATTTTGAACCGCTCCTGTTGCTTACAGGGGAGGCGCTTT
TCTGGTATCACCACACAGCGTGCCCGGTGTCAAGGGCCATCGGCGAAGATTGTATTATTTGGTCCCCCACGAAGCCACTC
GCTGACGACAACACCAAAATCAGGAGTGCGACTAATGCAGGAAACCCATTTTGCGACTTGTTGGTTTCCCCCTCACTAGT
CTCCCAGCACGCACATTGTTGCAGCAGGCTCCCGTCCCACTTCCGCGTCCCATGAATCTTATACTACGGAGTACTGTCGT
CGTGATTGAATTTTTGGCATCGGGTAACTGGCCACGCACTAAAAATAGAGCCTTCCTTTGTTCGGTGGCTCTGGGATACC
CTTGGAGCCCTACCCTTGCCCCATGCACCCCGGCCCGTGTCCATGTCGCTCAAAATTCCTACCTTTCGCCTGGTCCATTA
TTCGGATTCCAAGCCTCTCCGATGTTTCGATAGGGTAGGGTCATGTTTATCTTTACCAACTGAATTGAGGAAAACATTAC
ATCAAGCAACATGGAGCGCTTTGTGGGGGTCATGACACAGTTGAGTAGCATGCCAATCACGTCGGGCAGGCTCTGAAAGT
CAAGCCACTAGGTACAACCACATATAATTTACCTGGTCGTACGACGTCGTAGTTTACCCCTCGTCCTGACGCATATCCAA
GAGACAAAACCCTCAGCCCACCAATGACATTGTGTTAGCAGTTAACCCTACGCAAAATCATGTTCTCCTATCTTGGGCCC
AGCATTCACATTCTTTGCATAAGTATGCGGAGATACCTTCTAGACTTCCAGACAGTTGGTCCAACTCACCTGCTCTACCT
TGTTGATTCCGTTCCCGATGCGCTCGATGCTGTGATACCGGATAATTAAATAACCAAAAGTATTGCTGGTGTCCAAGAAA
CAGAGTGAGAAAGGTACCCAATTTTTTACCACAAAGCAAGTCAAAAGTGATATAAAACTCTCACCGGGGAAATCTGGCTG
TCGCAAATCTACGATTGCATCGCGTTGAGGAATTTTCGTATTTCCGGATTGCAGAACGCAATACCCAAACATTTTCCTAA
TGAAGCAAATAATAAGGTTGCAACGTTCAGCTTCTGAAGAAGATGGATCACGGGAGGATGAATTCGTCCCAGATCACTTG
CGCTCCCCGGGCCCTTGTGTGCATTGGGTAACAGCGAAAAATTTGCCCCCTCCTATCAACACAACATATTACTCTGATAA
TTTCATGAACCTATACTTTATCACGAGCTCTGTAAGGAAATTGAATTTTGCGCTCCCGACCGTCCCTCCATCAGAACCAT
CTCAGGATGAAGGAACTGCTGGCCCAGGCTGGAAATATTGGCGGCCAATTTCAACCCATCTTGGTCTTAGTTGCGCCTCA
GGTCGGGGAATACCAAATTACATACCCGAGTGGGAGTTGATTCAGGAGGATAGAGTTTGGTACCATGTCGATGATTTGAA
AAGGCAATACCCGGTCACTCTCTCCTCAGACCTCCAGGAAGATCAAGGATCTGTGGTGCGATTTGTACCATATGCTTTCA
TACCAGCGGAGAGACAATCATGGCCTAACGGAACCCCAGCACCTCTCAACGTTGCCGAGTTAGAGTCATATCTAGGTCTT
CTCTACTCTGTTCCTAGTGACCATAGACTTCATCTGGGCTTTGAAAAATCGACACTGCGTTTAAAGGCAGCGGGAGGAAT
ACTTAAGATGCACCTCGAAAATATCAGAAAGTTATTCGACGGCTGGGAAACGTTCAAAATTATAGACTTTGACGAGTTCA
TGAATCCGACTGTCTATAGCCGAAATATCCCCAATCGACAAGTCCCTGACAAAGATTGGAATATTAGGACAAGGCCATAT
GCACAGGCTTCGATGCCATCCCTTCTAGCAGAGTGTTTTTCCATCAACATTTCACCTACCCCCTTGCGTTTGACGCGCTC
TGGAAACTGTATCAGACAGTCTCGTCTCACGGCGAAACAAGGTTATGGGCCATGGTACCGGATAGTCCACTGCCAGGGGC
TAACGTCAAGATTTGGCAAGAAATCCTTGCCTCAATTCACAAACATAAAAGATGTTGTGACTTTGCTTCTTGAACCTAGA
TTCTTCGCGCAAACCCCAGGCATCCGGAACCAGGAAATGATTGACTATGTCTCGGAAATGTTTTTACTTCATCTCAACTG
CCATCGTCGCTACACCATATACAACCCATACAAACGTCGTGCACCGTTCCACATAACTTGGTTCCGTATCATGGAGGAGA
GGGAATTAACAACAAATGCGAATTGGAAATCAGGACGACTGTACGTTGGTACGAAAGAACAAAGGTTTGAAGAGGTCGCT
TTCACTGTCGACTACTTCTTCGAGCAAACTTTGAACTCTGATTGGTGGTCTCGCCGTCAATCTCCAGCGTCATATAGCTC
ATTTCATTGGACTACGATCTTGCTAAGCCCGCAACACCTGGATCTTATTCACGAAAACCTCCACTGGCCGCCCAGTGCTA
TTTTGGTGCTGATAAAAAATGCCCTCCAGAATGCTGCAAATTCTTATGAAAATGTCTGCTCACACTTCGCGTCAGTTTTA
AATGACCAACTTGCCATTTTTGATCTAGATGAGCATGACAACCTTTTATTCGACGATAATACCTTTTCCAGATCTCGCTG
TTATTTCTGGGTGATTGATAGTTTAGAAGCATTCAAGGAGCGGATAGCAGATGCTAAAAAGCAATGGGAAGACTTTTGGG
CCGCCCGTGAAGATATCTTCAGAAAACATGAAGAAGGCCACATATCTCGCCTGAGGTCTTTTGGCGTAAAGGATCCTTAT
TTTGCAGCAGAAAACAGACAACGACATGTTTTCCCTAAAAGCTATCGAGTGGATGATGTTGTCAATTCTATAAATATTGA
AGTGAGCAGACTAGACAATTCGGCTCAGGTGCTGGAAGGCTTCTATAAGAAGACCCAATCCTTAAGGGATGGTCTGTTCA
GTGCCAGTGCAGTGGCGGAAAGTCGTGCAGCAACACAACTTGGCGAGAACATACGACTCCTCACCTACGTCAGCATATTT
TATCTCCCTCTGAGCTATTGTGCTAGCCTCTGGAGTCTCAATGAACAGTACACGGTTCTAAATTTCGCCATAGTTACTTT
TTTCATTGCCCTCGCCACATACAGTTTGGTTGGTAACTTGAACCATGCTGTCCTCTTTTCCAAAAAGACCGTCCGCCATA
TCAAGAATCCCATTGTCGAGCGTATGAAGAGGGACCCTGATAGAATCTGGGGAGAACGTGGCGACCGGTTTTCCGCCTTC
AAGCCTGTCCGGGAAAACGTCGAGCCCTCGCAGTGGCATATCCCACAGTACTTATGTATTGAAATTCTGCGGAAATTTCG
CTTGCTCAGACTCTCTCCCTCCAAGCCAAGACCGGAGCACGAAGCCATAAAGCCGTACGAAGTGAAGCCCCCTCCCTTCA
GCCTGGACGAACCGATTCAGGTATTAAAGCAGGTGAACAACTTAGCCACAGCAAGTGGGAAGCAGACCGTTTCGAGCAGC
ATTATATCTTCGGTGAAACAGAAATTTGCGCCCAAGGGGCCGGGTATTACACGTTATTTGGAACGTCGTGGACACTGGCT
GGTATTGAAACAGCCAGCGAAGACAGTGCGAGAAGATGCGGCAAAGGAAGTGTAAGATGTACTGTACATGTCCCTAATAT
GGGGGGGATGAAAAGGTTGTGTGGCCCCGATGTTGTTCACCTATTTGCCCTTGCAATGTGTAATAAATAATTATGTATGT
ATTTCGGAACCCAGCCCGGTGGGTGGGATTCAATTTCGGGTACTATGTGCTCAAGTCAGTACGAGCTGCTTGTAATATTT
CCACAGTCCCTTTTTTCGGGCTATTATCCTATTTCCCGTTATCATTCGAGACTTGCCGTTCTTCATTAACTGTTGCATAG
TTGGAAATGGCAGCTACCGCAGAGATAGCTTGGTCAAAGTACTGAAATTCTCCACCCTATGGGATGGATCAAGACAAGGA
AGCGTGAAATAATGGCTTATGTTTTTGAAATGCTCAGAGTAATATGCCTCTGCCCTGTTACTTTCTGTGGCGATGATGTT
GAGAGAACACAAATATGCTGATAAGTAAAATCATGCAAGGAACGAAAAATACATGTGTTGCTGCTGTCATGGCTGCGTCT
TTTGGCATGGAGGCCAAACAAAAGATGCACAATCGCGAAATGCCAGAAAAGAAAAAAAAAAAAAAAAAAAGAGAAGAAAA
AAACCTTTACCCCTTTATTCCTTCAATCCATAATACTACAAAGCCAAAGAAAAACAAAGTTTATAAATGGGAAAAAAAGA
GAGCATAGCGCCCAACCCTTGTGCAATCGATGTACAGTACATACCGTTTATCTATCCTTTCACATGAATATAGAACCACA
TACAGACATACACACACTCTCTCTAGCTCTCTCCAAACAAATAACAACTAAGCTCACCACCCCATCAGCAAAGGATGCGC
CTCCGTATTAAAAACGTACTTATCCAAGCTCGCGAGATCCGGCTCGCTAAACAGAAGATAAAAATATTTCAGTGTCTCCC
CGGTCCAGAACGATTCCATTCTATTCGTAATCGTCGGATTCGGTGATGCGACATCATCCAGGCCACCGTAGGCGAACTCT
GTCTTCGCATGCTGCTCGATGGCGAAGAACATTTCCCACCCTTTGTCTTGGAGGGTTTTGTCGCCGGTGATGCGGTAGAG
GATGA

>ucsf_hc.01_1.G217B.00069
GTAGTAGCAATGTTATATCTCTTCAGTTGCAAATGCTGCCTTTCCTTCTCCTCTTTTGCTTTCACTGCTTTCTCTTCCCA
GTCTTCCCTGCAACCTGAGTAATGTTACTCAGGTCTGTGGTTGAGGTTGTTGTCGCTTGTCGTCAACCCCGTCGTTTCAT
TCCTTTCGGTCTTGTTTCCCTGAATTCGCTCCTTTCAAACATCCAGCAATGACCTGGATTCGAAGATGGGTCGTCACCCT
CGCTTGCTCCTTTGTTTTCCTATTCATTCTCCTTGACATAAATCAGCTCTCAACAGACCTCGGTTCGTCCTCCTTCCTGC
CCCCAACCGCGACTCGAAAACAGCAAGTTATCCGCGATTGGTACAAACGGCATGTCATAAAACATCCTGTGACGTCTATG
GTACCTCTTCCAACATCCAAACCCGCGTCGATTCCAAAAATCCAATTCGAGTTTGGATCCGAGGATCCAGATTCCAAGAC
GATTAGAGAAGCTCGCCGGGATGCAGTGAAACGGGCCTTCCTCCACTCATGGAAGGGATATAAGAACTATGCATGGTTGA
AGGATGAGCTTTCACCCGTCGATGGTGGAGGGAGAAATCCTTATGGTGGATGGGGCGCAACTCTGGTTGATACTCTGGAT
ACGTTGTGGCTCATGGGGTTAGAGAAGGAGTTTAAGGAAGCTGTCTTGGCTGTTAAACACATCGATTTCTCATCCAGCGA
CACATCGTTGCTGAATGTTTTTGAAACAAATATTCGGTATCTGGGGGGGTTTTTAGCAGCCCACGATCTCACAAAGGGGG
CTTATCCGATACTTCTGCAAAAGGCTGTGGAAGTAGGCGATCTCCTTTATGTGGCATTCGATACCCCGAACCGAATGCCT
GTCCTCCGCTGGTACTGGCCTGGAGCGAGGGATGGTGATTACCAGGAAGCAAGCAGGTTGACTGTTCTTGCTGAACTCGG
GTCATTATCGCTGGAATTCACGCGATTATCGCAGATTACTGGGGACCCCAAGTACTATGATGCTATCCAACGAATCACTA
CTATTCTTCAGGAACACCAGTTTAACACAAAGGTCCCTGGACTATGGCCGGTATCAGTCGACGCAAGAACTCCCTCGTTT
GAGAGGGATCGTAGGTTTTCTTTTGGCGCTATGGCAGATTCTCTATACGAGTACCTACCGAAAGAATATCTCTTACTCGG
TGGCCGAAACCAGCAGTACAAAGATATGTACGAAAAAGCCCTCGAAGTGGCGAAGAAACATATTTTCTTCCGGCCCATGA
CCAAAGACAGTGACGATATCCTGATCTCCGGAACTGCATTTATTGCAGGGACAACAAGGGTCACACTCAGGCCGCAAGGC
CAACACCTCACTTGCTTTGTAGGGGGCATGGTTGCCCTTGCTGCTAAGGTATTCAACCGCCCTAAGGAGCTGGATATCGC
CAGAAAACTCACGGAAGGTTGTATCTGGGCATACAAAGCCACTCCCAGCGGGGTGATGCCGGAGACGTTCGAGGTAGTTC
CTTGCGAAGACTCGAGGGATTGCAAGTGGAGACCGGAGTCCTGGTTCATTGGTGAAATCCATGAAGGGGCTTCAGAGAGC
GACTATGAGCGCATGGGCCGGGAGCAGGGTAAGGTTGCTGGCTTTTCCGCAATCACCCATGGCGGATATTCGCTAAGGCC
TGAGGCCATCGAATCCGTCTTCATCCTCTACCGCATCACCGGCGACAAAACCCTCCAAGACAAAGGGTGGGAAATGTTCT
TCGCCATCGAGCAGCATGCGAAGACAGAGTTCGCCTACGGTGGCCTGGATGATGTCGCATCACCGAATCCGACGATTACG
AATAGAATGGAATCGTTCTGGACCGGGGAGACACTGAAATATTTTTATCTTCTGTTTAGCGAGCCGGATCTCGCGAGCTT
GGATAAGTACGTTTTTAATACGGAGGCGCATCCTTTGCTGATGGGGTGGTGAGCTTAGTTGTTATTTGTTTGGAGAGAGC
TAGAGAGAGTGTGTGTATGTCTGTATGTGGTTCTATATTCATGTGAAAGGATAGATAAACGGTATGTACTGTACATCGAT
TGCACAAGGGTTGGGCGCTATGCTCTCTTTTTTTCCCATTTATAAACTTTGTTTTTCTTTGGCTTTGTAGTATTATGGAT
TGAAGGAATAAAGGGGTAAAGGTTTTTTTCTTCTCTTTTTTTTTTTTTTTTTTTCTTTTCTGGCATTTCGCGATTGTGCA
TCTTTTGTTTGGCCTCCATGCCAAAAGACGCAGCCATGACAGCAGCAACACATGTATTTTTCGTTCCTTGCATGATTTTA
CTTATCAGCATATTTGTGTTCTCTCAACATCATCGCCACAGAAAGTAACAGGGCAGAGGCATATTACTCTGAGCATTTCA
AAAACATAAGCCATTATTTCACGCTTCCTTGTCTTGATCCATCCCATAGGGTGGAGAATTTCAGTACTTTGACCAAGCTA
TCTCTGCGGTAGCTGCCATTTCCAACTATGCAACAGTTAATGAAGAACGGCAAGTCTCGAATGATAACGGGAAATAGGAT
AATAGCCCGAAAAAAGGGACTGTGGAAATATTACAAGCAGCTCGTACTGACTTGAGCACATAGTACCCGAAATTGAATCC
CACCCACCGGGCTGGGTTCCGAAATACATACATAATTATTTATTACACATTGCAAGGGCAAATAGGTGAACAACATCGGG
GCCACACAACCTTTTCATCCCCCCCATATTAGGGACATGTACAGTACATCTTACACTTCCTTTGCCGCATCTTCTCGCAC
TGTCTTCGCTGGCTGTTTCAATACCAGCCAGTGTCCACGACGTTCCAAATAACGTGTAATACCCGGCCCCTTGGGCGCAA
ATTTCTGTTTCACCGAAGATATAATGCTGCTCGAAACGGTCTGCTTCCCACTTGCTGTGGCTAAGTTGTTCACCTGCTTT
AATACCTGAATCGGTTCGTCCAGGCTGAAGGGAGGGGGCTTCACTTCGTACGGCTTTATGGCTTCGTGCTCCGGTCTTGG
CTTGGAGGGAGAGAGTCTGAGCAAGCGAAATTTCCGCAGAATTTCAATACATAAGTACTGTGGGATATGCCACTGCGAGG
GCTCGACGTTTTCCCGGACAGGCTTGAAGGCGGAAAACCGGTCGCCACGTTCTCCCCAGATTCTATCAGGGTCCCTCTTC
ATACGCTCGACAATGGGATTCTTGATATGGCGGACGGTCTTTTTGGAAAAGAGGACAGCATGGTTCAAGTTACCAACCAA
ACTGTATGTGGCGAGGGCAATGAAAAAAGTAACTATGGCGAAATTTAGAACCGTGTACTGTTCATTGAGACTCCAGAGGC
TAGCACAATAGCTCAGAGGGAGATAAAATATGCTGACGTAGGTGAGGAGTCGTATGTTCTCGCCAAGTTGTGTTGCTGCA
CGACTTTCCGCCACTGCACTGGCACTGAACAGACCATCCCTTAAGGATTGGGTCTTCTTATAGAAGCCTTCCAGCACCTG
AGCCGAATTGTCTAGTCTGCTCACTTCAATATTTATAGAATTGACAACATCATCCACTCGATAGCTTTTAGGGAAAACAT
GTCGTTGTCTGTTTTCTGCTGCAAAATAAGGATCCTTTACGCCAAAAGACCTCAGGCGAGATATGTGGCCTTCTTCATGT
TTTCTGAAGATATCTTCACGGGCGGCCCAAAAGTCTTCCCATTGCTTTTTAGCATCTGCTATCCGCTCCTTGAATGCTTC
TAAACTATCAATCACCCAGAAATAACAGCGAGATCTGGAAAAGGTATTATCGTCGAATAAAAGGTTGTCATGCTCATCTA
GATCAAAAATGGCAAGTTGGTCATTTAAAACTGACGCGAAGTGTGAGCAGACATTTTCATAAGAATTTGCAGCATTCTGG
AGGGCATTTTTTATCAGCACCAAAATAGCACTGGGCGGCCAGTGGAGGTTTTCGTGAATAAGATCCAGGTGTTGCGGGCT
TAGCAAGATCGTAGTCCAATGAAATGAGCTATATGACGCTGGAGATTGACGGCGAGACCACCAATCAGAGTTCAAAGTTT
GCTCGAAGAAGTAGTCGACAGTGAAAGCGACCTCTTCAAACCTTTGTTCTTTCGTACCAACGTACAGTCGTCCTGATTTC
CAATTCGCATTTGTTGTTAATTCCCTCTCCTCCATGATACGGAACCAAGTTATGTGGAACGGTGCACGACGTTTGTATGG
GTTGTATATGGTGTAGCGACGATGGCAGTTGAGATGAAGTAAAAACATTTCCGAGACATAGTCAATCATTTCCTGGTTCC
GGATGCCTGGGGTTTGCGCGAAGAATCTAGGTTCAAGAAGCAAAGTCACAACATCTTTTATGTTTGTGAATTGAGGCAAG
GATTTCTTGCCAAATCTTGACGTTAGCCCCTGGCAGTGGACTATCCGGTACCATGGCCCATAACCTTGTTTCGCCGTGAG
ACGAGACTGTCTGATACAGTTTCCAGAGCGCGTCAAACGCAAGGGGGTAGGTGAAATGTTGATGGAAAAACACTCTGCTA
GAAGGGATGGCATCGAAGCCTGTGCATATGGCCTTGTCCTAATATTCCAATCTTTGTCAGGGACTTGTCGATTGGGGATA
TTTCGGCTATAGACAGTCGGATTCATGAACTCGTCAAAGTCTATAATTTTGAACGTTTCCCAGCCGTCGAATAACTTTCT
GATATTTTCGAGGTGCATCTTAAGTATTCCTCCCGCTGCCTTTAAACGCAGTGTCGATTTTTCAAAGCCCAGATGAAGTC
TATGGTCACTAGGAACAGAGTAGAGAAGACCTAGATATGACTCTAACTCGGCAACGTTGAGAGGTGCTGGGGTTCCGTTA
GGCCATGATTGTCTCTCCGCTGGTATGAAAGCATATGGTACAAATCGCACCACAGATCCTTGATCTTCCTGGAGGTCTGA
GGAGAGAGTGACCGGGTATTGCCTTTTCAAATCATCGACATGGTACCAAACTCTATCCTCCTGAATCAACTCCCACTCGG
GTATGTAATTTGGTATTCCCCGACCTGAGGCGCAACTAAGACCAAGATGGGTTGAAATTGGCCGCCAATATTTCCAGCCT
GGGCCAGCAGTTCCTTCATCCTGAGATGGTTCTGATGGAGGGACGGTCGGGAGCGCAAAATTCAATTTCCTTACAGAGCT
CGTGATAAAGTATAGGTTCATGAAATTATCAGAGTAATATGTTGTGTTGATAGGAGGGGGCAAATTTTTCGCTGTTACCC
AATGCACACAAGGGCCC

>ucsf_hc.01_1.G217B.00070
AATCAGTACTAGCAGGGGAAATGCACAAAACAATAATATATTGGACAAAAGATAACCTATTACGGAGTACACATTCCCTG
CATGCTAAAAATACCAAAGCTGATCTGAAAGAGTAGACAGGTAGGTCAAAACCGAACCGGTCCCTGAAGGACAGGACTTG
CGTGCGACGCGCATGCCAAACATGTGTCATCGTGGAGCGAAGAGAGGCTTCACTCGCTTCCTTCATATGCCTTCTTCAAC
GCCTCAATGTCAAACTTAACGCTCTTGAGCATCACATCAGTGACCCTCTTTGCCTTGGCCTTGTCAGAATCCCCCATCAA
CTCCAACAAGCATCTCGGCACAATCTGCCACGAGACACCAAATCTATCAGTGAGCCAACCACACTGCGACTCCTTTCCAC
CATCCGCCACCAATGCGGCCCACAGGCGGTCAACCTCGTCCTGATCGTCGCAAATAGTGAAAAGGGACGCGGCCGGGGAA
AGGGTGTAATAAGTACCGCCATTCAGGAGGGATATCTCTTGTCCGTCTAGAATGAACGTGACCAGGGTATCATTGCTGCT
CACTATGCGAGAGTTTTTAAAGAGGGAAACATAAAACTCGGCGGCCTTGATGGCGTCCTTTTCGAACCAGAGGCATGTGT
GGATTTTGTGCGAGGGAACGGCAAAAGTTGAGGATTCCATGATGATTGGGGGACGTTTTGTTTTTCTTGGATTTAGGCGG
ATGGACACAATTGATTAAGTTTGATCGCGAGATGTTGAGATTTCAGTGTGCTCAGAGGGTTCCTGTGGAGGTCAGCGAAC
GAGAAACGGAGTTACAAACTGGTGAGAAAGCTGCTTTTATGTCCCAACCAAGCGGCCTAATTTCGCTCCGCATTTCGCTG
ACCTATCCTGCATCTGGTTGTAAATGTGACTCATTGCATTGACCCTTGAATCCTCGAAAGTTTGGAGGGGCGGGGTGAAA
GTCGACAATGCTCAAACAATGGTGAAGGTTGGGCGTAGCTTGCGAGGAACAAGAAACCGCCAAGTCGACGATACGAGCTC
TTTTCAGGCAGCAATCACGTGGCATTCAGGCCATTGGCCGGGGCTCTAAACGGGTTTACCTCGAATCTTCTCCTTCCTGA
AAACCAGCAGGAGGAAAGGATTTCGCGATCAGATATCGGGGTTCGGCTCAGTGATGACCAGGGCAAGTCTTATTTTCTTC
TCCAAAATGTGCGGCGGCTTTTGTCCTGGACGACTAGTTCCATCGCAACTCTGCGAAGTTGAATCCGCCAGTGGAATGCT
AGAAGGGCTGAATGAACACAACTTTCTTTTCTCTTCCGTAGTCCTGCGCGACAGCACGTTGAATGCAAGTTCAGCCCCAT
AGCAAGCAGTTGGTTTCCAAGGGATGCTCCAACAGATCTCCATCATTTAACACAGTCCGGAGCTTTGAGCAAGGGGACAG
CTCAAAAATTAGCCATGCCGGTTGCTCATCCCAACTTGCCTGCTGAATTTTTTTTTTTTTCCGGGCGGAACGATTCAGGC
AGCTGGAGCCCGGTCGTCGTCCAGGAACAAAAGAGTATATTTTTGAAAGAAAATATCGGTTTCTTTTGGGCATTGCCGGG
TACTATTTGAGGTACTAGTAGTTGTTGAACCTGGAATCTGGATTTGGCATTTGGCTGAAAACTTCGCAACATGTGAGACA
GGCATGAAACGAACCTTGGAAATGGAGCCGTGGATTCGGGCCGGAGTGCAAGACATGCAGGATGCAGGGGGAAAGGATCC
GCTCGAAAGTCCAACAAGAAGCCCCCAAAGAGCCCAAGCCCTGGCGAACAGCGCCTGGAAGCCGCTAGACTGACGCCTAA
CTATTGGCGGTGTCCGGGCGACTGCAGCTCCGAAGCCAAGCTTACGTCACTGCCGGCTGGGGTAGGGCCCGGACACAATT
TAGCTGCCAATCGGGATACTTAAGCACTTGAGGTGGCTCTGGGATCACGGCCTAACACGAGCTAGGGGAGTACAATGGGC
CCACAGTGGAACCTGCCTGGATATCCTGGAGCAGAGAACATGAGGAGCTCGGTCATTCCTTTGGCTTCGTGGAGCATTTT
GAAGCACTGAA

>ucsf_hc.01_1.G217B.00071
ACTAGTACCTCAAATAGTACCCGGCAATGCCCAAAAGAAACCGATATTTTCTTTCAAAAATATACTCTTTTGTTCCTGGA
CGACGACCGGGCTCCAGCTGCCTGAATCGTTCCGCCCGGAAAAAAAAAAAAATTCAGCAGGCAAGTTGGGATGAGCAACC
GGCATGGCTAATTTTTGAGCTGTCCCCTTGCTCAAAGCTCCGGACTGTGTTAAATGATGGAGATCTGTTGGAGCATCCCT
TGGAAACCAACTGCTTGCTATGGGGCTGAACTTGCATTCAACGTGCTGTCGCGCAGGACTACGGAAGAGAAAAGAAAGTT
GTGTTCATTCAGCCCTTCTAGCATTCCACTGGCGGATTCAACTTCGCAGAGTTGCGATGGAACTAGTCGTCCAGGACAAA
AGCCGCCGCACATTTTGGAGAAGAAAATAAGACTTGCCCTGGTCATCACTGAGCCGAACCCCGATATCTGATCGCGAAAT
CCTTTCCTCCTGCTGGTTTTCAGGAAGGAGAAGATTCGAGGTAAACCCGTTTAGAGCCCCGGCCAATGGCCTGAATGCCA
CGTGATTGCTGCCTGAAAAGAGCTCGTATCGTCGACTTGGCGGTTTCTTGTTCCTCGCAAGCTACGCCCAACCTTCACCA
TTGTTTGAGCATTGTCGACTTTCACCCCGCCCCTCCAAACTTTCGAGGATTCAAGGGTCAATGCAATGAGTCACATTTAC
AACCAGATGCAGGATAGGTCAGCGAAATGCGGAGCGAAATTAGGCCGCTTGGTTGGGACATAAAAGCAGCTTTCTCACCA
GTTTGTAACTCCGTTTCTCGTTCGCTGACCTCCACAGGAACCCTCTGAGCACACTGAAATCTCAACATCTCGCGATCAAA
CTTAATCAATTGTGTCCATCCGCCTAAATCCAAGAAAAACAAAACGTCCCCCAATCATCATGGAATCCTCAACTTTTGCC
GTTCCCTCGCACAAAATCCACACATGCCTCTGGTTCGAAAAGGACGCCATCAAGGCCGCCGAGTTTTATGTTTCCCTCTT
TAAAAACTCTCGCATAGTGAGCAGCAATGATACCCTGGTCACGTTCATTCTAGACGGACAAGAGATATCCCTCCTGAATG
GCGGTACTTATTACACCCTTTCCCCGGCCGCGTCCCTTTTCACTATTTGCGACGATCAGGACGAGGTTGACCGCCTGTGG
GCCGCATTGGTGGCGGATGGTGGAAAGGAGTCGCAGTGTGGTTGGCTCACTGATAGATTTGGTGTCTCGTGGCAGATTGT
GCCGAGATGCTTGTTGGAGTTGATGGGGGATTCTGACAAGGCCAAGGCAAAGAGGGTCACTGATGTGATGCTCAAGAGCG
TTAAGTTTGACATTGAGGCGTTGAAGAAGGCATATGAAGGAAGCGAGTGAAGCCTCTCTTCGCTCCACGATGACACATGT
TTGGCATGCGCGTCGCACGCAAGTCCTGTCCTTCAGGGACCGGTTCGGTTTTGACCTACCTGTCTACTCTTTCAGATCAG
CTTTGGTATTTTTAGCATGCAGGGAATGTGTACTCCGTAATAGGTTATCTTTTGTCCAATATATTATTGTTTTGTGCATT
TCCCCTGCTAGTACTGATTCTGCTAGAGAGCCCTGGCTCTCCTTATGCCTAAATCATCGCGTGATATATTTATTCTATGT
ATTAATCTCTACCACATCGCTCATGATTAATGTTTTCTGTTTTTCCAAGAAGTCCATCAATGATCGTGGTGGCAAAATTG
AATGCCGAACGCTGATGAGCTTTAGCATTCCAAGGTTGTTTACCCCACAAAAATCGGCCCGATAACCAACCACCCAGCT

>ucsf_hc.01_1.G217B.00072
TTGAACCCTGTGCTCCCAACACAAGAACTCCTCCAACATCATGATAAATACTCCTTCCCCTCCCGTCCTTGCTAAACTGT
CGACCACAAAATAGCAAAGGCCATGCAAGCAATCCCGCATAACCTACTTCTCCACTCCCTCTCTGTCATCCAACCGCAGA
AACCCTCGTGGATCCGAATTTATATAGAATGGATTGATGAGTCTCCTAGAGTCTGGGGTGGTCAAGCCTATCACATATGA
GAGAAGATACCGTGTGGCAGAATGACGTTCGCAATGCTATGGCAGATCTACAGGCCAAAAAAATATATATATACGGGAAG
GGGGTGAGTGGAAGTATATCCTGATGAGAATGCAAGCGACCGGGCTACATTGTGGCTACTTGTTGGCATTCAGTTTCATC
TTCTCCACTACGCCTTGCCACTCCTGTTCCGGTTTGAGAGGAGAAGAGGATACCCCATGCCTGTGCATATTATATAGCTT
TTCCATTTGATTCTAACATTTATTATGCGTTTTATATATATACTCCCTTTAGAAAAGTGGCGGATGTATTGATTTGGGAT
GAACTAATGACTCTATATTATATTACCAAAGGCAAAAATCGCATCTAGATAACTTAGAGTGAAGAATTAAATCTTGTACG
GTTTGTCATAATCTCTCAGGAGCTTAATCACAACCGAAATCTAGGGTATTAGTATTGGAAGTCATACAGAAGCGACACGA
TGCCGTTAAAAGTTAGAAAAAAATAACAAAAGTTAAAAAAGCGGCGAGTTCCTCAAATGAAATGCCAGCAGAAACCCGTG
GGGCACGGAAAGGGGGGGAAAAAATACGTAAAAGGAGGGGAGATTTATGGGGAATTGAGGCCTAAGGACGGAGCGAGCCA
GTGGAAATAGTTCTCCTCCTAATTTAATCCAACACCATTATTCCAGCTTGGATTTTCAACCCTGGAGACTATGTCATTCA
AACATCGCTGCACATCTTTACATGACCATCTGCAACGAGGATCCGGATCCAGCATCCCTTGTATACACTCTGTCAACTTT
CTAAGGATATCAGCAGTGTCCTTCTCGTTCTCGCCCTTGAATATCCCTGAGCAGTCGACCTTGGCTGCGAAATCAGATGG
CAAAGTTGGGACGAGACCAGAAGGCCTGCGCTGGTGATGGTAGTCGTGCTGATAATGCTTCATCCGCTTGTTGGGTGAAC
AGGTCAGATCACACAGTGCCATTTGACGCTCCATTCGGGTCTCAAATTTGTACAGCAGTTCAAACAAGATGACGCCTAAC
GCAAAAACGTCTAGGCTTTCGTCGATGTTGAGCATCTTTCGTATCTTACGATTGCGTACCTCATTGCCACCGTGGCCGTC
GCCGTTGTCATCAATTTCGTGGTGTATGCGATGCCGTGAGGAGGAGCAACGCGATGTGACGATGGGGGGTCGATAGAATT
CCGTACCAACAGGGCGAATAGGGGTACCGGTAGAATTGTACACGGAATCGAATAGCACTTCATTTTTGTCTCCAAATCGG
GATATTTCCGCAACGAGGCCGAAATCGCCGATGCGAGGTGTCGTGTACCATGTCCTTTCAATGCCGGCTTTCTGGCATGT
TGGGCAAACTGGGTTGTCCTGCAAGCCAGCCGGAGAGAGGAAAATATTTGCAGGCTTCAGGTCACGATGGACTATCCCAG
TAGTATGCAGATACTCAACTCCTGCCAAGACTCCTAGAATGATTTTGAGAGAGGGAACG

>ucsf_hc.01_1.G217B.00073
TGACATCGACAAGGAGATATTAAGACGCCACGATTCAATGCCGATTGCTGAGACGATTTCTCTCTTTCTCTAGTCAAATT
CTAACAGCTACTTGTGTAGTAGCTCTTAGGCAGAGGCTCAAGTACAGTATCACCATATTGATTGAGGCATTCTAAACCTT
CATTGCGACTATTCGAGAATCTCTATGGTACCACTTTCAATTGCTTAGATTCACCAGGAAATCACTTTTTCTTTTCTTCA
CTGCTCACTATTTCCTGTGTTCTCCAATTGCAATATGCCTCTCAAAACATGGCATTGTTCTTCTAATCGCGTTTAAAAAG
TCTCCATATGCTCCAGAAGGCTGCTTTTATTTACAGATGGGACACTCATTTGTTAGGAGCTGTCCATCTATACGCTCCTT
TTTGAAATGATTATATACCCTCTTGCTCGTGTTTGCTTCCGTTTGTCACTCTTTAGCCTTTTTCCATCGTGCCAGTCTCA
TCGAGCCTGGGGAAGTACATGTACATGTACTGTACAAAGTTGCGCAACGACAGAGCCGCATAATGTCTTCCATGTTCCGT
TCTCCAGAAGACGTTTCGTCTTCGGATTCCGAACCTCTGCCACATTTCGACACTAGTGATACCACTGGATGGGATCCAGG
ACACCCCAAAAAGGTTCCGACAGACGCAAGCACCGATACTATGGAAAATTCACCCCCTCACGAATATGAAACTTCCCATT
ATGAGCAAATTGAAACTAGCGGTCGCCTTGACCAGGGGGATATACCTGACCTCAATGCAGAAGGGCAGGCCGCCATGATG
ACAGCCGCCCTCCTGGAATTCTACTGCCAAAGTCGCGCTGCTGATATCCTCAACGGGCAACCTGAATCCCATGGACAATA
TACTCGAGATTCTCCCGAGGCTAAATTCCTGGGACGGCATATGTACGCCTACAAGTCCCAGTTCTTGTCTCATCACGGCG
TTATTGCAGGAGGGGTCGACGGAGAGGATTGGGAAAGCACGAGACAATTTTATAGAGATAACCTCGATGTGCTTGGCGTG
GCTGCTCTAGGGGATGCGGACTTGAACTCCCGGTCTCCTCATCCACCATCTAAGGGAGTCATCGGACAGGCTGCGGGAAC
GATAGACGTTGGGCAACTTAAAACACGATTAGAAGGCCTCGATCTTGAAAACATAAAGAACTTCACGCCACAACGCACTT
CCCGCCCTAATCTTCAGCGACGCATTACTGATAAGGCCCATGCTGAAGCTCCCAACGAGCAAATGCCGCCAAATATTGCA
GATCTCGTAAGGCATACACGTACTCCGTTTCCACACCTTCCCATCAATTTGCCTGCTTTATATGCACCAACCATGAACTT
CCCTGGCTCTCGATATAGGATTGAGTTTGAAGAGGAAGCCATGATTGGGAGAGGTTCATATGGTGCTGTGTACCGTGTGA
GACATCATGTCGATGGTCAAGTTTATGCAGTGAAAAAAATACCCCTGGGCGAGAAACGACTAAGACAGGTGCAAGAATGT
GGTTTGCGGGCCCTAGATAATATCTTGAAGGAGGTTAGAACTCTTGCCCGGTTAGAGCATCCCAACGTTGTACGTTATTA
TGGTGCTTGGGCTGAATACCCCAGTGGCCCAATTCTAAAGTCACCTTCCACTGGTTTTCCGGCTCATCATCGCGAGATGG
ACGATAATCAACAACCTCTTTTGAGCCCCGTATTGTCGTCACAACAGAACGATGATTTAAACTTTAGTATCGTTTTTGAG
GATTCTAGCCATGGAATCGTCTTTGAAAACTCCTCTAAGGATTGTGAAAGTGCAATTGAAGAAACAGGGCCCTCGTCCGA
CTCTCCCAGCTCACGACATAATAAACGGAAATGTTTCCAGAAATCGAGTTGTAAGAGCGATATTGGAGACGACGGAGTCC
AGTCTCTTCCACGGCATTTCGACTTCCCAACCCCTGGCCAAACGACAACGGAGAGCGAGACAAATGATGATGTTTTTACT
GACGGGATGGGGCATACTGGCTCCATGTGCCATGTTAGCCAGAAAGTTGGCCTTGTGAAACCTAATCCTGTTTTGATGTT
ACACATTCAAATGTCGCTCCACCCGGTGAGCTTGGCAAAATACCTAATCGCGAAGCCCGTTACGTTAGATCCGAAAGCTC
CCCATCATTGTTTCCATCTCGTTCCCTCTCTCAAAATCATTCTAGGAGTCTTGGCAGGAGTTGAGTATCTGCATACTACT
GGGATAGTCCATCGTGACCTGAAGCCTGCAAATATTTTCCTCTCTCCGGCTGGCTTGCAGGACAACCCAGTTTGCCCAAC
ATGCCAGAAAGCCGGCATTGAAAGGACATGGTACACGACACCTCGCATCGGCGATTTCGGCCTCGTTGCGGAAATATCCC
GATTTGGAGACAAAAATGAAGTGCTATTCGATTCCGTGTACAATTCTACCGGTACCCCTATTCGCCCTGTTGGTACGGAA
TTCTATCGACCCCCCATCGTCACATCGCGTTGCTCCTCCTCACGGCATCGCATACACCACGAAATTGATGACAACGGCGA
CGGCCACGGTGGCAATGAGGTACGCAATCGTAAGATACGAAAGATGCTCAACATCGACGAAAGCCTAGACGTTTTTGCGT
TAGGCGTCATCTTGTTTGAACTGCTGTACAAATTTGAGACCCGAATGGAGCGTCAAATGGCACTGTGTGATCTGACCTGT
TCACCCAACAAGCGGATGAAGCATTATCAGCACGACTACCATCACCAGCGCAGGCCTTCTGGTCTCGTCCCAACTTTGCC
ATCTGATTTCGCAGCCAAGGTCGACTGCTCAGGGATATTCAAGGGCGAGAACGAGAAGGACACTGCTGATATCCTTAGAA
AGTTGACAGAGTGTATACAAGGGATGCTGGATCCGGATCCTCGTTGCAGATGGTCATGTAAAGATGTGCAGCGATGTTTG
AATGACATAGTCTCCAGGGTTGAAAATCCAAGCTGGAATAATGGTGTTGGATTAAATTAGGAGGAGAACTATTTCCACTG
GCTCGCTCCGTCCTTAGGCCTCAATTCCCCATAAATCTCCCCTCCTTTTACGTATTTTTTCCCCCCCTTTCCGTGCCCCA
CGGGTTTCTGCTGGCATTTCATTTGAGGAACTCGCCGCTTTTTTAACTTTTGTTATTTTTTTCTAACTTTTAACGGCATC
GTGTCGCTTCTGTATGACTTCCAATACTAATACCCTAGATTTCGGTTGTGATTAAGCTCCTGAGAGATTATGACAAACCG
TACAAGATTTAATTCTTCACTCTAAGTTATCTAGATGCGATTTTTGCCTTTGGTAATATAATATAGAGTCATTAGTTCAT
CCCAAATCAATACATCCGCCACTTTTCTAAAGGGAGT

>ucsf_hc.01_1.G217B.00074
AGTCATATCCGCGCATAGATTGTTCAGAGAGCTTTTATGCGTCTTCTTAGGATGTTTAAAACTTTTTTTTCTTCCGGTAC
TTAGCTATACATGGTGTCCAGGATCTAGGCGAGCGGTGCTGCTAAGCCATCCTGGCCAATGATTTACTCTAGAGGATTTG
ATTATGCTCTAAATGTTATGTCCATGACTTTCTTTACTACGACCATTCATGCGCATGATCTGATACGTACGCAGAAGTGA
GAAAAGTAATTACACCTTTCTTATTCTCGATGCCGCCGAGAAGGAGCCATCGAAAGTCCCGCTTGGGTTGTCTTCAATGC
AAGAGAAGAAAGATAAAGTGTGACGAGACGCCGCCGCCATGCGGCAACTGCAAAAAGCACAATATTGAGTGCCAATTCGC
AACCCCTCCTGGGGCCGTACCTGCGAATAATAGCACTTATCGTTGGCCATCAACGATCGTCAATAGACCCCCTCCCGTGC
TGCCGCCTGTTTCTCTCCCTTCAATTTCAATTCCCATTTCCTCATCAACTGTTGACCAGCTGGAAATCTTTACCACCTTT
GACAGCACGAATCCTCAGTTCACATCTAATTTACATCTTGATGATTTGAAGCTTATGCACCATTACACCACGGTGACCTG
TACGACACTTTCAAACACCCCGGAACATATCGATATCTGGAGAACCGTTATCCCCAAAGAAGCACTTGCTCACCCCTTTC
TAATGCACGGGCTTTTATCTCTATCAGCACTTCACCTCATAGAGAGCAGCAGCAATGACGACCCGAATCGCCGGAAATAT
GTCGAATTAGCCACCATGCATCAGCACCTTGCCCTTGCGGCGTTTCGACCAGTGTTAAATGATATCACTCCATCAAACTG
CAACGCGGTATTCGCGTTCTCGAGTCTCATCGCTGCGTTAGCCTTTGCTTTCTCCCGATTTGTCGGCAGACCCGGTGGGG
GCGAACCTGTTGCGGAACTTCTTCAAGATTTCCTTCTATTTCGCGGTGTGGAGAGTGTCCTAAGTACGTCCTGGGAGCTC
ATACAGAAGGGAGAGCTAGGGCCAATGATCCGGCGCCCTGCTATTAATGTATCTCAACCGATTTCTAAGGATGTCATAAA
TGCACTTGATTATCTGCACGATTGCAATGGCGACCATGTAACCCAGCTGAGCGCGGAGGAAAAAGATGCGAATAATCATG
CGATTCGCGAGCTTCGTATCTCATTTGAACGACCTGCTTCAAGTTGGGAGAATGTTTTTCGCTGGCCGATTCTTCTTCCG
GAAGCGTACCTCGCCCATCTGAAGGCACGAAAACCCATGGCGTTGGTGATTCTTGCGCACTACTGTGTCGTTCTTTCTAG
GCTGGATTCGTGCTGGTGGTCACAAGGTTGGGCGACTCATTTGTTCGAAGCAATTTATCGCTCTCTGGGCACGAGTTGGA
GACCGCTACTGCGATGGCCGATGCAGATGGTTGGGTTGGCTGATAAACTGTCGAAAATCCCATGAGCTACAGATAATATC
TTGGTTGTATCTAGGCCGTGCGCCAAATTTATGCTTCATACGCTTCCTGTGTATATGATGTACTGTTCGATATTTTCCAA
TGGTTTCGAGAACTCTGGCGCAAATATTGTTGTGACGGTGTCGATTGTAACTAGACTTTGACCTCTTCCTGGAGGCCTTG
TGCGGAGAATT

>ucsf_hc.01_1.G217B.00075
ATTTAGGCAACTTCCGTTCAATTCGTTTATTCGATTAACTTCCAATGTTGCTTCGATCCCGAGACAGGAACGATACTTCA
TTTTCAGCGAACGAATTCCAAGGATTGATCACGAGCTTTTGGAATTAAGACAACCTTGAAGCCATGATTACCATATAATG
AAGGATAGCCGTATCCTAGATGCGGAGGTTGTTCATGGATCGGAAATGGATCTACCATTGATTCTCTGAGACAGCCATCA
TTGAATTCGGGTACTACATCGTATCTATCTAACTAAGTGAGCGCGTTTGGAACGCCTCTCCCTAAAGCTTTAATTTCACA
AGCCTTGCCATTTAATGGTTCGATCAAAAAACCTCATTCATGCACAGAACGTTCCAACTACTCCAGTCCTCGGGAGGTTC
TATTCCCCCGGATTTGTCTAGTCTCTGACATGCATGGCAAGTGACAAGCTTCATTGCAGGGAATTCCTTCAGTCAGTCAA
GAGAACTGGAAAATGGCAATTGGTTCCGCATATGGTTTATGCGAGTATTGGGGTTTGCGATTTTACGTGCAACATATGAC
TGTTCCACTTGAATCTGGACGGAATGATAAAGTATCTCAGAACAATGCGGCACGTTGATGTGTTGGATCAGACGCTTTGC
TTTGTTTAGTTCCCATTGAACAGTTGTATGCCTCATTATTTGCAAAATCTGCTCTGAAGCATCCGTCACCTTTGAAAACT
TCAATGATTGTTAGGATTTCCATATGTCCATGAACACCCGTTGGACATGCAGAACTTTCATGCCCTTATTTTGTCTCACT
TGACCTGCTGTGATACCCTACTGAATAAATTAAGTGACCCTCTGACAAGGCCGGCTTTAGGTATGGCTTTGGACTCCAGA
ATGTTGGAACAGGTAGATACCTAACATTTTGACATATCCGCTCTCGTTGACTAGAGGATTGGTACCGATTTATCAACCGA
GGGTTCTCCCGGCCACATTGCCTTCCATCATGAAGTTCCATAGAAGAGCTTCAGGGGAAATCCTATAAAGTACCACAAGA
TGTTGCTTGTATGCTTTGTCACTCGATTGTGTTTAATTTTGAGACACTCCACATCGCCGACATTTCGTGGTGTTCCACTC
TTTCATGCAGATCGGGTTACCCCAAATTTTGGGCTTTTTGTGCTCCCACATCCCGCCCCGGCAAGTACGTTATTTTACCT
GCAAAAGGAGCAGACGGTTGAAGTTTCATTATTACACCACGAGCCCAGTTTAAATTCTTTGCAGCCAATACATGGCTCTG
CTCACCTTCGTTCTTGAGCAAGGGCTTGGTAGACGCCCATTTTCTTGTTAGTTCTACCTACCAAATAATGGCCTTACCAG
CGTTTTATTACATATGATTCCTTGTTCCATGATTGGTAAATTTTGCGACTCGCTCTACCTACTCCACAGATTGTGAAAAA
AAAAAAAAAAAAAAAAAAAAAAAAAACTTCATGGCACTTCTTCTGCTAACCCCTTCATGTCTTGCATTATTGCATTAATA
TAGTATCAAATCACCTGCATGCTGAGGCGAAACTCAGTCCTGCTCACTGGACCAAGACTATCTGGAACAGTCTTGCATCA
TGGGCACCGATCTCATTGACAATTACTCCCCTCGAGATTGATATCCTACAGATTTTGCCATCGTGAAATCATTTCCACTT
ACTAAAGCTGCATCTAGCCTACAGCTATTGTCCCGTGAGACGTTACAGAATTGGTCACTCATTTTTCCGGTCATGATCGA
ATCAACATCGGGCGTTCTCTATACCATCAGTGTCACAACGCATTCTCAAGAGGAACGCTCAGGCCTCTGTCTCAATGTCT
TTCTTCATTCATCAATTCACTGCCCTCTCACAACAATCTGCTCAAGGTGTTGGGAAATTGGAGTCAGAGCTGTGTTTGAC
GCATTGCCACGCTAGGTTCTGTTAAATAAGCCTAATCGGTGCGCATCTCGGGTCAAATAACGTGCTCATTCATTGAGGAT
TGCTGGGAGTAAAAGTAACCCAACGTCCTTGATACTTATGTTTCTATTTACGTCACTCTCTAGTTTTCTGTCCCTGCCGG
ATCATTCTTTTCCCTTCATATCTGTTTGCCCTTAGAATTTCAACTTTTCAGTCACCAATCATGAGGCAACATTTTCTGGC
CTCTCTCATCTCATTTTGGAGTATTATGATAATTGGGACCTTGGGAGGGTCCGACGAATGGGGCAAAAACAGGCAAGATC
TCATTGACACCGGAGCATGCCTGCTTCAGCTACAAACAAACGCAAGCCATCAACTCTATGAAGCACTGAGAGGACGTCGA
GATACTCGCCAGGATGAGAAGGCAAGAGCTTGTAACAACGGCCACGACTGTGACGACTATCGAATTGATGACCGTGGGAA
AAAGAATCATCGCCTATGTACACCGAGTACATTAACTATTCGGAAGGAATGGCGGTTCTTGTCCAAAGCAGAAAGGAGGA
AATACATTGAAGCTGTGTATTGTCTTCAATCCAAGCCATCATTGTTTACGGAGGAAGAAGCACCAGGCTCCAAAAATCTT
TTTGACTCGTTCGCTGTCGTTCATATTACCAAAACCCCATTCATCCACGGAAATTTCAACTTCCTCGCCTGGCATCGGTA
CTTCGTCTGGGCATATGAGAAGGCTCTTAGGGAGGAATGTGGATATCATGGGATTAGCCCTTATTGGGAGTGGGGGTACG
ATGTCTATGATCCGCAAAAATCTGCTCTCTTTGATGGCTCGCCTTATAGTTTTGGGAGTAATGGTGCTCCATTGGCAGAA
CGAGACCCAACGTACCGCCTACCGCCTCCGCCACCATTTCCAAAGGTAGAGGGTCGCGAGTTTCCAGCTGGAACTGGGGG
AGGATGCGTCATGTTTGGTCCCTTTTCAGACATGACCACCAATTTAGGCCCAGTTGGAATGCCCGGCGGCGACCTAAACA
ATCCATTGCGCTACAATCCCAGATGTCTGATGCGCGACATGAACCCATTCATAGGCCAACACTACACCTCTTTCAACTGG
TCGACGTGGACTATCGAGGAGAGCAGGGAAATTGATGAGTTTCAATCTCGTCTTGCCGGGGCGCCAGGCAATGAAGACCG
GAAAGATTTTCCGCTGAACTTCTTCGGGGTGCATGGCGGCGGGCATACGTTTTTGGGTGGGATGACTGGACAACACTCAG
ACTTTTATTCTAGCCCTCAAGAACCAGCGTTTTTCTTGCATCACGGCCAAATTGACCGCCTCTGGTCGATCTGGCAGTGG
TTAGATATCGAGAAACGACGGAATGCAATCTATGGGACACTTACACTCGCCAATATACCCCCTACCAGGAATGGAACTTT
GGACGACATCATCGATGTGGGACCACTTGCACCGCCAGTGCCTGTACGAGAGGTTATGAGCACAATCGACGGGCCATTTT
GCTACTTTTATCAATAATCCCAAGATCACCCATAGTCTTTAGCTTCAATGTCTTTTCAATAGTTGTCCGCTCTATATATA
CGGATCCCTAGTCTGACTTCCTTTTTTGTTTTGCACGATTAGGGGACGCCAGACTCGACACATTTGTCCATGAAATGATT
TACCAGAAACAGGTGTTGCAGGGTTAAATAAAGTAGAATAATTCATAGAAGGGTGTACATCTCGACATAAATGTTAAATT
TTTAATTCACATTTTGAATATCGGACA

>ucsf_hc.01_1.G217B.00076
GCACGCGTAGTAGGAGATTCAACCACCTCAGTCAATCCCAAGCAAACCTGGCGTCTGTGAACGAGCTCGTTTCCGGATAT
GCTTCAGGAAATAATTACGAATCCACTACGACATCCACAATGAGCTCAACTATGCTAAAGCCTCCTCAAAAACGAGTTCT
CGGCGATGCTACCATCAACCGTCACAATGTACTGCCGAAGTCACCCAGTACCGCAAAGAAGCGGAAGCTCGAAGCTGAAC
AGCCCACTATCGGAATTAAACCGTCCTCGCAGACTGGCAACAGGAAACTCATTTCCTCAGGCCCTCGTCAATCGCAGCAG
AAAAGCCAGTTCGAGGAGGAAGTCTTGGAGAAGCTGACGCAGGACATTTCAGGACTGAAGGAAAACAACTCGGAGAAAGA
CCAGCAGTGGGCTCGGCCAAGTTTGGATAACTTTGACGCATCGCGAGACAATCTTTGCTTCCAGCAAATTGAAGCGGAGG
AAGGTACTATAGGGGGCGGAAAGCAACCTGCGGTTAAGCTTTTCGGGGTTACTGAGGCTGGTCATTCGGTTCTCTTACAT
GTTACGCATTTCCTACACTATCTCTATGTGGCTGCTCCAGTCTCGTTTGCTCCAACGGACTGTGAAGGATTCAAGGCATA
TCTCGAGCACGAAATTGAGATCCATCACCCAGCTATACATTCAGTACAGATGGTAATGCGAGAAAACCTATTCGGCTTTC
AGGGAAACCAGAAAAGTCCCTATTTGAAGATCACAGTGACGGACCCGCGACATATCAACAAATTGCGAACGCTGATTGAA
ACAGGCAAGGCGAATTATCGAGGAATGTGGAGAGCCGATGCTGATGGGATATTGACCTTTGATAATATTGAATATATTTT
ACGGTTTATGATTGATACAGGAATGTCGGGCATGTCATGGGTAGAAGCACCGGCTTCCAAATACCAAATCCTCCCGATGA
TCGAGCGGATGTCAAATTGCCAAATAGAAGCTACAATTCATTACCGTGACCTCATTGCCCATCCCAACGATGGCGAGTGG
GCAAAAATGGCACCACTCCGAATCCTTTCCTTCGATATTGAGTGTGCTGGTCGCAAGGGTGTGTTTCCCGAGGCCAATCA
AGACCCGGTAATTCAAATCGCCAATGTCGTTACGCGTTATGGGGAATCAAAACCTTTTATCCGAAATGTGTTTGTTTTGG
GCACATGTAGCTTGATTGTCAATACCCAACTTTTGGAATTCGACACCGAAGAAAAAATGCTGATGGCTTGGAAGAACTTC
CTGGTGGAAGTTGATCCAGATGTTATCATCGGATACAATATTGCTAACTTCGATTTCCCCTACCTTCTTAAGCGCGCAGA
ACATCTCAAATGTTCAGGATTTCACTTCTGGTCCAGACTAAAACATATCCCTTCTCGGGTAGGGGACGCAAGATTTTCAA
GCAAGCAAATAGGAAATCGGGAATCTAAGTCTACTAACATTAGCGGTAGAATTCAGCTTGACCTCCTTCAACTTGTTCAG
CGGGATTATCAGCTGCGAAGTTACACCCTAAATTCGGTATGTGCGCAATTTTTAGGAGAACAAAAAGAGGATGTTCATCA
TACAATGATAACAGAACTTTTCAATGGAACCCCGGATTCGAGGCGACGGTTGGCTGTTTACTGCTTGAAGGATGCATACT
TGCCCCAACGACTTATGGATAAACTCATGTGCCTTGTCAATTATACCGAAATGGCGAGAGTTACTGGCGTGCCTTTCAAC
TTCCTCCTTTCCCGTGGACAACAAGTCAAGTTTATCAGCCAACTATTCCGCAAGGCTCTCGAACAACAACTGGTTATTCC
CAACCTACGGAACGAATCAACTAGCGAACAGTACGAAGGAGCAACAGTCATCGAGCCTATCAGAGATTTCTACGACGTTC
CGATAGCTACCCTTGATTTCGCATCTCTATATCCCAGTATTATTCAAGCACATAACCTCTGTTACACCACTCTTTTAAAA
AAGTCAACCATCGACGCACACCAGATGAAAGAAGGAGAAGACTATATCGTGACACCAAACGGGGATAGATTCTGCACGTC
GAAAGTCCGCAAAGGACTCCTGACTCAGATCCTGGAAGAACTTCTTGGAGCGAGAAAGCGTGCGAAGAAGGAGCTTGCAG
TGGAAACGGATCCGTTCAAAAAGGCTGTCTTGAACGGACGACAACTTGCTCTTAAAATCAGCGCCAACAGCGTTTACGGA
CTGACTGGCGCAACTGTTGGTAAACTGCCATGTTTGCCGATTGCCAGTAGCACGACTAGTTACGGCCGCCAAATGATTGA
GAAGACTAAAGAAGAGGTAGAGGCTAAATATACCATCGCCAACGGGTATTCTCACGATGCTAAAGTTGTGTACGGTGATA
CGGACTCCGTAATGGTTAAGTTTGGAATGAAAGACCTTGCAGAAGCCATGAAACTTGGTCAGGAAGCAGCTGATTATGTT
TCATCCAAGTTCATTAATCCCATAAAATTGGAGTTCGAGAAAGTGTATTTCCCATACCTCCTTATCAACAAGAAACGCTA
TGCTGGTCTCTATTGGACCAGGCCAGACAAGTATGATAAAATGGATACCAAGGGAATTGAAACAGTCCGCAGAGACAACT
GCCGTATGGTTCAGACGGTTATCGAAACTGTCCTCAGGAAAATACTCATTGATCGGGACGTTGATGGTGCCCAAAATTAT
GTGAAGGATACGATATCTGATCTACTTCAAAACAAAATCGATATGTCTAAACTCGTGATTACGAAGGCCCTCTCGAAAAA
GGATTATACAGCGAAACAAGCACACGTCGAGCTGGCAGAGAGAATGAAGAAGCGCGACGCCGGCTCTGCCCCAACTCTGG
GTGATCGAGTTGCATATGTCATTGTTAAAGGTGCTGGAGGATCAAAGAATTATGAAAAATCGGAAGACCCTATATACGTG
CTCGAAAACAACATTCCAATAGACACGAAATACTACCTCGACAATCAGCTCGCGAAACCTCTCACACGTATCTTCGAGCC
CATCCTTGGCGAAAAGAAAGCCGGCCAGTTGCTCACTGGAGAACACACTCGATCCATTTCAGTCGCAGCCCCGACATTGG
GTGGCCTGATGAAATTCACTAAGAAAACGCAAACCTGTATGGGTTGCAAGAAGCCCCTTACCGGGAAAGAAGACTCTGAC
GGCGCGGTTTGTCAGGACTGTCGCCCGCGGCTCGGTGAGCTGTACACCAAAACTCTAACTAAAGTGTCTGATCTGGAGGT
GAGGTTCGGGCGCTTGTGGACGCAGTGCCAGCGATGTCAGGGCAGTTTGCACTGTGAGGTTATCTGCTCAAGCAGAGATT
GTCCGATATTCTACATGCGAATGAAGGCGAAGAAGGATGTTGAGGATGCTGAGAAGGAGTTAGCGCGCTTTGATCACGAC
CTAGGGGCGTGGTGAGCGAGTTGGATATGGGCAGTAGCGTATTTCTCTATTTACTGGCCGCTTGATTATGTGGCTGCATT
CGTATTTGGAATATGTCATGCGGGAATGACTTGCTTGGTTTTATGACATGTATAGGTTATCGAAAATATGTAGGGACCCT
GGTTTTTCGCGTCTGTTTTCTTATTATTTGTTTGTATGATCATTGTCGTATTGATGTTGTACGACTACGTCTCATGGTAA
TGGCATTTTTTTTCTATCTTCTCGTGCCTGTATTGCCTGTTCGTTTCCGTTATTATCTTTGATCATGGCTCCATAGTCAT
CTATCCCCAATATCCTTGGTATCGCGGGCCCTTCTCCCCTCCGAGACTTTTATCATGTTCTTTTTCTCCCACCTTGCTCT
TCTTGCGTGTCCTCCATTTGGTATCTGTGTATGGACTGTCCATTGTACTGTACTGTACATGCTCACCTATGGAAGCACCG
TTATACCCCACATCCCAAAGAATCAAGTAGTGACC

>ucsf_hc.01_1.G217B.00077
CCAACCGTGAATCCCACCAGACTTGAACTCACAAATAACCGCCCGCGACACTGTCATGGCTGACGAAAAATACGGATTGT
CAATGATTTGCATTGTAGCCCTTCGACAACGAAATGCCTGAACCACAGAACCCCCGGTCGAGTGGTCATTTTGTATCATG
GCCTGAGATATTTTCGCAGCACGAGTCAAATTTGAATCGACACCTCCAAATATGTCTTATGGTAAAGCAGCATGTTGTCC
AAGAAAGCCCATCCGCCCGAGTCCTGTCGTCAATGGTGGATCGAACGCAAGAGCTGCTCAGACTGCTGGACGACCTCAGA
ATTGAATTTATGCCGCAGTGTACTGCAACCAGGATCCTCTCGAGCAAATCTCTGAATAGGGTCGAGGAGCAAAGGACTCT
GAATAAAGATGCAGCATTCGTGTGCCACGACCCTTCAAATTCACAGTCAGCTACACTGAATGGAAGTACTCGACATTCTC
ATGATGGATCATGCGCGGCTGCTGGGACGCCGGTCCCTCCGTTTGTGTTTGACAAGGGACCTATACGATGTTCCGTCCCT
CAGCACTTAGGGGGTAGGAATAAACGCACATCGGATTATGAAGGCGGAACTGGAAATAATGACGAAGCTACTGTTGCCTT
GCCGTCAAGGAAGCGGCAGAAGTTTTGCTCACCTGAAAACGGTAAGGCCGTTGATGGGGACGACGCGTCTGCAAGCACTT
CAAACCGTTTCGTTGAAACTGAAGATATCTCGGCGGAGGTTGAGGCGCGACTTAAAGCAAAAGAAGAAAACCGACGACGT
AGAGCAGAGAAACGAGAAAAGAAGAGGAAAAGAAGTAGCTCTGGGTCAGCTTCTGGGGCGTCTGGACCCGACCGCTCATC
ACAGCAACGAACCAAACGATCCAGGGTGCATTATGGCGCGGACGGAGAAGAGCTCTCTTCCACTTGTCCAACAGACGTAT
ATGTACCGAGACATGAAAAAAGGAAAACCCATCGGCGATGTCCATGAAATCTTAAAGGACAACGAGGGAAACCACGGTGG
AATAATGTACAAAAAGCCGAGGAAGTCACGATCCAAGCTTCGTATGGAATATATACAGTGGCGTATATGATTCCTATACC
GTCCTAACCCTATGTTGGTCTATATTATGGTCAATATTATATGGACTCTCTGTCTTCAGCCATTCCGTGATGGACAATTC
CACGAAAGCAAACCCCTTTGCTCGCTCTCTTCTCCAAACTGTCCTGCTCTCGTTTTCCCTCCTCGCACGGGATGGCGCTC
TGTCCGTCGCGCCTTCTCTCTTTACTTTCCTTTCCGAGCCTAGTTTATAACAGCTCCTACGAGTTGTAAGAGCTAACGGA
CTCCAGAAAACAGGTGCCCTGGAACTTTATTACTCCGCAATGATTAACCTAGCCTCTTCTATAAAATCCCCTTCATCTAC
CGCCGGTCCCTTCCTTTCTTTATCTTTCTTACAACCTCCGTACGTCGCTCATTGCTCAAATCGATAAAGTTACGTAATTT
TGG

>ucsf_hc.01_1.G217B.00078
CCATTTATACACTTCGTTTCTGGCTTCCCAGGCCTACTTTGCGTATTTATACTGCTCTGCGTGAAAGCCTTCGCTACAAA
TTTTGACCTTTTTCTGCAAAAAGGTGGCTCAAATTCCTTCAACACCCATTTTATTCCCTACATCTTTGAAGCTCGAGATA
TCAACCCCGTTTTTATACTGCTCCTTTACTTCTAGCTACCTTCCGGAACAGGGGCATTTTTATCTCTTTACATTGAACTT
TCAGCGAGGTGACTTCAAATATCGCCATATCTTATGACACTGAACGGAGTCTTGCCAATTAATTTACTTACCTTGGCCTT
CTTACCTTGTCCCAACAAGTCTCGCCAACGACTTTGTTGATTTTTCAGAAAACCTCAAACGATTAAACTTTGGTAACAGC
CGGCAAAATATCCCAGCAGCCTTTTAAGTGTCAACGGATGAGACTCTACCTACTTGATATACTCGGGTATTATACGCCAT
CTACGAGAATCTCAGCAACCTGTTTGATTCACCACGATCTTTCCGAAGCTCCAGCGGACATTCAGCAACTTATTGAAACC
TTGTCGATCTAAACTCACAAAGGAGGGATATATGAGCCTTCGTTTTTAAGCTCTCCAATATGTCACCCCACAACGGTGGA
AGCAACCAAATTACAAACTTCGAGATCGTCGTTGAGGATTTTTTTATGGAGACTGTCCTAGGGTAAATATAAACCCTTGG
CGCACTGTCCTCCTGTTGGTTGATCGTTGCCTGAACCGCAGTCGTCTCTGTAGCAGTGGTACAATCGAAATTCCTCCCAG
AGACTACTTGCCGAAACCAATCGGAAACATGGATGTGCATGAAGGTCTAGAAACGGGCTATACTGGGCTGGGAGAAATTG
GACTCAATGACACAATTTTCGAAACTATAAACGACGATACCAGTTTTTTCAATATGTCATTTAATCCGCCACTCGTTGCC
AAGGAGAGATACCACCAAGCATGCTGTGATACACTTTACAAAGGGCATTGCGATATTTCCACTCTCTTTATAGACCTCAC
CTTGGCGTCCTTTAAGAATGTGGCAGAACCACGCCTCACTTTGGCAGACGATATAAGTCAAGCAGTGTCAGAAATGCCGA
CTCCCAAAAGTTGTTTTCAGGAGTCACACCCATCAAAAACTCCTCCACTGCCTTTTCACAACCCCAGCTCGCCAACTCGC
CCAACATGTGGTCCAGCACCTCCAACCACCCCTCCCAAAAAGATTGATCATCAACCAAGAAATTACTCTCGAGGAAATTC
TCCGCATCGTCCTCAACATGGTGAATGCGGTCGAGAGAATCCGCACGTCGGCTCTGAAAGCCGAATCACCAAGAAATACA
AAAACCCGCTTACCGCATCGCTTAAACAGTTTACGAGGGAACTGATCGAAGGTCCCGACGCATTGAAAAATGGGTTGTTC
ACAACACAGCAAGCCACGCCCGTCAAGCGCATGAGCTATGTTAAACTTTTAGAGAAAGAGAGCAAGGGTTTTGCGCTAAG
AATTTGAGAAGGATAAATGTGGTGGTTCCCTATTTTTATTCATGGCCTGCTATCGTATGTTTCGTTCGCTTTCGCTGATC
CACTTTTTGTTTTATTGTGAGAACTGGATTTTGGAGGGGTTAGGGCTGCTTGGGTTGGACAACGTGAGAAATTGTCGAGC
CGCCTTGCAAACGCTAAATTGTACTGCTGGGTTTGGAATTGATTTTACAGAGATGTCTTGCAATCATCTTGTACAGAACG
CGCTTGTTTTGCGATATTTAGAAACGTTGGTAGCTGGGATGTTTTTCACCCTTTTCTAAATTGTAACTTAAGGGGAAATT
TGCAGAATGGACTTCCTTCTTTTCTTTTCATACGGGATGTCAGTACTGTCAAATGGGT

>ucsf_hc.01_1.G217B.00079
CCACCAAATATAACTACAAAATCTACTCAAAGATTGAGTCTTCCAATTGGCATTTTGTAAATACCGATATACCATCACCT
CCTCTCCAATTATAAATATTCAATTCTTTCACAAAAAAGACAGTCCGCAAGATAGTGCTAGTACTCGCATTTACTCCCGA
TTCCGCGAACCAAGACCGGCAAGCAAACAATACAACAGCGCTTAAGCCTTGGTTGTAACAAAAAGCAAAACCCATATCCC
GCTACGCCTTGATCTCGCTGAGTCCTTTAGAGGAGGGGGAAAGATCCCTCCCTGGGAAGTCAGGCCATGGCACCGGCCGA
CTCCTCCGCACCACAATCACCCTCCAGTACCACTACAGCAACCCATCCCGTCCGAGATCGCAAAGCCGACTATGAGAAAT
TCAAAAACTTCGCCGCTTATACCTTCCTATTTGCATCACCCGTTTTCATCGCTCTGCCGCCGCGCAAACTAGATTTTTAC
ACCTTCAGCCTTGGCGCTGCGTTCCTCGTGTCCGCAAATCGCATCTCCTCCATACACACAGGGAGCAGTATAGTGGGACA
CCTCCGGTCGCGCACAGTCGGCGAGAACCGGCCGACTGTGTTCCGCGATCTGCCTACGCCGCAGGCGGAGGCGATGCAGG
CGCAGCTGCGCGCTGTGCGGGAGGCTGGGATGCAGGAAGGGAATGTTGTAGGTCAGGAGCTGGAGAGGTGGAAGCAGAGA
CAAGCGGAGGCGAAGGAGATGAATATTGTGCAAAAGGTGTGGATGGGTAGGGAGAGGGAAGGGTGGAAGGAACGGAGGCG
CAGGGAAGAGCAGAAGGCGCTAGAGGAAGGGAAGGGGTATGGAGATTTGATCAAGGAACATATTTGGGATGTGGTGACTT
GGGGCCAGAAGGATGGTGAGCAGGGCGAAGTGGGTGAGGTAAAAAATGGACGCGGAACGGAAAAGGGAAGTCGGAGCAGA
TGAATATTTTGATTTTCTTGGGAGTGAACCTTCTAAGGTGATTTTTCAGGTTATGTCTCTCATTGTTCATCGGGAGGGGA
CTCGCCGGACGATGCGCCGCTACGATTGTCAAATCTCAACCATCGCATGAAGAGGCGAAGATCGTATGTGTACAAGCATG
TACTATTCCGCTTTCTCACTTGCTGGATCTGGTTATCATGGTACCTCAAGCTCACAGAGCATCCGCGGCTCTTCTGCTAT
CCCCCTAAGCAGCGGAGTACTATATCCACTCTTCGAACTGCTCCTAATTCCGTGATGATCCTTATTTCGACTCTCTCTTT
TATTCATCCGTCTACTGTAAATGTATTGATGTGTGGAAAGTGGTAAAAGGAAATTATGGTGGAAAAGAGATGGCTACACT
TTGATGATGAAAGTTTCGTGCACTCTCATCTCCCTGGGCACCAGAACAATGCGTGAAACTCGACTGAGATAACCTCCAAT
GTACATTACGATAGGATTAGCTGACCACATCTTTTTCAAGTATTTTTACAATATTACGCGCATGGGACTCTTTAGGACCC
GCGCCTTTTGACTTACTCCTTGCCGTCCATACAAAGGACACGAAATTCTTGGATCATTCATTGCTCCGACAACCCATTTG
ACAGTACTGACATCCCGTATGAAAAGAA

>ucsf_hc.01_1.G217B.00080
TCCTATAGTCATCGAAAGGATTTTTTTGCGTCCAAAGTCAAATCAACAACCTCATCCGATGATTATTTCTCCTATTATTA
TTATAGCCCCTAGAAAATAAGAAATGCTCGTATTTAAGTCGCTATTTCGGAACTTCCCTCAGCCACTTATCATCCCAGAA
CGAGCCGTATAAATTTCATATACCCTCCCTTTCCTATGTCCATCTACGAGTACTTTTCCCGCCAGCCAAACCCCCAAAGT
TGTTTTTTTCATCTCTTGTTTCGCGTCAACGGAGAAGACGGAATCGATAGCGATAAAACCATATACTAAACGATGGGTGC
GAGCTTCTAACTCTCAATATTCACACGCATGTTTGGCCAAAGTCTCCCCTTACCACACAACTTTCTTCCAATCAATTCCA
GTTTGAGATGGCAGGACTGTTCGATACCTGATAGAGCCATCTTCATTCTCTCCGGCTGGCTCGATCAGTCCGGCGGATAT
TTCGTCCATTATGCGTGCATAGTTCTCGTCCTTATTCACTTTACAGCGCACCGTGGCGGATTCGCAGTGCGCTGTCAATG
CTGTGCTAGTTTTAAACATGCGCAAGCACCCGGGACAGCTACACAGATGAGAAAGGCACTCTTGTTAGGGCTTATTCTTA
ATTTCCCAAGGAGGTAATGTTGGGTGAAGCGAAGGGGCAGGTGTGCATAAAGGTGTATATGGGGGAGACAGGAAACAACC
AAATAAGTGGATAGGTTACAGGTGGTGAAGATTTTCATACCGGAAAACACCACCCATATGAATACCAGACTTAATGTGGC
TCTCGAATCCTTTCTCACTATCAAATACCTTATCACATACACATACCCACTTGCCCATAGCGGGACTGAAGAACTTAGAA
GGACTCCATGGTTCCTGTTGGCGTTTCTCGACAGCCCCGCCTGTCCGAGGAATAGGCGATGCGGCAAATTTGCTTTCCCA
AGTTCCCCAAGTTTTCTCGGATGCCTTTGATGACGTCTCGTCAAAATCGATCAAAAGGGCGCTTTTGTCGCGCGGGGTTG
TCTGTTGGCCGCTGTTGCCAGTGCGGAAACTGCTTCTAGATCCCTCCTCGTCACGGCAAAATCCCGCGTCAGAATACATC
GTGAAGTCCCTCTCCTCCGGGTCCATCTCCACGTCTTGCCCTTCTCCGAGGGTTGGCCAGAGGCTCATACCGCGGAGCTG
CACAGAGGCCGTGTCCCATCCACCACTGCTCCCTGTGGTTGCCGGCTTACTACTCGCATCCAGCGTGGACATTACTTCAT
GCCTATCTAGGAGAGAGAGGCCAGTACCACCATCCACGCTCGAAGTGATAGATGAACCAGGAAGCTCCAAGCCGTTTCCA
ATAGGGTCCAAGACCCGGGACATCACGGTCCTGAGAGCTTCCTTTTTGACACGCTGTTCTCTATACAGCTCTGCAGAGAA
CGACGGACACTGGTCGTTTTCTATATGACACATGTACGCATGGGCACGGCTGAACTTGGCAGAGCAGAAGTGGCAGACCA
TCTCTTGGTTGGCCCTATGGAACTGTTTAAAGTATGAGTTGCGCGTCTTCGGGGGTTATATGAAAAATACATAGAATCGT
AGTAATAGACAATGCATGACAGCGGTGGGTAAGAAAAGGAAATGACAGCCGATTAATTAAAGCTCGATAGATACCACAAG
CAGAAAACCACCATACCTGAGTAAAATGTGTGTTTTTGCCTCCCTCGCTTTTAAACTCTTCTCCGCAGCAAGGACAAACA
ATATGGCTGTTGCTCTCGAGTTTATGGGCGAACAATTCTCTCTCGTCTTCGAAGTCCAGGTCGCAACGGGCACAGTATTC
ATGGTCAATGAACTGGATTTTGTGCTTTCGAAGCTCCTTCTGAGTAGCGAAGGTACGGTTGCAATTGTCAAAGGTGCAGA
CGATTCTAGGACTGACTTCTTTGGAGTCCATGTTGGGGGTTCTTGTCGTTAGCTGGCTGGGTGATGGGAGGTGGTTATAT
CCTTCGGTGATGCTGGGGAAAGAGAAGCGAAATAATGTTTACAGAAGTAAAGAATAAAGAAGAACGAGACGGAAGCAGAG
AGTGTTCTTATATCTTCTTGCTCACCTGAGCCAGGGATCTCGACGGCAGGTGAATGTTTTATCTGATGAGTAATGCGAGA
AGCATCCCACAGCTCGCTATCACTACCTGGGATATAATTAAATGGGCG

>ucsf_hc.01_1.G217B.00081
GTGCAGCTCCGCGGTATGAGCCTCTGGCCAACCCTCGGAGAAGGGCAAGACGTGGAGATGGACCCGGAGGAGAGGGACTT
CACGATGTATTCTGACGCGGGATTTTGCCGTGACGAGGAGGGATCTAGAAGCAGTTTCCGCACTGGCAACAGCGGCCAAC
AGACAACCCCGCGCGACAAAAGCGCCCTTTTGATCGATTTTGACGAGACGTCATCAAAGGCATCCGAGAAAACTTGGGGA
ACTTGGGAAAGCAAATTTGCCGCATCGCCTATTCCTCGGACAGGCGGGGCTGTCGAGAAACGCCAACAGGAACCATGGAG
TCCTTCTAAGTTCTTCAGTCCCGCTATGGGCAAGTGGGTATGTGTATGTGATAAGGTATTTGATAGTGAGAAAGGATTCG
AGAGCCACATTAAGTCTGGTATTCATATGGGTGGTGTTTTCCGCTGTCCCGGGTGCTTGCGCATGTTTAAAACTAGCACA
GCATTGACAGCGCACTGCGAATCCGCCACGGTGCGCTGTAAAGTGAATAAGGACGAGAACTATGCACGCATAATGGACGA
AATATCCGCCGGACTGATCGAGCCAGCCGGAGAGAATGAAGATGGCTCTATCAGGTATCGAACAGTCCTGCCATCTCAAA
CTGGAATTGATTGGAAGAAAGTTGTGTGGTAAGGGGAGACTTTGGCCAAACATGCGTGTGAATATTGAGAGTTAGAAGCT
CGCACCCATCGTTTAGTATATGGTTTTATCGCTATCGATTCCGTCTTCTCCGTTGACGCGAAACAAGAGATGAAAAAAAC
AACTTTGGGGGTTTGGCTGGCGGGAAAAGTACTCGTAGATGGACATAGGAAAGGGAGGGTATATGAAATTTATACGGCTC
GTTCTGGGATGATAAGTGGCTGAGGGAAGTTCCGAAATAGCGACTTAAATACGAGCATTTCTTATTTTCTAGGGGCTATA
ATAATAATA

>ucsf_hc.01_1.G217B.00082
AAATTTATATCAGAAAAATTGGAGTTCGACTCCCCTCAACAGAACCCTATCCCATACACAGTACATTCGTATAAAGGTAT
CTTAGTGTGGCTTCTTCTCCCAGTTCCTGCCGTGTGCTCTTCCCCCTCACTCGCTACCCCTCATCTCCAAGGAACCCCGC
GCCCCTTTCAACTGCCCAGGTGGGTTCCGGAGAAGGATGTTGAGCCGTCATTGCGCCACATAATTGCTACGAAATTCTTA
GTCATAAACTTGATCTCGATCCTATATATGTCCGGCATTCCTCCTTGTGGCTTGCATTGGCGGAGAGGCAGGGAAGACGA
TCCTGAACATTCCACACCATCCCGCACCACAGACAATACAATCAGTGAATCTCCACGCAGCATACGATACAGCATGTCCA
ATATCAACCTCGCAACTCTTGATATCTCCGAACATCCTAACCTCCCCACCTCATCCGCAGTGCTCTTCAAAGCCAAAGCC
GACAAGAAGCTCTCTTTCGAGAAAATCGCATCCCACATTGGCCGGGATGAAGTAGCCACCGCAGCTATCTTCTACGGACA
AGCAAAAGCCTCCGCAGAAGATATTGTCAAGTTGGCCGAGGTCCTTGGCATTGACCATGGCCAGTTGGAGTTCCTTCTGG
GCGGGTTCCCGGACCGGGGCAAATCCGTCCCCTTCCCACCTAAGGACCCCTTGATCTATCGTCTGTATGAGATTGTGCAG
AATTACGGGTATGCGTATAAGGCGGTGATGAATGAGAAGTTTGGAGATGGAATCATGAGTGCGATTTCGTTCTCGACCAA
GGTTGAGAAGGAGACTGATAAGGATGGGAATGATTGGGCAGTCGTGACGTGGAGGGGGAAGTGGCTTCCGTATTCACGAT
TCTAAGCAGGTTTTGAAATGGAAATGGGTAAATGGAGGACAGCGATATTATATAAAACCTTTGATCCTATCTTCCATGCT
GAAAAATATTCACCCCGTTTCTTGATTTAGGGCTTTCAAGTCATTGTTAGGTAAATAGTACGGATCACTAGTTAGTTGAT
ACTGTAGGTACGCACAATGCCAAATGAGAAAACACTGCTTTGTTATTATCCTTGATTAAACCAA

>ucsf_hc.01_1.G217B.00083
CCTATACCTCACACTGATGTCGTGCAATCCCCCAATCCTGAAAAATATATTGACACCCGCTTGGAATGAGATATTCCCAT
TGGGATTGGCTTCGTTTCAAGCTCGCTAACAGAAGTACCACTATTTGCGATGGTTCCGTCCCGCTCCGCAAATATGTACC
CATCCCACAAAAGTTGAGGAGGTGCTGTACGTCAGATAAAAGTCAAAGATACTAATTAGATTTTGAAATCTAATAAATGC
CCATCCATGTTGTGCCTTTACAGCAGGCATCGATGCCTTGCGTTAGGCGTTCCCATAGTTTACATTCGCCCCCGTCCGTG
CGTCAACAATCGGGCTCATCCACTCCGTCTCCGTTTTGCCCTGGGCCAAACGAACCGGGAAAGAAGCAGCGCTTAGCCCC
GTCGGCCTGCTGTTCACATAGATATTCTCCCATCGACCCTGTGGTACGACATATGTCTCATGAAATATAGAGACATGCGG
AGTGTCATTGACGACGCTCGACCAATATTTCACTCCCTTAATGTGTAACGGCCCGTGGGCGTATTTGTGCAACGACTCGA
AATCCCGGAAGTACATCACGTTCATAAGCTCATTAGTTGTTGCGTCCTCTGTACTGATCCAGGCCGAGGAGCCTAGGTAC
CCGGACTCCTCGGCAGTCTCTCGGAGCTCCCGTACCATTTTAGAGAAGTAGTCGGCCAATTTTAAAAACACAGGATCGAA
GGTTCCAAGGGGGTGACTGGACTTCGCTCCTATCAAGAATACGACGAGCGGTCGCTCGGCAAAGGCCGAGCCAAAGGATC
CGTCCGAGCGAGGCATTTGGGCCGTAAATTTGGTGAGAAATACGTTTGAGAGGTAGCGGTTCTTTGTCCAGCCCAAGGCC
ATGAGAAGGTTGTTACCGAACCGGTAAGCAAGAACTGCGACGGCTGGGAGGAGAGAAAGATAGCCCAACAGAGCGACAAC
CACGCCTTGGATCAACCCGCCTACCAGAAGCCATGTGGTGATAGTGAAATTGTCGCGGATAATGTTGGTTCGGCGGTTTT
GACTGAGTGTTTTTCTCAGTTGCATGTACGATGGCGTTTTTTGTGGTGATGAAAGTGGATGAAACGACTTTTCGGCCATC
GTGTTGTATTCTAGGCTTGGTCGAATGAATTTTGGGATTATTATAACTTTAAGCGGCTTGTTAGCCCTCCAAATAGGGGG
TGTC

>ucsf_hc.01_1.G217B.00084
TAGACAATCTTGATGTCATGGATTTCCAATAACTTGCCCCGGTTTTATTCCCCATATACAGATATCGCCACAGGGAGAGC
AAGTTGTCTTCATCGCCCTGTTATCTGATGTTGAGGCGGAGATTACAGGTACTTGGTATGAACTCCACTCTTACATGCGA
AGTTCCAAGCCCCAAATGTGAAATTATAGTATGGATCCCAAGATTTTTTTCCAATAGAAGAAACCTCAGCGCTTGGTCTT
GCTTGAAATCTTATTGGAAATCTCGAGACTGGAGTTCAAATGGCCTCGGCCCAGGTGGCATGGTTACTAGCCCCGAATAC
TTTGTCTAACTTGTCAACTGGTTTGTAGCAGATTCATCATCTCCAGTGTATATCTAGCGTTGAATGGCTGCGCCGGGTTC
CTTCCCCACCGCCCTACTTGAGTCCGTCGATGTTCGGTCTTGATTTTAAATGTTGAGTCAGAAATACGTCCGTTGGCGAT
GTGACATGCTTAGAAGCCTTTCAACCCTGAGGGTTCAGTTACGGTCCTGGCGGAATGGATATAAAGATCCTAATTACGGG
CTGCTTCCGGTTTTTCTTGCCAGAGTGAAGGAACGAAGGAATTTTTTTGTGTCTTTGCTTCATTGACACCCCCTATTTGG
AGGGCTAACAAGCCGCTTAAAGTTATAATAATCCCAAAATTCATTCGACCAAGCCTAGAATACAACACGATGGCCGAAAA
GTCGTTTCATCCACTTTCATCACCACAAAAAACGCCATCGTACATGCAACTGAGAAAAACACTCAGTCAAAACCGCCGAA
CCAACATTATCCGCGACAATTTCACTATCACCACATGGCTTCTGGTAGGCGGGTTGATCCAAGGCGTGGTTGTCGCTCTG
TTGGGCTATCTTTCTCTCCTCCCAGCCGTCGCAGTTCTTGCTTACCGGTTCGGTAACAACCTTCTCATGGCCTTGGGCTG
GACAAAGAACCGCTACCTCTCAAACGTATTTCTCACCAAATTTACGGCCCAAATGCCTCGCTCGGACGGATCCTTTGGCT
CGGCCTTTGCCGAGCGACCGCTCGTCGTATTCTTGATAGGAGCGAAGTCCAGTCACCCCCTTGGAACCTTCGATCCTGTG
TTTTTAAAATTGGCCGACTACTTCTCTAAAATGGTACGGGAGCTCCGAGAGACTGCCGAGGAGTCCGGGTACCTAGGCTC
CTCGGCCTGGATCAGTACAGAGGACGCAACAACTAATGAGCTTATGAACGTGATGTACTTCCGGGATTTCGAGTCGTTGC
ACAAATACGCCCACGGGCCGTTACACATTAAGGGAGTGAAATATTGGTCGAGCGTCGTCAATGACACTCCGCATGTCTCT
ATATTTCATGAGACATATGTCGTACCACAGGGTCGATGGGAGAATATCTATGTGAACAGCAGGCCGACGGGGCTAAGCGC
TGCTTCTTTCCCGGTTCGTTTGGCCCAGGGCAAAACGGAGACGGAGTGGATGAGCCCGATTGTTGACGCACGGACGGGGG
CGCTACGGGGTATGGAAGGGAGAATACAGTCAGATTACTTGAAAGGCTTTGAGGAGAAGAAAAGCAAGGTGTGGGACCAG
ACATACAATGTAAACTATGGGAACGCCTAACGCAAGGCATCGATGCCTGCTGTAAAGGCACAACATGGATGGGCATTTAT
TAGATTTCAAAATCTAATTAGTATCTTTGACTTTTATCTGACGTACAGCACCTCCTCAACTTTTGTGGGATGGGTACATA
TTTGCGGAGCGGGACGGAACCATCGCAAATAGTGGTACTTCTGTTAGCGAGCTTGAAACGAAGCCAATCCCAATGGGAAT
ATCTCATTCCAAGCGGGTGTCAATATATTTTTCAGGATTGGGGGATTGCACGA

>ucsf_hc.01_1.G217B.00085
AAACCTTTCTGTGGCTCCAAACCTTGAAACCAAATCACCATAAACACTATGAGGAGGGACTTTTGTTTTTTCTCCTCCAA
TTTCTCAGAAGATTACTCCTGGTGAACCCTAACAACATTAGTCTCAATTCCTCATCCTAACCCAGGATGGCTAAGATGTG
TGATGCTCGGAGAAATCCCAGCCAAGCTTCAGCAGCACAGACCCATTTGCCGTCATGAATGTGCTTGGCAGATCGGTGAT
GCTCCCAACTATTTGACTCCGCCCATGCGTCCTTAGGAAAACATTCCCGCAGCTCAACACCTCAAAATCACGATATTGAG
CCAAATAATGCGTAAATTCTTCGAGAGCCTCCATTCGCATAAACTTCTCACAAGCAAGAAGCGCCAGAAACGTTCAATCG
ATCATGACAACTGCCCAATCAATGGCCAATCGTCTTTCCCCTTTTTTTCCCTTCCGCCAGAGATCCGCAACCAAATCTAC
TTTGCTCTCTTTAGCTGTGACCAAGCCATTCACCTTTTCCATGTTAAAGAAAACCTCTACCTACTCCGCTGCCGCCAGTC
AACTCCGCACCTCGACGGGACCTGTTGCCCCCATCTCTCCCTAGCCGACGGCGCCATCCCGTCCATACGCGAGTCCTTGG
CCAAAATCTCTCGCTGCGATGATACATGTAAGTCAAGAATTAAGACGCCACATTCAGCCCTCGCCCATCTACCCACTTCC
ATCCTATACGCAAACAAGCAACTATACAACGAGGCAGCCGCCGTGCTCTATTCAGAACTCTGCTTCGAAGCCTCTGAGCT
CAAGACTTGGATCCTCTTTGCGCGCATGGTGTCACCTCATCATCTGGCGCTCGTCAAGCGGTTGTGGAGCACCTGGATTG
GTTTACCGTGTTTAACAATGGCACCGGTACGTCCTGGTGCTACCGGTTATGCCTCGTACGAACAATATACGCTGTGGGAC
GAGCCGTGGGACGAGTTTTGGGCGATTGTGAGCAGTAGGATGGACGGCTTGGTGGAGCTTGGCTTTTGTATGAATTACGA
TGCGCAGTATTTGGATCGATCGACGGGGGCGAAGTGGCTGGAGCCTATGTTGACGGTCAGAGGATTAAGGAACCTCGACG
TGTGGGTTCGGGATAGGATTGGGGGCCAGAGTAATAGGCGTGGAGAGGATGAGCCTGGAGCGAAGCGAGAGGGAGAGGCT
TTGGTGCAATTTTTAAAAGGGATTATGTGTCAGGAAAAACAGCGAAAACTGGCTGATGGTACACATGGTGACCTTCCTGC
AGAGGTAGTCGCTGGCGGTGAGAAAAATTAATAAGGATTGGTTTCCCCGATGTATTCTTGTCAATGCGTTGAGACTCCTA
GGGAGATCTCATATACGTGCGTTGTTGATGGTGTTTTCAACAGAGCAATGTACGGCCATGGAGCATAATCCTCGATACCG
AGGGTTCATCCTGCGATGTTCCCTACATCCGTTGAACCGTACATAATTTCGAAGCCACCGATATGGATCCATCAGAGTCG
AAGTGGATATCTCTGCATCTCTGCGCCGATCAGGCTAACTTGGCAGTCAACGAACAAGCACAAACCCCCAACTCCTCGAC
CTCTTGTTTCAACAAATGTGACGCCCTACCGATCCAACCTTTTTTTTTTTTTTTTTTTTTGGACAAACCCTTAAAGAATT
TAGCTTCCGCAGTTTCTTCATCACGGTCGGCGTCAAGCGCAACATCTCGACCTCTTACTAGTTTTCTCCACCAAGAGCCA
AGCATCCAAGCAGTGCCACTTTTATCTGACAAATATTTGGAATGCTTTAGTAATGGTGTGTTCGCATGCAGCTCCAAGGA
GGCCATTAGCCTAGACATATTTCAAGGTCCATCATTGCTACTATATTTGGGAATTCATACGCTGGTGTTAAATATGACCT
CCGCGCGGATGACGTTTGTAGATATACTTGTGTTTACCTCGA

>ucsf_hc.01_1.G217B.00086
ATCCGTCACATAAAGGAAGCACTCTCTTCTGTTCGCTTCTTGGGCCATGCTCGAGGCTGCGTAGGTTTGGAATCGGAGAT
TCGTTTCATTTTATTGTGAGAGTTATCAAATAAAATTTCAAACAGCGCAAGTCGAACGCCCTTCTTGAAAGCTCTTGCCC
CGCACTACTGCGCAGTCAGCCCCAACCCAACATCAATATGTCCGGAAAAGAAGACCCTTTGGCCTACGGGCATTATGGCG
GACAAGGAGAGTCTGAAAGAGGAGGGGGGGAGGGGGGAGGGGAGAGGAGCCTCCTAGGAGACACGCTCCACAAGTTCCGT
GATAAATACAAGACTTACTCGGGCGGACAGCCCTCCCAGCAACCATATCAGCAGTCGCACTACGACACTCAAGGTGGCTA
TCAGGGACAACCCGGCTCCCATGGCTACGGACAACAGTTTCCACAGTCTCAGCAACCTTATACCGCCCCTGGCCAACAAC
CATACAATGAACATATCCAAGGCCAGAACCCTCCCTACCATCAAAGCAAACCACCAAAGTCTGATATGGTATCGGGGCTT
CTCGGCAAGATACAAGGAATTGGCTCCGATGTAGCACAGAAACTAGGCTCTACTCTGGATCCTCAAGCATATGCCCAGTA
TGGCCCAGGCCCATCAAACTCACAGAATCGATTTGGAAGCTTTGCACCGCCCAGGGAGCACTGCGATGCCAAGTGGTATG
TCGATGGCTGTGATTATATGTACGCCGTCTCTAGGGCGTTGGAGAATGCAAAGGAGTCGGTTTGGATCCTCGATTGGTGG
CTATCTCCGGAGCTATATTTGAGACGCCCGCCTTCCAAAAATGAGCAGTACAGACTCGATCGAATGCTGCAGGCTGCAGC
TCAACGCGGGGTGCGTGTCAACGTAATTGTGTATAAAGAGGTCACCCAGGCAATGACCTTATCGTCTTCTCACACTAAGC
ATCATCTGGAGGATCTTCATCCAAACATTGCCGTATTCCGCCACCCAGATCATCTGCCTGATCGGCAATCTATCCATTCT
TCTGTTATAGATTCATTCAAGAACTTGACTCTCAGCGCAGCCGGCGTATCCAAGCTTTCCGGAGATGCTTTGAAAGGTTT
GTACGGGATGAGTGGTGATGTTGTTCTTTATTGGGCTCACCATGAAAAGCTTTGCATAGTTGATGGGAAGACTGCGTTCA
TGGGTGGACTTGATCTGTGTTATGGCCGTTGGGATACCCATCAACATTCTATTTCTGATGTTCATCCTAACGACATCAGG
GAGACTGTGTTCCCTGGCCAGGATTATAACAACTCTCGTGTTCTGGATTTCCAGGATGTGCTTCATTGGGAAAATAACAC
GCTTGATCGCAAGAGCAACTCCCGCATGGGCTGGTCGGATATTTCAGTTAGTTTGTACGGGCCAGCTGTTGAGGACCTTC
GGAGGCATTTCGTTGAGCGATGGAACTTCATTTACGACGAAAAATACAATGTCCGTCAGGATACGAGATATTCGAAGCTG
GTTCTCTACGGAAAACCGCTGCCAGCTGGAACCATTCCTGGATCACATGGGCAACAGCAGCAGCAACAATATGGACACCA
GCCACCTCCTCCAGGTCAGACCCAGCAGTACCCTCCGCCTCCTCCTGGCCCTCCACCGTCTCAAACCCAATATAGCGGTA
GCAATCAATCAGGGCAACCTCAATGGGCTGCTCCACCTCAGCAATCGCAGTCCCAGACGCCATATTTCCCCCCCCCTCCA
ACTCAAGCTAGCCAGCATTCGCAGACTCGTGGGCCAGAACCTCACTATGACCAAGGCTATCAGCAGCAGTTCCAACCAGG
TTACCATCAGCAGACTGACCAGGATCGCACTCTGACTTCTGAGCTCCGTGGATTGAGAAATGACCTTGGTAATTTTGGCA
ATATCCTTCGAGGTCAACTTGCTGGTCAGGTGCACCAATATCAGGATCGTTATTTCTCTGGTACTCCTGGTTCTACTGCG
AGGGCACCGGCGAACATGTCTTGTCAGATAGTTCGTAGCTCAGCCAAATGGAGCCATGGTATTCCAGTAGAACACTCAAT
TATGGATGCATACGCCGCTATCATTCGCGACAGCGAGCATTTCATATACATTGAGAACCAGTTCTTCATTACAGCGACTG
GTGATACCCAGAAACCTGTCGAAAACAAGATTGGTGCGGCTATTGTTGAACGGATTCTTCGTGCTGCGAGAGCAGGACAG
AAGTACAAGATGATAGTTGTTATCCCAGCAATTCCCTGCTTTGCGGGAGAGCTTCGTGATGACGCTGCTCTCGGGATTCG
TGCGATTATGGAATTTCAATACGCTTCTATCAACCGTGGAGGTCACAGTATTATGGAACTGATTGCCAAGGAGGGGCACA
ACCCGATGGATTATATCCGTTTCTATAACCTTCGCAACTATGACAGGATTAACGCAAGCGCAGAAATGAGAAAAGCTGAG
CAGAAAAGTGGTATTGACTACCAGGACGCCCAAAAGCAGCATGATGACAAGGTTGCTGCGAGCAGAACTAGCGCGTTCGA
TACTACTACGGCCTATCAACCATACCAGCAGGCTGCACAACAGGTTTCCCATTCAAGCGGATCTGGTCGTTGGAATAGCG
TAAGCGAGTGCTATATGCTTGGTGGCGAGGATATTCGAAAAGTGCCATGGGAACATCCCGGCGATGTTTCTGAAATTGAT
GCCTTTGTCAGCGAGGAACTCTATGTGCATTCAAAGGTTTTGATTGCTGACGACAGAACGGTCATCTGCGGAAGTGCTAA
TCTCAACGACCGTTCCCAGCTGGGCGATCATGATTCGGAAATTGCTGTCATCATCCAAGACCCCACTCCTCTGGAATCAT
CAATGGACGGGAAACCGTACCTCGTGAGCAAATTTGCGACTACCCTTCGACGACAACTATGCCGAAAACACTTGGGCTTG
CTTCCAGTTCAAGATTATGAGAGGTCAACTGCTAATTCTGAGCCAGTGGGCGTGCCCAACTCTTACGATATGAACTCACC
AGAGAATCAAATCGTCATCGACCCTCTATCTGACACATTCCAGAGTCTCTGGAATTCCCGCGCAAAACAGAACACGGAGG
TCTATCGTAAAGTTTTCCACGCTGTGCCCGATGATAAAATCCGAAACTGGAACGACTACAAGGAGTTTTTCGAGTATTCC
TTCCGCAGTCCTGTCGCGGAGGAGAAAAAAGATAAAGAAGGGGAAACTCGGGAAAAACCATACTTGATAGGCCATGTCGT
TCGCGAAGATTTTCCAGGAGGAGTACAGCAGGTCAAGGAGGAGTTGAGCAAGGTCAAGGGAACGATCGTGGAGATGCCCT
TGATGTTCTTGATTGAAGAGGACATTGCCAAAGAAGGGATGACGTTCAATAGCCTTACGGCACCTCTCTACACCTGAGGT
CATTACCACCTCTTCATTTGATGTCTTGTGGACTTTTTTATTACCTATCAGTTGAACGTTTGTTACATTTGCTTCTCTAT
TTTTATGTGATATGTTCATGAAATTTCTTACCATATTCTTGTTATCTCACATGCTGAACAGATTTGGGCTAGCCGCTGGT
CTCCCAACATGTTCGAGAGCCGCCTTACAACGAGATAATGTTGGTATACCAGTTTTTGCTACGATAGCTGATGTTTTTTT
ACCTTGGGGATTATCCCCCTGCCTCTGAGCTACTTATGATAAGCAATGGAAATTGAATGAATGACGAATGACGTACATCG
TTTGGATGGAGTGCCCGAAATTAGTTCTACGCGATCCCCACCCCCACATTCAGTTAAAACAAGCCAAGGCAGAATACGTT
GCTAG

>ucsf_hc.01_1.G217B.00087
AAGCACAACCAGCACATCTCCTTGAACGAGGGACTCTGACGAATGGGCTCCTGCTGGTCAATGGCCACTTCTTGCAGGAG
TGGAGACTTGCGGGGATGTTGGGGCTGAGCTCCGCCCGGGCTTTATCGAGGATGACGAACAATGAAAATGTTATGCCTCG
CCATCGCCCCGATGTTTGTCCAAGCCGTGCTCCGTGCACCCAAAATCTGGAGAAGGGTTTGTGGGGGAATTATGTGATAT
CTGGAGGAACCAGGGAATATCAAGATGCTGGATGAAGGTAAGATTGATGCCGTGGAGCAAGAAGCGGGCATGCAACAACC
GATGCTCCTAGAAAAGCCCATTCCGCTCCCGGACGTCAAGGCTTGAGAGAGACATGCTGCCGAATGTCTGAGCAAACAGG
CTATTACAAAGGGTGACTTGATATGCATATCTGCCTCTTTCTATGCAGGGGAGTGTGTTTGCAAGAACCAAGTTGGTATT
CCTGCACGGTGGGGCCCCCCCTTTTTTTTTGCTGTGACCCATGACGGGTTTGATAGGGCGCCTTCTTTCCTATCGCTGCT
TTCTCTTGTCCTTCATCTTCCCACTGTTGGGCTTCATTCCGCGTCTGTTGTCTGTGCGTGTATTATATGGGGCGATCGTC
GACTTCGCGCTTGGACTAGATGGATGAATCCTCAACCCCATTCCTGAAGCTTAATGGTTCAGAGGATCGAGAAGCCCATG
TGAGCGCATGTGTCTGCAATGGGCTTAGCTCTTATTTTCGTGTCTCAGCATCTGGCTGGTAAGCGAGATGGATTTTTTGT
CTCTCCGCTCTTTGAAAGGGTTGTGGATCCGTGGGGTCCTCCATTTCTGGGGCCCGAAGTCAATCTGGCGTACTATACGC
TGCAGAAACGTCGAACTTATGATCAAGTGGGAACACCACGGCCGTACAGCCTAATTTCCCCATGAGCATTCCCCGTAATT
CCCACACCGGGCTTTCCACTCTGGGATCGATTGTCAGATAGTGTTACGCCATACAGGTCGCTAGCTGCGTGTATTCTCCT
ACAATACATGATGCCACGACAAAGCCACGTGCAAGTGACTGAAAGCATGATACACAATACGACCAACCCCCTGGGGAAAT
TACAGTTCTCTGAATTCTAATTTCCTTTGAAAAGATCCCCGAATTGTCTTGGGTATCCCCATACAATTGTAAGGGTTCGC
TGCTTTCACTGTTTGGCCCAGCTCCATTATCCAGGCTTCAGAATGGATATATAACTCTATGTTGTTTCCTTTTTCCCCAA
CTTCTACTTTCTACTTTCTACTATTTACTTCATACATCAGTTCCCAGAAAGTCTAAATAAGAATCTCCCAATATACCAAC
TACCAAACCTCGCAAGAGAAATACGATTCTCCTCAAACTACCAAACAACTTTCAAGCAAAAATGTCTCCTGATACCGTCA
GCATTGCCCCACCAAAAGCCCCCGAGACTGGCCCGGTCTTCGTCCGCAACAGCGGCGGCCAGTGTATTGTGATGTAGAAT
ATCTACATCACGATACGTGGCATCTGCCACGGGGGGAACATTTTACAGAGTGCTTCGACCTCAGTTACATTGATATTGAA
AACGACCAATTTTTCTTACTCCCTCCGTGGATCCAGAGTTCCTCCAGTTCTCTTTGACATTGCTCCTGTTATTTGCATGT
TTGGGAACGGTTATGCGAAGTTTTCGATCAAGAGTGCGTGTTCACACTCCGAGAGGCGATTGTGGAGAGGGGGATAAAAG
AAGTCAAAACTACCAATGGCCGCTACTCGCTGCTTTCCTTGCAACTAGCACATCTTCTCTTTACCTCCTCTTCTTCGGAT
GAAAATTACGCAGCCAACTATCGATCTTAACCTCAATGCCATAACGACCCGTCGCCGCCAGCTATGATATTACTAGAGAA
AAAGGCAAAGAAAGGAAAAGAAAACGAACACTACAGACACTCTCCCGAACTCTGCTTCTCAACAATACACAACTGCCCTT
TTCGTGTTGAGACAAACAATGCTCCTGGTATCTACCCGGATTTCCTGATGCGGTCTTGCCTTCTTCACGGAGTTGTTTTC
GCGAGTACGGTTTCTATATCCGCGCAAATCAAATGTATTTGATCTTGGCATGGAGGCTCTGTGAAATCTTCCCGTTTCCC
ACTAGCCTTCCCATTTCTTTGTTTATTATTCTTGACGTTGTTGATGCGAAAGTCCTGGTCATCTCCCCCTCCCCCTTTCC
CCCCCTCCCGGCCCCCACCCACTCACCGGTTTTTTCAATCTGATCAGGCAATGCCAGTTATGTTGTGATGTTATCCCTTC
GTTTTTCTCAGTTATCAGAACGTTGTACTCGTACTTAACATTGGATCATTGGATATGTACCGCTTTCTGGCCCCTTCTTC
CGGTACCTTCTCCGACATCACTGTCACTCTTATCGGTCTTCACTCGCAGAACAAGCCCATGCAATTCCGGACTTTAGATT
GTGCTGTCCGACTGAGCATTCGGAAGTAGCTTGGGGAAGAGAGTGCTAGGAAGGGGAAAAAAAAAAAAAAAAAAAAGAAC
AGGGTGAACATCATTGGTCATGCATGGATGGATGGGGCGGGTGCTGGATACATGGGGTTTAAAAAATTGAAATGGGATAT
TTTCTATTTTCTCTCTTCCCTCGCCTTCGTTTCCCTATGTTCTGTCCAACTCAGCCGGCCGCCATAAATGCAATGTGTAT
TTGTTGCAAACCCCTATATCTTTTCATCAATTTTTGTTTCCATTATCATTCTTTCTCGGATATTCCATGTTTTATGATTT
CCATTTGTCAAATTGTTATTGCCATTATTAGGCCATTTTACGACACTCATTATACCCTGATCCACTATGTACTTCTTCCC
CCAATATGATGACTTCTATTTTTTTTTTTTTTTCTTATTACTCTGGGACTTTTTGACTATTTTTTCGCCATGATTTTTTC
TTTCTCACAAGGGATAGGCTGGTCATCTTGGACGGGCCAGTTCCCCTTTTCTGTATTGTACTCTGCTGCTGTGCCTGTGC
TGAGCGCAGCGAGTTCAGACGACATATACATTACATAACATTTATCTATTCAACCACTAGTGAATGTTTTCTTGTTCCTT
TTGCTATCAATGATACTTTATATTTAGTAGTAAAAAGTGGAATTAAGATGAGAGTAGATGCAATTTTACATTAAATTGGG
TG

>ucsf_hc.01_1.G217B.00088
GGTTTTGAAGGCAAAGAATTTTGCGGAGATTGAGGAGAGGGAGAAAGAGAGGGAGCGGGAGAGGACTAGAAGCGCTGAAG
GAGAAAAGCGTGGGCAGGAGAGAGGTATTGGGATAGGAGGAACAAAAGGAGGTATGGAGGATCCTGTTCCGATTCCTGCA
TCTGCTGGCGCTCAGGGGGATAATGTGCTGTTGGTTGGGATATCGTCGGGGGAAGCCAGTGGCTATATCTGCCCCCCCCA
GGGCAATTTTACGCATGCCAACCCGCCCAAGATACCACCGCCAAATTTCGATTCATTGGATCCAACACCAGCAGCAGCAG
CAGCAGCAGCATTAACACGCGATCAGCACCAAAACCAACGTCAAGCACCTCCACTCCCTTCGAAAAATCAACCACATATC
AGCACGCAGGATGATTGTCCCAGCTCGCCGTCCACTGACACTTATTCGAGTGCTGCCGAAAGTTTACTCGACCCTGATGA
GGAGGACGAGTTTGTGCTTCAAGATCTTCCCGATGTTAGCCCTTTGCGCATTGGCGAGGAGAAACCCCCGCCCTATACAC
CATGAGACGGGCTTACGTTTGGGGTGGTTTCTTTTAATAGATTATGATATGAATACACTGCATACAGTGCGGAAATGAGG
CGACTAACCCCCCTCCCTTGTACAAGCGTTATTCTTATCTCTCCTCTTAATGATTTCAATGACCCTCAAGATACCTTGAT
ACGAAGTTATGAAAAAGTCCGGAAGAGAGAGCTACGTGGGAAAGGAAAGGAAAAGAAAAGAAAGGAAAGGAAAGCTTCCC
CCCTCACCCAATTTAATGTAAAATTGCATCTACTCTCATCTTAATTCCACTTTTTACTACTAAATATAAAGTATCATTGA
TAGCAAAAGGAACAAGAAAACATTCACTAGTGGTTGAATAGATAAATGTTATGTAATGTATATGTCGTCTGAACTCGCTG
CGCTCAGCACAGGCACAGCAGCAGAGTACAATACAGAAAAGGGGAACTGGCCCGTCCAAGATGACCAGCCTATCCCTTGT
GAGAAAGAAAAAATCATGGCGAAAAAATAGTCAAAAAGTCCCAGAGTAATAAGAAAAAAAAAAAAAAATAGAAGTCATCA
TATTGGGGGAAGAAGTACATAGTGGATCAGGGTATAATGAGTGTCGTAAAATGGCCTAATAATGGCAATAACAATTTGAC
AAATGGAAATCATAAAACATGGAATATCCGAGAAAGAATGATAATGGAAACAAAAATTGATGAAAAGATATAGGGGTTTG
CAACAAATACACATTGCATTTATGGCGGCCGGCTGAGTTGGACAGAACATAGGGAAACGAAGGCG

>ucsf_hc.01_1.G217B.00089
CTCTCAGGCTCTAATAACCCTCTAACTAACCAACCCTAATCCTAACCGAATCCCAACTCCTAACCCCTAATTGCTAATCT
CTAACCTCTAATCCTAATCCCTAACTCAGTGTTGAGGCGGTGGTGGTGCATTTGCTGAGATGGTGAGTGTGTTTTAGATG
AGGTGATAGCAGTTGAGTGTTCAACTTTTTTAAAACCATGTGTACACGGTAAGTGTAACCCGAAATCCAAGTCATAGTTG
GACGAAACAATGTGTCCTGCCGCCAGCCAGCCGTCCGTGGAATCCCAATGATGGGTATATTTACATACCGCAATGAATAA
CCAAAGGTTCAAACCAAAGAATGCCAGCAAGGGGCGGAACAGACTCTCAAAACAAAAACCACTGGGAAAACGGCCCTCGA
TCTTCCATCACATGCGCGGAGTACTCCAGATTGGACACGAGATGGCGTTGCAGCATCTTGGAGTCGTTCAAGACGCCGAT
ACTGATGACATCCATGCATAGTATTCGAGCTGGCCCCAACGAGTGAACTTCAGCGCATGGAGGCCCTTGGTGTGCCATTG
CTGGAGGGAAATGAATTAATTCTCTTGATGGCGACAAGATGCACTCTATCAATAGGTCTTACATATTGATAAAATAGAAT
AACTGAACTTGTTGTAGGGCTGCGCGCAGCAATGTGTTAGCGGCTCGAGATATGTCCCATCTTAGGCATTGGAAAACCTC
GCGCTTGATGGGCCACTCTTAACTGTGGCATTTCTTTAATTGAGCGCGAGTGAAGCGCGAGAATTCCCCCATCGACTGTT
TCTGGAAATTTAGCGAATGTAATGCTTCTGGACTGCTCTCGGAGTCTTTGATTGTAAGTTAGATAAATCACCATTCCGAT
CCCTTCGTCGCAAGGCAAGTCCATTACCAAACCTCCAATCCCAAATACCCCCGGCGCAAAACTGTACACCTTCACCCCTA
CCCGAGCTCCCAGGGAGGACCGTCCTTACCCATTCATCCTCTCGCCGGACCCGGGGAAGTCGATAGAGATGATGAGGTTG
CTCTCGAGGCGCTTGTTCCGAATAGGCTTTTGGGTATAGGGATGGAAGATTTGACGAGGATTGGTTGGGGTGCTCTAATG
GCGGCTATAATAGTTTGACGTTGTGAGGACGATATATCAACTCATTTACTTTTTTCTTTGATATTTTTCTTACATACCTT
TTCATGTATGCGCGTCAGTGCGGGGAAGATTCCGATATTGGTATTACGTCATCCCTTGATCAACCTCAATTTAACTAATA
ATTTAACTAAGGAATAAAAATCCGGAGACAAGATTTTAGATGTTAAGGCTTGGACGGAAAGAATCTTTACTGCTTTACAG
CTCTTGCGACTCTGCATCCCTCTGTACCTCCATGCTCCTAATGCGCTCTACATAGGAACACCCTTTCTCGCCCTCCAGAG
CACCGCCGAGCACCGCCATCATGGTTGTTGATGAACGAGATGACCCTCTTGTCAAAGCCCTCCCACCCGAAACAGATTAC
CTGACTTATCTCACCATCCTAGAATACCAATTGACGCGGGAACGCCTGCCGATTCTCCACAATCTTCTCCAAGATGAAAA
GCTGACGGTAAATATTGGCTGGGACCTGGTCCAGCTGCTTCTCCCTATGATGCCGGCGTCTCAAGAATGCCTACAGGATG
TGGCCAGGCTAGGGAACCCGCGAGAGGTTATTTTGCGGGTTTGTAATTCATTGATGAAGTTGGAGCCTGTGCAGGACGAG
GATGGAGATGATGGGGGCGGAGAGGACGACAGGAGACTCAGTGAAGCCGTTGGAGAGGTTAAACTGGAGGAGAAACCCCA
TATGAACGAGGACGACGAAAATGCAGACGATAAATTATTAGCGGCTACCTCCAACGTGCCCGTCCACGTCCTGCAATTCA
ACTGTCTCCTTTCCATGCTCTCAGTCCTCCACTCCCGCATCCAGACCAGATACCCCAGCCGTTTTGTTGCTACCTCCCTC
CAAGCCGTGCTGGAAGCATACACTGCATTCCCAACCGTGGAAACGACAGCCGCAGTGCTAGAATTCTTCAGAGACATAGC
GGGAAAGAAACGTCCCCGTCTCCCACCGCGGAATACGAGCGAATCAATATTATTGACGCAGAGTACGCCAGAGACTGCTG
CGCCGGATCCCGAAGCTGAATCGCATCCCGGAACTGTAGGGTCTGAGGAAAGCGCTTTGATCAATAGACTTATGCAGTTT
GGTCTCATTGAGCTTTTGAAAACATACCTTCTACATTGCGTCAATGCGGCGCCTGCTGGGATGCAGTGGGCACTTCGGTT
ACAGGAGAAACTGGATACTAGGAACCAGATGCACTCCTCTCTAAGCTTTATTGGGGCGTTTGGGAAGGAGGAATATTTGA
AAGAGCGCGATATGACCGTTGGGAAGATTATTGCACTTTCACGAGATTTTGGCATAGAAACAAATGAACTGCTGGATATC
ATTTCCAAGCCAGGTGACCAGCAGCCACCTCCTCTAGACTTTGAAGAAACTCCGAAACACGCGGAAGATATCCACCTTCA
AAGACACGGTTGTCTCCTGCTGCTGGCAGCGCGGTCTGCGGCTGATAAACTGCTCTCGTCAGGCCAACCAGTAAAAGCTA
TTCCAGTCTTCCCTGATCTTGCCGCCATATATTCACATTTCCTCGGCGAAGGTGAATCTCCATATTCAGTTGTGATGGAA
GAGCCCGAAGCTCTGGTCGATTCGCTCTGTTCGCTGGCCGTCATTGCGAGTTCTAACCCATCTTCATCTCCTCCAAACGA
AACTGAATTTACCCAATTCATCATCCAGCTCACGGCTTGTATCCGTGCGCCTGGTTTCTGCAGTTTTAGCCGGATGGAGC
GCGTTCCGTCAACAATATTTCACAGCAACCCCGACCCAGTTGTCCGGTTTAATCTCATCCGACAAATTCTCGAGGTCGAG
GATATACAATACGCCCGAGAACCAGCAATAGGATGGCTCAAGGAGGATCTTCTGGCAGCAACAACGCCGAACGTACACCC
TGATCAGAAAGAAAACCCCTTCATTGACCCCACTCACTTCGCCATCCTCTTCCCACGCATCTACGAACCCATCCCGGATG
ACTGGCTTTCCCTCGGGACCGCCAAAACCGACCACCTCATCAACACCTGGCTGACATTTATGCAGCATCTACTTCCCTAC
CATCTCGCCATCCTGAATCTGTACTATTTCCTCACCCAGTCCGCAACCCTCTACAAACAGCTACAGATACAGGAACTCCA
CCCGGCCTTCGAGTCCAAGTTCCTCGTTCCGCTGAGGACATTCGCGCAGCAGATATCGACGGACGCGGAGATCAAGGCTC
GGGTTGAGATGGAGATTGGCAACGAGGCGGAGCAGGTGGGCCAAGGTGCAGCGGAGTTGATGTTACATATCATTGGGGAG
ATTGAAGATGCCTCGGCTGGATTGTTGGTAAACGTCGGGCAGGAGGGGTCATCCAACTGAATACTCTCGAGTATCATCTT
GCTTACAAAGGACCAATAAAGTCCAAGTTTTGCTAGTTGGGTTTCTTCATCAAGTTTGTCAGTTGTTAGTTTAGTTTTCT
TAACCTTTATGGGTTCATTTTATTGTCCAGGTCTGTCGCCTCAACTCTCTCTGTATTATAACCTGCTTCTTTTAAATTTG
GCAGCTAGTCATACAGATACGGTTATAACAGAGGTTTTAACTGCTTCCACGATTTGAGCTCTCTACAAAATATAGATATT
TACGTACACACTATAGGAGTTTTAAGAGGAGTGCAATGGCTGACGAAGGAAACCACAGCATAGGACCTAAAAGATATTAT
AGTCCTCCTCCCGCTTTATAAGAGGGCGCAGTAATTAAAGTGATGTTTGAATGAGCAACTGTGGCGTTTCCAATTGCAGG
GATCACTAACTCCCGCACGAGGATCAATCATTCCGACGCAAACATCTCAGCCGTCTTCAAATTTTTTTTATAGTTACCTC
GTCCGTCGTAGATGCGCGGTAACATCAGATCCATTCTTCTTTGTTTTTCGCATCCTATCCAACAGCCATTCCAACCATGA
AGTCAAAATCAGGTTCCAAAATCCCAACAGCAAGATACAGCGCTGTAACATTCCTTACCATCCTTCCCGCGAACAACTCC
GCATACCACCCCACTGTCAGCCACTCCCAACTTCACGATCTCGTATTAGACGACCTGGACAGTTCAACAACAATCCAAAA
TACATCCATCTGGCACTCAACTTTGAAATCTCAGAGATCAAGAACAGATCTAGATAGTAGCAATAATGCAGAAAGCAGCA
GCAGCAGCAGCAGCAGCAGCAGCAAGAGGAGGGGGAGCAGCAGCAAAGGCAGCAGCACCCTCTCACACAGTCATATATCC
CGCAGCACCGTTTCCAGCAGCAACATCGACCACACCAACATGCGACGAGTCACTGTGTCAAACGCAGAGTACATCTTGGG
TTCGCACCTGCGCAGGTCAACACTATCCGGCACGGGGCGCATCACGCATTCCAAGCTGAGTGGGTCTGAATTCCTGTGCA
CGCCAGACGACAACAATGACATCCCCACTACCACCACGACGCCAAATCCGGTTACGAATATCGCAAAAACTGAAGTCGAC
AAAAGCCATATCCGCAACTCCATCGTTGGCCCATTGCCGTGCACCATTAAACGGAGCAAGCTCGACAATGTGAAAATCTC
GCAGAGCACGATTGAGGAAGCGAGTTTGAAGGACTGCAATATCGAGGGGTGCCAGATTTCGAGGGGGA

>ucsf_hc.01_1.G217B.00090
CACAACGTCAAACTATTATAGCCGCCATTAGAGCACCCCAACCAATCCTCGTCAAATCTTCCATCCCTATACCCAAAAGC
CTATTCGGAACAAGCGCCTCGAGAGCAACCTCATCATCTCTATCGACTTCCCCGGGTCCGGCGAGAGGATGAATGGGTAA
GGACGGTCCTCCCTGGGAGCTCGGGTAGGGGTGAAGGTGTACAGTTTTGCGCCGGGGGTATTTGGGATTGGAGGTTTGGT
AATGGACTTGCCTTGCGACGAAGGGATCGGAATGGTGATTTATCTAACTTACAATCAAAGACTCCGAGAGCAGTCCAGAA
GCATTACATTCGCTAAATTTCCAGAAACAGTCGATGGGGGAATTCTCGCGCTTCACTCGCGCTCAATTAAAGAAATGCCA
CAGTTAAGAGTGGCCCATCAAGCGCGAGGTTTTCCAATGCCTAAGATGGGACATATCTCGAGCCGCTAACACATTGCTGC
GCGCAGCCCTACAACAAGTTCAGTTATTCTATTTTATCAATATCAATGGCACACCAAGGGCCTCCATGCGCTGAAGTTCA
CTCGTTGGGGCCAGCTCGAATACTATGCATGGATGTCATCAGTATCGGCGTCTTGAACGACTCCAAGATGCTGCAACGCC
ATCTCGTGTCCAATCTGGAGTACTCCGCGCATGTGATGGAAGATCGAGGGCCGTTTTCCCAGTGGTTTTTGTTTTGAGAG
TCTGTTCCGCCCCTTGCTGGCATTCTTTGGTTTGAACCTTTGGTTATTCATTGCGGTATGTAAATATACCCATCATTGGG
ATTCCACGGACGGCTGGCTGGCGGCAGGACACATTGTTTCGTCCAACTATGACTTGGATTTCGGGTTACACTTACCGTGT
ACACATGGTTTTAAAAAAGTTGAACACTCAACTGCTATCACCTCATCTAAAACACACTCACCATCTCAGCAAATGCACCA
CCACCGCCTCAACACTGAGTTAGGGATTAGGATTAGAGGTTAGAGATTAGCAATTAGGGGTTAGGAGTTGGGATTCGGTT
AGGATTAGGGTTGGTTAGTTAGAGGGTTATTAGAGCCTGAGAGAGATGATATAAGCCATTTCATTGGCATAACCAACTAA
CTGACGACTATTTTGTGATCTGGAGGCTCAACTTTGACGACACCTGTCAGAGGAATCGGCTCTCTTTGGTAATTATTATG
ACTTTAGTGAATCACGGTTGACCTGAATGATGTCACCAGTCTTCTCTGCCGCTCGATCCGTCGATTCGATTCGTTTCGCC
TCTTTTGCTGTACTATGGAGGTCAAAATCACAGTGTCTACTCGGATGCACCGGCAACGCGTTTGGCTAGGGGAAAAAAAA
AGGTTTCCAGCTGCTGCAGCTCCAACCTTTGAATCCACCGCGGGATCAAAACAAACAAATAAACACCAACAAGGATTTCA
TGATAATTGAGTTTTATTACGGCATCCCCACCAATAATGGCCTGCGGCAGGATCGGGGTTCCGTGGGTCGTTTTCCCACA
ATCATTGACAACCTTAATCGTTCTTGAGATTTGGTGTTGATTGGCCGTGATGCCGGGGATCCGTGGCACCCGTGGTCGCC
AAATAATTGAGAGCTCAAGGAGCTGTGTTCTTCAGAGGCAAAGAGAGAGTGTGGGGTAGCAGCAAAAAAAACATATATAT
AGTCAAAAGACGGGGATTAGAAAGATCGATCACAAATCCTTCTGGGTGCTTCGGCACATATTCCCGACATCTGAGAAGAG
AAAAGAGATCACTTCCTCTTTTTTTAAATCCTCCTAAGTCTCTCTCAGAGTCTCTCTCTGTTCATGTTGTCCGCTATAGT
ATTCTCTCTTTCTGCTTCTTCTCCCTTGTCCGTCTGGATGCTGCTTTACGGATGAATTAATGGTTCTCTTCTTTTAAGCT
CCCTTTCTCTTTCTTCTCTTGGTCCTGTCTCCTCTTGCCCGGAGTGGTTGTTGTTTTTCTCTGCCTGGGGTTACTACCTT
GTTGAAACTGGTACACCCTGATGTGAGTGTTCCGCAAAGAAAGACAAGATCCTCGATTCCCCCGTGATCTTGCTGTAGCA
AACATCTTCATCTTCCTCCCCCGCTACCGCATTCCCCGCTGTGGCTGCCAGGAGACACAACTTTGCGGTGCCGTTGTCCC
GGGCCGTGGCAGCGGCCTCAAAAGCTCCGGCAAGGATAAGAAAGAAGCAATTGCACCCACTCTCTCCTTCCCCTACGCGC
ACACCACAACCCCAAAACGATAATGGCGACCGAAACCCAGCACTTCACCTCCACCTCTTCTCCCACCTTTACCTCCTCGC
CTCTGCGCAATCAGCTCACTGGATCGCATAACTCTTCCCGTCTACAATTCAACCACCTAATAAAAACCCGTGTCAAATCC
GCCTCCGCTCCCCCAACCTCCGCCGCAGCCTCCTCAAGCTCAGACACAACATCAATGTCAATACCATCCTCTTACCCTTA
TGCGCATCCCGTAGACGACCCCGCCCCGATCCGACACGACAAACCCAGACTCCTCAGACGGTTCACTAACCGCCTCCAGC
TCACCTACTACCGCTACGAAGTCACCTATGGCATCTACGTCATGACCCCCGAGGAGAAATTCGTCGCCAACACCTTCCTG
CTTGTGTTTATCTCGCTGCTTCTCTGGGGCTTGTTTTTATATTTCCCGCCCTTGCTCTTCCAGAAACTGAGCCGGCTAGC
GTGGATTTTGACGGGGGCGGGCATCGATGGCGTGAGGGAGAGAGTGTCCGCGGAGTTGAAATTGGTCAATGGCAGTACTG
GTGCTGGTGTGGTTCCTTGTCCCGGCGGCCCTGGAAGTACTGGAGTCACCATAGCCATCTCACCAACAGCTTCTCATCAA
CTGTTACCGCGGTCTTGAGTGCAAGAAAGAAAGAAAAAGAAAAGAATATCTCATTTTTGCTCCGCTATGAAAGGCGTTTG
CCCTCTCTTCTTCCGGTTTGTTTTTTGGCTTTTGGTTTCTTGAACATTGCATTCCTTGGTTTTCCGGATCAGCATAATAA
TATTATTAACAACGTGGTTTCGCCGGTTTCCCTCGCGTTTGTCACCCTTGCGCTCATACATGTGTGTGCGCCGTCTACAT
TGTTAAAACGGGGAACAATTAATAATTGCATTTGATTTAGTCTTTCCCTGTATGTTCTGTGGTAGTGGTAATCTTTCTAC
TTGGAATTGCATACGTCAATTGTGAACGAATTGGTTGGCTTACATCTACCCTGGTCCTCATATCTCCTTACCGGTCTCTA
CGTGATCGAAGTGGGTGGATCCCGCCCACGCTGTTTATGCCTGACTTCCAACAGAAAAAAGACTATATCGTGCGATTCAC
GCTTGATGTATGGATTTTTTTTTTCCTCTCTTCCTTTTTTTTTTCGTTTTTGGCCAAGCCACAGAACACCCATTGTATCC
ATGGATAGATAATTTGTGGGCGCTTCAGATCCGCCACTCTACTAACATGGATGCCCAGATCGATTTCTTCGAGCTATGGA
ATGTAGAGATGTCGATTTTTCAAACGTTTTGTCTCACACTAAGAATTTAAACTGAAATCTCATTCCTTAAGTGTAAAATG
ATATCATCAGACTCTGGCAGTGACACAAAACATGAAAAGGTGAATTGCTGTAAAGTCCTTGTCATCTTTGTGTACTGGAA
AAACCAGACACGGGCAGGCAAGGTTTAACCACTTGACTAAATGGGTCACACATGATAATAGCTGGTGCTGTTATTGGAGT
CAGTACTTTATATATATAGTTAAAGCCCCCAGGGGATGCCTAAGCCCTCCCAACCTCGGGCGTGACACTCTGATTCAAAC
TTCATTTTGTTGTATGTTTATGTATGGCAGATAGGACATCATCTGATTGATCTGGTTGCCCTTTCGCTGCTTTCTTGCTA
CATCATGCTTTTGTTGTCTGTTCCAAGCACCCATGTATGAAAAACAATGTC

>ucsf_hc.01_1.G217B.00091
GCAAAACGGGAACATCTTGTTCCTCCCACAGAATAGGAGCAAGCTGCATCCTGAGATCTGCTGGGCACTGTGTAAAATAG
GGGCAGTACAGGCCGCATGCACCCTGTACCCCGTACGGAGCAACTCAGCCACAGAATAAAGAGTATGCTCATTATGACGA
CAAAAAGCAGGAAGAATGAGAAGAATACTTCCTCGATTGGTACTCTGAGCTCTACTATTTCATATCTGTGTGTGCAGACA
GTGTTGTCACTTCCTGTGTCTTCTAAGGCTGCTTTCTTTGATTAGAGATCGCTGCCGTTTCTTCTCCTTCTATCTAGGAC
ACTGTGTTGGATCAAAGGATTGGATATATGGATGAAGGTTTGATGTTTAAAAGGGAAAACATAGGGCGTAAATATGAGTT
CCAATCTGGAGAGAGGATTTCTCTTTTTCTCGTGTTAATCTTTAGCTCTTTATATTTGATGGGGTGGTTCAAGTTTAACT
GGC

>ucsf_hc.01_1.G217B.00092
CAACTCCCCTAGCTATCCAGGCTATCCTGTTCTCACCGTGCCACGGCCAATCGTCGCCCCTGTTCTGCCGTGGATCAGCC
ACTAATGAACCAGGCCAACCCTCATTCCTCCAAGCAACAGAGCGGTGCTGTCGTCAGTGTTTCGGAAAGTTGATTTCGAA
ACCCGCCTCCTTCGAACGAACCCATCTCTTTTTTTTCCTGCCGTGTCCATCCCCCGATTCCTGCGTCTATCTCTCCGTTT
TACTACCCATCGCATTCGTTCTTTCATCGCCATCTCCCGCGCACTCCGTTCAGCGCTCTCTTCCGGGAGAAAGGTGAAAA
CAAAATCCGTGAGAACATGGCAGCGAACGACTTCTACCAGCCTTACACCTCAGACCACTCCCAACTGCAACAACAGCAAC
AGCAACAACACCAACCCTTAAATCCCGACAGAACGTCTCCTCCGCCAGTCTGGTCCAACCAAAGTCTTCCTCCACTTCGC
ACCCCTTCGCCATACGGTGCGTATGGAAACCCCTATGACCGCGACGGTAGTCAGTATAATCCCCGCTCAGACCATGGCTA
TCCCCCTTCCCCTGGAGTTCAGAGTTTCGGAGGAGCTGTCGGCGGAGGCATAGGCATGACGGGAAGGCCGCATGGCACTG
ATTACTACGCAGACGATATCCCTCTCAAGGCCAATGCTCAGCCAACCACTGGTGGACGGCCGGAGTGGATGGATCCAGAT
ACCCATTACCCCCTTGAGCGAGAGAGCCAACGCGTGCCACTGAACCCAAACCCGACAGCGAGACACTCGAAGGGATGGGA
GAGGAAAGGGAGAAGGTGGCTGAAGAAGAAGATACCTTTTGTAACGTACTTTGTTACCCTGGTGCAGGTTGCTGTGTTTA
TTGCGGAGTTGGTTCGGAGTGCCCAATTGACAGGATCCCCAATCATGACCAAACCACAGTTTAACCCCATGATCGGCCCA
TCGCTCTATATTCAGATATACATGGGTGCCCGATACGTTCCGTGCATGCGGAACGTGGAAGGCGTCCAAAACAACCCAAA
TGCCACGAACGGCCTCGTCCCCTTCCCTTGCCCAAATACCACATCCTCAGACCCCTCTGCTCCCGAAAACCTATGCCCTC
TTTCCGATCTCTGCGGTTTCAAAAAGACCAACAAGGTTCATGATCCGACACCCCATGGCAGCCTTGACGATAAACCAGAG
CCAAACCAATGGTTCCGCTTTATCGTCCCCATCTTCCTACACGCCGGTCTGATCCATATCGGATTCAATATGATGGCCCA
ACTCACCATCGGCGCAGACATGGAGCGCACAATCGGTTGGTGGCGTTACGCCGTCGTCTACTTCGCCAGCGGCATCTTTG
GCTTCATCCTCGGCGCCAATTTTGCGCCCGCCGGCATCGCCTCCACCGGCGCCTCGGGGAGTCTATTCGGGATCTTCGCC
CTTGCTTTTCTCGACCTTCTGTATTCCTGGAGTAGTCGGTCGAACCCCGTCAAGGAACTCCTCATTATGCTGATTACGAT
CGCCATCTCCTTCGTCCTTGGCCTCCTACCCGGCTTGGACAATTTCTCGCACATAGGCGGTTTCATGGTTGGCTTGGTGC
TGGGCATTTCTGTTCTTCGCTCACCGGATAAGCTGCGCAAGCGCATCGATTCGATAACTCCTCATCACGATCCCTATGAC
CCACTAAGTGCTAGCGGGGCCCTAGGAGCCGGAGCTGGGGCCGGAGCTGGGGCCGGCGGTGCAATTGATAATCCAAAGAC
GGCGTTCATGGTAAAACAGCCTGTGAAATTTTTCCAGGGGAGGAAGCCGCTCTGGTGGGCGTGGTGGGTTGTTCGGGCGG
GGACCTTGGTGGGGATTCTGGTTGCGTTCATCCTGTTGTTGAATAACTTTTATAAGTATCGGTCGACGTGTGGGTGGTGC
AAGTATTTGTCGTGTTTGCCTATTGCAGGGAAAAATTGGTGCGATGTTGGGAAGATCGGTTAGGAAAAAGAACAAAAATC
GACCACCCTCGGCCAGCTACCTACGTATCTTACCAGCCTGCCTCTCTACTTACCCTTCTGTCTTGTATTCCGTCCCGCCT
TTTCTAACGACCGACATGCCTCCCCCCTCCCGGTACCTCTCCCAATCCGCCAAGTTCCTAAGAACCCACATGGCGAAAGA
TTTCTTCCTTTTCTTTGCTTTACCCCTTACGCTTTTGTTTACCCGGCATCTACATAGAATAATACCATTTTGTTGATTAT
TTATCTATATTTTTTTGTTGCTTTACCTTCATTTCTTCGGTGTATGGCGGCATAATATCCTTCTTCATTTTAAATCTTTT
CTTTTCTCCATCGAGAACCCGTGTTGTTTCCCTGTCTTGTTATCTGTCTCGTTCTATTATCTTCCTCGTAATTTGGAAGA
TGGATACTCCAATTTGTTTCACCCTTCAGCTCCTTTCGCTGCCGTTTAATGGTTGGTTTGTTCAGTACATAGATTTTGGC
GTTAGATCGGTTTTTCCCCCTTTAATTTTTCTTCGCACCTAGTATATCTGTCGGGTTGTGCTGTTTATTTCACTCCCACC
CGGTTTTTAATTGTTGCCTGAAATGTCTTCACATTTTAATATACTCCCACGACACTTGCTTTTTGTTTATGCTCTGGGTG
GGTTTTTGTGTGGGAGTAATTCATCTTTTCTCTTTCCCTTCTCCCACTCTTTCCCCTACCCCGCCTTTTTTTTTCTCCAG
CTGCCAGTTAGAGCATCGAGGGACATACAAGAGTATATCGTTAATGATCACCACGTTTCCCAGGCCTTGTTGTCTGTGTA
GCTAAATTCTTCCCCTGCGTATCGTAATCCACTATTCTTCCGACATTTAACAATGGACGACACTATATCCCAACCACATA
CTCTCTATCCACCCCCTGCCCCTCGATCCACGGCAAGCACGCCTCCCACAACCGCCTAATCTCACCATCCCCGCCACCAA
CCACCCGCTCCCACGCCACCCGATCCCCGCGCTCATACCATGTCAAAAAACCCGC

>ucsf_hc.01_1.G217B.00093
CCGCGGGGGACCCGTTCTTCGAGGGCGTGGAGGCCGGGTATGCGGATTTTGTGTTTGCGGGTTTTTTGACATGGTATGAG
CGCGGGGATCGGGTGGCGTGGGAGCGGGTGGTTGGTGGCGGGGATGGTGAGATTAGGCGGTTGTGGGAGGCGTGCTTGCC
GTGGATCGAGGGGCAGGGGGTGGATAGAGAGTATGTGGTTGGGATATAGTGTCGTCCATTGTTAAATGTCGGAAGAATAG
TGGATTACGATACGCAGGGGAAGAATTTAGCTACACAGACAACAAGGCCTGGGAAACGTGGTGATCATTAACGATATACT
CTTGTATGTCCCTCGATGCTCTAACTGGCAGCTGGAGAAAAAAAAAGGCGGGGTAGGGGAAAGAGTGGGAGAAGGGAAAG
AGAAAAGATGAATTACTCCCACACAAAAACCCACCCAGAGCATAAACAAAAAGCAAGTGTCGTGGGAGTATATTAAAATG
TGAAGACATTTCAGGCAACAATTAAAAACCGGGTGGGAGTGAAATAAACAGCACAACCCGACAGATATACTAGGTGCGAA
GAAAAATTAAAGGGGGAAAAACCGATCTAACGCCAAAATCTATGTACTGAACAAACCAACCATTAAACGGCAGCGAAAGG
AGCTGAAGGGTGAAACAAATTGGAGTATCCATCTTCCAAATTACGAGGAAGATAATAGAACGAGACAGATAACAAGACAG
GGAAACAACACGGGTTCTCGATGGAGAAAAGAAAAGATTTAAAATGAAGAAGGATATTATGCCGCCATACACCGAAGAAA
TGAAGGTAAAGCAACAAAAAAATATAGATAAATAATCAACAAAATGGTATTATTCTATGTAGATGCCGGGTAAACAAAAG
CGTAAGGGGTAAAGCAAAGAAAAGGAAGAAATCTTTCGCCATGTGGGTTCTTAGGAACTTGGCGGATTGGGAGAGGTACC
GGGAG

>ucsf_hc.01_1.G217B.00094
CCAGCATCCCAAACCCGAGTCCTTATGACTGTGGGAAAATCACCCAGGCCAGGGATCATTATACACCTGGCTCAACTCTC
GATCTTTATTTCTTTCTCTTTTGTTCCGAAACTTGCACTGCTTCTGCCTTTCAATGCTGCATGAAGCCGGTTGCTTCCCA
AATTTGCGTGGTTAGTGTGTATATCATGTTGGATCTGAGAGCTAAAAGTGCGATTCCGAGACCCAGCCACGATAGAAAGA
CACATACGGCCGTCCAGATATACGCGCCCACCTGATTCCGCTTCAAATTCAACCAATTTCCACGTACTTAGCTCCCTGCT
AACGGTATAATCAATCAGGGATTTGATCTTGAATAATACTAGAACATTACTCCTCTCACCTGAGTAGCAGGAACCAACAC
AAACATGGCGAACGACAGTCCCGTCCATTTCTTTGACATCACCTCTAAACTCCCAATCCCTTTCAAATCCTGGTCCCCCA
ATACCCTCCGCACCCGCCTCGTCCTCAACCACAAGAAGATCCCCTACACCCAATCCTTCATCTCCTACCCAGACATCGCG
CCCTTACTGCAATCGCTCTGTCCCGCCCC

>ucsf_hc.01_1.G217B.00095
TCTTGTGGTTGAGGACGAGGCGGGTGCGGAGGGTATTGGGGGACCAGGATTTGAAAGGGACTGTTTTGTGAGGTGGGGTT
AGTTTTGGGTTTCTTTTTTTCTTCTCTTTTTTTTCCCCCTTACGGTTTGTTCTTAAGAAATTCAATGGGTATTAGGATGG
AAAACTGGTATGCATACTTGGGAGTTTAGAGGTGATGTCAAAGAAATGGACGGGACTGTCGTTCGCCATGTTTGTGTTGG
TTCCTGCTACTCAGGGAGCTAAGTACGTGGAAATTGGTTGAATTTGAAGCGGAATCAGGTGGGCGCGTATATCTGGACGG
CCGTATGTGTCTTTCTATCGTGGCTGGGTCTCGGAATCGCACTTTTAGCTCTCAGATCCAACATGATATACACACTAACC
ACGCAAATTTGGGAAGCAACCGGCTTCATGCAGCATTGAAAGGCAGAAGCAGTGCAAGTTTCGGAACAAAAGAGAAAGAA
ATAAA

>ucsf_hc.01_1.G217B.00096
AACTTATGACATTTACGTTTCGAGTAATTCGACAAAGGATGTTTCTCCAAATCTTGTCTGCTACTATACTCGAACTTAGG
GATCAACCTCCTTTTGACAGACAAGAAATTGACAGTCCCAAACCTTCCTTCACATTCAGTCACCACTTACAGCGTACAAT
CGACTGATTAGTGATTTTGAAGTACTGTACATTTCGAGCCTGTAAAGGGGGCATACACCTGGTACATCGATTGCTTCCTG
TTTACTTGTACGCTTCCCCTTAACCCATGATTCGGCTGCTTTCAGATCTCTGGGTCTATCCGATCCCGGCTTGTCAAAAC
TAGTCAACAGGATGGATATATGCACAGCCGAGTTGCCTCTCGAGTGCCAGATCGGAAATTAGAACAAAAAACCAATCCAA
AAGTTTCTAAAACCCACAGAGTATCTAAAGCAGATACCGGAGACTCATCAATTACAATACCATGAGGCAGCCAATTTAAG
GAGCAGCTTTAGAAAGCTGACTGGACCAAATTCTAGAGCACAGCTGGTAATACCAAGGCCTGCAAGTTCTTGCAACCATA
AGCTCTCGC

>ucsf_hc.01_1.G217B.00097
GGGCTTCTTTTTGTATCTCGATGAACTTCTGGATTATACTTATACCAGATGGAAATACTGTTGGCCCTGATATTTCTCTT
GTGTTCACCTGATCTCCATGGATTCTCCTCTTTAGACGGCTCTACTCCGTAGCGTCATATATCATCCATATTCGACACCA
GTCGTCAACTCAACTTATTATTCAGTCTGAGCTTCGCGGATGGAGTCAAGTCATCCCAACTGGTACCCCGTTCACTACCC
TCAGCGCAGGCGCCCACACCCACAAGTATATTGCAACGAGTGTCCATCCTCCGGCACAGTTGTCTTTTCCGCGATCACCG
TCCTTGTGTGGTGTCCCCACTTGTTTTAATAGAAAGAAGCTCAGCGGCGAATAAAGCAAAATGCGATTGAGTGTAAAAAT
GACGACTGGAATCTCCCTTGAATTGAACCCAGCGTCTTCGAGCTTCTGGAAGTTACTCTGATACTTCTTCTTTCGTTGGC
CTCCACGAGCCCAGG

>ucsf_hc.01_1.G217B.00098
AGGCCAACGAAAGAAGAAGTATCAGAGTAACTTCCAGAAGCTCGAAGACGCTGGGTTCAATTCAAGGGAGATTCCAGTCG
TCATTTTTACACTCAATCGCATTTTGCTTTATTCGCCGCTGAGCTTCTTTCTATTAAAACAAGTGGGGACACCACACAAG
GACGGTGATCGCGGAAAAGACAACTGTGCCGGAGGATGGACACTCGTTGCAATATACTTGTGGGTGTGGGCGCCTGCGCT
GAGGGTAGTGAACGGGGTACCAGTTGGGATGACTTGACTCCATCCGCGAAGCTCAGACTGAATAATAAGTTGAGTTGACG
ACTGGTGTCGAATATGGATGATATATGACGCTACGGAGTAGAGCCGTCTAAAGAGGAGAATCCATGGAGATCAGGTGAAC
ACAAGAGAAATATCAGGGCCAACAGTATTTCCATCTGGTATAAGTATAATCCAGAAGTTCATCGAGATACAAAAAGAAGC
CCAGGAATGCCGTCAGCGTTGCGAAGTTACCCTTCTACCCTTCTCAGTGTTGTTGATACAACAGTAACTAATTTATTTGA
TTGACTACCAGTATTGCCAAGCCACTTATCAGCTCCAAGCTCCAAGACAACTCCAAGACAACGACAACGACAACGACAAC
GACAACGACAACGGAAAGCAACTTGGACGTACACTCGATGGATTCCATATTCCCCCGATGAGATACATATATTCTCCCTT
TTCGATTTACACGGAGCCTTGACAAGATGGAGGCGTTCTCCGCCCCAGCTCCCACGAGTCCTCCGCTTTCGCCTTCGAGG
AGGAGGTGCCGGGAAGTTGCTCGAAGATGTGAACGCCTATGCTGTAACATGTTCACATATTTCCCGTTGGCATTCGTGTA
CGGACTTACGACATGGTCTGTATATGTGGAAGCAAAGATAGGAATGCAACCAACAAAAAGCAGGTGGATTGGTCCTGCGA
CATCCGTTCTCGGAATAATCCTTTACATCCTTTTAAATTCTTCGTATACGATTGCTGTCTTCACAGACCCGGGTTCTCCG
TTGACGGGGCCTCGGACGAATAGTCGCGGAAACCGACATATGTATAGCTCTCTTCCCACGACGGAAACATCCGGCTATAC
AAACCTGACGGTGAGCTCGGCGGGTGGCAAAAGATACTGCAAAAAGTGCATGTGCATCAAACCTGATCGCACCCACCACT
GTTCGTCATGCCAGCGCTGTGTTCTCAAGATGGATCACCATTGCCCTTGGCTAGCTACGTGCGTCGGGTTCCGTAACTAC
AAACCGTTTTTGCTGTTTTTGATATACACATGTTTATTTTGTTGGGTATGCTTTGCAGTTTCTGCAACCTGGGTTTGGAC
AGAGATATTGAATGATACTCGGTATATCGAGTCATTCGGTCCTGTTGCCAATGTACTCTTAGCCGTCATAGCTGGGATAA
TGGGCCTGGTTTTATCCGCATTCACAGGTTGGCATATCAACCTTGCAGCACGAGGTTCCACAACGATAGAATGTTTAGAA
AAGACTAGATACCTCGCACCTATCCGCAAATCTTTTGATCGCCAGAGGCAGATACGAGCGAGCCCCGTTAACGGGCAGAT
CGACCACCGCCTTAGCCACACGCTCCATAGCTATGGTCATCAATTCCTCGACGCACATGCCAACGCTATCCCTGGTGTGA
CTCGTGCGGAGGAAGGTGAAGAGCGAAGTTCGCCCACCATTGCACCCCGTCAATTCCATCCCGAACACGTACCAACATAT
GCCCAACACCAACATTTATCCCCCGCACAACAATCCCTTTACCACTCCTACGACGAGTTTGAACATGCTCGTGAGAGAGC
GCGATATGATGAATACTTAGACGAACAAGACGGAGAAAAGCTCCCTCACGCATTTGACCTCGGATGGCGCCGCAACCTCA
TACATCTCTTCGGTGAAAACCCCTTGCTCTGGTTCCTGCCCATATGCAACACCACAGGCGACGGCTGGCATTGGGAAGCG
AGTTCCGAATGGCTTGAAACAAAGCAACGCATAGAGAACAGGAGAATGCAGCGGTGGCGCGGACACCAGCCACTGGACCA
ACTGCATCCACTTACTGCCCCGCAACCCCCACGATCTGAAACATGGCAATACTCTGGCGATACGTCAGACGGAGTCTACA
GCGATGTCTCGCGGCGTCCAACCAATAACGAAGATTTTGACGATAGAGGCACTCACGTACAGCGTCCCGACACGGGGCTT
TCGATGAAAACGCTGCGGCCCATGTCTCCCCGCCCCGGCGCGGGGGAGGTAGTTTCAGAAGACGACAGCACACCCCCTAG
CCAGCTGAGTGGGCGAACTAGGAGTGAAGGCCAGGATGAATGGCACAATTGGGAATAATGCATTGCTGGTTTATTATGTT
TCATTTATATATTGATGCTTTTCCTTGAATGCTTGCTTGTAACTATTAGTCGGGTGATGGGGAAGGATGGCGTTCTAGAC
TGGGTTTTTTTTTTTTTTTTTTCAATGCGTCATGAATATTGATGGTTTGAGAGAGTTTTTATTTCTTTATTCATTTTCGT
TGTGTATCTCTTGACTGACTATATCTTTGATCATGGATCACACTGTAACTATGCATACTATTAGGAGCCGCAGGTTTTTA
TCGTGAAGGTTTCCTTACCGGAACTCAATTTTCCATCCCTCCTTTAACGGCCTATTTAATCCCCAGAAAGATCTCCAGAC
AACCGACGACGCTGTTCAGTTAAAAGTAGATTTTGATACCAATAACGCTATAACATAAGCTATACTGCATACACCTTCGC
ATGAGTCAGTGTTTGTCATGTACTGTACAAAAATCACTCCATGGACAATAATACATCAATCTTGCATATGAATAATTAAA
ATACACGGTGAGCCCTTCAACTCTGCACAACCATCCACCACCACTCCTTCACCGCCCAGCCAGACAAACCAGCAAGCCTC
TCAACGACACCAGCTTCCTCCATCCACTCCAGAACCAAAGCTACCTCCCACTCAGCAATATGAGGCTGAAATATACGGCT
GATGCTCGCTGCGCTGAGGCCGGGGCGAGCAGCAAGATAGCCCACGACCGCCGCAATGACCAGATCCCAGAGCATCTTGA
CAAAGTTGCCATGGATATCGAACCAAAGGGGGATTTTGCAGAAAGGGGGAGGACTGGTG

>ucsf_hc.01_1.G217B.00099
ATGGCAATAAAGTCCTGGATTTGGTAGAAAAGGCGCTGCGCTTCCTCGTCGACACGGGCTGAGCATCATGACTAGTGGCC
TGCTTACGGGATTGCCCGGAGCGAGATACCTTCCAGCCAGAACATCCCGCGTAACCTGCATCACAATGGAGCGACGGAAT
ACGGGTCTGTTTAAACTGCCTGGACTGGTGGTCTTTGCGCTTCAAACTTTCGAATTCTGAAGTTCCAATTTCCAAGGTTG
AGCCCACACACATCACGTGGATGGATCAGGCCCATTACATAATCCACGAGCCTCGAGATGGAAATGAGTTCAACCACGTC
GGCCTCAACGCCGCAAGTTCGAATCCCGCCGTCGGCAAATGCACAGGGATGTCAAAAATATCCCCCTAGAAAGGGCACAG
CGTAATGATGGCTCGGAGCTTGAGAGACCTCATTGAATTTTTGCTGGCGGAGATATCGCTCTGTGGTGAGCGAGGTGCTT
CTCCTGCGGACGTGCTTGCTTTTATTGATGATTTCTATGATCCATCTATCCACCCAAGTGATCGCCCTCCTCCACTTGTT
GGGACTACAAGCTGCATTCCAAATATTGACCGTAAGTTCAAGCAGAAAGCATGGGTTTGGCTGACCAGGCACCCAGAGGT
TTCTGTTGGCAAGAACAGAGAAGGCAATAACCTTACTCTGGATGAGGTGGAAGGCCGGTGTGCCGAAACCACTGCAGAGG
AGCCATATTCCAATTCTCAAAATGCCCTACCACCAGAAAATGGCGGCCTTGTTGCTGCAGGGACACAGATACAGCCAAAC
TCAGACGGGAAACTTCGCGTCTATGTTTCAGAAGAGCGAATGTGGCATGCTATCGCAGGGCACGAGCTCGACCATTCGAG
GGTCCCTCCCCTAGAGTTCGCTCTTCTCTCTGTCATTGCTTCCCGAAAGTGGCGAGGGATTATGCAGCCAGAACTACCTA
AACTGAGCGGCCAAGACAAGCGCTCCATTCCCAAGCGAACAGATTCTTTAAGCCGGAAAGGATATATCGAGAAAAAAGCT
GTTCAGTATAAGTCTTCTCGTACAAGTTTATGCACACTCCGTCAATTTGTCCGTTCAAAACCAGCTGAGCAATGTGATGG
GCTGTTTGGGGAGAATGCAAGTTCCCAACCGGGTGAGCTAACCAATGTTGTTGATTTCCCTGTTCTCCTCGAGAAGCTTT
TTCAATGCCTTAAAGAATTCAAAGTCATTACACGATATGACTTGAAAGCAAAACTCGGAATGGAGGATCGCTGGCGCGCC
AGGATTTTAGGAAGGGCCATTCGAAAGTTGGAAAGAATAGGTTGTGTCCGTCGTGTCAGAGCAGTATCTCAATACTCTGA
TAGGATGAAAACTCGACATCAATCTGTCATGCTAATCCGGGAACTCACCGAAAACGACCTTCGGCTTTTCCTTGAAGACA
GTCGGACTCTGATATCATACCTGGAGCAGGAGGACATGGATGCTGCTGAGATGGACCAGGACCAAGGCCAGCAAGATACG
GAAGATGGACTACCCGAGGTTAAGGGAAACGTTGCCAGCACACCTGAAGTTGAATATTTAGAGCAGATGGGACGGGTTGT
ACCTAGATGGACACCGGACCAGATTTTGCCAAATTTAATATTTGACATCGTACACAAGAGTGGTCAAGAAGGAAGTACTA
ACCATGATATCAACGCCGCATGTATGGGCCCGTTTTACAGGCGGCCAATCGAGTATACAGTGAGTCGGCTTGTTGAGATT
TGGCAGGTTTCTCAACCGATTTACCTTAGACACCTCGCTCTGGTTCGAGATGTAGGACTTCGGGGTACAATTTCGATGTA
TATCCATTATTCCTTGAGCAATTTCAGATCACTGGTGGACGACGGCCAGGTTTCGTGGGAAGCGGTGAAACTTCCAACGG
AGGGAAAATTTAGTGTTAAAATTCCTCCCATTGATGCGACATTCCAAGTAGATGAACATGGTTTCCCTGTGGATATGAAA
CCATCGAGCCTGCTGAATGATGGCGATGCAACACTTAAAGACTGTCTTGAGGCTGCGAAACCATCCGATTACACCCTAAC
AATGTACGATCCTGTCGTACAAAAACGTGATGACGGCACTTGCGCCATAATTTTCCGAGGCAGGATGTTGGGCGGAAAGC
CCAAAAGAGGCTCTAGTCACTTCGGTTTAGATGCTGGTTCATCAAGTGCTGAAGAGGACGCACCGCAGACTTCCATTTCT
CGAGGGCGGAAACGGAGAGCAATTGAAGCAGATTTTGGTCGATCAATAGATGTCGCGGACGACGTTCTGGATGAAGGACA
AACTGGAGGACCATCCAAACGCCAGCGAAAAATGAAGGAATATGTTGATCCTTATGCTGGAATGACAGAGAAGGAGAAGT
TGGAAGCCCAGGGATTCGACGAGACGTGGACCGAATACAGTATCCACCTACTCGAACGTCCTGGACCTGGTATCTTTTTC
ACTCCACCAGGCAAGCGACGGCCAGTCGGAAAAGCCCGTGGTCGCCCGGGTCGAAGTCGTATTGCTGTCATCAAATCGGA
GAAGCTGAAGGACATTGAGTGGTTTACAAATCAGCAAGATACTGAAGATTCCCCAAATGAAGCTACAAAGGATTTGGAAC
CTAGTTTTGTAGCTGTCAATCAAGCGGAGCGCATTGCGAATCGATCCGTATCGCCACCTTACCCAAGAACGAAAACTTCT
CGGTCCACGGCGATACCCTCACCTCGACTCGCTGATCGATTGCAACCGGGTGAGGATGCCGATGTCCAAGAAACTCTTCC
TCCTGGTGTTGACACGGGGACCCATGACCATCTCGACAATCCGCCGCAATCCAATAAAAGGAAATATACTGACATGGCCG
GTGATGAAGAAACATCGATACCCGCTCAGACTGGCGAATCCCCATCCAAAAGAAGGAATACTCAGTTGAAACAAAGTCGC
CAAGTGTCCAGAAAAGATCTTCCAGGGAAAGAAATCGACAAGTCTCCTAGAAGGGACGTCAGAACTGGTCCAGCAGAGCT
AATCAGGCTTATTCCACAACCTGTCAAGCCGGTGCAAGGTCCACAAACCACAGGGCAACATGCGACTCCCGTAACAGCTA
GGCGTGAGCCAACACAGAAAGTTGGCGATATCAATGTGGGTTACGAGAAATCAAAATCGCCTGAAGTGGTTGAACATATG
CCGAGTGGGAGTAATGGTGAAACACCCTCAGACGCTTTACGATCGCACCGACCCCAATCCTCCAGCGCTACTCCTTTGGA
GCATGTACCCGAACCAAACAATACATGTAGGGAAGTCTCCCAGCCCAGGATGGAAATTGAGGATACGGAAAATAGAACAA
TACAAGCCACAGACATTTCCTCTCAAGTTTCTGAAACTATATCACTCACAAATGCTAAAGCGAAATCTAAGAAGCTAGAT
ATTCAAGGAGGATCCATTGCGTTTCTTCGAAGGAAGATTGTCATGGATGTGGTCGAGAGCGCCGACGGAGTGTATCCATA
CGGCACTGAGTTGTGGTACCCTTTCACTACTGCTTGGCTAAAGACCAAACAAACCGAAAGGCCCGACTTTCGCACACTTC
GAAATGCGGTGAAATATATGACTGAGAGTGGGAATCTCCGCCAGCTAACCTTCAGCGGGAGGAACAGCAAAGGGTTATTG
GTCACCAAGTCCATCATTGCGAAACCAGATATTCCTGCAACTGATCCAATAGTTATGGATTTGCTGAGGGCAATGTTGGA
AGCCGACCCCCAGCAATACTTTCCACCAGGCCCTGATATTGATCCATCAATAAGGAAGTCGCACAAAATCACACAGCTGC
CCGCAAGAAAACTCCCGGAGATAGAAGAAGAAGTCACCGTGACATTACATCAAGTGCCGGTGAAGGCCCGACCTCCTGAA
ATGAGACATACCCGTGTTTACAAACCAAGATCGGGGGCCATAGAACGGCTTCGAAGTACTAAGCGACGGTCTCCTGCAAA
TTCCTTTTTGAACTGGTTAACAACGAAACAAGACCCAAGCCTGGAAACGGGAATACGGCAGCACGTCCCATCAATACCAA
GGCTGTTACCGTACACAATCATTTTGTGTCCGTCCCAATCGTTCCATGCCCCAACTGGCACGTTTGGAACCATATTATCT
GATATGCAAGGGCGTAGCCAAACAACGACGATGCCCCAATGGGCCCAGACAGCCATGAGTTTACCACGAAATCTTGGAGA
TATCCTTTCCGTGACAAAGAAACGGCAGCCTCCATCGTCAAATCTTACCGATCCTGTTTCTAGCAGGGTATTCTCTGAAA
TTGATGCAGTGGGCAGATGGGAATCTAGGCACCCTGAGCTATTCGATTCGCAGAGAGTCGGGTGGAGATACATTAACCAT
GGGATACCTGGCCCATTTCAAAGCGCCCCTCTGGACGGCTCTGTACGATTCGATGCCAGTGAAACTTCACAAGTATCAAA
GGGACGAGCAAGACCACTTCCGCAGAATTCACTTCGGATCCTCGCGTCATCGTCCGCCGGAGTAACTCCATCAGCGCGTC
CATCTGGTCGTCAAGTCGCATCTCGTGGTCAGAAGCGCCTCGACTTACCCGTCAACCGACGACTCGAGCAAATGCAAGAG
TCAAAAGCGGATAAACGAACTTCCAAAGCAGCAGCCTCGACTGCTCGAAGAATCAAGCTCATCAATATCCTCTCTGGCGA
CATTGTACAAAAGATCACTGTTGCGATCGTCGTTGTTCGAACTTTGGCAGGTGGACTTGAGGGTAAAATGATTGACTGGC
AGCTCGTTACGTTAGCTTTCCCGGATCACGACCCTAAGCTTATCACGGATCGTGGAAAGGCGATCATTTCAAGAAATCGA
CTTCAAATGTCGAAAATGCAACGTGATTTTCAAGACCAATATGCAGAAGCATACGAGAAGGACCAGGTACCACGTATCGA
TTATGCCGACCTTACCTCGTATGATTGGCAGTGGATCGTTAATTGGGCGAGCAACAAACTCGAGGCCCCCCGTTCAGATA
ATCTTCCAAACTTACCAGCTACCCACCAGCAATTCGATAGCCTTTTTGACGTTCGTCCCGAACCGGTACAAACTCTTGAC
GAGTTATATCAACATAACGCCCCAGCCACGATTCCTCGAAAACAAGCCTTGCTAGCTGGTACAAGCTTTGCAATCCCTGT
TGCAAGGATTGTCACGAGACATGAACGACAACGGCCCGGAACTGAACGCCTCAATGTAGCTAAAACCTGGGTACGGGCGA
ATGTGATCACGCCGGAAGAGTCGTATAACTCAGCAGAGGCGCGGCGCATTCTTGAATGCCTTGGCGAAGAGCTCATTGGG
CAGGCGATACAGTCGCTCATCATTGAACGTGTGATCTCCATGGGCAATAGGGGTCGGATTACTCCAGGGCGCAATTACGA
CGTGACAGAGTATTTCGTGCATACATTTGGCCGCAAACGCGCCATTGAAGCAACGCAGTTGAAACGAGCGGCGACTTTCA
AAACCACCATCCTGGACACGCAACTGCATCTGGAAGGGAAATGCGCTGTCAACTATGACGCGGAAGACGGGGATATCCTC
GTCCTTATCAACCTCTTCGCCGAGGGGAGGGTGACCATATGGCCCAAAAACCCTCCGAGGGATAAATACGGGCTGACGGA
TGGCGGCTACCTGACGCGACTCATGGACAAGGGCAAGCTTCGCTTCGATGTCGAGGTTCTCCCTGTCCCCGAACGCTACG
TTTATGGAAACCCCGTCCAGCTCCCCAAAAGAATGCCGAGGGGCGATATGCCGGCTGACTTCCCGCCCTCCACCAGTCCT
CCCCCTTTCTGCAAAATCCCCCTTTGGTTCGATATCCATGGCAACTTTGTCAAGATGCTCTGGGATCTGGTCATTGCGGC
GGTCGTGGGCTATCTTGCTGCTCGCCCCGGCCTCAGCGCAGCGAGCATCAGCCGTATATTTCAGCCTCATATTGCTGAGT
GGGAGGTAGCTTTGGTTCTGGAGTGGATGGAGGAAGCTGGTGTCGTTGAGAGGCTTGCTGGTTTGTCTGGCTGGGCGGTG
AAGGAGTGGTGGTGGATGGTTGTGCAGAGTTGAAGGGCTCACCGTGTATTTTAATTATTCATATGCAAGATTGATGTATT
ATTGTCCATGGAGTGATTTTTGTACAGTACATGACAAACACTGACTCATGCGAAGGTGTATGCAGTATAGCTTATGTTAT
AGCGTTATTGGTATCAAAATCTACTTTTAACTGAACAGCGTCGTCGGTTGTCTGGAGATCTTTCTGGGGATTAAATAGGC
CGTTAAAGGAGGGATGGAAAATTGAGTTCCGGTAAGGAAACCTTCACGATAAAAACCTGCGGCTCCTAATAGTATGCATA
GTTACAGTGTGATCCATGATCAAAGATATAGTCAGTCAAGAGATACACAACGAAAATGAATAAAGAAATAAAAACTCTCT
CAAACCATCAATATTCATGACGCATTGAAAAAAAAAAAAAAAAAACCCAGTCTAGAACGCCATCCTTCCCCATCACCCGA
CTAATAGTTACAAGCAAGCATTCAAGGAAAAGCATCAATATATAAATGAAACATAATAAACCAGCAATGCATTATTCCCA
ATTGTGCCATTCATCCTGGCCTTCACTCCTAGTTCGCCCACTCAGCTGGCTAGGGGGTGTGCTGTCGTCTTCTGAAACTA
CCTCCCCCGCGCCGGGGCGGGGAGACATGGGCCGCAGCGTTTTCATCGAAAGCCCCGTGTCGGGACGCTGTACGTGAGTG
CCTCTATCGTCAAAATCTTCGTTATTGGTTGGACGCCGCGAGACATCGCTGTAGACTCCGTCTGACGTATCGCCAGAGTA
TTGCCATGTTTCAGATCGTGGGGGTTGCGGGGCAGTAAGTGGATGCAGTTGGTCCAGTGGCTGGTGTCCGCGCCACCGCT
GCATTCTCCTGTTCTCTATGCGTTGCTTTGTTTCAAGCCATTCGGAACTCGCTTCCCAATGCCAGCCGTCGCCTGTGGTG
TTGCATATGGGCAGGAACCAGAGCAAGGGGTTTTCACCGAAGAGATGTATGAGGTTGCGGCGCCATCCGAGGTCAAATGC
GTGAGGGAGCTTTTCTCCGTCTTGTTCGTCTAAGTATTCATCATATCGCGCTCTCTCACGAGCATGTTCAAACTCGTCGT
AGGAGTGGTAAAGGGATTGTTGTGCGGGGGATAAATGTTGGTGTTGGGCATATGTTGGTACGTGTTCGGGATGGAATTGA
CGGGGTGCAATGGTGGGCGAACTTCGCTCTTCACCTTCCTCCGCACGAGTCACACCAGGGATAGCGTTGGCATGTGCGTC
GAGGAATTGATGACCATAGCTATGGAGCGTGTGGCTAAGGCGGTGGTCGATCTGCCCGTTAACGGGGCTCGCTCGTATCT
GCCTCTGGCGATCAAAAGATTTGCGGATAGGTGCGAGGTATCTAGTCTTTTCTAAACATTCTATCGTTGTGGAACCTCGT
GCTGCAAGGTTGATATGCCAACCTGTGAATGCGGATAAAACCAGGCCCATTATCCCAGCTATGACGGCTAAGAGTACATT
GGCAACAGGACCGAATGACTCGATATACCGAGTATCATTCAATATCTCTGTCCAAACCCAGGTTGC

>ucsf_hc.01_1.G217B.00100
AGGCCACTAGTCATGATGCTCAGCCCGTGTCGACGAGGAAGCGCAGCGCCTTTTCTACCAAATCCAGGACTTTATTGCCA
TACTAACTGCGAGACTGGCTTGCGACTCCTATGTTTTGGATCTGCCATCTTAAAATACTCGTCCTAATGAATGATGACTC
AGTCTGCCGGTAACCCCGGAAGCGAATTGCCCACAGGTTCAATTTATCTGCTGTGTGCGACAATGACCAATCACTACTAC
TAACGATATCAGCGCCTTGTAGTGGCAATGATGTCATTCCCGCGTTGAGATTTCTGTTGCCTCTGCTGACGGAGCATATC
TCCAGCCTCTTGAAATATCGTCGGATATGGCATTTCAGGCCCTTGCATAGATATTTATACGGCAATTCGCTTGCAGGATA
TTCCAACGTCCCTGAACTTTGCTCAACGCTATTCCTTTCCTTTCCTTTGCTGCCTTCAAAGTGTTATTGACATATCCACC
CGTTATGGACCACGGGGAGTTGAAAAGTGCACATATAACTTTCCATTAATGGACAAACCCACAGTTCGACCAGCTCCAGG
CCCGCCGGATCTTCCCTACTCCTTGCGGGATCGCAAATGGGCCATAGCGTTTTTCTGGACTCTGTTTGTCATTGACACTC
TTGCCCAGCCGTTAATACTCTACTTCACATTATGGTATCTTACCGACCTCTCTCACAATTTAGTTTTTACGATTAGCACG
GCTGCGTTGGGCGGAGTTGCTGTCGCTGAATATTTCTACAGATTTTACACTCTGTATAGGAAGGGATCGGTCGTAAGGCC
ACTTAATGCGCGGCGATCATGGCTGGACTTCTTCCAGATCAACTTCACCATAGTATGGCTTATCCTGGCTGTTGAGCTAA
TTATCGGAACCGTGCAAGAGGAACCATTTATTCGTCTCCTAGCAATGCCCTTGCCTACAGTTATGTTCTACTTCGGAATA
GTTCATTTGACGCTCGACATCCTCCGCGCGCAAGGATACCAAGCGCCATTCCGCATATCTTCCACGCCCAAAGGCTCCGT
AATGCCGACCGCGTTATACGTTTTGATAGAAGATATTGTTGCGGTGGACGGCGCAGGGGGACAGAAATACCGACGAGCGC
TGCGGAACAGATATCTAGCAAGCCCCTATTTTCGACAGATGCTCTTCGAGATGAATTGCTTCTGGGGAGGCGGATCGATT
ATCTTTGCCACAGTTACGACCATATTAATATTTACAACCCCAAGAGATGTTGCCTATGTGCTGGGATGGAGTCTCCCACT
CCTTTGGGCTGGAGTATGGACCCTGATTACGATTCCCTGGGTACAAGGAGATCTGCGGAAGGAAAAGGCCGCCTGGGCAG
AAAACGTCACTCTAGATACAGAACCATACACTGACAACATCCTGGGTCCGAAGCCCAAAACCCGCCTCCTCTCCACATCT
GGCCGTCTATTTTCCATGCGCCCTTTTCAAAAGCCGGGCTCGAATAACACGGATGAGACAGCAAATCCGTCTACCACGAG
AGAAGAAGTTTGACTACATGAACTTTCAGCGCTTTTGCTATCTGCTGTGCATATATATGGAAATTGCATTTCTTAGAAAT
ACGAATGCTGTATTTATAAAATATCCACTACTCTAAACGTCAAGCCAAATATGTTTTTCAATCTCATCATTCCCCATTTT
GTGCTGTAGTAAGTTGCTGCTTGATTTTCACTGACTTGGGCCTGCGGAATTACATGCATGTTGATTGAGGTTTTGCTCTT
GTAGATGGATGGCAATTCCACTTACCTTTTGCCTGCGGCGTCCCCAAGTTTTAATGGCTTATGATCCAGATATCCACATG
AACAACTTGCATAGCTACTAATCTGTAAAAATTTCTTTTTCTTTCTTTTTTTCTTTCTTTCTTTCTTTCTTTTTTTTTTT
TTTTTCCCCTAATCCGGATACCTCGAGAATGTTAAGGGCGGGAAAATTCGAGCATCACAACAAAATTTTTTGGCTCAAAC
CAACCGACCCCTTGTTTGGGTAAATTCTAGTCCGTTGGCCAAAGGGAGAAATGAAAATAGTATAAAATAAGCTAATCATT
ATGTAAATTCAAAGATGGCTATGTATATATTCAGTTCAACGGAGGAGCAAGCAGTAAGACAAACATGAAAAGAAGCGAGC
AAAAAGGGAAAGAGCAATGTCCCCAAGTCCATATACAAAACAACCGACATGATATGCTTATTAGGGTGGCCACCACAAGT
TCGAGGTGTGGGAAACCAACGCAAAAATGAAAAGAGGGCAATGAATTATTTTTTCAGACACGCAAAGAAAAAGTATTCGC
TGGGGTTCGCTTGGCACATGGTCTCGTCGCTTTTAAAATTTTCCTTCTCCGCAAGTTTCTTCCGTAGACCTCTATATGAT
AGAGAAACGAAAACTTTATGTCGCGTTGTGGGTGTGGATCTGAACTGAAAATGAAACTGATATACAGAATATGAAAACAG
AAAACAAGGCCAACAACACTTTGTCAAGAAAAAGACAAGAGACAAAATAGTAGTAATGAAAAGTAAGCAAAATACGCCAG
TTAAAATGCATGCAGGTATGTATCAAAGAATATAGGAAAGAATAGATGAATTAAAACAATGTCTAGATACCCACCAAACA
ACGTACAAAACCTCGGCTAAGGCCAACAAAAGTGATCAGCTTGGGAAGAATAGAAAGTTCGACAGTGAACACGTCAACAC
AACGATGGGTTTGGGACACGCCATCACATGTTGTTTTTGATTATCGGGGTCTCTATGAGAGAGATTTTTTATCCTTGAAT
GAGATGCGTTGTATTGGAAAGGAGTTTGCGCGTTGGGGAGATTGATGAAAACGCATGTCAGCTGCAGATTGCACCGAACT
GAGTGCTTTGTTAAGAAAATATGGTGACGCTGTGGAGCAGAATTATTGATCTCAATGACGATTTGAGCGACCGATTTTGT
TTTCAAGGGCGGCGGGGTTCTCGAGAACCCACCAACTTCCGGCCAATATGTGCCAAAGAGCTTTTCCGTCGTCTTTCGGC
TAAAACATCACCATCATCCACATTCCCATTTGGTTGGTGTAGTGAACCATTATCGCTTGTAAGAGGCCTCAAAACTGATT
CGCGGGATAGGTGGCAAGCGTCATTCCGGGGGTCAATATTTTCACTCCTGGCCGACCGGGAGTCAGATGCAAGGTTGGGC
ATCGTTCCAGATCGGGCCAGGTTAGTTGCCACTGAATTGGAGCGGCCAAAGGGCGAGGAAGTTGAGGCAAATGAACGACA
AGGAGGAGATTCTGATCTTTCGCTTGTGGAGCTGTGACTGATGATACTGCCTGCTCCATCTGACGAGGGAGCGGTAAATG
GATTTAGGAAACCATCGGATACGCTGAGAACCTGGGACGAGGAGGCAAGTTCACGTAAGCGTATTTGTTGCTGCTTTGTC
GGGCGGTGATGGGATAGTTTGTTGCTGAGGATTGCGGGAGTGTGAGAGATGAGCGCTTTAATAACGTCCTTTTTAAGCCG
TAAAGCAAGGTCTAGATTGGACCAAGTCTTATTACGATATTCAAGCACCGGAAGCCTAAAGACGAAGTTATGCACATCCT
CTATATTTCGTTCCCCCTTTCCCTTATAACTCAGACAAAGAACGACATCGTTGATTTTAACATGAGCCAAAGTCATGAAG
TTAGAAGCGCGGGAGAGCATCTGGGATAGGTCATCGGAGGCCTTATCGTTCTTTGTGTTGGAAGATCTGGTTGAGGACCT
CGCCAATCCGAATTTCTTGGATCTCTCTTCCGTCCCGTTTATACTGTGTTGACTCCCTGATGATTTGTCATTAAGATGCC
TACTCACTGGGCGGAGATTATCAGCAGATGCCTTCCTAGGGATACGACTTGTCGTATGGCGAGAGGTTGACCGTGGCCTC
TCGCTTGCAGTTCGCTGCTTGCGAGGATTTTCGTCGTGGAGGGGCGTCATTGCGAGGCTTCTGGTTCGTTGCGACGGCGA
AACCGATCGTCGATGATCTGAGAGCATAAGGGTAGGTTTCAAACGGTTCTCCATAGCGCCGGGGCCTAAAACAAACGATT
GAGAATCATCTGCAGAACTGCTTCCATTGCTGCTGGCAGGAGTAGCGGGTTCGGCATCTTCTTCCCCACTATCCGATCCA
TCCTCTTGCGGTCGCATGTGCTTTATCATAAAAGGAGAGAAAGCCCCATTCTCAAACGCATTGGAACCAATACCGGGGAA
AATGTATTCGAACAGCTTCTTTCCAAGCTCCCTCTCTAGCTGGACTTTTAAAGGGAACAAAGCCACTTCGAAGTGGTTCA
ACACAGGTATTCCAGCAACGGCTTCGAGCATGAACCAATCGACCCTCAGTAAATTGTCGTCCTCATTTTTCGGCGTTTTT
CTGTGCTCATCCAGGTAAGGAACAATCATTTGTGGGTAGATTGCACTGGGCAGAAGATTAAGACCGTAGATCCTCTGAAT
CTCTATTGTATTGCGATTCGATCCATCGATGTTGTCAGTGCGCGTATACGACGCGTTCCGCAATTGGAACTCCACAAGAG
GCTCTTGGGGGCTCATCATTAGATGCCACACGAGCTCGGACGCTGATAAGGCCCAGTGCAAGACCCCACTCGACTGGGAC
AAAGGTCGTTCATCGTTTTTGCGCTGTGA

>ucsf_hc.01_1.G217B.00101
GCTCGAGGTTTCTGATCTAGATAACCTTCCGTTCCCCCCAAACCCCGCCTCCTCGATGTCATGCCAAAAAAGCTTTTGTC
CAACAGACTCAAGCCTATCGCAAGGTGCTGTTCCACTTGTGATCCGTCATGACGATCTGGAGTCCGACCACCGTCTTCGT
AGCTCTGCTCCTTCTCTACCTCCTTTCCTTCATCCTCTTCGCCATCATCCGAATAGCGACCGGCATCTCCATACAACGCA
TTGGCTACTTCTCTCTTCGCCGCATTGCCTACTCGCCGAGGGAAGGGGTTGAAATAAGCATCCGCGTGCTGGGTTTATCC
TTCCATCGACCGTCGTTTGCGCAGCCGACATGGGTCAGTTTGAAGTTGAAGGAACTGGCTGTGATTATCGATGCCCAAGC
TCTTAATAGTGGCAGCCATGATGGAACACAGACCTCTCAGAGCGAGGACTCAGATACTTCGGAGAAGGATGATGTATTCG
ATGAAGGTTTTCAATCCCGATCTGGGCCTGGCCACAAGACGCGGAGCAAGTCGTGGAAGCGATTGACTAGAGTTAAGGAA
TGGATCAAGCGTCTACATAGCCGGATACAATGGCTGGCTATAGTGGATGTTGTGGCTTCAGATGCAACTCTCAAGGTCGT
GGATGCCGGAGAGATCCATGTCGGAGGGCTCACAATGGCTGTTGACACAAGAAAGAAAATGATGGCAAGGGGGAAGCTAT
TTCGGCATAAGAAGGACCCGCACGGGGACCAGCGACCTGCGGAATGGATTTTTAATGTCCGGAATATTTTACTTGCTGCT
AATGGATGCGAGCCTGTGGAAATTGTGGATAATATTGGCCTGAATATTCACGGCCTTCTCCATAAGGATTTGGAAGGTCT
AAGGGATGTCTCCATTGCCATTAAAGCGGGGAGATTACATGTTCCGTACGACGACCTGATGAAACTGGCGACGAGTGTGA
AGAAATCTTTCCCTGTTGCAAAGAATGCTGCTGGTGAGCCAACAGATAACGGGATATCCTTTGCGGATATCGTTGAGGAG
CTCGATAAACCAGGTAGCCGTGAAGGATCGATCGTGCAGACCGTTGCTGATTCGAGGGAATTCATCAGTTCATTATTGCG
TGGAATACAAGAAATACAGGTGGCATTGAGCTTTTTCCGCCTATCTCAGGTTGTCCAGAGCATACATCGCAGTAGGCCGC
TCTATCTCAACATCGTCACTCACGAAATTGGGATTGACTTTCACCGGATGGATCCCAACCGCCCGGCCCATCGCATGTAC
TTTCAGCGAGATGACATAGCCCACCAAGCTCTGCTTGCCGCTATTTCATTGTCTGTTTCGCTCGACGACAATATGGGAGA
AACAGATAAGATCCTCTATATCCCTATGGCTACAACTACCATTAAGACCACTTCGCTCTCCAAGGCTGTGTCGTACTCCG
AGAACAGGGGCGTTGCTGAACGGAACACCAATGTTCTCTTCGCCAATCTTGTCGTGACATCACCTTCCATTGATCTTGAA
CCAAAACACTTGTCCCAAATACTATATATTCTGCAAAAGAGGAAACCGCGTTCCCGACGGAAGGTTCGAAATAATCACAT
CCTCATTTCCCGTCTTTTACCCAAAGCGAGTATCAAATTATCAGTTCATGAACCTGTGCTTCGATTTGTTCTTCCTCTTC
CCGAGACCGGGCAGGATCATAGTTACAATTTGCTCATTTCCTCCATATCTTCCATCTCCTTAGATATCGAATCGTCACAT
TCTGCGGAAGAAGGAGTCCACTACTCTTTGTCTTCGATATACCGAGTGGCCGCGCACCAACTTTATTACCAAACCTTTTC
TGGATCAAAATATCGTCTATTAAATACTGAATCGATGGAGGTGAAGATCCACCTCAACGCAACACCGGAAGTTTGTGTCG
TCGCATCCGGGAGTTTAAACACATTTTCCATCCATCTGATTAGCGGGCAAGTTTCTCGTGGTGTACATCAGGTGGTTGAC
CAGTTCCATTCACATATCCAACTGACAAAGTTGCCCTCGTCTCTCGATGCCAACCCACCAAGTCTTCTTAGGCGCCTGCC
TCCATGGCTTCTGCAATTCCAGTTTGAGGCTTCAGGGTTTAGTGTTGAAGTGGCTGGAATTGATAATAGCATCGGGACGA
CTGCGCGTGGTACCGTTCTACAGTTGCAAGGGTGGACGGCCGATTACCAATCCCAAAAGTCAGAGCCGCATAGAAGATCA
GTAAAACGTCGAACCCCGAGCCATTCTACAACTTCAGATGAACATGCGTTCCGACTCACCTCTTCTTCTTTTCGAAAGTC
TCACCATTGCCAAGCCGATGGAAGACGTTTGGCATTCCATGTTCGTGGTCTTGAAGGATTCGTAATGGAATCCGCAGATT
TCATGGAGCCGGAATCATTTCTATCTATTCCCCGCTTTGAAATTGCGTTAAGCACGTCGAGCGACCTACAAGGGCCAATT
TTTCATATCAACTCTACAGTCAAAGCGATATACCTTGACTGTTCCCTTTATCGATACTACGCTGTTGGAATAGCCGTTTG
TGTATTACGGGATGCCTTTCTACGTCCAAAGACATCCAAAGCGCCAGCCTCGGGTAACCTACCTGGTGCGGCGAAAGTCG
TTGAGCCCATCGACATTCCCGTTAGACCTAAATCGGCTGAGCTTATTACCATTGATGTAAAAGCATCTCTGATCCAGATT
AAATTTACCATGCCAGCAGATCCTCCTATGATGCTTCAAATTTATGGATTTGCTGCTGGGCGTCATCGATGGTCTGCTCC
CTTTATGCGATCACAACTTGTTCGTCTCCATGCTGAAGCCCCGAAGATAAAAAGCACATGGGCTCGAATTGTGAGTGTCA
GTAACATTCGAGTGGGTTTGCGGGAAACTCGACGGAAGCCAGATGGAACCATCATCGAAGAGAAGTCTGTCGATGTTTCC
ACCGAGTTCATCCGGGTCGCTGTACCACATCAGATGATAATGTATCGGATATTCGATAATTTTATCAATACTGCAAAATC
TGTTCAACAGCTGAACCATCGCTTCAAAACAAGGACGAACGAGTATGTCCTGGGAAAACACCCTGAGGGACCGAAACGCG
TGCCAAGGATATCGCTTCGCAGCAGAGCTATACTTTTTGAGTTGGAAGATGATGCTTTCGAATGGAAATTAGGGTGTATT
TACCGCCTGGGGCTTTTGGAACAGAAACAACGCCTGGCTCGAGAGGAAGCATTTCATATGAAAGTCAAAAGACTAGAGGA
TCTCCAGCAGCGTCAGGCATCTTCACGATACCGAACGCAGTCGAGTCATGTCATTCCGGAGTCTCGTTCCACTGCTCGCT
CAAAAGGGAGAGATGAGAAAGTGAGGAGTAAAAGCGCCGATGGGCGGCCACCCCGCGGCAATTCCGAACCGAGGGGAAGG
AGACCGACTCGGACCGTGAGATATGACCCCGAAGGCGTCCCGTCAATATCGGACTCGTTCAAAGTTTCCACTCAAGAAGC
CCTGTTTAAATTACAGGAACATAATTCCCGGAGTTGGAAAATTCGAATTGATACTTCCATGCGATTCCAAAACACTGCGA
TCAAAGAAATTAGAAACATGTTTTCGGGTGCAGATGAACCTCTTGAAGACATGAAAGACGACGAAAATATCCTCAATGTC
CCCGACAGGCCTGGGCTCTTATCTGCCCTGATTAGTGACGTACATCTCGTTATTGATAAACCTTCTTTCCCTACGAATGA
ATATCCACATTTCCTGCATAGGATAGGAAAAGGCATGCCCTTGGACATGAAGTATTCTCTATTGATCCCCATGAACATTC
AATTGGAAATGGGTGAAGCACGAGCAACTCTTCGAGACTACCCTCTTGACCTGCTGCACATCCCTGCCCTCCGCCATGGT
CAATCACCCCGCCTCCCAAGTTGGTCGCTGCGGACCGATGTCGTGATTGCCGAAGAATTCCGTGACTATGAGTCCTCACG
CCATGTGATGGTTACCATTGTGCCGCCAAACACAGGATCCGATGGCATCACTCACCCTGGCTTTTCCATCGATGTTCGAC
GAACGGTTTCACCCATCAAAACCTACTCAGATCCGATCTTTGAAATTAATACTAATTTACCAACTAGCATATCTTGGGGG
ATGTCATATCAGCCTGTCATGCAGGATCTGATGAAAATCATCGAGGGCTTCTCAAAGCCGGAGATTGACCCCTCTGAGCG
TGTTGGATTCTGGGATAAGATACGCCTAAGTTTCCATTCTAGAATAAATGTTGTTTGGAAAGGGGATGGTGATGTTCATT
TACGACTGAAAGGTTCTCGCGACCCTTATGTAGTCACCGGTTTTGGTGCTGGCTTTGTAATGTGCTGGCGCAAAGATGTG
CAATTGGAAATATACACGAGAGATGACCCCAGAGAGCTTATGGCCGTTACAAGTGGGGAATATGTTCTCGCGATTCCGGA
CTACAGTCACCACGCTCGCCATTCATACGAGGCAACACTTGATTCTCGCGGCACTCCGCTCAGGTCATCCAAGGATATCT
CTCTTTTCAAGAAGGTTATCATGAAACTCTCTGGAAATGTTCGGTGGCTATCCGGGCTTGTTTTTGAACGGAATATTAAC
TCGTCGGAACGGTCGTTTGAGTTCAAGCCGCATTATGAGGTTGTTCTGAAGAATCCACGATACATTCCTCTTGACGACCT
CATGGACTACGATGCTTTCCGTGGATTCAGAAGCAACCACATTCATTTGTCACTTGCCATCGTGGCACCAGTAACTCGGG
TTTGGTCTGTATCAAACCGTGAACCATCAACTAGCTACAATACGGTTCACTTGACGCCAAGGTTCTTCACACATTTTTTT
AGCTGGTGGTCTTTGTTTTCTGGAGTTATGTCGTTACCTGTTCGGCAGGGTCCACTTTGGCCCGGTGTGACCAAAACAAG
CAAGAAGTTTGGCCGCCATTTGGCTACTGTTAAGTATAATTTGTTCCTCTCCCCACTATTTGTGGCGCATATTTACAAGC
ATAAAGACGCCGAGGACTATGGCGAGGAGATGGTGTCTGCCACTGGAATTAAAGTTCGCCTCGACAGCCTTATGCTGGAT
CTTCATCAACGGAGGGAGTTAGTTAATGTGATGGTTAAAGGACGTTCGAAACAAACGAAAGCAAGTGCCATGCGAATCAA
CCGGGCACAGTTGGATTTCATTTCTGCGGATTTCAGGGCGGTGTCAGTGGCTATTCCTGGAACGAATCTAGCAGACATCA
CCGCTGAGGATCACATCTTGTCTACTTTTCAGCAATCAACCCCTCCTGTTGACCTATCTCGATTTACCATACCGGATCGA
GACTTCAACTGGGTTGATATGGATGATTTCGTAGAACTCGACTGGATAATTCCATCAGAGCCTAACCCTCGTACCCGAAT
CCTCCCTCTTGCCTACTCTCCTCGATTCTCTTATTTCCGCCAAACAGACCACGAGGAGCTTGGTGTCGATGAAACCGGAT
ACAGCCCTTTTGGAGACGAGCCGTCGCACTATTGCGTAATGTCAGAGGACAATGATTCGCGGAGGGTACAAATGGAACTG
ATCAAGGAACGCATTGCTAGCCTTGACGCGCAGATTATTGCTCATAACCGGATGATTGGAGAACAAGAATTGCGAGTTGT
TCGGGATAACCACGCTGCTGATGGCCTCAAGAGCCAGTATGAGCTTTTCGTTAAACAAGGTGAATCACTGCAGAGGCGGG
TAAGGTTCTTAGATGACAGGTTACAGCGTCTTCAGAAACAACTCTCAGGTGATGCGGTGTTGAATGGTCAGGGAGCCGAA
CATAGCCGCACAACTCTGGCCGCAGACACGCTAAACTGGGCGTCATCTGAACACGGTAGCGACGATGCGGAGATCGACGG
CCTCTATGCTTCACCGAATGATGAGTTCGTTAGTGATTTCGACAATCGCTTCACTATCCACAATATTCAATTGAAGTGGA
ACAACTCTCTCCGAAATATCATTCTTCGCTACATTCACCAGGTCAGCCAGAGACGAGGATTTGTCTATTACATGTCTCAA
CGAGCGGTGAGGTTTATCCTAGATATTGTAGAGGAACAAGGAAAATCAAAGATGCGGTCACGGGAGGCAGGCAAACCGCC
TCCATCTACATCTACATCACCACCGGAATCTGAGGAACAGCCTGAAGACGATGAAATTTCTATTGAAGATCGCATCGAAC
AACTTCTTAACGATGCAAAACGTTTTGTTAACGCTGATGACTCGACGCCGAATGAAACGAAACATCGTTCTTCGACAAGT
GCATGTGGCAAGAAAATTGCTGCAGACTTCACGCCACAAAACAGCTACCATCTTCGCCTTATTGCGCCACAGATCCAGCT
ACAGAGTGAAAAGAATAAGAAGGCTGTTGCTCTCGTTACGGCCAAGGGCATGCAGCTAAAGGTTGTATCGATCATGGATA
AACATTGTGTATCAGATGATGTTTCCGGCCTGGTACAACGTCGGTTCACTCTAGATATGGACAGTGCTCAGTTCTTCGTG
ACCACCCATAAATGTTTGTTCAAGCATCTTCATCTATATTCTGGTAATCGGTACGGAAACGCACCAGGGTCCTCATGGCC
GCCGTGGTTATCTCTGGAGTGCATGTTTGACTTCGACCTAGACCCATCCGGCTTTTCAAGAATTATTCAGAAAACCTCCG
CAAGCCTCCGGTATGACAAGTACAATACCCTGAGATTGAAATATAATGAGGAGATTGCGAGTGGCGAGGATGACGATAGC
AATCTTCGAATTCCCACTTGCAGCGAGGAACGGATGGATCAAATCTTGGTTGAGTTTTCTCATGTTCGGGCGATATGTGA
TTCGGATGAGTATTATTCCATGTACATCATTGTCCTCGATCTGCTACTATTCAGCGAGCCGCTTGAGAAAGTAAGAAGCG
AGAAGCTCGAAAAAATAATGCTCGCCTCAGATTTCAGCGATTTAAGAGGTGCTCCCCAGATTGTGAGCCGGCTGCAGCAA
AGGATACGGCAACTTGAGGAAATCAAAAGTATGTTCCAAATACAAGCCAAATATCTTGATTCTCAGGGATGGCAGGATCG
CATTGCACTGGAACGGGATTTAGCGCTCTGCGAGGATGAATTGTTTTTCATCATGAAAGCCATCACCACTTCACAGCGCA
AAAACGATGAACGACCTTTGTCCCAGTCGAGTGGGGTCTTGCACTGGGCCTTATCAGCGTCCGAGCTCGTGTGGCATCTA
ATGATGAGCCCCCAAGAGCCTCTTGTGGAGTTCCAATTGCGGAACGCGTCGTATACGCGCACTGACAACATCGATGGATC
GAATCGCAATACAATAGAGATTCAGAGGATCTACGGTCTTAATCTTCTGCCCAGTGCAATCTACCCACAAATGATTGTTC
CTTACCTGGATGAGCACAGAAAAACGCCGAAAAATGAGGACGACAATTTACTGAGGGTCGATTGGTTCATGCTCGAAGCC
GTTGCTGGAATACCTGTGTTGAACCACTTCGAAGTGGCTTTGTTCCCTTTAAAAGTCCAGCTAGAGAGGGAGCTTGGAAA
GAAGCTGTTCGAATACATTTTCCCCGGTATTGGTTCCAATGCGTTTGAGAATGGGGCTTTCTCTCCTTTTATGATAAAGC
ACATGCGACCGCAAGAGGATGGATCGGATAGTGGGGAAGAAGATGCCGAACCCGCTACTCCTGCCAGCAGCAATGGAAGC
AGTTCTGCAGATGATTCTCAATCGTTTGTTTTAGGCCCCGGCGCTATGGAGAACCGTTTGAAACCTACCCTTATGCTCTC
AGATCATCGACGATCGGTTTCGCCGTCGCAACGAACCAGAAGCCTCGCAATGACGCCCCTCCACGACGAAAATCCTCGCA
AGCAGCGAACTGCAAGCGAGAGGCCACGGTCAACCTCTCGCCATACGACAAGTCGTATCCCTAGGAAGGCATCTGCTGAT
AATCTCCGCCCAGTGAGTAGGCATCTTAATGACAAATCATCAGGGAGTCAACACAGTATAAACGGGACGGAAGAGAGATC
CAAGAAATTCGGATTGGCGAGGTCCTCAACCAGATCTTCCAACACAAAGAACGATAAGGCCTCCGATGACCTATCCCAGA
TGCTCTCCCGCGCTTCTAACTTCATGACTTTGGCTCATGTTAAAATCAACGATGTCGTTCTTTGTCTGAGTTATAAGGGA
AAGGGGGAACGAAATATAGAGGATGTGCATAACTTCGTCTTTAGGCTTCCGGTGCTTGAATATCGTAATAAGACTTGGTC
CAATCTAGACCTTGCTTTACGGCTTAAAAAGGACGTTATTAAAGCGCTCATCTCTCACACTCCCGCAATCCTCAGCAACA
AACTATCCCATCACCGCCCGACAAAGCAGCAACAAATACGCTTACGTGAACTTGCCTCCTCGTCCCAGGTTCTCAGCGTA
TCCGATGGTTTCCTAAATCCATTTACCGCTCCCTCGTCAGATGGAGCAGGCAGTATCATCAGTCACAGCTCCACAAGCGA
AAGATCAGAATCTCCTCCTTGTCGTTCATTTGCCTCAACTTCCTCGCCCTTTGGCCGCTCCAATTCAGTGGCAACTAACC
TGGCCCGATCTGGAACGATGCCCAACCTTGCATCTGACTCCCGGTCGGCCAGGAGTGAAAATATTGACCCCCGGAATGAC
GCTTGCCACCTATCCCGCGAATCAGTTTTGAGGCCTCTTACAAGCGATAATGGTTCACTACACCAACCAAATGGGAATGT
GGATGATGGTGATGTTTTAGCCGAAAGACGACGGAAAAGCTCTTTGGCACATATTGGCCGGAAGTTGGTGGGTTCTCGAG
AACCCCGCCGCCCTTGAAAACAAAATCGGTCGCTCAAATCGTCATTGAGATCAATAATTCTGCTCCACAGCGTCACCATA
TTTTCTTAACAAAGCACTCAGTTCGGTGCAATCTGCAGCTGACATGCGTTTTCATCAATCTCCCCAACGCGCAAACTCCT
TTCCAATACAACGCATCTCATTCAAGGATAAAAAATCTCTCTCATAGAGACCCCGATAATCAAAAACAACATGTGATGGC
GTGTCCCAAACCCATCGTTGTGTTGACGTGTTCACTGTCGAACTTTCTATTCTTCCCAAGCTGATCACTTTTGTTGGCCT
TAGCCGAGGTTTTGTACGTTGTTTGGTGGGTATCTAGACATTGTTTTAATTCATCTATTCTTTCCTATATTCTTTGATAC
ATACCTGCATGCATTTTAACTGGCGTATTTTGCTTACTTTTCATTACTACTATTTTGTCTCTTGTCTTTTTCTTGACAAA
GTGTTGTTGGCCTTGTTTTCTGTTTTCATATTCTGTATATCAGTTTCATTTTCAGTTCAGATCCACACCCACAACGCGAC
ATAAAGTTTTCGTTTCTCTATCATATAGAGGTCTACGGAAGAAACTTGCGGAGAAGGAAAATTTTAAAAGCGACGAGACC
ATGTGCCAAGCGAACCCCAGCGAATACTTTTTCTTTGCGTGTCTGAAAAAATAATTCATTGCCCTCTTTTCATTTTTGCG
TTGGTTTCCCACACCTCGAACTTGTGGTGGCCACCCTAATAAGCATATCATGTCGGTTGTTTTGTATATGGACTTGGGGA
CATTGCTCTTTCCCTTTTTGCTCGCTTCTTTTCATGTTTGTCTTACTGCTTGCTCCTCCGTTGAACTGAATATATACATA
GCCATCTTTGAATTTACATAATGATTAGCTTATTTTATACTATTTTCATTTCTCCCTTTGGCCAACGGACTAGAATTTAC
CCAAACAAGGGGTCGGTTGGTTTGAGCCAAAAAATTTTGTTGTGATGCTCGAATTTTCCCGCCCTTAACATTCTCGAGGT
ATCCGGATTAGGGGAAAAAAAAAAAAAAA

>ucsf_hc.01_1.G217B.00102
CCACCAGGTGCAGCGATGGCTGAATTTTCTGAAGGAATCCTGGAAATCGTACTCTGTGTGCATACATCATGATCGTGCCT
GGTTTTTTGGCCATCGAGTCTTCGATTTTATCTGCAGAGTCTACCCCCGCAAACACATCTTTAGGACAACGTGTAGCTTA
CAATGTCGGTTTGAGCTAGTGACATATCTCATCAGGTATTGTACAGTACTTTGTAACCTAGGACAAAAAGGTCCGACATT
GTTTTTTTGTAAATGAACCCGTCATAGAATACAACATAGGAATTCATCTCACGATGCATCCAGCCTCCTGAGTCCTCAAT
GCGGCGATCCTGTCATCAATAACCGCAATCTCTGCATCAACAGCCAGCAGTTTCTCGTTCAGCATCTCTATATACTCCTC
ATCCGGTAACGGTCTCAAGAGCATCCATTTGGACTCCAACATACGCTGGACCAAGGGTTTCTGAGGTGCAGTTCGATCCC
TTGATAACTGCCATCTATCAATGATATCATATGACTTCTGTCCGAGGAAGCCTGCTATTCCAAATATCACCGCTCCAGGT
ATAAATCGTCGGTCTATATATATATCACATCGTCAGAGAAAACGCAATTGCTCCTCCTGATAACCCGCTAGAAACTGAGC
TTGCAAACGCGCGTTGCCCTGCTGTTGGTTTGTCGTTAAATTGAACTCTGAGGATATTACTCCTAAGCCCTACACAAATT
TCGATACCCTGAGTTATAGAACGATTTTAAATGAAGGTGAAAATAAAGTCCCTTACACCATGATGAGGTTCCAAAGGCAA
ACCAATGGATACCAGCTGCGATTGAATGGATTGCCGGGTTCGGTGAGCGTAAGACGCCCGTAATCCCACCAAATATGAGG
CCAGAGACACCTGCATATGTAAGATTGGAATTTAGAAATAGCAAAGCGAACATGCGGACATGCGAAATTCGTCGAGAAGA
GTAATAAAATCATAAATCAAATATATATGGGATGGGGTTGGGAGACAGGGCAAAGCATGCAATAAAAACACCGCTTCCTT
TTCGCCATATTGAAAAACAACCGAAAAAAAAGTATAGAAACAATGACACAACAACATTGAAAAAGACAAAAAGGAAAAAT
TGTTTCACCAACCACTGAATGCCCCAACTTTCAGAGCGGGCATGACTGTCCACAC

>ucsf_hc.01_1.G217B.00103
ACACGTCCCAAAGCAAAAAGGGCCAGCATCATTATTTGATCTCATGCTCTGTCAAACATACGCCACATACGGCTGATACG
GCTGACTTCGGGGAGTCGAAGTTGAGAGGATGAGTGGGATGGGTGGGAACATCCACCGTGATCAGAGTGATCAGGCACAG
AATGTGTGGACAGTCATGCCCGCTCTGAAAGTTGGGGCATTCAGTGGTGTCTCTGGCCTCATATTTGGTGGGATTACGGG
CGTCTTACGCTCACCGAACCCGGCAATCCATTCAATCGCAGCTGGTATCCATTGGTTTGCCTTTGGAACCTCATCATGGT
GGCTTAGGAGTAATATCCTCAGAGTTCAATTTAACGACAAACCAACAGCAGGGCAACGCGCGTTTGCAAGCTCAGTTTCT
AGCGGGTTATCAGGAGGAGCAATTGCGTTTTCTATCCACCGACGATTTATACCTGGAGCGGTGATATTTGGAATAGCAGG
CTTCCTCGGACAGAAGTCATATGATATCATTGATAGATGGCAGTTATCAAGGGATCGAACTGCACCTCAGAAACCCTTGG
TCCAGCGTATGTTGGAGTCCAAATGGATGCTCTTGAGACCGTTACCGGATGAGGAGTATATAGAGATGCTGAACGAGAAA
CTGCTGGCTGTTGATGCAGAGATTGCGGTTATTGATGACAGGATCGCCGCATTGAGGACTCAGGAGGCTGGATGCATCGT
GAGATGAATTCCTATGTTGTATTCTATGACGGGTTCATTTACAAAAAAACAATGTCGGACCTTTTTGTCCTAGGTTACAA
AGTACTGTACAATACCTGATGAGATATGTCACTAGCTCAAACCGACATTGTAAGCTACACGTTGTCCTAAAGATGTGTTT
GCGGGGGTAGACTCTGCAGATAAAATCGAAGACTCGATGGCCAAAAAACCAGGCACGATCATGATGTATGCACACAGAGT
ACGATTTCCAGGATTCCTTCAGAAAATTCAGCC

>ucsf_hc.01_1.G217B.00104
ATCATGGCTGGCTGGGTGTAATCATTAATTTGATGCTTAATTGAGTATTTGCCGCTTTGAAGGAAAGCGAACCTAGGTCG
TTCAAACTGGTGAACTTGAAATTCTCGGAATAAACCTATAAAAGTCAACATCCGACAGGAAATCCCCCAGAAGCCGATAT
AAAATACGGGTTTCAGTGTTCCGTGTGCTATGCTCATGCGTTGCAATGTCTGTCTATGCCCTGTCTAACAACCTTTTCCA
TTTCCTGCAGATTTTATCGAACGCTCGATCTGGAACACAAATGCTTCTCTATCCCAGCGCGATTCCGCTAAATATATGGG
CCACATTCCCATTGCACCAGTAGGAGACAGCTTCCGCCCCCTAAATTTGATGGAATCGTTTATTCTCAACGTATATATAT
GAAGAAATGGGAGTTGATATGAAACGGAAATATGCCGCCTAGAAGTCCAACTGGACTGGTGGCGCCTACATTTGACTTCA
TACAATGTAACGGCGCATGGGAAATTTAAACTGCTGCTTGCTGGCAGTGGGGAAATCGAATGGAAATTATATCCGGAGAC
AGCCACTGGCAAATTGGCCTGGCATTGACCGAGGCTCGTTGTACACTCTCGCTCCGCCATATTCCTGTATCTTCCAACGC
CGCGAAGATAAAACTGTATGGCTGGACAAGCCATAATACACCATCACAATCGGCCTTTTTCCGGAGACAAGACGGATCAC
AAAGTGTCCAATGCTATTTTCGCTGGTAATTTGGGTTTGTCCGGAGACCAAATGCCCTGGATGCGTATGTGCACAAGAGA
GTGCCTTTTTCTCTTCCGTGAGAACGGATACTTATGCCTTGGACCAATGTAGACAACCTACTCCGGGAATGTGGCCTGGA
CTCTTGTCGTCTGCGGGGTAACACATTTATTTGGTCGGGTTCGTGATATGGTTTTGGTAGTTCAATTCTTTGAAGGCAG

>ucsf_hc.01_1.G217B.00105
CACACGACGAGGCCGCATTTCGACCAGACAACACCACCTTATCCGGATCTAATCATTGCCTCAGTGATTCTCCATCGGAT
TCTCTTCCTCATCGCTGAAAGATTCTCCGATCTTTCAGCTTTTTCCGCCCTCCAGAGAGACGCGCACATATCTTTGCGCG
TTTCGTTAACCCAAATCGCCATCATGGCTCCCGCAAAACCCAAAGCGCAGAAGATGTCCGTTGGGACCTTCTTGGCCGAT
GAGAATTTTGGATCTTGGGCCGATGAGATGGATCAATTCCCTCTACCTGCAGTCCCGGAACCTCGTTCTAGTTATGGCGG
CGAACGACGTGCGGTAGGTGGATATGGCAACGATACAGGAGGTAATGAACGTGATCATCGTGGGTACTCTGTGAGGGAGG
AGCTTCCCCTGCCCACTCAACCTCCATATACCGCCCACATTGGGAATCTGTCCTTTGAGGCAACGCAAGCCGACATTTCG
GACCTCTTTGCGGACTGCGAAGTGACGAACGTGCGAATTGTGGAGGATAAAATGACTAGAGCTCCGAAGGGCTTCGGTTA
TGTGGAATTCGCTACTCTTGAGGGCTTGAAGAAGGCCCTCTCGTTTCAAGGAACTTTCCTCCAGGGAAGGAATATCAGAG
TTAGCGTCGCGGAACCTCCCAAGGAGAGACAGGATACGAGAGACTACAGCGATTGGTCCCGCAAAGGACCCCTCCCAGAT
GCGCCTTCGCAACGCCGAGTTTCTGATCGTGCGGGTTTCGGACCGAGAGGCCAGGATTCCATGAGTGATGCTGGGGGAGA
CCGCCCTGGAAGACGTCCATTTGAGCCTGCAGACGGTAAAGTTCGAGATTATGGAAATTGGGAACGCAAGGGACCCCTCT
CTCCATCTCTTCCCACCGCATCCCTTGCTAGAGAAGGTGGCCGCCCGAGGAGCAAGGATGGACCACAGTTTCGCAGAGCA
TCCCCCGCTTGGGGAGAGGCTCGTTCCCAAGATGGCTCGAGACCACCCCGCCGTGATTTCCACGAACGACCGGTGGAAAG
GGCACCAACCGCCCCTGAACTGGATAATCAATGGAGGGCAAGGATGCGACCAGATGCCCCCCCTCCCAAACAAACCCCTT
CCGCTCCTGAAATTGCTCCAGCGGCAGCGCAACCCGCACCTGCACAGCGACCCAAGCTCAATCTACAAAAGAGAACAGTG
GAAGCTGAACCCGCATCCCCAACTACCCCTGGTGACTCCAAGTCGAGTCCTTTCGGTGGAGCAAGACCCATTGATACTTC
CGCCAGGGAGCGAGAGGTCGAGGAGAAACGTCAACTAGCACTGCGACAAAAAAGAGAAGCAGAGGAAAAGGCAAAGGCTG
AGAAGGCTGAGAAGGCTGAGAAACAAAAAGCTGCCAAGGAACAAGAGCAGCAGGCAAAAGAGCAGGAGGCTTCTAAGACT
GAAAATCTCAATGCTACCATCGCAAATGGCTCTAAAGAGGATGATGCTGGCGCCCCACAGGCCGGAAAGAATATTGAGAT
TCTTCGTAGGTCTGGAAATACGGAAGAAACTCCGGCGGCTGAGGGATCCACAGAAGCAGGAACTTCGGGTGAGAAATCTG
AGCCCCCCAAGGAGCAACCAAGGGAGCAGGCTCGTCAGCAACTACCTAGCAAAACGAATGGGAACTGGCGAAATGGTGCT
CCCAGGTCTCGCGGCCCTTCGCACGGCCATGCACCACCTAGGGGACCTCAGGGTCAGGCAAAAGCCCAGCAACCGAAAGC
TGCCGCTTCGGATCCTGCAGCTTCCCCTGTCCCTGCGGAGCCCGAGGAGGAGGGCTGGAGCACCGTGAGCAGCAAGCAGC
GCAACAACCGACGCGGAAACCAGATCCGCGGGTAAAAAAATGTCCATTTTCTTTAACCTACTCTATGGCATTAGATACGA
AAAGGCGTTTGAAACACACAAAATCACGAACCTCATACACCTTATACATGATGCAACGTAGCTTTCCCCCTTTTCAAGCC
TCCAGCTAAACACCCGGGGTCCAGCCCAGCCCAGCTTATCTTAATCCGGCGCGCTATGTACCATTGCTCTACAGGTTCGG
GTATTCCATTGTTCGCCTTCTTTCCTTCCTTGATCACCTCTTATCTTGTCCACATTGCTTTTCACCAACGAATCTGTATG
AACCGGGATATGTGTCTACCTCGTTTGTCTCTGGCGCTTCTTTCTTTCTGATGAAACCAAAAGAAATCATCTATCAGCTT
GGCCGAGTTTTTTCTCATGGGTTTTCTTTTTACTTTCTTTTTATTTTGGCTAGCTAGCTTGAAGGTGTTTCTTCCTCGTC
TACCCACTACGTTTTTCAAAAACGCTGCTCGCCACTTGTCCCCCTATTCTCCAGATATGGTTTTTTTTTCGTTTTCGTTT
TCCTTTCCTTTCGATCATGAAGAAATCTATTTGCTGTTTCTCTTGTAATTGTCTATCTCGTTCCATTTCAAACTTCCTTT
CCCTTTCCTTACCTACCATCTCTGTTTATTAGGCTTGGTAAAGAGTTATTTCTCACAAGTGCATTTCGTCTATTAACTAT
GTTTCCCAAAGTTGGGTCCTTGTTAAATGACTTGAGTAATTTTTTCTTTTTCCTTCCCTTCCCCGCCCCCTCTTCCTTTT
CTTACTTCACTCTCCTTGATTTATCTGTCCCGCCTCGTACGGCATGGGTATGCGGCGTGGGGATTTTCTTTTCTAGAAAT
AATATATCGAGGGGCATAGAAGGGGGGAAACCCAGAGATTTCTTCTTAATTTCACCCAGTTTCCATTTTCTCCCCATCCA
TCATGTGTAACCCTCAAACATGACATACATACAAGACTCACAACAGCCGAATATGTCTGCTCCGTCCTGTCTTAAGATAT
CGAATCTGTGTCCAAGGGGGGCATAGAGTGGAAGGAAACCGAGGGACAATAATTCTAGCATGAGCGGAGTATGAGGGAAA
CAAAAGGGAAGAGGAAGTGGTATTTTGATAACTCGTCCTCACACGAGACTGTAGATACCGTTGTCCGAAACCAACCATCC
CTAATCTAACTTAACTAGC

>ucsf_hc.01_1.G217B.00106
GCATTTCTACCTACTATAATAAATTTGAGCTATCCCAGCCGGACTGATGGCAAAAACTCATAGCTCCTGGTAGCCGAGGA
CATAACCCAGGCCAGCTATGGCATGAAACCAGTTTCTCACGAGATATGGGAATTGAAGCCTAATGCTCTGAGCCTGGAGA
GGAGGCCACCAGCAGCTGGATTCAAAAATACCAGTCAGAGAGATGCTCTCCTCTCATGCACGGATATTTATATTCTGGGC
TACACAACAAAAATATTAAGGAAGTATTTCTATCTGCCACAGATAGTGTGTTTACATGGAATTCTTACGGAGAAAGATAT
CATAACTTCAACTTCATTCTCCGCCGCGCGACGAGGCCATGAAATGTTCATGCTTGGTCGCTTTAGCCTTCATTTCCATG
ACCTCCGAATGCCCCTTGGAAGGTATCTCCTTATTCAAAATACGGGAGACATATATCCTTATCCTAACGGTTCTTCTTCC
CCTGCAACTGGATCAGGGATGCACACAAATCAAATCCATCACCGCATCACTGTTTCCTATACAAGTTACCTCAACCGACG
CTTGGGGATCAAAACGCAAAAGTATATATGTAATTGGTTAGTGGGACTTGATTCTATTACCAAAATTCATTGTTTCATAG
AAGAGTGATTGATGGCAGTGCCATGCGCACTCGTACCTAGTTCCCAACAGAGACCACACGGGGCAACGACGCAGCGTCTC
ACGCCCCCTTGGGCTGCCAACCCTCCGCCGGCATCTCGAAGCCCTTCGGATCAAATCCTGGAGCGACTGGAGGTTATGTC
AGACAGAACACTTGCCATCAAGAACGAGAGGGTATTTCCTTACCAGTTGTCCCCACAAGTGTCCAGTCTCCCAAGCTCTG
TGCACTCTGCCACTCCCACTTGCCCACCACCACTTGCGGCCTCTCACAGTTGAAAATGTTCGGCCCGAGCACCACTTCCT
TCACCGGCTTGCCATCGTTGTGCGACAGAGACATCTTTAAGGATGCGCCTGCATAATAATGCCAGACCTCCGGAACGTCG
ATACGGTGCCAGTGGGATGGACCGGCAGATCCCTCGAGGAGGTAGTATATGGCAGTGCTGGCAGAACGGTTGTTGACGGA
GACCGGATCCCGGAAGCTTTCGACATAGTAACCTTTTTCGACATTGGGGATGAGGCCGAGCTGCTTGACGACCTGCTGCG
CAGTGTAATGCGTGATGGGAACTTGGGGTTTACAGCCGCCACAGCCCGAAGAATCGATTGACGGCTTTGGGGCTGCTGCT
ATAACGGGAGACGTCAGGAGAGCCAGGATTGCCAGCAAGCTGAGCAACAGGGGCCCGACGCTGAAGTGCTTGGTGGGCTG
GTTCATTGTGCCTTTCAACATATACGAAGAATTGTTGTTTTGTGGTGAGCTGGCCAAATGAGAGGTGCGACAAGCCGTGG
ATTTTATCCGGATTTTTGAGAAATAAAAGAAAAGAAAGCCGCAGCGAAGTAGAAGTAGGTGAACCTTTCCTTTTTTATTT
GCAGGTAATTAATCAGCTCCGGAGACTTTTTCTGCAGTGTCTCCATCATCCGACACATTTCTCCAAATTACGAAATTTAG
CATCTTCGCCGGCCGTCCAGTTCGTCGCTCATTAGCAGCACAGCATGCGGATGTTGAATGCCTTAATTTATTTGGTGAAA
CAAGGATTGAATTAGTTATTACAAACAGTTCCTGCATAATTACACACAGCCAAGAGTCACTAAATTTTTACAGGAATAGT
GGATACAACATCATTCCATACAGAAGAATGATATATCCCCGTCTCATGCACCTTTGGGCCTCTGATGTATAGATCTTCAA
GGGGGCTGAACTGTGCCTGGGCTGCAGGCTCCTGAAAGCTTGTCAGCTGCTCTAGTGTGTGATCTTCTATTTTAGCTGAT
GGGTTAGGAGTTCATTTTTGGTAACTATTCATTGTAATAGAAGCCTGCAATTTATATGGAGATGCCTCTTTGTTGGTACA
CTCAGTGATTTGGCACGTTATTGTAATGATCACAGATATTTCAGATGCTGGAATCCTCAAAGAGCCTAACGTTATCTGGA
GTACTCTGTACAGATCTGTAGAGAATTTCATGATACCTGTCAGCTCACCCCTCAGTATGTTCAGCGTCCAGCATCCGCGA
TATCGTATTATTGTACGGACTCCATGCCTCGGTAATTTATGCAGGTTGATTGGGCAAAAGCCCAAAGAAGGATGGGGTTA
AGCTCGAGTTCCGGCATCCAAGGACACGGCGGAATTGGACGGATTTACCGATCCTTGTATGGTGGAGAAATTTCTCCCCG
ACAGTGCCGGGTATCGATGAAGCCCGGATTTTTTATGGTTTTCAGTCTAAGCCTTCTGACGCGACAGAGGATTGATAAAC
GAGTCAGTATTATCTACGAGTACGGATAGTTATCGTCATGATTCTCTGCTCACCGGCCATTTGCACTCGCCAATCAGCCT
GATATCAACAACCCCCAGC

>ucsf_hc.01_1.G217B.00107
GGACGGCCGGCGAAGATGCTAAATTTCGTAATTTGGAGAAATGTGTCGGATGATGGAGACACTGCAGAAAAAGTCTCCGG
AGCTGATTAATTACCTGCAAATAAAAAAGGAAAGGTTCACCTACTTCTACTTCGCTGCGGCTTTCTTTTCTTTTATTTCT
CAAAAATCCGGATAAAATCCACGGCTTGTCGCACCTCTCATTTGGCCAGCTCACCACAAAACAACAATTCTTCGTATATG
TTGAAAGGCACAATGAACCAGCCCACCAAGCACTTCAGCGTCGGGCCCCTGTTGCTCAGCTTGCTGGCAATCCTGGCTCT
CCTGACGTCTCCCGTTATAGCAGCAGCCCCAAAGCCGTCAATCGATTCTTCGGGCTGTGGCGGCTGTAAACCCCAAGTTC
CCATCACGCATTACACTGCGCAGCAGGTCGTCAAGCAGCTCGGCCTCATCCCCAATGTCGAAAAAGGTTACTATGTCGAA
AGCTTCCGGGATCCGGTCTCCGTCAACAACCGTTCTGCCAGCACTGCCATATACTACCTCCTCGAGGGATCTGCCGGTCC
ATCCCACTGGCACCGTATCGACGTTCCGGAGGTCTGGCATTATTATGCAGGCGCATCCTTAAAGATGTCTCTGTCGCACA
ACGATGGCAAGCCGGTGAAGGAAGTGGTGCTCGGGCCGAACATTTTCAACTGTGAGAGGCCGCAAGTGGTGGTGGGCAAG
TGGGAGTGGCAGAGTGCACAGAGCTTGGGAGACTGGACACTTGTGGGGACAACTGTCGCTCCAGGATTTGATCCGAAGGG
CTTCGAGATGCCGGCGGAGGGTTGGCAGCCCAAGGGGGCGTGAGACGCTGCGTCGTTGCCCCGTGTGGTCTCTGTTGGGA
ACTAGGTACGAGTGCGCATGGCACTGCCATCAATCACTCTAGAGCCGCCAAATGTACAGTACATGTATATATTTGCATAT
CAGAAATGTGTTTAATCTCATCTGGAAGATGGTAATAATATTGGCGTTGGTTATTAGGCAA

>ucsf_hc.01_1.G217B.00108
TTGCTGGGGGTTGTTGATATCAGGCTGATTGGCGAGTGCAAATGGCCGAAGGCTTAGACTGAAAACCATAAAAAATCCGG
GCTTCATCGATACCCGGCACTGTCGGGGAGAAATTTCTCCACCATACAAGGATCGGTAAATCCGTCCAATTCCGCCGTGT
CCTTGGATGCCGGAACTCGAGCTTAACCCCATCCTTCTTTGGGCTTTTGCCCAATCAACCTGCATAAATTACCGAGGCAT
GGAGCTAAAGTTCCCCGTTCGTTTCTCGAAGAGGAAGGGTTGCTTAGTCAATACACTGCATTATAGAGGTACAAAATATC
TAGCACTTGAAGATGGGACACATAGCACCTACTTACTCCGTACAATAATACGATATCGCGGATGCTGGACGCTGAACATA
CTGAGGGGTGAGCTGACAGGTATCATGAAATTCTCTACAGATCTGTACAGAGTACTCCAGATAACGTTAGGCTCTTTGAG
GATTCCAGCATCTGAAATATCTGTGATCATTACAATAACGTGCCAAATCACTGAGTGTACCAACAAAGAGGCATCTCCAT
ATAAATTGCAGGCTTCTATTACAATGAATAGTTACCAAAAATGAACTCCTAACCCATC

>ucsf_hc.01_1.G217B.00109
CACATTTTCTGCTCTACGCGCTCTGCAACCTTGGAACCTTCTTATATCCACTGTGGATGCAACCACCCTGGCCACCCTGC
CTGGGATAGAAATATGACTTCTACAGACAGTACAAAAACAGGTGTAAAGTGAAAGTGATCTGTCAGTGAACTTCTTGCAG
ACATTCCATCTCTAGAGAGTATTAGATTCAAATCTATGAAATCTCCTCATTGCCCCCCAGCTGTCAATCTGTTCAATGAG
ATTGATCTGTGGAATCCATACATCTTATTCTCTCTATATCTCAGAATGTGATATTCTGATTCAGAATATTGTCTGTTCCA
CCAATGTCTATGCAGAGATACAGATATCAAAGAATTCAGTCATTAATTCATGGAATTGGCAGTCATTATTATTATTCTTC
TTCCGTTATACTCGTATGCAAGCAGCGCTTATGACGAGTCCTTGTGTGATGTTAAATACAGGCAAGAGTTGGTTATACCG
GAGGAATGCTTAGTGTTGAACAACATCAAGACTATAACAAATAACAAGAACATAGGAAAATTAATGAA

>ucsf_hc.01_1.G217B.00110
TAAGCCAGGGTATATTTTTGACTGTAGGTGGGCAATATCTGATAACATTGATCTCGGTGAAATTTAGAAACCTGAACCAG
TGTTAAACCAAGAGGAGAACCAGCCAGTCAGTTCACCGAAAACCTGTCCTCTTGTCTCAGCCCGACTCACCCACGTAGAC
CAATTGATATGGCGAATGAGGAGAGAGGCTGTGCAGGTAGTAAGCTCGTAAGTCTTCATTTTATTCCTCGGCAATCTGCC
GAGCTGCCTACTTCATCAACGGATGTGCTTATGCTCTATATTGTGACATGGTTCTCAAATTCGTCTCATAGGAAAACTGC
CATCTCGTCCTGATATAGAGTCGGGTTTCTCCTTTAAGTGTTCACAAAGGGCTTCAAACATGCTAACATTTCTGAATGCC
TCCAGGTTGCGACGGATGCCAGTTATGGTTCGTTTGCTGCAGTTGGCGATAAAGGCGATATCAGGTCTGAGTGATTTGCT
CTGAATCATATGATGAATCAGTTTGAGTTGTGGGACTTTCAAGTTCGCAGGCATCCTTCGTTGATGTGGGAGGTATTTAG
TTCTTCGGCGGGAAGCCCACGACGGCCCCATAATTACTCCGGCATCGATGGGCACTCTGAACCTCCAGCGCGCACCTGTC
CCTATCCAAGCAACAATGTCGTCGCATAGGCATCAGTCATCTCTTGAGGGCATTTTGGATTTTTCAGAACCCTTCTCGCT
GAGACTACAGCAATCTGATTCCGCAAGGAGTCTCCTTGATATATTCATCAAGGACTATGGCCTCGAACGAGCAACTGAAC
GGGGTTATAAGCCTGCGAAATTGATACACGCCACGCTTGACTATATCTCTTCAAAAGACTCGTTCTTAACTCTTCTTTTC
ACATTTCTACATGAGAATTTGGCTGGTGTTACGTCTAACATTACATTGGCTTTATCATACTTTGAGGATTTCAGTTCCTG
GGAGCCAGCTACGCGAAGCGGTGTCAGGGGTGCTCTTGAAGAGTTTGCGGACTATATGGTTACGCAGTTCTTTCTTCCAC
TTAGAGGCTCATCTGTCAAGACACCGCAACCAACGCCCACCTCGTTGTCCACAATACAAGCATCGACAACCACAGGCACA
AAACAACGCATATCTGTCTTGAGACACAATTGCCTTGTCCGTGATCACCACCGATGTGTTGTGACCCGGAAATTTGACAT
TACGGAAGCTAGAATGCGTCTCGCGAGGGACAAAAAATTGCATGGATGATGATGGAAAGCTCCTGGAAACGGAGCAACGT
GATAACTTTCAGTATCTGGAAGTCGCCCATATATTGCCTCATTGCCTCAAAAAGGTTGCTTCTGGGGATGAAGATCTGGC
CGAGTCGAAGAAGAATGTACTCCGGATTCTGGACATGTTCGATCCTGGCATCACTCACCTCATTGATGGCCCAAAGATCG
ACAGCCCATCGAACGAACGCTGTCACATTAACACTTGATAACCACCGGCGCTTTGGCGAATTCCAGATATATTTCGAGCC
GACGTCGCACCCTGATGCTCAATCCCAACCATACAGTTGACCCGCCGTCTCCTCGGCTTCTCAGCATTCATCGTGCAATC
TCACTTATCCTCAAACTCAGTGGCGCTGCTGAGTATATAGATCAGACTCTTCGAGACTTAGAACAGGCGACAGTGGAAGC
GGATGGGTCAACCCATTTGGGAGATATAATGATGTTACGACTTGATGGCTGGATAAACCAGTTAGCTGTAGTTATTTTAG
TTAGATTTAAGTCATCATTTCATTTTTTGACTAGCTTATTCAACCTGTGAATGACCAACTGAGACTAAGTCCATCCCAGT
TCTTATCATAGCGAACATGATGTTTCAATAACCA

>ucsf_hc.01_1.G217B.00111
TTGCATCCTGGACAGTGGACATTTTCGCTGGTTGTGACCAGCAACAGCCTGGGCTTCGCTTCGCTTCTCTCCTCCTTGTT
CTGTTTCTTCTTTGCTTCTTCTTTGCTTCTTCTTTGCTTCTGTTGTCTTTTCATTATTAACGACTCCGTTTTGCAGCGCA
AACTTGCCACTGTTTACGCCATCGAATGCGTCGTTTAACCGGATTATCTTGCGCAATCTTCCCACGATTCCCCCTGGCAT
CACCCTGCGTCGCCTGCTTACTGCACAGTCGTTATTCTTTTCACTTCACTATCAACCCCTTTAATTGACAAGCAGAACCT
TCTTTTATCGCCAAAACTGGCCGATCCGCATATCTGAACTGTTTCTCCACGGAAGCGAGGGCCCTTTTAAGGGTCCCTTA
CTCCTGTTTTTTTTTTTTTTTGATACATTCTCGCTTTCGCCTACATTCCGTCCGTTATGTCAGGGTACTCGCCGACAAAC
TTATCTGGTGGGAGTGGTGATGGATTATCGACAGGGCAACCTCCTTCCTTCAAAACAAATGTCAACCGCCAGAAAACGAA
ACGATGGGTAAATGCAAAGTCTTATTCGTACGATGGCGATGATTGGGGTGATGACGATGGATATGAAAATGAAGAACCTG
CAGCTCCACTAGTTACTATCCCAGATGAAGCTGAGCAGCCATCCCCACTCGAGAACCAAAAAAATGAGCAAAATAATCAG
GACGAAGTCCCTGCGCAGCAAAGTACAGGCCACGGCATGGCACCGACACCTCTACAGTTCATTCGCCCGGCTGACATATA
CAAACGTATGGAGGAAGAGAGACGAAAGGAGAACCAGGAAGTAGATCAAGACACTACTCCTAGAGTACCAGTTGACACAT
CACAGGCTGCAACGCTAGCAGACATTGCTTCACAAGTACCTGTATCTGTAGGAAATCCCCAGCTGCAGCAACCCCTTGAT
CAGAGTGACGGGTTGCAGTCACATTCGATGGAGAACCGGTCCCAGTCACCGGGTGGGGGGGCGCCAGTTTCTCCAACACT
CCCTGTCCAGGAGCCTCCTACTTGCGAACCTACGGATGGGCCAACGGTAGATTTATCTACTTCAAAAGGCCAGGATAGTA
GCGGACCAAACGAAGAGAGACAAGAACAACAACCGCGAGCCGATAACACTGAATTACATCATAACTCGTCCCTTGGTTTC
CGCTCTGTCGTCCGTCAGGCGTTCGATGCACGCCTTGAAGCCCCAATCACAACATCAGGCAGCATCCTCAGATCAGATAG
CGCCAGTACCTCCATGATCAGCCCAATAATTCAGTCCCAACCTGTCTCCAGATTTGGAGATGAACATGCCCAAGGACCAT
CATCCACCGATCAATCTCCAACCGTTGATAAAGAACCTGCGGATTTTAAACATCATCACAGTCGGAGTTTGTCCCCGCCC
AGCTCTAGAAGTAGCCCTGCTCGAAAGCCTATTGCTCATGGACTATCCACTGTTAGCACACATGAAGCCAAAGCGTCCGA
TACCCAAGATGGAAAAACCCATGTCCTACCTTCACATACGGCATCGGACTTTAGTATCCATAAAGCAGCAGCGGCACAAT
CATCATTCTCAGAAAGTGCGCCTACAGTACCTAAAAATGACGACCAGCGTACATCACCACCAGCTAGCCCGGATGTCCTT
CAGCAGCCTACGGAGTCGCCTACGGTCACGCTTGATAAGGTCGAGAGTCCCCAAATGCCTTCGGCGCTTAATGTAGGCAG
TGGAGAAAAGCGACTTTCACTAGCGCAATACGATCGGCCTGTACCAGGAAATGTCTCGCCGTCTAGCCCTGAGAATGTGT
CATTGGGTGTTAATGATCGCCTGAGAGATGAAATCATGCGGTCGCTGACTCCGCGAGCTTCGATTGACTCTCAGGAGCAA
GTGCATGCAGGTGGTGGTTCCAACCCTAGCTTAGAAGCTGGACCTGACAACCCTTCATCGGAAGGTCTAGGTACCGCCTC
CTCACCTTCTAATCTACCTCCACAAACCCCTGATATGCAATCAACTCCTGTCGCCCCAAGCTTCCCGGGTCTTGGTTCTG
AGCACAACTCCGATATTTCTGGCCAGAAAGAGCCTGCCAAAACGTTAAAGAAACGGTTCTCCTGGGAAGAATCGTCCGTT
GAGGACAATACCCAGGACCCGCAGGAACATCAACAATTGACCATTGATCAAGCTACCGCTGCAGATACGACACAGCCATC
ATTGGAAGAAAAGACACTAACTGGTCCGGTACCCGTAAGTCGAGTCCACGATGAACAAGACCCTGAGAGAAGCGCATCTA
CGACTTATAGCCAGGCGGCTCTCACTTTAAACCCCACTAGGACTGAAGTAATCCCTAGCCAAAATGTGGCAGAACATGAA
ACCAAGTCAGTTCAACCACCTGACAGTCTGCTTCTCCAGCCAGCGCCTGCTGCTAGTTCCCCTAGTACTCTTGTTCATCC
TCAGCCTACTTCTCACCCCCCAGCGACCCAAGATCCCAAATTGCTCGGTTTCCGTCAAATAATGGCCATAGAAAAGCCCG
GCGACAAGATTAAAACATTCGAGAGGACGAGGAAGCAATTCGCAGATATGGACACAGGCTTATCATCCTGGATAAAAGCA
ACAGCCAGCTCAAACCCCGATCACGAGGACTTGGCTCAGCGAAATGGCCGCCTCCCATCGGGAACTACGTTTACGCATCG
ACCTAGCACGTCGCGGAATAAGTTCCCGAAGCTCACTTCTTTAGGTCCCCTTTCTCTCCCAACATCCCACCACGAGGGAT
CTCCGATGACCACGCCGACATCCGCCGCCGGAAATACACGACATGCATCAAACGCCAGCCAATTCGCCACGAAAATCAAC
ACGCAGCAGGTTCAGGCCAAGGGTAAGGATTTGCTGCACACCGCTGGTGTACTAGGTGGAAAGGCTGGGGGGGCAGCAAA
AGGGCTCTTTGCCAAAGGGAGGAGCAAATTCCGCAACAGCAGCAGTACTGATAAGGTAGATACTTGATAACCATTCTCAT
TGTTCGTCGGAGTTTCGTTCTATTATTTTTCTCATTATTTCAATCCGTCGGGAGGTCAAACAAGGGCTTTTATTTTGACT
TATTCTTCGAATTTCGGGCGTGGCAAGGCCTTTTGTCTACCCTTTGTTTTCGCGCTTTGCGAGCTCAATTTGAGCATGTA
TCGCTTTTCCTACTTTCCTACTTTCCTACTTTCCTATATATATCTTTTATTATCAATTTCTTTTTTTCTTTTCTCTGCTT
CAAATTTGCCTTTTGCAAATCAATCTGTATTGAGGATCCCATAGCTCTGACCCTGCGACTAAACATGTGCGCGGAGATTA
TATGACACATTTGTTATTTCCAACCACTCCATCTTGCATATCTTTCCACCTTACTTGTATTTCTCTTAATCTCTCCCTCC
TCTCTCTCTCTCTCGAAACATCTCTGCCCCTCTCCGCCCGCTTCTTGAGATAAGAAAAATTCTTCGAAATCTAACTCTAC
TGCGCTCACGCCATCTTGTAGGTTAACCACTCCCGCCCAGCCTTCTCGTCGCGGAACAGGTCGAGCTCTACCCCAAGCCT
CGACGCACAGCAGCAGGCTGGTTTATACAACGGTCAGCAAACCGCTGCAGCCGCGGCTGATGCTGCTGGCAAACCGTTAC
CACGTCTGTTATCGCTAAAGCTGGATCGTGAGTCATTTTCCAATGATATGACAGTGACTTGGGAAGAACATGAAACGATG
ACAACGACATCTGCTTCGGTGTCTTCTGAGCCGCAAACGATGGTAACGTTGGGCGGCATTACCAACACTATCGGAGACGG
TACTTCATCGATGGTACTAGAACCTGCACGGAAGACGGACAGGAATAGTTGCCCTGGCACGCTGGAGTCGCCGGCTGGGT
CCCCTGTTGATGCTCAGCCTGTTATGTTGAATGGGTTTTGGGAGGGGAATGTGCGAGAACAGGTTCAGCTGCAAATGCAG
GACCCGCAGCCTCAGCCGCAGCCGGAGCGGGTCAGTGATGTGGATCTGAAAACGGAAGCCACTGTGTCGGCTGGGGATGT
GGGTTTTGAGCGTCCTGTGAAAGTGCAAGAAGAGGTGACGGTGCGGGGAGCGGCGAACGAGGAGGTTAAAGAGAAAACTA
ATGTTGAGGCCAGGGTTAGGGTGGAAGAACAGGTTGACGAGAGGGTTAAGGATAAGACTAGGGAGGTACACGAAACCATA
AATGAGGCGTTGCGACAAGAACCGCCACAAGTGCCGCAAGAGCCGCAACGCGAATTACAAGAGCCCGAAGAGCCGCAGGA
GGAGCCACAACAGGAGGCACCTGAACAAAAACCCCAACAGGTAGTTCCTGATCGGTTGCAACCGCAAGCTCGACCGAAAG
TACAACCAGTAGTGCAACCAGAATTGCAAGATGAGATACAAAGTCCGACCGACTCCGTGGAGGAACGGCCAACTTCATCC
GCGGCCCTATCAATGGTTGATAACAGGGCTTCGATCATGCCGTCTGATTATGCAACCTATACTAGCCCGCCAGTTGAGGA
AGCACGAGCTGTCAAAGTCATCGGTCGGAAAGCAAGCATAATTACTTCCGAATTACGCACCTTTATATCGCGCGAAATCA
CTATTGGCAAAAAAGGGAAGATGTCGCCAACCCCAGCATCTCAATCAGTTCTGGACGCTGAAGGGAACTCCCAACCGCCC
CAGCCACCATCGGGTAATGAAAACGAACGTGGCCAGGTGCCCTCCAACGCTTCGCGGGCTAAGGTGTCGACAAAGTCCAC
GCCTGAAGCTAGTCTCTCGAACGGGCAACTGAACGATATAAACACCAGTCGCTATTCGCAGCCATCGCAACCACAGCAAA
CCGTTTCCGCCCAACAAGTGGAAGGTTATATCCATCGTAGTGATGCGGCCTCATCCTCCAGACGAGAGTCAACAGAGCCC
CGATATGTCGGGGTTGATAAAGCTGCGCAACGGGTTTCAGCAGAGCCAAAGAGTCCACCGTCAACACCAGCCATTAAAAC
CAAGTCATTACCATCTTTGCCTCCCGAGGACAAACCAATGACCGACCGGCCGGATGACTATAACCCCATAGACAAGACGA
AGCAGGAAGCTGGGAACCAGCATGCAGAGCAGATCCAAACCCAGTCAAAACCAGTTACCGTCGAATCCACCTACGTGAAT
AATATTGCAACAGAAAAACCCCACCTCCCTCCTCCTGTGCCGGACACCACTGCACATCGTGAAAGGGCAGAACGTCAATC
AAGTTCTGGCATCCCAGAGGGAACGCCAGCGGATCAGCCGTCTATTAAACCATTCGCTCCAAGGCAGGCTCCTAGTATTC
GACCTACCAGTCCGCCAAGGATCCCCTCAGCACAGTTTGCTGCCCCTGTTAAAGAGGGGCGCTCGTCAACTCAGCTGATA
CGCGACTACTTCTCACCCTCAGGGAACTCTTCATCGAGGCCCCCAACCGTGCAGGAGGAAACCCGCCCAGGCTCCGCTAT
GGCCAACCTGATGTCTAAAGTGACCTTTTCCCGTCAAACAACTGATCGTCGTTCAAGCGCTTCTGGGCAACCCAATGAGA
AGAGCTGGAGCAATCGATTCCAGTCCTTCAAAGTTGACTCAGGCCTTTCAAAAACCAGAACCGCGAGCACAATCGAATCG
GAAGAGGCCCAACGCGCCGCATCCCTGTCTATGCCGAATCCCAACGACCCATCCATTACTTCGCCGAGCATCCAATCTCC
GGCTTCGAAAATGAAAATTCACGGCAAATTTATCAGGGGTGCCAACCGTCTTGCTCAGAACGCTGGTAACATGAAAAAGA
AGAACATGCCAAAAGTTGCTGGTTTGTTCAACCGCCATTCCAGGCAAGCAGAGCCCACCACCCAGACACCCCACACTCCT
GAGTATTCTCCACATCTATATGAAACGCAAGTCGCAGCTCTTCCACAGCAAAAGCAACCGTATTCAAGTACATACCCGAG
TAGATACTCGAATTCAATGCCACATGACTATCAACAGCAGCCAACTAGACAGCCCCAAGCGCAACCAGTAACCCAACCTG
GAGGGCGCCGATCAATGACTTCGCAACACTATGCCCAGGACAACGTGCAGCCTAGTCGTAACAGCCAGCATACCAGTTTA
CCACCTCATACCACTGTCCTTGCCCATGCAACACCACCTGGGAATCCTCAGTCCTATACAAACAACGCTCAACTGCCATC
TCATAGCCCAATGTCCTTTATTCAGTTCCAGAACGGACATGTCCCCGCACAACGTGCCGCACGAACCCAGTCTCCCGATC
CGGCTCAGCATCCCCTCGCCGACGCCGCAACCAAGTTTGCTGCCGGCTCCCCACCTCCAGAAGGCCCATCATTTCCAAAC
AAGATTCCACAAAATCGGAACTATAATAATCATACACCATCCCAACATATGGCAGGTTCCGGCAAACACATTGAGCCGGT
TGAATTGCCGGTGCCGGTTCCCGGAGATGACTCGAGTGAAGAAATTGTCATGTCTAGCACGGCATATCCCGGGCAGGAAT
GGCATCCGGAATTCTACTTGGAGGATTAAATGCCCATGCCCAAGCATGGTTTTGTGAAAGATGTATATCTGCATTTTGAT
ACCCACTCTCACGCAAAAAGGGATCTTATTATATTATTATTTCTTTCTTTTCTTATTTTTCTTCAATATTCTCAAAATCT
CCCCTTGTCTCTTGGAGCACTTCTATTGGTATAGCGTTGACGCTGTAGATTCATTTCTATTTCCAATTATTATTTGTACA
TTCAACTACCTATCTAGATTTTGCTCTATCCCCTCCCCCTCTTTCGTTTTCTAACCCATTTCCTTTATTTATATATATAT
ATATATATATATCTCGCCGATTGTCGGCTTCCCGCTTATCCCGAGCTAATTTCCTCTTGGAATCTATGTCGCTTGATGCG
CAGCCATCCTCGTCTTCTATTTATAGACACACACACCTTCACCTATCGTGAGCCTCTTTTCCTATCCCATCTGGTTTGTT
TTTGCCCTAATGCAGCACACTCCATGTACAGCCGAAAGTAAAATTTCCTTATAGCCTGGTGCTCTGCTCCTGGATGTCCC
CACCTTTTTCCCCCCCTCGGTTAAGAATTGATCGTTCGGAAAGCCATATTACTGGTTTCGATTTGCTGTTTATACCCATA
AAATGAAAGATATCCCGATCCTCTTCTTTTATTGTTGCCACCGCTTGCCCACAACGGCCACTTATGGTACGGTACGTCAG
TGTTGGTCATGAATCACTAGTATACCTGCACTGCAGATTCTTCTTCTTCTGATTCTGATGAACTTTCGAAGAGTCAGTCA
AGCGATATGAAAAGGGAGAAACGCTATATGATCAGCTGCGGGCAATGGAGGCAAGGGATTGATTGATTGATGGATAGATT
GATAAATATAATATAATATAAGTCATCGATGTAATCTGTACGTTACCCGTCATAATGCGGACTAGCAAACCTGTTTTGGC
AATTGGCTGTGCCAAGCACTCAGCCGAGACTTTGCCCCAGAAAAGTTAACCCGGGCCAAACCGTATTAACGCCGAACAAC
TCGGATATTTGGGGATCTGCTTGGTGAAGGAGTAGGTAACTCTGTAGAGATCAGATTTTTGTTGTCGAATGATCAAAAAC
AGTTCGATTCCTTTCTATGTATAGCATTCACAAGTAGCAAAAATGCTCTTGCATCTCTATAGGATGGCAAAACGAATGAT
CAATCAAAGACTGTGATATTTTTTGGTGTGAGTGAGATTCAGGCTGGATTGGGGCATACATAGGATTTGATATCGACATA
TATTTGAGAAAATTATGTCTTTAACTCGTATTTTCAACCGCACATTTCTATCGTCAATGTTGCTAGCCACAGGGGAAGAC
CGAGGAGGAAAGGGGTTGTTCTACGTTGCACAATATCTATGCCGTTTCTAGTACCAAACATGGAAAAAAAAAAAAAAATA
AAAAAAAAAAAAAAAAAGGCGAGGCATTGCTGCTAGATTCTGGCGCGCCTGATAAAACGAGTAATAAAAAGGAAAGAAAA
GAAAAGAAAAGAAAAGAAAAAGAGAGTTTGGACGAGATTTGCTTGCAAAGGCCCGGGGGGGAGGGGGGATGGAGAAAAAT
GATGATAGAAAAGAAAAACACGCTCAAAAGTATTCAGCAGTGCAGCATCCTTTGCTGGCTTCGTCCTCGATCGACGACTT
GGATCTATTTAAAGTAAACCGTCAAGAACATAGCGCGCAAGGTTGAGGTGGGATCGGCAAAAAGGCACTGATGCGTTGAG
AGCAGCTCGCGCATGCGTATGCGCTGATGCGCTGATGGATGGGTTGATTGATATTGGGATAATCTCCTTCTCAAACGCGC
TTTTCACGGAGGATGAGGGCGGGGTTTCGAGCCAAAGTCGACTAGCATACGTAGGACAAAGGTCGTTGCGACGAGATTCG
TGAAAAAATTACCAGAGCCACCCGCGGGGCTGTTCAATGTTCTGCAGCCGCTCGTGGATGGCCTTTAGTTCCTCAGCGCG
GTTTTTCTCACTCTGTTTCATTAGGGAGATGTGGGCATCTCTCATCTCCTCGAAGTCCTTTTCGAGTTTGTTGTGCCAGG
GGTAGAGGATGAAGACTTGGAAACAGAGGGCGGAGGACCCGATGATGAAGTTGGTGAGGGAAAAGCCTCGTGTGATCAGC
ATGGCTGTAGTTTGATTGAGTGCGTCGGCCGTGCGGAATGGCTTAGGTACTATTTCTTCCCACTGCGTTGTTGTTATTCA
GTGGGGTTTTGTGGGAGGAAGGGAGGAAGGGAGGAAGGGAGTGAAGGGATCGAAGCGATCCCAGCTTGGTAGAAGTAAAA
AGATGTACTGGACGTACCTTTGCTGG

>ucsf_hc.01_1.G217B.00112
CAGGCTGCTCGCGAGAAAACAAACCCCATGTTCCCTTCTATCTCGCGAGTCGTATCAGATTGCTGCGAAAATTAGGAACA
CACGACGATTCACCTTGACTGTCAACTCCGCTGGTGAACCCCCTATTCAACACCTCTAGACCATCCCCGGTAACTCCACT
TTCCGTCCTTCACAGCTGCAATACTCCTGACATGAAGGTCGCGCACCTGTCCATTCCCATCCCGCAAAATTAAAAGAGTC
TTTCTCATCTACGATATCGCTTCTCGCCTCAACATCGAAATCGCTCGAGCAGTCATGGCGGCTGCGATGTCCGTCCAGGA
CCGAACTCCTGAATTCCAGTCAATCCTTACACAGGCTCGGAAACGCTTAGCCTCCTCAAAGACCAGTTCCCAGCGTCAAT
TTTTATTATCAGACGCCCAACGGAGTGATTCAAATGCATCCCCTCCTAATGGAACCCCAGCGGGGGGCAAACGAGCGGCC
CGGTCAGAATTTGCGAGGCGGGCTGCTGAGATCGGCAGGGGGATCTCGGGGACGATGGTTAAATTGCAGAGGCTAGCCAT
GTTGGCCAAGCGCAAAACCCTCTTCGATGATAGACCTGTTGAAATTTCAGAACTCACCTATGTCATCAAGCAAGATCTTG
CTTCTCTTAACTCCCAAATCGCGTCTCTGCAAGCCCTCACTCTCTCCCAACACCCGAAATCATCACGGAGTAAAACAGAC
CAAGAAGGTGAACATAACGATAACGTCGTGGTAATGCTCCAAGGCAAACTCGCCGACGTCGGCGCAAACTTCAAAGAAGT
CCTCGAAGTCCGTACCCAAAACATCCGCGCCTCCCGATCTCGAACTGAAAACTTCGTCTCTTCCGTCTCTTCCAAGTCAC
AATCCGCGCTCGACCCTCAGCGCTCCGATTCCCCCCTTTATAACGCGCCACGAAGCCGAAGCCCAGCACCCCCAGGTTTC
CAGGCTCCTAATTCCTCCGACCTCCTCAGCATCAGACCATCTTCTTCCTCCGGAAGTCCGTTCGCCCTCGGCCGCAGCGG
CGGGACCCAATCTGACCAGCAGCTGCTGATGATGGAAGAGGCGCAATCCTCCAACTCCTACATCCAAGCGCGCGGCGAAG
CCATTGAAGCTATCGAGCGCACGATCAACGAGCTCGGTGGCATCTTCGGTCAGTTGGCCACGATGGTCAGCGAGCAGTCT
GAAATGATCCAGCGCATCGATGCGAATACGGAAGATGTGGTGGATAACGTCCAGGGGGCACATAGGGAGTTATTGAAGTA
TTGGTCTCGGGTTTCGGGGAATCGGTGGTTGGTTGCGAAGATGTTTGGGGTTTTAATGATATTCTTTCTCCTATGGGTTC
TAATATCAGGCTAGCAAGCAAGGGCCTATGGCATCCTGTAAATTATTAGATCTTTTTGCATGTCGTGCGGCGCAGCACGG
TGCGGTGCGGTGCGTTCCTTTCCTTACATAACTTTTACTTTATGTCGAGCATACCCGTGGGCGTCAAGGTTTCCACTTTC
CATTTTTGCCTCAAACGAGACCGGTTAGCCTTATTCTTGTGGCATATTATTTGGTTAGACATATATGGCTTCGGTGGCCA
TTCATTCTTCCCATACAGCTTCTTTTGTTTTTACACTTAACAACCCGTGGCATATCTCCTTACTCTCTGCCGTTTTTTAT
TTTTATTTTTTATTTTTCGGAGAAAATTGCCGGTGAACCTGGAAGGATAAAAACCCTTCTCTGCTGTCCACTTTGGTTTC
TCTTAAATCAACCTATCTACATATATATATATATTATTTGTAAATCGAATTTCATTTACCCTTATTCTCTCATATACAAC
AACACCTGATTTAAAATGCTCTAGACTAGATTCCAACCTGTTTGGGTTTCTCATTTGTCTACACTAAAGTATGTTCTGTT
TGCCTATATACATATGCGTCTACATTTCAGGCTCACACAAGCTTTTTTTATTGATCAATGGAAAAGCCGCTTTAAATTAG
TGAATTTATCCCACTCAATCCTCCTCGCTTCAGAGCCAAAAGGAAATTAATTACCTCGCGATGCCGCCAAAGGTATCTCG
TTCTACGGCGTGTTTTCACACAACCGAAACAAATAACCAGCGACATCCATACCCCGTCGCCAATGCAAAGGACAGGTTTA
TTGAGGAGGAGGCTTCGGAAAAAAGGGTGCTGACCAAATTCGAAATTCGTCCAAGGTGAAGGGAGCAGTCGCAGCCAACA
CACCAGAGGATGTGGGAATCACAGTTGTTCCCACTTTATGTCCTGTGCCCACCGATATTGATTGATAACCGCGTCTTTAT
CCCTTTCCTCGCCTCTCACCCCCGTAGCGAGTTGCCACGTTCCGTCATTGCCTTCAGACAGACATACTTGGAATTTGCCA
TTGATCAATGCAGCAGCGAGTGGTTAAAAATAGAAGACTGATAAACCCCACATGAGGAAATAGTTGTGCAAATATACCAA
CACAAGGGCCATCAAAATGGAGATGAGAGAAGCGGAAAATAATCAGAGAATGATTTCAGATTAGTGATGTTGAGTAGATA
ATTCTGCACACAC

>ucsf_hc.01_1.G217B.00113
CAATGATGCACCTCGCGAGGCTATGTCGTCCCCGTAACAGATCTTCCCGGGAGTTTCTTGGAAATCCGGAATGGTGTCAG
CGCTGAGTGAGGGATTGCGTACACGAGGTAAACGCGGCCCGGAACTAGCAAAATCAGCAAAATACTTCTGCCTGTCCTTC
ACACTGTAATACTGTTTCTCTCTTTTCATTAACGCAGCTGTTGTGCCAAAGGAACCGAATTAATTGAGTCTTTTCAAGGA
AACGACCTTGGTCCCAAGGGTTGAAGTTGTCTTCAAGCACCCATGTTACACATAGGATCGAATCTCGATTTACGGCAAGA
CTCTTCACTGCCTTGACTTCGCCTCAACCCTCGGCAGTTTACTGCAACTCAAACTAACTCGGGGCATTCTGCCCCCTCCG
GGAGAACAAAGCAAGCTGTTGTAGAAGCCTATCAGCATGCTTCTTCAACTGTGTGCGAGCGATACTGGAGAGCGATGACA
TTCCCGCTGCTTGTGCTGTCGACCATCTAATTAGTTTTGAAAAACCCAAAGCAGAGCCCCCCACCTTGTCTGTCTGCCTC
GTCCTTTACGCCACTGTAAATTAGCCGGATCATCCAGGCCAGTATTGAATCGTCTTCTCATACGAGTCCTAGCAGAAGCT
TTCCAACCAGCCAGAAATTGTGGTGCGAACGAGTTGGAAGCCAACATTTTTGAGAACGTTACTTCAACTTCACCACAAGG
AGAGAGAGAGAGAGAGGGCTGCAGCTGTTGGCACACCTGACTTTGAGGATTCAACTGATGCTGTTCAATCTAGTTTAATT
CCCAAAAAAAGATCACCCACGCACGGGATCATCGCGTACTCTTTCCAAAAGTTTGCCGATATGAATGCAGTGCATACGAA
AGGATGGTGGTTGTCACTACTCTCATCAGAGCCAAAGATATAACTGGCTTCTGTATGATTTATCATGCTAGCATTCTGTG
TGTTGTATCTCTCCATGCCTAGGGAGTGGAGATCTATCTGTGTGCCGTATGATCAAGTTGTGAGAGAGAAGTAATAGCCC
TGCTGAGCAGTATGAGATTGAGTAGGAGGATATAGCTTACATTACTAAATAATACCAATCCTTTGTCTGAG

>ucsf_hc.01_1.G217B.00114
AGATATTGTCAGTCCTAGTACTTGTTTACTTCGAGTGGCCGCATTTTATAGATGATTCGATTGTTCAATCAATATACTAG
TATTTATTTCGTTTGATTATTGATAACATAGTTTTCCCAAGTCCGTTGCAATGGGTGGACCTGGTACCGAGGGTTTCAGC
TTCTTCCAGTATAAACCCGTAAAGGGGCTATCCGCAGTCTTTGCTGTTCTCTGGCTTGTTTCTGGTCTTCTGCATCTATG
GCAGAACAATATGCGATACAAAACGTGGAGGATGGGCCTGTTGCTCCCATGGGTCTCGCTGGTCTTCGTCGTCGGCTATA
TCCTCCGTGAGATAGCAGCTCATGGCCTCTACGGGAAACTTGACCTTTTCATCGCAACATCATGCTTTTTGTTTTGCGCC
CCCCCTATATTCCTCGCAATAAACTCCATCGTTTTTGGCCGTGTACTGTACTATGTTCCCTGGCTATCGCCGATGCACCC
AGGTCGCGTGATATCCACTTTCCTTGGATGCGATGCTATCATCGAAGGCCTTGCCGCCTCTGGCGCATCCATAGCCTCAA
ACCTCAATCACAAGCCAGCGACACTGAAAGTGGGTGACATCCTAATCAAGACTTCGATCCTCGCCCAAATCCCGATCTTC
GCCCTGTTCGGGGTCCTCGTCGCCTATTTCCACCGCCGCTTGCACAAAGCTGGCATCCACGAACCGAAACTCCGGAAAGT
TCTGATAACCCTCTATTTGTCGTGCGCGTTACTGACGGTTCGGAATGTATATCGCGCTGTGGAGACCTTCGAAGGATGGG
GGTCTGCTGTGGGACGCACCGAGGCATATTTCTGGTGCTTCGATGCAGTACCCATCTTCATCAACGCTGTTCTGATGAAC
GTATTCCCGCCTGCAAGCTGTCTCCCCCGGTCCAACGTGGTTTATCTAGCCCGGGATGGGAAAACAGAGCGCATCGGCCC
AGGCTGGGTCGATGATAGGAACTTTTTCCTGACTGTTTTTGACCCCTTTGATATTGGCGGAATGGCAAAAGGAAAAGACA
AGAAGACTGCGTTCTGGGAAGATGACGGGATCCCATTGCCTGATCAGACTGAAGCATGTCGTCGTGTCGAAGCTTGAAAA
TTTGGAGTTCCGAAACGCGAATAGAGATAGCGTGTCGGATCAAGAACTTGGTAAGTTATATTATCGAAGATTCTGGAATA
ACATGAAATGTCACCATGTTTAAAACTTACCAATGATCAACTATTACTCAACAATATCTTGATCATGTAAGCAAGCATAC
TCTTCCCTATAAATACTGCCTAAATGTCATGTAATTATCAGAATTAGAATAAGCAATTCAATTCATTTTGTTGATATTCA
GTAATTGAGGCAATATTCGGACTTATTCAGTTCCGACAGTT

>ucsf_hc.01_1.G217B.00115
GATCAGGCAATGGGATCCCGTCATCTTCCCAGAACGCAGTCTTCTTGTCTTTTCCTTTTGCCATTCCGCCAATATCAAAG
GGGTCAAAAACAGTCAGGAAAAAGTTCCTATCATCGACCCAGCCTGGGCCGATGCGCTCTGTTTTCCCATCCCGGGCTAG
ATAAACCACGTTGGACCGGGGGAGACAGCTTGCAGGCGGGAATACGTTCATCAGAACAGCGTTGATGAAGATGGGTACTG
CATCGAAGCACCAGAAATATGCCTCGGTGCGTCCCACAGCAGACCCCCATCCTTCGAAGGTCTCCACAGCGCGATATACA
TTCCGAACCGTCAGTAACGCGCACGACAAATAGAGGGTTATCAGAACTTTCCGGAGTTTCGGTTCGTGGATGCCAGCTTT
GTGCAAGCGGCGGTGGAAATAGGCGACGAGGACCCCGAACAGGGCGAAGATCGGGATTTGGGCGAGGATCGAAGTCTTGA
TTAGGATGTCACCCACTTTCAGTGTCGCTGGCTTGTGATTGAGGTTTGAGGCTATGGATGCGCCAGAGGCGGCAAGGCCT
TCGATGATAGCATCGCATCCAAGGAAAGTGGATATCACGCGACCTGGGTGCATCGGCGATAGCCAGGGAACATAGTACAG
TACACGGCCAAAAACGATGGAGTTTATTGCGAGGAATATAGGGCTGCATAAAACGAGTCAGAAAAGCGCTCGAAGTCGCA
TCAAAACTACTAATACCCCTGAGTGGCATTGCAGGGACTAGGTGCTGACTCACGGGGCGCAAAACAAAAAGCATGATGTT
GCGATGAAAAGGTCAAGTTTCCCGTAGAGGCCATGAGCTGCTATCTCACGGAGGATATAGCCGACGACGAAGACCAGCGA
GACCCATGGGAGCAACAGGCCCATCCTCCACGTTTTGTATCGCCTGTTCGAAGAGCGTCAGAAAGTCGGTTCTGAGAACG
GACGTCAAGGCCCAAAAGATGTTTTATTTATTTATTTATTTTTTTTTTTTCATACATATTGTTCTGCCATAGATGCAGAA
GACCAGAAACAAGCCAGAGAACAGCAAAGACTGCGGATAGCCCCTTTACGGGTTTATACTGGAAGAAGCTGAAACCCTCT
GTGATAGTGAAGTTAGAATTTGGCTTGAGGACCGGACCATGGTATTCTTCCCTAGTATCTTGCGGTATGAATCGAGACGT
ACCGGTACCAGGTCCACCCATTGCAACGGACTTGGGAAAACTATGTTATCAATAATCAAACGAAATAAATACTAGTATAT
TGATTGAACAATCGAATCATCTATAAAATGCGGCC

>ucsf_hc.01_1.G217B.00116
ATGAGCCCGGGTTGCTACCTATAGCTATTTATCTTATCTAATTCTATTGATATCTATCCATACCGACCTTCTTATCGGCA
AAGATATCTACCTATATCTATCTTAATATCTTGATATCTATATCTATATCTATCCGATCCTCATCAACTTATATATCGGC
GAGAGATAACGGCATATTATATATCGATTACATTCGTACGACTCGATATCGATTATATCCATCCAATTCTATATCGATTA
TCTGTTCGACCCTATATCGGCTTTATATCTATATACAACAACCAAGATGTCAGCGGAAAATTCATCGTTAAAGACAACAC
TCTTCTTGAATTCTTCCAAGAACTGGAACTTATGGTACAAGATGATACTAGGACTTGCCGCAGAACTTCAAGTACTAGAT
CTGGTTAGTGAGGAAAGTTCCAATAGAATGAGTGAAATAACTAGACCTACTCCCCCAGAGTTCCCTACGGAGCATACCTT
GGAAGCAAAGATTAAATGGGAGATGGAGAATACCAAATATAACAATGATACCAACATCTATCGAAGCAAACTCGAAGGCG
TTAGCAAGATCAGGCAGGAGATCCTCAGAACAGTGGCAGTCAGTGAACTAGAGATAGCAACTTCTGGAAATGATCACATT
GATGTGAAGGATCTTCTAATTGCTCTCAAGAAAAGGTTATCACCTAGAACAGCTGATCGCCAGTATGAGATACGGAGGAA
ATATCAGAACTTACAGAAGCTACCTAAACAGAATCTTGATCAGTGGTTAGATGCCTGGACCCTGATTGAAACAGAAATCA
AGCATTCTGGTATAGATGGCACCTTCGATATATGGGAGGATTTCTTCCATATCAACATGTCAATTGATAAACCGTACGCT
TCCATTCGAAAGAGAGAAGTTGAGATAGGAGGTAAAGAGAACTTCTCCTTTGCAGATGTGGTCAATGACTTCCGTTCTGA
ATATCGCAAGAAGGGATACAGCAAACCAGGACTGCTTGTGTCCAACCTTGCTACCTTTAATGGCAGGCAAGCAGGACAAT
CAAAATCAAAAACTTGTGTCTGTGGTTCTAAACATTCCTGGGTCAAATGTTATTATCTCAATCCAAGTCAGAGACCAGAA
GGATGGAAGGAGAATGAGCAACGACGTAAGAAGGTGGATGAAGCACTTAAGAATGAAGATATCAAGAAGAAGATAGATGC
AGCAATAAGCAAGGCAGCTGCTTCTAATACTGAGATGATAGAACCAACACTAGGAGGAATGGTTCTAAAAGATCGAGAAC
CGATTAACAACCACTCTATCGATCATTCTATCAATCATCCTACTGATCAATCTTCGATCACTTCCGATATCGTACCTGTC
GACCGATTAACAAGATGCCTAAATGTGAACGTCGGGAGCTCTCCTTCCAATCAACGCCCATATCTCCGAGATTCCTGGAT
ATTCGATACTGGTGCTGAGCGTCACATCTGCAATAATCGATCTAGATTCCTAACGTTCGAACCGTCAGAAGAGCAAGTTT
ATACAGGTGATTCGACAACAAGAGTTATGGGATATGGAACTGTTTGGACGTATATGACCAACAGTCTAGGAAAGCAGTTC
AAAGTGATTCTTAAGAATGCTGCATACATTCCATTCTCACACACCAACCTAATCGCTTGGAAACCCTGTTATCATATAGG
AGGAATCTATCTCGATGGCAAATCGTTTAGATTGCGGAGAATTAGTGATGACTCGATCTTCGCTCGTATAGAAGTGTACG
ATGGACTGCTAGTTACTGAATATCACAGAACTAGTGAGAATGCCTTAGTGCTCGCTAATATTGCCCCAACTAGCAATCCA
ACAGAACCAAGATCATCAACTTCTTCCTCCTACACTCTGAAGAGTTCTACAGCATCCGCCAACATCTGGCACAAACGTCT
TGGGCACCCCTCGATGAGAGCAATTGAACATCTACCAACTGATGCCAAAGGGGTTCAGATATCAGATATTAAAGATATTG
TGAAGATTACAGATACGGAGGACAAAGAACTTTGTGAACCTTGTCAACTTGCTAAAGCTAAGAATCAAATATCACGCCGT
CCACATATACGATCAAAACTACCCTTTGAACGACTCCATGCTGATATTGTGCAAGGACCTTCATACTGCTACAATGGAGA
ACGATGGCTCATACATTTTGTATGTGATTATCTTCGTTTCCATATTGCAGTAACAGCCTTAAGAAAATCTGATATAAGGA
AGGCTTTCAACAAAGTTTTAAAGTGGATTAAACGCCAATTTGATTGTGAAACGAAGATCATACGAATTGACAATGAGAAA
GGAATCAAAGAATCTGATATCTTTAAGGACTGGGTAATTGAACTAGGTCTAGATATCGAATACTCTTCGGAATATATCCA
TGAACAGAACGGAGCTGCTGAACGAGCGGGAAGTATCATAACCACTAGAGCAAGAGCTCTCAGGATAGAATCTTTGCTGC
CTCAATCACTATTCCCTGAGATAGCAATTGCTGCCGTTTACCTGCTGAACAGAACCCCTACTAAGGTATTAGGATGGAAA
TCACCTCTACGAGCACTAGAAGAATATCTTCATATCGAACAACATTCTTGTGCTCACTTACGTGCCTACGGATGTCGAGC
GTACGCGAAGATCCCCAACGAGATTCTTAATCGAAATCGGTCACAGAAGCTTGATCCCAGAGCTCATATTGGATATCTTG
TGGGATATGATTCTACAAACATCTTTAGGATTTGGATTCCTCACCTAGATAAGGTGATAAGAGCAAGAGATGTTATATTT
GATGAAAATAGAAGATATAACCCAGATGAACCCCATATTGAAAAACAGCTGCGAGATTGGGTTACTCAAGAGGTTGAATT
CTTGGATATCGAAGTTCAAGAACCAAAAGTTGGCACTCCTCAACAAGAGAATAATCTATGTTCAGATATCGATATCTTTC
GTCCTGATGAGATTACACCACGTACGGAGAACGTTAATAACGATAGCGAAGATATCAACAAGGCACTGGAGACCCAACTT
ATGGCAGATATCTTACCTACACCGGATTCTACACCTGAACCTGATTCCAACATTATCGAACCAGATCTTCCTATCGATAC
TCATCCAATATCATCTAGCAATCGGGCACCTAGAGCGAATGAAATCAGTTCTGACTTCAGCGAATCCAACATAATTGAGG
GAAAGAGAACGCGCAAGGCAACCCATCATATAGCAGTATCTATTGCTAAAGATAATCCAAATCGAATGATCAACACTGCC
TTTGCGGAACTCCTATCTAGATCAGAACCTGCTAAAATTCATCGATCTCAGTTACCTGACCCACCTAAGCATTGGAATGA
TGTCAATAAGCACCCCTATTGCGATGAATGGATCAACGCTGCCAAACGGGAATGGGACTCTATAACTCAGCGAAATACCT
ATGAAATTGTTAACAGACCTTCGAAAGATATCCCAGTGATTCCATTGCGATGGGTGTTTACCTACAAATTCGATGATGAT
GGTTATCTTGTCAAATTCAAAGCTCGTATCTGCGTCCGAGGTGATCTACAACCGATGTCTGATCTAGATACCAAGGCTCA
CACCCTAGCTGCGAGAACCTTCCGTATCTTGCTTGCTATTATCAATGCCTTTGACCTTGATGCTGAGCAATTGGATGGTA
TCAATGCCTTTATAAACAGTTCACTGGATGAGCTAGTTTATGTTGAACTACCAGATGGTTGGTGGAAGTTGAAGGGGGTA
TGGAACCTCAAGAAGGATGCCTATGTCCTACGCCTACTGCGTGCCTTATATGGCCTAAGAAGATCACCCCTGCTATGGCT
TAAAGAATTATCTGCTACCCTTAAACGGTTAGGATTCGTTCCAATCCCTGAGGATAAATGCTTATTCACCAACGGACGGA
TAATTATATTCTTCTACGTTGATGATACTGTTGTAGTATCACACCCTGATGACAGAGAGGAGAAGGACCAATTGATCAAA
GATCTTAAAAATACATATGAATTCCGACAGATGGGAAACCTTGAATGGTTTCTTAATATGAGAATTACTAGGGATCGGAG
CTCTAAGAAGTTATGGCTCTGTCAAGATGCTTATATTGACAAATTGGTTAATACTTATCATCTTGCTCATGCTCGCAAAG
CACCAACACCCCTATCTAGTGTACCACTAGCACCTCATCAAGGAACCGCATCACCGGAGGATACTCACTACTATCAACGC
CGAATCGGATCATGTATCTACGCTGCAGTGATGACTAGACCAGATATCGCATACGCAGTTGGTAAGCTTGCAACATATAT
GACCAATCCTTCCGAGCGCCATTCTGCAGAGATCGACCGCGTTATCACCTATCTACGAGATACAAAGAACCTAGCAATCG
AATATAGCGTACCTGCTAGTGATGGATTATCAATGAATGTGGTTGAAGCAGCTAGCGATGCCTCTTTCGCGGATAATTCA
GATAGAAGATCAACAGAAGGATATATTTTCAAACTTTTTGGAGGACCTGTTGATTGGAAGTCAAAGAGACAGAGGATAAT
AACAACTTCCACCACTGAGGCTGAACTACTAGCAATATCGCAGGCAGGCAAAGAGTCAATCTGGTGGAAACAATTCTTTG
ATCATTTGGGATTCAATCCTGGGCATAAGATTTCAATCAAGTGTGATAATCGACAAACAGTTGGAATCCTTACTAAGGAA
GATCCTTCCATTACAACTAAGCTACGCCACGTTGATATCTACGGCAATTGGTTACGAGAACGAATACAATCCGGTGATAT
TCTTGTACAATGGACGCCTACAAGCAACATGCCAGCGGACGGATTAACCAAGCCGTTATCACAACAAAAACAAAAAGAAT
TCATCAAACAACTAGGATTGGTTGATATAACTGATCTTGTCAATCAAACAACAAAATAAGGTATAAAAATGCAACAAGAT
TGGACAGAAGGAATTCAACATCCTCATACATTATCTTTATCTATCTCTTTTTCAGTTTGATAATTGTCATTTCTTTTACA
TTATTCTGATAACTTATCCAGCTTCATGATATTCAGCTGAAGGGGGTATGTCGGATCAAGAACTTGGTAAGTTATATTAT
CGAAGATTCTGGAATAACATGAAATGTCACCATGTTTAAAACTTACCAATGATCAACTATTACTCAACAATATCTTGATC
ATGTAAGCAAGCATACTCTTCCCTATAAATACTGCCTAAATGTCATGTAATTATCAGAATTAGAATAAGCAATTCAATTC
ATTTTGTTGATATTCAGTAATTGAGGCAATATTCGGACTTATTCAGTTCCGACATAGCGTCACCACATTAGATCACTTGG
AATTTCCCTTGGTTTTGGGTTTTTACTTCTCCTTCCGGCCTCTTATATTGTATTTATTTTTGAATCCCTAATTGCTTGTT
TCCTCTTTCCCATGAGATGAGCTGGAAATGAAAAATAATCGACTTCAGTCAACACCCCTCTGAGAAGTTGCTGAATTACA
AAGTTCCGAAGCCCATCGAAATATTGACATTGAAAAAGCGGGGCGGAAAAGTAGTTGTCCTTTGAGGAGCTTATTACCAA
GTATTGTACATGTACATGTACATCGGCGGTATTGAGTAAGTACTGTCAGCAGTTTGCTGCTCTGAACCCCTTAATAAATA
AACAGTAATTAGTTACACTTCAATGAGTGCCCCCCATGCAAAGTCCCCGCACTTGCCACTAATGTCCACGATTCCCTGAA
TGGATTCGACTTGCACGAAACTTGGCGAAATCACGTATCTGCATTAATGGAGGGGGAATACGAGTGTATTCGCAAGCTAA
ATTGTTATTGCGTCAATTGAGCAAGACGTACGGAGTAGATAGCATATGGATATGGGGGTGGTTGGAGGGAGAAGAATAAA
AGGGGCACCTCATGATGATTCTGTACCCTAGCTCGATGGTAACTCATACATGAACCCTCGCAGCATTGATTGCAAACCCT
GGGATCAACCATTAAATAACGATGCTGTGGTGGTTTTAGACATTTATTGGTATTAGCCCAACCCCCTTATCGATATTGAG
TAAGCTCTAAAACTCGTAGTTAGGATCTGTAGCACCATCTCACCTCTTTATGGAGGGCGATGGTGCCTGTTGCACGGAGG
ACAATCAATACAAGAAACAAAATACTTCTGTAGAATGTCAAGAAGAACTT

>ucsf_hc.01_1.G217B.00117
TGTTACTGCAATATGGAAACGAAGATAATCACATACAAAATGTATGAGCCATCGTTCTCCATTGTAGCAGTATGAAGGTC
CTTGCACAATATCAGCATGGAGTCGTTCAAAGGGTAGTTTTGATCGTATATGTGGACGGCGTGATATTTGATTCTTAGCT
TTAGCAAGTTGACAAGGTTCACAAAGTTCTTTGTCCTCCGTATCTGTAATCTTCACAATATCTTTAATATCTGATATCTG
AACCCCTTTGGCATCAGTTGGTAGATGTTCAATTGCTCTCATCGAGGGGTGCCCAAGACGTTTGTGCCAGATGTTGGCGG
ATGCTGTAGAACTCTTCAGAGTGTAGGAGGAAGAAGTTGATGATCTTGGTTCTGTTGGATTGCTAGTTGGGGCAATATTA
GCGAGCACTAAGGCATTCTCACTAGTTCTGTGATATTCAGTAACTAGCAGTCCATCGTACACTTCTATACGAGCGAAGAT
CGAGTCATCACTAATTCTCCGCAATCTAAACGATTTGCCATCGAGATAGATTCCTCCTATATGATAACAGGGTTTCCAAG
CGATTAGGTTGGTGTGTGAGAATGGAATGAATCTAGATCGATTATTGCAGATGTGACGCTCAGCACCAGTATCGAATATC
CAGGAATCTCGGAGATATGGGCGTTGATTGGAAGGAGAGCTCCCGACGTTCACATTTAGGCATCTTGTTAATCGGTCGAC
AGAACCATTCCTCCTAGTGTTGGTTCTATCATCTCAGTATTAGAAGCAGCTGCCTTGCTTATTGCTGCATCTATCTTCTT
CTTGATATCTTCATTCTTAAGTGCTTCATCCACCTTCTTACGTCGTTGCTCATTCTCCTTCCATCCTTCTGGTCTCTGAC
TTGGATTGAGATAATAACATTTGACCCAGGAATGTTTAGAACCACAGACACAAGTTTTTGATTTTGATTGTCCTGCTTGC
CTGCCATTAAAGGTAGCAAGGTTGGACACAAGCAGTCCTGGTTTGCTGTATCCCTTCTTGCGATATTCAGAACGGAAGTC
ATTGACCACATCTGCAAAGGAGAAGTTCTCTTTACCTCCTATCTCAACTTCTCTCTTTCGAATGGAAGCGTACGGTTTAT
CAATTGACATGTTGATATGGAAGAAATCCTCCCATATATCGAAGGTGCCATCTATACCAGAATGCTTGATTTCTGTTTCA
ATCAGGGTCCAGGCATCTAACCACTGATCAAGATTCTGTTTAGGTAGCTTCTATGTTGGTATCATTGTTATATTTGGTAT
TCTCCATCTCCCATTTAATCTTTGCTTCCAAGTACTTGAAGTTCTGCGGCAAGTCCTAGTATCATCTTGTACCATAAGTT
CCAGTTCTTGGAAGAATTCAAGAAGAGTGTTGTCTTTAACGATGAATTTTCCGCTGACATCTTGGTTGTTGTATATAGAT
ATAAAGCCGATATAGGGTCGAACAGATAATCGATATAGAATTGGATGGATATAATCGATATCGAGTCGTACGAATGTAAT
CGATATATAATATGCCGTTATCTCTCGCCGATATATAAGTTGATGAGGATCGGATAGATATAGATATAGATATCAAGATA
TTAAGATAGATATAGGTAGATATCTTTGCCGATAAGAAGGTCGGTATGGATAGATATCAATAGAATTAGATAAGATAAAT
AGCTATAGGTAGCAACCCGGGC

>ucsf_hc.01_1.G217B.00118
CATGTATGAGTTACCATCGAGCTAGGGTACAGAATCATCATGAGCTTGCGAATACACTCGTATTCCCCCTCCATTAATGC
AGATACGTGATTTCGCCAAGTTTCGTGCAAGTCGAATCCATTCAGGGAATCGTGGACATTAGTGGCAAGTGCGGGGACTT
TGCATGGGGGGCACTCATTGAAGTGTAACTAATTACTGTTTATTTATTAAGGGGTTCAGAGCAGCAAACTGCTGACAGTA
CTTACTCAATACCGCCGATGTACATGTACATGTACAATACTTGGTAATAAGCTCCTCAAAGGACAACTACTTTTCCGCCC
CGCTTTTTCAATGTCAATATTTCGATGGGCTTCGGAACTTTGTAATTCAGCAACTTCTCAGAGGGGTGTTGACTGAAGTC
GATTATTTTTCATTTCCAGCTCATCTCATGGGAAAGAGGAAACAAGCAATTAGGGATTCAAAAATAAATACAATA

>ucsf_hc.01_1.G217B.00119
CAACCCTCCTCCTCTCTCCCACCGCACCTTCGACCGTCGACTGCCACCTCGACCCTCCCTCCAACCCTCCAACCCTCCGG
CCCTCCGCTCTCCGCCCCGCCTATCCCCGTCTCCATTCGCTCTGCTTCTTGTCCCCCCGCCTGTCGCCCACTGGTGTGTG
TTTTCGTTTCTTCGTTCGCGGGGAGCGTTGCCCTTCTGTTTTGTGTTTGTTTATATCGGCTCCCATAACACCACTCCCGC
TCAATGTTCCGCCTATCTTATCCCGACTGCGGCACTGAAGCCTCCGCTTCTGGCTAATCGTGTTACCTTCCTCTCGGCAT
CGATCAATTCGTCTTCGAGTCAATGCGTTGTCGCCCTTTCATCCATTCTCGATGGTCCATATATTTGTCTCGTGTCCCCT
TCGTATTCTAGATCGTTTGTCTCTGCACGCCTCGCGCAACTGGCCTCGACAGAGATAGGTCCCGCCCTTTTTCCCTTCTC
GCACCAACCGTTGGTGAAGCGTGGCCGGATTTGGTGACATCATGCTCTTACGGCCAGCAACGCCGCTCACGGTTCTCCTC
CTCACGGCGTTTGTTCTTTTACTGCTTTCTGTCTTGTCAACACCAGTGGTCAAATCGATCCCTATCGCGACTGTTGATGA
TATTAAATTTGGTATTTTTGGGTATTGTGTGGGCAGCAATTGCTCGCCTATCCGTGTCGGGTATACTTCGAATGGGCTGT
TCAACGATGCGTCTCGGGATGAGGATTTTAGCCTCCCGTCAAACGTTCGCCATTCGCTGTCCTCCCTTCTAATCGTCCAT
CCGGTTGCTGCATTCCTCACTCTTACCTGCTTTGGCTTGGCAGCGGCGGCCCATTTCCATTCTCCATCTCATTCACCTAG
ATATCTGCTAGGGCTTCTCATTCTACTCCTGCCGACCCTCCTCGTATCACTCCTTGCATTCCTTGTCGATATCCTTCTTT
TCGTGCCTCATCTAGAATGGGGTGGTTGGGTTGTACTTGCAGCAACTATTCTGATTACCGCGAGCGGGGTTCTCACTTGT
GCTATGCGACGAACTCTGGTAAGCCGAAAAGCTAGGAAAAAGCGAATTGCAGAAAATGCAGAAATGAGTGGAGAGAATTT
CTATAGCCGCCAAAATGCCATAAAGTTGGATCCTCCGCCAATCATAACGGAGCAAACCGAAGCTTCTCTGCCCAACATGA
CATCACCGGGCTCTCTGCCAGCGTTTGCACGCTTCGAAAGCAATTCAAGATCCATTGATGATGACAAACTGCTTCTCAAT
GATGGCACTCCAAGTAGCACTAGCCCCGATGGCGGAAACACCATCCGTCTCCCTGGTGACAGACGCAGCCCCGGGCCATA
TGAAAGCAGACCGTATAATTCTCCAGTAGATGAGTACGGCAATCCTCTTCCACCGGGAACTACCGGCTTTGGACCACCTC
AGATGCGAGGAACGCATTCAGATCCCAGATTACGGAATCAATATTCGAATAGCAGTATGGGATCCCAGCGCGGCTGTGGA
TATGGCTATGGCCCACCTCGCGGGAGGGGTGGTTATCCGATGAGAGGTCGAGGCGGTCCATACTATGGCCCAAGAGGGCC
ACCACCGCATGGCTACGGGATGCGCGGCAGAGGAGGTCCGATGGGCCCGGGAATGATGGGTAGAGGTCGAGGACCGCCTC
CAGGCTACCCGCCGGAAGTATTAGATGAATATCGCGCGTACGGGGCGGCTGCTCCTCTTCCAGGTGGATATGGAGACCCA
GGTAGTCGCTCTGACTATGGTTATGATGGCGCGCGAGGCCCATCTCCAGTGGGCCCTGGATATATTTCTTCTGAGATGCA
ACCTGGGTTGGGCGCAGGTCCGGTAGCTAATCACGGACAAGATCCCCACAATCCAATGGATAATTCTGTCGCTAGGGATT
ACACCGGTCTTCACCCGGAACAAATCAATCTACCTGATCCAAGCCCTCCAAGCGTACACAACGAGCAAGCAGAATATATT
CCACCTCGGGCGGCATGGGAACAAGCTTTACGAGAACCTTCCCTTCCGGTGATCGAACGCCAATCTCCGAGCCCACACGG
CCAAGCACCAATTTCGCATTCCACCTCTCGCGGCGATTATTATGAAGATGTTGAACCTCGTTTCGCCGAACCCAATGGTT
TACCCCCTGCACTCACGCCTGGCGCTCTTGGTGAGCTACAACCAAGTTCATCCCTTGAAGATATCCCCGAGGGCGCGCAT
TCACCAGCAGCCAGTGAAACCAGCCACTTCACCTCCATATCCCAACGCAGCGTAAACCCGAAGTGGCAGTCTCCGGAAGC
TGAAGTGAGACACGACAAGCAAAGGCGACAAGATTTGCTGCTGGGCAGCAATCCCGATTTCGAACTCCCCGTTGGGAGAG
GCCGCGGTGGGGGTTCTGGTAGGAAGAGAAAGCCAACGGCGCCTGTTATGCCGTCCATTCCAGCTACCCCGCCACTGCTA
AACAGTGGCCGGAATGATGGCGGTGGCAGATATCCTACCCCTACACCGCCTCCGTGATACTCAATTCCTTTTAGCACTTC
TACGATTTGGTCCTGGACTGGGGCTTTCATTTTGGCCTGGGTTTTTGACACCGGAGTTTTTCCTCCACCTGATCGTCTGG
GTCTTCACATATTATCACATAACAAGCTCCGATTGGGTACTCTGTCATGGAGAAATTCTAATTTCCTAGGCTGTTTGGAT
TGTGCTGCCACGACTTACATGCCTTTTGGTGTTACCACCTTGTAAAATCAAACACGGGACGCTCAAAATACTCCCTACAC
GTCTTATCGTCTTGCGCTCGATTTGAAAATATCACAACCTACCAAAACTCCCTTTCCTTCCATAAAAGCCGTTCTACGTT
TTCCCCAACCCTTCACTTCGTGGACATTGTTTCGCCTTTATTTTATTTTATTGCACTTGTACCATTTGATCATCTCGCAA
CCCCCAATGCCGGTTCATTGTGTATATTTTTCAATCAGGTTAACAGTGATCACTGCATTCTTCTGTATTCTGTTGTATTT
TGTATCTTTTTATTTATTTATTTTTTTTTTTTTTCACCACTTCAGTCAACCTTTCTTATTTAGGTCACTACCATGTGGCA
TTCCAGCGGATATCGAGGTAAGTGAGAGACCAGGACACCTTCATATTTCTTCCTCCTTGTTCCATATATGTATTTCTGTT
CCTTTCCTCTCGATTCCTATATCTTGTTTGATATCCGTTGCACTTTCGTCGGGAAATTGAACTGGCGTACTGGCGATAGC
TAAGTGGATCGATGATTTTCGATCCTTTGTTTTGGGCTTGGTTTCTTTTTTCCTTTAGCCGTTTTGTATCGATTTTTCGT
GGGGTTTTTCTTTTCTTTTCTTTTTGTTTTTCCATTTCTCCTGAACAAATTGAGACAAATTGAGACAAATTGAGGGTAGG
ATGAACAAGTGCAAGTCCCACCTGTTTTCCTTTATTTTCCTTTAATCCATTGATGGTTGGGTTTTGATTTTTTCTTTTTC
ATTCCTCCCCCACCTTCTTCCCTAGACTTCCCTTTGTGTTTGTGCTTTCTGCGGGAAATAGCTCTCCACATTGCAATGTG
CATGTGGTTTCATTCACATTTAGCTTGTCATTTCAGAGACTTCTCTATACTGCTAATTACGCTTTATTGTCAAATCTCCA
GACTCATAAATGACAAGAAGATGGGCAAAATGGGTGATGCTGTCTACAATGCAATTCTATTCAAAGGAAAAGTAATGATT
TCTCCCTTTCTCCCTTATTTTTCTGAATCTTAGAATCCATTTTATGTATAGTGCATGTAGCTCACCATTCCACTTTGTTT
TGCTGAATATGATATGTGTTCTATTAGCATCAACTAGCACAACACCATCTGAAGCTTCATTTTTTTTTTCTTTTTCTCTT
GTCTCCACTAGGTAAAATAACCATATGCCTGGGGTTCAGCGACCTGTGAATTCTCTGAGAGAGGAGTGGAATATTTTTCA
GGAGC

>ucsf_hc.01_1.G217B.00120
ACAGGGGACAACGCCATCGCAACCACGTATACATCGATAAACATCTCGTTCACGCTGTATGACTTCAATATTAAAATGAC
CACATCGTCGTTGGTGGTACTCCTATCTCCCAGTGCCATTCTCCATCACGAAGGACTACCAGCCCGGACCTGCCATAGCC
AAGAATTTGATATTTAATCTGGAATCACATTGCCGTCAAGATCTAGGAATGGTGACATTTTCAGTCATTTCAGGAGATGA
GGAGAATTTCCAAGAGTATTTGTGAGGAACACGAATTCCACCCCGCCAGCCGTATGGCGGTTCTGGCAAGCAGATGATCG
CATACACTCAGCAAAAGAATCTGGAATAAACAGAAGACAGGCACTGAAGCCTTTGGTACAGTACAATGATTTGTTGGGGC
CACTGCAGGTTCAACGAAATCCAATGATCCTCCGTGGGGAGTTCAAGCCGCCATCGCTCTGCAAGAGAACAGATGTTAGA
AGCGTTTGCGGTGCATCAACAGGATCCCGGTAACTAGAGGATATTGGTACATACAAGCAGGCTTCAAACGCTTAACGATT
GAATCACGGGTATGAGCCTCAAAGGACGCAACAGGAAGAAGACACAGAGCAGGTGACGATAATTACCACCAGGACATGCT
TTTCAAGACTATCTCAGCCGGCTCCGAAGACGTCAAAATGAATGCATACATCTAGCAAATACCTTTTCCATATCACGGCG
CTACGACCAATCCTACAGCCTATTCAACAGATCGTGGTCTCTGAGGTCGAACATGGGATTGATACCAGCCAATGGTCAAG
AAGACTAACTATTCTAAGTCCAGAGTTTAACATCAAGAAAACATCATATTTAGACTAGACACCCTACCAATTAGATATGG
AACCCCCCAAAAAGAAGAAGAAGAAGCCTCTCCTCCCAGCCGAGCTACCCAGAACTCCTTCACCTGAAACCACAGCAATT
ATCACAATGAGTTTTCAGCAAGAATGCTTCGTCCTCCATCAGTAGTGACTCGTTTACGGATCCTCACGCGGACATATCGC
TGTCCCAGCTCTCTAACCATTAATGCCTTCAACGCAGATACCCCATGCAGCTCGGACTCGCCTAGTTGTGACGTTCCTTC
TTCCGACCCTTCATCCGATCCGATGTCCAATATCGCGCTGGGGCAAAATACCAGAGCCTCCCCGGTTTTTAGGGCCACGA
TTCTGGAAAATAAATTATCGGATCCATATTTACGTTTGCTATCATCGTTGGCTGCGCCAGCCAGATGGGCACGCAGTGTT
GTGAACCATGCAGGGGATGTAAATCGGTGAACGATGGTTACGCTGCACAGGTCTAGTAAATTCGGCGAGAGTGTCGGTTC
CTGGGTTGCAATAATGACCCGCGTGGCTAGATGTCTTTGCTGGCGGATCAGTGACAGGAGGGTATCGGTTAAATTACCCC
CTTCGCGGCTGTTGGTCGTCAAAAACTAAAGTCATGTTGAATTGTTGAGAATCAAGGAGGAAAAGTAGAGGACAAAGCAA
ATAGCAGCAGAACAGTTGGTGGAAATTGAAAAGTTGTGTCTAACCTTATGGGCTTCGTCCAAAGCGACGACACGCCCGCC
CTCGCTCCGCCGCTCCATGAAAATGCTCAAGCAGATATTAAAAAGTGAGCACGCATCATTTTCATCCACGAATGGGCAAC
TCAAATCAACGATCGTCAAGGAGCCCGGCTGGAAGTTCCAGATATTTTCGCCTTTGTTTCCTTTTCCTACCTCAAGTCCT
CGAGCTGGCTTACGATAAGTTTGCTCAAGAAACGACTCGAGCAAATCAAGCCGCATGTTCAGCGGGCCTAGTTGGCCTTT
GTTCAAGCCCTGTTGCTCGAGGCGCTGTTTAAACTCCTTGAAATTTGTCCCCCGTCGACCAGGCGACTCTTCGGCCATGT
CCCTGAGGACCTTTGTGACGATCTATTAAACAAAGAAAATTAGTATCCATTGTTGGAACAGGATGGTCTCGTCTGCTAGA
AACAGTATTAACATTCGAGCAGATAAGAAAGAAAAAAAAAATTATTTTTTTACCTCCATATAAAGCGGCGTCGTCGCTTC
GTCATTAACCGCCATCAAATCTTTCATCATCCCCAACGTCAGCTGGTCCTCGCGGAAATATAGCCGCGAAACCTTTGGCA
TTGGCGTCCCATCCGGCAGCCCCGGCATGTTCGCATAAAGCTTCTCCATATGCCCAAAATTGCTCGGCGCAACGAGCACA
CGGACCGGCAGCTTCGACGAGAGATACGCCGCCTCGCACAGCTGACCCGTGTTTACTGCCGTGAACTTGTCGTAGTGCAA
GACCAGCCCGGTGAGTGGGGATGACAACGTCCCTGTCTCGGACGGATGAAGGAGTGCGTTCTCAAGCATGCATGAGAGCG
TATGGCTCTTGCCGCTTCCCTGGCTGCCGCAGATAAACATCGACCATGGCGCGTTGATATTGGCATACACCAGATTCGTC
GATCGTCTGGCATGCGTTTCGTGGGTATCTTCTCCTTGGGCTCTATCGTATGAAGTCGTCCGCATCCCCATTAAGGCATA
CTGGGGCAGTATATCCTCCTGGTACTGGACGTTCATGGCCGTATGAATGCCGGAAGAGAATAGTGGTGTAGTGCGGAGCG
CTTCTAGGCGCGCGACGTTTTCTTCGCCGTTTGTGGCTCCGAATTCACCATCGCTTTCTATCAGAGCTAGGTGTTTCGTC
AAGTCTGTACTGGCAACCATCTTCGCGGCTGTTGGAGGGGTACTGTTTTATTCTTTTCTCGCGCGCTGTGAAATTGTCGG
GATCTTTTTTTCTTCAAGGGGGCGGCGAGGGGAGGCGAGAGAGTGTCTGCTGTATTTTTGGACATCATCACTGCGGAATC
GCCTTCCCTGGCCTTACTTTTATATTGCTTGAGTAGATGGATAGATATGGTGGCGTCCATTGGATGCCTCAAACAGTGGA
ACAGCCTAGAACACACTGAGAGTGGAAGTTTTACATGCGGGAGAGGCGATGGAACCTTGGAATGTATGGCCATGCACCAG
AACCATCCTCATTCAAGAAAGGAAAAAAAAAAAAAAAAAAAAAAAACATGTAGCAATAGCAAATACACACGATAGTATAC
CGATGATATAAGAA

>ucsf_hc.01_1.G217B.00121
GAGGACCAGCTGACGTTGGGGATGATGAAAGATTTGATGGCGGTTAATGACGAAGCGACGACGCCGCTTTATATGGAGAT
CGTCACAAAGGTCCTCAGGGACATGGCCGAAGAGTCGCCTGGTCGACGGGGGACAAATTTCAAGGAGTTTAAACAGCGCC
TCGAGCAACAGGGCTTGAACAAAGGCCAACTAGGCCCGCTGAACATGCGGCTTGATTTGCTCGAGTCGTTTCTTGAGCAA
ACTTATCGTAAGCCAGCTCGAGGACTTGAGGTAGGAAAAGGAAACAAAGGCGAAAATATCTGGAACTTCCAGCCGGGCTC
CTTGACGATCGTTGATTTGAGTTGCCCATTCGTGGATGAAAATGATGCGTGCTCACTTTTTAATATCTGCTTGAGCATTT
TCATGGAGCGGCGGAGCGAGGGCGGGCGTGTCGTCGCTTTGGACGAAGCCCATAAGGTTAGACACAACTTTTCAATTTCC
ACCAACTGTTCTGCTGCTATTTGCTTTGTCCTCTACTTTTCCTCCTTGATTCTCAACAATTCAACATGACTTTAGTTTTT
GACGACCAACAGCCGCGAAGGGGGTAATTTAACCGATACCCTCCTGTCACTGATCCGCCAGCAAAGACATCTAGCCACGC
GGGTCATTATTGCAACCCAGGAACCGACACTCTCGCCGAATTTACTAGACCTGTGCAGCGTAACCATCGTTCACCGATTT
ACATCCCCTGCATGGTTCACAACACTGCGTGCCCATCTGGCTGGCGCAGCCAACGATGATAGCAAACGTAAATATGGATC
CGATAATTTATTTTCCAGAATCGTGGCCCTAAAAACCGGGGAGGCTCTGGTATTTTGCCCCAGCGCGATATTGGACATCG
GATCGGATGAAGGGTCGGAAGAAGGAACGTCACAACTAGGCGAGTCCGAGCTGCATGGGGTATCTGCGTTGAAGGCATTA
ATGGTTAGAGAGCTGGGACAGCGATATGTCCGCGTGAGGATCCGTAAACGAGTCACTACTGATGGAGGACGAAGCATTCT
TGCTGAAAACTCATTGTGATAATTGCTGTGGTTTCAGGTGAAGGAGTTCTGGGTAGCTCGGCTGGGAGGAGAGGCTTCTT
CTTCTTCTTTTTGGGGGGTTCCATATCTAATTGGTAGGGTGTCTAGTCTAAATATGATGTTTTCTTGATGTTAAACTCTG
GACTTAGAATAGTTAGTCTTCTTGACCATTGGCTGGTATCAATCCCATGTTCGACCTCAGAGACCACGATCTGTTGAATA
GGCTGTAGGATTGGTCGTAGCGCCGTGATATGGAAAAGGTATTTGCTAGATGTATGCATTCATTTTGACGTCTTCGGAGC
CGGCTGAGATAGTCTTGAAAAGCATGTCCTGGTGGTAATTATCGTCACCTGCTCTGTGTCTTCTTCCTGTTGCGTCCTTT
GAGGCTCATACCCGTGATTCAATCGTTAAGCGTTTGAAGCCTGCTTAGCGATGGCGGCTTGAACTCCCCACGGAGGATCA
TTGGATTTCGTTGAACCTGCAGTGGCCCCAACAAATCATTGTACTGTACCAAAGGCTTCAGTGCCTGTCTTCTGTTTATT
CCAGATTCTTTTGCTGAGTGTATGCGATCATCTGCTTGCCAGAACCGCCATACGGCTGGCGGGGTGGAATTCGTGTTCCT
CACAAATACTCTTGGAAATTCTCCTCATCTCCTGAAATGACTGAAAATGTCACCATTCCTAGATCTTGACGGCAATGTGA
TTCCAGATTAAATATCAAATTCTTGGCTATGGCAGGTCCGGGCTGGTAGTCCTTCGTGATGGAGAATGGCACTGGGAGAT
AGGAGTACCACCAACGACGATGTGGTCATTTTAATATTGAAGTCATACAGCGTGAACGAGATGTTTATCGATGTATACGT
GGTTGCGATGGCGTTGTCCCCTGTATCAGCGTCTCCGATACGAACTATTGAACTTGCACTGATGGAAAAGCGCCGCCTAC
GCACCTATTTAGAGCACAATCGACCCCCAAAGTCTCTTCAACTTTCATGGTTCCGTGAAATGCGTCGTGGCCTCGCAAGT
ACACATCACCGTTCAGTTATTGTGGCGGGACATTGCTAGTCGTAATTTCCTCCTTGCTTCGGATCTATCTATCTATCTGG
TTTTGCGATTTTACGATTTCGTCCGTTTTACCGCTTGATACCAACATAAAGGCTGCTGACGACAATGGATACTCAGCCCA
GACGGATACTGGCCTTCTAGGGGCTGTAATCTATGAGGTTGTAACTGGAAAGCGCTGACGACTCTCCTAGCACACAAAGT
ATCCGGATTGGCCAGATCATTGAGAAATGTGGGATAAAAGGTGTATTTCAGAATGCAGATCGCATGTCAGAAGCATTCGA
TTCCATCAGCTCGGACAATCGGTCTACCTAAGGAAATGAGATATTCAACTGCTGCAAGCCACGGATTACTCTTCACGGCA
TCAACACAACCGATCCCCCAGCTTGGGGTCATCGTGGGTATTATTGCAATTCTCACAACGTGGGTTGGAGGATGGTCTTA
AGTACATGTACTGTACATGTACATGTACATACATTCGGTGTTCTTCATTCAGCAGGTCTTTGAAGAAAGGCCAAATTTTC
AGCCAACCGAGCAGAGTGTCAGTTGTCTTACTGATAACTTCGCCATTGCATTTCGTCAGCTTCAACTGATCCGATGAAGG
GCTTGTAGTCCCGGAATGGAAATAATTGGAGCTACACGATTCCCCCGCTTTTGGGACCTTTCTTCTTCATTTCGAAAACA
AAGAAAAAATGGAAAGAGAAGGAAAAAGGGACAAAACTTCTGTCTATTTCTCGCAATCGCCTTTAACGGTATAACCACCT
ATCAAAATCGACGATGCCCATACACCTTCTCCTCCCTATCAGAGTATCATTAACACTTCCCATGACAAAGAATTCCATGC
TCTCGTACCTTATCATCGTCCAGCGCCTTCGGACAATTGGAAGCTCATCCGGGGTTGGCCAGTGTTTGTAATCAAAATAG
CCATGTCTATCAACTTCGACCATACCGCTATAGAAACCAAGGTAAAGGATCTGGATATTTCTTGTATGAATATATCCACA
ACAACTCTCCGGGAATGGGCACAAGCGAAGACTTTTGCTGGTCACCGAAGCTATTCAGCCCGGATTTGATCCGTCGGCTG
GGACAACTAATGTATCTATGGGAAAGCTAAGCTTGTGGAAGCTAATATGAAGGACTTGTGCAGTGAGTACAAGTTTAACT
AATACCCTATTTTGTTCAACACTGTTTTGTCTCTTTCTGCATTTGTCCTTGAATTTATTCCCTTGCTTTTCGAAACTGGA
ATTATTACTCGTTTTCTAACCCTTTCTTTGACGGAGAAAACTCAATGATATATAAATTTACAGTTCATCTGTGATTCATT
CATTGTTCTACTGTCACTGAACTTAAACTTAACATAGTCATCGTTGAACATACTCTATCTCACAACAAAGGAGTCATCTT
TTGCAGTTTTGCTTGATAAACTATGAATCAATATTTCAATGATATATATTACCATAGA

>ucsf_hc.01_1.G217B.00122
GCCCCATAGTCGTGCGATGTAGGAGTTTGTTTTGTAAGCGTTTGGCTCCGGACAACTTCTTTGCACTGCTTACAGAAATT
TTGACGCTTCTTTACCCGGCAAACTGCTAGAGATAGCATGACAGCAGCGATTGTTAAAATGATGAGCAGGACAAGAATTG
GTGTTTGTACACCTTTCAGTGAAGGACATTTGCTGACTACTACCGCAGAGCCTGTAGCATCCGGGGGCCTGGATGTTATT
GCTGTTGCAGCAGCTGTGGTTGCTTTTGCTGTTCCTGTCAATGGTGATGATGAAGGAGCTGATAGTGGAGATGTTGACGT
AAAACTCTCATGCGTTGAACTTGATGGCAGATTGCTTGATATGGGTACACGAGGGGAAGCTCCCGCGGTAACCGTGAGAG
TAGTGGTAACAGAAACAAAACTGATGGATTCGGCCCTTGCCGACATTTTTTTAACAGGCGAAGGCTGCGGGCAGGATGAG
GTTGTCGATG

>ucsf_hc.01_1.G217B.00123
CAGCCCTACAGACTCGTCACATACCAGTCAACCCAGCTTGATGACATCGTCAACATCCCCATGGCCGGCGAAAACTAGAA
ATGTTGACAATCTCAGCCCAAATACTGTTGCTAGGCCGGTCAGAGATAATAATATGCCTTCCGATACAACACAAGGTTCA
AACGACAATCTTAGCAGAATGTTGAAGCGTTGGGCACTTCTTGATCAACAGAACATTGGTCTCGTTGATCGGGTTCCATT
TCGATCTTACTCTGCGCGTGATAGGCTTCACGACCATTTAAATGATCAAACGAGTAGTTCAACTCACACAGAGTATTGTA
CTACAAACGGTGGATATGTAGAGAGTCCTGATGCTGAGGTAGATGGTCTCCATTCTCGCGACGTGTTTGGTAGACCTTGC
CTCCAGCAGCGAACATACAGCGAAAGTATTTATTCGCGACCCACCACGTTACAACGGGTCCCAGTGGATTGGAGGTCGGG
AAATGAAAAACACACCGGCCAAGGGTACTCCAACAGCCTGCGACGTTATCACCAGCGGTCCTACGGAAGCTCAAAAGCTG
GACCTAGTCAGCCCACGCCACCAATGCCATTCAGTAATGCAGCCGTCAATGAAAGTTGCGAAGAAAATACCTACAACAAC
TCAACTAGTCGACCGCAAATAGTCGAGAGGAAGAAGAGTCAGTCTTGCCAATTTTACCTCTGTGAGCCAGGTACAAATCG
TGATAATGCTCTCGGTCTCCATTCGCGTAAAATGAACGCTCTTGATGATATTGACAGCAATTATGATGATGGCACTCCTA
CAGATTCAGGACGAACTTCATTCCTTCGTGGATTTGTGGATATATACGGGGGAATCAGGAGGAGGAGGAGGAGGAAGAAA
AAGGGAAAAATGCCGATCGTTGGAGAATGTAGGGAG

>ucsf_hc.01_1.G217B.00124
CTACATATCCACCGTTTGTAGTACAATACTCTGTGTGAGTTGAACTACTCGTTTGATCTTCTTGTGCCAGATTGTTTTGA
GATTTGTTTGGCATCAGCAACAGTGCATTGTCAGTGGTTTCAGCTCCACTAGCGCCCGAAGGGGGTAATCTCGACAAAGT
TCCCCGAAGCCGTATTGATATTGGCCGTCGGGCGTTCAACGTATAGGGCTTAAACTTACCATTTAAATGGTCGTGAAGCC
TATCACGCGCAGAGTAAGATCGAAATGGAACCCGATCAACGAGACCAATGTTCTGTTGATCAAGAAGTGCCCAACGCTTC
AACATTCTGCTAAGATTGTCGTTTGAACCTTGTG

>ucsf_hc.01_1.G217B.00125
CATTGCAATCACTAGTCCTCCGTACAGGTCACATAAACACAAAATTAAAGCGGCACAAAGCAGTCACAAAATCGTGTTTG
TGAACACACAAATAAGCGTCTGCCACGGTGCGGGCGTGGGTGGCTGGGAGGTTGCGCCAGCGCCCAACGCCCAGCGTCCC
CAGCCCCGCCAGGTCACCAACCACATCATAATGTCGGACGGACCACTTAGAGCTTCCATTAATACCAGCATTCCTCACCG
ACTGAGGTAACTTTCTTCATCATGAGCCTCTATCATGGATTTTTTTTCAATGGCATTTTGATTTCTTGATTTCTGCGTAC
TTGCAATTCCAGTTTGCTTCTTTTACTCCAGTGTAACGACCCGTCATGCCCCCTCAACCTCCTGCCAACTTGAAAGTTGT
AAAGTCTAACCAGCCTCAATTAATTCACTCCTCATCCCAGCAATCCATCGCCGCCTCCGACGACTATTATTCCTTCTCAG
ATATTTCCCAAGCTTCTAATCACAGCAGAGTCACAGTTGTGAGATATGCAACTCCTCCAACTCGAAGACCTTCTCCATCT
CCGAAAATGCCTTCTCGAAATGTCCCAGACGACGCAAAAGGGGCAGATAACAGCAGCGCGGTGACTCACGACCCGGAACA
GACCTCCAAACGAAATCCTGCCGCGCCAAATGAGAGTTCCAGGATGACAGAAAATGGAACTCCGTCTCCTGGCGTGGATG
ATATGCCATACATCAGATTTGCCATTGATCAACTGACTCGTGATGAAGAATTACTTGGGGAAGGCCGACACGGCTCGGTT
GTCAGTACCGAGTATCCTGTTGAACGCATCATCCCAGATGAAGGCCTAGGATACTACACCTCTGTCACTCCGCAGTCTGT
TGATCAGCCAAATAAAGAACCCCAGATACCAGACCGCCCCGACTCGCCAGTTTCAAATATCCTAAACCCAGTAACGCCTC
CTTCAGAAGCCTACCAATACCCACAGCTTGACTTTGTTCCTTTTTCTCTCGGATTTGTACCACTTCTCTCGTTAACAATT
GTCTGCCTCTCCATGATGGCAGCGCTCATATTTTGCATAGTTTGGTCACAGCGACATGCAGGCCTGTGGGCTTACGATGG
GCTGGGTGGCTCGCGATACTTCGTGTTCCAATTTCTACCACAGCTACTCGCCATTTTAATCACACTTTGGCTGTTTGTCG
TGCAGTCCGCCGTGTATCGAATTCTTCCCCTGACAATGTTAGCGTCAGGACGTGGATCTGAGGGTGTGCTGCAAAAAATT
CGAATCCTGCCTCACAACTTCTTATTGCCGGATATATCGCTCTTCCAGCACGGCGAATGGATGACTGGCATCTTTCTTGT
CACAGCATGGGCGGTTAATATTTTCACCGTTCCTCTGCAAAGTTCGCTGTTTGTGGCTCGTTATTACGACCAAGTCGAAA
GATTTCAATGGGTGGCTACTCGGGGTGTGGCTGGAGCCTTGATTACTCTTTATGGACTGCTTGTCGTGGCATTGGTAGGG
CTTATGTTCCGCTTTAGTTGGCGAGAGAGTGGGCTTCTGTGGGATCCCGTGTGTCTTGCCGATGTCATCCCCCTGATCCA
AAAATCTAATGTATTGGATCAATTCTATCGGACCGAAATCTCGCAAACTGTTGAGCAGGATCTCCTGCCTCGCAAAATGC
GTTTGGGATATTGGTCCTCGGATGCCAATTCCCAGGACTTTCTCTACGGCATTGGCGAGGAATACGCAGCGGCGGAAAAA
TCGTTTTCCAATCCGAAACGGCAATCTGAAACCTCTTTTCCTAATCACGCTGATAGCGAGCGACAACATCTCAACAGCAA
GGACTCTTTTGAAAGGAATATACATTCTCCGTTCGTTCGATATCGCTGGACAGCCTGGTTTCTAAAGGATTCATGTGTGG
TTGGCTGGATCGTCATCGCAAATGTCCTGATGATTGCTTTCATCGTTGTCACGTTCGTAAGGCAGCCCATCAAACAAGGA
TTCGATCCTCTCTTGCCTACATTACCATCATCAGCCGGTTTCTCCTCCTCCAACTTCCTGTACAGCTTCGTTCCATCTCT
GATTGCAACAATACTCTTCCTCCTCTGGCAACCAATCGACCAATACTTCCGGGCTGTCCAGCCGTTTTGCGACCTCTCAA
TGCCCAACGGTGCCCTTGCCGAAAAAAGCCTCTTGCTAAACTACCCATCCTGTTTGCCATTAGAAATCACCGTCCTCGCC
CTCAGCGCCGGCCATTACAAAGTCGCATACGTCTCCTTCATGAGCCTTGCGTCACTCGCCATTCCCGTCCTCGCAGGCGG
CATGTTTATGGCCCGCTTCTACCCCGAACAGGATCAAATCCGTATCTCCACCCTACTGCCAGCATACTACACCTTAATGG
CTTTCGTGATCATCTATGCCTTTTCATTCCTTGTTCTTTGGCCGCGGCGCAAACGCTACCTTCCCCATGCCATTTATTCA
TATGCGGATATTATAAGTTTCTTGTACCAAAGTCCTCTTCTCTCGGATAGGGTATTCCGCCAACCAAGGACAAAGGCAGA
TTTGGTGACTAGAGTGGTTATTGCGCCACCGGGGGAGGGCGAAAAGGCGTTATATGCGTTTGGCCTATACCAGGGTCGCG
ACGGGCAGGAACATCTTGGGATCGATCGGCTGCGGAGGGTTGGACAAGTCGAAATGTTTGTTACGCTAGATGACAGTGGT
GGAGTCGTGTGATATTTTACTACGAATCTTTTTACGGATACGTCCGCTGATTTTTTGGCGTCGAAAATCGTGTGATTTTT
TGAAATCGCATTTTTCTTTCTTGTGTTTCTATTTTGGGTTTGGTTTCTTGCTTTCGGGATATTGGAAGTTGCGCGTAACC
GCCCCTCCACACACAGCGATACGACTGATGATGATGATGAACAATATACAATGAATGATATGAAGAGAAAATTTTTGTTG
ATGATTTTATTTTCCATACTTCTCTTATGATAGACAAGCGACGGCGCGAGACTGCATATTCTCGAGGAAATTTGCCTCCT
TTTTTTTTTTTTTTTTTTTTTTTTTTTTTTCATCTATTCTTTTATTCTTTTATTATTACATGAGAGTAAGTTTTGGTGGA
TTGAGAAAAACATGATTTCTCTCCATCAATATGAACATAAACATAGTTTACC

>ucsf_hc.01_1.G217B.00126
CCCAACGTTGAACCGCGCTTCCAACACCATCGTGGACGTATAACATGAGTGCTCTCGTCGGATTATCATAGTGGAGTCAA
CGTCTTGCCACAGCTAGCGTGTCTGGCCACAGTTTCTCACCTTTGACTCCTGGTCCATACAGGAATTGCACTTCTATTAC
TGGACGTGGCGTGGACTCCTCCCAGCTACTAGTATTCAATAACAGATCGCTTATTCTACTACTACTTCCATCTCGTGAAA
CCAGCGGGGGGAAGATCCAAATATTTTGGCAGGTGTCTGATTCTTAGGGATTATTAGTTCTTGCAAGGTTCTGTCGCGAA
CAACGATCCGACAAACAATGGACCATACATAACGTTCACCAACCCCAGAATACGTGGGTCGACAGAAAGAATATATGAAT
GGAACCATATTTCCCTGGCACTTGTCCCTGGCTACACTCGTCCACAAAACAAGTCAATCAGTCAACTTCGCTTCTTTATG
CAACTCCCACATAATGCAAGGACCAAGCTCGTCTGCAGCCTCCTCAACCTTTTTGAATCCACATTTTGTTAAGACCCGAT
TGCTGGCCACATTTGAAGCGTCAGTAATTGCCTCCAGGACGAAATAATTCTTAGGTGATTTGTCTCCGTCGTTGTTCTTT
TCTGGTGAAAGGTTGGTGAGAAACTTCCACCATATGTCGATAGCAGCCCGAGCGGCTTCGGTTGCATACCCTTTACCCCA
ACAGTCAGGATGAACGATGTACCCAAGACTGGTATTCTCGTTATTGGTGTAGAAGCCAATGCACGCTATCGCCCGTTCTG
TGTTGGGATATTCGAACACAGCCAAAATGAGGTTTTCAGGTGTGCCGACCTTACGAAGATGCTCCTTCGTGGCGGCGATA
TCGGCGTCAGGTGTTCTAGTCAAACTGTTGGCATGTGAATGTTGTGTTCGCTAATGATACCAAGTTCATTCCTCGCCTCT
CCCCGAAAGCCATCTGGCGAGGACACATAATATCAGCGCGAACCGAGTAAAAGGGTAGGCAAATAACCTGCCTCCTGCTA
ACTACAGAGGCGTGCATAGAAAAAGGAATCTTATGGAAATTGGATAGCAACAAAATTTCATGTGAGGGGCGGGAGGTGGT
CAATTTGGTTCAGGTAAAAGTACGGCCAGTTTACCTCCATTTCATGACATCCAACCTTGAACGGATAGCAAATAGGTCGT
TTAAATCGAGTTCGGGAATCAATCGTCGGATGAACAACCTCTCTGTTTTCGCTTCAAGTGGGATTTTGGAACTCTGGGCC
TCATGTTGAGTTTCAGCAGTTGCCATCCTTCCTGGGTCGTACTCCATTTTGGGCGAAACAGCAACCCAAGCTTTCAACGC
GATTCGGAACTTATTTGAATAGAAATTTTCCTCCTCGAGTGGCAGTTTCGGGATCAGCGGTTGTTCGCCTACCTATGATC
CATTGGCTGCAAAGAACTCGAAATTTTGGAGGGGACAAGTGATATAAAGTATCTTGCTGGAACGCTCCCCCGCGAAGAGG
GGTGTCGCCAAATCGACGCGAGATTTCCTTGGCATGACTCAGTCGTCAATGCAACCCTGTGAACACCGTTGCTTTCAGAC
GCGTCTTCGCGCCGTGGAAATGATACAATCCTCAGCTGCGCCGGTGAATAAGTTTCTCCGAATCTACGCATTTACATTGA
CGGGACTGGATGTCAGATTTAACCTTGCAATTCGAAAAGGCGAACAACGTCGAATTCAAAAAATCGCTGGCAGTTTCACA
CTTTGTCAATCGTCCCCCAGCCCTTGTCTTGGCGGGGTCCTTGGCAAGCCAATGCCCAAGCTTCGACCTGGCTCAGCCCT
GGTACAGGCCTGACTGGTTGGCAGTGCTTGCCCACTCCCTGCGCTGAAACCTAAGAAACAGCATTGTGTCTATCTCGATG
AGTTAATGATGCGGGCGGGGATGGCGTTCCATTTGTTGTTAACCTTGGTTTCACATATTATTATTTATCGCATTTATAAG
CTATAGGTTGTCAATTGTTCAAAGCATCGATGTCGTTTGAAGATTTTGGGAAACCCTTTTTCATCTTGCTCTTTTTTTAG
AACGGTTCACATTAAGGCTCCATGTTGTGTCAGGTCTCGAAAACGAACCAAAAGATCATCGTTGATCTACTAGTTACATG
TACCGATTGGCATTGAGCCCTAATGTACTGGTGATGCGGGTCTCCCACGAAGAGCCACTGATTGGAATAGCTCTATGGAG
CTTTTCTAGAGCTTCCTTTGTAAGCGCGCTTATCTTTAATAGTTGGCTTATTCATCCCGGAGATAAGACCAGCTCAGGAT
CCAAAAGGCCTACAGAGTGATAGTTTCGGCCTCGAGATGCATACGGGCGTAAAATCATTGACCGTGCTATGGCTGGGGCT
GTCAAGCTTGACATCGTTCGCGGTAGCAATTCTTCACCCATTATTTGAGCTATTTTTGTATTCTTTCCTCAGCAACGATC
TTAACAGAATATCTAAACCTCCTCTATTTAAGGGCATGCTTCCTCATTCCAGTGTTCCTCAGTTTCTAAATATCAAATCG
AACATCCCTATTTGCTTATTTTCTTTTTGTCATTTCAATTCCTCCTTTCATATCATTTTGGCAGCAAAGATGGGGAAATA
TAGCCACTGCACGGAGGTAACTCCGGAATGCCCTGTCGAGGCGACTATTTATGGCCACAAACCTAATCCAGTAGTCAACT
TGATATGCGTGGTTGTCTTTGGCGTACTGTTCTTTGTTGCAGTTTGGCAAACTTACAAGCATAAGACATACTCATTCGGA
GTTGCAATGTCTCTGGGCTGCGTGGCTGAAGCCATAGGATACGGCGGTCGCCTCGTTCTCAACAGAAATCCCTGGGACTC
AAATGGTTTTCAAATCCAGATCTGCACTCTCATCATCGCACCGTCATTCTTCACAGCCGCCATATATCTCACCCTCAAAC
ATCTGTGTTTCGCCCTGGGACCCCATCTCTCAATAATAAAGCCGTCGCTATACACCTGGATATTCATCAGCTTTGACGTC
TTATCTCTCTCACTCCAGGGTGCTGGTGGTGCTCTCGCAGCAACTGGGGACACAGAGCCAGACAAGAACAGGGGAGCGCA
AATCATGCTTTCTGGTATTGTGTGGCAAGTTGTCACATTGATAATTTTCGGTGGTATGGCTGGACATTTCTTCTGGCGCC
TGCTTGGCGATGACGGCCGCCGGTTGTCCATCGAGTCTCAGAAGGTGTGGGCGAACACAAAATTCAGGAGGTTCCTTATT
AGCTTGGGTATCTCATTCTTCGTAATCTTTGTTCGATGCACTTACCGAATCGCCGAAATGGCCGGAGGCTGGTCCAATCG
CATTATGCAAGATGAAATATCATTCGTTATTCTAGAGGGAGTTATGTGCATAATCGCTGCCATCCTTCTTACCACCTTCC
ACCCAGGCACCCATTTCCCTCAAATGCGAACAGACTATCAAAAGGACAACACTGACCGGTTCTCAATGGTTCCACCCCAA
CAAACTGAAACCTCGTATGTCGCAGTTGACCGCCAGCCGCTTATTGATAACCAGCGTCCAGAAACAGAAGACCAAGGCCG
CCTCTGGCCTGTTGTCATCGTACCCCCTGTCCCGTGAAAAAAAAGAGCGAGTTATTGGTTCATTTCCCAGGAGTTATTAT
TCTTTAAAAACGATTTTATTAATATGTCATTATCAAGATAGATGAGAGATGAATAAACGTGATGAGTTTTTGTTGATTGA
GTTTGTCTTTGATTGGTAAACTATGTTTATGTTCATATTGATGGAGAGAAATCATGTTTTTCTCAATCCACCAAAACTTA
CTCTCATGTAATAATAAAAGAATAAAAGAATAGATGAAAAAAAAAAAAAAAAAAAAAAAAAAAAAAAGGAGGC

>ucsf_hc.01_1.G217B.00127
TGACATTAGCAACCCACTTCTCCAACTCCTCCTCGACCTGCTGCTCCGACTCTCCGGAGCCATCAAGCTCCATCCCGCTC
CTCACCTTCCGCTTCAAATCCTCCAAGGTATCAATGTCGAACGCGTACATGCCCGCGCCGACGCCAATCATTGCAACGCT
AGCAACATTTATCGTTGCGATGTTGAGTGCTTCGAGAGCCTCGAGGCCTCCGTTAGCGGACGGCCGGTGGAAGGGGGCGC
TGGTGTAGGTGGGCGGGAGTGTGCTGATGCGCTTGCGCAGAAAGGCGCGGCGGGTTATGAGGGATGACAAGGCGAGGAAA
ACGGTGCCACCGAGAAGGAGTTTTGTGGAGTTTGGGATGAGGGGCTTTTTGGAAGGTTGGAGTGCCTCTGCTTGTGATGT
TGGTGGATCTTGGCCGGTGGTGCCAGCCATTGTTGATACCAGTGGCGGAGGCAGTGGTGGTGACGATGATGACGGACCCG
GGATATATGATGCGAAGCAGACGGATGACATATGCTTTCGTTCACGTCGGTTTCATCATCATCATCGCCGTGTTCTTC

>ucsf_hc.01_1.G217B.00128
GACTAACCCACAACCGACCATTTGAGGCTCCTTTGAGCTTGGAGAGGACAACAAACGCCCACATCTCCTTCTTCCTTTTC
CAGACCTTCGTGTTTTGTCGATGATATCACAATATGTCTTCCTATACCCCTGGGGATAAAGGGCACCGCGGTGCCCAGCC
TTACAATCAGTCAAGTCGCCGCAACGGTTGGAATGGCCGCATGTATGATGACAGAACGTCTCGCTCCCGCTCCCGCTCCT
GCTCCCCACCACATGTTGTCCCACGATCCAGGGACCGTAGACACGGCTCACCAGGCGGTACACGCTCTCCTCCGCATGGT
AAAATCAACTTCGCGCACTGGGGCGAATAAATGGATTCATCTCTCGTTTGAGCTTGTGCTGATTTCTTCATTTCTGTTTA
CTGCTTGAAGACATTTCTCGGACTCCGCCTCATGGTCCAGCGGCAGATAGGAGGCATCCCGGCCGGGATGGCGAAATTCC
AATGGCTAGGGATTACCGACCTAGAGAGCGAGACAAGTACCGACGCCCCTCTTGGTCCCCTCCACGACACCGTGGAAGGC
CGTCATATAGAGATCGTGACCGTGAGGGATACCGCTCTCCTGGATATGACAGTCGCAGTAGAAGCCGCAGCAAAAGTCGG
AGTCGATCCAGAAGCCGCAGCCAACGTGGGCCCCGACGTCCTTACTACGGTCAAGAAAGCCGTGAGATCATGATGGAAGG
CTTGCCAGTAGAAATGAATGAAGACGACGTTCGACTACTCCTCCCTTTCCCCACTGCAATGCACAGCAATCTGAATCCCC
TGTTTGATATGAGTACCATTTGATATGAGTTGGCTTCGCTATGATTTCCTCATCTTTTCTTGGAAGACAGGATGCTGAGA
TGTGCTTGTCGCCGGTCATAATTCCGGTCGATACTTTCTTGTGATAGATCTTGAATGAACTCACCCAATACTACCATGTC
GGGACTTTGGAGGATGTTCGCGTCATCCGCGATCGCCAAACGAAGATATCCCGCCAGTTGGGTTTTCTTCGGTTCCCCAC
AATAGATGACTCTCGTGAATTCCTGGAACGCAATTTTCCTACCATATACCTCTATGGGGATAATCAATCGCATACTAATG
AACGTGGCACGCGGGTTAGAATAGCCTATAGTCGAGAAAGAGAAGACCGCAATCGAATCAAAGCTGAAGGAGAGTGGACA
TGCAAGATGTGCTCCATAGTCAATTACGCGACCAGACAGCGCTGTTTCAGATGCCAAGCAGTTCGAGCAGACTTTGTTCA
ACTTCCTCTTGGGGTAGCCAACCCTCCACGCGTTGCGAATCATGGTGACAACGATGTAGCTCCCGACGGATCCCCTTCCC
AGTTTATTCTTCTTCGAGGCCTAGAGGCGTCCGTTACCGAGGAACTTCTTGCTAAAGGCGTAACAAAACTCTACAAACCG
TCCCCTGGGTCAGATGGTTACAATGCACCTCCTGCTGCAAAAAAAGGAGCAAAGGTTGCCTCTACAACGGGAGATGCCAA
TATAGGGGCTCGCGAAGGCTCGATACGGCGTGTGTTGCTCATACGAGATCGCCGAAGTAACGAAAGTTGGAAGTATGGTT
TTGCGGAGTTTGCAACAGTAGAAGATGCCCAAGCCGCTCTTACTAGATATAACTCCTTCGAAACATTCACAATTTCCTCG
AAACCTGTTTTAGCTAGTTACATCCACGCTGGCGTCTTCGTTCCCGTCATAAACCCTACAGCCAGCACCGATCGGTTTAC
CTTCAGCCCACTTGGCAACCCTTCCATGAAATTAGCATACTGGGACGAGAATGCTTATGCAACGGAGTTAGTAGTGTCAA
CGGAAGATCCAGATAGGAACCGTTCTAAATCTCGAGCGACAAAATCCACACCGACTGACAAGAATCCCAAACCAGTCAAG
GAGGCTGAGAAGACGAAGAAGAGAAAAGCGGATGCTGGAGGAATCCCTAGCACAAAGAAGCTTGCCGTTCCGAGTCATTT
ACAGTTTTGGAGCGACCGCCACGCCGAACTACATGGTATTCAGCGTGAGGAAGCAAAGGAAGGAAGCTCGGGCAGCGAAC
ATAAACAGGGTGTCAGTGAAGAAGGTGGTTCATCTTCTGTTTCTCCTGCACCAACACAGTCTTACGCGGATTTCAACCGT
AAATGTTGTTATCTGTGCATGCGCCAGTTTAAAACAGAAGCGGAAGTGAACAAACACGAAAGACTCAGTCAGCTTCATCG
TGAGAACATGCAAAATGAAGAGCTCAAGACCAGAGCTTTGGCGAAACTAGCGAAGAAACGGGACCAGGCCGAACAACAGC
TCTCTTCAGAGTATCGAGACCGGGCGAAGGAACGACGTCAAGCATTCGGGGCATCGGTGAAATCAAAGGAGAAGAAAGTG
GAAAAGGAAATTGAGGAAACAGCACCAGTCCCCCTCATGTCGAAGGGCGCAGCCCTTCTCGGCAAAATGGGCTGGTCTGC
TGGTTCGGGACTTGGCGCGGAAGGGTCTGGGATGACAGCCCCCATCGCTACTGATCTGTATGTCCAAGGCGTTGGGCTGG
GTGCTCAGGGAGGCAAGCTTGGCGATGCAGTTCGGGAAGCGGGAATGAATACAAGGGGTAGGTATGATGATTTCCTCGAG
AAAACGAAGGAGACTGCCCGTGAGCGGTACGAGCGGATGTCGAAGGAGGGTTAGGCGGTGGAATCGTGGGTACATTTCTT
CCTTGTATTACTACTACATAGAAACCTGTTATATTTTTCTTGTTCTGTGTTTTTGCCTCATTGGGATGTAAATTTCATTA
TGCCATGTATAATGTAGCTCCTACGGGTCGAGTTTCCCGCAAATATTGACATCTATTTATAGTGTCTATTCGTCTTATTT
TATAAACAATAACCAAAGTTCTATGATACAGTGGAATTTCGTATAGGTGTTACTGACTGGAGGGAAATGTATTCCATCCC
TCTTCTGGAGCCGCAAATGTCGGCAATAGGGATTTTGGCAGCGTAGTCCCAAGGTAGGAACAAAATCGGAATGCCATTTT
ATATTGACATGACTCCAAGTTCGAGTGCCGTACGATCTAAATCGAGGTAGGGA

>ucsf_hc.01_1.G217B.00129
TGAAACCCTGGACAAGGAGCTCAAACATGTTCACCGGATTTACGTACCTGTTGACGGCAGAATACAGAAAGATTCCTTCC
ATATCTGGGCTCATAGTGGATTATCTTACATGTTGCTCATACGCTCTGATGGTGTGTCAACTCTCCGACTCCCAGGAAGT
GGAGCCCTTCCATAGAATAAGCTTCCGGAACATTGGAGAGATCACAAACATTGTGAGTCCATCATAATTTCCTGGTGATT
GCTCCCAAGATTATGACATGGGAAAGCAAGCATGCCATGATGGTAGATTTTGAGCTCTCGGGATTAAATAATGAAAGAAT
AGAGGCTATTTAGCTCGCAAGAGAATGCACGGTGGGACAGGGTGGAATTAAATTCTTCTTAGAGAAGGATTTGTTGGAAT
CGTAGCTATGGGCAGGGCCG

>ucsf_hc.01_1.G217B.00130
CATGGGTTACTAATAAAGTGGCAATGCACCCCACAATACGTTGGCAACAACAAGCAATTCCCACGCGGATGACTCTCCCT
TCAACTGCTCTAACACTGAGAAACAAGCTTTGCCATTTGGCTGATACAGGTCTATAACCACGACCCTTCTGCAAACCTTC
TGAGGGTTGCCCAGATAATACCATGGCCGAGCCAAACACCAGTAAAATGCTCTACCGCAGAGTGGGCAATTCAGGACTTC
ATGTTTCAGTGATATCATTAGGAGGATGGTTGACCTATGGTGGACATGTAGATGAAGAGGGAACAATGAAGTGCATGAAA
CAGGCCTATGATCTAGGCATCAACTTTTTCGACACGGCAGAGAGCTACGCCGCCGGCGAATCTGAGATTGCTATGGGTAA
GGTCATTAAAAAGCTTAAATGGAAACGCAACGATCTGGTCATCAGCACCAAGGTCAATTTTGGTACCGCCCATGGAGATG
TAGAGATTAACAATTATGGCTTGTCTCGAAAACATATTATCGAAGGAACAATGGCTTCCCTCAAACGTCTGGAGCTAGAT
TATGTCGACATTATATTCGCCCACCGTCCCGATAGACTTACGCCTATGGAAGAGGTCGTTCGGGCTTTCAACTACCTTAT
TGAAAAGGGGATGGCATTCTACTGGGGAACTTCTATGTGGTCAGCAGACGAGATTGCCGAAGCGACTGGAGTTGCCAAGG
CTCTCGGTTTAATCGGACCCATAGTTGAACAGCCACTGTACAACGTGATCGACCGGCAGAAGGTCGAAGGAGAATATCAG
AGAGTGTTAGCCCGGTGTCGAATTGGATTGACCGTTTTTTCGCCCCTGAAGGGCGGTATCTTGACCGGGAAATACAACGA
GGCGGCGGCAGAACCTCCCAAGGGCACCCGAATTGCGGTCAGCACTGATAAATATACCTCATCTGTTAGGAAAGACTACG
GGAACGAGGCTTGGAATGCGAACATCCAGAAAGTGGCCAAGCTCAAGACGATCGCCGACCGACTTGGGTGCAAAGTATCA
GCATTTGCCCTGGCCTGGTGCTTGAAGAATGACAACGTGTGTTCTGTCATTACGGGCGCGTCGAGACCGGAGCAGGTGGT
CGAGAACGTCGAGAGTCTGAAGGTGCTTCCCAAGCTTACCCCTGAAATATTGGCTGAAGTCGACGAGCTGTTGGGTAACA
AACCTCAACTGGATCCCGCTAGAGTGGGTTAAGTTGTTATCAAATGGTGAGGAGTTGCCAAATAGATAGTGGGAGGCTAT
AAGAAATGGTCCAATTTTGCTACTTTATACGCATGCCTTTGCAACAGCAATGCCAAAACATATTAAAACCGGTAACGTAG
GCAATTGCTTGTATTGGTTCGCTAATAGCGATATGCGCTGATGGGTGAGGTTATGTGCTGGCCCCTTTCACTCTCTGAGA
AATGTCGTATTCATAATTGTGCACTTAGGAGTGTGCTTTTGTCACGGCCCTGCCCATAGCTACGATTCCAACAAATCCTT
CTCTAAGAAGAATTTAATTCCACCCTGTCCCACCGTGCATTCTCTTGCGAGCTAAATAGCCTCTATTCTTTCATTATTTA
ATCCCGAGAGCTCAAAATCTACCATCATGGCATGCTTGCTTTCCCATGTCATAATCTTGGGAGCAATCACCAGGAAATTA
TGATGGACTCACAATGTTTGTGATCTCTCCAATGTTCCGGAAGCTTATTCTATGGAAGGGCTCCACTTCCTGGGAGTCGG
AGAGTTGACACACCATCAGAGCGTATGAGCAACATGTAAGATAATCCACTATGAGCC

>ucsf_hc.01_1.G217B.00131
GCTGAACAAGATTTGTTGATTTCTTTATTTAAAACAGTCAATTGGAGATTAAAAAAACAATGAACACGAATATGGCTTTC
GGACACACTAAATTGGTCCTTCGCTGGATGAGGCATGCCAGCTTCCAATCTCCTGCTCCATGGCGAGCATCGTCCTCAAC
CCTCCCAAGCTTTCTGCACATGCCAAGCAGATCATACTCCTCGAATTCGAGGCCATTACGTTCTCCCTGTTCTCGGATTA
GATCACCTTCGTTTCTATTATCGACATGGTCGAAGACTCAAGTTTCTTCGTTCTCCACGTCCTCCCCCCGCCCAAAAGCC
AAAACCATACAGCAATTAAAGGCTCGCGCTTCAACCGGACCATTCTCATGGAAAGCAGCCGCATTGTTTGTTGCAACAGG
CGTGGCTATGATATTTTATTTTCGCTATGAGAAGGCGCGGCTTGAGCGAAAGAGAGTTGTCGAGATGAGTAAGGGTGTCG
GCAAGCCGAAAGTTGGTGGACCTTTCGTCCTAAAAGATTTGGATGGAAATGAATTTACCGAAGAAAAATTGAAAGGAAAA
TATAGTTTCGTTTATTTCGGCTTCACCCATTGTCCAGATATCTGCCCAGACGAACTCGACAAAATGGCCGAGATAATCGA
TCTCGTCAAAGCCAAATCAAACAACAAATCTGTCCTCCGTCCCGTGTTCATTACTTGCGATCCAGCCCGCGACAGTCCCG
AAGTGCTGCGCAAGTATCTGGCGGAATTTCATAAGGGTATTATAGGACTCACAGGCACGTACGAGCAGGTGAAGCATGTA
TGCAAACAGTATCGTGTGTATTTCAGCACACCACAAAATGTGAAGCCGGGAGAGGACTATCTAGTTGACCACAGCATTTA
TTTCTACCTGATGGACCCGGATGGAGACTTCGTTGAATGTATCGGCCGCCAAGATACTGCTGAAACCGCCGCATCTACTA
TTGTCGACCATATCAAGGACTGGAAGAGGGAAGGCAAGCCTCTCAACACCGAGGAGGAAAGGTAATATGGGGAAAAGGAA
ACAACTTTCATTGAAGTTTCCTCCCTCATATCACACTTACTTTGACAGCGGCCTCTTGGATCTATGGAGCATAATCCTCC
TGACAACGGAGGACCACATAGCTATATATTCACATTATGCCACTTCTAATATACCTTACGTTGCCTTTGGAGTTGGCATC
CGGAGTTTGCGCATACATACAACTTATTTCCCTTCCTGTATTATATTCATATTACTTCCCCTTTTCTTATTTTCACGTTG
AATTGATGTCACTACCCAAACATGTACATACATAAACTGTCGAGGCACAAACACACGGCTTACAATCGAGCAATTAGGAT
ATTAAAAAGCTTAGAAAGCAATGGCTATGTAGTTATTTGAAATAGCGAACATCCAGGGCCA

>ucsf_hc.01_1.G217B.00132
GTGGTGACAATCATGGCTCAAGATGGATATGGAAATTTAACAGGCAAGGGACGCTCAGACAGGGATGTCTCTGATTTTGT
GCCGGATGGAGCTTGCCAGCTCATCAAAAACCAAGTTGACTTGGTCCACCGCCAATATGAAGTACCGTTGGCGGCCTGGG
GCACGCATTAGCTTAAGTACGCATGGCTCCTGGGCAAGCATTCAAAATGACCTAAATATGGATGGTTTTGATGCTGGCGG
TGGATTGGTGCGTGTGGGGACTCCGACTCTGGCTGTGCGAAAAGACAGGAAGTTGAAATTGAACCTGACTCCCAACGTCC
TGGCCAGCGGGGTTTTCAATTTTCTGCGGTTAACCTGGTGCATCGCATGAGCATACCACGCCCGGTCTGGTTTTGTTGTG
TACGGGTCTGTCCTGTGGCAGATCCTTGCGCCCAAATTTGCTGGCTGCTGCCGACAGTGTGGTGGATTACTGCGGTGTGC
GGTCCAGCTGGCTGTTGACATTGATCCACAACCCCTGCCAAAGTCAGGGAGATATTTAGGAATATCTCTCTTTGATGGTT
CGCAGTAACTCAGGATATTCGGCTCTTTGTTGCTCTGGCGAACAATTGATCTTCTCGTCGAGAGCGGAAGTTGTCAAAAA
AGTTGTTTGTGTGTTTGAAGTGTCTGGTGTCAAGAAAAAGCAATCCCTCACATTTCCCAATCCGGCCAGCAGCAACCAGC
CTCATCCTCCATCGAACGTCGTTCGTCCTCGCACACAAAACAACTCTCTGAACACACAACACCGCCCACGCGCTGCCCTG
TCCCGCGAGTGCGTGATCTAGTCTCCATGTTGCGGCGTTGATCCAATTGAGCTGTGTATGGCCCTGAGCCATGCTGTCTC
GGCCGTCCAACGAGCTCTGCTCACCAGCCATCTGAATTAAATCCGCGCTGCAAGCTCGCTCGACCAGCCACCGCATTCGA
CTCCAACACAACACTAGCATCGTCTCTCTAACAACCATCTTCATTCCATTTTCTGCTGTTCTTTCTGGCTCTCTAGTGAC
TTTATTCATACCTTTTTTTTTTTGGTTTGCTTACTCTCTCACTCAACCCGGAAAAAAGTTACCAACCTCCTCCGCTCAAT
ACTGGCAGCGTGTCTGCTTATCCTGGACGTGCTATTCTCTCTAAACGTCTTGCGGGCCATTTAATTTACTGTTATACAGG
GTACTGAGAAGTTCTATACCTGTTTTTGGGAAGGATAATATTCTCAGTTGTGCCTCCAAACAATCGCGTTGTCAACCTAT
CCTCCTTCAAACTTGCCGCTTTCAACCCTGTCTCCGGCAGCTCCACGATTTTTTGACGAGACCGACGAAGTTTACGACCA
GTCTACGTTGACGTACCCGTCCACACGGCAGCGCCAGCAGCTACACCCTGTTCCTCATCATTCTGAATCACCCAAGCGAT
CGCCTCTTCAGTCTGCTTCATCCACCTCTTCGACTCGTACTCCCCGGCTACGTAGGAGCTCCGGTTTTGAAGATATTCGC
ACCGCTTCTCCTGCCCTAGGCCATCGCCGAAGCTCAATTGCTAGGTTCGCTACGCAGCTAGCAACAGTCGAGCCGGAACC
TGAAGTTGGTCGCGCTGCCGTACCCCAAAGCCCACCCCTAGAAGCACGGTCTGCAGGATATCACACAACGTACCAGAGCT
CACTGCAACACAGTGGAGAGTCATTCTGGCCCCGGCGAACCAACCGCATCTCATCGCGCACTGCGTCTGCTATTCTCTGG
GCATTGGAAGAGGCAATTCGGCATCCTTTCATATTTACCCCAGACCTCAGCGAGATTAACGCCTCAATGTCAGAGCTAGT
GGGCGGAAGCGTGCCTTCTGGATCTACGGGCAATGGCCGGCCTCAAAATGGAACTTCCCGACCTGCTCCAGGACCCATTG
CTGGTCAATCGAATCCACCCAGTTCAGTTAGAACCCCAACTGATATTATGAGACAACGCCGTGACCGTGAAGCGCGCAAG
AAAGCGGAGCAGGAAGCAAGGGAGAGAGACAAGCAAGAAACAGAATGGCGATTGCAGCAGGAGCAGGAGCTGCAACAGCA
GCAGATTCAACAGTTCCCCCAACCGGGGCGACATATACCGGCTGCTGGCGCTGCCGTTGAACCCACGTCAGGTCAACTAA
GACAAGGGGGAGGAGTCACCACGCAAGATCAAAGTTCAAGGCACGATCGAACTGGCGGCTTGAGCACTTCCCGAATACCA
ACAGCTTCCGCTCCAGTTGGCACTTCATCCGGTATGCAGCCAGTCGTGCCCTCGGGTACGCGGCAACAAGACACTGCGCC
CGAGTCGCGTCTGACAGGAGATGGAGCTCAGCAGCCTCAGACTTCCCGTCAACGAGGAGCGTCAGTTTCCCAACAACACC
AGCGACCTGCTCCTGCATCTTCTCAGCTCTCTGCCCGGGCTACAACCGGAGCATTTGTGCAGCCCACTACTTCCTCATCA
CAGGCCAGACCGCAAACCATGTCTACGCAAGCGCCTCCACAGCGCGGAGAGCCTAAAATCTCTCAGAACCAGCAGACCGA
TCCTCCCCTTCAATCAAGTCAGCAGACTAGGACACAGTCTCAACAACAGCAAAGTAGACAAAGGGCTGCATTTCCGCACG
CTTTTGAACGTTGGGAGACGCTTTCATCCCATTGGGAAGGGTTGACTGGATACTGGATACGACGGTTGGAGCAAAATAAT
GATGAACTCAGCCGCGACCCCCTCAACCAACAGATGTCAAGGCAAATAACTGACCTTTCTGCAGCCGGAGCAAACTTGTT
TCATGCTGTAGTTGAGTTGCAACGCTTGCGAGCATCCTCGGAACGAAAATTCCAACGCTGGTTTTTTGACACGCGTGCGG
AACAGGAACGGGCCCAGGAGGTTCAAGCGGATCTGGAGAGACTATTAAGAAATGAACGTCAGGCTCGCGCGGAGGCAACA
AATTCAATTGCAAAAGTTGAGACTGACAAGTTAAGGGCTGAGGAACTAATTCGGGAAATGCGCCGTGAATTGCAAATATC
GAAAGAGGAAGCTAGGCGTGCTTGGGAAGAACTTGGGAGAAGAGAACAGGAAGAACGCGACCGGACAGTATCTTTAAGAA
ATGGTGAGCCGACTATAGTTGGCGGTGTGCAGGTGGTCCCAATGATGCAATCTGCGCTTAGTAGACAGACTAGTACAAAT
CGTCCGCCAACAAGAGAAGGCCCTTACCCCGGCGGCCCTGGACCCACATCAATGGGCGGACAAGCGAGGCAAGACGTTCC
CGAGCCCTCCGAACATTATGTGTATGACAACCAGGTCTCATCTCCAACAGCCACAGACCCCTTTGTCGAAACCACACGTG
AACATGACTTCCCGTCACATCATGCCATTGGATCCTCTCCTCCAAGACAGCCACCAACATCTGCAGCGGCTATGTCCGCC
GCACGCATAGCTACTACTCAAACACTAGCTGCTGCGTCCTCCAGCCCATATAGCCAATCTCACCTCGCTGAGGACACACA
CGGGCGATTCTATGAGCACGAATCCTCTGCTCTCCAAAGAAGCGATCATAAGACCAACACCGCCGATGAGGGTTCTTATG
TACCAACTAGCGAGCCAGGCGGAAGCGACCTTGGATCAGAAGAGTATGACTTCCCCGATGCGGCTTACAGACGGAACCAA
CAGGACCGGGATCGTCGAATTGTGTATCCCCGCACCATCTCCGACGACAGTGACGACTATGAGAACATGGAACGTATTCC
TGAAGGCGAATTTGGCCAGCGATTTGATGGAATGACTGGCATTGAATACGGTAGCGGACCACCTGGTAGTTCACCTGAAG
AAATACATGGCGCTGGGTACGACCCTAGCGTCGATTACAGTGGATCTGGCTGGGGAGGAGGAGGTTCTGGGTCGACTTGG
GATTCTGTGACACCACGTCATCGACACCCCACACGGCTCAGCGATGTTTTAGAAGAGGATGAGAGAAGTCGAACGAGTCC
GAGTCGTGCGAGCCAGGCGAGTCGTGGTATGCATTAAAATAATAAATGAAACCGATAGGCGTGAATGAGCACCTCCCCGA
GCGCGATTTTGGGTGTAATTTTGGGCTCACACACACACTCTTTTCTCACAACCTTTTTACTTTTGGTTTTTTTTTTTTTT
TTTTTTTTTGGGGCATAATTAAACTTGCTTAAAAATGGAATTATTAGGCGGTGGTCAGTAGTCGGAAGAAAGCGCATTTG
TTGTGTTCAACGGTTTCCATGCCACCAATTCCGACCATCGTCTTCTCCTTCTCGACATCAGTTTAGAATCTTCGCATATC
CTACCGGACCTTGCATTCCCCGCACTCTACCACATCTCGTGTAAAGCTATCAGTTACTTTTACTCCTTACTCCGTCGTTA
CTCCATTTTTCATGTTTGACTAATATCCGAATCGTTATAGATCTGTATCAAGTTTTGTGTGAGCGTCTGTTTGATTGAAG
CTGTTTTACCTTTGTTTCCCCCCCCTCATGACTGTTTCCTTGTATTGCACTTTTTTTTCCCCCAATCGTACGTCCTTGTG
ACTGACGCTTTTGCTTTCTCTGTACTCTGTAAGAGTACGATTCTTTTTCCGTGGCCTGCATGCTCTGATATATTGATGTC
CAATTTAATCAATTTCCCTAACGATTCCGATACCCCCCCCCGTCTAGTGCATAGGATATGATCGCCCTGAGGAAGCCCCA
CCATGGAAAGGTAAATGACGACGGTATTTTCTTTATTTCCCTTTTCTCCTCATCACTCGTGAGGGATGGAGAATGGAATT
TATCGTTATATTGCAAATTCAGAGGAAAATGGTTTGAAAATTTTTGTTTTTCATTAGACATAAGCTGTGCGAGTATACCA
TCTAATATATTATTCTATTTAAGGTTACATTGGAGGC

>ucsf_hc.01_1.G217B.00133
ATATCCTGAGTTACTGCGAACCATCAAAGAGAGATATTCCTAAATATCTCCCTGACTTTGGCAGGGGTTGTGGATCAATG
TCAACAGCCAGCTGGACTTCAAATAATTTCACTCTCGTTAGACCATTTCCTTGCACTCACTCTGCTGGCTTCCATTAAGC
AGGAACGGGGAGAGTGAACATGATACTTACCCGCACACCGCAGTAATCCACCACACTGTCGGCAGCAGCCAGCAAATTTG
GGCGCAAGGATCTGCCACAGGACAGACCCGTACACAACAAAACCAGACCGGGCGTGGTATGCTCATGCGATGCACCAGGT
TAACCGCAGAAAATTGAAAACCCCGCTGGCCAGGACGTTGGGAGTCAGGTTCAATTTCAACTTCCTGTCTTTTCGCACAG
CCAGAGTCGGAGTCCCCACACGCACCAATCCACCGCCAGCATCAAAACCATCCATATTTAGGTCATTTTGAATGCTTGCC
CAGGAGCCATGCGTACTTAAGCTAATGCGTGCCCCAGGCCGCCAACGGTACTTCATATTGGCGGTGGACCAAGTCAACTT
GGTTTTTGATGAGCTGGCAAGCTCCATCCGGCACAAAATCAGAGACATCCCTGTCTGAGCGTCCCTTGCCTGTTAAATTT
CCATATCCATCTTGAGCCATGATTGTCACCACTCCAGCTGCTCTTAATGCCCGCTTCGCGGGGCGCCTCTTAGCAGCCAA
CCTCGCGCCCGTTGCAATTTTTATCAAGTTATCAACGGAACGCGAATTGTTTATGGAAGTCGAATGGCTCCATGTTTTAA
CTTCTTCCAAGGTTCTCTCAATCCATGGTTCGGCTCAGTTGTCAACCTCATCTTCACTGTCATTTACTAGTATGCAAAAT
CTACTAATGCTCCTCTCCTCATGGTGGGGCAATTCAATATTGAAAATACTATATTATGCATTGATTGATTCTGAGTTTAC
CTCTTGCATCAAATATAAACCACATTCAAAGCCAACTATGCAGCCTTGTTCCTTACCATCTGTCTGCGCCTTCGGCACGC
CTACTAGTATACATTTTACGGGCAACCCGGCTCCCTTATCTTCAACTTCATCACCCGTTGCACTCAAATCTGGATTTAGA
CTTCCTCTCGAGAACTGAGCACAGCCGATCGCGAATACACGTCTTTTCACAACTACATATCTAATTCTCAGGTTTTATTC
GGCCACCGCTACTTACGCATGTTCCTTGCCCTTCATTTTACATTCCAAGGAAGGATATATCTGCCTGGTTATGCCTTGTA
CCCATCTCTATTCCAAACAAGCCCTGGATATCCAACCTCATCAACCGAGTTTCACGGGTCTCAGCTATATGAAGAAACCC
ATCTACTCAGGAGTCCAACACTCCCGATCAAAAACGCTACTTTTGCTCTTGGCGACAGACCTCTACACAGAAAGAAGATT
TACGACATTTCGAGCAATCATCGAACACAAATATTATCATCTGGGCCGTTGAAGCCAAACTGGGAGATTCTACATAAAAT
ATAATCTCAATAACTGGCCAAACGTCATACCAAGGTTCTAGGGCAAATGTCGCTCCACGTGTCCAGGTCGACAATGATGC
AAAGCAGACATCCGCTTAATGCTTATCTTCGTCACTAGCAGTGTTCCGCCACGCTTTTCCTAGGACACCATCCAGTTTTC
TGATGATCCTAGATCCAATCCCACCATTTCTGATAAATGATCAGCCATCTTCAAAACTATTCCTACTGCTGGACAAAATA
ACCCGCTGTTGGTGTCCGTGTTGCTCGAAATTGTCATTCTTTTGCAAGTTCTTGAAGGTCGTCCATTCTAATCCAGCCAT
TTCGAACAAATTCTTTAAACTCTTACCCGTTCAACATATGAATCATAAATATTCGCGAGCTTGTTATATCCCTCGAAACC
ATAAGCTACTAAGAGTCGCCATTTAATTTTGAAACCCAACTAAACCATGCCAGACCTTGCTGCAGAGCCCTCCTCAACGA
GATTCGGGAACATTCTTGCTTTCTCATTCAGGTGTTGGATGATAATTAATATTTAGATTGGTCAATGTCGGCTATATGGT
TTTACACCGATCACCAGCACATATATTTACACTTGGCACTAGGAACTGTCCAAGATGAAGCGAAGAGAACGGGTTCGCTA
ATAGTAATCATACCTAGATGTTCATGTCCAACCGTTCACTTTGGTTTCGTTATCTCTGTCTATATCGACAAGATAATTTA
GCTCAAGGAGATTAAATAAAAGTCATGTTCTAAAAGGCTGTCTTGCATTTTATCCCAAATATAATGGTTTCCACTCCGTC
ACTGCCTACAGGTTAGCGTGAAACTTGTACGCCAAACCGGGAGAACAGAGATGAAGGGATGATGGCTTGGGGAAATGAAG
CCGAACAAGGGAAAATGTCACGCAAA

>ucsf_hc.01_1.G217B.00134
CGCAACCAGAAGGGAAGACAAATTCCTCATTTTTGTTTTTCCCTTCCTAAGATAGACCAGAAGAATAGAAAGCCATGGGA
AGCTCCGCCGTATCCCATTCCCCTTCGGAACAATCCCGTCCACCGTCCCCTCTCGACCCGAACTCCTCTACCCCGCCATC
CCAATCCTCAACCACAACGAGCGCCCCTTCCTCTCCCTCCCACCTGCGGCCCCAACAACCATCCCCCTCCGTTTTGGATG
ACATCTTCAGCGCCTCACCTCTACTCCAAAGCTCCCCAGACAACAGCGTTGTCCAACCCTACAGACTGGACGGCGAGCCC
TCCGACCTACCTTTCCTACGCCGCCAGCACGTCACAGCAGGTTACCGCGATGGCATCTCCGTCGCGAAGGGTGAGCATGT
CCAGCGAGGCTTTGATGCAGGGTTCCCTGTCGGCGCGGAATTGGGCTTGCGCATTGGGACTGTGCTGGGAGTTTTGGAGG
GCTTGGTGAAGGCGACGGCGACATCCGCTACTCGCCGTGCTGGCCGCGGCGGCAATCGTGGCGACGACGAAGACACTCAG
GGGAATGGGCTATGGGGCGATATAGCAGCTTTATTTGAGACGGCGAAGAAGGAGTTGACTGTGCAAAATGTTTTTAGTGC
TGCTGTGACGGACGTTGGCGGGGAAGCAGGGCAGACGGGTAATGAGGGTGAGCGAGAATGGGTAGATCCCTGTGTGAGGC
TGGCGAAGGCTGGGGATGAGGCTGTAGCGAGGTGGGAAGGGATGGTCAGGGAATTGTTGGCTGGGACCAGTTGAAGGAGC
CCTACTCTTTTGGGGTATTGGGATCCACATTGTTCATGTGCGTGAGCGATTTGGTCTCTGTATCCCTCAACTCAAGCCGG
AAGGGCCTTTTATGGCGTTGAATTTCTTTGAGGAGAGATGTGGGCGCCATGGTGGGGGAGGGCTGGACGGATATACAGCC
TGGCGCCAATATCTTCGACCTGCGAAAGGCACACGAATGGGTGCATTGCGCAACTCCAGCGGCAGAAACGGTCTTTCCAT
CGTTCTCGGGACCGGCGCAGTGCCCTTTGTACTTCCTTTTCTACGACCTCACCACCACATCTCTCACTGAGTAGGTATCC
AAGGCTGAGGAGGTTTAGAAGACTAATTTGTTGCCGCGGGCGAGGCAATATGAATCACAAATTGGTCCAGAACCGATATG
TAAGTGACGGAGTGGAAACCATTATATTTGGGATAAAATGCAAGACAGCCTTTTAGAACATGACTTTTATTTAATCTCCT
TGAGCTAAATTATCTTGTCGATATAGACAGAGATAACGAAACCAAAGTGAACGGTTGGACATGAACATCTAGGTATGATT
ACTATTAGCGAACCCGTTCTCTTCGCTTCATCTTGGACAGTTCCTAGTGCCAAGTGTAAATATATGTGCTGGTGATCGGT
GTAAAACCATATAGCCGACATTGACCAATCTAAATATTAATTATCATCCAACACCTGAATGAGAAAGCAAGAATGTTCCC
GAATCTCGTTGAGGAGGGCTCTGCAGCAAGGTCTGGCATGGTTTAGTTGGGTTTCAAAATTAAATGGCGACTCTTAGTAG
CTTATGGTTTCGAGGGATATAACAAGCTCGCGAATATTTATGATTCATATGTTGAACGGGTAAGAGTTTAAAGAATTTGT
TCGAAATGGCTGGATTAGAATGGACGACCTTCAAGAACTTGCAAAAGAATGACAATTTCGAGCAACACGGACACCAACAG
CGGGTTATTTTGTCCAGC

>ucsf_hc.01_1.G217B.00135
ATAGGCAGAGACAAGTCCAGTTTTACATAATCTAATGGCAATTGCCTGGATACTATCAAGACATACTGTTCCCTTGAGGA
GCATCTCACGGCTTTGGTCTACTTATCCAGACATGAGCCAGATGGACCAGCCCCTCTATAGTTCCTCTGTTGACGCTGAG
CCACTTCATCGCTACCGACAAGGCGGTTACCACCCAGTCGCCTTGGGAGAATACCGGAAAGCTGGGAGATATAAAGTGCT
ACATAAACTAGGATGGGGAGGTTACTCGACAGTTTGGGCGGCGAGAGATCAAAGGTTGTATAAAATTGTGTGACTCCAGA
GAAGGGATTTATGTTGCTGTCAAAATTTCTGTTGCAGAAAGGGACCATGGTGGGGAGATGCAAGAGCTCCAAATCATGAA
GAAGTTGGCAGCTCATCACTTTTGTCTGAAACATACAGTGCACATGCTTGATGACTTTGATCTAGAGGGCCCAAATGGAT
GTCATAAATGCCTAGTTTATGAGCTTCTGGGGCCTAATATTCCGGACACAATTGATGCACACTTTTCTGATGGGAGACTC
CCTGGGAAGCTCGCCAAGGCGATTGCGAAGCAGCGTCTTATTGGGCTTGATAGCTTGCACCAACAGAATATTGGACATGG
AGGTAGGCCACTCTCTTGAGGATATTTTGAACAATTCTCACTTAGTATAGATCTGCATACCCGCAATTTGGCCTTCACTA
TGCCTTGCATGGACGATGTAACTGAAGAGGGGTTTACTGAGATGCTAGGACAACCAGAAATTGGCTATGTTCAAAGAAGT
GATGGGCAAGATCTGGAGCCTGGCATACCTGAATATATTGTTAAGCCCACCTCATATCGGACGCATTCTTGGAATCCAGC
TCAGTCAATCAAAATAATTGATTTTGGGGAATCGTTTTTATCTTCTGCAGTTCCTCAAACACTACACACACCTCTATCTG
TTCGGGCACCTGAAGTGATATTTCAAGATCACATTGATTATCGTGTTGACTTGTGGAGCATGGGATGCATGCTCTTTGAA
CTTTTCACAGGCCAGCCACCTTTTGACACCTTCTTTATAACACCCGCAATTCTTGTTGGTCAAATGCGAGAGATGGCAAG
TGATGATATACCTGAAAGATGGCAAGGAATATGGGATACGATGAACACAGGGGATGGCAGAGCCACAGAAAACACCGGGC
CCAACTTGCAGGAATGACTGGAAGAAGTGTACTTTGAAGGCCTGAAGAGTCCTGATCTCACAAGAGAGGACATAGTGAGG
CTGGGGCAAATCATTGGAAAGTTATTGCAGTTTGAGCCGTCTGCAAGAGCGTCAGCGAGACAAGTTTTAGATGACCCTTG
GTTTAATGAGTGATTAGCCCACGGCGAGCAAGATGGTGCGCGAGGATGAAGAGATCCAACTTGACGGAATGACGTATCTG
GTGCCTGAGCGGTTGACTTGGAGAGAATGATAAGATATTGAGGCCTGACGCTGGAATAATCCCTCGGGGTTATTGGATGT
CAAGAACATTATCGCCACTGGCGTCTCCCCTGCAGCGACACCGACCTTGCCTAACCATGGGTAAGTTTGAGCTACTATGT
TCAACGAATCAGGCTGATGATTGTGCGGCACTACATAATATCGACGAAGTGGATAGCTGTAAGAAGTGTGTCTGGCGCGA
CAGGAATACTTGACCAGGGCCTCGAGGACCGGAGGCCTGAGTAGAGAATAGTTATCATTATCTTAAAAGGAAGGACTACG
ACCTCGGTGCACGTGCTGCGAGCCGAAGAACCTCACCATGAGTTTGGTGCCGGAGCTTCGACTTGCACCATGATATTCTT
GAAGGCTATGTGACAACGTAGGGAGAATAACCTAGTTATTTGTGGAGACTCAGTCACTCAGCCATCTCAGTCAATGTAAA
TAACA

>ucsf_hc.01_1.G217B.00136
GCAGCAAAAGGGAAGCACTACAAATCAGTACCCCACTGCTTTCCGAAGATGTATCTAGATCTAGAAAGACTATTCTATAC
AACCTACGATATCTAGATGAAACTTGGAGCCTACAATGTCTCCTATTCCCCGGCAGGCCATCAGGCTCACGCAAAGGATT
CGCAATCCTACTTTGCGCAGTCTCACCCTCGGCCTCATCGAAGACGCTTCTAAGAAGCCTGACCTAGCACACTTCCCCAT
CGCCATCCTCAAAAACCCATCGCACACGAGTCATACCGACCTCAAGCCGCACGCCACAGCACTGTTTGCAACCGAGGAAC
AATTCAAAAACAACAAAGCTCTGACAGCTCATATTCAGATGAGTGAAGTGCTGAGTGATGCTTGGGACCACTGGCTGCGG
CCGCGTTATGTTCAGAATGAGAATTGCAGTGTCTATGATGGAATTGAACCGCTGCCCAGCGGTACACATGAGCAGCCCCT
TATTTTTAGATCTCCTATTCGGTGGCAGGAATAATTCTTTTATACTCAATCAGTATGAATCAAACGAGTTAATGATGACA
CGAACACTCCTAACCACCTAGGAAGTACGTCGTAAACTAACTAAATCTTACAAATTATGGAACGAATGATTCTATTAGTT
GAACCCTACTCTAAACAACCGCCAGCTTCTCTGGTACTTCTTCCAGCCTTCGGGCCTCCTCCTGCTTCGCATCATTGGCA
GAGAAGTATACAATGCCAGCAGTCCATATGGTCATTGCAATCGAGCAAGCAATCATAGCCCACATTCCTTTCTACAAAGG
GTGTCAGCAAAGTCCCGGTCTCGGATACAAATCAACCATTTCACCAAAAAAAAAAAAAAAAAAAAAAAAAAAAAAAAAAA
AAAAAAAAAAAAACAACAGGAGATACATCTGTGGTGACATACCGTGAACCAAGGCGCTTGGTCAGCTGAATAGAAGAGCA
AAGCCCACCACGCATTAACCACATTGCTCCCCATATTCATACTAGCAATGACAATGCTACGCATCGCATCGTCCTTGTAG
CGCATGACGTCATTCGCCCATGCGAAGAACGTTGCCTGACACGCATACACGGAGCCAGCCCAGTAATATGCGCCAAAGAT
CGTCGCTGTGGACGACCCGGGGGCAAGAATCATTGCCGAAGTAGCCACGCCAGTAATGCCGATCCAGAAGCCGACAAGGT
ATCTCTTGCCGCCAAGGAAATCAGTCAGGGTCGCCCAGAAAAGTGTAGAGATGATGCCAACTGCTGGCACGCCGGTGGGA
TAGTTATTTAATTGCGGGACAGTGTATTTGTTGGTCGGGTGAGATTTCATATACAGGGCCAGTAGGGCGTTGGTGGAGAA
AGACTCAGTCTCTCCTGCAATGACCCAAAGCATGACGAAACCGTACCAGTGCCAGGAGGAGAAGATCCGCTTGACGAAAG
AAAGGCTGATTGGGGTGCGCTCGCGGAGTGGTTCAGGAACGCGGGAGATGGCAAGCGCGCGTTCGTCGTCGTTCAGATAC
GGAGCGTTGGTGGTAGCGGGGG

>ucsf_hc.01_1.G217B.00137
AAGGGCGCGGACACAGCCGAGGGTAATGGGGCTGAATGAGCTCAGATGGGATAATATATAACGCGCCCTTTCTTTCCCCA
GGATTTTGTGTCGTTATTCGGTTGATAGCACTATCTAGTTTTCTTTTTTAGGCCCCCTTAATCCCTTGGGCTCCCAACTT
CCGAACTTCGCCTCTCTGCTCGTTGTCGCTCTGACTTCGAGGCCGTGGGAAAGGTTCACCCCGGTAGTTATAAAACTGCC
ATCGCCCAAGAAATCCTAATATAGTTCTCTACTATCTTAGGCCTCACTCAGGCTTACCGTCGCCATCATGGCTGGGAAGT
TCACTCAGTATCTGCGCGGCGCAGAAAGCAAGCCTGGTGAGGCTGCGCTTCTCCGCAAAATCGACTTCTTCATCCTCACT
TTCTGCTGTCTTATGTACTTTGCCAATTACCTGGATCGAACAAACTTGAACAATGCATATGTCTCTGGAATGAAGGAGGA
TTTGAATTTTAAGGGGAACCAGCTCAATTTGATTAACACAATCTTTACCGTCGGGTACATTCTCGGCCAGGTTCCCTCCA
ACCTAGCCCTCATCCATTTCAAGCCGAGAATCTTTTTTCCGTCCATGATGTTGTTCTGGGGTGGTTTGACCATGATTACT
GCCTCTGTCAAAAACCCACAGTCGATCATGGCCATCCGTTTCTTCTTAGGCCTGGCTGAGTCCAGCACTTTCGTTGGCAC
CCACTATATTCTCGGCTCGTGGTACACAGAGCGAGAGCTTGGAAAGAGAAGCGGTATCTTCACTGCCTCAGGCCTTGCCG
GGACTATGTTTGGTGGCTTTATTCAGACCGGTATTCATAAGTCACTCCACGGTGCTAGGGGCATGGCTGGTTGGAGATGG
TTGTTTATTGTTGATGGCCTCATCACAGTCCCTATTGCCTTATATGGCCTATTCCTCTTCCCCGACACCCCCGCTACCAC
CAACGCTCCGTATCTGAACGACGACGAACGCGCGCTTGCCATCTCCCGCGTTCCTGAACCACTCCGCGAGCGCACCCCAA
TCAGCCTTTCTTTCGTCAAGCGGATCTTCTCCTCCTGGCACTGGTACGGTTTCGTCATGCTTTGGGTCATTGCAGGAGAG
ACTGAGTCTTTCTCCACCAACGCCCTACTGGCCCTGTATATGAAATCTCACCCGACCAACAAATACACTGTCCCGCAATT
AAATAACTATCCCACCGGCGTGCCAGCAGTTGGCATCATCTCTACACTTTTCTGGGCGACCCTGACTGATTTCCTTGGCG
GCAAGAGATACCTTGTCGGCTTCTGGATCGGCATTACTGGCGTGGCTACTTCGGCAATGATTCTTGCCCCCGGGTCGTCC
ACAGCGACGATCTTTGGCGCATATTACTGGGCTGGCTCCGTGTATGCGTGTCAGGCAACGTTCTTCGCATGGGCGAATGA
CGTCATGCGCTACAAGGACGATGCGATGCGTAGCATTGTCATTGCTAGTATGAATATGGGGAGCAATGTGGTTAATGCGT
GGTGGGCTTTGCTCTTCTATTCAGCTGACCAAGCGCCTTGGTTCACGAAAGGAATGTGGGCTATGATTGCTTGCTCGATT
GCAATGACCATATGGACTGCTGGCATTGTATACTTCTCTGCCAATGATGCGAAGCAGGAGGAGGCCCGAAGGCTGGAAGA
AGTACCAGAGAAGCTGGCGGTTGTTTAGAGTAGGGTTCAACTAATAGAATCATTCGTTCCATAATTTGTAAGATTTAGTT
AGTTTACGACGTACTTCCTAGGTGGTTAGGAGTGTTCGTGTCATCATTAACTCGTTTGATTCATACTGATTGAGTATAAA
AGAATTATTCCTGCCACCGAATAGGAGATCTAAAAATAAGGGGCTGCTCATGTGTACCGCTGGGCAGCGGTTCAATTCCA
TCATAGACACTGCAATTCTCATTCTGAACATAACGCGGCCGCAGCCAGTGGTCCCAAGCATCACTCAGCACTTCACTCAT
CTGAATATGAGCTGTCAGAGCTTTGTTGTTTTTGAATTGTTCCTCGGTTGCAAACAGTGCTGTGGCGTGCGGCTTG

>ucsf_hc.01_1.G217B.00138
AGCCGCAGGGATAATCATGTCTTTCTCCTCACCCTCTTCCGTGGCGTTGGTTCGGTGAAGGGACTTGGCTGGGAGCGAGA
ATCGATGGCTGGGACAAGCCTCAGCATTCCCCATTCCCAATCTGCCCCACCGCACAGAAGCGCTGTGTGCGTATCGCCGA
GATGGATCTTTCGACACCAATTCTTTTGAATATGATTCGGCTACTGTCGCCGAGTGGTTGCAACTCAGAAAAGCGGATAC
CAACGAGGTGAAACGTGGTTGGCACGATCCGAGAAACGCACATGGCACGCGGAAGTTTGTTTTTTTTTTTTTTTTTGCCG
TCCCGTCGAGCAACCCAACTGACAGGCGAGAGAATAATCGAATTGACAAACCGATTCCCCCCATCTTTGTGCGCCTGTGG
GGAACCAGGAGCACGAGAGTCCACGTTCGGATGGCCAGGCGCTCACAAGCGGCCCGTGTTTTCTCCTCCATTGCCAGCGT
ACATGAATTTTGGCGCTCCGATCTCTTGCCGAGTTACACAAGGATGTCGCATGAAGAAACAGGGAGAATAGTGCGGTAGA
GGGGAAGTTGGAGGGATTCTTTGCACCCTCGTGGAATTTGATTTCACTGGATCCAGCAACAGCATACATCTTGCCATGCA
TATTGCGAATGTCCGTCGCAGCAGGTCGATAACTGACGAAGCCATTTTCAGCCTTTTCCGCCGTGCAAGGGAAATAAAAA
AAATTGCCCCTACCTAGGCATCTGGCATTTTGGAGAGCTAGAGCTGGGCATTCTAGCAAGTCCTTCCCAAATGATAAACA
GCTCTGAGATAGCTCTCTCCTTAGCTCCAGACGCTCCAACACCCCAGCAGGTGGGATATGAGG

>ucsf_hc.01_1.G217B.00139
TGTGTGGTCTTTGGCAGCGGTGGCGTGGGGTTTGAAAGGGTTGCTTCTGATCTTCATCAAAATCCCCACACTTATTTATT
TAAATGATTATTTTTACCCCAGTCAAGGCCAGAACTTCCAGGAACACGGTGCGGAACGGAGGCGGAGCGGAGTGTACTTG
TGTCGGTTCTAGTAACTTGTGGTTTGCTCTGTATAGGCCGCGATACTTCTGAAGGTGGACTGCTGCTGCTTATGAGACCG
AAAGCTCTAGCAGCTTGGAAGAATCATTAATAAATCAATCTCCATTATATATAGCCTGGACC

>ucsf_hc.01_1.G217B.00140
CAGAGTTCGATGGTAGCAAGGACGCTCACTCGTCTGAGTGGATGGAGAAGATCCCATCAATTGGTCCACCAGCGTGGATG
GACTGTTTCCCTGGGTGTTGGCTTGGACACCATGGCGCCCATTTTGTGCCGACGAGAGAACCCCACATTGCCAAATTTTG
TGTGGCGGATGAGGGGTACTAATAGTGATTCTGGTCTTCCCCTTATTTATCTCTTTTTGCCTTTTTGCCCTGCAGGAGAA
AGAAAACTAATTTTAGACTGCCGTTATCGGCGGCAGTTGGGCGAACTGCCCTGAGCATTGGAAGAGACTTTAACCAAGAT
ATCGGCAGTAGTTAAATCCGTGAAACTTCATCATTGCGACTTGCTTGAATGAAGTGCAATTCCTCGGCTATTGGGCTTTT
GATCTGTGAATGGACTGGTTTCCGGCTCGTTTGCCACTCGTCACCTCTCGCTGGTTAATCATTACACGGGGGGCCGTTGA
TATACGGTTTTCAAACGAAGAGAAGAGAAGGTTTATGTCAAAATACATCAGCCTGTTATAAAAGAACGTGGAAATGAAAT
TGTCTATTGGAGTTGGATGCTCGTATGTTAATAGATAATAAAATAAGCCTTTGCTATTTACTAGCCGACTATTTATTGAC
ACATATAGTGAGCTTTCTAAGAATACGGATATACTGGTCCAGGCTATATATAATGGAGATTGATTTATTAATGATTCTTC
CAAGCTGCTAGAGCTTTCGGTCTCATAAGCAGCAGCAGTCCACCTTCAGAAGTATCGCGGCCTATACAGAGCAAACCACA
AGTTACTAGAACCGACACAAGTACACTCCGCTCCGCCTCCGTTCCGCACCGTGTTCCTGGAAGTTCTGGCCTTGACTGGG
GTAAAAATAATCATTTAAATAAATAAGTGTGGGGATTTTGATGAAGATC

>ucsf_hc.01_1.G217B.00141
TAGCTCCTAGCCCCACGGTTAGGGTTTTCTTTGCTTTTTCCTTCATATCTTCAGTATATGGGTGTGGCTGTTATTTATCT
GGACGTAACTCTCTGTTCTCGTCCTCTTGTTTTAATGCTCTTTTATGAGACAGAAGGAGCTTGTTTTATGCTCTTATATG
CTTTTGCCTGTCCAATCTATCCAATACTTTCCGTGTATAATACCATCGAAAGTGGAAGGAAATTTTATATCTCCAAAAAA
GGCGAAAAAAGAAAAGAAATGTTGACTGAACTAACCTGGGAAGCTGTCGGTGCCACGAAGCGGGAAGAGCTTCTCTCCTC
CATCCCGCTAGAATGGATCATCCCAGCGGATATTTTCCCTCCACACTCCCAGACCGACGTCACCAGCTTCCCTCAAACAT
CGGGCTGGTTTACTCCCTCTGAATTGGAGATCACAGGCTCAACAGCCTCTGAAATTCTCGCAAAGACCACGACGGGCGTT
TGGAGCGCTGAAGCTGTGGCTCGCGCATTCTGCAAACGTGCTGCTGCCGCCCATCAACTGACAAACTGCCTTTCTGAAAC
CCTCTTCCCAGAGGCCTTAAGAGATGCAAAGGCGCTCGACGCTCACCTGGCCGCTACCGGTAAACCGTTGGGCCCCCTTC
ATGGCCTCCCGATCTCTCTCAAGGATAACTTCAACATTATCGGCAAGGACTCGACACTAGGTTTCACAGGCTGGGTCAAT
GACCCCGCTACTTACAATAGCATAATGACTGATCTCCTGCACGACGCGGGCGCGGTGCTGTATGTCAAGACGAACGTGCC
GACGGCGATGATGATTGCCGAGACGGTGAATAATGTGTTTGGGCGCACGTTGAATCCACGCAATCGACTCCTGACGTCGG
GCGGATCATCGGGCGGCGAGTCAGCTTTGATTGCGTTTGGCGGTAGTCCTCTCGGTGTTGGGACTGATATTGGTATATTG
CATTCCCCCTTTCCCCACTGGTCCTTGTTTGAATATAACACAATAGAGCATATGCATGAAACTTAAACGAATAATATAAT
AACTGCGAGGATAATGCCAAACTAAATGACAGGTGGCTCCCTCCGAATCCCCGCCGCCTGCACTGGAATCTTCACCTTGC
GCCCCTCCTTCGGCCGTTTCCCCAACTTCTTGACAAAATCCGGCCTGGCTGGTCAAGAATCCGTCCTGAGCGTCAACGGC
CCAATGGCCCCAACTCTCGACTCTATTAAGCTCTTCTCCTCCGTAGTGACAAACAGCCAGCCTTGGATCCGGGATCCTAA
GTGTATACCGATTCCATGGCGGACCGTTGAGCGCAAGCAGCGCCTGAAGCTGGCCGTGTTGTGGGATGATGGTATGGTCC
GACCGACGCCGCCAGTTCGCCGCGCACTGAGAGAGACGGTGCATAAATTGCGAAGGGCTGGACATGAGGTTGTCAATTGG
GAGGCAACGGGGCACAAAGAAGGGAACGACATTTTGGATCGCTTCTTCCTTTCCGACGGCGGCAAGACCGTGCAGCAAAT
CCTCGCGACAGCCAAAGAACCCATCCGCCCCGAAATGGACCGGTACGACCGTGCTAAGGACGGCGGCGTGCAGGCGCTGT
GGAAACTGCACGTTGAACGCAATAAATTCCAGCAAGAATACATGGAACGGTGGAATGCGTGCGAAGGACTTGATGGATTG
TTGACCCCAACAACTCCGTTCGCGACCGTTGAGCACGGCCTCTTCAAGCACGTCGGCTACACGGGCGTATACAACATCCT
CGATTATTCATGCCTGTCGTTCCCGTGTGGCGTCCACGTTGATGCCGCCGTAGATGTCCCCACTGTGAATGAGACTGCGC
TCAGTAAACTTGATGGCAAGGTGCAGAGCGAATACAACCCCTCCGCCGTCCACGGCCAGCCTGTCAGTCTACAGCTAGTA
GGCCGCAGGCTTGATGAGGAGAAGGTGGTGATGATGGGAGAGGTTATCTTGGACGCGCTCAAGGGGACGGCTGTGAATGG
CAGTGGGAGTGGGAAGTCTCAAGCATCGTCGTCTAGTTTGTGATTTTATCATGATAATGTATTTTCAACTGGCTACGATT
GTCATGTTTTCCTAGAGGTCACTTTCCATGCTCCGTACAGTACAGTGTGTATACAAAGTGATCAAGTTTCTGGTTCGGCC
GAGTTATATATAGGTACGGTG

>ucsf_hc.01_1.G217B.00142
TCCCTTTTCTCTCTCCCACCCAAACAGCCCCCAATCTATCCCAGGCATCAAATCTTCATATCCCACATATCTCCCCTTTC
CTCCTTTCGCTTGAGAGTTACACCTACGCCTGCTCCCCACATCTAGCTGTTTGCCTGTTTATCCAATCCCAGAGTGTCTT
CGCTGTTCGCTCTCGCTTTGTCTTTCGTCTGTCTGTTTCCCCTCCCTCCTCCTACAACCAACCATGGCGGAGCGTTACAT
CCCAGAACACCGTCGCACCCAGTTCAAGGCGAAGAGCTCCTTCAAGCCAGATGAGCTCCGTCGTCGCCGCGAGGAGCAAC
AAGTTGAGATTCGGAAGCAGAAACGCGAAGAGAACCTCGCAAAGCGGAGAGGTATCCAGACTCGCGATGGCGGTATCGGT
GTGGGTGGAGACTCTGCGCTCGGTGCTGAAGATAGTGATGAGGAGGGTGGAACCATTGAGAGTGAGCTGAACGTCGAGCT
CCCAGAGATGGTCAAGGGTGTTTTCTCCGATCAAATCGATTTGCAGATTCAAGCTACCACCAAGTTCAGAAAACTTCTTT
CCAAAGAACGGAATCCACCCATCGAGCGCGTTATTGAAACCGGAGTCGTCGGCCGTTTCGTCGAATTCCTGCGTTCACCC
CATACTCTAGTCCAGTTTGAGGCTGCTTGGGCGTTGACAAATATCGCTTCCGGATCAGCACAGCAAACCCAGGTCGTCAT
CGAAGCTGGCGCTGTTCCTATTTTCGTTGAGCTTTTGAGTAGCCACGAACCCGACGTGCGGGAACAGGCTGTTTGGGCGT
TGGGTAACATTGCAGGTGATAGTCCTCAATGTCGTGATTTTGTCCTTGGTGCAGGAGCTCTTCGTCCTCTCCTTGCCTTG
ATTGGCGATGGCCGCAAACTCAGCATGCTCCGAAATGCTACATGGACGCTGAGCAATTTCTGTCGTGGAAAGACTCCCCA
ACCTGACTGGCCAACGATCCTTCCCGCTCTTCCCATTCTGGCTAAATTGGTATACATGCTTGATGACGAGGTCTTGATCG
ACGCTTGCTGGGCTATTTCCTATCTTTCGGACGGATCGAACGACAAAATCCAGGCCGTGATCGAAGCAGGTATTCCTCGT
CGGTTGGTGGAACTGCTGATGCATGCCTCCACATCTGTCCAGACCCCAGCGCTTAGATCTGTTGGCAACATTGTCACTGG
TGACGACGTTCAGACCCAAGTGATCATCAACTGTGGCGCTCTTCCCGCCCTTCTCTCTCTCCTCAGCTCCACCAAGGACG
GTATCCGAAAGGAGGCTTGCTGGACCATTTCCAATATTACAGCTGGCAACTCTACCCAAATTCAGGCTGTTATTGATGCC
AACATCATCCCTCCGCTGATCAACCTTCTGTCGAACGGCGATTTCAAGACCAGAAAAGAAGCCTGCTGGGCCATTTCAAA
CGCCACATCGGGAGGTCTCCAGAAACCAGACCAAATACGCTATCTCGTGTCTCAAGGATGCATTAAGCCACTTTGTGACC
TTCTTGCATGCCCAGATAACAAGATCATTCAAGTTGCTCTCGACGGCCTGGAGAATATTTTGAAGGTTGGAGAGATGGAT
AAAGAAGCGGCCCAGATGGGTGAGCCCAGCGTGAATCGCTATGCCCTCTTCATTGAAGAAGCTGGCGGTATGGAAAAGAT
CCACGACTGCCAGAACAACGCGAATGAGGAGATCTACATGAAAGCTTATAACATCATTGAACGGTACTTCTCGGATGAAG
ACGAGACTGGTGCTGATATTGACGAACTTGCACCCCAACAGACACAGGCAGGCTTCACTTTGGGTACCAGCCAGCAACCA
ACCGGATCCTTCAACTTCACCAACGGTATAGATAGTATGGATATGTAAAGTGTCTTGTATCATGTCGATACCTCTTCAAC
TGTTCTTGAGACCAATGGTACGATCAGAATTGACTCCTAAACGATAAACGATTTTCTTTCTGGACAACTCTCTTTCAGCT
ACATTGGAGCTGAGACGAGATTGACTGATGGTTCACATTTCGCCCTCTAATTTTTTCCCGCCCTTTAACATAGCCTTCCT
GTTCCGCTAGCCCCGTGCTGAAACTTTTGCAACTACACCACGTTATACAAGATTCACCGTCATGTACTCCCCGATCTCTA
TCAGGCTGATTTCGTCTTTCCCCTTTATCAGACACTAAACATTATCGAGTTTACTCAATTTTTCCCTTTCTATTTTTCCC
GGTTCCCCCTACCTTCACCAAGCATGTTAAATACACCGGCGTATTTCCATCAGTATTTTCTCCCCAACGTTTCCCTTACG
GTTCAATCTATTTGTTGTAACTCTTTCACTTCTTGCCTATTCTACTGTAAAAGGTGTAGCTGGTGAACATGTCTGTTTGA
TTGGCTCACATCTATACAGCCGCCGATTGAAAAATCTCTCCTCCCCCCTGGCCCCTCCTTGAAATTCACAGAGTAAAGTT
TGCCCCCGATGGAAACCCTGACGAAGAGGCTTTTGGTGTCGTACGATTGTTCTGCTTCTCTTCCTCCCTCATCTCATTTT
CACTCCCATGTCATCTTCCCTCTCCGTCTCCGTCTTATTTTTCTTCATTCATGTTCTCCTTAAACATGGTTACGTTTTGG
GTTGCGGATAATTGCCATATCTCTATTTACTTGTTTTCCCTATTTCCTACTTACCCTTTTTATTTCCGCCTTCCACAAGC
CCCATTTACCCCCTTCTACCCCGTGAGTATGCCTTGTTTTTGAAGATCACGCATCAAATCATTGAATTTGATTTCACCCC
ATCCCTCGCGTCCTAATTTCCTTACACCCCTATCTAACAAAGTCTCTCGGAGCAATATACAAAATAAAATGGAGAAAAGT
TATTCTTTTATTAGTATTTCAACTTAGTTCTTTCTCACATTTAGATTCGAGATAAGTGGTGAATTGAAATATAATATATG
AATC

>ucsf_hc.01_1.G217B.00143
GCAAGGGATATCGATTTACGTCTGCCCGCTTGTTTCCATATGCTAGTTTGATATAAAGTGAGCAGGAACAGGAATCTGTT
TGCCTTATATCCTGAGTCAGGAGACCATAAGCTTCCCGTTGTGACTGATGGGGCGCGACTAGAGAAACTTCTCCAAACCA
CGAGTGACTTTCGCACATTTTGCGCGTCTAGTCAAAATGAGAATTGAATTGATCGAGTACCAAGGCCATTCTTAGAGATA
GCTTCCGTTTGCTGCCTGCAAGCACTCCGATCGTGGTATTAATCTGCTCCGCAACACCTCGTTGCTGATGCTGGAACGCG
AACCTGTGTATTGACAATACAGCACAGGTTCCCCAAAACCTTTGGGAAAGATATATCATCCTATGGTTGCTTCATTGCCT
ATCCTAATACCGTTCGCTGGATGCCCAAAGTTTTCTTCTACCGTTCGACAGTGTTATGTTCCTTGCTTTCTTTGTTGAGT
TGTCTACTTCATAATGTCTTCGTCCCTTCCCCGAGGATTTGATGATATCCAAACGGTGAAGTCTAAACCGGGCAGGGTGG
TGAATGTTATTGCAGTGGTAGTAGACGCCCTTCCACCGAAATTGTCCGGAGGAGATTCATATACGTCTACCTTCACACTT
AAAGATCGTGACTTCAGCGGTGAGACATGGAACGGCCTCAAAATCCGCTACTTTCAACGTTGCGAGTCAGATCTACCAGC
TCCTCAACAGGGGGATGTAGTTCTCTTACGACAAATCAAGCTACGGCCATATCAAGGGGCCGTGATTGGCCTCTGCACCC
AGCTGGATTTTTCTCCTTGGATCATTTTCAGACAGGGGTCCAATCCCAAGGTTTCACCGCAAGTAATTATGTGCCCCGGC
ACTCGAGAGTTGATGGCGACTGAGAAATCATACGCTCTCTCCCTGATCGGCGCAGCGAGCACCACAGCTACCAACAACCA
GCCCGTTCAAGTCCGGCAAACCGTAGCTCCGGCCCCACCCAACCCAGTAATCACAAAGCCATCTATCCAACGCGGCAGGC
CAAAATTCTCCTTAATAAGAGATTTGTCCTGTGGTACATTTGTCGACCTCGTCGTTCAGGTGGTGAAAACTTACGCTGAA
GATTATCAAAGATTTCTCCTCTATGTCACCGACTATACCCAAAACAAGCAACTTTTTAATTACACCGCAGAAGAAGGCGG
CCCCCGCGATGGCGACGAGTACGGCTACACGTCACGCTCCAGGAGAACTTGGCCTGGCCCTTACGGCCAGATGACCTTGC
AAGTTACTCTCTGGGAACCACATTCGTATTACGCAAGACAAAACGTCAAAGAAAATGATTTCGTTTTGCTCCAAAATGTC
AATATCAAGATGGGGAGAGTGAGCGGCGCAATGGAGGGCAGCCTTCATACAGATCGCCGCTTTCCCGAGAAAGTCCAAGT
GATACCAATCAATGACAATGATTCCGACGAGGATGTAAAGAAGTTAGTGAAGCGAAAGATTGACTACTGGAAAAGAGTAA
AAACAGAGAATCCCGGTTTTCGTGGCAATGACATAAACAAGCGGAAAGCGACCGATAATGATGAACAGCAACGGTGTCTA
ACCAAGGCCAAGAAGCGACAAGCAGAGCAAAATCGAAAGCAGGAAGAGAAAATAAAGCGTGATGAAGATCAACCAGAAAT
AGAAACATCGTTTCAGGAGAAGCGGGATCAACTAAACGCTTACATCCGCGCAAACGACCCCTCAGTGCCCTGTCGCTCAA
TATCTGATATTCTATCTAATGAATCCCACATGAATATCTCCCCTGATGGGATCAAATACCGTCTTCCCTTCCAAAATCTC
CGCTACAAAGCTTCTGTCCGCGTTGTGGATTTCTTCCCTCCCAATATAGAAGATTTTTCCGTACAGTACGATGTGGAACG
TGCCATGCTGTCAAACACCTCAGACACCGAAGGTAGCACATCTAGCATTGGCGATAACGAAACTGACAGTGGTAAAAGAT
GGGAATGGAGATTTTGTCTCCTGGTCGAAGATGCGGGGCCAGGCACTCATTACAACCGCAGCGGGCCACGGGAACGCATG
AAACTCTATGTGGGGAATAACGATGCTGTATTCTTGCTCTGTCTCGATGCTGTGAATCTCCGTCAAAACCCTGCCGTTCT
CTCTGACCTCCGTGAAAAGTTGTTCATTCTCTGGGGTGATCTAGAAGAGCGCAAGAGGGCCATCAATACCGCAGCTTGCA
ACAACAACAACAACGCTGGAAGCAACGATGACCCCAATCCTGATCTCAATAAGCAAATTATCGCCGCGTCAACGAAGCCA
TTTATCTGCTGCATTAAAGAGTTCGGAGTTAAGAGCTCGCTCCGTTCGGACGAGGGGTCCCCAGCTAATGACGAGTGCCG
ATTCGGTTGGGAAAGACGGTTTTGTATGTTCGGAACCACAATTGTCTAGGAGATAGATGGATATATAGCTGTATAGGATG
ATGCTTTCTTTCTTTTTCTCTTTCTGCTTTGCGCCTGTAGATTTCTAAAACAAATAGCCCGTTAGTGGTGCTGGCGTTTC
TGGGTTGAAATATATATATATTTCTGTCTGTGTCTGTGTTGCATCGGAGGATGAAATAGGGGCAACTGACTCATATTATG
TTTCTATAGATCTAAGGAAAAAATGAGAAAAGCCTTCATGTATGATGTACTGCTCCCCATAACTACAATCTTCATCACCT
TCCTCCCATCCCGAAGTACAGTAGAGCTATCGTAGGTATAAGTAAATGCGATTATGATAAATTGTAGGTAAAACAAGGCA
AAGGTGAGTGCAACTATGTTTTCAACTCACCTCCATGGCTGTAGATTAATATTATGTTTATAAAATGCAAGGGAACAAAG
GAAAATGAGACTCCATAGATTCATGCATCCACCTACTGCATGCATGTCCAGCCCCGCTACAATTCCCCCTTGAAGATAAA
ACACAAAGAAAAAGCCATGATGACAGACCGTGTGATTCTGAAAATGAGACAGCAAACGCGGGAAATATAGAAGGGTGAAG
GGAGATAAATGAGGGATTTGAAGGCAGTGTTCGGGAGTGATGCTGAAGACGGGGGCACAATAATAGTAACAAAAAATGAG
CGGCTTCACGCAATTCTGTGTTGGCTGAATTGAATGAACAGAGCCGGCCGGGGGAAATAAAAAGTAGGCGAAAGGAGAAT
AGCCTTCGTTTTGACTTGCGAAGAATAGTACCGGCGTGTTTGTGTGTGCGGAGTCGGAAGGGAAAGCCGTGCTGTCCACA
TAGGTTGGTTGGTCG

>ucsf_hc.01_1.G217B.00144
ACGCATGAAAATTAGCCGCCGATGGGCTCTGCGCTCCGATCAAAGCGGAGAAGGATCCAGCCTGAAAGAAAACTGACCAT
GCTGTGCGTATTTAATTGGGAGCTGACTTTCTATTATTATTATATTACTGATTCTCTTTATAACCTCGCCATCTAGTCCG
ATATTTTGTCACTTTTCTCACCTCTTCTTGTTGGTGACAGAAAGGTAGATAATCTATTTTTCTACACGCTCCACAGCTCA
GCTTGAACGAGATGGCTAGCTCCACCGCCCAGGAGTTTTTCCAGCGTTATGAGCAAGTTAAAGCGGTCGAACAGTCAAGG
AATGAGTTAATTGAGGATCTTTTACGACGGGTTGCCGAGCTCGAAAATGCATACCAACAAACCCGATTAGACCATGAACG
TGAATCCCGCTTTAATCGTGAAGTGCAAATGCATGAGATAGAGCTTATGAACCAGATAACTGCTATGGAATCTGTTATGG
AACAAGAACCATTTCTTCTCGTTCTTCTCGATGGTGATGGGATGGTATTCCAAGACTCCTTTCTCCAACAGGGTGAGCAG
GGCGGCAAAGATGGTGCAAATCAGCTCTGGGCTGCTATCCGTGACTATGCCTCTCGAAATCTTCCGAACATACCATCGCC
AAAAATTATAGCTCGAGTTTATGCAAACGTCAAAGGATTGGCTGATGCATGCTATAAAGCTGGCCTAATTGAACGTCCCG
GCCTAATTGAGGAATTTGCCCGTGGATTCAATGGAAGCAGACTATTATTTGACTTTGTGGATGTGGGGAGTGGTAAAGAT
AGAGCTGATGATAAGATCGCTGAGGTGTTTAAGCTCCATTTATACAATTGTCACTGTCACCAAATATTTCTCGGTTGCTC
TCACGATAATGGGTATGCTAGGCTTCTTGAAGATACATTAGCGGATCGCGACCTTGTTGGACGAATATCTTTAATCGAAG
GCGTCCCGTTCGAACGAGAACTTGTACCCATCAAGGCTTCTTACAGAGTAACTAAATTTGAAGAACTTTTCCGAACCTCA
AAAATAAACACGAATTCACTTTCATGGAATGACCGGAATGGGACGAATAATAACCCCATGTCGATACCCTCGTCTACACC
GCTTTCCGTGCTATCTGCGAATACTCCTGGCAACAACAACAACCTTGCTCGCATCCCGTCAAACTCAACTATCCCGTCGA
ATGGAACCAACACACCGCCAACATGGGCTGCCACAACAGCAGCAGGAGCCCATGGTCCATTTACCGATTTAACGACATCG
AAACCAAGTAGCCCTGCTCCACCTAAGGTGGAGCGCAATAAATACGGCGAACGCGTCGACCGACTAGATTTCAAAACCAT
CCCCAAGGATGAATTAAACCGCGTGAAAAAGCTGAAACTATGCAACCTGTATTATTTACTAGGCGACTGCCCCAACTTAA
GTTGCTATCATACTCATGATCATAAATTGACGAAGAATGAGCGCACCGTCTTACATGCAGTTGCGCGGATGACGCCGTGC
CGGTTCGGAACTGATTGCGATGATCCCGGCTGTATATATGGCCATCGCTGTCCACAGAGTGAGATTGGCAAGAAGGACTG
TTTCTGGGGCTCCAATTGTCGATTCGACACAGCCGCTCATGGAATCGATACAACAATTGTGAAGGTTACAAAGGTCTAAT
GTGACCTTTGATTTTTCTTGTCATTTAGGATTTTAATTATTTTCATGAAGTGAAAAGGAAATAAGATTTTGCCTTGCCTA
GAGTGTCCGCTGGCGCTGGGCCGAGTAGTTATGGACAATCCATGTGCTACATTTCAGCCCTCGACCAACCAACCTATGTG
GACAGCACGGCTTTCCCTTCCGACTCCGCACACACAAACACGCCGGTACTATTCTTCGCAAGTCAAAACGAAGGCTATTC
TCCTTTCGCCTACTTTTTATTTCCCCCGGCCGGCTCTGTTCATTCAATTCAGCCAACACAGAATTGCGTGAAGCCGCTCA
TTTTTTGTTACTATTATTGTGCCCCCGTCTTCAGCATCACTCCCGAACACTGCCTTCAAATCCCTCATTTATCTCCCTTC
ACCCTTCTATATTTCCCGCGTTTGCTGTCTCATTTTCAGAATCACACGGTCTGTCATCATGGCTTTTTCTTTGTGTTTTA
TCTTCAAGGGGGAATTGTAGCGGGGCTGGACATGCATGCAGTAGGTGGATGCATGAATCTATGGAGTCTCATTTTCCTTT
GTTCCCTTGCATTTTATAAACATAATATTAATCTACAGCCATGGAGGTGAGTTGAAAACATAGTTGCACTCACCTTTGCC
TTGTTTTACCTACAATTTATCATAATCGCATTTACTTATACCTACGATAGCTCTACTGTACTTCGGGATGGGAGGAAGGT
GATGAAGATTGTAGTTATGGGGAGCAGTACATCATACATGAAGGCTTTTCTCATTTTTTCCTTAGATCTATAGAAACATA
ATATGAAAATCTACAGGCGCAAAGCAGAAAGAGAAAAAGAAAGAAAGCATCATCCTATACAGCTATATATCCATCTATCT
CCTAGACAATTGTGGTTCCGAACATACAAAACCGTCTTTCCCAACCGAATCGGCACTCGTCATTAGCTGGGGACCCCTCG
TCCGAACGGAGCGAGCTCTTAACTCCGAACTCTTTAATGCAGCAGATAAATGGCTTCGTTGACGCGGCGATAATTTGCTT
ATTGAGATCAGGATTGGGGTCATCGTTGCTTCCAGCGTTGTTGTTGTTGTTGCAAGCTGCGGTATTGATGGCCCTCTTGC
GCTCTTCTAGATCACCCCAGAGAATGAACAACTTTTCACGGAGGTCAGAGAGAACGGCAGGGTTTTGACGGAGACTATTT
TGAAATTTATTGTAGATATTCTGGTGAGCATTTCTGTTTTGGCGTAATTTACGTGAGACGAAAACAAGTGGGAATGTCAT
ACTTCACAGCATCGAGACAGAGCAAGAATACAGCATCGTTATTCCCCACATAGAGTTTCATGCGTTCCCGTGGCCCGCTG
CGGTTGTAATGAGTGCCTGGCCCCGCATCTTCGACCAGGAGACAAAATCTCCATTCCCATCTTTTACCACTGTCAGTTTC
GTTATCGCCAATGCTAGATGTGCTACCTTCGGTGTCTGAGGTGTTTGACAGCATGGCACGTTCCACATCGTACTGTACGG
AAAAATCTTCTATATTGGGAGGGAAGAAATCCACAACGCGGACAGAAGCTTTGTAGCGGAGATTTTGGAAGGGAAGACGG
TATTTGATCCCATCAGGGGAGATATTCATGTGGGATTCATTAGATAGAATATCAGATATTGAGCGACAGGGCACTGAGGG
GTCGTTTGCGCGGACTGCAAAATTGAATGTTAGCGTTTATTATTATTATTGAATTTTTTTTTTCTTTTTTTCACCGCTCG
AGGTACGGATCAAGTGGACGACGCGCTGTCGGCACGTACTGTAAGCGTTTAGTTGATCCCGCTTCTCCTGAAACGATGTT
TCTATTTCTGGTTGATCTTCATCACGCTTTATTTTCTCTTCCTGCTTTCGATTTTGCTCTGCTTGTCGCTTCTTGGCCTT
GGTTAGACACCGTTGCTGTTCATCATTATCGGTCGCTTTCCGCTTGTTTATGTCATTGCCACGAAAACCGGGATTCTCTG
TTTTTACTCTTTTCCAGTAGTCAATCTTTCGCTTCACTAACTTCTTTACATCCTCGTCGGAATCA

>ucsf_hc.01_1.G217B.00145
CCCTGGGAACGTTCCGCTCTCCCAACCTTCTTTCGCCGCTTCGTCGCTCCTTTTTCCTCTCCGCTCCTCTTCCAAATCTC
CGCCATATACTCTAATAAGCTCATCAGCGCAAACATGGGGAAATATGGGCTGCTGTCAGTTGCGCTGCTTTCGCTGCAAG
CCCTCCTTGTTCGAGGGGATTTGCCTGCGCCAGGAGATATCAAAGCCCCTGAATTGGATGTTACCGTCTCGGCTTCCTTC
CCGAATTCCGAGGTCTTTGGAGTCAAGCTCGTGAACGGCAACCCAACTAACGCTCTTCTCTCCATCTCCAACAATGAACC
TGATCCAGTGACCCTGAACTTGATTGGAGGTAGCTTATGGACGATTCATCCTTCGGGAGAGGTGGACCAGAATGTCCGCA
ACCTCACTTCTTCCCGCTACAACATTGCGATCCCTCCCGGAGGACAGCACTCAATGGAATATCCGCTTGTAACTGAAATG
CACCCCCAGGATTTGAGACTGCATTTAGCTGCAGTTATCTCCAACTCCAAGGGCATGGCATTTACTGTCCGCGCCTATAA
TGGCACTGTCAGCATCGTCGAAGCTGAAACGAGCATTTTTGACCCTAAAGTCCTCTTCCTCTATTTCTTCCTCCTATCTG
CATTCGTCGGTACTGTCTACTTCTTCTATACCATCTGGATTGCTCCATACTTCCCTCAGAAACGCAAGGGCGCAGACAGA
CCAAAAAAATCCTTCGGACGAACCAAGAGCGAGCCATCTGAGCAGTCTTCCGTTTCTGGGACCGAGTCAACAGGCGTGAC
TTCTGGAAAAACTTATGATACTGAATGGATCCCTGCCCACCACATCCACCGACCTGAGCCTCGAAAAGTGAAGAGCGGAG
GACGGGCTAAGCCGAAAGCTTAGTACGAATCTCTGATCAGGCATACCACTTTGGATGATGTTGTATACCACCAAACATTT
TACTTGGCGGTTTTCATTTCCTTTCTGGAGTTCGGTTGAAGAATTGATGTGCGGTTTGGAACCAACCACACAAGCTGAGA
AAAATAATGCACGCTCAGGGCGATGATGCGTTGATCCAAAGGAAATTGATAACTCCCCGAGTTGCGACTTCGTACCAGTC
CATTTAGTTTTGGTATCATTGTTTCCTTTCTTCCCATTTTAAAATTTGTATTACATATCAAATAATATAGTCTCTATATG
GGCTCATAAAAAAAATAAACTAATAGATC

>ucsf_hc.01_1.G217B.00146
GGATATACGGTATATATTGTATGTACATCGTGCATTTGGCATGAAAGGCTTATTACGCTGTTACAAATATTTAAAATTGG
TTATTAACCCTTTCGACTCCCTCGCCCATGAGTAGGAACTCTTCGCGCAGCTCCAGCCCCAGGGATGTTGTACCAGGGTC
TGTAGCAGAAGCACCCGCGCCTCATCGTAAGGAGCAGATGCAGAGCCGGAATGCTTTTACCGAACTTATGGCCCCCAAAC
CCCAGCTGCCACTAGAACCAATATCCTCATCACACAAGCTCTCAATCAACTTCAAAAACCGCGATGATCTAGGTCCCTAC
ATCGAAAATCCTTCGTCCTATTCCCCATCCATCGTCCTGTACTATAATGACGAATTCGTCGCTGTGCGCGACCGCTACCC
AAAATCCTCTCTCCACCTCCTTCTCCTCCCCCGCGAACCAACAAAGGCACGCCTGCACCCCTTCGACGCTTTCGATGACC
CAGAATTCCTTCAAAAGGTTCAAAAGGAGACAAAAGGGCTAAAACGTCTGGCAGCTGCGGAATTACGGAGAATGCACAGC
TCCACCTCCACACAGGAAATCGCGCGCCAGAAAGCTATGGATGCGGATCCGCCGCCTGACGAGTTGCCGGCCGGTCGCGA
CTGGGAGAAGGAAATAATGTGCGGCATCCACGCACACCCTTCTATGGCTCACTTGCATATACACGTCCTTTCTGTAGACA
GGTTTAGCCCGTGCCTCAGGCATCGGAAACATTATAATAGTTTTTCAACGCCGTTTTTCATCGATGTTGAGGATTTTCCG
TTGGCGAAGGATGATGCACGGAGACATCCAGGGAGAGAAGGATATCTGAAGCGGGACTTTGAGTGCTGGAGATGCGGAGA
GATGTTCGGGAACAAATTTCAGCGATTGAAGGCACATTTGGAGGAGGAGTTTCTAGCTTGGAGGACACTTTGATGAGTGG
TATGCATACATGGTGGATTTTAATATGATCCCCATGTTCAAATAGACGGGGTATCGAACGAATCTATTTACCATTTATTT
TCCAAATCCCATACGGGATAGGTTGTGGATACCGTATGTCGACTCTATACGGGGCCCATCATTGACATTGCCTATTGGAA
TTGCGGATCCTAACGCATGTGGTAAACATTGGATTTTCAAGATGTCATGCGAATATTGAGCAAATACGATCTATTAGTTT
ATTTTTTTTATGAGCCCATATAGAGACTATATTATTTGATATGTAATACAAATTTTAAAATGGGAAGAAAGGAAACAATG
ATACCAAAACTAAATGGACTGGTACGAAGTCGCAACTCGGGGAGTTATCAATTTCCTTTGGATCAACGCATCATCGCCCT
GAGCGTGCATTATTTTTCTCAGCTTGTGTGGTTGGTTCCAAACCGCACATCAATTCTTCAACCGAACTCCAGAAAGGAAA
TGAAAACCGCCAAGTAAAATGTTTGGTGGTATACAACATCATCCAAAGTGGTATGCCTGATCAGAGATTCGTACTAAGCT
TTCGGCTTAGCCCGTCCTCCGCTCTTCACTTTTCGAGGCTCAGGTCGGTGGATGTGGTGGGCAGGGATCCATTCAGTATC
ATAAGTTTTTCCAGAAGTCACGCCTGTTGACTCGGTCCCAGAAACGGAAGACTGCTCAGATGGCTCGCTCTTGGTTCGTC
CGAAGGATTTTTTTGGTCTGTCTGCGCCCTTGCGTTTCTGAGGGAAGTATGGAGCAATCCAGATGGTATAGAAGAAGTAG
ACAGTACCGACGAATGCAGATAGGAGGAAGAAATAGAGGAAGAGGACTTTAGGGTCAAAAATGCTCGTTTCAGCTTCGAC
GATGCTGACAGTGCCATTATAGGCGCGGACAGTAAATGCCATGCCCTTGGAGTTGGAGATAACTGCAGCTAAATGCAGTC
TCAAATCCTGGGGGTGCATTTCAGTTACAAGCGGATATTCCATTGAGTGCTGTCCTCCGGGAGGGATCGCAATGTTGTAG
CGGGAAGAAGTGAGGTTGCGGACATTCTGGTCCACCTCTCCCGAAGGATGAATCGTCCATAAGCTACCTCCAATCAAGTT
CAGGGTCACTGGATCAGGTTCATTGTTGGAGATGGAGAGAAGAGCGTTAGTTGGGTTGCCGTTCACGAGCTTGACTCCAA
AGACCTCGGAATTCGGGAAGGAAGCCGAGACGGTAACATCCAATTCAGGGGCTTTGATATCTCCTGGCGCAGGCAAATCC
CCTCGAACAAGGAGGGCTTGCAGCGAAAGCAGCGCAACTGACAGCAGCCCATATTTCCCCATGTTTGCGCTGATGAGCTT
ATTAGAGTATATGGCGGAGATTTGGAAG

>ucsf_hc.01_1.G217B.00147
AAACGACGCCATTGACTAACAACGGCGAATGGGCACTTATCGGTGATCTTTCGTGATCTACTATGGGCCCAAAGAAGGGG
CCCGCCGCTCGTGCTGGATCTAAAAACAAGCCCAAACCTCCTCCAGCAGAAATCTCTATTAGCGATTTCGTGGCTGCAGG
TGAGCCCAAAGGGAAATCTAAGGCTGCGGACAGAAATAGAACCGGCCATAAAGATGAAAAAGACGAGCCGTCCGAAGAGC
CGAAGAAGCCAACAGCGCGGGTGGTGATAGGGGGTGCCTCATGGACTGGAAAGCTGCCTGTGAATATGCTCTCAGAGCAC
TGTCAGAAACAGAAATGGGAGAAGCCAGAATACACAATGACAAAAGCCAAAGAAGGCTTCGTCTCAAGCGTGATTCTCAA
AAAATCCAATCCTAAAACGAAGGAGACCATCACTCTACCTCCCATGCGCCTCCCTCCCGCTCAGCAGCATCTGGCTGCCT
GCCCCACCGCAATGGAAGCTCGCCATTTTGCTGCAGCATATGCCCTCTTTCGTGTATGCAGCATGCGTAACTTGCACATG
ATGATGCCGCCTACCTACCGTAATCTGTGGAAAGATGAATTTACGCAACTTAAGAATGCTGATGTGAAAGAAGGGAAAAG
TTGGCTGTATGAAGCGGACCCCTTTAGCGCTATGCAGGAGCGGGAACACGCGGCGGCAGAGCTTGCTAAGAAGAGGGCTG
AGCGGGAGAAGGAGAGAGTTAAAGCTCTGGATCCAAAGTTCCAGCAGCCAGTGCTGAATATGAACGCGGGGAATGCAGGG
GATAACGGTGGGAAACGTTGGTCTCAGGCTCCTAAGGTGGAGATGGGGAGTAAAGTACGACGTACGATTGAAGAGCTGGT
AAGACAGAAGGCTATTTGGAATCCGTACAAGGTCCGAATATCGGAGCCCCAAAAGAGGCAAATTGTCGAAGAGTTGAGTG
GTCTAGGCTTCAGGAAGAGTCACGTTGAAGAAGCCGTATCTGAATGCAAGGACCGTGAAGAAGTTCTGGATTGGCTGTTG
ATACATATTCCAGAGGATGATCTCCCTGCGTGGAGTCTTCCTGAAGGGTATACCGCCGGAATTAGTTTAGCTAGTGGAGA
TCTATCCAGGGAATCCAAGGTCAAACGACTTTCAATGTCTGGTTTTTCAACAGATTTCTGCGCTGAGGTGCTTGACAAGA
TGGGTGGTAATGAGCACATAGCAGCCGAACAGCTACAACATATGCTCCTCCATGGCAGCAATGTATTGGAGTCCGACTCT
CCTGCAGAGGAAACTGGAGCTTGGGAGGAAGAGCAATTTACCTTGGAAGCGATATATGGCGAGAGATATATACGATTGTC
ACCGATTGCATGTGAAGTAATATCGGAAAACCAAAATCTGCCACGCACAACGACGTTTTATTTCCAAAAACAGTCAACCG
CTCCATATCCCAACTGCGCACCGGTCCTGACCATTGCATCAAAGGAAATTCCAGCATACGTACGCCTTAGTGCCATCCGG
CAAGCCATACAACATGCTAACAAGGACCTGCTCGGGGAGCCGATGATATTTAATGTGGTAGAATGGCTTGAAGAAAATCT
ACCTCGAATTTTGGAAAATCCAGGAAAGCTTCGGACCTTTTCTGTTGAGTCTCTATCTCATGTTAGGGACGAATCGACCA
TCCAAAATTGCGCTAAATCTACTCGAAAATCACCAAAGCCTCAGAGTCTAATCGCCGGCACACCACAAAGCCGTGAGATT
CGAAAAAAATGGGAGTCAAAACAAACTCTCCCTGCTCAACAGAAAATGCTCAGGGCGAGGCGATCACTTCCAGCGTGGGA
TATGCAGAAAGCAATTAACCAAGCTGTCCATTCTCATCAAGTCACTATCATATCAGGTGAGACGGGAAGTGGAAAAAGCA
CTCAGTCCGTTCAGTTCATTCTTGACGATATGATAAAACGAGATTTAGGTTCAGCTGTGAACATAGTCTGTACGCAGCCC
AGACGGATTTCTGCCCTGGGGCTTGCTGATCGTGTCAGCGATGAGCGCTGTTCCTCTGTTGGTGACGAAGTGGGCTATAT
TGTTAGGGGTGACTCGAAAGTGAAATATGGAACCACGAAAATTACGTTCATGACCACTGGCGTGCTGCTACGCCGCATGC
AAACTAGTGGCCAGGATGTTGTCAGTTCATTTGCGGATATTAGCCATGTAGTGGTTGATGAAGTTCATGAACGGAGCCTT
GATACGGATTTCCTTTTGGCACTGTTGAGGGACGTCCTCCGGCATCGCAAAGACCTAAAACTCATTTTAATGAGTGCTAC
GTTGGATGCAGACATATTTACGCAGTACTTTGGAGGAGACGCTAAAGTCGGGCGGGTCAACATTTCTGGGAGAACATTCC
CCGTTGAAGATCTCTATCTCGATGATGTCGTGAGGCGGACGGGGTTCAATCCTGGAAATGCATCGTTGACATTGGATGAA
TATACCGGTTCCAATGACAACGACTCACTGGACACTTCTATCGGCTCCACACTTCAAAAACTAGGAATGGGTATTAACTA
CGATTTGATCGCATCCACAGTCCGTTATATTGATTCGCAACTCAAGGACAAACCAGGCGGCATCCTGATCTTTCTGCCGG
GCACCATGGAGATAGACCGATGCTTAGCTGCTCTAAACCATCTTCCATTTGTCCACCCATTGCCGTTACATGCATCACTT
TTACCAAGTGAGCAGCGACAAGTCTTCTTGCCCGCTCCGCTTGGGAAGAGAAAAGTAATCGCCGCCACTAATGTCGCAGA
AACGTCCATCACAATCGAAGATGTAGTTGCTGTCATCGACACGGGCCGGGTCAAGGAAACGCGCTATGACGCTACTGACA
ACATTGTCCATTTGGAAGAGGTCTGGGCATCGCAGGCTGCTTGTAAACAGCGTCGAGGAAGAGCAGGGCGAGTGAGTAGT
GGAACTTGCTACAAGATGTATACACGGAAGGCAGAGGCCAATATGGCTCCTAGGCCAGAACCAGAGATCCGGCGTGTGCC
TCTGGAGCAATTGTGTCTTTCAGTCAAAGCCATGAGCGGAATCCAAGATGTGGCAGCCTTCCTTGCAAACACCCTTACAC
CTCCTGAGAATGTAGCGATAGAAGGCGCGCTAGAACTTCTCCACCGCATTGGTGCACTTGATAACCAGCAGCTAACAGCT
CTGGGTCGGTATATTTCGATTATTCCGACCGATCTTCGTCTAGCGAAATTAATGGTGTACGGCGCCATATTCGGATGCCT
CGAGTCTTGCCTAACAATTGCAGCAATTCTTACAGTAAAAAGTCCTTTTGTGTCACCTCGAGACAAAAGGGAGGAGGCAA
AGCAAGCTCGGGCATCATTTTCAACAGGAGATGGAGACTTACTGATAGACCTCGCAGCGTACCAGCAGTGGTCCGAAAGA
GTCAAACAGCAAAGTCCCTGGGAAACCCAATCATGGTGCAACCACAATTTTCTCGTGCCCAAAACCCTTCGCGAAATCTC
TTCGAATAGATCCCAACTACTATCTTCGCTCAAAGATATTGGCATAATCCCTGTAAGTTATAGACACACAAACGACACTG
CTAACAGCGCGACGCCAAACCGCTGGAATAGCCAAAACTCCAACACACAACTCCTTCGCGCCCTGATAGCTGGCGCCTTC
AATCCCCAAATCGCCAGGATCAGCTTCCCAGACAAGAAATTCGCCGCATTGATGTCCGGGACCATAGAGCTGGACCCTGA
CGCCCGCACAATCAAGTACTTCAACCAGGAAAACGGCCGGGTGTTCGTGCATCCTAGTTCCAGTCTCTTCGGCGCACAGA
GTTTTTCCGGCTCGGCCACGTATGTGAGCTACTTCGCGAAAATGGCAACTAGGAAGGTGTTCATCCGCGATTTAACCCCG
TTCAATGCATACAGCCTCCTTCTGTTTTCGGGGCCCATAAGCTTGGATACTCTGGGCAGGGGCGTGCTTGTAGACGGCTG
GCAGCGTTTGCAGGGATGGGCGCGGATCGGTGTGTTGGCCTCGCGCCTACGCATGTTACTTGATGAAGCTCTAGCGCAAA
AGATGGATAATCCAGGCCTTGAGGACATGTTTGGAGAAAAGGTGATCGATGTTGTCAGGCATCTGGTTGTTTTTAATGGA
CACGACCAATAAGTAAATTGGTGAATAGACGGGGGGTCTTATATCATGATCAATGATCGGTTTGCTGGGCGCTTGGATCC
GTTTGGAAACATCGTTGGATACCTGAACAACATCCCTTTTGGTTCGCGCTTTCTTCGACACATCGACTCCGGATGTCCAC
CTTGCAGGGAATAACTACGTAAAGCGGTTTAAAAAACCCACTTGACATGTATATATGACATAGACTAAAAAGCACAGTTG
GGGAGCCTAGCCATGATCATCCTTTCGAACATAAACATAGACCAAGCTGATAATTACAGACTACCAAATGTAGCGTAAAA
ATTTCTATCAGGCTCTCCCCATCCCACCTGCGTCTTTTCAACAGCATAACAGGAGCAGAAGGAAAAGGACAACAGAAAAA
AAATATAAAAAATCACTTGAAACAACTGGGCAGAAAAGGGGATAAAACTAAGCTTATAATCCATCAAAACGAGGAAATAA
CCACTCACAAAATAATAGAATGAAGCACAATAAAAGCTAAACCATAAGAGATAAAAAGAAACTCAGCAAGCTAAATAAAA
GGAAAAGGCAGACCGGT

>ucsf_hc.01_1.G217B.00148
CCCCTCTTTCCTCCAGCACCGGCCGTCCGTTTACCATCAACCACCTTTCCTCTCACTTCCTAATGGCAGAGCTTCATTGA
GTCACCTTTCCTTGGACGTGCCGGTCCGGATACGCACCAATTGGTCCTGTGTTTGAGACGTCTAACAGAAGGATTCCTGG
AGAGCCCTAGAATCAACCCTCGAGATCTCCGGATAACTTAGGTGAACGTCAACATTGTTTTCTATTAAGGAACGCTATTT
TTTTTCTTGCTAGTATCAACGTCAGTATCAATATGGATGCAAAGCCTCAGCGACCTTTTCGTCCCCTTCGTGTTCCTGGA
GATGAGAACTTGCTACCCCCTATCAACCCTGCGGGGAAGACACTCCACCATCGCAATAAATCGACGCCGGCATTGTCAAC
ACTGGCTGGGCCTGGGAGGGTGAAGAACGCCCTTAAGCGTACAGCTTTTGGGGATCTTAGCAACACGGCATGTGCTACGC
GACCACCCAGGGATGATGCGTCCGTAGGTCCAAAAGGATTATCAGTAGTCACTGAAAAGCCAACATCCCTGTGTCGACCT
GCTCAGCGGCCCCTATCAGTTGCTGGTGCTAAACCTGCCCTACCCAACGTGGTCAATGCCAATGCACTAGAGAAGCTGCC
TGCTAACCCTCGAAGAGCCACCACCACCACCACCACCAAACGCAATACCGTTTTCAAAGATACTACACTGTCCTCTGTGG
TAGAATCTGAACGTATTAGTTCTCAGAGCGACCAGCCCCTTGCTCCTCCGGTGAATAACAAGGCCCCTGTCGAGCATGTG
GCAGAGCGGTCAGCGACCGAGGGGAGTAGCAAGGCAGTTGTGAATGCTAAGCCAGTTAATGTAGCTCAAGGGAACGATCG
GATGAAAAAGGGCTTGCAACATTCGTCTGTGTCGATCAGCTCAGATGAACCTGCGGCCTTGAGGTCAGATGGAGTATATA
TCGAAAAGACCGGAGAGATCAAGCTTTATTCGCCTCATGAAACAGGGGACAGGATGCATGAAAAGCCCGTGGCTAGTCCC
AAAGCAAAACTAGATCTCACTAGTAACGCCGAAGTTGTATCTACGAATCCTGTTTCTGATCACGTTGGTATCCCCTCTGA
AAACTCAGGCCCTACTCGTGTTAAGCACGACCGTGTACATCTGCCTTCGGAACCAGAAGAATATTGGGACGAGGATGAGG
ATGATAACTACGAGGAGGAAGAATACGTTACCGCTCGCTCACATCGATCCCGTGATAATACCACTGGAGGTGCCACGGTT
CTTCTGATGCCAAAAGTTACACAGAAGGTACAACGAGAGTTGGGAATTGCGAAACAAATTGTTGAAGCAACGCGCACCCC
GGAGGATATTGAGGATGAAGCTTGGGATACTAGCATGGTTGCGGAGTATAGTGATGAGATATTCCAGTATATGAGGGAGC
TTGAGATGAGACTCTTGCCCAATGCCCATTATATGGATAATCAAGTAGAGATTCAATGGTCGATGCGATCTGTTCTTATG
GACTGGCTTGTCCAGGTCCATCATCGATTCTCTTTGCTCCCAGAAACCCTTTTCCTATGCGTCAACTACATTGACCGATT
TTTGTCATGCAAAATTGTTTCTCTTGGCAAGTTACAGCTTGTTGGGGCTACTGCAATTTTCATTGCAGCTAAGTACGAGG
AAATCAACTGCCCATCTCTCCAAGAGATTATCTACATGGTAGACAACGGATATACCGCCGATGAAATTTTGAAGGCAGAG
CGTTTTATGCTAAGCATGCTACAATTCGAGCTCGGTTGGCCGGGTCCCATGAGTTTCCTCCGACGGATTAGTAAGGCCGA
CGACTACGACTTGGAGACGCGGACTCTTGCCAAGTATTTCCTAGAGATTACCATCATGGATGAGCGCTTTGTTGGTACCC
CTCCCAGCTTCACGGCTGCTGGTGCTCATTGCCTCGCGAGATTGATGCTGAGGAAGGGAACTTGGACGCCTGCGCATGTA
TATTATTCAAATTATACATACTCCCAGTTGTATCCTCTCGTTTCGCTCATTCTTGAGTGCTGCGAGAACCCGGAGAAGCA
TCACTCAGCTGTCTACGAAAAGTATTCGGACAGACGATTCAAGCGGGCATCTACTTTCGTCAAGGCCGAGATGATGAAGA
AATTCAAGCTCCCAGAAGCAACCCGCGAGGGCTCCGCTGCTCATCTAATAAACCTCTTCGAGGACCCATCCATCTGGCGC
CGTCAGTAATCCACTGGGATTTGCTTTGATAACTACTCCTTTTTGTTTACCATTGCGTATTGTTTCTTTATACCTTGTTC
GGATTTCCCCACTGTTGCAGGTTACCCGCAACAGAATGTCTCCTCGGTTTTACTTCGACAAAACACTCGTTTATAAATTT
AACGATTAGATACCCACTTCTTTCCTTGATTCGCCATCGTTTTCTAACTTCTCATTCGCCGAACTGCATCACGCATCTTT
TATACTTTGCCGCATTCTCCCGTTTCACCGATTGCAAGCGCGTATCTCTTGTATATCCTACGCTCCTTTATCTTTAGCTA
TTCCAGCGACCCACGACATCTCCTATGTTACTTTTAATTATATCCCGACCGGCGCATCGTGGCGTATACATGCCACCCAT
TCGGGTTGATTGTGTTTTTTTTTTTAACATCAACCATGTGCCAAGGCGTTTAATTTTTAATTCTCATAGTGGCGTTGTAT
AGATTTTATTTTCTGTGGGTATTCCAAAGCAAGGATGCAGCCGTTCGTATTTTTGTTCTTGTTCCGCCTACGACAATTTT
CGGACGAACCATTTTTATCCATCATTTCTCCCTTAATATCTTCGATACCTTGTCGCTGGTCTTACCCCTTGACTTTCCGA
CTCGCCAGAATAAGCATTCTCATCCACATTTTTTGTTTTCTTATTCCTTTTTTGGGCACATTGGCACGACACACCGGTTT
TATACATTCGTTCGTTTGAGTTTCCCATGCCCAAGTGTGCTAGATCCTCGGCCCCGTTTCGTCTCTTCTTTTTTTCTCAA
TTGCCTGTTTTCATCGAAGGTCATATGCGGAGATGGTACACCCCGTTGTTGCCGTTTTTTTTAAACCTTTAAACATGTGC
TCTTTACTTCCTCTAGGCGCCTACATGGCATGGGAGGATCTTTATTTGGGCTGTCTTCTATCCTATCTCTCTCTCTCTCG
CCTTTTCTTTTCTCTTCTTCAGTATCTAATGGGATGGTCTGGGGCTAGGAGGGGGAAATGGGTGATTCATGTTCTTGTTT
GGTTTTTGGGGCTCTTTTTTTTTTTTTTTTTTTTTTTTTTTTGCTCGGGTGGGATGGCCAGGCACGCGAATGGAGTTGTC
GGATTCTGCTCTTTTCCAAGTTTACCGGTCTGCCTTTTCCTTTTATTTAGCTTGCTGAGTTTCTTTTTATCTCTTATGGT
TTAGCTTTTATTGTGCTTCATTCTATTATTTTGTGAGTGGTTATTTCCTCGTTTTGATGGATTATAAGCTTAGTTTTATC
CCCTTTTCTGCCCAGTTGTTTCAAGTGATTTTTTATATTTTTTTTCTGTTGTCCTTTTCCTTCTGCTCCTGTTATGCTGT
TGAAAAGACGCAGGTGGGATGGGGAGAGCCTGATAGAAATTTTTACGCTACATTTGGTAGTCTGTAATTATCAGCTTGGT
CTATGTTTATGTTCGAAAGGATGATCATGGCTAGGCTCCCCAACTGTGCTTTTTAGTCTATGTCATATATACATGTCAAG
TGGGTTTTTTAAACCGCTTTACGTAGTTATTCCCTGCAAGGTGGACATCCGGAGTCGATGTGTCGAAGAAAGCGCGAACC
AAAAGGGATGTTGTTCAGGTATCCAACGATGTTTCCAAACGGATCCAAGCGCCCAGCAAACCGATCATTGATCATGATAT
AAGACCCCCCGTCTATTCACCAATTTACTTATTGGTCGTGTCCATTAAAAACAACCAGATGCCTGACAACATCGATCACC
TTTTCTCCAAACATGTCCTCAAGGCCTGGATTATCCATCTTTTGCGCTAGAGCTTCATCAAGTAACATGCGTAGGCGCGA
GGCCAACACACCGATCCGCGCCCATCCCTGCAAACGCTGCCAGCCGTCTACAAGCACGCCCCTGCCCAGAGTATCCAAGC
TTATGGGCCCCGAAAACAGAAGGAGGCTGTATGCATTGAACGGGGTTAAATCGCGGATGAACACCTTCCTAGTTGCCATT
TTCGCGAAGTAGCTCACATACGTGGCC

>ucsf_hc.01_1.G217B.00149
GGACTTGGGGGACCGTGTGCCCTTCCTACGAATTGCAGTTCCATCCATTCGAAACCCTTTTTCTTTTGGCTTCTTCGTGA
GTCTGTGGGATGGATGAAAGGATGGATTTCTCTGGGCCGGCGAAAGCCTGATTGATACGTTACTATTCTTATTTGTCCAC
CAATGTCGCCACCACTCTCGACTTGACCCTTATTGACAGACCATCACGCCCGGTAGAGGAGCGATATTTGAGGAAGGTAG
AACATTTCTCTTGCACCACCTCGTCTGAAGAGACAGACACTTCCTTTTGGTCTTGGGGCCCCAGCAGCAATCGCCGCCAT
GGCCCACTGACTATTTCATCAGCTCAGGCCAGCCCGAAAGCCAGCAGCAAGACATGAACGGGGTCTGGCCAATCATGCGA
AGCGGATATCCGGGGGTTGTGGCACTGTGAGGTTCTCAACAATTTTGTATGTGCTGTGCTCCGCTCAGAAGTCAAGGAGA
AGAATGTAAGAAATACGGTGTGCCGGTGATAAAGAGTCAACTAAACGCCCACCCTGCCAAATTATGTGTGATGGTCCAGC
GCAAGCGCTGTCTAGAAAAGTATGAAAGGCAATCTGGCGCATTCATACCTTGGGTTTGCAGGTAGTTTGGAGCCAATTAT
TTTGATGTCGCTGATTTAACAGCAAGGCAGAATTTCGCAATAATTATGGCATACATTTTTGTTTGGCCCGAGTTTTCTCA
TTCTGGCCTAGACCCGAGAGAAGTAAAGAGACCGTTTTTATTTTTTGCGTATCATAAGGGCTTGTCGGGCCGATGAACAT
GCAAGCTGGAAGAGGATGGAACTGATGAACAGACAGAACCCCCAGACCCTTTCTGGAGTCAAAAGGTAACTAAGCAGTCA
AGAGACCCTGACTTTTAACCTGACAGTGCTGCGCACGCGCATCTTTGAGAGCACGAAGAACCCATCTCACACAGCTGGTG
TGATCAGCAGGGTGAAACCACATAAACTATCCAGCCAGCTCAACAATCAGCAAATCATGATATCCAACGAACCAGACGCT
GGCAATGCTCATGAGTTGTATGCCTAGCCGTCAACCCATCGTCCCTCCTCGTTCCCCGCATCATCAGTCGGTGACATTTA
TCCCCTACCAACGGCTATTGTATTATTGTAGATGTCACTAAGATGGGGTGGGAGGAAGCGTGTTTGGTGCCTGATGTTTT
TCTGTTTTCTCCCATTGTTATTGCCCGCTCTGTCGCATATTTTACGCTCTAGGAGGCTGTCGCTACTAGTACTGATTGAT
TTATGGCGGAGTGGGCGTTCTAGAATAGAAAAAAACCCTTCAGATGACAACCTTGGAAGCGATAAATTTTATTTTTGTTT
CGTTGTTGGTCCCTCTCTTTCTTATTTCTATTTTCCTTCTCTTCCATTTTCTCCCGAAGACAAGTGCGCGGATTGGCTGG
GTACACTACAGTTACGTTTTGTGGGGTTTATTTATTTTGCGACTTGTCACGGACTCTAACAAATGAACTATTATTGGGGC
TGAAACGGATTATTCGTCGAGGAGGCGACTATTTCTTGGTGGTGATTTGACCGGATTTGACTTGGCAGTAGTGATGATGC
GTATCATTTTGTGGCCCGGTGTGGGCGTACGGCTATGCTAGCGAATTAAGGCATCAAAAACCCCGATTCAAACACCCA

>ucsf_hc.01_1.G217B.00150
TATTCCCTACGATTTTACTTTGTTGTTCGTTATTTTCAGGTTATACGTGTTTGGATGTGTTGCTTCTATCATCGCAGTTG
TTTCATTGTATCCTCCCGCTCTGGCATCATATACCGCATCGTCGCATTAAATCCAGCAGTATTCCTACTCGCAATTCCAT
CCTGACGGAAGTCAGTTTGCAAGAATGCGACGGTTGTGTAGGTTTCGTCAACTAATGTACCCGCCCAGATGAATGCGACA
GTTCGTATCTCTGTGCGCGCTTCTCCTCCGCCTCCTCCTCTTTTGCTACGAGCACCTCCCACTTGAATATACAGCGAATT
CTAGTTTTAACAAATGAAACAGTCAGGTCGCCAGAGAAAGCTTCAAAATACGATACAAACTATGGGTTCGCTTTTTATTC
ATTATTCATTATCAAAATGCAAATTCGCACGAAGGTTTAAATATATAGCCTCCGAGTTAGTTTCCGAAAGAGGCGACAGT
AAAATGGGTGAACAAGCAAAGTTCCTTGGGAAAACCGATTGGTAAACTAAACCAAAGGGCAGGGCTGCGAAAGAGTGAAA
CTGGAAGTGTCCCCTCCTTCAGAATCATGCTTATTGTCATTATTATTGTTGTTTAGTTAGTCCAAGAATCCTGCAGAGGG
AAAGGTCGTCGTGCATGTGGAGACGAGACGGGTAAGGATTTGGTTCTGGTGGTGGGAACGAGGAGAAGCATTGACTGGAT
GTCCGGTCTCCTTCGTTTGGCGGGAGCCACGTCGAAGCAGCAGTCAAATGTATGTACATGTACATGTACAGTAGGTTAGA
TGAA

>ucsf_hc.01_1.G217B.00151
CACTCAACAACAACCTCTATCCTCTCCTCTCTTCCGTCCTTCCATCGTCAACCACCAACCCTCGACAGTCCCCGTAGATT
GCTTGCATCCGCCCCGTCTGACGGGTTCCTATCCTATCTCACACCTGATACTGCCTGTCTCTGCCAACCAAGGCCTTCAT
CCACCACTGCGAATCTCCATCATCGCCAGCTTTATTTTGGAATCATACTTAGTGTACTTCTGCGACTCTATTCAATCTAT
TTTTGCTTTAACATAGGACACCTCTCGTTATCCTCGCCTAAATTCTCTTTTTTCCCTAACATTTTTACATACCCTGCTTC
ACCTTGGTCTGCCCACTATTACAACCTACCTTTCGTTGCAACATCACAACCTCTCCCATTAAGGTTTTAAATCACTCATA
ACCTTGGTCAATTCTTCCAGTCTGGAAGTTTTGGACGGTTGTGATGAGATAGATGGAACTCAGAAGTCTCCTCACGGACC
CGCCGTCGCATCCAGATGCTGCTAGCAGGATCTTTACCACGCCACAACATCGACACTCAGATAACACCCAAAGCCACGTA
ACAATGATGGCATCTGCACCTCCTCAGAACCAAATGACACCCAATGATGGTTATTCCACTCCTCCCGACATCCACGCTAC
CATTGACGGTCATGGTGGTGGCCCTGTTTCGCAGCAGCCATCCCCAAGCAGCCCATCTCCCAAGCATGTTGCCTTCGAGC
TTCTCCTAGATGAGAACTCAAAGGTTAGGGCACGCATCCCCATGCGAGTGCAAATATTCCCTCATGATACTACTGACTCG
ATCGTTACTACGGTCAAAAATTTTTACGGCATCTACGAAGGCGCAGCAAGCGGTGTGAGCTTCGAGGATGAGAATGGCAA
CACACTCATTGCAAGATACGAAAATCTGAGAAACAACATGACAGTCTATGTGAGAGTCATATCTTGCCATAATAACTACC
CCGAAAATTATACGCGAGGGGCCTACTATAGTCCTGTCGATGGCTATCAACGACCTACCCTTGGAGAGCCATTCCAGCAT
CAACCGCAACACCCTGCCCAAGCTCTCGACTATGGAAAGTCGCTCTCCCGGCCACACTCAAGAGTTGCGAGGAAGCGAAG
CAGGTCTCCAGCTAGTCGAAGTCGTCGCAGTGTCTCTGCCCAAAAAGTTCCTTGTCGTTCTGGCATCAAGAGTCATGGGT
CAAGCACCCACGGCAGCTTCCACGATGACTCCATGGGCCCCTGTAGCGACAATGATGACGACCATGGATCAATGACTGGA
TCAAAAAAGGCTAGAAGTGAGCAATTTGCTAGCTCTGAAATTAGCATGGATAATATACTACAGGATGGTAGAAGAAAGCG
CCCAAAGTTTGACAGTTCGGAACTTCCTCTGTTTGTCCCTCCTCAAGTGCCTCTCGCCACGTCAACTTCGTCGATATCTC
CTCAACGACGGTCCACCGTACAAGAAGGGCCCTCCCCATTTACGAGACCGGTCCAGCGCCCTTACGTAGGACAACAACAC
ATTCCATCTCCCCAGGCATATGGACGTCACGATGCAGTGTACGGCTTCAATGCAACTGTGAATAACATTTATAGTACGCC
TGCTCAACACGGCCATCGACTACGCGATCGGACAAACACACAATCTGTTGGTGGTTTCGGGAACTCTGCCCGTCGTTCCA
ACAGCAATGGCATATTGCCCACTCCAGATCCGACAATTGCGAGCTGCATCTCCGACGAAGACGTTGCAATGCAGCTAATT
CGTCTTGGAGACGTTTCGAATTTCTCTCACGGGCGCACGTCTGCTTCTACCCTTGACGACGCATTTAGTGGCGCTGCTGA
TGCCTCATCCACTGGTGCCACCACGGATGGTGCTGAAGCCAGCGAGGATGGTGATGATCTTCCACCACGCTCAAGACAAA
AGGTGGAATCCAGCCCACTGCTCCCTCCAGGATTTGTCAAAAAGCATCACAAGAACCTAGACGAAATTCTTCCTAGCTGC
GACAGCAGCGACCCAAGCAGTGACGACCTTGATGGGAACTATCAACCTCAGAATGCTCAAGTGCTTGTCAAAAACGAACA
CGATAACGATGCGGCTTATGAGGATGTACCCAAGGCGAAGCGTCCAAAAGTCAAAACTTCAAACTCGACAGCTGCCAAAA
CCTCAGTTGCCAGGTCAAGTTCCTCGTCCAAAACCAAGGCTAACAAGAACCGCCCTGCTGCAACTGCCCGTAAGAGCAAG
GTCACTACAAACAATAGCAACAGCAACCAGGTGTTTGCAGTTCCAGCCACCCTCCCTCCTATGGCTAGCCCTACTTCATC
TCGCAAAATTTCATCTTCCGCAGTTAACTTCCAGCATCAGCTTGGTGTGGATGAAGAAGACCTGTCCACCAAGCCTCGCT
GCCAGCGCTGCCGCAAGAGCAAGAAGGGTTGCGATCGTCAACGACCCTGCCAGCGATGCAAAGATGCAGGTATTGGCATT
GAAGGTTGTATCAGCGAGGACGAGGGCAATGGACGCAAGGGCCGATATGGTCGCCACATGGGAGTTCCAGTGAAAAAGAA
TGACCCTTCCGTCAGCAATGCAGGTGTCGTTTCCGCTCTCGGAATTAATGAGTCCTATCCTCATGGAGCTAACGAGCGCT
ATCCCAATCCTGCCGCATCTTCCCTGGCACCCGCATTGGCTCCTACCAGCGTCGCTGATAAAAACAAGAAGAGGAAGCGA
TAGTGGTCGCAATAACATCCCTCTTGACGAGCGGTGACTATATATACGAGACAATGCGTGGCATGTAGTAAAGTGATTCT
CTCGCAAACCAGTACCCGCCACAATTACCTCCTGGAACTTCCTCTCTATACCGCGCTTGCTTGTTCGAGTGAATTCCGTC
CTTACTTTTCTCATCCCGAGTCCGCCGTGAGGCATACCTCAACGTCACCTTACCTGGCTTAAAAATATTCCTTTTAGAAA
ATACGGTGTTGTTTCACGCGTAAGTATATGTTTTCTCATGACAAAGGTGTTGCGGAGAAGCACAAGGTTGACGGCCGTTG
GATTTTCACGGATTTTCTCTCTTTCTCTGCTATCGATGCTATCATCATCTTCGTCCCTCGTTTCCACTTGCTTGCTCTTA
CTTTTGGTTGCCTTGAAACCTCACCCAAGTCTCTTATCCGGATAGCACTGTTTATCTAGATCAAAAGTCACCACGTTGCA
AATATCCTTTGCCTAACCAACCTACGTTCCTTTCCATTTTCGTCGACCAACGAAACTATATCTAGTTTTCTTTATTTATT
TGAGCGAGCGATTAGTTTCCTTCAACTGTGAACCGGGAGGGGTTTGAAGCTTTCGTGTTGCTATGTGTCTGTCATACTTA
TACGTCTTTCCACGGGCTATATTGTTATATTTTGTTCCAGTTTTAATATGTTTAACTTAATTTTTGCTTGTTTTCTGATT
TCTTTACTACTATCGTTTTCTTGTTGTATCCCTTCTCTCCCTTTCTTTTTCGTTAGTCTACGAAGGCGGAGTGTGGTGAA
CATTCATGGTAGGGCAGGTTAACAACATGCCCTCCATTCAATGAACCAACGCTGTCCTGTGCTGTGGGATATATTGGCTG
AGTGTCTAAAAAGAAGCAGCAACATTGCACAAAGAGGCAGAGGTGCGCCAAAATTCAACTGACAAATAACTTTTTAAAAA
GGAGAGCAGATGTTTCATATATGAGAAAAAAATCAACGCGGGAGGGAAAAGAGAACGGAACCAAAATGGCCCCCATTCAT
ACGTTCACTAAGGGAATAGTATCGCACACGTCTTTCCATTTTTTTGCACTTCTTGCTCTGTTATTCCTTTGCCTTACTCT
AAGGTCCGTTATATACATACTTATTTCGCTCATTTTCCATTCCTATCGGCCACCATGCTCGCTATCATTCCTATATTATT
GCTTCTGTTTAATGTTCAATCAATTGCGCCAAGTACATGTTTTTCTATTTTTGCTTTATCATTTCTAGCATTCTATTTCC
TGTTGTTGTAACGTGCCGCCTTGCTTTTGTCGTTTCCTTTCCTTTTCCTTTTGTTTTCTTTTTTTTTTTTTTTTTTTTTT
TTTGAGAAAAATTTATCCTTGCTTTTATGACTGCATTATTACTATTATTATCCACCTAAGTATTTAGCC

>ucsf_hc.01_1.G217B.00152
ACCCAGGCGCAATAGGAATTGAATTACAAGTTGATTAGTGGCATTTGAAGGACATCGTAATATTTCCAAAGGGCTGCCCA
TCAACTAAGAAACCATACCCATCTCTTTCTAAGTTTTTCTACGTCCAATCTCTGCTAATAAATGACGCGAAACTTGGAAA
ACTCTCGCTGATAAAAGGGCATCACGCCCCTTGAAACAAACACGGCAAGGCAACACAGAGAGAATATTTCAACTTCTCTT
AGAAGTGAGCCTACCGAGCAAAATTGGAGAAGGGCAACATCTATCCAACTATGCCACCAAAACCCACAAACAACCCTCGC
CGGCCCCCCGCCATCTCCACAGCCTCGCGCCGCGCCGCCATTCCCATCGACAGCGCTTCACCCACGCCCACGCCCGCAAT
TGCAAGTGCAGACCCAACCAACCCCCCCATAGACCCAAGCCTCACGACGCTTCGTTCCCGAAATGTCCCCTCTCCCTCTA
CCATATCTGCCAGCGGCTCACCACCCCGCGTCGGCGTCCAACGTCTCCAATCGCTAAAAAAGCGCACCCCGGCCGGCTCC
CTGATCCCGCTAAACCCAGATGGCACAGCACCTAAACCAACCTTACGCTACCAGCCTCGCGCGGTAGTGCGCAAGAGTAA
AGAGGAACGCGAAGCGCTGGAGAGACTTGAGGTGGAGAGGCAGCAGG

>ucsf_hc.01_1.G217B.00153
ACAGGCGATCGTACGGGGAAGGGGCTGAGGCCGGTTCGAGTTGAAAGACAGGAGCACCAGGAGAGGTCGATTGGGATCAA
TACTGATGCTAGCTCGGAGAAGTCTGCTGAGTTGAGAAGGCAGGCCAGAACGAAGGTGAAGGAAAAGCACGGTGGGGTGG
AGAGTTTGTTTGTACAAGACAGCGAGGAAGAGGTTGATGATGCTCGTGGGGGTGAAGGTGACGATTTGGTAGAAATAACT
TCCGAGAAAGCGGTTGGTGGTACATTACATGGAGGAATACGAATTAAGGAAGAGCCTACGGATGACAGAGATGTGCTTAT
GACCGACGCCATACCGCAAGGCGTGGACGACCGTCCTGCGACCTCTGATACTGGGCCTCTAGCACCCACCGCCCCAAAGC
CGAAAGCTAGAAAAAGCAAAGTTACTATCTATGATCCGCGAAGCAAACTGCAGACAGAGGAAGAGCGTCAGGAATGGGAC
CGTCACGAGCAGGATATAGAGCATATCAAGCAGGCCTTGGGGACAGTAACCACTCACGACCCGCCTGCGGAAGAGTCACA
AGACGCAGAACAGGAAGATGAGACAAAAGCAGTTGAGGCACCCAGGGACGAACGTTCTGGGCGACTCTTCCTCATTCAGT
TTCCGCCCATGACACCGAATCTCGTCCCGCCGTGGCCGGATATGGATGAGATGGTCCAAGACGTAGTTGAAACAGGCGCA
CGCGCATCAACGCAACAATCTCCTAATCCCGCAATTAAGAAAGAGGCCACCGATGGCCTGACCGCCCCAATGCCCACCCT
TTCAAGCAACGGTACGGTTATTCCCTCCCCGTTAATCACGGCCACAAACTCCACTCTCCCACCAGGGCGGGTGGGTAAGT
TGAACATCCACCAATCCGGTCGGGCAACAATAGACTGGGGCGGGATCAGCTTTGAATTGACCAAGGGGAGCGATGTGGAG
TTCTTGCAGGATGCGATTGTGGCATCCGGGGAGCAGCCGAAGCCTACTGGAACCGACGATGGACTGCATCCGGCTGACTT
GGAGGCAAAGACAGTATGGGCGATGTCGCAGGTTAACGGTAAGTTTGTGGTAACGCCTGATTGGGAAGCATTACTTGGGA
TATGAGTGAAGCATAAAGCACATTTGGAAAGTGACTGAAGGTCTTTCTCTGCATTGCATATGGAATTGGCGTTTCTTTTT
TCTTAAAATTTGATAGTATGTTTTGAGCGTTTGATGAACTCCCATGCCTAGAATATGTCATGGAATATATCCATCCATAT
GTTTCCAAAAATCTTAATTTTACCATCATTACGTCCA

>ucsf_hc.01_1.G217B.00154
GCTTGGCTGCTCACAATGCAATCTCGCAAGGGACCATGCGGAGCCCGCTCCAAGCGCAGTGCCCATGCTTTCGGTTCCAT
GCCCTCATCTACGTCGGCTACCTCAAGAGCAATAAAGTTGAGGATGCGGTCGTGCTTTCCAAGAGCTTCGTAGATTTCGG
CCTCCTTGCGTGCTCTCTCGTCGGATTCTTCAGCGCTTTGGCCCGGACCAAGCGCCTCCCGACCCCTGTACCAAACTGTT
CCACCCTTGAGGACTGAAACGCTGTCTCTTGCGCGGCCCGTATCGCTGTCGTCCGCTACGGCATACACAACGCTATTGGC
TGTCTGACCTAGTATCTGGATCATGCCCTCTGCAATCAATTTGGGAGGCATCTTAGAAAGAGCCTGTAAACCGGACAATG
AACCAGGGTGCTGTGTATATAGGAAATTGAACAGTCCTCTGTTTTGTGGGGAAGAAGCGCTGAGCTGAACTTGGCAACAA
TGAAGGAGAACATTGAGAAGGGATAGAAACACACCGCCGCGCACTTTGTCTATTTGTAGGAATTCGGTGAGCACCGTCAT
TGCGGCCCACTGATTGGTTCTATGGAGTTGGTCGTGAGCTCACTAACCCATCGTAATTTCTGTCAACGATTAACTAAAGG
TTCTCATTATTTCCAGTTGCCTCATCACTTATCTCTTTATTATTTCCGTCTATGCACAAAAATATCCATATCTCTTGTTC
GTTCCGGAATTATATTTCACTTTATTATCGGATCATAAATTGGTTTTTTCCCCCGAGAAAGTGCTTGATTCTGTCTACTA
ACCGGCATAAGGGCATCATTGATTTACTCGAATCCAGGGGGAGAATCCTTCCTGGCCCCTCAAATTGCAGCGGAAATATA
TGAGTGTAAAGTGTGGCAAAGCAGCAACAAATGTATTTGATTTACGCTCCCATTAAATGTTGGATATTGGATCAAGTTTC
CCCATGGGGAGTATGTTGGGTTGTTGGCACATTTTGAATACCAATGGACGAAGCTACAAACCTGAAGTTTGAACGTATAA
TCACGGCTCTCGTCTAAAATAGAGGATGATGGATGTGCTGTATGTCTGATGAACCTGGCACGGAGTCTCCAGTGGTATAC
CGAGACGGTATCTTCCAATTCAGATGTAGGT

>ucsf_hc.01_1.G217B.00155
CAAAAGATGGCGGCTTTGATCACAGGTCTCGAGAGATACATTGCCGTATCTAGTTGCTGTTCAGTCAGAGTAAGACTTGG
TGTCCGTACATAGTAAAACCAATGCCCTACACTTTTACACCTGAATGCATCATCTTCTAACGAATCTGTCATTCCGCAAA
TATATAATTATATTGAATGCAGCAAGTTGTTGTGACATGCAGAAACATTGCCTTGTCGCATTCTCTACAGCTCATTACAA
CTACAGTGACATGCAGATGCAGACCTCTACTGACTGGGTATAATATCCCTTTGACGAGAGATGCGATGATCCCAATGCCG
GTACAGCACAATGTAACAATAAGAAAGCCTAGCCAGAGAATGGTCTTTGGCTCACGATTTTGGTTTATGCCATGACTCCC
TTTCGAATAGTCATTAATTTGACTGAGCGTACCAGGCCGAGAGATGACTCAGTTCTCACATCGAGCTTCCATGTTCCCTC
TACACGAGTCGCCGCATCGCCACACGACGCTGCACAATTTTTGCTTTTGGCTTGCCTGGATTTAGTGCTTGTTCTGTTGA
TTGAAATGGGACGGAAATCGTTGGGATAAAGAGCCGGGCAGACTTATTCGAATGTGGTCCGAAGTAACTGGCCACCTTGA
ATCCGATCATGTTTTGCTCCATAAAAAGAGTCTCTTCATATACTCCAAACCATTTAATACCAGTAGTTTCAAATTTTGCA
CCCCGCCAACGTTGTGCCCTATTGAATTTCCCTTAAGCCGTTGCAAATCCTCCAAGGCCTGTTGAGATGATTTGTACCTG
TACTCCCAGCACCCACGAATAACAGCCTCAGCAGCGTTGTCACCATTAAACTCCGGCAATTTTCCGTCAACAAGAGCTGC
AACAACTTCACTTTCCATTCAGTGATCTCATAAATAGCAGTCCCAAGAGCAAATATTTCGCGATTCACAGTACCGACAGT
GTGATTATTGGGCCTAGCTGATCCAGGTGGACAGTAGCGGACTTCGCAACCGTACCAGTCATTAGGATACTTGTCCACCA
CATCCGAGTCGGCAAAATCTCCCAACTTGACGCAGCAATTGTCAAACAAAAGCTCATTGCGGGTTGAAAGGTCACCCCAA
ATAACGCGATGCTGGTGCATATGGGCAACACCCTCCGCGAATTGAATCGCCATCTCC

>ucsf_hc.01_1.G217B.00156
ACTCGTAACAAAATGCGATTAGGAACCTTTATATATCTCCTGGCCCGTACGCTGTGTCTCGCCCATTGTGTTCTAGGAGA
AGAGAAGCAGACGAATGTTCCCAAAAATCAATGTTATGGACTATGCTTGGATCCACCCGTTCTCCAGAAAGGCTCCGAAT
TAGATGGGGAAAAAGAAGCTCTGAATAAAGACGAAGTCATTCCTTCTCTAACTTCATCGAACAACTTCATCAACTACTGT
AACGGGAAGACATTAACAAACGGCACCAAGATCAATGAAGGATCTTGTAACGGCATCCCCATGGGCGAGATTCCATCAAC
AAAACACATGGTTTCTACTCTCATCACGTCTCCGTTGCCAGGTGATGAATTCAAAGTCAATCAGACGATTACTTTCAAGG
TCGC

>ucsf_hc.01_1.G217B.00157
AGAACGCCGAAAATACCGAATCTTACTCACCGGCTTCCAGCGTCGTCACACTGTCATATTATTGTTCTACATGCGAGAAT
GAGACAGGTCCAAGGGAAATCTTCAGCAGTATTGCGCAATCAGAAAATGATGGCGGCATGGAAGATTTGTCGCTGGAAGA
GAGAGCGAACGATACAAAACGACTTGTCATCGGGCGCATGAATGAAATCACCTTGAATTTCGTGCAGTCATCCTGTGCAC
CCCGATTGGGAACAGGCATAATGACGGGTTGATGGTTGGCTGCTGCTGTCAAAGTGCAAACGCGATAAAAACCCGGCTTC
CCAAGGCCCCCTTCAAGCGTCGCTGTGAAATCGTCAGTTTTATTCACGGCATGCGGACCGTTGACGCTCTTGAACCAAGT
CGGATTGCTCGCGTCTAAGGCTTGAATAGCTGTAGTGTTGGGCCCCATAAACTGAACAGTGAGATGTGTGTGACCTCGTA
CGAGTCCTTCACAATTTAGCGACTGTGGTGCGGAGAGGAATGTCACATTCGAATTTGTGTAGAAGCCCATTTCGATGTTC
TTGACTGCGACCTTGAAAGTAATCGTCTGATTGACTTTGAATTCATCACCTGGCAACGGAGACGTGATGAGAGTAGAAAC
CATGTGTTTTGTTGATGGAATCTCGCCCATGGCTGTGGTGGCATTAGAGATAATCTTGCTAGGAGTTGCATTGTGGGAAC
TAAGAGCTACTCACGGATGCCGTTACAAGATCCTTCATTGATCTTGGTGCCGTTTGTTAATGTCTTCCCGTTACAGTAGT
TGATGAAGTTGTTCGATGAACTATTTCCTCCGTTAGATGAATCTAATTAAATACCAAATGCACTGGCGCATACGTTAG

>ucsf_hc.01_1.G217B.00158
ATCTGATTTTTGCCCCTCGACCTTGCACCCCCTACAGCTTCAAACTCACCATTCATGCGCCCGATGACAAGTCGTTTTGT
ATCGTTCGCTCTCTCTTCCAGCGACAAATCTTCCATGCCGCCATCATTTTCTGATTGCGCAATACTGCTGAAGATTTCCC
TTGGACCTGTCTCATTCTCGCATGTAGAACAATAATATGACAGTGTGACGACGCTGGAAGCCGGTGAGTAAGATTCGGTA
TTTTCGGCGTTCTGTCGGTGGAAGAACCCAGGCCAAAAAAAAAAAAAAAAAAAAAAAAAATTAACTGTATTTAACATTTC
TGGTACACCGCGCCTCTCCAGGTGTAAGAGGGAGTTGTATGGCATGAGGGGTTTGTTTTTGTATCACCTTGTCAATCTTT
TGA

>ucsf_hc.01_1.G217B.00159
ATCAACAATCAGTAGATGCCCATTTTCATTCGCCATAAAGAACCTGCAATCCGGCTTAATCCTCCTCTTGATCATCTGCT
GATTCAACATCTCCCACTTGGACGAACGTCGTACTGCGTATGATAATTATTGTTTGAAGCCAGCGCACACCTCAATCCCA
CCCAACAAAACTGCTCGTTTTTGCGCTTCTTTCAGCCAGAAAGACGCCTGTGAATGCGAAATACGAGCAAAGAGGGAGGA
ACTGGGTTGTTTTTGTTTACGATTACGCGACAGCCAGATCAAGAATATCGCTGCGACCATTCCCAGATAACTTCCAGGCA
AATATTTGCTATTGGACTCAGAACGGGGCAGACTGAAATCTGGACTTGCAAAGGCGGGGATATAAAGAAGACAAAAACCA
CTTGGTTGAAGCCTTGATTGCTATCTTATCAGAAATTTTACAGCATCACATGAATGAGAAGCCAACTTCTTTCACCTCTT
TAGCACTGGCGAAATCGCGTATCCATACCATCCTCGAAGCCATCCGATATTGACAATTACGTAAAGACGACCCGTCCAGA
AATCCAAAGTGCCGCACTACACAACTACAAAAAAAGAAATCACAAACAGATGGAAATGAACGGCCATGGAGGAATCGTCC
ATTCCATGAGGCCTGGCGACGTCCACCCCATTCCTTTCACTCCTGTACCATCCATGGGGCAAGAATTGGGCATTATGTTT
GGCTTCATCTTCTTATCGATAGTGACCATGCTTGTCTATTGGTATTTCTGGCAAGCCGCCCAAAAGCGCAACGCTGCCAT
AGAAGTTGCTCGCCGTGAGGCCCTCACTGCGCAAGTGCGGCTACGGCGATCCGAGAAACAGCGGGAGCAGGGCGTGGACG
ATAATAGTGATCATGATGGCTTTGCGGTATCAGGAGCTGTTGATGGGATACCGAGTCGATCGACTCGGAACGGCACAAGT
GCGAATGGGTTTGGGTTTGGCGATGCGATGCAGGATTTGATTGTTTAACGAATGATGTGTTCGTTCGCTAGTTTTGTTGA
TGCGTGTTGGTGGTTGTCTGGTGCTCTCTTTCGGCAGTTGGGTTGGTTTCTGAGATTATAATTGGGAACGACGGACATGG
GCGTCCCTGTTTCTATATTGTTTGGAAAGGCGTTGGAACGTATGTTTTTGTAAGACACTTTTCATGTACCTTCGGTTCGC
GTGCAGTTTTCTTCTTGCTCTTTGGGATACCACTTTGATTATGACTCCTATATACCCTTACCACCATCGGTAACACCGAC
ATCTCGCGACTATTTATTGGGAGTTGCAGCGACCTTTTGCGCTATTTTTGCGAGGTGCATTATATGCCTGCTGATTTGAT
GTCGAAAGTTTCTTCTTCCACCAGAAAGTTGCGTCAATAAATATGTAGCCGCCGGTGACAATTTGCAGTCTGCTTGTATA
TACTTTTTTTTATACATCTATCAACCAAAATCCAAACCCGCATCAACAGACCACAAAACCAAACCCAACCGTCCACTGCA
CCGACCCAATAACCACAACCAAAAGGCCTAGCGCAACACCAGTTGTAACCAACCCATACACGTACGCATGCTCATGGTCA
AGACTATCCAACTCAGCCACCCACGTACTCACCGTTGTCGTACAGCCACAGAACCCATCCATAATGCCCTGCAATACCTG
ACATCCAGTGAGACGAGATACGCTAACGGCGGCCGCCGCAACGGCAGCGGAAGTGGGGGAAAAGGAGGACACAGACCCAG
CAAGCACATTCCTCGACCTCTGCAGGTCATAGCACATAGCCAGCACCAAAGTGCCGAAGATATTCGCTGTGAATGTCCCT
AAGGGAAACTTGGGAATTCGGCTGTTAAGTAATAACGAGACATAGAATCGAAACAGACAGCCTAGGGGTGCGAAGACGAC
GGCAAACACGGCGCTTCCGCGCCAATGCTCGCGGACTCCCAGAGAGCGATCAGGAGGCCAGATGGCGAGGAAGACAGCGC
CGAGCCAGGAGCCCATGGCTAGAAAGGAGATAAAGGGGTCGACATATCTTCGTGAGAAAATGTAGGGGATTACGGGGGTG
TATTTGTCCATGAAAATGGCGAGGTGGGAGCCGAGAATTAGCGCACCGATGCTGAGGGAGAGGGTGTAGATTATTATGGC
GAGAACGGCCATGAAGCTGTATCCACCATTGCGCGGTACGGGAGATTCTGGGTGCCCAGGCGTGGGGAGGTCATTCGCCA
GCGCGAGGAAGACGTCGAGCATGAAGGTCGAGAAGGAAGTGAGGGAGCCGCAGAAGCCAGTTGTGAGGCCAATGTAAAGG
GGTATAGTCTTTTTGATAGATTTATGGATTTTGAGGGATTGGGCTGGTTCCATAGGTGGCGTCACCGGTTCCTCTTTCGG
GCTATCTACGTCGTTGTGTTCGGAAACTCGAGATTGTCGCTCTGAAGGCGGGTGCTGTTGGCGGGTATGGGAACGCGAAT
ACCGCCGTCGGAGTTGTTTCATAGGATGCGGCAAGTGAGCATGAGAGGATGGATTGGAAATATGGCCATTTGGCGCGC

>ucsf_hc.01_1.G217B.00160
AACACTTATACTCTTGAATATTCGAACAAATATGCTGTCTCCCGTTTGGAAACACAGCATCCGGGAAAGGGCTATGGCGT
GTGTATCGACGCAGCAGTTCTTGTTGCATTCTGGTAACATCGAGAGGGCCCAGTGAAAAAGAACTGTCGATTTTAATGGG
GGACCTTTCGAACGTATGCTTCAAGCATGGATGACGAAAAATCGTCAGTTCATTTTCGCCATTCCCACAGCGGACAAGAA
GCTCAGGAGGAGGCGCTTGGCGACCCGGAATTGACCCGAGGCCCAAGTCTCGAAGAAGCACAGTCAGGATGGAGGGGAAA
ACGCCGCAGATTGGAAGAGGGACGAGTCGCAGACTTCACTGAGAGTGCCATCCCAGATACCCTTGAAGATGCAGAAGCGG
AATTGCAAAGAGAACATATCCGTGAAGCGACTTTCCGAAGAGATTTAGAGCGCAATGGACCTCTGACTGAGTTTGCCGTA
CCTCCTCCCGTTGAACGCGTGTCATCCTGGCGAGGTGACTGGGCAGCTCTCGAGAGTGCTGAGTCTCGTGTTACGACGCC
GCCCCCGACCGTTGAACGAGTTGCCGGAATCGAGGCCAGATTATGGGATTATGCTACTCGTCTTTATACAATCTCATATC
TGGTGTTTTTCTCAATACTTGGAGCACTGGCTCGGATTGGACTGCAGTGGTTGACTTCTTATCCCGGAGCACCTTTAATC
ACTGCAGTTACATGGGCAAATGTTGGAGGATGCTTGCTTATGGGATTCTTAGCTGAGGACCGAAAGCTGTTTCGTGAAGA
ATGGGGACAGTGGAAGCGAAAGCATCCCGGACACGAATCTAGCGCGCCAAATGGCCATATTTCCAATCCATCCTCTCATG
CTCACTTGCCGCATCCTATGAAACAACTCCGACGGCGGTATTCGCGTTCCCATACCCGCCAACAGCACCCGCCTTCAGAG
CGACAATCTCGAGTTTCCGAACACAACGACGTAGATAGCCCGAAAGAGGAACCGGTGACGCCACCTATGGAACCAGCCCA
ATCCCTCAAAATCCATAAATCTATCAAAAAGACTATACCCCTTTACATTGGCCTCACAACTGGCTTCTGCGGCTCCCTCA
CTTCCTTCTCGACCTTCATGCTCGACGTCTTCCTCGCGCTGGCGAATGACCTCCCCACGCCTGGGCACCCAGAATCTCCC
GTACCGCGCAATGGTGGATACAGCTTCATGGCCGTTCTCGCCATAATAATCTACACCCTCTCCCTCAGCATCGGTGCGCT
AATTCTCGGCTCCCACCTCGCCATTTTCATGGACAAATACACCCCCGTAATCCCCTACATTTTCTCACGAAGATATGTCG
ACCCCTTTATCTCCTTTCTAGCCATGGGCTCCTGGCTCGGCGCTGTCTTCCTCGCCATCTGGCCTCCTGATCGCTCTCTG
GGAGTCCGCGAGCATTGGCGCGGAAGCGCCGTGTTTGCCGTCGTCTTCGCACCCCTAGGCTGTCTGTTTCGATTCTATGT
CTCGTTATTACTTAACAGCCGAATTCCCAAGTTTCCCTTAGGGACATTCACAGCGAATATCTTCGGCACTTTGGTGCTGG
CTATGTGCTATGACCTGCAGAGGTCGAGGAATGTGCTTGCTGGGTCTGTGTCCTCCTTTTCCCCCACTTCCGCTGCCGTT
GCGGCGGCCGCCGTTAGCGTATCTCGTCTCACTGGATGTCAGGTATTGCAGGGCATTATGGATGGGTTCTGTGGCTGTAC
GACAACGGTGAGTACGTGGGTGGCTGAGTTGGATAGTCTTGACCATGAGCATGCGTACGTGTATGGGTTGGTTACAACTG
GTGTTGCGCTAGGCCTTTTGGTTGTGGTTATTGGGTCGGTGCAGTGGACGGTTGGGTTTGGTTTTGTGGTCTGTTGATGC
GGGTTTGGATTTTGGTTGATAGATGTATAAAAAAAAGTATATACAAGCAGACTGCAAATTGTCACCGGCGGCTACATATT
TATTGACGCAACTTTCTGGTGGAAGAAGAAACTTTCGACATCAAATCAGCAGGCATATAATGCACCTCGCAAAAATAGCG
CAAAAGGTCGCTGCAACTCCCAATAAATAGTCGCGAGATGTCGGTGTTACCGATGGTGGTAAGGGTATATAGGAGTCATA
ATCAAAGTGGTATCCCAAAGAGCAAGAAGAAAACTGCACGCGAACCGAAGGTACATGAAAAGTGTCTTACAAAAACATAC
GTTCCAACGCCTTTCCAAACAATATAGAAACAGGGACGCCCATGTCCGTCGTTCCCAATTATAATCTCAGAAACCAACCC
AACTGCCGAAAGAGAGCACCAGACAACCACCAACACGCATCAACAAAACTAGCGAACGAACACATCATTCGTTAAACAAT
CAAATCCTGCATCGCATCGCCAAACCCAAACCCATTCGCACTTGTGCCGTTCCGAGTCGATCGACTCGGTATCCCATCAA
CAGCTCCTGATACCGCAAAGCCATCATGATCACTATTATCGTCCACGCCCTGCTCCCGCTGTTTCTCGGATCGCCGTAGC
CGCACTTGCGCAGTGAGGGCCTCACGGCGAGCAACTTCTATGGCAGCGTTGCGCTTTTGGGCGGCTGAGGGCTCTGTCAG
TCTATATTCCATAGCAATGTGTGGATCGGAAAGGATTATGCGAATGATTAGGTTGAGTATTTACATCTGTAAGATGGAAG
TGCGGGACAGGCGCGGGCTCTGACGCCATTGATGAATGTACTACATACCTTGCCAGAAATACCAATAGACAAGCATGGTC
ACTATCGATAAGAAGATGAAGCCAAACATAATGCCCAATTCTTGCCCCATGGATGGTACAGGAGTGAAAGGAATGGGGTG
GACGTCGCCAGGCCTCATGGAATGGACGATTCCTCCATGGCCGTTCATTTCCATCTGTTTGTGATTTCTTTTTTTGTAGT
TGTGTAGTGCGGCACTTTGGATTTCTGGACGGGTCGTCTTTACGTAATTGTCAATATCGGATGGCTTCGAGGATGGTATG
GATACGCGATTTCGCCAGTGCTAAAGAGGTGAAAGAAGTTGGCTTCTCATTCATGTGATGCTGTAAAATTTCTGATAAGA
TAGCAATCAAGGCTTCAACCAAGTGGTTTTTGTCTTCTTTATATCCCCGCCTTTGCAAGTCCAGATTTCAGTCTGCCCCG
TTCTGAGTCCAATAGCAAATATTTGCCTGGAAGTTATCTGGGAATGGTCGCAGCGATATTCTTGATCTGGCTGTCGCGTA
ATCGTAAACAAAAACAACCCAGTTCCTCCCTCTTTGCTCGTATTTCGCATTCACAGGCGTCTTTCTGGCTGAAAGAAGCG
CAAAAACGAGCAGTTTTGTTGGGTGGGATTGAGGTGTGCGCTGGCTTCAAACAATAATTATCATACGCAGTACGACGTTC
GTCCAAGTGGGAGATGTTGAATCAGCAGATGATCAAGAGGA

>ucsf_hc.01_1.G217B.00161
CAACATCATCTTTTCTTCCTTTGTCTCGACAGACATAGGAAGAGTTAATGAATCGTCGCTCAAGCTCCTAAATACGAGTA
ATCGCTAGTATTCCTCCAGGACAGCCAGAAGAACCATGGCGTCCGCGTTCTCAAATAACATACATGTTTCCCAGCATCCT
TGTCTTCGCGCGAAGCTCTCTCAGCTGCGCTCCAATGCTACCAGCTGCAAGGACACAAACAGGTTAATAAATGACATTGC
TATGATAATTGGCTGTGAGGCTTTGGGTGCCAGTTTACAGGTCACTCCGAGTGGTATGGGTACAACACCTCTTGGGTATG
AATATTCCGAAGAAACCATCATAACTGAAAACATCGCACTGGTCCCAATTCTCCGGTCAGGCCTGGGAATGGTACAAGCA
ATCCAAGATCTCCTCCCCTCACCCGTTGCAATACACCATCTGGGACTATTCCGCGAACCAACCACCCTCCACCCGGTCGA
ATACTACAATAACCTTCCCTTCAAGCCCCTTGCTGAAAACCCACAGAAAAACGCTGCCGCTGTTTCTCTTGCCATCATCG
TTGATCCGATAATCGCGACAGGGGCCACTTGTGCGGCTGCGATCCAGACTTTGAAGGAATGGGGGGTCTCTAAGATATTA
GTTCTTAGTGTGTTGGCGAGTGAATGTGGAGCAAAACGGGCAGCGGAGGAATGGCCGGAAGGGGTGGATGTTTGGCTGGG
CGGTGTCGATCCGGGATTGGACGCAAAGGGGATGATAAAACCTGGTGTAGGTGACGTTGGAGATCGGCTGTTTTTGGCGT
TGGGAAAATGAAGGCTTCCTATCGGGCCGTAGTCATCTTTGTTTCGGGAGTGAATGAATTAGTGGGAAGTGTGTTTAGGC
AAAGGGGTTTAGGTGAATGAAGGGAAAGCAGATACGCCAAAATGTGAGTAATGTGTCCCAGGCTGTTGGATGGTTAATGA
AGACGTACAAAATACCCGACATGTTTTTGTTTCAAATCAGATGGCGGAGTTCTTCCGTTGTAGTTAACGAGTTCCATAGG
GGCTGCCATTATGCTGTGTCGATTCAGGGACGGGTCCAATTCCGGTTTTATATTCTACATTTTAATATCACGTTTTCATA
TTTTTCTGATACAGATACAATTTTCACACAATCTCTCCTATCCAGTATTCCTGAATATCTGATGCCAAAGTTTTGAAAAA
GACATCAATATCTTTCAAGATCAACGGAATGGCTCACACACCCGTAACCCTACCGCATCTGCCTTCGGCATCGGAACATA
TGCCGCGGGTTCTATTCTGACACTGACGAATGCATGGTTGTTAAGCTTTCAATAGACGTGATGAAGCGGACATTTGAAGG
CTTTTGTGACCAGCTTTGCAGTCAACAGTTGGTTTTTTTCCCTTTGTGCTCGCAACAAGTTCTCTTCTCCACAGCACTCA
CCATTCTCCAATAGTATCTACCAAAGGAAACCCGTCGCCCTCATGTTGAGGAGGAGGTAACTCCCGCCAAGGTAGGGCTG
ACCGTAGCGGGTGCACTTTGGACAGTACAAAAGAAGGAGATACTCCTCCACAATCGAGGCGGATATGGCTGTACCAAGCC
TTTACAAGAGTATACTATGGATATCTCACAACCACGCTGGCCGGGAGAGCGGAGGCAAGGAGCTGGACGCCGATACTACT
GAGATATGAGGGTGCAGTGTGCAGGTGCGAATTACCATCACGTCCTCGACACACACACACACACTCACACTCACATATAT
ATATATATATATATGAATTGCAAGGCGAGATGGCGAATACAGAGAGCAGTTCCTGGAGTGACCCACCCGCCTTCCGGCCC
TCCACCATTCACCTCATCGCCAACCACTGCCAAAACAACATCTGACGGCGGATGCTGAGAAAAAGTGCCTCAAGGCACAG
ACGTCGACTTCACTGACCACGCCAGTCAGGAGTCAGGATGAGCGGGCAGCGGCGCATCGCCCCGGAACTCAGACACCACT
TGAGGGTATCGACTCATAGCTAGGGCCTGGGCGGCTTTGGCACCAGGAAGACCC

>ucsf_hc.01_1.G217B.00162
GAGCAGGAAGCGTGATACTATCAAATTTGACTATTCGTCAAGGATATCAGATGAATGGGCGAATGTGAAAACAAGGTGAA
CATTCATTGATGCTACTAGTAAGTCATGGATTTCGAGAGATCTCATGGTGTTCTTGATCGGTCCAGAGAAGCCCAACGTA
AGGGACGGTCAGCACGATAGGAAATTATTGAAGGGTAAAAGAAAGAAAGAAAGAAATCAAAAAGAGGCTGAAGACGAAAT
CTTTTTCCCAAATATCCGCGCGCGCCTAGCACTTCTCGTCCCAGCTGCTCGCGGAATGCGTACAGGCTCCACCTCACTCG
TTTTCTTCCCTCCTCCTCCTCCCTCCTCTTAATAGTAATTGATTATGATTATTTCCCAGCCGCTTTTCCGTGGCTTCAGG
CCTTGACTGTCCAGGTTCACGTCCATGTCAATGTCCCTGTCCCTTTCGCCGGGGCGCCCTCGTCATCGACAAAGAAAAAC
CCAGTGCTCGCTTGGCCGGGGTCCGCATTGTTTGTGTAAAAGGATTCA

>ucsf_hc.01_1.G217B.00163
CTTGATGTGTCAGATTGTGCTCTAGGCGGGGCCTTTCAGTCTTCCAGAAGGCGGCCGTGCACTCCGAATGTCTCCACCAT
GGATGAAGCCATCCACGAGTGATGCATCCCTCTTCCATGGCCGGTGACCAGCAAGGTCTCCCGGCTTCTGTCAGCCCTAC
CCATCTATCTGTATCCGTATTACGGTGTATGTTGTGAATGTCCCTTAGACAGGCATGCCTTGCATTTTCTGATATCGCGC
CAGATGGCATCTGTCGATGCATCCAGATACTCTCTCTTTAGTTGCAGGTGAGCATTTGCGAGAGCGAATGTTTGTACGGA
TAGGATCCCTGCCATAGAGAAAAGGGTTGTGAGTGCTACTTGCTCGTCCGGCCAGGAAAACCCGTAAACGAAATGAAGAA
GAAAAAGCCAAGAGAGAGTCATCTTTCGTGGGCGTTTTTTGTTCTTGATTCTCTTCTTCCTTCTCTCCTTCTTTCTTGCT
TCCTTCCTTTCTTGAATCCTTTTACACAAACAATGCGGACCCCGGCCAAGCGAGCACTGGGTTTTTCTTTGTCGATGACG
AGGGCGCCCCGGCGAAAGGGACAGGGACATTGACATGGACGTGAACCTGGACAGTCAAGGCCTGAAGCCACGGAAAAGCG
GCTGGGAAATAATCATAATCAATTACTATTAAGAGGAGGGAGGAGGAGGAGGGAAGAAAACGAGTGAGGTGGAGCCTGTA
CGCATTCCGCGAGCAGCTGGGACGAGAAGTGCTAGGCGCGCGCGGATATTTGGGAAAAAGATTTCGTCTTCAGCCTCTTT
TTGATTTCTTTCTTTCTTTCTTTTACCCTTCAATAATTTCCTATCGTGCTGACCGTCCCTTACGTTGGGCTTCTCTGGAC


>ucsf_hc.01_1.G217B.00164
TCATTTCGTTTACGGGTTTTCCTGGCCGGACGAGCAAGTAGCACTCACAACCCTTTTCTCTATGGCAGGGATCCTATCCG
TACAAACATTCGCTCTCGCAAATGCTCACCTGCAACTAAAGAGAGAGTATCTGGATGCATCGACAGATGCCATCTGGCGC
GATATCAGAAAATGCAAGGCATGCCTGTCTAAGGGACATTCACAACATACACCGTAATACGGATACAGATAGATGGGTAG
GGCTGACAGAAGCCGGGAGACCTTGCTGGTCACCGGCCATGGAAGAGGGATGCATCACTCGTGGATGGCTTCATCCATGG
TGGAGACATTCGGAGTGCACGGCCGCCTTCTGGAAGACTGAAAGGCCCCGCCTAGAGCACAATCTGACACATCAAGAGAT
TGCGAATCCGGGGTATTGAGAGATTGCTTTCTTTTTTCTTTCTTCTTCTTTTCTTTTTTTAATCTCTTGTCTTGACTGTA
TCTTATTTAATAAGGAAAATATGGTGTGCAAATTTCCGAAAGCGTATCGCACTGGAGACCCCCGCGCAACCCCCCATTCT
TTTCCACAGGTCTCTTTTCCGCATAAGGAGTGCTAAGAGTTTCAAAGCTGAGACACAAGACCGAAATGAATCAATGATCG
GTGCATCGTGTGACTGTCAGGTTGCGGGGTTTCTCTGTGTTTATTGCATCGTGCCCACAATAAGCGATACAAGACAGGAA
GTTGGCGAGCTGGGACTGCGA

>ucsf_hc.01_1.G217B.00165
CCAAGCCTGGCTCTGTCGGCCATTTTCACAGTTGAGATAATCCGGACACCACTCCTGTAAAATAAGCTGGTTCGTGTATT
GTACGGTACAACATACCATGAAGTACGGAGTACAGAGCACAGAAGTCCTCTCGCTCAGAAGCTGACACTAAAGTTCCAAT
CTTCACATCCAAGGGTTTAGATTCCACGCATTCTCTTTCTACGGCAATAGTGAAAATAATAAATCAATAACAAGACGGAC
AGTCAGTTATCCTTCGTCAAAGAAGAAGAACCAGCAGTGGCAGAAGACGATAGCTGCGGCGACAGATCTGCCGTGGCACA
CAGCTCCCTGCGTCCTCCCCCAATCCAGCCCCATTCTCTCCGCCCTTGGCTCCCTGCGCTGCCTAACCAAATTTCCTTTG
GCTGACCACTGCAGCCGCCTGAGTGTTCGTTCTCACCCTCGCTCACCTCACCCTCCTTCTCACCTCCTCGCTTCTCACTC
TCACCCTCACCTCACTTCTCTCTCATTTCTCACACACACTCTCCTCTCATCCTCCGCCTATTTGCCAGCCGTTTTTCCTC
CTTCGTGTGTTTCTTCTTCGGCCCTGGATTCTGTCGTCCCCATCCGTCGCCTTGCTCCCTTTCTCGCTCGACCCACGCTG
ACTCCTCTTTCAACCCCACTCCTTTTCGCTGCCCATCCGTCGTACAGTTCTGTCGAATATAACGAGGGCTCGAAGGACCA
TTCATTCCCTTTACTATTGCTCTTCCTCCCGGCCCAAACTCCAACCTTGTCTTTCAAACCAACCCTCTTCCATTTTTCGG
TGTTTTCGCCTCTTCCTTAGTGTTCTTTTTTCTCCACCCCGTTCGCTCTCTCTCTCTCTCTCTCTCTGTCCTGGTTGGAC
CATTTAATCGCCTGGCGTGGGTGGTTCTACTCGTGCCTCCTGTCTGTGTTCGCAGTAGTGCGTTCTGTGACTGGTAATAC
CATTCTATCTGCGAACCACTGTCCGACCTTCGATTGCCCTCGAACCATTCCCCCAATCGAAACTGAGAGGGACGGCAAAT
AAACTTCATACAACCAGAGAAAGGGGAAAAAAAAAGGAGGAGAAATCACGAGGAAATAACCAGCACGCTTGAAACCACCT
ATTCCCCCCTCCCCCCTTAACCTTCTTTATCAACCGATAATAAACCTGTCAACATCGAAACAACCAAAATAACCGACCCT
TCACGACGATGCGATAGAAATACTCACAGCTCCTTTCTCCGACCTTAACCTTTCCTCGATCCTCCTATTCCTCTCTCTCC
CCTGGGAAAATTAGCCAAGCCATGTACTCTTCTCGATCTGCTGTCCCGCTCACGGTCAACTCAAAGTCCGTTTTGAATGC
GAAACCCGGCACCTTTGCCGCTGCTTTCCACTACACTGAAGACGAAGCTTTGTCATCCAACGACAACTCACAATACCACT
CCACCAACAACCACTCCTATCACGCAGACATGGCAAGACATCATGGAAACGATGGATACGGTATGAATAATAACAGGGTA
ACTGAAGAAGTATATAACTCTCCAGTGGAATCTCCGCCTGCTTTATACGTTCGTGCCCTCTATAACTATACTGCTGATGA
CCACACGAGTCTCAGTTTCCGTCAAGGCGACATTATACAGGTCCTTAACCAGCTGGATACTGGATGGTGGGATGGCGTCA
TGGGGGACGTGCGCGGCTGGTTCCCGAGCAACTACTGTGCAGTTGTAACAGACCCGGATTCTATAGGATTGGGTGGTGGC
CACTTTGGCCATGAAGCCGGTGACATCAGCGCGGAATCCGGCGCTGACGACTACGACGACGACGATGATCTGGACTCGGA
AGGAAACCCCAAAGACGAACAGTCAATCCTCCCCATCGAAGGAACAAGAGGCTCAGAACATGAAGAAGCAGCCTTCTGGA
TTCCCCAGGCCACGGCTGATGGACGGCTATTCTACTTCAACACCTTGACCGGTCGAAGCACGGCAGAACTCCCGTTAGAG
TCACCCATGTCCGCTACAGAAACTGGTCCACGCGATAGAACAAATATATTTGTTCCTGATCAGACTCGGCCCCCGCCAGA
GTTGATGGTTGGGGGGATCGATCGTGACGAGGATGATTACGATGGCTCGGGATCGGAGGCTGAAGGCGAATCCTTAATAC
GTTCTTCACACGATTCTGAGTCACGACGTCGACGGTCCTTTATTTCGGATGGTGTTTCCCCTGCCACCTCGCTAGACTCG
ATAAATGCGTCGCCCATAGTAAAATCATATTCTGAGTCTAAACACACTCACCAGTCGCCTCCTAGCAGCAGCAGCCAGTT
GCCTTCAAATAGTGGCGTGCTCTCCTCTGCTGCGAATGCTCAGCCCGCCCAGAACGAGAGACTTTCTGCCCAGTCTCTCT
CGTCCACTATTCCTCGTCTTTTCCTCGATGACGGCTCGTCTACTCCCCTTACTTGGAATAAGCTTGTTGGGAACATGCGC
CAAGCAATCGATGCCTACAGGCGTGCGATTATGGAAGGCCATCGCGAACAATACGTAAGACGGGCTGAAGATATTTCTGA
TCATCTCAGGATGCTGCTCGCTGCAGGCTCGGACACTACTGATAATCACTCTGGCAATCCTTCTATAATCTCAACGAATA
AAGCATTGTATCCGCATTTCCGCGATATGATGTCCAAATTCTCGAAACTTGTCCTTTCGTCCCATATCGCTGCAGCTGAC
TGGCGGGGCCCAGATTCGGATGCCAAGTGCTTGCAGGAGGCTGAAGGTGTTTTGCATGCCGTCTATGGCTATGTCGAAGT
TGCAAGACAACAACGAGGCGACGACATTAGTCGTCTAGTTCCCGGCTTTGTCCAGGGAAGCTCGTCTGGCGGCCACTGGC
AGAATAACAACGTGGGAATTCGAAATCCAACTACATTTTTAGACTATGAAAATCAAGACCCGGGACTAGAGCCAACTGTG
GTCCTCAATTCGAACATCGTTGATCGAATTGAAAACCTGAAGGATATGCTTGCAGCTAGCACACGAAGATTGGAAGAGAA
TCTGTCTCTGTCGGAGAAGACTATAACCCCCAGAATACACCTGGCGATCGCAGATACGGTCTGCGCTGCTTGCTCTAGAG
TGGTCGAATGCTTTCAACCGTGGATGTCACTTGTGGAGTCTATTGATCTTTCTCCACTGGAACGCGGTTCTCAGAATCCA
CAACTAGTCGACTACAGCCTTCAAAAACAACGCGCATATGATGGTATCGCTGACTTGGTCCTAAGTTGCCAGGCTGTTTC
CGCCCCTTTGGGTGATGAATGGGCAGAAATGAGAGGCGATACCCTCGAAACCCGACTGGCCGGTGTAAGGTCGGTTACGC
GTCAACTACAGAATTATGTGGCCCAAATCGGGTTCTCTCTCACGCTACTCCTTGAGCAAGCTCCTTCAGAAGCGCCTCCA
GCTCGAGACATTGGTGGTGCTAGCTTGTCAAAAGTTCCGTCGGGGTCGATAGGAATGCCCTCGGCTTTTCCTCCAGCTGA
TAGGCAACCCGTAAAGAGTCGAGCAAATATCGATAAAGCGCAGCGTTTTTTTGGCGATACCATCCCAACAGAACCAGCGA
TGCAATGGTATTTGAACATTGACCACGAATCGGAAGTTTTCTACGACAACAAAGGAGAAGTACCGACGCTCAAGTGTGGT
ACGCTTGCTGGCCTGGTGGAACATCTCACGCGCCATGACAAACTTGACACGTCCTTCAACTCCACGTTCCTGCTCACATA
CCGTTCCTTTACAACCGCATCTGAGTTATTCGAGATGCTTGTGCATCGCTTCACTTTACAGCCGCCTTACGGATTGGACA
AAACAGATTTACAAACTTGGATCGAACAAAAGCAGATCCCAATCCGGATTCGAGTTGTTAATATCATGAAAAATTGGTTT
GAGAATTACTGGATGGAGCCCAACGATGATGCGAACATGCGCCTCCTGCAGCGGGTATACGCATTCGTCAAAGATTCGAT
TGGCAAGGCAAAGACTCCTGGCTCCCAGCAGTTGTTGAGCTTGATCGATCAGCGTATGCGTGGCCAAGATACCTCCGCGA
AACGACTTGTTCCTACCATAAGCGGCAACGCACCACCACCGATTCTCCCCAAGAACCTGAAGAAGCTAAAGTTCCTGGAC
ATTGATCCGATGGAATTCGCGAGGCAGCTTACTATTATTGAATCCAGGCTCTACGCCCGGATCAAACCTACGGAATGCCT
TAACAAGACATGGCAGAAGAAACTTGCCCCCGATGAGCCTGATCCAGCAGCCAATGTGAAGGCACTGATTCTTCATTCGA
ATCAGTTGACTAATTGGGTCGCGGAGATGATACTGCATCAGCAGGATGTGAAGCGGAGAGTAGTTGTCATTAAGCACTTT
GTCTTGATTGCAGAGCGATGTCGTGCAATGAACAACTACTCCACGCTAACATCGATAATATCAGCTTTGGGTACAGCACC
TGTCCACAGACTGAATCGAACATGGGCCCAAGTTAGCGCCCGAATATTAGCAGTACTTGAGAATATGCGGCGGCTTATGG
CTAGCACGAAAAATTTTGGCGAATATCGCGAGGCACTACATCTTGCTAACCCTCCCTGTATTCCCTTCTTCGGCGTTTAT
CTAACGGATCTTACGTTTATCGAGGATGGAATCCCATCACTAACTCAATCGCATCTGATCAACTTCAACAAGCGAGCCAA
GACGGCTGAGGTGATCCGCGACATTCAGCAGTATCAAAATGCGCCGTACCCGTTCCACCCCGTGCCGGAGCTGCAGGACT
ACGTACTTAGCAATATGCAGGCGGCCGGTGATGTGCACGAAATGTACGATCGCAGTCTTGAGGTTGAGCCCAGAGAACGC
GAAGACGAGAAAATAGCGAGATTGCTTTCGGAATCGGGCTTCCTGTAGCCTCCACCTGAACGTTACCAGGCCCCTAGGGC
GTCGCACCCTGACGCCCCCTTCCCCCGGCCATTGCTTGGCCATGCTTGTTCTCTCTCTATCTCCAGAAACGCCATAATAA
TGGCAAGTGGATGGCTGAAAGAACCCAGTTGTCGTAGCCAGCCGTCTACTAGACAGTTCTGTGCCACGCACTGGTTCATC
AACATCCACGCGTCGAATCACAGTGGCTGCCATACTTCCACTGTTCCGTGCTATGGGAACTCCAAATAGGATCCTTCTCC
CCCACTGGCCATCTCGCCTGCTGCCCTTGGGGTAAGGAGGGAAAGGGGAGAAGAGATGATGACTCACCAGTCTTCCTGGC
TTTAGCATATATGTTCCCATGAGTCTCTGGACGTCTCTATTTTAGCTTGCTATCACCCTTCATAGGCTGTATATGATAGA
CATGGGATTCTAGCAATCTATCCCCCCACAGGCCTAGGAGCAGGAAAAACGGTGACGTCAAACAGCTCAAGTGGTGTACC
ATGATTTTAACAGACAGAAACAGACAGCCAACGGAATGGACATAGTCTGCGACCACTGGCACATGTTAGTGTCATGTTTA
AGGAGAATGGTGTCTATCTCCATCGCACATCTGTCACTGGCGGATCGTTCCTTTCCTGCGAGGCTATTACTGCTTAGGGA
GTGAGCATGCGTTGAAGTTGGTGTTGTTTGACAGGTCAACCGTCGTTCCGGACCGGGGGAGCAGGAGATGTCATTGATAC
CATCTGTCCATACCGCTTATATCTATATATATATATCGATATGTATACGTGGGTCTGCAGGTTATGGAGGAGGCTCCCCT
CCTATCGTGTGGCTCTGCATCTCCTGTCTTCTCACAGGCTTTACACGGCCGATACAAAACTGCTCATCTTCTTACCTCCA
CTTCTACACCTTTCTACCAAACCGCCTCCTGTCCCTTTCACCCCCACTTTTTGCGTTTGATAAAAGGGGTAATATTCTGT
TTTGTGTGCTCCTTCCGCTTCTCAGTAACAATATTACCCGCTGGTCGGCATTTCGCGCTACTGGTACGGGAATCTCCCTC
CAATGGGAACTATTTTTCATTTTCATTTTCATTTTCATTTATCCCTTTCATTATTTCTATGCACATGATATATGATATTA
TAGAGGGTCGGTCATCTCGTACTGTTGTAGGGTTGTTTTATTTAAGATGAAACGTTTTTCTGATGCTCATATACATTCAT
CTATACTTCTTTGCAACTTGCCAAATAAAATATTCGCAGCGACCTACATGATATGTTGTCCTTTTAACTAACTATACGCT
CTGTTTGAGATAAGTGGGGATGAACGCCACATTGTAAATCTAGGTATTCATTCTCCTGTGGACACAGCATGGCAGGTTTG
CGACACAACTCTCCAAACTAAAAGATGATAGCACTGGGCTCCCTTTTAGATGTGGTTGGTGATAATGATAATAAGATAAT
AAGATCAATATACTTATATACTTAACTATGTAATTTC

>ucsf_hc.01_1.G217B.00166
TCTCTCCCCCCCAACCCACCTTAAACAGACTGTTTCTTTTTATCCCTATCCGCAATACAATGGCGTCCCCATACGAACCA
TATCTTTTTTTCCCCCACAACACGGATTTGTCACTTGGCATGGTGGGGACCCAGAGTGTCGTTTGCTGGTATTTGAGTTG
GATGCTGAATCACAACTCTCTAACTCTCCTGGTGTTGAGGAGGAAGGATGACTTGCTTCCACACAAACATTCTGCTTGGG
GGAAGTCTCATTTTGCTCCAAGTCAGATAACAAGCAGACTCGAATCTGGATTTTGTGCGTTTCTTCGCGGTATATTCAAT
ATAAACAGAGTCATTTTTTGAGACACATCGCTGCAAGACTCGCAGATCTGAAGAGTGAGAAACTAAATGTCTAATCACAG
TCTTGAGTTGAGTCTGGTCGAGAGCAGTTAGGAGAACATACATATTCACATACTGGTACATATATATACATCAAGAGTGT
GTGATGTTTGTTGTATGGACTACTCCCATGCCCATGACAAGAACCTGAGAATGTACTGTAGATATCTCCTACACGCGTTT
TTCATAGTCATCTCTGAATGACTCCTTCTCTGCGAGAACATGTATGCATGGGACACAACACATTCATGGCCGGCGACACA
CCTTCCCCCCGTCTGCAATTTATAGAAACTGGAAAGTAGCGCGGATCCATACATACATACATACATACACACAT

>ucsf_hc.01_1.G217B.00167
AAACCCAACAAAGGATACCGATTTCGACCAAAATCAATTGATTTTAACCTACTTCTCTTGATTCTTCTTGTCTTCGCAAG
AGCAAGGCAAAATCATTTTGTGTGTGAAAGAACCTACGAAAGTCATCATGTCGACCCCCCCCCGCACGTCTGACAACACC
ACGCAACAAAGCGCGGCCGGGAGCCAGACGACCGTTAGTCAGTCTGGGCATGGTCAGTACCAGGAGATCAGTCGCTGGAG
CCCGAATACCTCGAGCCTAGGCTCTTCTTCGCGAGGCCTACCAAGCACGCAGCATTCTACAGGTGCACCGACAGTCGATA
GCACTGCTGCCACCCACGGTTCTGCTGCAAGCAATACTACGAGCAATACTACAAGCACCAACAGCGTTGACGTGGAAAGA
GAAAGAACGCTACTTGCCCTGGAACATGGTGGACAACCTGCACCACCGTCAGAAAGGACCGGAGAGGATTTGATCTCAAG
AGTAACCCGAGACCCTCAAGCAGCCCAACTCATGAGCAGCAGTGGTACTCACGCCCGCGACCGATGCGAAGATGAAGAGG
TTCCTAGAAGAGTGTAAAGATTTTTCATTGTATTGAAGCAAACAGATATCATGGCTATCATAGGTAGAAGTGAGGTTTTC
CACTCTTTTCGCTATTGAAAATGTCACGAACCTCTTGGCGGTACTGGGAAAATTCTTCCAGTTTTGAATCCACAAATGAA
GTCATTCCAAGTGTCCAGAATGGAGATAAAGCTGCAGAGAGGGATTCTTTAGGGACATTATCATAAAATGGCTTAATATA
TCTTCTGAAAAGATTGAACAAACCCTTTGGGGTCCGCAATGCATTCAAGTACC

>ucsf_hc.01_1.G217B.00168
ACACAAGTGCCAATAGTCTGTATCTTGATTTACTTACTGACCACAACAATCATTTCCAATATCAAGGAAAGGCTGTCTTT
AGTGAAACAGATGCACATGCTCAAGCTAGAGATCTAGTGCTTATGAGAGCAGTTCTTCATAAATTTATCAGTTGATATCT
CCATGATGACCCATTTGTCATGCAGCTAACAGATCTGTATATCAGCAATATCTTTGTTGACAAGGACTGGAATATCAAAT
ATGTTATCAATCTTGAATGAGCATGCTCTCTACTGCTTGAGAAATTGCTGCCTCCATGGTGGCTATCGGACAAGGGTGTT
GATCAAATCAAAGGCCCAGAGTATGAATGGTTCAAGGCATGTTATGAGCAATTTACAGATATATTTGAACAAGAGGAGAT
GGGCGCACCACTACATCACAATGGACATCACTACTCTCAGGCCACAAGTATGAAAAGTGCTTTAGAGAATGGTTGATACT
GGTACTTGAATGCATTGCGGACCCCAAAGGGTTTGTTCAATCTTTTCAGAAGATATATTAAGCCATTTTATGATAATGTC
CCTAAAGAATCCCTCTCTGCAGCTTTATCTCCATTCTGGACACTTGGAATGACTTCATTTGTGGATTCAAAACTGGAAGA
ATTTTCCCAGTACCGCCAAGAGGTTCGTGACATTTTCAATAGCGAAAAGAGTGGAAAACCTCACTTCTACC

>ucsf_hc.01_1.G217B.00169
AAGGCCAGAATCATCATGAATTTAGCAACCCAACAACAACTATCGATGCTGACAAAGACCAAATTACACAAGTTCCTTCT
CAACCGCTCTATCACACTCTCGAGTGCCGAGGACAAAGAGGAGGATATGAGAGCGGAATTGCAATATGCCACAAAAAGGG
CGACCTTATATACTAAGTTAGCAAGTCAAGAGGAGGAAATTCGAAAGCTCGTTGCTTCTCATTGCGGGTTGGCAAGTCCT
GACCTGGTACAAGTACCGAATATGATCGACCAAGATAACAACCTGGTGTGGCGACATGGAAGCTTTAACGTGTGTATCCC
AGTACATATCAACAACTCTGGGCGATCTCTACCGGCGAAAATGGCGTTCAGGGTGCCTTTGCCATATAAGATTGGTGAAG
AAGCATTCCCTGGCAATGCAGAGGAGAAGGTGCGGTCTGAGGCTGCAACATACATCTGGATCAATGAGAACTGTCCGGAT
ATACCTATTCCAAAGCTACAAGGATTTGGAGTCCCTGGTAGTCTCAGTTTCTTTGAGCCCAGCTTTGTTTCACTCTGACA
AAGGATCAAGTCTGATATCTGGCGCTTTCTCTGTCATCTGTGTGGAAGCCCAGGATTTTGCAAATACATCCCACACAAGA
GAACTACATTCTTTGAATATGGTTATATCTTGATTGACTGGATTGAAAGTGATGACTCACAAATGCTCTCATACACATTT
AACAAACTGCATACAGAAGCAC

>ucsf_hc.01_1.G217B.00170
GCAAGCAACGAATGAGAAATCTTGAAAAGGCAGGGATCGGTTTGGATTTTCCTCCCTCTCAGCCGATAATTACAACATAA
AATTCCCAAGAGACAAGTTCAATGCTGCCCATGAGGTCCGGGAGGGCCGCTTGCCAACACAAAAGAACCCTTGAAATTCC
CTCATTGGTAGGAATATCATAAAGACCTCGAGCACTGCCGGACTTCAATGCTTTGATTTTTTTGAGCCTATTTTCCTTGA
AGCGACCCTAGCATGCATGCGGTAGACGCCGCTGCAGTATTATATGGATCTGTTTGTGAGAGCTTGAACTATGGCGAATT
TGGCACTACACGTAGAGAGTTCTGATGAACCAATGCCTAGTCAATCGGTTTACCAGATATCCCACGCACAATGTCTGATT
ACGTACAGGGAAAATAACATTAACTAGCTCTTGGATTTTTGAATGCTTTCATCTATTATTCCCTTCCAAAGCCACAGGGC
CCCATCCCTGCAAGCACGCAGAAATCCACTTCCTCTCGTTCCATTTTTGTACTAAAATCTTGCTTTCCCCAAGGGAGAGA
GGGGAGGGTTGGGGGAAATAAAATAAAAACAAAAACGACTATCAGCGAAATCGGAAACTTCACAGATCCGCTACGTTTGG
CTTCACTCCAGAGTCATAGGCCCGAAGTCCTAGGTGGGATGAGCAGGATTACCCCAGCCAGCCGCTCGACCGCTACCATT
ATTCAGGAACTGAAAGAGGCGGCTGTTTTAGCGAGGCCGACACTCGGCGACCCAACGTCCATGGGGCATGGTTCACGATT
CATGGTTCAGGGATGCCGCTGAACATACTGCGTCAATATTCCGTAGGCTGCTGCTAATTACCACATTGGCAGTTGCCAGC
ACAGGTGCAGAGAGACGTTACATTTAGCCCTGCCGAAGCTAACATGAGGTGAAGGGGATAAATCGTGGAAAATTTAAGCT
CAGTGCATGAACCTTTTTGAGAGGGGCCATTGAAATGGAGCGATTGAGGAATTGAGAATGAAGATGGCAACTCGATGCAC
GCACAGGAGGGCGCGGGCAAGACTTGGTGGATGATACGGGGTGAATAAAACGTGGATACCCGCTGCCATTCGGTTCGATA
GAAGTGCTGTATATGCATGTACCCCGTAAAGCTAACAGCATCCATGTGTGGAGGGCGATATCAAATAGCTAACCCGTCAC
AGGAGCCTGTTGATATCAGTTCTATCAAGCCTTGGAGCAACGGAACGACCCATGTAATATTAAGCTAGCCACGCACTGTA
TGTCGGCTTTCATACCGAACACAACGAATAAAACGACCTAGCTAGAGCAAGGAAGAAGAGGATTTCCCCCTTCTCTTCGC
ATCTGCAGGTTCTACGCAGGAACTTCTAGCGTTTTCCAATCCCGTTGCCAAGGGAGGGATTGTGGGGGTGGTGCTTACTC
TGCAGATCAAGCATTCCATTCATTGGCTATTTTGCTTCATCGAAGCCTCAAAGAACGAACAGGCTCATCGGCAGTTGATT
TCTGCTAACACGGAGAGCATCAACAGCCAGATTTGTACAGATCTATACTATGTACTGCGTAAACAGCTTTTCAAACTCCT
GTATACTCCATGACAAGACCAAAAGAGGCCCACAGACAAAATGAAGGAGACGCATATGAACCAAAATAGATTAAAAAAAA
ACGCGTAGGATTTAGACAGCGTGTTTGTTGTTTTCAGCCTTGCGAGCCATCTTGACTGTGAAGGCTGGTATGTGTGTACG
GAGTAGTATTGATTGACACTGCGCTGCGTACTGTGCACTCCCAGGATCAGGGATCGGGCGACCAGTCCGACTAAGCTGGG
TGTGGGATGGGACAGCGGGAGGTATCTGTATGAGCTCTCTCTGTGATTCCTCAACTCTGCATGAAGGTCAAATGCAGGGG
CGGGAGTTCGGGATCGACGACTGACATATAAGAGAGAGAGAGAGAG

>ucsf_hc.01_1.G217B.00171
TAGGCCCTTCTTTCCCGACGAATTAGCCACTGTTGACCGACGTGAGTGTAGTTGGCTGATATGGGGTTAAAACACATTTT
CAAACAACCTGATCTTTTTCAATATTGCACCTGTGCTGATGATACAATCAACAGTTACAGGTCGGGATCCCATCCGGGAT
GCAAATGCTTCTGCGCCATACACTTACCTGACTTGGAAGGCGATATCTAAATTTTTTACATGACATCATGGGCCATATCA
GAAGTATTGCTCATCATCAGTGCGGCAATAAAAGGAGAGGGCAACGATGCGGCCATATATCCGTATATATAGCATAGGAG
CGATATATGTGTCCTTGTAGCAGGGAATATTCACAGGATAAATGCCCAATTCTGGTCCCGTATTGTAGGTAAATTTGATA
TATATATATATATATATATAACCTTTAATTAATAATGACTTGGACGCTAGAACTGCTATAGACTCGAAAGAATTGAACGC
TGCGAACTCGTTAGCATGGCCATTGACATGGGAAGTGCCTGGAAGTGGTTTCTGACCCCTTATGGGAAGGCTGCTGGCGG
ATTGGATTTTCCTCCGCCAGAAGGGAGGAGGGCGGAGCGGCGTGAGCGGAAATCTGCCCCTGCACCGTGATGAGAGTCGA
ATTTAACACAGCCTAACTCAAAGTTATGTCGCGTCTTTCAGTCTGGAGATATTATCCATGCCAGGTTATCTCATGGCTGT
GGAATATTTCCAGCCGATATACTCCGTACACAGGAGAACCCGGGGTTGAGATATTAACCAATGCACTGTGGCTCCCTTTC
ATTCAGCGGCTTCCGTCGTCAGAACACCGCCCTTAATAGAGACAAAGCAAGCAAAGTCTTTCCACAGTCTCTACCTGCAT
ATCTTCGTGGAGATTGTTAGACGGTACATAGCTGAATACGAGCAGGTGGTAATATCAATGGAGATTCAGAACCCAGGTAT
TGCTCAAGGTTTCCCCTTCGCCCCCCCTCCTAGAATTTTCTGGAAGTAACGCTGACCACCCACTCCGAGATAATAATGAG
CACTTATCAGAAAGGGAGCTCGATGCTACAACGACCTTCTGGAAGGTCTAATGAGGCAGATTAGGTTGGACCAATGAGAT
CTTGAGCAAAAAAAAGCAAAAAAGTTATCAGCATCCAGCATCCAGCATTCATTATTCATTTTCTCTCCATTTTTTGTTCA
TGCGACTCTCCAGCTTGAGACTGGACAGAGAAAATATAAGAAAAAGGTTTCCCTACGTCCACAAATGTCCACAAATATCT
AATTCACCCGCTTACTCCATCTTTCTGGTCCAAATGTCCTCTCTCCAGGGCGGTATGCTCTGAATCACGTCACATCGCGG
AACACCTGCAGACGCATCATTA

>ucsf_hc.01_1.G217B.00172
TATGCAGGTAGAGACTGTGGAAAGACTTTGCTTGCTTTGTCTCTATTAAGGGCGGTGTTCTGACGACGGAAGCCGCTGAA
TGAAAGGGAGCCACAGTGCATTGGTTAATATCTCAACCCCGGGTTCTCCTGTGTACGGAGTATATCGGCTGGAAATATTC
CACAGCCATGAGATAACCTGGCATGGATAATATCTCCAGACTGAAAGACGCGACATAACTTTGAGTTAGGCTGTGTTAAA
TTCGACTCTCATCACGGTGCAGGGGCAGATTTCCGCTCACGCCGCTCCGCCCTCCTCCCTTCTGGCGGAGGAAAATCCAA
TCCGCCAGCAGCCTTCCCATAAGGGCGTTCAATTCTTTCGAGTCTATAGCAGTTCTAGCGTCCAAGTCATTATTAATTAA
AGGTTATATATATATATATATATATATCAAATTTACCTACAATACGGGACCAGAATTGGGCATTTATCCTGTGAATATTC
CCTGCTACAAGGACACATATATCGCTCCTATGCTATATATACGGATATATGGCCGCATCGTTGCCCTCTCCTTTTATTGC
CGCACTGATGATGAGCAATACTTCTGATATGGCCCATGATGTCATGTAAAAAATTTAGATATCGCCTTCCAAGTCAGGGC
CTATCAAGAAGGCCACAGGTGGCTATTCCTTAACATAAAAGACTCCTATCACACCAGAAACTGCCACTGATTTATTTTTG
CCTTGGGTGCAAGCCGCGAGATTCTAGCATTCCTCACAGGCGATCCCGGAGACACTCGATGATTAACAGCCACTGCTTAC
CTTCCATAACTATTTCACATCAAGCAGGCTGTTGGTTCTGCACCAGAGTGCCACACACGCGATGTTTTCTGTTGAGCTCT
GATTACTCCAAAATTAGACGCCCCGGAACTAATAGAAAGACCTCTGAAACCAATACTGGCGACAGCGCTTTTACTATTTA
TCTGAACATTGACGGAAACGGAGTGCTCGAGCATCTCTAACCTAAAAAAAAATGGCGTCCCAGTTGCGCTGGGGGGTGTG
TGTCTGGGAATATCATGAGTTAGAGACAGACTGGAAGCTGGAAGATCTCATGGCGGTGGTGGAGAATTATGACATCGCAA
AAGAAATTCTCA

>ucsf_hc.01_1.G217B.00173
TCCTTCTCACAAGAGACTTCCAAAATCGAGTGTACAGACTTTGAGGAACCAATAACAGGGGTGATCACTCTACGCTTGCA
CACTGCGAAATCTATTGCGCCAGGTTGAATGTGTGTCATGACCCGCCATTCGTCGCACTCAGAACTCCCTGTTTGTTAGC
AACATATTATCGATTTCGCTGAAAGCAAAGCCAACATCCATTAGAATCCAAAATGGTTTCTTTAACGATTGCATTGATCT
CACTCTGGAAGGAAGGGTTTAAATAACCACCTAGCCTTGAGCGGCAACGAGGAAAGAAACCAGCCTGCTGCAGGAGGTGA
GCTTGGGGCTCTATGTGGAGGATACAGCGGAATGAGAATAAGAGATAGCGCAGAATTTTCCATGTTAGGACATTGTTGAG
ATTCCTGGACAGAGATTCCGGGATAAAAGTCCCCGTTCTGAGCTCTGCGATTAGGGCTGGAAACTGCCGCTCATTCAGTC
CACCGCAAATCAAACCACCATTAATTACGCCTCGCGGCCTCGTCCAAAGATGTGTGAAACAATTGACCAAGCAATTGGCA
TATGTCCACATTGTCAAGTTTTGGGAACGAGAAAGGCGGTGGGCCAGGGAGCTCAGTGGCACGCGGCTGAGGAAATTATG
CAGCTCGATATGATACCGGAAAATCCTGCCAAGGGCGAAAATCGCATGGTTTGTCTTTGAATTTGAGAATTTCTTTTGCG
ATGTCATAATTCTCCACCACCGCCATGAGATCTTCCAGCTTCCAGTCTGTCTCTAACTCATGATATTCCCAGACACACAC
CCCCCAGCGCAACTGGGACGCCATTTTTTTTTAGGTTAGAGATGCTCGAGCACTCCGTTTCCGTCAATGTTCAGATAAAT
AGTAAAAGCGCTGTCGCCAGTATTGGTTTCAGAGGTCTTTCTATTAGTTCCGGGGCGTCTAATTTTGGAGTAATCAGAGC
TCAACAGAAAACATCGCGTGTGTGGCACTCTGGTGCAGAACCAACAGCCTGCTTGATGTGAAATAGTTATGGAAGGTAAG
CAGTGGCTGTTAATCATCGAGTGTCTCCGGGATCGCCTGTGAGGAATGCTAGAATCTCGCGGCTTGCACCCAAGGCAAAA
ATAAATCAGTGGCAGTTTCTGGTGTGATAGGAGTCTTTTATGTTAAGGAATAGCCACCTGTGGCCTTCTTGA

>ucsf_hc.01_1.G217B.00174
TTGGACGAGGCCGCGAGGCGTAATTAATGGTGGTTTGATTTGCGGTGGACTGAATGAGCGGCAGTTTCCAGCCCTAATCG
CAGAGCTCAGAACGGGGACTTTTATCCCGGAATCTCTGTCCAGGAATCTCAACAATGTCCTAACATGGAAAATTCTGCGC
TATCTCTTATTCTCATTCCGCTGTATCCTCCACATAGAGCCCCAAGCTCACCTCCTGCAGCAGGCTGGTTTCTTTCCTCG
TTGCCGCTCAAGGCTAGGTGGTTATTTAAACCCTTCCTTCCAGAGTGAGATCAATGCAATCGTTAAAGAAACCATTTTGG
ATTCTAATGGATGTTGGCTTTGCTTTCAGCGAAATCGATAATATGTTGCTAACAAACAGGGAGTTCTGAGTGCGACGAAT
GGCGGGTCATGACACACATTCAACCTGGCGCAATAGATTTCGCAGTGTGCAAGCGTAGAGTGATCACCCCTGTTATTGGT
TCCTCAAAGTCTGTACACTCGATTTTGGAAGTCTCTTGTGAGAAGGATGTATAGATGTATAGGGGAACGAATAAGCAATG
GACAATCTCAAACGTGAAATCAGTGACTCGTCCGTGTTGAGGACCTGGATATGCTTCCAAGCTGTGAAGCATTCTTTCAC
AGGGGTATTTATTCAACCCCTCCCCTTCAAAGAAGAAAGGATACTGGTTGGTTGGATAGAGGTAGTTCCGAGGAAACAGA
GACTGAAACACCGAAGGGCGTGAAATCGGCAGGGA

>ucsf_hc.01_1.G217B.00175
TGTCGAAGGTCTTTCGCAGTCAGTCAGCGTATCGCTGGAGGGTGGTCTTAGGCAACGAAACCTGGCAACCCAGTCTGCAC
TGTGTCAATTTGTCCGATAAAGATTATCAAACCTCTCAGAGCCAGGTATATTCCCCACCCTCGCATGGATCCCGGTTTTC
TCGAAATGCTCAGACTGCTAAATTCGCATGAGCTTTCTCATCTCTGCGATTCTTTCTGTCCGCAACCAAAATTCGTATCT
CGTAGAGACGCAACACCTGTCGGCATTCACCCTTCCGCCCTCCGGCCCACCAGCTATCGACGGTGTTTAATCCGCTCTCC
CCGTCTGTGTGAAGATATATATATACCCACTTCAGAACCCTTTCTTGCCAAAACTGGCAATTCTCGAACATGCCTTCAAC
CGCCGGGTTGAACGTAGCCATCTACGAGGATCGCGGCATATACAAGCACTGGCTCCTCTTCATCGACGGGCCCACGGAGG
CGGAAAAGTTCATTCTTCAGACCATGAGCTGCTCGGGCAACTACCGATTTGAGCTGGAAAACCTAGACGCTCATAAACTG
CTGAACCTCTCGGAAATGGTCCATCTGTGCGACGTGGATACATCAGAAATCAGGGCCATTACGGACGTGGCCAAAGCTGC
GGTTGTGCATAATAAATATCCCGGATATAAATGCCAGGACTACGTTCTTGATCTCCTAGCCGGCTTGGAAGAGAAAAATA
TTATCGATGGTGATGACGCGGGTTATAAGAAAAGCAAGGAGGTTGTCAAAAGCAAGCAGGAAGGGTTGGCATGGATGAAT
GGGAGGCGGCGGCCGGTGGCTGGTGGAACATGATACTGCTTTTTCCCTTGTGTGTGTTTGTATGATTGATGATACATATA
TGGTTGATGGGTCGCTGACCGACCACCCTACACCCCCTATTTTTTTCGTTGGTCTGTTTAGTTGTTCGTCCCTTTGCACT
TAACAATTAACAGTGGCCGTTGTAATTTTCCTCCAATTGCCTTGGTTAAATATTCCCCTTTTGATGCAGCATCGTTGTTT
GATATTCGCGATATTAGATAGAACATATGACCAGCCTGTATGGCCAGCCCTAACAAATAGCTTCGGGGGGCAGCCATGAG
AAATCTCAACCCACAGAGATCTCATAGAAGTTCTTCTCTTGCCTTTTCTACTATTCCGCAGCTTGATCTACCTTCCTTGA
TGCCAACATTTCTATCTCAAGGGGCCTGATCACTTCTGTGCATGAATAACCTCAAATGCGATTGACAAGAGAACCAAGGG
GAATGGATGAATTAAATAAAGATAACCGTTG

>ucsf_hc.01_1.G217B.00176
AACCTAACCAAACTAACCCTGAAGCCACCTGAGCTAAACCTGGACTAACTTCGCAGACCTACATAACTAACAAACTGCGA
AAGGGAAAAAAAAAAGGGATTCAGGAACAAAGTTCCCCGAAACCGAAACTCGTTCTTGTTCCCGCGTTCCTCTGTGCAGC
GTACAGTGTGCTGCGTACTCCGTTCAGTCTGACTCCCTGGGTTCTGGGCCCTTTTTATTTATTTATTTATTTATTTATTT
ATTTATTTATTTATATAGTTACATATTTGTATATATATTTTTTGCCGATTGTTGGTTTTTCGATCACTGGGTTGGAAGAA
TACTTGAGGGTGAAGGTAGCTAAGGGGGAGGGGTTTAGTTATTTATTTTATGTTTTTCCTTTCGCTTCCATCTCTCTCGC
TCTCTCTCTCTCCCCTTCCCCTCTCTTGATTGATTGATTGATTGATTGAATATGTCCACCACATTTGAGACAGCTCGCGA
CGGCGCGGGATATTTTATCAACAACACCTCCACTGAGAAAATGGATGCAGTGCAGTTACGGATGATCTCATGCACGAGGA
TTGATTCGGTCACGGTTTTCATCCATGGGACGTTTCTTTGAGAAAATTGAATGAACGGATGAACCACTGAAAAAAGGGAA
GAGAGAGAGAGAGAGAGAGAGAGAGAGAGAGAGAATGAATGAAAAGCAACCCGTCTCAAGCTACAGCCAAAGAAAACACA
ATGCTGTGCACTGGATATTATTCCTATAGAAAAATACAAATC

>ucsf_hc.01_1.G217B.00177
TGATGAGATCGATTCTTCGGTGTTCTGGGGGGATTGATTGTTTATTTCCCCCCCCCCCCCCCCCCAAAAAAAAAAAAAAA
AAAAAAAGTAGAAAAGAAAAAAGAAAAGAAAATTATTTTTTTTCCCTTCTTTCCCTTTGTTTCTTGACCCTGGCGATTGA
ATGACGGCCTTCCAAGAAGAATGTGATAGTTGGATTTTACATGACATGAGGATTTGGCGAGGTAACTACGGAGTAAAGGT
AAAATAAAATATGAGGAAAAGCAAAACGGTTGAGGAAAAATGGGAGATCTAGAATCTTGGATGCGCTTCTTACTATTCAC
CGTGAAATAGTTCACATTAATTAATTACTGCCCCATTGGGCGGTCATCACATCAATCCCGACGCACACCAGCAAGTTATT
GTGATCAAAAGAAAGACCCACATCGCGAGCCGTATTTGACAAAATCTCATTGGAAAATCAAGATGAACGACGGCCCCGAT
CTTCGCGTTCATCTCCTGCGCATGTCCTCTGTGCAGGACAACCCTCATTCTCTCATCTGCCCCGCCATCTCCTCTGCAGT
TGCCACAAAAATACCGAATTCGATCTCCTTTGCCCACTTCAAAAAAAAAAAAAAAAAAAAAAAAAAAGAAAAGAAAAAGA
AAAATCTCATCTATTATTTCAATCAGGGGGGGACACATACCCGACTTATACCCACCCCAGGCAATATTATTAATAGTCAC
AATCTTTAGTTAACTATAACTAACAATGGCTATAACTATCATCACCACATCACCATAACCATCAAAAATCAGCTCCTCCC
CTTCCCTCTCCAAGAACAAACCCGCAACCAACCCCTGCGTCACACAAGGCGGTGAGAACCCCCCGGACTCGGCATCCATC
CTGCCAGCA

>ucsf_hc.01_1.G217B.00178
GTGTATGTGTGTGTGTGTGCGCGCGTGTGCAAGCAAGGAGCTTCTAACTTAGCTAGCGGCATGCAGTCATGAATTGGGCC
CGCTTGTTCAGGCACCGGGTCTGACTCCGGTCCGATTTGACTGGGGTTTAGCCGTGTTGATCGGTTCCTTTTTTTTTTTT
TTTTTTTTACCTTTTTTTTAACCTTTTTTTTTCTTCTTTTTTTCCTCTCTTTTTTCCTTTCTTTTCTTTTTTTTTTCTTT
GCTTATCCTTTTTTTTTTTTTTTTGTTTGCTTCTTTTTCTCATTCCGTGAAAGTGTTCGGCGCGTTGGTTGGAAGAGGGG
TATCACTGTTATTGTTATCATTGTTATTCGTTTCAGGTTTTTGTTAGTTTGATGGGA

>ucsf_hc.01_1.G217B.00179
CTAACTTGCGATCCGTCGGGAACGAATTTACGGTTCCTGTGAACCATCCTGCCCTGTTTTCCCATTGACCGCTATCTTCC
TTTTGCTTCCTTGGAAATCACTTATAGCGTAGATTACCATCACCATTCCCATTGTCCATGGTTGATTAATTAATTACTGC
AGACCTGCACCGGCCGCCTCACCTTTCAAACGTGTTCCTATCAATGTGACTTGCCCCAGTTAGCTGGCTGCGGGTTCTGC
AGGCTGCTTTTTGAATTGTGCCAACGCTAAAGTTGCAAAGTTAAGAACAACTGGAAGAGACGACGACGATGATTTTTTTG
GCGATGAGAGCCTCGCACAAGACACACACACACACACACCGCATTAGTCAACAGCCGGGGAAATTCGGACGCTGTCGACG
CAGTAGAGCAGAGCCGGTGAGAGTATTATTTTACGGATGCGATCTTGATGATAGCTGGCAGATAAATCAGCAATCCCTCA
CCATTGTTGTTGAGTCAAGCCGGGAAATTCTCGCGGCCCTTCACCGTTGCCAGAATTCATACCTGGGACTAACAGATCTC
CACCGACTTTGTCAATCCATCTACTGAGTATCCATACTCCGTAGATACTCTTCCTTTGTCTAGCGGGGCACGAGAGATCT
CCAACTTCAAAAAAAAAAAAAAAAAAAAAGAGCAGCAGAAGAACCAACGCACAAACAGCTTCCCAGTTCCTGAAACCTGA
CATGGTCCGTCTGTCTGTTCGTCCTTGAACTTAACTAACTTTCTCTCCGGCTGCTCCCTTCCCTTCCCTTCCCTCCCGCC
CGCTTGCCGAGCCAGGGAGGAACCCCTACAAAAACACTAGCCCACTTATCCACTTTTTTATTCAAGTATTTTTTTATTTT
TTTATTTTTTTTTTTTTAAAACAAGCAAACCTTTCAGTACGTAGGGGTTATACTTATTTATCAATGCTCTTAAATCCCAT
CAAACTAACAAAAACCTGAAACGAATAACAATGATAACAATAACAGTGATACCCCTCTTCCAACCAACGCGCCGAACACT
TTCACGGAATGAGAAAAAGAAGCAAACAAAAAAAAAAAAAAAAGGATAAGCAAAGAAAAAAAAAAGAAAAGAAAGGAAAA
AAGAGAGGAAAAAAAGAAGAAAAAAAAAGGTTAAAAAAAAGGTAAAAAAAAAAAAAAAAAAA

>ucsf_hc.01_1.G217B.00180
GAACCAAGGGGGGAAAGAAAAGGGAAAGGAAGAAAAAGAAAATACACAAACAGGGTTCCTTTTCCTGCAAGGTAGAGTGT
ACCGACTACCTAGCCTCTAGGTCGGTATTTTTCATATTCCCTCCTGGAGGGGCCAGAGAGAGGCACACCAGCAGGAGGAC
GCGTCCAAATCCACGATGGCCCTGTAACTTTCAGTTGCCAACCTGTAGGAATCCTTTTCATTTTCATTTTCATTTTTTTT
TTTTTTTTTGATTTAATTTCTCAAGGCAGAGAGAGACCTAGCACTGCGTATTGGGGGTAAAAATAAAAACAAAAAAAAAG
TGGACCGGGACTAAAATCTCCCAGCAACCAGCCGGCTGGGCTGGGGGAGCCACGGAGTTCAACAAGGCTCAACAACCACC
GCCAGGGACCCCCCGGCGAGGGGGCCGGTGAAAGCCTTCTACTAAATCAACGATACCTGCCAAAAAGGGGTGGCGGGGTA
TAAGGTATCCTTAAGGTACGGTAACTCCCGCGTATGCTGGGCTACGTGCC

>ucsf_hc.01_1.G217B.00181
CGTCTCATCCGGGCTTGTGCTGTTCTCTCCTCCCTTTTCTTCTTCTGCTTCTTCTTCTTCTTCTTCTTCTTCTTCTTCCT
CCTCGCATCCCCTCCCCCTTCCTCCTCCCCCCCATATACACCATCTATTTATCGCCATTCAACATATCGTTCCCTCTGGT
CCTTCGTCTTATATATCGCTTGACCCTCCCCCACCACCCCTCTGCATCGGGTCTTTGCCCATTTTGCCCCATTTTTTTAA
AACTTACCCCCCCTTTCCCCCCCCCCCCCCCTTCCCCTAATCAACCACTCTCCCCCATCTCCTCCTTGTCCTTTTGCTGC
TCTCGATTTCAACATCTGAGAAACAAACATAAAAAAGAATAAAAAAGGGAAAATAAAGGAAAAAAAAATAACAAAAAAAA
AGAGAGTGTGTGAGTGAGAAAGGGAAGTCGGGAGATCGCCTCATTCTAGCTCTAACATTTTCTTTCTTCTGATTCTCTTT
CTCTCAACCGGGAACAAATCAGTCCGTGGCTGGAACCCCGTCCGTTATTCATTTTATTTTTATTTTATTTCTATTTTATT
TTTATTTTTATTGTTGTTCCCGATCTATTTATTATCCCTACCTATCCTTAAGCCAACAGACCCGCCGTTACATTCCACTC
GCTATCTTCGACTTCGAATCCTTCCCGCGATACACACCCCAAGGAATGATCGGTTTCCTATCCTCATCTTCCTCCCCTCT
ATTACCAGCCCGCCCCTCGCAGACACGGTGTGAAAGGTCGCAACCGCCGATAGTCCTCATCCTCTCCTCGTCGTCGTGCC
TTTAATATCTACCCATCCACCTGCTGTCTGCCTGCCTGCCTGCCTGCCCGTCTCCCGCCGCCGTGTTCTTGTCACCTACG
CGCTGTTGAGAAAGAGAAAAGAGAAGAGCCATGGCCCCCACCGCCTCCAGTAGCAATCAGGCCGCGAAGAAATCTACGGG
TGCTCCAGAGAAGAAGTACAAATGCCAGTTCTGCAATCGCGCTTTCAGCAGAAGTGAACACCGCAGTCGCCATGAACGAT
CACATACGAAGGAACGGCCCTTTAAATGCTTAAAATGTCGGAGCACCTTTGTTCGAAGGGACCTGCTCCTTCGACATGAC
CGTACAGTTCATGCTAAGGATGGAGGGATCCCGCTTGTAACGGAGGGTCGTCGACGTGGTGGACAGAAAGCGGCGACAAC
ATCAAATACTCCGTCGAAGCCTTCTATCACAATAGACCCCGCGGCTCTGGGACAAATTGAGGCAAGCAGCGACGGTATGG
TTGACATTGAAACTGCTGCGATGTTAATGACAGACTTCCAACACAAGGCCGCTGCGGCAGCTACCAACCAAACCCATGAT
GGTGACTGTCGCGATACCTATTCCCCCGATCGCGCTGTCATTCTCGAGCCTTCCGTCGCATACCTGTCGGGTAACGCAAC
TCTGCCCCAAATGCCCTGGGATACGTTCATGTCCACCCCTGATGTCAAGTCACATTCGATATCATCAAGCCTCACGTCTC
AAGACTCCAATCGCAGCCATCACCACAGGTCGTCTCTCGACAGACATGGCATGGGTGCAGACAGCCTGACTCCTGCATTG
CATTCACTTGTCAACTCGCTTCCAGTCTCTGGGAATTCGACGCCAAACGCTCTTTCCCCATTCCCTTCGATGACTGGGCC
GCTGTCTCCAGTCAACTATCGTCGATCGCCTGGTCCAAGCCAAGCCTTGACTTTACCTAAGGCTCCCCAGATTGCGGACG
ATGCTGAACGAGATGCGATTATTGAGCATGTTAAGAGTAACGATGCGGTTGGTTCCCTCCCTGATACCTTCCAACTACCA
TCAACGGCCGCTTTGAATCGGTATTTGGCGACGTATTTCAACCTTTATCACCACCATCTACCCTTCCTCCATCAGGAATC
GTTCGCCCCTTCAGAAGTTTCGCCACCGCTACTTCTCGCAGTGCTGTCCATTGGGGCCCTGTACACTTTTGAACGCGAGC
ACGCCTTCATGCTTCATATTGGATCAAAGGTCCTTGTTAATCAGTTCCTTCAACATAAAGAGAATTTCGATTCAAGAAAA
TGTCCTCTCTGGGCAATGCAAAGTACTCTGTTGAATATGATCTTTGAAAGCTGGAGCGGTGACCCGAAAGGCCTAGAATG
GACTTGTTCGATCAAGAGTCTGCTCGCCAATATGGTTGCCGGTAATCGTTACCAGTTGAAGCTTCGCATAGATGCTAGAG
AAGGCGCGCGACCGACCCGTGAGCAATGGATCGAAGATGAGGGCTGTCGACGAACTTACTACGCCGTGTATATCTTCTTC
GGAATGCTGACGCTTACATTCAACCATACACCAGCTATTAGCTTTGATGAGATCGAGTCCCTGGAACTTCCTTCATCAGA
GTCAATGTGGAACCTGGAGATATCGAATGAAGATGCTTGGCGCCGATGCCTGAGCTCAGCTGCGCCTACTGTCACAGTCA
GAGAAGCCCACGACAGCCTTTTCCGTGGCGAATCCCTGAGATACAGCGCATTTGCCACTCGTGTTATGATCAATGCGCTT
TTCCTTCAAGTCTGGTCCCACAAACGCAGTTTTCAGGCTCTCCAGGATGTTGTAACAGAGTTCAAGCTACGTCTTGCGAT
CGAAACTTGGGAGAACTCTCTTGAGCTGTGTGAACCGGAAACCATCGTTGTTCCGCTCAGTACCCCTCAAAAGAGCCATC
CGCTGATATTTAATTCGATGGCCGTTTATCGAAATACTCGTGCTCGACTTGAAGTTGACTTGAAATCGATACAGGAAGCT
CTCCGTTACCATTCGTCTTACGAAGTTGCTGCTGCCATGACAGTCGCACGCGAGAAAGTCAAGCGATCCCAGGAGATGAA
CAAGGTCATCCAGCAATGCTTTGAATGCATTGAAATAGCTGCCATTCAAGGCATCAATTGGGTTGCGAAAACTTCCGCAA
CTAATTGGAGCGTGGAACACCCCCTCTGTGGTTTGGATATGATGGTGATACTAAGCCTCTGGCTCTACCGTCTGGAACAT
GACGAGGAACAGGCTACTGAAGCTGAAATGGCTATCTACAACAAAGTACGGAATCTCTTCGATGATGACGCTGTTGATGC
TTGTGTGTCGAATCTCAGTTCTACGGTCGCACGTGTGTGGGGCAACATACTGGACGGCGTGGTGGTTTGGGGTATTACCA
AGCTCATGGGCGAGTCGTTCAAGCTTCACTCACAGGCTTTGGTTGGATATGAGGATTCAATGGTGACCTCGACTTCAGAG
CATGTACTGGAGCCCATGCCCACACAGGGCCTCGCGAGTGTTGGAACAGCATATTAATTATCACCCTGGCCGGACTGACT
CTTCGGACTTCTTCACCCTCGTTTTATCCTTATTAAGTCTCGTTTCTTTCGTGCATATATCCAACCGCATACCGCTGTTT
AATTGGCTTTTGGATTTTTCTTTCGTTATACTTCCGGTGGGCTCTGCGGCGTTCACCGGATTCTCGGACTCTATTCGCAC
GATTTTTTTTGGCATGTTTTTTTTTTTAATGGTTTGAAAGTGGCATAGCAACCGCTTGCGAATCTGCGAAATTTTCCGAC
TACTTTTCTTTTTTCTCGCTCTCCTTAAATTGCATTTGTCATTTTTTTTTTTTTTTTGAAACCATTGGGAGACGCTATAC
ACTGGAACTGTGGAAAAGGATTCGGGGACAGATAAGGCAAATGGAGGCCGGCAGGGTGTTTTTTTGTTTTGCATCGGAAA
CAAGACGTCTTATTTTATTGGGTGGTCGGATTTCCAAGGCATCAAACTGCATTCTCCATGAATTTGCCCTATCCCTTATC
CCCGATATTGGGCTTTTCTTATTTATGTCGAATTTTTTTTTTTTTGTGTGAATTTGTTCTGCATCATTTATTGTCTTTCT
GAATGATCTCCCATGCTGATCTTTTTGTTCAATTTTTTTTTAAGAGAGCACACAGGAGTCCGGTCTGGTTGGTTTTACTT
TGTTGATGGGCTGTTGGCATAGACAGCATGTTTACACCGGCTGGTCCTGCGTGTTTCTATCCCCTCTTCCCTTTCCTCAT
CCCTCAACAACCCTTTAATTTTTAGTGTCTTTTTTTCTTCACCCCTTTCGCTTCTTATATATATTCAAATTTTGGTTTGA
CAGGGGAGCTAATTTGTCCTCCTCCCCTTTTATTGCTTGATTGTTTTTTATCTTTTCTTGATACCTTAATCGTTGATCAT
CGTCTTCAGCAGCTTTGGTTTTAATTGCTATTTTCGTTTCGTGCTTTCGTTCTGTGTTTTGCTTCATCCAGCTGATAACA
CAAGTACACTTTCTGCGTACGCCTTTTTCGTCTTCGTGTCAATCGCTCTTCAATGCCATTGCCCATTGCCCATTTCCCTG
TTTCTCCTTTTTTTTTTTTTATCACTCGCTTCAACACCTCCCACATTTTTTCTTCCATCTTAGTTATGGAACCCCACGCT
CGTTTGTTGACTTTTTAGAACTTTCTTTTACCTCTATTCCGAGACAATTTGTTCAAATCTTTTCATTTTCGTCCGAGCTA
TGTTCTATTTAGAGTCAAAGTGGTCAGCCCCAATCTCCGTCCTCACTACACCAACCCATTTCAATCTGTTTTTGCGTGTC
GCAATGTTTTTTTTTTTTTTATCGCGTCCTCTCTCCAGCCTTCTCCCCTCCCAAATCCAAATTGCCATTCGTGTGCATAA
TAGTCTCGGCTGCGTTTGTTGATGTTTTGAGCACTCAATCAAGGCTCTTAGCTATATTATTATTCCTCTTTTGCTGGTTG
CTTTTCTTGCTTTTTTTCCTTTGTTCTGATGCGAGTTATGTTTTGGCTTTTGATTTATCTAGCGAGTGTTTTCTGTTTTG
TTTTCTGTTTTCTCAATTGATTTTGCATGCATGTCTTGTTTTTGTTTGCCTTGCTTTCCTTGATTGTTCAATGCGTGCTT
CTTAATATTCTTATTATATCCAGAAGCTGTGATTTTCCCCCCCCTTTCATCATTATTTACTTCCATTTTTTCCCCTTACC
TTATTTATATATTCATATATATATATATATCTATACGTTATTGATTTATTGATCTTTTTGATTTCCTTCCTTTTCTCTTT
TTGCTCTGTTGTTAAATAAGATGCCATGTACTATATAGTCAGTCTACTTGAATAATGC

>ucsf_hc.01_1.G217B.00182
CCACCACGTATCCCGCATCCATCATACGCGCGATTGAGAAACCCAGCCACCCCAAAGAAGAGCGACATGCCCCACATGGC
ACGCCAGCGGGGTGCAGTGGAGCATGTTGGGGGGTTTGGATTGGTTCGTCCCCTCTACTACCAGCATGGCGCTGGTGTGA
GAGAGCTCTTTTGCCCCAGTGGCCTAACAGAGCACATCATCCTTTTTTTTTTTTTTTTTTTTTTTTTGGGTTGATATGGG
AAGAGAGAGAGAATGGAGATGAATCATAGCACACAGCACACAGCACAGCAAATAGGTCTGTTCAGCAAGCGTTTTGCTCA
TAACTAACAGGTTGCGACCACAGGCGCCCAACCCAAACTATTCTCCAGCTATCATAGTTTTGCTCTGTTCTCCTGTCCTG
TTCTCCGTAAAGGACACAGATCTCTTCCGCCTGCCATGGAGGGCGTTGCTCACATACTTTCTCGGTTTTTCATCCGCTTC
GCTCCCCAGCGCTGGCTTGTTGGTCTTTGCAAGTACCTCGATCGCAAGCAGAATTCCATCAAAAAGGACACTCCCCCTGT
TGTCACACTTCCGGGGGCCATAGTCGTTAAGTTCGGCCCTACTGCTACCCCCGGCGAAGCAGCAACGCAGCAATATGCCT
ACCAGCATCTAGATCCCAAGATTGTTCGCGTGCCGCAGGTTTATCGTTACTTCCAGTGCCAGGATCCTTCTGAACCGGTG
TGGCTCTTTGGCTATCTGTTCATGGAGCACATCCCGGGGGGCAAGACGTTAGATGAAACTTGATGTTGAGGTTTACAAGG
ACATGACAGGACGCCTTGCCGGCATCGTCGGCCATCTCCATAGCGTGCGAGGCAGAAGCGTCCCTGGCCCTGTGGGTGGT
GGGGTGCCTCGAGGCAATGTCTGGGGCTACCATGACGCTGAGGCTGAATTTGGTTCTGTGGAAGACCTCAATGCATGGGT
CAACAGACGGATTGCCGTCATCGGCAAGTCTGTCGACTTTAGATCATATCCTCTGGTGCTCTGTCATTTGGACATGTGTC
GTCGCAATATTATCCTCATGGAAGACGGCGCTCTTTGTCTTCTGGACTGGGGCTTTGCAGGTTTTCTCCCGCGAATCTAC
GAGGTCGCCGCCATTGAGTTTTACTTTGATGAATACTCAGAGATGTTTCGTCAAGCTGTGAACGAGAGTATTGTGTTGGA
GGACCGGGAGAAGAAAGACTTGGTTTTAATCAAAAGAGCTCGAGCTGCGAGCATGCGTTGCGCTTTCACTTGCGCGAGGA
TAAGCCGTCGGTATTGTTTCGTCCTCCAACTCAATCTTGTTGAAGAAGTCATTAACCCAGCAGTATACCTCGAGCAAAAA
GAGAAAAGGAAGGAAATCAAAAAGATCAATAAATCAATAACGTATAGATATATATATATATATGAATATATAAATAAGGT
AAGGGGAAAAAATGGAAGTAAATAATGATGAAAGGGGGGGGAAAATCACAGCTTCTGGATATAATAAGAATATTAAGAAG
CACGCATTGAACAATCAAGGAAAGCAAGGCAAACAAAAACAAGACATGCATGCAAAATCAATTGAGAAAACAGAAAACAA
AACAGAAAACACTCGCTAGATAAATCAAAAGCCAAAACATAACTCGCATCAGAACAAAGGAAAAAAAGCAAGAAAAGCAA
CCAGCAAAAGAGGAATAATAATATAGCTAAGAGCCTTGATTGAGTGCTCAAAACATCAACAAACGCAGCCGAGACTATTA
TGCACACGAATGGCAATTTGGATTTGGGAGGGGAGAAGGCTGGAGAGAGGACGCGATAAAAAAAAAAAAAACATTGCGAC
ACGCAAAAACAGATTGAAATGGGTTGGTGTAGTGAGGACGGAGATTGGGGCTGACCACTTTGACTCTAAATAGAACATAG
CTCGGACGAAAATGAAAAGATTTGAACAAATTGTCTCGGAATAGAGGTAAAAGAAAGTTCTAAAAAGTCAACAAACGAGC
GTGGGGTTCCATAACTAAGATGGAAGAAAAAATGTGGGAGGTGTTGAAGCGAGTGATAAAAAAAAAAAAAGGAGAAACAG
GGAAATGGGCAATGGGCAATGGCATTGAAGAGCGATTGACACGAAGACGAAAAAGGCGTACGCAGAAAGTGTACTTGTGT
TATCAGCTGGATGAAGCAAAACACAGAACGAAAGCACGAAACGAAAATAGCAATTAAAACCAAAGCTGCTGAAGACGATG
ATCAACGATTAAGGTATCAAGAAAAGATAAAAAACAATCAAGCAATAAAAGGGGAGGAGGACAAATTAGCTCCCCTGTCA
AACCAAAATTTGAATATATATAAGAAGCGAAAGGGGTGAAGAAAAAAAGACACTAAAAATTAAAGGGTTGTTGAGGGATG
AGGAAAGGGAAGAGGGGATAGAAACACGCAGGACCAGCCGGTGTAAACATGCTGTCTATGCCAACAGCCCATCAACAAAG
TAAAACCAACCAGACCGGACTCCTGTGTGCTCTCTTAAAAAAAAATTGAACAAAAAGATCAGCATGGGAGATCATTCAGA
AAGACAATAAATGATGCAGAACAAATTCACACAAAAAAAAAAAAATTCGACATAAATAAGAAAAGCCCAATATCGGGGAT
AAGGGATAGGGCAAATTCATGGAGAATGCAGTTTGATGCCTTGGAAATCCGACCACCCAATAAAATAAGACGTCTTGTTT
CCGATGCAAAACAAAAAAACACCCTGCCGGCCTCCATTTGCCTTATCTGTCCCCGAATCCTTTTCCACAGTTCCAGTGTA
TAGCGTCTCCCAATGGTTTCAAAAAAAAAAAAAAAATGACAAATGCAATTTAAGGAGAGCGAGAAAAAAGAAAAGTAGTC
GGAAAATTTCGCAGATTCGCAAGCGGTTGCTATGCCACTTTCAAACCATTAAAAAAAAAAACATGCCAAAAAAAATCGTG
CGAATAGAGTCCGAGAATCCGGTGAACGCCGCAGAGCCCACCGGAAGTATAACGAAAGAAAAATCCAAAAGCCAATTAAA
CAGCGGTATGCGGTTGGAT

>ucsf_hc.01_1.G217B.00183
TGTTGGTGCGTCTGCTTCTGGTGCTGCGGACGGGGATGGGATGGCAGAGGACCTCTTCCATGGTCTCGCGGGCTCGATGG
GCTCGCTGGGCATCACCACGCTGCTCGAGCTGCGTCTCATCGAGGCGCGGGCCTTCGTCGAGGTTTCCTACCGGCCCGTG
TCCAGCGTGCACGAGGCGGTGGAAACGGTGCGGTCCCAGGCCGCCCGCCCGCCGGGCGAGGTTGATTATGTCGACGCCAT
CCTTTTCAGCGCCGAGATGGGCGTGGTTGTCTCCGGCCGGCTGACGGATGCCATCACCACCCCCGACGGACGCATCCAGC
GCTTCTCCCGCGCTCGCGATCCGTGGTTTTACACCCACGCGCAGGAGCGGGTGTCCCAATCGTCACCCTCCGATCCCGCA
GTCCCCATCATCGAAACGGTCCCGCTCACGGATTACCTCTTCCGCTACGACCGCGGCGCCTTCTGGACCGGCTACTACGC
GTTCAAATACTTCCGTGTTCCCTTCACGGCCTTGACACGCTGGCTCCTGGACGGCTTCCTGCATACCAGAGTCATGTACC
ACGCCCTGCACCGCAGCGGGTTCGCGCAGAAGTATATCATCCAAGACTTGGCGTTGCCGCATGGCGCGGCCGCGGAGGAG
TTTCTGGACTTTGTGCAGCGGGAGAGTGGAGTGGGGGATCGGGTGGGCGGCTGTTTCCCCCTGTGGCTGTGTCCGCTGCG
GCTGCGGAGGAGGGGCCGCGGCGCAACAAACTTTGGCTCGATGCATCCTAGATGGGTGCAATCGCAAGCTTCGCACCCAC
CCCCGTCCTCATCGTTGTCGGACGAGACACCACAACCCGATGATATGCTTCTCAATGTCGGCCTCTGGTGTCCGGGCCCG
CCCACGGCGGACGCCTTCGTCAAGGTCAATCGCGCAATCGAACAGAAGGTGAGCGCGCTACGGGGGACCAAATGGCTCTA
TGCCCATACGTATTACACAGAGGAGGAGTTTTGGGACATCTATGATCGGCAGTGGTATGAGGGGCTGCGCGAGAAGTACG
GGGCTAGCTACTTGCCAG

>ucsf_hc.01_1.G217B.00184
AGGGAAGGTAGCGGTTGCGATGGGTTTGTTGGTTTTGGTCTGGGCGCGGTGGTTATGGGAAGCAAAGCCGAAGGAATAAT
GCTCTGGAAAAAGCAGAGCTTATCAGCAACTACTGGGAGGTGGCTCAATTTTTCTTTCTTTCATTCATTCATTCTTTCTT
TCTTTGGGAGTGGCGGCGCATCTTGGATCAGCGCAAGTCTTCGTGAGCCATCAGATCTGGCAGCAGAACTCAGGTTTTTG
GGATATTCAGAGGTTCAATGATTACGCTTCTGGAAGCCATACTGCGGATTCTGAATGTGGTGGAACATCTGAAAGGATGG
TGGTGAGCGAAATGCAGGGGCTATTCTTTGGGGATAGATCTCCTTAACGCCCGTTCAAGATATCTCTCCCAATGATAATA
ACGGCGCAACATGACGAAGACAAAGGCGCCGTAATTAGCGTGCACTGTGCGCATTGTGATATGTATAGTCTATTGCATTT
GTGCAGTATATCAGTGCGTTCTTATTTCTAGAGTATGGACACATGTATAGCGAGCGCATCATATTTAGACATGACATGCC
TGATTATTTGAGGAGAGGGAGTGATGCGTTTAAAATGGAATTGGTAATTGTTTATTGCTGATGCAGGCTCGGTAGAACCG
TGGCCATGACAGTATTGCTCATGATTGTGATCATTGTATGTATTTTGTAGGGAGATAATTATTTGGGATTTAAGGTGGCC
AGTGAGGGGGATGTCCACCCCTTTTTGTTCGGGTTGTTGTGGACTTGTCATTTGGAGTTGATTTGGGTAGTAGCAGATAG
TGTGGATACTGTACCTATATATTTAATCACATCATACGG

>ucsf_hc.01_1.G217B.00185
GCAAACAGAAAAATAGATGATGCGGCGGCTGTGGGTTTCCAATGGTCCGAAAACCGACATTTAGGATTCTAGAAAGATTG
ACGACAAGTAGGTCTCCTCGGTCGGTATTCTGCCAAAGAAATAACGATGAATATTAGGGCTTTTGTCGATCCATTCATAG
CGACAGCCTTTTTTCCACATCTTTGGCACTACCTTAATAGACTGGCATAAACCTTGCATGTCGTCTTGAATAAAACTGGC
CAGTGGAACGGCGCCCAAAGCTTGGTTTTTGGCCGATATTTCCGCTCAAATCATGAGCCGCCCGTCTGCTTCGGGGATCG
GGATCTCTGTCAATGTCAATGAATGGATGATTTTCTGGTTCATCCATGGTGCTGGAATGGAAAAGCGATCACTAGCAGCC
TATACAGGAGGATGTGTCATGTCAGTGACTAGTACCTACTCGAGATGATGAGTTAGAGGTCACTTTATTGTCTTTTTCCA
TCCATTTCGTTATTAAGAAAAAGGGGCATGCGTTTGATGATGCCCGATGGCCGGTGCCATTTTTATATAAGGGATTTTGG
ATATCCTGCGGCCGTTGCAGGGCGTTTGTTTCTTTGAGGACGATGCCAGTATTGTTTCTGTTTTGGGATTTTCCTGCACG
GTCTAATTCTTATTGCACATTTCAACACATAGTGATGTACATTTACATGCCTGGTCTCCATGGTAAGGCGTCAAATGGTG
CATCTAACCCCGGAATTTGGCCCTGGCGCCCGACACTCCTTGACAGCTTCCTATAAAGTTCGCTGTGTTTCTCCTTCGCT
CATCGAGTTCGGCGGCACTGGCGTCTATTCAATGCCTGTTCTGTTCTCTGCCTTCGTCGTCAGTTTCACTTCTTCGTTGT
CGTGGCTTCTCCTCAGTAGTAGCAGGCATTTGCCCGCTCTGTTTCTGCGGTTACTTGGGTGTTGTTTGAGCATAGGTTTT
CACCCATGCTCATCTTCCCTGGGCCGGTAAACTGTTGTCGTATACCTCTAGTTCCTGTTGACGAGAGGCAATCACCATCG
CCACTGGATCAACCTGAGAAGAACTGTATTGTTCGATAGCACTCGGAATTTTGTGTCCTTTTGCTTTCCCTGTTGTCTGC
TCATCTCTGCAGGTTATCAAGCCTTGATATTCTCCCCCACCTGCCTGCTTGCTACTCGCCGCTCATTCGTATCTACGGAT
CTCCCATCCCAGTCTCTGGATACGCTTCAATGGCTCCTCTAAATGAGCTTCACACGTTCACACGGCGGCACGCGCCATTC
CACTCCGGGGTGACCGACCTTGTCGTTGTGCAACTCCTCATGCCCAGTATCGCGATCCTCTTGGTTGCCAATCGTATTTA
CTTCCGCGTAAAGTTGGCTAGAGTTTTGGCATGGGATGACTATGCCATTATTGCTGCTATGCTTTCGTGCATTGCGATGA
ATACTATCCCGCTTGTTGGTGTTTCTTACGGTTACGGGAAACCGTGGAATGAGCTGTCGAAATCTCAGCAGCTCATATCC
ATGAAGTTGTTTTGGGCTGTGCAAATTGCCTACAAATCCACTCTGAACATCTGCAAAATGTCAATTCTCCTCCTATACCG
GCGCATCTTCGCAACCCGCAAATTTCAAATTGCAGTCAACATCGTCTTTGTATTTGTCGTTCTCTATTTCATTGCCTCCG
TCGCGGCAAACCTTCTTGAATGCAGGCCGGTTGCGAAAAACTTTGACATGTCAATCCCAGGCACATGCATAAATGTCACG
GCCCATTGGCTTGCAAATGCTATTTCAACATCAAGCAGCGACATTGTCACTCTTCTTCTCCCCATGCCTGTGATTCATAG
ACTTCGTCTTCCACCTCGACAGAAATACGGTTTAATGTGTATTTTTGCCTTGGGAATATTCGTTTGCGTAATATCGGTCA
TACGCATGACAACCATCCCCTTTGGCTCACAAGCCCATGACCGAAGCAAAGGTACTGTTAATACTTTGATGTGGGCCATG
GTCGAAGCCAACACCTCTATAATTTGCGCATGCCTCCCCATGCTCCGCACACCACTCTCGATGCTCTTCCCAACTCTTTT
CCCCCCATTCCACTACGGGGGTGAGACACTTTCCCACCAAAGCTCGATAACCGCCGCTGAAGCCGCTAGAATTTCAGAGG
ACCCCGAACAGATGCAAGAGGAACAGATGTTGAAGTCATCAAAAAGTTTATTGAAAACCACTACGATACAGGTATCGATC
AGCCAGAAAAATGAGGAGGGTCCACGTTCGCCAGGAGAAAGGGAGATGGAAAAGGGTGCGTGCCCACTGCCATCGACAGA
GAAACAAGGAAGTGATGATACACCGTTTGATATTAGTGCTCCCAGACCTATGACGCCTTTGCTACCTCTTTCTTCCTCTC
CAGTAACTCCTTTGCCATCCCCCCCCCCGTACGGGTCTAACACAACGTCCAACGTGGGAGAGTAAGGAACTATAATTGCC
CAAACAAGTCAATTCATTGGAAGTGAGAATATTTCGGCACACATAGTGCTTTCCAGAATGAATATACGTCTAGAGTCGTG
GATAACCCCACTAACTATTTCGCCTGGTGATCCAAGATTTCCTTCCTTCCATTCCCCGCATCCGCGCTCAAATTTCAGAT
TCTACAACCATGTCGCACATTCTTTGTCCTAGTTGAGTTTCTTTCACCCATGGAATGACATGAAGTGACCCTTTTTTTTT
TTTTTGTTTGATGACTTTTGTCTCTAAAGTCACAAGCTATATAACTTCCAGGGGTTTCGTTGTTTATATCATCCGTTTTC
CCCTTCATTGCTTCTTACCGCAATTATATTACTCTTTATACTATTTCTCCCTTTCAATCAATAAATGGGCGGTTTATATA
TGTGCGCGATTTTTTTTGATCATTTCCTTGGGAGTTTCCGCTGAATGTTCTTCTGGAGTGATGATTTGATTGAATTATAC
TCCTGAAACAGAAAACGAGCTTTCATGTGATTTTAAAGCGAAGCGTTGGTAATAGTCG

>ucsf_hc.01_1.G217B.00186
CCATCTCTCATATAGCTTCATTCTTCTCAGAAACAGCAGCTATTCTTTTTCAACCTGGTTCGCCATATCAAAAATTGATC
AAATATATCGGTTGCCTTCTCCTCCACATACCCTGTGAAAATATAGCTGCATTCTCAACCACCTCCCGAGCCCCTTGCTC
GCAATGGAGGCAGCCAGACAAGCTTGGGAATTTGGAAATTCCCTCCAACTCGTTGACCCACAACGTGATGCGCTCTACAA
TTATGACCCTGCCCTCCATTCCGCCCTCACCGCCCAAAAGCCCTGGTCAACCGACCCACATTACTTTAAACACATCCGCA
TCTCCGCCGTTGCACTGTTAAAAATGGTCATGCATGCTCGCTCCGGTGGGAGTATAGAAGTCATGGGCCTGATGCAAGGT
TACATCGCCGCCAACACGTTCATCGTCACCGATGCCTTCCGTCTTCCAGTGGAGGGCACAGAGACCCGTGTCAATGCTCA
GGAAGAAGCAAATGAGTATATGGTCACATATCTACAGGCATGTCGGGATTCAGGACGACTCGAAAATGCCATTGGCTGGT
ATCACAGTCATCCGGGCTATGGGTGTTGGTTATCCGGCATCGATGTCTCAACGCAGGATACACAGCAGAGATATTCCGAC
CCCTTTGTAGCTGTTGTGATAGACCCTGATCGTACGATATCCGCCGGCAAAGTTGAGATTGGTGCCTTCAGGACCTTTCC
GAAAGATTATACGCCGCCTAAAAATGAGCACGATGACGACGACGAATACCAGAGCATCCCATTGCATAAGGTGGAGGATT
TCGGCGCACATGCTGCCCAATACTATTCGCTTGAGGTTTCTCATTTCAAAAGCACTCTTGATACTAAAATACTTTCATTG
TTGTGGAATAAGTACTGGGTTGCCACGATTAGCCAGAGTCCGTTGTTTACGAATCGCGAATACGGGAGTAAGCAGATTCA
CGACCTGGGGCAGAAGATGAAGAAGGCTACTTGGCAGATTGATCATAGTTCGTCACGGGCTGGGGGAGGTGGTGGAGTTG
GAAGCAGCGCTGCATTGCTAGTGAAAGACCAGCATCTAGAAAAGGTGGTTAAGGAGGGACAGAGAATTGTGGGCGATGAA
GTGAATGGGCTGATTGCTGCTGAGATTAAAAAGGCGTTATTCTATGGCATCGGACAGGGAAATACTCAAAGGGCCACAGA
TGAGCAGACGCAGGAGGCGTAGCTTTATTTGAGGTTAATTTCCATTCCCTAAGCCACCAGCTTATGACTCTCATTGTTCC
ATATAAACCTTTTTTTTTTTTTTTTGTATGTCAACAAGTGGACATTATACCTTCCCTAATGACTAATGCCATCACAATAG
AGTTGAGATTATTACATTACTTACACAGTGTTCTTTTTACTACTCTTATCACAGGTGAATTATTCATCTTGCGTAACTGG
A

>ucsf_hc.01_1.G217B.00187
CCACCGTCGACAGTTCCAGACTGGTGCTTGCCCTCTCCCTCTTATTATGTCTCATTTATGTTGGACATGAACATAATTTT
TATTACAGCGCCATCGAATTTTCCATCTATCGTCGCTTTCTACGCGCATTATCGCTGAATGCTTCTGTGAAACCACCCAA
AGAACTGCTATAGTGCTGTTTTCGTCTCCACGAAACGACCCATCTGCCAACGGCTAGTTTTAAACTTCTGCTCGCGTCTG
TCGTGGAGTCACGGTAAGGCTGTTTCATGGCAATGACCATTGATACTGGCTACCTGACCACGCAGGTCACCTCTATCATC
AGTCAACTGCATGGACTGTTTGACGAGATAGGCGTCCCTAGTCATGAGCGCGAGTCGCGGGAGCAAGAGCTTTTCGCATC
CCTATCAGACACCCTCCAGAGCCACCTCCGGCGCGTTAATTGTGAGAAAAATGACATGCTCGATGAAGCGCAACAGACAA
TTCAATTGATTAAACAGATGGAAGCATCTCTAGATGACTCCACCAAACATACCCATAAAATAGATGACGGAGATCTCCGT
ATTACTTTCCCACTCAATCGCTGCCTGCAGGTATTGAAAGAGAAGTATTCCATCATCAGTAAATTACATCGCGAAAGATT
TGAGCAAATAAAAAAGCTCGTCCAAGCCCTCGAGTCTTATTCCTCCCACCTTGAGCCATCATTTGTGAAGGTCCCATTGC
CTCCAACCACCGACGGGTCTGCCATTCCTCCCACCTTTGACCTCTCGCCATCATACGCATCAGCCCTGGACAAAGAATTC
ACTCGGGTTTATGAAGAATATACACGTCGTGTCCAAGTAGTGCAGAATATTTCGGAAGAAATAGTAAAACTCTGGGCGGA
GCTAGGTACTCCGCAAGCACAGACTGACTCCCCAATTGTTAAGCATTATCGCGAATCGCCTGAGCAGTTAGGATTGCACG
AATCAGATCTTTCCTCACTTCGTGAAAAGCGAGATAAATTAATCGACGAAAAGCGCGGACGCGAACGGAAAATCAACGAA
TTGCGAACTGCAGTTGAATCATTATGGAATCGCTTAGGGGTTGAGGAATCTGACAGAAAAGGCTTCCTTGCCGGAAATCG
CGGATGTGGTCTCAGGGTGATCAATGAGTTTGAGGACGAACTGAGCCGCTTGAATGAGTTGAAGCGACAAAACCTTCACT
TGTTCGTTGAAGATGCTCGTTGCCGACTTCAGGAACTTTGGGATAGCTTATTCTATTCCGAGGAGGAGATGCTTGACTTT
ACTCCCGCGTTTTCAGATGTCTACAGTGATGCTCTACTTTCAGCACACGAGGCAGAAATCGAACGTCTCGAAGCACTAAG
AGAGCAACGCGCCCCTACACTTGAACTGATCGAAAAGCACCGAACTCTTGTTCAAGACCGTGATAGCCTGGCGGCTTCTA
GCCAGGACGCCTCTCGTCTTATGGCTCGCGGAAATAAGGGTGAACGCCGGGATCCCACCAGGCTTCTAAGGGAAGAGAAA
ATGAGAAAGAGGATTGCGAAAGAGCTACCGAAAGTCGAGGCAGAGCTGCGCAGAGTCCTCGAACAGTGGGAGGATGAGTA
CGGGAGACCATTCCTCGTTCACGGTGAGCGATATCTGGATGAATTAGCCCCTCCCGCGGCAGCGAAAATTCCACCACGAT
CAAAAACGCCAAGTGGACCACCCCAACAGAGGGGTGCAAATTCAGGGAGACCGCCATCTTCGATGCGCGGTGGTGGATCG
GTCAGAGCATCACAGCCTCCATCGCATGCGAAGACTCCCACGAGGAGTGGTACCTTGAAACGTAATGCCCCAAATCCAAC
TACCGGAAATGGCAATAAATCGCCTACGAAAATTCCATCCCGTGCGCCTCTTGCGAATATGCCTCATGGGAGTAACTCTC
CCGATCGCCGTCCACCTCAGTCTTTCTCCTCCAGCATTCGTGGCAAGATGCCACCTCCCCGTGCGCCACCTCCCAAGATG
CGAGATCTCAATGCCGCTGCGCGGCAGGACATGTCTCAGAACTCATTCTATGCAGACGTAGATCATGGCAACAGCGTTCT
GTCATTATCAAACTCCTATGTGAGATCAATTACGCCGGAGGATGTTTACGATGATCGAAACCAGCACTCCTACTTGAGTG
CTTCGATGTCCCAGTACAGGCCCGGTTCATCTCATTCAATGGTGCAATCTTTCAACCCGGCTGCTAGTGTCCAAAACCCA
AATTATTACAGCCATCAAAGACAGCAATCACAACCGCAACTGCAACATCAACCGAAACTTTATATGCAACAACAGCATCA
ACATGAGCCAATGGGTCCCCCTCCGCGACCAGCTAGTCGACAAATATCAAATACCTCCACTATACAAACTGCCACATCAG
GATCTGAAAATTGGGAAACATATGATAGTGAATCTGAACCTGAAATCGACGCCACGGACGTTTATTACGCCAAACTGAGA
GCCGCCCAAGGCAAGCGGCTTGGAGGAGATTTGCATATTGGAGCCATGGACACTCTGGCTGGAAAAAAGGCTAAAGGGAT
CCGTGGAGTTGGCGTGGATGAGCAATATCTTGAGGAGAACGGTCAGGTTATGAGAGTCGCTGGCAGCGATGCTGGCTGGA
CTGACGATATGGAGACTTACTAACTAACGCATGGCAGTTTCCAGTTTCTTTCTTTTTTCTGTTTCTATTTGAAAAATGAA
AAGCCTGCTGCTGAAATGAGTTGTTTCGAAAAACAACTTCCAATGCGGAAATGCCCCTGATGAAGCCGGATGTGTTATTT
TGCCTTTGTAATTAAATGGACGACTCTGACCCGACTTAACTGATTTACGCCAATGATGAGAATCTGGGTCCCTTGTTCTG
TTGCTTGTCAACAAAGTTTTGTATAATACGCCCTTTCTCCCACCAGTCTCCCATCGGGCTTTGTCGTTTGTCGTTGTTCC
TTTCCTCTTTGCAATTTTGTCGGATGTGCTTGTGATCCACAAGTTTCCTACTCCTCTCGCCTTCGGTTTCTCCTCACACC
GTCTTCCCCCCAAGTTCTACATTATTTTCAATTCAGGGGTGATTACCCTCTTTCTTGCTTTGTCTCGCTCCTTCCTCTGC
TTCGCGATTTTGTATTTGTCTCCCGTTTTGGGCTTTTTTTTTTGGAGTTGTGGTTGTATTTTGTCAATTTTGTTTCTGGT
AAATTTATCCCTTCGCGAGTACGCTAACTCTATTGCATTTCTGGTTTTCATGCGTTTAGTGTTTTCAGCCTTTGGGACCT
TTCTTCTGCTTCCTTTTCCCTCCGTTATCCTTTTTTCCTTTTATCCATTTTTTTTTCTTTTTTTCACTACCCGGCCCAGT
GTTTTGTTTGACGAGATGGCCTATGCAACCTACGAGTATCTTTCTACCTTTCTATTTTCGTACTTTATGGGGTTTTTATC
GACGATATTAGTAGCCTTTATTTTGTCGACTATTTCGATTTTTAATATTCGTGTTTTGTTGAAGTTTCTTTTCATCTGTT
ATTATTGGCTTTGACGACAAAAATTCAATTCGTTACTATATG

>ucsf_hc.01_1.G217B.00188
GCCATCAAACCCGTGAATTGCAACGACGTATTTAACCGAGCTCTGTTCGGCCACAGGACTAGAATTGTGAATTTCCTTAC
TATGCCATATGATTTGCTATTGGAATGAACGTTAATTCTTGTTTTCCCCTGCATTGAACCTTACCGTCCTGACAATGAAG
CCGCCATATCGGCCAAAACGCGCCATTTCTCCCTGTATATTCTGCGGCGCAAGGTTCTCTACAACAGCAGGTCGTCTTGC
GCGGAAGCAAAGCAAACTACTACCGGACTCCCCGGCGCGCACTCGTTTCGCCCCGTCTCCTACGGGATACCTCCACCTTG
GCTCGCTTCGGACGGCCTTGTTTAACTACCTTCTCTCGAAGCGAACGGGCGGCCAGTTTCTTTTGCGGATTGAGGATACG
GATCAGAAAAGGATTGTTCCTGGAAGCGAACAAAGGCTGTACGAAGATTTACAATGGGCTGGACTTTTGTGGGATGAGGG
GCCCATTGTCGGCGGCCTGTATAGTCCGTACAAACAGTCCGAACGGACATCCTTGGGAATATACGGGCAAGAGATCCGCA
AGCTTATTTCTGCGAATCATGCATACAGATGCTTTTGCTCCCAGGAGCGTCTCGATACTCTCGCGAGGCATAGAAATGAC
CTAGGACTTCCACCTGGGTATGACGGAGCATGCAGGGAAATATCGCCAGAAGAGGCTGAGGAACGAGCGCATAATGGCGA
GCCAAATGTTGTCCGTTTGCGTGTGACCGGACCATTTCCTATTTTCACGGATCTCGTGTTTGGGAAAATTGGTCAGAATC
AGACTGCGGGCGCTGGCCGGCTTAGCAGTCAGCAGAGCGACCCTATTTTACTCAAATCGGACGGCTATCCAACCTACCAT
CTAGCCAATGTGGTCGACGACCACTATATGAAAATATCGCATGTTATCCGGGGCACGGAATGGATGGCTTCGACCCCTTT
ACATGTTGCGTTGTATAATGCTTTTGGATGGGAGCCACCGGCATTTGCGCACGTCCCACTCCTGACCGAGAAAAGTGGGC
AAAAACTTAGCAAGCGTAATGTCGACATCGACATCTCATTCTTCAGAGATAAAGAGGAAGTTTTCCCTGAAGCTCTGAAC
AATTTCGCTGCGTTGCTAGGCTGGTCACATTCTCGAAAGTCTGACATTTTCAGTTTGAAGGATCTGGAGAAAATCTTCGA
TCTCAAACTCACCAAAGGAAATACCGTCGTTTCCTTCGAAAAGTTGTGGTTCCTTCAAAGTGCACATGCGCAGCGATATG
CGACCGAAGGAGGGCCCGAAGCCAAGTCCATGGTCGATCGAATAGAAAAAGCTGTGAGAGCACAGTTCACAGACGAACAA
CTCTCTCCCCTGCTAAAAAACCATACGCTGGGCGAACGCATTGCCTCCATAATCCGGGAAGGCGGAGCTCGCGGCTATAC
AAACGCAGCCAAATTCATTGAAAATAACATGCCCTTTTTTACCTCATTCCTCAACCGGCCCCCCTATAACCCTACCACTC
CATCTCCACCCCAAGAAAAATCCCAACCCAAAAGCGAGACCGAAACTTCCTCCGCAATTCCTCCAACTACCACCCCAATC
GTAGCCCTTCACACGGCGGCCGCAGCTCTCTGCCTTGTCCCTGTTGAGCACTGGACCATAGAAACCCACAAGCAAAACAT
ATCTTACCTTGTCGGCGATTCCTCATACTCAACTCAACTTGTTTCCTTTTCCCCTTCCTCACCTTCTTCCCCCACACAAA
CACAAACACCCTCAACACCAGCGTTCGCCTCCGAAAAGCAATTCCGTAAAGACCTCTATCACTATCTCCGCTGGGCATTA
TGTGGTGGAGCGCCGGGAATAAGCATCCCAGCAACTATGGCAATATTAGGCCGGGATGAATGTGTCCGGAGACTGCTGGA
GGCGAAGGAAATGACTACGCCTTTGCAGCACGAGAGTGAAAATTTGGCTGGTGGACAGGGTGGAAAGCTCCAGGGAGGTA
TTTTGAGTTAGTTGCAGAGCCAAAATGGGTGGTAGTATTGCTTAATGGCGAGGTTGGTGGTTTGCTATATTATTACCAAT
GTACAGTACTTATATTGCATATTATATTTATCGTCATTTTTTGGTATGACGGTATTCTGAATTCTGAGTTATCCGCTACC
ACTGGCACGTTCTTTTCGATCTATAAGTGTAGGGTATACGGAGAGTATTCTCCCACAAAAATACTCTTCTACGAACTTAT
ACTGTACTTCATTTCCATTGCGCAGCGAAC

>ucsf_hc.01_1.G217B.00189
TTCCAACAGGCAGCTCAACACCATCACTGTCATCATATAGAGACGGCACGCATATTCTGCTTGTCTGCTGCTTCCTCAAG
TCGCTCTTTTACCCGTACATACTATTTGTTAGCCCTGAGGATCTAAAATATCAGTGTTTTTCCTGTTTATCAAAAATGGA
ATTTGCTGACGGTGAGACGGATTTATACAATATATTGAACATCGACAAATCTGCTACGAAAGAGGATATACGCAAGGCTT
ATCGCAAGGCAGCTCTTGCGCACCATCCCGATAAAGTTTCCCCAGAAGAACGAGAGGGAGCTGAAGTACGCTTTAAGGCC
GTGAGCCAGGCTTATGACATCCTCTATGACGATGAGAAGAGGCACATCTACGACACCCATGGAATGTCGGCGTTTGATGG
GTCGGGACGGGCTGGTATGCAAGGCGGCCCCGATCTCGATGATCTCCTCGCGTCGATGTTCGGTGGGGGGATGAATATGG
GAGGAGGCATGCCGGGATTTGGCGGGCCAAGACCTAGCAAGCCAAGAAAGGGACAAAACGAGGTTCAAGAGTATTCAGTG
AGTTTGGAGGACTTGTACAAAGGCCGGACCGTCAAGTTTTCAAGTACAAAAAATGTCTTATGCAGTCTCTGTAAAGGGAA
GGGTGGGAAAGAAAAGGCTACACCAAAACTGTGCTCTACTTGCGGGGGTGCTGGGTACAAGGAAACCTTGGTACAAGTAG
GGCCGGGCATGGTCACCCAGGCTATGGCGGAATGTAAGGTGTGTGAAGGCTCAGGGAGCTTTTTTCAACCAAAAGACAAA
TGCAAAAAATGCAAAGGGAAACAAGTCACGGAAGAGCGCAAGCTCCTCGAGGTCTATATTCCACGTGGCGCGAAACAAGG
TGACAAGATCATATTGGAGGGAGAGGGAGACCAGCTGCCAAACACAGAGCCAGGAGATATTATATTCCATTTAGAGGAAA
TAGAGCATGAAACATTCCGACGAGCCGGTGCGGATCTGATGGCCGATATTGAAGTCACGTTAGCTGAGGCGCTCTGCGGT
TTCTCCCGTGTAGTGCTGAAACACCTCGACGGAAGAGGCATCGAGATCACACACCCTAAAACAGAAGGTTCTGTTCTGAG
ACCTAACCAAATCCTCAAAGTCGCAGGAGAGGGCATGCCTTTCAAGAAAAGTGATGCGAGAGGCGATCTGTACTTGGCTG
TCCAAATCAAGTTCCCGGATGATGGGTGGGCTTCAGATCCCACTACTCTTACGAAGCTACGTGAGATCCTTCCTAGACCG
GGCCCTACCATCAAGGCCGAAACGGTAGATGATGTCGAGTACGATCCGAAGGCAAGCCTCGGGGAGTTCGGATCCAAAGA
CACCCAAGGAAACTCAGCTTGGGAGGATGAAGATGAAGAGGATGGTGGACAAGCACAATGTACGACACAGTAAAGGCCCG
CATAGCCTATTAAGCTCCGGAATCGCATACCATATTTCTTGCTTTCATTTTTCATTTTTTCCATTTTTATTTTTTTTAGA
ACTTTGATCCCCGCATATCGTGAGAGGCTCTCTATTTCAGCGAAAGCCAACTGAGCATATACCCTACAAATTGTTGGAAG
TCTGGTATTCCAAAATAATCAGTTATCTCCGTTTCTTTATTCCTTTTCCCTGCTTCCGCTAACGATAACCCCGGCCCGTT
CAACGGCGTGTTGGATTATGTGCCTTCAAAAAAGTTGGCTTCAAGCATCTCGAAATGAAGTGGCAGTGTGTGATGTAATC
ACAACTCATTTTCTTATGATGATGACTACGATTTTTTTACCGCCATGAGCCAGAATCTGCATCTTGCGTTTACGTATTGT
TTTCTTGATAAAGATAGATGGGTATTAATGTGTTAATATCAAATTGACTGGCTTTCAGGTGGAGCCAGCAGATAATTTAC
GTAGACAAGGCGTTCTTCCGTTTCGTTTCTGTTTCTGTATGGGCAGCAAAATCGGAAAGACAAAAATAAGAATAGATGCC
TTTGAACGTGGTGACAGGGAGAGGAGACGATCAAAGTAGAGCTAAATGGGAGGTGTTCGCAGGATTTCCGCCAACCCACT
ATATCTA

>ucsf_hc.01_1.G217B.00190
ACGGACAACCGAGGCTTGTCCGTGAAGTTCAACGTTCAACGTCAATTTCTGGCTTGATAAGCACTCTTGGTGTTCAGCAA
TCGATAAATAATGGATCGACCTGCGCCATTCAGGCGAGTTAACACCATTCACGATATTGTCAATTACTAAGATATCCTTG
CGAGGAGCCATAACAATGGCCCCAACGGAGCTAGAACTGAAAAAGCGAAGGACGAGAAATGACTATCCATTCCACTTGGA
ATATCGAACACGATGGTCCGACAACGATATGTACGCCCATCTAAACAATAGCATATACGCCTTTCTCATCGACTCTATCG
TAAACACTTACCTAATAAACCACTGTGGTCTTGACCCTTTCTCTGCGCGCTCTTCTGCTCCTACCTGCCGATCACTCAAC
TACAGCATCTCAACTTCCGAACGTCCAGATGCACCCTCCCAAATTGGACTTGTCGTCTCCTCGTATTGTGATTATTTCTC
TTCCGTTACATTTCCAGATGTGATAGACTTAGGCCTGCGCGTTGTCAAACTTGGCAACTCAAGCGCGATGTATGAGGTTG
GCATTTTCCGTCGTGGAGAAGCGATGGTCAAGGCTGTCGGTGGGTTTACGCACGTGTTCGTGGAGAAAAGAACTGATATG
AAGTTTGTAGCAAGAGGCGGAGGTGGAACGGCAAAACGGAAAATGGATTGGAGGATCCGGGACGGCCTTGAGAGGCTGAT
TGTAAAGGAAAAGGCAGTATCGTCAAAGCTCTGAAAGCTCGACCGAGTGTAGTCCTATAATGGGGGGCCAATTATATCTT
GGACTCAAAGTGATATATGGAAATTGCAGCGTATGGTAACGCAGCAGCATGTAAAGTCATTAAGTTAGCGATATAAATGA
AATCATTTAATACTG

>ucsf_hc.01_1.G217B.00191
TACTAGCACCTTATCGTCAATCGCTTCCTTTCGATTGTTTTTCTTTCAATCTATATTCCTGGCGAGAACACCTTCATCGC
CCCTGGCGCCCTCTCGAAACGTCCTGGCCTGTCTGGCTCGGCGGGGTCGATATCTCACTTCAAATATGGCCGTCACAACA
GTGGAAAGCTCATTTCCCGTGAAAGAGAAGGAAGTTTTCGAACCACCCTCCGATGTGGTGGTAACGCCTTGTGATCCGTT
ACCTAGACCTTACTACATCGAAGGGGGCTTGCGCAGAGTTGCACCATACCACTACACGTATAATACCTATTGTAAAGAAA
GGTGGCGGGGACGAGGATTATTGGATGTTTTTGGAACAGAGTTTAGAGATAGACCGAAGGAGTATTATCAAAAAGCCATT
GAAGACGGTGCTGTGTGCATAAACGGAAAGGCAGTTTCCATAGATACGAAGATCCAAAACGGGGATGTGATTTCGCATAC
GCTTCACAGGCATGAACCACCCGTGACCAGCCAACCGATTGGCATAATCCACGAGGACGATGACATGATTGTGATCGATA
AGCCAGCTGGCGTGCCCGTGCATCCTGCAGGGAGATACAATTATAATTCAATTCTTGAGATAATGAAAGCAGAACGTGGA
AACGGCTGGGTCCCGTATCCTTGCAATCGTCTGGATAGGCTGACCTCGGGTGTGATGTTTATCGGAAAGCACCCCAAGGG
TGCTGAACAAATTGGCGAAAAGCTCCGCTCACGTACTGTGCGCAAAGAATATGTGGCACGGGTAAAGGGGAAGTTCCCGG
ATGGCGTAGTGTTGTGTGATCAACCTATGTTGAAAATAAGTCCAATCCTGGGCCTAAACCGTGCAAGAGCTTCGGGAAAA
GAGGCGAGGACAAAATTTCGCAGAATTGCATACTATCCCCCACATAAACAAGCAGGAAAAAAACAGGGTTTGTCAGCTGG
CCCAGCAACTCCTCCTGCAACACTACCAGATCAAATGAACATCAGCGATTCGCAAACCGACACACCCACAGGAGCAGCAA
TCCCTGTTCCCATGAGCCCAGACGAAGAGGGTTACAGTATCGTTCACTGCCTCCCACTAACTGGGCGTACCCATCAACTT
CGTGTCCACCTTCAATACCTAGGGCATCCAATAACGAATGACCCAATCTACTCCAACAGGCGAGTCTTTGGCCACAGCCT
TGGGAAAGCAGATGCAACAGGAGAAAACGATGAGCAGATAATATACCGGCTTTCCAAAATGGGCAAAACTGAACCCGTTG
ACTCACTCAGTTACCAAACATTCCAAACGCCGCCACCTGAATCAGTCTCCAAAAACGACCCAGCCGTTGTGGATGATCTG
CTGGCCAAGGAACATGAGGCGATGGTTAACGACTATCTAAGGCGCAAAGGAGAGAAAATGAATGGAAAGAAATGTGAGAC
ATGCGGAACGGAATTATACACTGATCCCGGCGTGCATGAGTTGGGGATTTTCCTGCATGCAATGTCATACGCGGATGTCA
CTGGTGCATGGAAGTATAAAAGTAAAATGCCTGGCTGGGCGTTGCCTCCTGATGGCATGGAAGGACCTACTATAGCGCCT
GATTGGCTGGATGAGGAGGCGGAGGAAGTCATCGGACAAGGGCAGCATGGGGATTCGGCGTTGGTTGAGGGACTAGGTGC
TGTGTGCCTTGCTGACCTAGTTGACAAGAATGCGAAAGAGCGGCAGGCGAAGGAGAACCAGGGCGACATTGATGTTGGTA
CTATAGGCGCTGCTGGTCTCTAAGACGTCATGAGATGAATCATTGGGCGGGCGCTCGTTGGAATATGACACTTTTAGATA
CCATATACTAGTAGGAACTATTAGAATATTTTTCGCCAGGCATGAGTGACGTTCCACATCTTGCTGCACCAGCCACAGCG
CATCTCATATACAGTGCCAGGCCGTAAATATTGGCAATCTCCACTACTTTTCTACCACAAAAAGGCACCATGGACTAGTA
CAGTTCACTTAAGGCTTTCGCTATTAATGCCCAGGGCACACTAACTTCTTTGGT

>ucsf_hc.01_1.G217B.00192
CGGCGCAAGCTGGCTGTCCCTGCCTTGGCTATACGCCGCCGAAATTACTCCAGCCAAGGCAAAAGCCCAGGCCAACTCTC
TTATCGCCTGCAACAGCTGGCTTTTCAATTTCTCAGTCGTTACAGCAACGCCACTCATGGTGTCCAATATCGGGTGGGTG
ACGTATTTATTATTTGGCCTAATGAATGCTCTTATCGCACCTCTTGTCTGGTACTTATACCCAGAAACTTCAAACCGGAG
CAAACAGGAAATCGACCTCATCTTCGCCAAAGGATATGTTGAGAAGATGAGTTACGTCACTGCCGCAAAGGAGCTGCCTA
AGCTTACGGATGAGGAAGTTGAGAGGAAGGCTACGGCATATCGCCTCATGGATGACCAGAATAATGGAAAGGTGGAAGCC
CAAATCAGCTCTCATGGTGCCGGTTTGGCACAATCTTAGTTGCAGAGAGTGGCACATTTATGGCGTCAAGGTAGACTCAT
TGATATATCTCACTATTATACCCTGTGATATCAGTTTTGTTATTGTGTCTTTTTTGATATATGGGCGTTTGCATGCGTTA
GAGAAATTACCAATAGGGCAGTGTTAAAAAGATATGTTAGAGTTAGATTTTGTCGCGTAATGATTTATGTCAA

>ucsf_hc.01_1.G217B.00193
GGCGACTCCCTATCGGGTTCCAAATGGTTTTCTGTGTGCTCATTATAGTTACAATGTTTTATCTTCCCGATTCACCTCAT
TATCTCATCTCCAAGAATAAGATTGCTGAGGGCGAAAGAGTTCTTGCTGCACTTGAGGGGAAAGATATCGATGACCCCGC
CACCAAACATCAAAAGAACCTAGTCATTGATTCGATAAGAACTTCGCGTGCCTCGAAAGAACGCTTCAAGGATCTTTTCA
CTAGTGGCAGAACTCAACATCGCCGTCGTACGATGATGGGCACCTCCTCGAAGGTTTTCAAAGAGCTCACTGGATGTAAC
GCGGTCATTTACTTTCTTCCATTCTTTTTGAAACGGTCTCTTGACAGGTCGGTTGAGTTCGCAATGTTGATTGGTGGTAT
AAGCATGACTCTCTATGCGTTTTGTGCGACGTTCTCATGGTTCTTCGTCAAGAAATTGGGGCGCCGCAAGCTCTTCATTT
TAGGGAGCCTCGGCCAATTCCTTGCCATGATCATTATATTCGCATGTGTTGCTGCCAG

>ucsf_hc.01_1.G217B.00194
CGTCCGCCATCGACCGCAATCACCTTCGACGAACCACCCCCTACGACCAGCTTCGGGACCGCACAACACCGCCAAGATGG
TCGCCGCAAAGAAGCACATACCGATCGTGAAGAAGCACAAGAAGCGCTTCAACCGCCACCAGTCAGACCTCTACAAATGC
GTTGATGCTTCATGGCGGAAGCCCAAGGGTATCGACAATCGTGTCCGTAGACGGTTCAGCGGCCAGGCTGCTATGCCAAA
GATCGGTTACGGAAGCAACAAAAAAACCAGACACATGATCCCCTCCGGCCACAAGGTCTTCCTCGTTCATAACCCCAAGG
ATGTCGAACTTCTACTGATGCACAACCGGACCTACGCTGCTGAGATTGGCCACGCGGTTTCGTCAGGAAAGAGAATCGAC
ATCATCGCCAAGGCCAAACAACTCGGCGTCAAGGTCACCAACCCTAAGGGCAGACTCACCACTGAGTCGTAGTCATGTTG
TTTTGTTGTTTTCTTTTTCCTTTCACGTTTATGTCTGGGGTCGGAAGGCTTGGGATTTGGCGAAAGCATTTGATAAATAA
AATAGCCGTTGAAACCCTGATTTGAATTTAAATGGAATAAACCAGAAAAAATTAACGGAATGAAACTGTTATTTTACTTT
GTCTCCTCGCACTAGCTGAGTGTACTTTTTACTGGGGTTTTATCCCCTGTGTATCACCGTCTCATTGTTTTCTTTTTGCC
CGGGAGACTTGATATCAGTATCATGCAGGTAAAACCAGATCCTCAACGGATGTCAAGAGAGTTAGATTGACTTAACTGTT
TAATGATGTCCCTCTTCCCTGCTGGCCCTGTCCCATGCTATCGCGTCACGCAGGATCGAT

>ucsf_hc.01_1.G217B.00195
CCAGGGGATTGAAATGCAACATATTGATAAGACAGGAATACGACTGTGTCAGTCGCGAAGATTGCATCCATGATATCCTT
CATCATGTGCCCAGAATCCCTCACCCAAAGAGGTCACAGTCACGATGGCTCCTGGCCTATTTTACATAGGCAAATGGTAA
ATCCAGCAGCTGCCATCGTGTACCATCCGCCATTCGGGAGATGATATGATGGTGGGAGAAAAGTGAATACTCCTCCAAGA
TAATGACCTGATGCTCCCGGATACACAGTATCAGCAGAATAAATCAGCGGTAACTGGCAAATACCTGTGTTATCATCAGG
TGGCCGCAGAAGCGTAAAGCACATGATGTTGGTCATGTGTTTGAGCATAATGAGTGCCTGCTGCTTGCTATAAAAGAGCT
GCCTATCTCATTTATTCCTGGGTACAAAATTGCCCAATGCTTCATGCCGGATGGAAATTCCGAAACTGTACAATGCCGAG
CAAGAGATTTCTACCGTGGTCAAAAGGCTTTCGTTTTCGCAAGTATACCAAAGGAGCCAACCTTGTTGATTTATCACCGC
TGTCTACCCTTTTATGCAAAGGAGTTATGGAGGACCTTTCAAAGGAGATATTCGATGCAATCAGGGAGCATCACACCTCG
TTTGGCAGCCTTGTTGCCAAGCGCGTCCCGCTATGCCTTCCGCCACGCACAGATACCCCAGCCCTCTACGCGTTTGGGAT
ATCTCGTTTTGCTGAAATATACTTCGCCTTTGAAGAAGCCTGGATTTCTCAGCTGTCGCAGTTACCATCAGTGAGCGGCA
CTGGCAGCCCAGATGAATATGAAATTCTGGATTCGTTTGTAAATGATGACAGAGGCAGGATCAGGAGCATACTGAGCCAG
TTGTATATTCCCGAATTGCTACGCAGCGAGAAACTGCGAGCGGACTTGCGCGCGTTGGGTTGGTCGCCTGGTACGGAGGA
CTCAAGCCAGGATGCTCCTAGCGACGACAATTCGTCAAGCAAGGATGACGATGCCTACGGCAACGCTGCAACTGCCTTTG
CAGCACACATTAAGTCGGCCACAGCGGAACACCCTCACCTCATCATGGTTTACACATGGATAATGTACCTCATACTGCTC
AACGGTGGGCGTCGGATCCGCACGAAACTCGCAGCGGGGGGGCACGATTTCTGGAAGACGAGCACGGAATCCAATGAAGA
TGCTGGCGGCAGCGGCAGCGGCATCCCGAACGGGCTCACATTCTGGTTTTTTCACCGCGATGACAAGGACTTGTACGATG
ATGAAGGGATCAAACAAGAATTCAAAGCACGTCTTCACTCTGCCTCGAATCTCCTATCCGTCTCTGAACGAGCACAGATC
ATCGTTGAGGCGGTCAATATTTTCCGGCATTGCAGCCACATCGTCGCCGAGATTGATGTCGAGGTAAAACGAGCGGGGAT
GAGTGGAAATATGCCTGGCAACAGCCGCAATAATAACAGCCACGGTAGGACGGGCAGTCGATTCCTATCTTCGATTAGGG
ATAAATTGCCCACTTATGCCTCCGGAATCCTGCGGCGACCATCGGATTCGCCAACACAAAAGGGGGCTGGACGTGGTGCG
CGCCTACGCCCTGTTTTGGTTGGAGCCGCTGGGTTATTGGCAGGTCTCTGTGCACTGGTGTGGTCGATGAATGCAGACCC
GTCGCAGGGCAAGTATGCTTTTTGGAAGGTTGGGAATGAAACTGATGGATGAAACTCATAGCATTTGAATTCGATCTCTC
TCTCCTTGTTTCATTTTTTATTTTTATTTTTATTTGTATTTTTTCCCTTTTCAGTATTTTTCCCTTACTCTACATTTCTT
CGTGTTTATGGCGTGGTTTTCTTCGTGTTTATGGCGTGGTTGCTATTCCTGTCTTAGCCCCTTGTTATCAAAGCTTCTAA
CATATTCTTCCAACCTTCGGCATTTCCCCTCCGTCTGTATTGTATGCCCAGCTTGTCCATCTTTTCTGCTTTTCTCAATT
CCCCCGTATACTGGAATCTCTTCGCATTATTCAACAGCAAGCCATATTCACCAATACCCCTATCCTGTTTTTATCCTTCC
ACCTTTAAGAATTACCATGTCCGTGTCCTAGCCGCCTTTCCCCCACCTCCAACTCCTATTCCTCCCCAATATCTCCCTAT
CATTTGTATATATCTGTGTATATTATATCGATACCCCACCCGTCTGGCACCCCATTTTCGCAATCCACATATTTTCCAAT
TTCCATTCGATATGCGTTGTTTACAGCAGGATACCCACATAGATCAACTCCTATTTTACATACTTCCTTTTTCTTCTTTG
TACCCATTTTCCACCAGCAGAATCTATGTTAAAAAAAAACCACCAAAAGTTATTATTACACTG

>ucsf_hc.01_1.G217B.00196
ATGGCAACCTGTGAATCAACACAAGTCGACGGACTCTGATGCTGACGCTCAGTTAAAAATCATGCTTCACAACAATCATA
CAAATACTCCTTGGGATTCCAATCGTCAGCTAGGCAGGTCCTCGATTTCCAAGTGTGTTCGACTAGTAGCGTCCAGGTAG
CGGCTGATAATTTACATTTACATCGGCCACCCTCGGAACCATGACAGCTCCACCCACCAGCCTCTTTCGCAAAGCTCACG
TCTTCTTCGTCGCCAACTCTCCCCTCCGCGCCAACTTGGCCGTCCTTCGAAATTCACCCTACCCTTCTATCACCGTATCC
ACATTACCCTCAGACAAAGAGAGGGCTACCTTATCAACTGCCAACCGCATCCTCTTCAGCACCAGCAGCACCAGCAGCCG
ATCAGAAGCTCCGGACCAAAAACAACAGCAATGTCGACTTAAAGTCAAGCATACCAATGCCCAAGGGTCAACTGGTATAA
ACAACAATCCCCAAATCCCGACCTTCAGCTTTGAAGGATTAGGCTTAAGTAGGAACATGAAGATGGTGGTGTTAGGGTTA
GTCGGGGTGTTCGGCACGGTGGAAACGTGGTTCTGGTGCAAGGCGATTTGGAGATGGTGGACGGGACCTGAGGATGCGAG
GGATGGTGAATGAGGAGAATATTGGAGGGGTGTGGAGAGCAGCTGGTTTCTCCTTCTGAGGAATGAAAGCTGGATATAAT
CAGATCTCCCTAATATGTGCTAGCACTAGTATAACTAAATGGAAGCTTGGGGGTTTGTTTGGTGCGATTAGGTGTATGAT
CAGTGTCAAGTAAATAACACATGTATAATTAACCTTTTACACCTCAGAGGTAAAATCGGTTAAACTCAAGTGCGAACCAT
GGAAAGTATTTGTCTCTCAACCTCAGAACTGGGCGGCTTATTGTTTATTCAAATAGCTGCGACAACAGCAACTTGTCGCC
AGCCATCACAGATTGTCAGTCTGCCTCAGGCGCCGCTGCCGTGTCGATGTCTCACCTGTCCAAGCCTTGTCCCATCGCAG
ACGTGTTTCTTGTGTCGCCTTTTACCTCGCCCCTTTTGAATTCTTCTCTCTTCCTCAACATACCCATTCAGAAAGAGAGA
AAAATAAACAAGTGCCGCACGCTGTGGGGGAATATGCATTCACCGTTTATGTCCATGATCGACTCTCTACCGCTCCTTTG
AAATAAAAGTGTGGCGCACTGGTATTTATCCCACAGATAGGCCGCCGACCAATTTCGAAAACCACACACCTCAATGACCA
CTATCACCACCATACGCTCGAAGACCTCCACCACTACTCCAGTGGTGGGTGATATGATTTCGACCGTAGCAAAAAGGACG
ACGACGGCGGCGGCGGCGGCGACAGATTGCCCAAACTGCGGTTATGATGTGTTCCTTGCCGATGATCATGCCCACCAGCG
CATATCCGAGTTGGAGGCCCAGATCAGGTTTTTGAACAAAAGGGCTGCGGAGACGGCGGACAAACTCGCCGACTATGAGG
ACGAAATCCGTTTGCTGCGCTCCAAAGCAAGCGCCGCAAGAACAACGACAACACAACCAACAACCACAATCCCCCCAACT
ACCCCGACCCTGCCCCCTTCCCAAACAACAGACCATCACATACACCCCGCTTCTCCGCCAACCCCTCAATCGCGCCTAGG
CACCTTCGCCTCCCTCCTCCCCTACGGCCGTCGCAACGCCACCACCCCTCCTCCCCAAAACCGCTCCCCAAGCCCCACCT
CCACCACCAGGCCGCCAACCTCCCACTCCACATCCTCCCATGCCCCCCAGCCTAGCACCGCCCTCCAGGACGCCCTCACC
CGCGAACAAACGCTGCGTAAAGAGGCTGAAACGCGCCTGACGCAAGCCAACTCCGAGCTCGAAGAGCTGACAGCGCAACT
CTTCAGCCAGGCGAACGAGATGGTGGCGCAGGAGCGGAAGGCGCGCGCGAAGTTGGAGGAGCGCGTCGAGGTGCTTGAAC
GGCGGGATCGGGAGAAGCGGCGGCGCCTGGAGCGGTTGGAGAAGGCGATTGAGAGGGTCGATCGAGTCCGGGGGATGGTG
GGCGATGGGTAGGGGTGGGCGATGGGTGGGGGTTGGGGGTGATTGAGGAACGGATTGTGCTGGTAAGAAGGGCGCGCAGG
AGAGTGAGAGTGGGAGAAATGAAGGGAAGGAGAAAATAGAGGGGGAGTTGGCGTTTGGTCTTGGGTGATAGATGGGTGGA
TTGGTGCTACAATGGGGCTTTTCCCCACCACTGTGCTGTTTTCAATATGTAATAATGGCAATCAATGGATGGATATGGAT
GTCAGGTGAACTCGTTTGGATAATGGATGAGGCACGAGTTTTTTTTTTTTTTTTTTTTTTTTTAACACTACCCCCACTAT
TGAAACAGTTTTTGCTCTCTCTTTATGGTGGCGAGACTCGTTTACCATCGTTCCTCTCCCATTGGGGTTTCAATATTCTT
GGATACTTTATTTCCTGATTTCCGACTTAACAATTCTATTTCTTACATATCCACCTATGAAGACATTTTACGTCTTGTTT
GGTTTGCTCGTGTGGGATTTTATTTTTATTCTTCCTGTACGATCCCCTGGGATGTTCCATACACATTTTATGACCATGAA
TTGCGATTTCGGTTTGATTTAGAAACTCTTTGCTGGTAACGCATAGAAGAAGGGTTGTCTCTCTTATCGAACATCCAGTG
TAATAATAACTTTTGGTGGTTTTTTTTTAACATAGATTCTGCTGGTGGAAAATGGGTACAAAGAAGAAAAAGGAAGTATG
TAAAATAGGAGTTGATCTATGTGGGTATCCTGCTGTAAACAACGCATATCGAATGGAAATTGGAAAATATGTGGATTGCG
AAAATGGGGTGCCAGACGGGTGGGGTATCGATATAATATACACAGATATATACAAATGATAGGGAGATATTGGGGAGGAA
TAGGAGTTGGAGGTGGGGGAAAGGCGGCTAGGACACGGACATGGTAATTCTTAAAGGTGGAAGGATAAAAACAGGATAGG
GGTATTGGTGAATATGGCTTGCTGTTGAATAATGCGAAGAGATTCCAGTATACGGGGGAATTGAGAAAAGCAGAAAAGAT
GGACAAGCTGGGCATACAATACAGACGGAGGGGAAATGCCGAAGGTTGGAAGAATATGTTAGAAGCTTTGATAACAAGGG
GCTA

>ucsf_hc.01_1.G217B.00197
TTTTCGTGGAGGAAACAATCATCTCCATCCTGTACGTCATCGAAACGCGGCGCCGGCTGCAGAACCTGCATACGCTGGGC
GAGCGCGACCATAATATTTACAAAGTAATGCACCATCTGATCTACTCCAACGTCTTCGTCATCTGCCTCGGCATCTCCCT
TCTCGCACTCTCCTACTCGACGCACTTCTACATCCAAGCCGCCTACAAGCCCTGCGTCTACGGCCTCAAATTGCGCGTCG
AGTTCTCCATCCTGAACCGCCTCATCGCCTCCTTGCAGAATTCTACACATCTTTTCTCCACTACACCTTCTGCCCACCAG
CATTCTACAGCTCACAATCTCGAATCAAGGAACCCCAACTGGCGTCCAATCAAGCGGCTGGACGAGATAACCCTGAACAC
CCTCTGCGTGGAACCTAGTCCGCCCCGATCCAAATGACGATAGCCCAATGAGGTTATTGGGTGCTGATATGTCTACTGTA
CAGACTATCGAAGCTAACGGAAAGAGGTTAACGGGCTAAGCCCTGGCGGGGAAAATTCGATCAGGGGAGCCTTCCCGCTC
CCTCTGCCTTTCGCGCCATCCGAATTGCTCCGAGACTCTCGATCTGCATACCGAAGAGAGGGAAGAAATCGAT

>ucsf_hc.01_1.G217B.00198
TTGGTATCGAGATGAACACCACGGTGAAGATAATCATATACAACACGTATCGAAGGTGCTGCCGATTCCAGATGACGAGA
TGGAGTCGCGAGTACAGAACCACCGCCTGCGGCACCACCATGATCCACCAGGTGGCAGAGATTAGGACCATGGCCACCCA
CGGCTGCTTCAGGACGCCGAAATCAAAGAGTGTCATACACAGAGGTTGGAGGATAATCCCCCAGGAGCTGAGAGCGCAGC
TCCAGAAATACAGGCCCTGCCTTCGCCTTGTTTGTTCAAGGCAGCAAAGAAAATTGATCAGTTTCCCAACACACACGTCG
GTCACAAGTGAACTTGCTGTTCGAGGTGGACGTACTTGAAGATCAAGAACAGCCGGAAATTCAATTCAACAGCGATGTAC
CACGAAATACCCATAAACGCCGCCATAGTCATAGCGACCGGAAGGTTCGCTTTGAGTTTTTCTACAGCGGTCATGGCGGA
CGGCGCTTCGGCAGCTAGCCGTAGGGAACAGAAACGAAGAGGCCTGCTCGCTCTGTCGAGTATATGATGGAAATCAAAGA
TGTGCATTCAGAATGGAAGATCGCTACGAACACTGCGGGGGAATCCATTCCAGAGACAGAACGGTTTGCGTCCATAATAT
ATATGAATACGGAGTATCACTTAGTATCACTTCCCCTTCCGCCCCTCGACCAGCCAGGGTCGAGTTTGTTGACTCTGACT
ACGTACAGCGTAGTAGCAGCCGCAAGCCTTCTCGGACTCAACCAGCTCCACCTTTCGCAGCGGCATTTGTGGGGATCAGC
CCGTCTTCCGCGGGTGAGCGGCTTTCGTTTAAATAACGTATAGGCGTAAGCGCCGCAACAAGCACGGAAAAGGGGCTCGC
AGACTCGCAGTGGGGCGTATATTTACCAGCCATGCACACAGCTTAAAAGC

>ucsf_hc.01_1.G217B.00199
GCTGGCGGCAACACGATGAGTCATTGGCCTGTTCGTATTCAGTAAGTTGTGCGGATTGTGGGAGAACTAACCAGAAATCC
TGCTACCAGCGGAGCAATCGTCAATCTTGGCCAACTCACGTTGACCCGACTGGCTGCCTGAACTTTGTGTGAGGTTTCCA
GGGGTGAGCGTTGGGCAGTGATAACCACTACAGAGACTCCACTGGCCATCGCCAGCATCGTGCTATTGTGTTATTGTCTG
TGTGAAGTGAACAGCTTCCTCAGCTCTGAAGCGACACTTGCAACTCTCAGGCCCGCTTACATTTCATTGAATCCTCGAGC
CAATCTCGACTTTACATTGAGAATTCAGCTACCTGGCTATTCTGTGGGCTTGTTGTTGGACACCATGGCCAACGACCCTC
CGTCCGGAAGGGCCATACCCCCAGGCCTTGCTAACAACAAATACTCGGCCTCATTGAGAAAAAGAGGCCCAGGCCAGCGA
AGTCGATCCAGCTTAAATCCCTCTGTTGCGAACTCTGTTTCTAGCGACGGTGACGACTCCATTGACGAACTCCTGAAAGC
TCCTCGCAAGAGAGCGAAACCGTCGGGTCGGGTTCTTACCCCCAATAATGGTAACAAGCCAGCAGTCATGGTTGAAGTGT
CGATAGGACCAAAACTCCCATTTACTTCCCCTTCGTCCTCAACGGATGCGGGTGGTATAAGCACGACAAACGGAGACACT
ACACCTGCCACAACTGCAAATGTTACCCCAGCAGAGCCTGCCAACCCTAACAAAAAACGAGTCAACGCAACAGCCCGTTT
TCTTGAATTGCGGTCAAGTGCATTGGGTCTAATGGGTTCGAAACGTGCTGCCAATTCTATGAGTACGGATGTGTCACCTG
ATGAAAGCGCAGATGAAAACTTAGCCCGTGCGCTTCAAGCAGCAGAGTACAGTAAAAATCCTAACCAAAATCCGAGATAT
TCCGGCGGCAGAAGGCGTTCATTGCGACCAAAATTGATCGCTCCTTTTTCAGCTCACCGCAGGGCTAGTCAACGGTCTCT
TGCGCTTGCCTCCACCAGCACCCGTGGAAAGTTGAGGGCAGCAACACTGAGAGATAACATCCCAGACAGCGAAGAGTCTT
CTTTATCCGAATTAGACTCTTCGGCCAATGCAGATACCGGTGACTCTGTAACCGAGAGTTCTTTGAGTGATGAGGGTTTT
AGTGAAGGGGATGCTACTGATGGAGATGCTAGTGATCCAGATTCTAGTGATGGAGATTCTGGTGATGGAGATTCTTCTGC
TATGACTACCAGACGTCCACGACGCGCAATTACAGTTTCAAGGCATCCCAACCCTCGGATTCGATCGCGGAACGCAGAAG
AATCACGAATAACTCCACGTACTATCCGGGAACGCAGAAAACTCGAGCAACAGCATCCAATTATCCAAACAATGTGGGAT
GATCTTAAAAAATCCCCCATGATCACTCTCACTCAAGCCGTACAGCCACCAGGCATCTCCCGAAAATTGAAGTCATTTCA
GCTGGAAGGGTTAAATTGGATGATACAACAAGAAAAGTCCCAATGGAAGGGCGGACTCCTTGGTGATGAGATGGGAATGG
GAAAAACGATTCAAGCAGTCTCATTGTTGATGTCTGATTACCCTATTGGCAGACCTTCATTGGTCGTCGTGCCCCCTGTT
GCTCTGATGCAATGGCAGTCTGAGATCGAACAATATACGGACGGCAAATTGAAGGTGCTTATCCATCATGGTTCTAACTC
GAAAGTCAAAAATCTTTCAGCGAAGCAGCTGATGGCTTACGACGTGATCATGATATCCTATGCTGGACTTGAGTCTATGC
ACCGGAAGGAAGTAAAAGGATGGAAAAGAAACGACGGTCTCGTGAAAGAAGACAGCGTCATTCATTCTATTCATTTTCAT
CGTCTGATTCTCGACGAAGCTCATAACATCAAGCAACGTACCACTAGTGTAGCAAAAGCCTGCTTTGCCTTGAAGTCAAC
CTATAAATGGTGCCTCTCTGGTACTCCAGTTCAAAACCGAATCGGAGAGTTCTTCTCGCTTCTGCGATTCTTAGAGGTTA
AGCCATTCGCATGTTACTTTTGCAAAGTATGTCCATGTCAGGAATTGCATTGGTCACAAGATGCGGAAAAGAGATGTACA
CATTGTTATCATAGTGGTTTCAGTCATGTTTCTATCTTCAATCAAGAGATTCTCAATCCAATTACCGAGTCGAGACGCCC
TGCCGATCGGAAGGCTGGCCTGGAAAAGTTGAGATGCATCACTGACAGGCTTATGCTTCGTCGTGTTAAGCAAGACCATA
CAGCTTCGATGGAACTCCCACCCAAGCGGGTAATACTTCACAATGAATTCTTCGGGGAAATTGAACGCGACTTTTCCACT
AGCATTATGACCAATACTGTTCGGCAATTTGACACATACGTCAGCCGAGGCGTTATGCTTAACAACTACGCAAATATCTT
CGGTCTGATCATGCAGATGCGTCAAGTAGCAAATCACCCAGACTTGATTTTGAAGAAACATGCCGAAGGCGGTCAAAACG
TCATAGTTTGCGGCATCTGTGATGAACCTGCGGAAGAACCGATACGCTCTCGTTGTCGCCATGAATTTTGCAGACAGTGT
GCCAAAGATTATATTCGCTCCTTTGAAGTCGGGACAGAACCCGATTGCCCACGCTGTCATATCCCGCTTTCTATCGACTT
CGAGCAGCCAGATATCGAACAGGAGGATGATCAAGTCAAGAAAAACTCCATCATCAACCGTATCAAAATGGAAAACTGGA
CATCATCGACGAAGATCGAAATGCTCGTTTACGATCTTTTCAAGCTACGCAGCAAGAAGCGGACGCACAAGTCCATTGTT
TTCTCGCAATTTACGTCAATGCTGCAGTTGGTTGAGTGGCGTTTGCGGAGGGTGGGTTTTAACACAGTCATGCTGGATGG
AAGCATGACCCCAGCCCAGCGCCAGAAATCCATCGAGCATTTCATGAATAATGTCGATGTTGAGGTGTTCCTTGTTTCTC
TTAAAGCGGGAGGTGTCGCGTTGAACCTTACTGAGGCATCGAGAGTCTTCATCGTGGACCCATGGTGGAACCCGGCAGCC
GAATGGCAGAGTGCAGATCGATGTCACCGAATTGGCCAGCGACGACCGTGTGTGATAACTCGACTCTGCATCGAGGATTC
CGTGGAATCGCGCATGGTTTTACTCCAGGAGAAAAAAGCCAATATGATCAGAGGCACGATTAATAAGGACCAAAGCGAGG
CGCTGGAGAAGTTGACGCCGGAAGATATGCAGTTTCTGTTCCGGGGAAATTGAGAAAGAACGAGTTTTGATATAACTCCG
GTCAGTGTAGTATTTGGTGATTGTGCTATTAAAATGAACGGCACTACGATGGATATATGTTAGTGTATAAACTTGGACTT
AGAATTCTGAATTTGCATTTTAGTTAGCTAGACCGTGGTAAGAATGCATTCGATGTTTTCTATACGAACAAAACTACAGC
CAGCCTCAATCCAAAGCTCAAACCCCATGCACGTTCCTCTAGGGTCAATAGAACGGAATTAACGGGTGGTATACACAGGA
AAAACAGGTTCAGTATACCAGTGTTCTCGAGGATTCTGTGGAAGAGATTAAAGGGGACTGATGAAGAGAAGATTTGCGTG
GAGCAGATGATGACAGCACGAAACAAGAATGTATTGCAATAGAAAC

>ucsf_hc.01_1.G217B.00200
GCCGCCAGCGCATCCGTCCCCCATTTCTGCCTAAGTTCTAAGTTCTTCTCGTTCTTGCACTCGTTCCTGAGGCAACGCGT
TCCAAGGAGACACACGAGGCACGAAGTCACGTGAAAGAATTTCAATTAAACCCTTTTCAGGGCAGGCAGCCAGAGGAAGA
GTAGACCCGTGGACAGGAGACTAAGAATAGCGGATACTGGACATTTATCGATATTCAGCATGGCGCAAAGACCACAGCGT
TCAAGCATTCGGGGACCGCATTCGGCCCTGACGGATTTCCTTGCTTCCAACAATATCTCTGCAGCAGAAATCCGTAGTAA
CTACGAGCAACGCCTGAGGCAAGCCCGGGAAAATGAGGAACAAGCAAATGGCACTGAAGACAGCAGTACCAACGATCAGG
GAGACGCAGAGCACGATGAAGAAATGCCAGATGAACCCGTGGAGAGCACAGGAACACGGAAGCGCAAATCACAGGCCGCG
CTGAAAGCGACGAAGGCCGCGAAGCAGAAGAAAGAGCAAGCCAAACAAGATGACGATGCAAGGATCTTTAATTCCATGGC
CAGTGGCAAGAAATCCGGCAGCTTGCTTCCTGGTCAGCTTGAGAATTGCGAGTACTGCAAAAAGCGCTTCACTGTCACTT
CATATTCTAAAACAGGGTCGAAGGGTGGCCTTCTGTGTCCTCCTTGTTCAAAACGAGAAGAACTTCGGGACCCACAAAGC
AAAAAGTCACTTGCAAATAAAAACAAACGGGGCCGGCGTCAGAATGTTAGCAAGATCTTGGATGGCATTGTCCAATCCGG
CGCTCCAAGCCTTGTTGAGACTTGCATTAAAAAAGTTGCCGATCACATCACCGATGTAGATGAATTTGGTGATCTCCCTC
CTGATCTTGTCCTGAGCCTTAGCCACATTTTGTCCAAGCGACGGGCATTGACGTCTTTAACTCTGGACCTTTTCCTCCGT
GGTGATGTCACCGCCATTGATATATATGATTGTGGCAAACTGGAAGAGGACGATTTTCATAAAATCTTTGCTACCATGCC
ATACCTTGAAAGGGTAAATCTACGGTTTGCGGGCCAATTGAAAGATAAGCAGCTCGAGTACATGATGAATCACAACAAAT
TCATAAAACATATCCATCTCGATGCATCCAACCTTATTTCAAATGAAGGCTGGCAGAATTTGTTCAAAACATACGGTTCG
CAGCTTGAAAGCCTCAAATTATCCAACTTGGACTACTCGTTAGATGACAAGTCGATCTCCGTAATGGCTAAACATTGCAC
GAACTTGCGTCGCCTAAAGCTCAAAACCTGTTGGCTGCTAGGCGACGATGCACTCAGTTCCATCTCAACGCTTTCCAGCC
TAGAGCACTTGTCCTTGGATTTTCTTAAAGAGACATCTGCAGCAGCGCTGCTGGAGGTAGTCGACAGACTTGGACCTAAT
CTTCAGACTTTGTCGCTCAGCAGCTTCAAAAACGCCGACGACACGGTCTTGGACATGATACATCAGCGCTGCAGACGCCT
TTCCAAACTACGCTTCTCGGACAACTGCATCTGCACCGATACGGCGTTCGCGCTCCTCTTCACTGACTGGGAGAACCCAC
CTCTCACATACGTGGATGTTTCTGGCACCCGTGATGTGGACAACGCAAATCCCAACGGCCCCGAAGACCCTGTCGGACTC
GCCTCAGCAGGCTTTCAAGCGCTAATGAACCACTCAGGGAAGCACCTCGAAACTCTCAACATCTGCTCATGCCGACACAT
CTCGCATACCTCATTATCTGCTGCCTTCGATGGGACCCGCAACAAGTATCCCTGTTTGAGGGAGTTTGACATTTCGTTCC
ACACGTCTGCGGATGATTTTCTTGTCCTCTCCATCTTCAAATCCTGCCCTTCGCTAAGGAAGGTTATTGCGTTTGCCTGT
TTTGGCATTCGAGATGTGAGTATTCCTCCTGGCGTTGCGCTGATTGGGGGGTTGAATGCCCACCATACTACAGTGCAGCA
GGATACCATGAAGGTTATTGACCAGATGTTTTGAGGTTTGCTGGCGTGAGTGTGTTTTATATATGCTTTCTTTGTCTAGA
ATTAGGACGAATTATGCTTCGAGATTGCGTGTATCTGACGTATCTGTCGAGATATCCTCAAGAAGTTTCCATGGCTTTTA
GGACATCCTTTTCCAATGGAACTGAAATAGGCCTGAGAGGGTCTGGGAAGCTCTCTCCTCCCATACCACTTTTTTTTTTT
TTTTTTTTTTTTTGGTCATCTTTCTCTATATGTTATCAAGCCTCATACCCTTGGATCCCATCACTTCGTTCTGACGATTG
CCTGCTTACCATATATCCTAAAGTGACCTGGCTGATTGGTCTGTTTACTTCGGACATAGCCCAATGTATGTTAACTATTA
GCTCAAGGCCTTGCAATAGTGATAGTTGTCCGATGTCTTTGTGATCCAACTATCCTAA

>ucsf_hc.01_1.G217B.00201
TACAAATCACCCGCCAAATAAACTCCTTTACAGCAGGCTACCCGGTGTGATCATCTGAGACCCCTGTGATAAATCCCCTG
TTGGCACAGCTTGTCTCTCTCCCGTATTAGGGTTTGACGAGGCTCGTCAGACTGGAACCCAGCCGGATAAAGCTTTGCGG
TTAAGTGTAGGCCCTGTGTCTTCCTCGCAGCGTGCGAAGAGGATAAGAGGATAGGGGCCGCCGCTTGCATATCGAGGCAG
ATAGGGTCCACAGTCTGTCTGACTGTCGTCACGAGAGGCTAGCACATAGGGGTTCCAGTGGGGGTGAGGGCATGATGTAT
GTATATCGTCTTGTCTCAACCCTGGCGTCCGCACCCCATTATTCCGTCCCTTCGTTCTCTTTGGGCTACACATCATTACT
CATACATCCACCACGCGGACTGAAGTATGCTCTCTGATCGCTGCTTCCCTAAGGGCGCGCCGGGCATGTTTGGCCTGCAC
AACGCAGCGACCAAACAAGAGCAAGTGCACCAAAAGGAGCCCAATGTATTTTACCAAGTCACTGTCGTCGAAACGTATAT
CTCATTGATATCCGCACTAGATACGAATGCCATCTCTCCCACCCCGACGACTTCTTCAACTCCGACCACAAAAGGTGCCT
ACAAGCCCCAGCGCCTCGATATTTGCGTCGTGCGCAGGTGTTCCGAGTGGTCCAGCCAGCATACTAGTGCAGGGTGAAGG
GGGTTTCTGCGACGGCATGTCGCGACTTTGAAAGCGCTGTCCCGACAGATATATACGATGGCAGTTGCAGCTCTTACGCA
CTGAGAGTGCCTTGAGTGTCAAGTGTCTCGTTTTATGTCGGGCTGCTTCGGGCTTATATCGGTTGGTTTTGACCTTCACT
ACGGTTTGTACTGGCCTTTTTTTTTTTTTTTTTTGTAAATGGGATTTTCCACTCATATCTGGCGGCATATAATAGAATAA
ATAATACGATAGGTAGATTAACCTATCTACGCTACGCTGGCCTTCTCTAGTCCACTGCTGCTGGTATATCTTGCTCCTAT
CTTCTTACCTCTCACTCGTTCATTTCCGCAAACCCCCCTTTTCCCATATCAATACACCTGCACAACCGCCACACTCAG

>ucsf_hc.01_1.G217B.00202
TAGCTTTCAGGGAGGAAGCTTTCCCCCTTGCGAAAATAGACCAAACGTCCACGACCGCATCAAACTCAAATCTATATACA
AGCTCTCCCGCGACGCTAATTTTTGCGTCATTGTAGTAAATGATAAATAGACTCCCACGAACGGGCTATAGATATAACGG
TCTTCCTGTGGTTTCTCCTGTGGTTTCTCTCTTTTCCTTCTTACAACGCTCTCTCCATACAAACTGCCCATGGGCTTTTT
TGTTGCCTTCCTGCTGGTATATAAGCTTTCCTGAGATAACTGTACTTTCGTTCTACCAAAGCCGACAAACATATATACGA
AATACCTGCCTGCCTCCCACGAATAAAATAACAGTTCGTTCAAACCAAGACATATACTACATACACATATCCACATATCC
ATAAAACGCAATATCCTCCATACAGGCCTCAAGAGCATTCAAGGCTATTCCACAAATACCCGAGACCACCTTTGAAAGCA
TCTCTGAAAGCATCAGCACCCACCACACACTCCCCCCAGGTGGCAGAAATGCCCAACCTCGGACTGTTCGCGAGGCTCCC
ATACGAGCTGCGCGAGCAGATCTGGGCTGAGCTCGCCCCGTCTCCAGCTCAAGACATGGACAACCACAAAACCGATCTCA
GCGTCCTCCGTGCAAGCCACTACCTGCACGACGAGATTGACGAAGTGATCTACCGCCGCGGTACACTGGAGTTCAACATC
GACCCAGTCTACCACCCCAGCTCCAACAACCTCTGCACCGTCTTCTTCAGACGCAGACATCGCGCCCTCGACGACGCGGC
CAACTCATGCCCCGCCTCCTGGACCCTGCAGAGCGTCGCCAGCGCCCGAGCGCGCGGCTTCGGCAGCGTCGCATTCCACA
AGTTCGACCAGGTGGTCGTCAACATCCCCTCTCCGGACCCGAACGACATCGGCGAACTCTTCTGCCTGTGGAGGAAAGTC
CGCGGCCTGGTCAGCCTGTTCAGCGGCGGCACGC

>ucsf_hc.01_1.G217B.00203
CAGGCGGATGAGCATGTGCTTGATCTGCGTGCCGCCGCTGAACAGGCTGACCAGGCCGCGGACTTTCCTCCACAGGCAGA
AGAGTTCGCCGATGTCGTTCGGGTCCGGAGAGGGGATGTTGACGACCACCTGGTCGAACTTGTGGAATGCGACGCTGCCG
AAGCCGCGCGCTCGGGCGCTGGCGACGCTCTGCAGGGTCCAGGAGGCGGGGCATGAGTTGGCCGCGTCGTCGAGGGCGCG
ATGTCTGCGTCTGAAGAAGACGGTGCAGAGGTTGTTGGAGCTGGGGTGGTAGACTGGGTCGATGTTGAACTCCAGTGTAC
CGCGGCGGTAGATCACTTCGTCAATCTCGTCGTGCAGGTAGTGGCTTGCACGGAGGACGCTGAGATCGGTTTTGTGGTTG
TCCATGTCTTGAGCTGGAGACGGGGCGAGCTCAGCCCAGATCTGCTCGCGCAGCTCGTATGGGAGCCTCGCGAACAGTCC
GAGGTTGGGCATTTCTGCCACCTGGGGGGAGTGTGTGGTGGGTGCTGATGCTTTCAGAGATGCTTTCAAAGGTGGTCTCG
GGTATTTGTGGAATAGCCTTGAATGCTCTTGAGGCCTGTATGGAGGATATTGCGTTTTATGGATATGTGGATATGTGTAT
GTAGTATATGTCTTGGTTTGAACGAACTGTTATTTTATTCGTGGGAGGCAGGCAGGTATTTCGTATATATGTTTGTCGGC
TTTGGTAGAACGAAAGTACAGTTATCTCAGGAAAGCTTATATACCAGCAGGAAGGCAACAAAAAAGCCCATGGGCAGTTT
GTATGGAGAGAGCGTTGTAAGAAGGAAAAGAGAGAAACCACAGGAGAAACCACAGGAAGACCGTTATATCTATAGCCCGT
TCGTGGGAGTCTATTTATCATTTACTAC

>ucsf_hc.01_1.G217B.00204
TCACGATCCGCACGACCCGCATCCGCGCGCCGCGAACTCGAGCGCAGGGACGCGTTTGAGTACTACTGGATGCACACGCT
GCTCTGGACGTACGCGGAGGGCAGCACGACGGCAGACCTCATGCGGCGCGAGACGCTGCGCGAATGGGCGCGCGACGGCA
GCGAGTCGAGCTTCGAGAAGGAAGTCCGCCGCATCATGCACAAGTACCCGGAGTTCTTGGGCTGGCGGAGCACGGATGTC
CTGCGCGACATGCACTGCGTGGCCGTCTGCTTGAACGACGCGGCGAAGCGGCGCCGGTTGGAGTCAGCGGGTGCGTCTGC
ATCTGCATTTGCATCTGCATTTGCATCTGCGGCGGATGAGGAGAGGAATGGCAACGACAGCGACAACGACAACGACAGAG
CCGGAAACGACGAGGAAGACTGGGAGGCGCTCCTCCCCGCCGGGCTGCCAGCGGTTGAGACGCGCGAGTTCGGCCTCGCG
GTGGGCCCGATGATAGTGCGCCAAGTGTACCGCGACAACATCCGCGACGAGGCAAAGTATGCGTCGTTCCACTACCTGCT
TCGGAGCTGGGAGAGGAAGTTTCAGCGCTCGATATGGTTCTACGTGAAGCGGAATGTTCGTCGGCGGCTGGGGCTCCCAT
TGCTGTTGTCTGATAGGACGTAGATGTGAAAATGTGTGTTGGTTAGGGATTGAGAGTGGTTTTCCCCGGTTTTTTTTTTT
TTTATTTTTGTCTATTTTTTCTTGTTTCCTGAAGATTCCTATCATGGAAAAACGTTCAAAGTGAGAGAGATCTTCTTTCC
ACACAATGAATGCACTGTACACTGTACTGGATTTTCCTCTCTCTCTCCATTGGAATGTCAACAATTCTGTTTTATAATTT
GATTTTTGACTCTTGAAAAGAATCGATGAAATCGTTGATTTGTTCCTCTGTCCTCCTGGACTTAGTATATGAAAATTTGA
AGCACTTTCCTTTTTC

>ucsf_hc.01_1.G217B.00205
AGTTCCTGGGAATAAATAGTGACAAAACGGACTCTGCTACTATGTCAATGGATCAGGCTATCGACACAGGTCCATTCCAT
CCACGCCCCCTGATTTTATTTATTTCTTCTGTACGAGTGAAGAAATGAACAGTAAAAACAATGTATGTATGTATGGATGG
[truncated: 25,326,504 more chars]
