# Supplementary material for: Genome-Wide Reprogramming of Transcript Architecture by Temperature Specifies the Developmental States of the Human Pathogen Histoplasma
Source: PLoS Genet. 2015 Jul 15;11(7):e1005395. doi: 10.1371/journal.pgen.1005395 (PMC4503680; doi:10.1371/journal.pgen.1005395)
Supplement: S6 Data — (FASTA) [file pgen.1005395.s027.fasta]

>ucsf_hc.01_1.G186AR.00001
GCCTGCCACTGCTTCTCGCAAACAATCACTCTGTTCTGCCTCCTGCTCTCCTGCGAGCAATTGCCCTGCTGCTCCCCCGC
AAGCAATTGCCCTGCTGCTTCTTGTGAGCAATTGCCCTGCCCTGCCTCCTGCTCCTTGCAAGCAATTGCTCTGCTGCTCC
CCCGTGAGCAATCACCCTGCTGCTCCTCGCGAGCAATCACTCTGCTGCTCCTCTGTGAGCAATTGCTCTGCTGCTCCTCA
CAAGCAATCACTCTGCTGCTTCTCTGTGAGCAATCACCCTGCTGCTCCTCTGCAAGCAATCACTCTGCTGCTTCTTGTGA
GCAATTGCCCTGCTGCTCCCTCATAAGCAATCACCCTGCTGCTCTCTGTGAGCAATCACTCTGCTGCTCCCCCGCAAGCA
ATCACTCTGCTGCTTCTTGTGAGCAATCACTCTATATCTGCTTCTGGTGAGCAGTTGTCTATTTCTTTACCATGGATGAC
CACATGTTGAGCT

>ucsf_hc.01_1.G186AR.00002
TGATGCTGTCTGTTCAGAGATGGTGCTTGCTGTGGCTCATATTGACATCATTCATTGCAACTATATAAGATGCTCCTCTT
TTCCTCTTTTGTGTACACACTTTCTATCTCATTTTCCTTTCCAATCTCAGTCTTCTTTTGTTTCCCCTCTCTTCATCAGC
AATCACTGAACTCTGATATCTGTATCTCTCTTTCTCTTGATAAACAGCTGGACTGATTCATCACTGTCATCATCATCACA
CTGAATGGAGTTATTCAATCTACTATAGCTCAACTACTTTTACAACAATTCATTATCTTTATAACTTTCATCATATTCTT
ATACTCTTGTTCTTCTGTAATTTACTGTTTTCATTCTTCAGTTTCTTTTCACTGTTCTTTTATTCTTTATATACTCTTAA
TTCATCACATTCATTGCTGTTCTCAGACTGCTGATCTTTTTTTCTTCTCTTTTTTTATCTTTTCTTTTCTTTTCTTTTCT
TTTTTTTGTCTGATATCAGAGCAGAGAATGTGCTGTATTTTAAGTCAATGATAAAAATGTCTTATTTCTCATGAAGCTGT
ATATATAAGTCT

>ucsf_hc.01_1.G186AR.00003
ATCGCTGCTAATCTATCGCTGCTGCCAACCTATCTACCGCTGCCAATCTACCTATCGCTGCCAATCTATCTACCACTGCT
AATCTATCGCTGCTAATCTATCGCTGCTAATCTATCGCTGCTAATCTATTGCTGCTAATCTATCTATCACTGCTAATCTA
TCGCTGCCAACCTACCTACCGCTGCCAACCTACCTACCGCTGCCAACCTACCTACCACTGCTAATCTATCACTGCTAATC
TATCACTGCCAACCTATATAGGGTAAATCATGGTCCCATTTGGTCCCATTTTGTAAAATGAGACCAAATGGGACTGGGAT
CACTAATTTATTAGTAAAACATGATCTGGGACTAGATTTATAATATAAACAGTGTAAAGTGACTAATTTACTAAACACTA
TATGGGACCAGGACTAAGATATCTAATAATGGGACTGAGGAAAAATTTGGTCCCAGTCCCATGCATGGTCACACAGCCAG
TCTAAGTG

>ucsf_hc.01_1.G186AR.00004
ACCTGCTGCTGCCAATCTATCTACCGCTGCCAACCTATCTACCGCTGCCAATCTATCTACCGCTGCCAACCTATCTACCG
CTGCCAATCTATCTATCACTGCTAATCTATCACTGCCAATCTATCTACCGCTGCCAATCTATCTACCGCTGCCAACCTAT
CTACCGCTGCCAATCTATCTATCACTGCTAATCTATTGCTGCTAATCTATCGCTGCTAATCTATCGCTGCTAATCTATCG
CTGCTAATCTATTGCTGCTAATCTATTGCTGCTAATCTATCGCTGCTAATCTATTGCTGCTAATCTATCACTGCTAATCT
ATCACTGCCAATCTATCTACCGCTGCCAATCTATCTACTGCTGCCAATCTATCTATCACTGCTAATCTATCGCTGCTAAT
CTATCGCTGCTAATCTATTGCTGCTAATCTATCACTGCTAATCTATCGCTGCCAACCTATCTACCGCTGCCAACCTACCT
ACCACTGCCAATCTATATAGGGTAAATCATGGTCCCATTTGGTCCCATTTTGTAAAATGAGATCAAATGGGACCAGAATC
ACTAATTTATTAGTAAAACATGATCTGAGACTAGATTTATAATATAAACAGTGTAAAGTGACTAATTTGCTAAACACTAT
ATAAGACTAGAACTAAGATATCTAATAATGAAACTGAGGAAAAATTTGGTCTCAGTTCCATATATGATCACACAGTCAGT
CT

>ucsf_hc.01_1.G186AR.00005
TAAAATCATGCCAAGAAATGGACTGGGACCAAACCAAATCAAACCAAATGTGTAATTCATGGTCCCGGCGGCCAGTCTAT
AAATTAGTGATTCTGATTTCATTTAATTTCATTTTATAAAATGAAATCAAATGAGATTATGATTTACTCTATATAAATTG
GCAGCAGTGATAGATTAGCAGTGATAGATAGATTGACAGTGATAGATAAATTGACAGTGGTAGATAGATTGACAGCAGTA
ATAGATTAGCAGTGATAGATAGATTGACAGTGGTATAGATTAACAGTAGTAGATAGATTGACAGTAATAGATAGATTGAC
AGTGATAGATAGATTAACAGCA

>ucsf_hc.01_1.G186AR.00006
CTGCTGTCAATCTATCTACCACTGTCAATTTATCTATCACTGTCAATCTATCTATCACTGCTAATCTATCACTGCTAATC
TATCACTGCTAATCTATCACTGCTAATCTATCACTGCTAATCTATCACCATCAATCTATCTACCGCTGCCAATCTATCTA
CTGCTGCCAATCTATCTATTACTGCCAATCTATATAGAGTAAATCATGATTCCATTTGATCTCATTTTATAAAATGGAAT
CAAATGAGATCAGAATCACTAATTTATTAGTAAAACATGATC

>ucsf_hc.01_1.G186AR.00007
ACCCACCGCCGCCAACCTACCTACCACTGCCAATCTACCTACCGCTGCCAATCTATCTATCACTGCTAATCTATCGCTGC
TAATCTATCGCTGCTAATCTATCGCTGCTAATCTATCGCTGCTAATCTATCGCTGCTAATCTATCGCTGCTAATCTATCG
CTGCTAATCTATCGCTGCCAACCTACCTACCGCTGCCAACCTATCTATCACTGCTAATCTATCGCTGCTAATCTATCGCT
GCTAATCTATCGCTGCTAATCTATCGCTGCTAATCTATCGCTGCTAATCTATCGCTGCTAATCTATCGCTGCTAATCTAT
CGCCGCCAACCTACCTACCGCTGCCAACCTACCTACCGCTGCCAACCTACCTACCGCTGCCAACCTATCTACCGCTGCCA
ACCTATCTATCGCTGCCAACCTATATAGGGTAAATCATGGTCCCATTTGGTCCCATTTTGTAAAATGGAATCAAATGGGA
CTGAGACCACTAATTTATTAGTAAAACATGATCTGAGACTAGATTTATAATATAAACAGTGTAAAGTGACTAATTTACTA
AATACTATATGAGATCAGAACTAAGATATCTAATAATGGAACTGAGGAAAAATTTGGTCCCAGTTCCATATATAATCACA
CAGCCAGTCTACATACAATTCAGTTGAACA

>ucsf_hc.01_1.G186AR.00008
CTGCTAATCTATCACTGCTGCCAACCTATCTACCGCTGCCAACCTACCTACCGCTGCCAACCTATCTACCACTGCCAACC
TACCTACCGCTGCCAACCTACCTACCACTGCTAATCTATCACTGCTAATCTATCGCTGCTAATCTATTGCTGCTAATCTA
TCGCTGCTAATCTATTGCTGCTAATCTATCTATCACTGCTAATCTACCGCTGCCAACCTACCTACCGCTGCCAATCTACC
TACCGCTGCCAACCTACCTACCACTGCTAATCTATCACTGCTAATCTATCACTGCCAACCTATATAGGGTAAATCATGGT
CCCATTTGGTCCCATTTTGTAAAATGGGACCAAATGGGACTGGGACCACTAATTTATTAGTAAAACATGATCTGGGACTA
GATTTATAATATAAACAGTGTAAAGTGACTAATTTACTAAACACTATATGGGACCAGGACTAAGATATCTAATAATGGGA
CTGAGGAAAAATTTGGTCCCAGTCCCATGCATGGTCACACAGCCAGTCTATCAATGACTGAATATTCAGAGTATAAAATT
ATACAGTATTATTGTCTGAGAATTCTACTGACTGAATATATCAAAAAATGTACATTGATTTATATATAATTATGATTGCT
GCAGCTCAGTGACAGCATGATATAAATACTGAAA

>ucsf_hc.01_1.G186AR.00009
TCCACACAGGGCCTCGATATTCCACACCGTTCGGATATTGACGCCCAACTCCCGGCCCAAGGCGCAGTCTCAGCCACCTG
TGGCAACCAGCACGGTTCCTCTCTGGCTGGGTATGGAGACGTCATTGGCGCTTCCAGGTGCCCAGCTATGGTAGGGCCTG
GCATGTGCAGTCTCAGCCTGTCGTATTCGCCATACCATCATTACAGCCATACATACACACAATCAGCCTCCTCCTCCTCC
TCGTTGACTGCTTCAACCTCGCCTCGATTCATTTTCTCTTCATCTTCTCTGACTGTTTTCTCATCTCCTGTTCTTGATTT
TGGACAAACTCGCATATATATCCCCGCTTTCGTGTTGATACGTTCTGAAAACGTAGTTTATATCTCCTTCTGCATTGCGC
TAACCAACCGCTGGCTAAGTTAACCACAGATTCCATCCACCCCACTTACCTGGCGCCTTGCTTCCGTCTCCCTCGCACCA
TCTCCAAGCGCCCGCAACAGCCTGCATGTTGCAGAAACCTCCGCTGTGCGGACTTCTATAAATAAATATTCTGTGCTTCT
TTCCCCGTCTACTATACAGCTACCTAGAGCTTGAAGCAAACCTTTATACTCTTTTGCGACCAGCGCCAGTCCGCCCGCCA
TGAGTCGCCATGGCATGGATCAGAACGACGAAATGTTTCTCACCTCCCCATCTGACCGCGACCCCCCGACTGTCTCCCCA
TTGAGAATTGTCAAACGAGATACTCCCTCCCCCCGCCCAACTGCTGGCAATACCACGCAGCCTTCCGCGTTCAGTCCGCC
TCCGCAAAGCCCACCCCCGCAAAACCCCCTGCCATACCCAGACGACCGTCCACGGCCGCATCATATGCAATCCTTTAGCC
CCTCCAATACCAGGCCCCCTTATCCTGACCATGGGCCGTTGCCCTCCACTGTAAAACAATCGTCCAAACCCTCCTCGCCG
CATTATTCTGGTTCAGGAGGATCGAGTCCTGCTGACATACCTCCTTCTCTGCGGCCTCGGGAAAGACGAAATTCGAAGAC
AGCCCAGTCTAGTCTGGCGGAGAGAAGAGGAACAACTGGCCCAAAGCCCTTACCGGAGTCTCCAATACTTCAAACATCAG
ATAAAGAAGGATTGTTTCAAAAACTTCCTCAGCGCCCACCAGGAGGAGGCGCGCACACTGGAGGCATGCCAGAACAACGG
AGAAAACCTTCTACGGAGGTGAACTCGTATCCCGATGTCCCCCAGCAATACTGGAATTCGCAAAGCAATGCTCTGGCTTC
GTCGAGCCTAGCAGCCCCACAGCCAACCCATTCGGTCAATCGTCTCGGCTCTACCGCCTCGACCTCAACGACGAAAGCAA
ACCGCGGCTCTCCTCCTCCACCAGAAACCCCAATTGTGCCTCCAGGTCGCTCCGATATTGAATCCCGATACGCTGCAGCA
GGAATCGCCGGCACTTCGACTCTCACCAATCTCCAGGCCCAGAGTGCTGCCGCGCAACAGCGTGCCCAGCAGTATACCGC
TCCCCAAACACAAACCCACCTCTCCCAACCTCAGAACTCGACTCCCAGACCATGGACGCCGACAGAATTACCCGGTAGCC
AACCGCATGGTCCACCAACCGTATATCAGGGACCCGTTCCCACATCCGTGCCTCCTCCGCAGACTTCAGGCCCGGCCAGC
CATCCACCCCCAGGCCACCCTGCTGGCTACCATCAGAACCACAACCCACTAGAGGAAGATTTCCAGAGAATGAATTTGAC
TGCTTCTCCTCCTCCCGCGTACTCCAGCCTTGGTGGACCAGGACCTGGCGGGCCTGCGCCCCACAGCTACCCAAATGAAA
AGCAAGGCGCTGTCGCTATCGCAGGCGCTCATCCCGCCTCAATGATCGCGATGAGCAATGCAGCTATGACGCCATCTACT
CTGGCACCCCATTCCCACACTCCTGCTCCGAGTACTCAGGGCCATCCAGCATTTGCCAATGACCCCAGACAAGCTGATCC
TCGCACTTCGCAACCAAATACCCAGAATGGACATCCTGGTGTCCAACCAGCTCCTCTTAACGGCTCGCCTGCACCTCCTG
GGCCCTCCCCAGCTTCCCCTCCTCCACTCCCTGAAGGCTGGATTGCACACTTGGATCCCAACTCCGGACAATACTATTAC
ATTCACCTTCCCTCTCAATCTACCCAATGGGAATTTCCGAAGGGGCCGACTCCTCTCAATTTGAATGAACCCATGTCACC
CGGAGTCACCACTTTTGGTGGCCACACAATTGCTTCCCCGGGCCTTTCTACGTTTGGGCCTAATCCGTTGGCATCGCCTG
GACTATCTACCTTTGGACATCCACTAGGGTCACCGGGTCTCCCTATGACACCCGGGTATGAGGGAAGCGTTATGAGTATG
AGTACTGCCTTCACTGGCCCACCACCTGCCAGCGGCGTTGAATTGTATAAAGTTGCCCCAACCAATGGAGTATACTTTGG
CCCTTATCTTCGCTACACCAATATGGACATGGAACGTGGACTCTGGTTGGGCTCAATTCTACTGGTAACTGATGCACCCC
AGCCGCCAACTATCCACATTCATCAGAGCGTGGACTTGTCTCCAAATCCGAGACAACTCAAAGGACTGCCAATTTCAACG
CACCAGCGGTGGACTTTCTACAAATATAGCATTGATCTGACCATGGAAGAGTACCCTGCCAAATGGACATATGCGATCAC
CTCGCACCTAGGATGCACAAGATATGAATTCCTCGTCGCAGGTCGTAATGAAACCAACTGGCGTTTTATTGCAACATCTG
GAAACGACTTCTCCCTTAGTGTGAGTGCCAATGAGAGGGCCCGCCTTGGTGGTGCTGGATACATGTGGAAAGATATCATG
CAAAAACATACGGAATGCGGAGGCTTCCATGTCCACCTTGGACTTGGAAGCCAGATCAATGCCGATCGGATTTGGAAAGA
GATCCCATCGCTCAAACAATGGCTTACCATTAGCGGCAAGGAGCAGAGGAAAAGCGCAGTGTGGACGGCCGCCCATGAGG
AGGATGTTACACATGCGTATTTCCACTACTATACAAGCCACTTTGATCAACCGCACATGCGCGAAGCATTTGCTCAGATT
CCTCATGTATTACAAGTTGATGATCATGATATTTTCGACGGGTTCGGTTCATATCCGGACCACATGCAGTTCTCGAATAT
GTTCAAGAACATTGGCAGAATCGGCATCGAGATGTATCTCCTTTTCCAGCACCATACAACTTTAGAGATTTTGCGCCATG
TAAGCAACGATATGGACCTTTTTACTATAACCGGGACAGGGTGGCATTTCGTTAAATTCCTTGGCCCTGCCATCGCTGTG
GTAGGGCCTGATTGCCGTTCGGAAAGAAACCCCCATCAAGTCATGGCAGGGCCTACCTATCAGGGTCTCTTCCCCAAAGT
TGTAACGCTACCTCCCAGCGTGCAACATTGCATCTGGATGATCTCCGTACCACCTATATACCCACGGTTAGAGTCAACAG
AGCACCTCGCGCAGACGATAGCTACCGGGAAAAAAGCTGTTACTGGAGCCTACAATGTCCTCGGTAAAGTGACCAGCTCC
GTTGCTGGTGTTGTGGGCGCTAAGAACGCAGTGGGATCTGGGTTCAACTCTGTAAAAAGAGCTGTTGGCAAGTCCGGACT
AATGGGTAGCGTTTTGAGTCCGTTTGGTGAAATTGAAATCCTCGATGAACTGCGGGATCAGTGGACTCATGACTCGAAGG
ATCTTGAACGAACCTATCTCATCCGCACCCTCCAAGGAATTGCCCACCAAAAGAGCATCCGAATGACTTTCCTCTCAGGC
GCTGTCAACTGCTGCGGCGCTGGCCTCGTCCACGACCCCTCGCACCCAACTGACCACAAAACCATATACCAGATCATCTC
CTCCTCCGTCGTCAACACGCCCCCACCATCCTATGTCATGAAACTCCTCCACGGCGGTAATAAAGCGCTCTACATTCCCG
CAAACGGCCAACGAGCCACCCCTGGCACCGTCACAGACACGAAGGAAGACATGATGGAGATCTTCCAGACGGATGTCACG
GGTCAACCACGCGAACACCGCAAACTCATGGGCCGCCGTAATTACGTGGCCATCGTGGGATATGATCCGGAAAATGTACA
GACGAATTACGGGTTAATGAGTCCAACAACACCGGGAATGATGGCGGCACCGGGCTCGTTTCCCAAGTTGAGTCTTGCGG
TAGATTTCTTGGTGCAAGGGGAAGGTGCCTATGGAAATGTTGTTAAATTCGGACCGGTTATTGTGCCGAGTTTGGATTTG
GGGAGGTAATTCTGATTCGAGGTTAGAAGTATGGCATGTTGCATGAGCTATATATTGATACCACGAGATCACTTCTTTGG
TTTATATGTGGAACGTTTGGGGACGGTATCTTCACATTCGAATTTTTGCATACAAGTTTTTCCTTTTCCTTTATCTTGTG
TGATTCGATACTTTTCCGGATTTGCGATAAAAATTGTTTTCTTTTTTGGTGTAATACCACATACACACGCCAAAGACCTC
GTTTAACCACTCAGTTTGTTTCTATTTAGCAATCTTTTTTGAATATCATTTGATTAAGTCATTTTATTGTGAAATCTTAA
AATTGTTGGGTACTAGTTGCTCAGATGACATCTCTATATAGTTAGCTAGTGATTATACAATAAAAAGATTAACCATTCCA
C

>ucsf_hc.01_1.G186AR.00010
CCAGGCCCGGCACTGCATGGGGGTTCAAAAAAAGAAAGAAAAAAAAACCTGCAAGCATCCAGACTTGCAGACAACTTTTT
TTCACCTAAAACATATTGATCCGACCTTATTGATAGTGTGTCCCTGACATGAAAATTTTTCCTTCCACTCTCCGCTTCTT
ACGCTCTCTGCAATTCCTCCTTTTGGTATTGGCTTCGCCTATTTCCCGCGGGTTTTAGCCTCACAAAATGAACAATGCAC
AGGAGATATATTATATTTAAATATAACCATTTCATTATGCATCTGAGCGGCCCCTGCTCCTCTCCACTAACAGAGTATAT
ATCTCTCACAACTTTTTGTGGACCCGCCACAGAAGTCTCTTGCGCATATCCATCCGTTCTCTTTTCACTTCTTATTCCTT
TTTATGCTGTGAAACAAAGAATATTCTGGTTTATCATTTCTGTCAAAGCTTTCCTGCACGCCTACACATATTCCCTCGGA
GTTTTTATCTTCAACCCTTGGCTCAAATCCAAAACTATCCCTCCCGAATCTCCTCGTGTACTTCGCGTACATATATATCC
TTCTCGCTCTATCAATGCCTGACGTTCATGGTTGCGATCAGTCGCTAGCCGAAACCAAGCGGATCGAGAAAACCCCACGT
ACTCTCAATCTCAGTCGATGACGGCTCGGTTGACGAGCCTGAGTGATTTTGAAGAAACGAACTTTGATCCTGTCTCATCT
TAGTGGCAGTGGCTTGCACATTCCATAACCATTTTGAGGCCGCCACCGTTTCTTCATGAATCTCTTGGATCGATATAGAT
ATATATCTTTAGCCAGATCCTGCTTGTGTCTCTAGTTACTGTTCCTGCTGCGTCTTGAACTTTCACTCGCCCTTGATACA
AGACTGCATATCCAGGGGAAACAAAGTGGGCCTCGAGGGTAGAACGGGGCATGAGAGACTCAAAAAGAACATTCAAGAGG
AACGACGGCGCAAGTGTATGAAAGTCGACTCCATGAATTTTGCGCTGTTGTGACTCCAGACAAACGAATCATGCCTTCAC
CAAAGCACACCGCGCATCTTCCACTTATTGCACCGAAAGATGATGCCGTGGTGAGATCGTCCGAGTCCGGAGCTAAATCA
GGAACCGCGGATGAGCAGAAACTGAAAATGCCTGTTCGAGTCCGTTTGCCTCCAAGATCCAGGACTGGGTGCTGGACCTG
TCGGGTGAGTTATATATCTTGTTGTGACATCTTGTGGCTACGAAAACTCACTGCTGACTCCGTCGATTTCTGTTGCTTAG
AGTCGCAAAGTAAAATGTGATGAGGGTCATCCTACCTGTGGCGTAAGTCAACTAAGCATGAAGATATAGAATTTATGCAA
CAAACTATTGAAACTGCACTCTAGCAATGCTCAAGACTCGGGCACGAATGCGATTACAGTCCAAGGTTAGCGTTTCGGGA
CGATACATACAGAATCAAACATCGTATGCAGGCCGTTTCCACTGCTGGAAATGCAGTCTGGGACCCAACATCGCCAAGTC
TGACCGCGAGTAGCCCAAACTCGTCCATCGGAGGAGATACGCTACCCCCATTCGCGTGTTTAACATCTGACTTGGAACGA
GAGATGAAAGCTGAGGCATATTCTCCGGGCACCTATCACGTTATTGTGAACCCAGAGAGTTTTTCATCGCTGCCTGAATA
TTCCGACACAACTGACAACACATCCATGTCGAGTTCTCCTGGCTCTGGTAAGGACGATACCACCAATGCCGGTAGTAGGA
AGAGAGGCAGAAAACACAATAGGGATAATTCTTCGTTGACAGAAACGGGTGACCCGAATGTGGTCATTCTCTCGAAATTC
GAGGACTCCATTCCAATCTCATCCCCTGGCCACTGGAGGACTAACATGAGGCAGTCCCCGTCGAGGTCGAGTACGTCTGG
GTCCAAGTCCTCTGCGGAATTGGTTGATGAAGTGCCTGTTCAGGATCCCGTGGAATCATTTGATCAATCATACATAGATA
CCACGGAACAGTATGTGGAAGATACAAGACTACTTTTGCATTTTAGGAGAGTGGTCTGGAGCCATCTCGTGCAAACAGCT
TCTCGCTGTGAATCTCCAGTCTATGACGTTTGCAATGCTCCTGGCTCAGATATCTTTGAGCAGGAGGCGGCCACTTTTCG
CCCGTTGTTCCACGCCATGATGGCCGTTTCTGCTCTGAGCTTGTCCCATCAAGGGAAGGGCCAAAGCATCGCTGCTCTAC
AACACTATCAGCAAACTCTTCCTTTCTTACAAACCAGTATGCGCAGCCATCAAGATCTCTCCTCGGATGGAGTGTTCCTC
ACCCATTTCTTGCTCCTAATTTACGAGATAGCTGCAGCTGAACCAGGAGGGTCCAACCTCTGGTCCCACCATCTGGAACG
ACTGTTACGAATCATCTTAATGCGAAATGAGATTTTTAAGACAGAAAAATTCCCTTTTATCATCTGGTGGGTTTGTTCCA
TCGACTTATATGCGTTATTCAGCGGTACAGGAACGGGAGAATTCATTGCGACGGTCTTGAAAAACGACATGATCCCATCT
CCAGGATACCATCTCTACCCGCTCGGCCAGGATGGGACAAGCGTTATCTATCCGGAGGAGATGGATATACTTCCCACCAT
CCTGCAGCTTAACCATGACATATTCGTCCTGGCGGTCCGCCTGGGGCTGCTGGCATCTGAATTCCGTACACAGAGCGCCT
ATGCAAATGGAGCATTAATTAATAACGCAAATTCAAGTGGTTCCCATGTATTCCCTCCTCAAATGCTTGACGATAGGGAA
AAGCGCCTATTTGAAATCCAGCAAGCACTACGGCATTTATGGGAGACTTCTAATCTTGCTATCTTGGAACAACAAATGGA
TTTGCTCCCCAGTCGGTCGAAGGAGATGCTTCAACATGCCACCACTCTCTTCCACGCCAGCCTCATCTACTCATATACCA
GCATGTGGTCTAGCCAAAGCATCGAGACCGGCGGTGGCCCCGCGCTCGAAATTTCCCAACGGACCACCGCCATCCTCCAC
GTTGCCTCGAGTATCGTACACGCAGGGCGTTTTGATCTGCGCTTCATCGTTTTCCCGCTGTTCATGGCGGGTGTGGCGTC
CTCGTCCAGCTCGCAGAAAATGCTCGCGCTGGACTTGCTTTCTGGTATTGAGGGGAATGAGTCTGTTGGTCGCAACGTTA
CGACGACGAGACATGTACTGCAGATTGTGTTCCAGAGACAGACGGAGGGATACATGCGGAAGGGACATGCGTTGGATGTG
GATTGGATGGAAATTATGATTGAACAAGGCCTGCAGATGGTGAATTTTGGGCTATGATTTTTCTTTTTCTTTTTTTTTTT
TAAATGGGCTTTTTATCCTCCTGTTCATTTCCAATTTTTGATTCCCCTTTGGCTTTTGATATCTGGTCCATATTTATCTG
GCTGTGTCAATTTCATCCCATCTCTTTCTTCAATTGCCGTTCATCTGTCCCACGTACTTAGTTACCATACTACCTTATAC
CCTTTTTATTTCTTATTTCCATATTCATATTCACTTTTTTATTGCTTGTTTATTTGTTTTTCGCTATCCAGTCTCTGAAT
TAATTTGTAGCGTTGGAGTTTGTCAGGTTGAGTTTCGTCCTTATTATTCCATTACAGTTCAAATACTTTCACCTTCGGTG
TTAAATGTTTTCCTTTCCACTGGGCCTACGGCCCCACTAGTACATACCACTCCCTCATATTAATGTCAAGCCTGGTCGTT
CTATCTAAATCGCAGCGGCGTGGAATACAGTATATAGTAATTTTCAATTATTCACC

>ucsf_hc.01_1.G186AR.00011
TCGCGCTAGCGCACAGAACCTGAGCTCTGCTGAACTTAGTCTTCGAAGTCTTGCGTATGAAACCATTGGCGTGCTAGCCC
CGAAAATTGACCGAACTTCCCAGGACGATGAGGAACGGGTGTTTGATCTTGATCTGCTCCGGTGGCTATTCACGTCCCTG
AGCTCTGACGCTTCAAGTGGTCAGATATTCGTGAGTATCGAACAAGCTCTGGGGAGTATCCTCAACTCTATCGCAAATCA
TGCAGCTGAATATCTTCAAAATGAAATCCGTCCCCTTTTAATCCACCATATGAACGCCGAACCCGACACGGAAGACCGCG
ATACAGGGTTCCGTATTGTCCGAAGTACGAGATTTGCTGCTGTACGATTTGCAAATCGGTGCTTGCCGTACTGGGATGTG
CAGGCTCGCTGGATAGATCTTATGGCTATTGGTGGGGAGTCTAGTGGGAGATCTGAAATCATAGAAGAAGGCCAGAGAGG
TCTGGACCCATACTGGTATAGGATGCTTAATCCCCTCAAGGAGGGGAGTTGGGTAGCTTCGACCGTCATGGGACCTGATG
TTCCCCCTAGATATCGGTTTCCTCGGTTTACAGAATTAGTACTCTCTCTATTCAACGATCCGAGTAGCGATGATATTGAG
ATGAATGATGGAAAATTTTTTATTCCCATGCGATTTTCCGACACCTACATAACCTCGTTTGCACCAGCTATTGCTTTTAT
TCGCAATATTCTCCTTTGCGAATCCCATCAATTTGCTGGCTCTCCCCTGAGTGTCGAACCGGATTGGGAACACCGCCTTG
ATGTGGCTATCTCAACAAAGGAAGATTCAAGGGCGAGCCTTAAGGCTTACCTTGAACAATGCGATCGTGCGCCAACTTTT
GAGTTCTTGAAGGCCTCTCTAGCCGGTCTCCTCTGGAAGCATGGTCAAGGGTTAGGCCGCTGTGGTGTTCATTTTGTTGA
AATTTGCGCGCTCGCATCTGACAACCTTCTGGCTCCTCTCGCCATTCACGCGTCATCCCTTAAAGATCCTATACTGTCAA
ATAACCTTGCGAACCAGGACATAGCAGCACAGGCATTAGGCATCTTAGCATCTCACATGGATTATCCTCCCCCCCAGTTG
CAACAATTGTTTGAATCTTTTGTCGTTTTGATTGAGGGTTGGAAAACTGCGGTCGGTCAAGGCATTAATCAGTGCCGAGG
TGCGTTGATGGCGTTGACTCATCTATCCTCCCGCCTTTCCTTTCGGGGTCGACTAGATTCTATATCCAAAAACCGGATCC
AAAGGCTTGTAGATATCACGTTTGATATGTTGGACAATTCTAGAGATCTCGCACTCAAGGAGGCTGCTCAGGTGTCGATC
GGGCAACTGAGTCTCGCATCTATTTTACGCCCCACATCGTTCCCTGGGGAGAATAAAGATGAGGCTGTGAATAAAGTGAT
AAGAAAACTATTGGAAGAAGCAAAAAAAGAAAAAGAAACGGCGATATTGGCTTTAGGACGTCTCTCTCTGGTACTTCCCA
AGGACGTCAGCGAAGGCTCCCCGTTCAGATATTTACTCAAATCTCTCTATGATCTCCATGAAATTAGGAGGCCAGAGGTC
CAATTTTCTGTAGGAGAGGGGTTGTGTACAGTGGCAGTTGGATGGTTGTCGAAGTCGTTAATTACAATGTTTGACGTAGA
CGCTGCCTGGCCGAAATCAGATATACCCTCGCATATTCTTTCGGAAATGCTTGACAAAATCATTGTCGATTGCAAGGCCT
CGAAGCCATCGCTAAGAAAGGCGTCTGTCATCTGGCTTCTCTGCTTAATCCAATATTGTGGAAGCTTTTCGGAGGTGCAA
AACCGCCTGAGGAAATGCCAAGCTACCTTTGTATGGCTCCTATCAGACAGAGATGAAGTTGTGCAGGAGACAGGTTCTAG
GGGTTTGAGTTTGGTATACGAGATGGGCAACCAGGACCTCAAAGATGATTTGGTGCGCGATCTTGTTCGATCTTTTACAA
TGGAAGGCTCCAATCTCGGGGGTGGGAAAATTTCCACAGATACAGAACTTTTTGAGCCCGGTGCCCTACCGACAGGCGAG
GGATCCGTCACCACTTACAAGGATATTGTTGGATTAGCATCTGAAGTAGGAGACCCGAGTCTCGTTTATCGCTTCATGTC
ACTTGCTTCAAATAACGCTATTTGGTCAAGCCGTGCGGCCTTCGGCAGATTCGGATTAAGCAACGTGCTGTCCGACTCAA
GCGTCAATGGATACCTCGCGCAAAATCCTAAGCTTTATCCCAAATTGTATCGGTACAGATTCGACCCCAACTCGAATGTG
CAGCGCTCAATGAATGACATTTGGAACGCCCTGGTCAAAGATTCGAACGCCGTAATCGAGTCAAATTTTGACGCCATCAT
GGATGACCTGCTCAAAAGTATTATGACGGGCAAAGAGTGGAGAGTGCGCCAGGCGAGCTGTGCGGCAATTGCTGACCTTA
TCCAAGGGCGACCTATTGAGAAGTACGACAAATATCTTAGCGATATCCTTACCAAAGCGTTCAAGGTTCTAGATGATATT
AAGGCCTCTGTCCGCCAAGCAGCGCTTAGACTATGTCAAGTCCTCACAAACATTGTTATCCGAACCTTAGAGTCAGGAGA
TTCCGATTCGAAAAGAGCAAAGGTCATGCTAAACCATATCATTCCCTTTCTGCTTAGTCATGAGGGCATGGAGTCTGCCG
CGGAAGAAGTGCAAGGTTATGCAATTGCAACTCTAACGAAGATCATTAAGAAAAGCCCCGGGAAAACACTCCGCCAATTT
GTGCCTCAGATATTAGAGAGATTTCTTTCTTCTTTGAGCTCGCTTGAGCCACAAGCTGTCAATTACATCCACCTCAACGC
CGACAAATATGGCTTGACCGGGCAAGACATCGATAAAATGAGATTGTCGGCAATTCGAACATCTCCAATGATGGAGGCTA
TAGAGCTCTATCTTCTCGAGTCTCTAGATGATGTAGCCATGAAGGAAGTTTCAAATAAACTGGAAGACGTTCTGCGATCA
GCAATCGGCCTTCCTTCAAAAGTTGGCGTCAGCCGTGTCCTGGTTATTCTCAGTTCCAAAACTTTTCTCTTCCGCCCCCA
TGCTGATCGTTTCGTTCAACTCATGCGCAAATATGTGCTTGACAGGAACGATACAATCAGCGCTGCATACAGCTCATCGA
TAGGTTATCTCATGCGGTTGGCATCAGATGACCAGATGCTGAAAACAATCGAGTTTGCAAAATCGCTCTATTTTGGTTGC
GAAGACACATCTCACCGTGTCATCTCAGGGGAGATCTTAAGCTCCATTTCTAAACTTGCAAACGACCGTGTTGCGGCATT
TTCGGCAGCTTTTCTTCCTTTCATCTTCGTGGCAATGCATGATACAGAAGCGCAGGTTGCGGAGCTGTTTTCAAAAACAT
GGAATAATAATGTCAGCGGTTCTCGCGCTGTATCATTGTATCTTCGGGAAATACTTGATATTGTGTCCATCCATCTAGGC
TCACCACGGTGGGCTATTAAACACACTGCCGCCCTTGCAACTGCAAAGGTGGCTTCGTCGTTAGATGACAACATTGATCT
TGGCACAGCAGAGCGCATTTGGCCAATTATCGAGAAGGCGGTTTCAGGGAAGACTTGGGAAGGAAAAGAAATGGTACTGG
AAGGATTTGTCAAATTTTCTCTCAAGTCAAAAGCTCTCTGGGCGCAAAATAGCGAAATCCGTGAGCAAACAAAGGTTATT
GTAGTGAGAGAAGCTAAGCGAAACAATTCTGCATATAGACCTCATGCGCTCAGGTCTCTTGGTGAATTTGCCAAGGATCG
AGATGATTTAGATCTCATGCCTGATACTCTGAAAATTGTTTCTCAAGTGGTTGAGGATCTAGTTGATGACACGCAAGACA
CAATGGAGGTAGATGCAGAAGCAGGCGGCAAGGCTTCAAAGGTTGAGGAACAAACTCTTGCAGCTGGTGTGGAGTGCATT
TTCAACTGCGTTAATTCCACTATTCCCTTACCAGTACTGGCCGATCATATATCTCAAATAAACCCTGTAATCGACAAGGC
TGTCACATACGGTGGTAAGCCCATATATAGCATCATGTACAGCGGACTGAAATCTTCATTCGAAAAACTCGGTGCAGAAG
TTTCAAAACCCGATTCTAAACTGCCCAATGGAAAATCAACTACTGAGTTCCGGACTGCATTACTCTCTCTCGCCGACCAA
CTTTTGTTTCGGGGCCTCAATCTGTCCGTGGAAAACACGAGGCACAGTCGTGCTCAAGCCGCACTTGCATACATACAAAT
CTGCAACGGAATCGAAATTAAAATTCCTGACGAACAGCGCCAACAAGTTGAAGAGTGGCTAGCAACGGAGCGATCCAGGC
AGGTGCAAGTGGCCCTGCGCCAAGTATTGGAGAAGATCGCCTAAAGTTTGCCATCAGGCCAGTTAAATTGCCAAAATCCA
TTTGAATTGCAGGGATGTCTCAAAATTGGTAGCTCTGATATGGTGGAAGGATCGAAGCCCTAGAAGAACTCCCTGCAATG
AGCTCTACCCTAGGAGGTCCCTGTCATTGTCACATGAAAATGCGTCTGATGTCGGACTTTCGGCTTTGTCGCATGTTTCG
TTTAGTTTTTTATTTTATTTTTTTATTTTCGGTCATCCTCTACCTGTTCCTGACATGTCAGAGCAGCATCTGATCTATTC
TTGAGCCGTTGCACCGGTTAAAGTCGTTGTGGGGTTTGCCAGCTGGAAACGAAGATCTGCACGAAGCAAACAGACTTTTA
ATAGGGCTGATCTTTTCAGCCAGTTAGAAGTGAGCATGCGACATTGAAGTTGCATCGTAGCGCGTGCATGGCACAAAACA
TATTTTTTTTCAATTCCCGGCATGCAACCTAAGTGGTTGAGACTTATTATTGCCTGTTAATTAGCCACAGGGATCAGAAC
CAGCGTGTGTGCAATTAAGAGAACAATATAATGTCGGATGCTAATTATTCCCTAAGAATAGGACGAATGCGAGTCCACCC
CTCCGCCATTTCACTATAAAATCATGATTTTTACGCTACCATTATTTTGTTGCTATTATAAAATTATCTTAGGATGATTA
TTCTAACAACTATTTTACCCACTTTGTCATCTATTGCAGCATCGTGTGAAGCCAGCGGGTTACCAATAGAATAAACAGAT
AATATAACATGAAATGCATATCAGACATTTCTATTCACGGCGTGAAGTTGAGCAACAGCCACAAACCGCATTTCCGTGAC
TCAATAATTTCTTTCAGATGGCTCGGATACATCTCAAGAGCCCCAAAAACTCGCCTTACCGGGTACATGAGAAGAATCGA
GAAATTCCCCGTCGGCCTCAGACAACACTGCGCACTTCGCAGCCAAGATAAACTGTAGCATGAAGGGCGGGGGACATGAC
AGCTAACCATCCTATTCATGCAAGCCTGATGTTGCCCTGTGCATGCATCCAACAATG

>ucsf_hc.01_1.G186AR.00012
GCCACTGTACACAACCCCTCTCCTACAGAAAATTGGACCTCTGGCCTCCTAATTTCATGGAGATCATAGAGAGATTTGAG
TAAATATCTGAACGGGGAGCCTTCGCTGACGTCCTTGGGAAGTACCAGAGAGAGACGTCCTAAAGCCAATATCGCCGTTT
CTTTTTCTTTTTTTGCTTCTTCCAATAGTTTTCTTATCACTTTATTCACAGCCTCATCTTTATTCTCCCCAGGGAACGAT
GTGGGGCGTAAAATAGATGCGAGACTCAGTTGCCCGATCGACACCTGAGCAGCCTCCTTGAGTGCGAGATCTCTAGAATT
GTCCAACATATCAAACGTGATATCTACAAGCCTTTGGATCCGGTTTTTGGATATAGAATCTAGTCGACCCCGAAAGGAAA
GGCGGGAGGATAGATGAGTCAACGCCATCAACGCACCTCGGCACTGATTAATGCCTTGACCGACCGCAGTTTTCCAACCC
TCAATCAAAACGACAAAAGATTCAAACAATTGTTGCAACTGGGGGGGAGGATAATCCATGTGAGATGCTAAGATGCCTAA
TGCCTGTGCTGCTATGTCCTGGTTCGCAAGGTTATTTGACAGTATAGGATCTTTAAGGGATGACGCGTGAATGGCGAGAG
GAGCCAGAAGGTTGTCAGATGCGAGCGCGCAAATTTCAACAAAATGAACACCACAGCGGCCTAACCCTTGACCATGCTTC
CAGAGGAGACCGGCTAGAGAGGCCTTCAAGAACTCAAAAGTTGGCGCACGATCGCATTGTTCAAGGTAAGCCTTAAGGCT
CGCCCTTGAATCTTCCTTTGTTGAGATAGCCACATCAAGGCGGTGTTCCCAATCCGGTTCGACACTCAGGGGAGAGCCAG
CAAATTGATGGGATTCGCAAAGGAGAATATTGCGAATAAAAGCAATAGCTGGTGCAAACGAGGTTATGTAGGTGTCGGAA
AATCGCATGGGAATAAAAAATTTTCCATCATTCATCTCAATATCATCGCTACTCGGATCGTTGAATAGAGAGAGTACTAA
TTCTGTAAACCGAGGAAACCGATATCTAGGGGGAACATCAGGTCCCATGACGGTCGAAGCTACCCAACTCCCCTCCTTGA
GGGGATTAAGCATCCTATACCAGTATGGGTCCAGACCTCTCTGGCCTTCTTCTATGATTTCAGATCTCCCACTAGACTCC
CCACCAATAGCCATAAGATCTATCCAGCGAGCCTGCACATCCCAGTACGGCAAGCACCGATTTGCAAATCGTACAGCAGC
AAATCTCGTACTTCGGACAATACGGAACCCTGTATCGCGGTCTTCCGTGTCGGGTTCGGCGTTCATATGGTGGATTAAAA
GGGGACGGATTTCATTTTGAAGATATTCAGCTGCATGATTTGCGATAGAGTTGAGGATACTCCCCAGAGCTTGTTCGATA
CTCACGAATATCTGACCACTTGAAGCGTCAGAGCTCAGGGACGTGAATAGCCACCGGAGCAGATCAAGATCAAACACCCG
TTCCTCATCGTCCTGGGAAGTTCGGTCAATTTTCGGGGCTAGCACGCCAATGGTTTCATACGCAAGACTTCGAAGACTAA
GTTCAGCAGAGCTCAGGTTCTGTGCGCTAGCGCGAGGATCAGGCCATCCCTGGTAGGAAACAAATTCTCTTAAGCCTTGA
ATGGCACGAGGTGCGACGAC

>ucsf_hc.01_1.G186AR.00013
GTCTACGTACACCCGGATGTGTTGCACAACCAAGTCTTGCATTCATATCGCGGGATAATCCTGCAGGAGGGAGTTCCATT
TTCTCTCGTTCTACAATACCCATTCATGATATAACCATACCACTCCACTGTCCATTCATCTGTGCTACAGTGAAATCCGT
CATGTCTAAACCAGACGAGGCCAGAGAACTAAGTCTTATATCAAAACTCGAGCTTAGAATTGCCCTCGCAGACAGCGATT
CCAAGTTACAGTCTCTTCTCCAGACATATCTTGGTCCCCTCCTCCTAAAACTAGCTTCAGAAAGTCTTGCAGTGCGCAAC
AAAGTCATTTCTATCTGCCAACATATCAACACACGAATCCGGCCAGCATCTATCACTCTGCCTATCGCAGCTCTTCTGAA
ACAGTTTAAAGATGTTAATGCACCGCTGGTGAGACATTTCGATCTTATTTATATCAAGCAGGGTCTTGATCGGATTCCCG
CCAATGAGCGCATCGATCTCATACCAGATCTGATCCAGGGCATTGCCGGGGTAGGAGGTTCCATTTCAGCTTCATCACAA
GGCTCCATCGTGTTCAATCTCCTACTGAGATTGCTACCTTTATTGAAGCTGCCACGAAGAGGTAGCGAAGAAGATCTAGC
ACTGAGAACAAAACTAGGTATCTCGAATGAAGACGCTGCATTCCTGGCAAAATGGTTTTCTAAAATCCTTCTTTTCTTCC
CCGGTAGAAAGGATGCGACGAAATGTCCCGGCCTTACTCCTTCGGAGTACAGATTTGTGAACAGAGATTCACCGCCTGAC
GAGACTTGGAATCCGTCGGCAGCTGGCGGTCTTAACTTGATCGAAACTAAGGTTTCTCTCGCAAAGTTTTTGGCCAGCGG
GGCTTTTACCGATTCTGAGCGCTTTATCGGTGCTGTCATTGCCTCTGCTGACCCAAATAGTCGTCTTTCAGATGTTGGGG
AAGATATACTCAAACGTTTCCGTCCAGATTTGGAAAACGCGGAAGTTGTGGATGAACTATTTACACTTTACTTTGGA

>ucsf_hc.01_1.G186AR.00014
GGGATGAATTTGGTACCTTCACACAATAGATTGATCGGAGCTGGCGAGGTGGGGTGCTGCTATCTCTTCGTGCAACTCAT
TTAGGATGGATGGTCCACATCTTGACGATCCCAGATCCTCAAAAGCGGGAAACAACTCGCGAACCTCTGGAACACTCCTG
ATTTGCTGGCTATGAGGTGGCTGTACCATGATATCTCTTGAAATTTTCCGCGCTGCTTCAGGATTTCTGATGCCATGCCA
AATGAATGGGAGGCGTTGCTGGGGATTGGGACGTCTGTAAGATAGTATAGGGAGGTTTGCCGTCCTCCAGCAAGTTTTGT
CGAAACGCAGGTCTCAGTCAACTATGAAGAGTGTTTTGTGTTTATTCCACATCAAGTAATTACATGAGGTAGTGGGAGTT
ATAGTAGCTAGTTTTGAAAGGCCAATGAGCCTGACATTTGTGTCAGAATGATAAACAGGACCGTGGTAGAATCAGCTGGT
AGATGGACAAAACCAGTGAGGCACGTAGGAGTTCGGCGCCCCTATTTGCGGGCAATCTCTCATCATGGAGGAAATTGTAC
AGGAAGGGTGGAATTCTTTCAGCCCCCCTCTCTCTTTGCGGAAATTTCGACAATAGGCTTACCAAAGATACATGGCGCAA
GCGGGGTGTTGATATGGAAGTGTAAAGGGA

>ucsf_hc.01_1.G186AR.00015
GCAATTGATGGGGCAGGACTGAAGGCGGGGCTCATCTGGAGACCATATTGATATGTCTATTTTTCAAGATGTGGCTTTCG
CGTCAGGTACGGTTATTCGCTGATCTCAGGTTTATGTGAATGGGAACTAACATGCGATGCAATGAAGGCCCCGTGCCAGA
CATTCTTCAAGGGTGTTTCTCAAAATCGAAGGAACCGGACTCGGGTCAAGATCACCCAAGAAAGCGGCAGAAGTTAAACA
CAAAGATATGGAATTATAAGGACATTCCTTCGTCTATGTTTCCGGAGTATTTGACTTTGGCGCACATAGAATTGACAATA
ACGTTTTCCTCGCCGGCACTTGGCACCAGTGCTGTCCCCTCGGTCTTTGAAAATGGCACTCCGGATAAAATTCCTGTTAT
CATTTTAGCAGTATCCAAGTTAAACGATTTCTCTGGCGTATCCAATGCTCCTGTGAAAAAATATAAGATTCAGCTTGGAA
CTAGTAGCTCGGATGTCATCTTTGACCAGACACTCGATTTCCACACATGGAATCACGACCCTATCCTCCCGGGGAAGCTG
CCTTCAGCCTTTCCGCCGCGCAAAGATCCCCCAACAGTATTTTCAATGTCCACACTGCGGAAGGTTGAGGGTAACGAACT
TTCATTCATTCTTGAAACAAAGGTGTTTTGGAAAGATACAGTTAAGCTCGGGAAAAGGGGCTTTTGGCAGAATAAAGCAT
TTTCAACATATCTGCCAGGCGCGCCACAGGAACGTCACGAAACCACACGCCCCCGTCGGGATTGGCGGCAGTGGCGCGTT
GAAAAGAGAATCTGGAGCCCTAGCGAGTTTTACGAGAGTGCTCATGTCCCTTCCAAAAGTTTGGATCTGCCGCTAAGCAC
TATACCGGTTCAATGTCAGCTTTTCCCTTTCCAGAGGAGAACAGTTAGGTGGCTACTTGAAAGAGAAGGTGTAAAGCTCC
TTCCGGATGGTAAAGTGCAGGATTGTTCTTCACCTCCTCCGGGCTCTGCTCTTCCCGACTCTTTCTCTCAGATAACAGAT
GCGGACGGACATATCTGTTATTTCAGTCACCTTTACTGGGTTATGACCTCCGAGATTAAGGAGTGGAGCAGTACTACGAC
ACTGAAAGGCGGTATTCTCGCTGAGGAAATGGGACTTGGCAAGACCGTGGAAATTATCACTCTGATTTTATTGCACCGGA
GGCCTGCTTCTGAGCAGGGCCTGCCATTACTTCGGCAACCGCCTGCCATTACCGAATCCGGTGCCACCCTGATCATCACT
CCATTTACTCTCCTTGAACAATGGAAACAGGAAATCTCATCTCGTGCTCCACATCTTCGATATACGTACTATCGGGGTAT
CAATCGCATGAAAGGGAGCGATGAGGAATTGGTACAAAAACTAGCATCCCGTGACATTGTTCTCACAACGTTCAATATCT
TACAGGGAGAAGTTCATTACGCGGAAGATCCACCTGACCGTTCACTACGCAGTGAGAAGAAATCGATTCCAAGGAAATCC
CCCCTGGTCAAAATATTTTGGTGGAGAGTTTGTATCGATGAAGCTCAAATGATTGAAACTAAAGCGGGCCATGCGGCGAG
GGTGGCGAGGCTTATTCCGCGGCGCAACGCTTGGGCAGTAACAGGTACACCACTTCGAAAGGATATGAATGACTTGCTCG
GTATACTTTCATTTCTACATATTCACCCATTATGCGATTGGTCGGATGCATGGGTTCGATTATACGAGATCCACAAGCCC
CTATTCAAAGAAATTGTTGGTCGCATTGTCCTGCGCCATAATAAGGATATGATACGTGATGAATTACACCTACCTCTTCA
GAAGCGCGTTGTTATAACTATCCCGTTCACACCAGTGGAAGAACAACATTACCATCAACTTTTTGAACAAATGTGCGACG
AATGCGGAGTCGACGCATTAGGAGACCCTCGTACAGCAGATTTGGATCTTAATTCGAAACACGTCATTGACGCAATGAGG
CGCTGGTTAACAAGGCTTCGCCAGGCTTGTCTCCATCCTGAAGTAGCTAGTGCTGGCCGCAAGGGTTTGGGAGCGAGTAG
CGGTCCACTTCGCTCCGTCGCAGAGGTTTTGGAGGTGATGATTGACCAGAATGAAGCTCGTATCCGTACAGAGGAACGCT
CACTTCTTTTGTCTCAAATTCGCCGCGGCCAGCTGCTGGAGAATGCTGGCCAGCCCAAGGAGGCCTTGGAGCTGTGGCAA
GCCGCGTTGGCGTTGGCTGAGTCTAATGTTAAGGATTCTCGAGTTCAGCTTGAAAATGAACGTAAGAAGGAGCAGATCGC
ATGGCCGAGTGGTGTGCAAAATTCCTCAGATGATGAGGGTGATGCTGATGACGGGAAAGGAGAGATGAATTCCAAGATGG
CGGCTTATCGCAGTCGTCTCCGGAGTGCCTTGGAAATCGAACATATTTGCAAATTTTTCATTGCAAATGCGTATTATCAG
ATCAAAACTAATGCGGAACTCACAGATCCTGACTCGAAAGAGTTTTTCGCTCTGGAAAAGCTCGAGGTAGAGAACTACGA
GGCAGCAAAGCTTATTCGAAAAGAGATGCTAGCCGAGATAGATCAAAGAACCAGTCGATCTATCCAACAGCTTCAAGCGA
AAGTTGATAGCAAAAGACTTGTACAAATCCCTGAAATGTCACCAAGGCTGGATCTCAGTGGCATCGAAAGTCGAAGACTT
CTAGACAAGCTTGAAGACTTTTGTGAGGCAACGAATAAACTTACACGGCAGTATATTGAGTGGCGCGCACATGCTCTCAA
GCTACTCTTGGAGCCGCTAGTAGACGAAGAAGACGATAATGCCAAGTTGGAGGGCGACGAGTACGAATCTTCCACTCGTC
ATCAGGATGAGGTATATGTCTACATGGAAGCGTTACGCGTTCTATTCGCCGACTATCATGACGCTATCACGGGTCAGAAA
AACCACCTGATCGAGCATGATGTTAGGAATAGGTTAGATCTTGCAGAAATCGGAGAGGGCCCATCACCTAAGGTTTACAT
CTCCATCATGAAGACGCGCAAAAGACTGAAGCCTCCGAATGAGCTCGGATCGCTTCGCGGTATTCTTACAGAATTGCGTA
GCCTTGTGGTATCTCTCGAATCGCAGGAAGCCCGGGGTAGCACTCGAGCCCGTGCTGAACTTGGTATAGTCAATCGTATT
CTGCAAGACTCGAGCCAGATGTCATCGGAGCAAGCAAAGACTTCGCTGGATTTGGAGAAGGAAGTGCAGCTTTTCCACAA
TGTCATGAATCGGCGTTTGGAGTATTATAGGCAACTACAGCAGATTTCGGATACTGTCGCGCCTTACGATGAAGATAGTA
GAGGCAAACCGCTTAATGCCGCTCTCTTTGACAGCATGCTTGATTTGGAGGACAAAATGCAGGAGAAGATATCAGTATTG
AAGTCTAAACATAGGTATCTTATCCATCTTCGAGATGATTCTGGGGCTGAGGAGTCAGGAAGACTATGTGTCATATGCCA
ATCGACCTTTGAAATCGGTGTCTTGACCGTATGTGGTCACAAATATTGCAGCGACTGCCTGCGATCCTGGTGGCGCCAAC
ACAAAACTTGTCCGATGTGCAAGATACGCCTGAAAGGCAGCGATTTCCATCAAATTGCTTACAAACCCACAGAGATTGTC
GCGCAGGAAGAAAAGTCCATTGCAGCACACGTCCGGGATTCTGGCCATTCTCTGGAGAACTTGATATATTCCGACATTAG
TTCAGGCATGTTGAAGGAAATTAGAAATATTGAAATTGAAGGTTCCTTCGGAACAAAAATTGATACTCTGGGTCGCCATT
TGATTTGGTTACGACAACACGATCCGGGTGCAAAATCAATTGTCTTCTCGCAGTATAAGCCTTTCCTGGGGATTCTTGGG
CGTGCTTTTTCGCACTTCAAAATTGGATATAGTAGCATTGACAGTTCTGACGGGGTTGAACAGTTTAAAACTGATCCTTC
TGTCGAGTGCTTCCTCCTGCATGCGAAAGCTCATTCCTCGGGGCTAAACCTCATCAACGCTACGCACGTTTTTCTTTGCG
AGCCATTAATCAATACTGCAATTGAGCTTCAGGCCATCGCCCGTGTTCATCGTATTGGGCAGAAACAGGAAACAACAGTT
TGGATGTATCTCGTATCTGATTCCGTCGAGGAATCTATCTACGATATTTCCGTATCGCGGCGGCTGGCTCACATTGCTCA
AAAACGCAGGCAGCATAGTGTGAAAAGCCAGAACCACAATTTGGGAATTGGTGAAAGAGGAGGAGAAGATGATGAAGATG
AAAATGGACATGTTCCTATAGAGACAGTCATTGAGGCTGCAAACTCTCTAGAAATACAAGATGCGAAGCTGGGCAATTTA
ATGGCGGGGACTGCGGCTGAGGGAGAACTGGTTCCTGACGACGATCTGTGGCAGTGCTTGTTTGCTAAGAGTAACAGGAG
GGCGAAATCGAGGGTGGACTCAGGGAATGTGCCAAATAATATTGATCGGCTTTTGAGGGCTGAAGCGGCGGAAGGGAGGA
TTGAAGCAGCTGGGAATGGCGATAATGATGTAGTTGGGCCGAACAGGTATCCCAGCCATGTGCGACCACGTTGGCGGTGG
GTATAAAGTTTCATAATTTATGTGTGCGACTCCAGCCTTATGGTGATAACAGAAATACGCAACCCATCTGATGGTATACA
GATTGGTTTTGATAATTATAAATTACAACACCGCTAAAGGATTAAAGAGGCATGATGTGTACATGTGCATTGCATGGTCC
TGCATACGAAATCACCTGCAAGCCTATGTCCCTTAATGCTTTATTCATGATAAGATAATCCTATCACCGCTGATCTAGAA
CAATTGTCCCGCGCCGCTTTGACTTCCCTTTACACTTCCATATCAACACCCCGCTTGCGCCATGTATCTTTGGTAAGCCT
ATTGTCGAAATTTCCGCAAAGAGAGAGGGGGGCTGAAAGAATTCCACCCTTCCTGTACAATTTCCTCCATGATGAGAGAT
TGCCCGCAAATAGGGGCGCCGAACTCCTACGTGCCTCACTGGTTTTGTCCATCTACCAGCTGATTCTACCACGGTCCTGT
TTATCATTCTGACACAAATGTCAGGCTCATTGGCCTTTCAAAACTAGCTACTATAACTCCCACTACCTCATGTAATTACT
TGATGTGGAATAAACACAAAACACTCTTCATAGTTGACTGAGACCTGCGTTTCGACAAAACTTGCTGGAGGACGGCAAAC
CTCCCTATACTATCTTACAGACGTCCCAATCCCCAGCAACGCCTCCCATTCATTTGGCATGGCATCAGAAATCCTGAAGC
AGCGCGGAAAATTTCAAGAGATATCATGGTACAGCCACCTCATAGCCAGCAAATCAGGAGTGTTCCAGAGGTTCGCGAGT
TGTTTCCCGCTTTTGAGGATCTG

>ucsf_hc.01_1.G186AR.00016
TCCCTAAAGTTCATGACGTGAACTCCCAAACGCTCCATGTCTGGATGAATAGAGTTCCTGGAAAACATGAGTCAAATAAG
AATTATATATACGAGGCTGCGATTTGGATTACCGAAGACTTCTCGTTTTGGTTCTCCACGACTTTTATCTACATTCGCAA
GTCCTCGTCTCGCTGGCGAAGAGCCCGACTTTTACGGAGTAGGTGGTTTCCATCGTGTTGCGCTTGGAGACACCTTTGAT
GATGGCAGATACCGTATCCTAAGGAAGCTCGGCTACGGACAGTATTCCACAGTGTGGCTTGCTAGAGATTCCAAGCATCA
GAGATATGTGGCTCTTAAAATACCGAGAGCCGATTGTTACGGTGGCCCTGAGCGAGTTCTCCTCTCGAAGATCACAGAAA
CCTGCGCAAGAAGCAAACACGAGGGCCGACATTTCATCTTGCCCATCCTGCATCAATTCAAACATGCGGGCCCAAATGGG
GTGCATGTTTGCTTCGTCTTTGATGTTCTTGGACATCATCTGTATTTCCAATGCTCAAAGTATGAGGACGGACGACTTCC
TGTGCGATCCGTAAAACTAATCGCACGTCAGCTTCTCCTTGGGCTTGACTTCCTTCACACAGAGTGTGGTGTTATCCATA
CCGACATACACCCGAAGAATATCCTTTTAGGACTGGAAAACCCACACGCAGCAATTTCACGGCATCTATCGGAGGTCTCT
CCACGGACAGATACTCGGTCTGGTGAAGTATTACCGCTTCGGGAAGTCATGAAAATTCCGCCAATTTCTGAAATCAAGGA
ACCTCACATTAGGATAATTGACTTTGGCGTAGCTACGTGCAGACACGAACATCACTCACATAAAATTCAACCACCAGCCT
TACGAGCACCGGAAGTGACAATAGGAGCCCCTTGGGACGCAGGAGTGGACATATGGAGCGTCGGATGTCTTGTTAGCAAA
CCTCTTCTTTCTCTATACATAAACCCGTTTACGACTTAACCATGACAATGATCATTTTTGCAATAGATCGTGGAGTTTAT
GCAGGGAATAGTGCTTTTCTCAGGGCAAGAATCAAAACATGGAGACTGGACAGCTGATGACGACCGATTAGCAAAGACGA
TTGAGGTCCTCGGCGCATTTCCTGCTGAACTTCTCAAGAAGGGAAACCGTACAAGAGAATTCTTTAATGAACATGGGACT
CTTCGAAGAATTGCGAATTTGAATCCCACCACTCTCGAAAGTATTATCGACGGACCAGAATCCCCTTTCTTAAAACCAGA
CGACATGCCTCATGCGGAGGTACCAATTTTTATCGATTTTCTTAAGGGGATGCTTGCAATTAATCCCGATCATCGACGGT
CAGCAGCTGAGTTACTGAGACATGGTTGGTTGAAGCAGTGATGTTCCTTAAGGTATGGGGGAGCATGTAATAATGGGCTG
TGGCCCAAGGCGGGGATTCTCTGCTCATTTTTGGAGTTAGTGAGTGCGGAAATAAATTTGTGACTTGTTATCTCACAAAA
CGCCCTGCTGGGATCTCGAGGAGAATGAACTGACGTTATCATAAAACTATGCTCTATAATTACACTGAGTCTTCATGGAA
TTCATGTTGCTAACTTGAAGCATTATACAACTCGTCCCACACACTGCATCTCGCGTCCACATCCTTGGAATCTATGGTTT
CTAATACCTTTCTGTCTTCATCGCCTGTTCCTGTTCTTGCACCACCGCCAAACACCCCGAGTTGAGGAACTTTCTCCCAT
CCCGGCCCCTTATTTGGATTCTTGGCAAAATTCGCCCAAGCCTCCTGCATCCCCTTTCCAACTTCTATCTGGAACTTCGT
GGCCCCTTCTTGAGGATACGTTCCAAAAATCGAATAGACTTCCAATCCATGATATGCTCCGCCTCCTTCGGCTAGCTCAG
TGTTTGGAAAGCTCGCGTTAAAATAGTACCGCCATACATCAATTCCCGCGGCTGCGCTGTCATCTGTGTCTAACCTCGCT
GGGCACTGGAAGGAAAAGTCAGTAAGGATGGCGGAGAGACGATGGGATTCATCGCTGATTCCTGGGGAACCAATAGGGTA
TGTATTCAGGATGTTTTGAATAGTCTTTTCAGGAACGCCCAGTAAATATCCACGGAGGAATCCCTCAGTGTCATTCATGC
CTGCTGCGAAGGGAAGAGCTTCGTCAGCGTTGCTTCCCATCAACACCGGTACACGCGCAATAAGTGATTTTTGATCGGCC
GAATCGAGACGCCTTTTGCGAGGAGAGTCTGCCCAGGTGACGCCACCATCAGGTGTCGGTCCAAATACTAGCTGTTGCCG
TTCGATGATTTCTTTCAACTCCAAGGCAGGAACTGCGCGAACACATTCGAGAGCGTCATTTGAGGAAGAGCATCTAGTCA
CGTCCAGGAGCTTTTTCCATGCGACAGCGGGGTCAGGGTCGAGAGCCCTTATCGTGGACTGGCCAGATTGCATAATTGCA
GCGCGGAAGGGAACAGGTTCAGGAGGAGCGGTAATTAGACCATCGACGCTCCCTCCTCCTGCGCTTTCTCCGAAAATTGT
TATTTTCTCTGGATCCCCGCCGAAGGCTGCGATATTACGTCGAACCCAATCCAGGGCGAACCGTTGATCCAGTAATCTGG
AACTCATATAATTAGATTTCAACTTTCTATTTCTTGACGAATTTGAAACTCACCCCAAGTTCTTCTCCGCTGCTGGTAGC
TCAGGGGATCCAGGGAACCCAAATAGATTTGTCCGATAGTTGATAGTTACCACCACAACATCTTGATTAGCAGCCAAGCT
GGAGCCGTCGTAGAGGTGCAAAGAGCCAGACCCAAAAAGGTAAGAGCCTCCATGTATCCAGACCATCACGGTCTTGGGGC
TTCTGTATGAGGACGCTGGAGCAAAAACATTGAGATTTAGACAATCTTCGCTCTCTCCAGCGGGAGGCGGAGGCGTGTTG
AACCACCTGATTGACTCGTTGCGCACTGCTTCCGGGTAATTGAACTGCTGGAGACAAGCGGGCTTGTATTTGGAGGCGTC
ATACGTCCTTCTCCATGGCGTGACTGGCTGTGGAGCCTTAAATCGAACAGGAGGTGCAGCAAAGGGAATACCGAGGAATT
TATTGACGGAGCGACTGGAAGATGGAAGACAGGCGACAGTCCCCGCAATAGCCCCGGAGTCTATGGTAACCGTAGGTCGA
CTTTTCGGGTTATGGCAAGGAGTTGAGCTGGCAGTGAGCGCGTAGAGAAATGTAGTAAGAAGTAGGACGGAAAAATACAT
GGCGTTTGTTTTGGATTTTGATAATTAACTGAGGGCTTGGAGGAGCGCAGCCATGCCCCAAGAG

>ucsf_hc.01_1.G186AR.00017
GTCCCGCGAGGAAGCGGTTTCTGATGCCATTGGCTAGTATGGCAATCCAGGTTTCACGACAGCTTTGTTTGCAGACCGCC
GCCTGGGAATTAATAATTGAGTAACTCACCAACTCAAGTCGGAGCAAATGCTGGAAAACAGATATCAGCAGGAGCTTGGC
TGTCAAGACGTTAAATCAACCACGACACAGCGTCTCACAAGTGACAGGCTGGACTGTTTGGCACACGCTGCTGATATACC
AGTGCATCTCAGCCGAGGCGGATTCTCTCCTCAAGATACGCGGATCCACAAGAACAAGCGGACCTAAGCCATGCGATCCC
TTCCGAATCGGGCGCATAAGGATCGCTCTATGCAGAGGGCTAGCATGTACTTGATTCAGCTCTCCGATGCCTCAAAGAGG
ATGTGAAAGTTTGTTCGGGCTTGAAGTTGAGCTGAAGTTTTCTCCAAGAAAAGAGGAGTCCCACGCAGAGGATTGACTCG
TTTAGGGTAAAATTCTCGACAGATTTCCAGCTCGATTGAGACCTTATGGCCTCACATATAAAGGGCTCGCAATATATATA
TATATATATATAAATGTATCTCTCTTGGGGCATGGCTGCGCTCCTCCAAGCCCTCAGTTAATTATCAAAATCCAAAACAA
ACGCCATGTATTTTTCCGTCCTACTTCTTACTACATTTCTCTACGCGCTCACTGCCAGCTCAACTCCTTGCCATAACCCG
AAAAGTCGACCTACGGTTACCATAGACTCCGGGGCTATTGCGGGGACTGTCGCCTGTCTTCCATCTTCCAGTCGCTCCGT
CAATAAATTCCTCGGTATTCCCTTTGCTGCACCTCCTGTTCGATTTAAGGCTCCACAGCCAGTCACGCCATGGAGAAGGA
CGTATGACGCCTCCAAATACAAGCCCGCTTGTCTCCAGCAGTTCAATTACCCGGAAGCAGTGCGCAACGAGTCAATCAGG
TGGTTCAACACGCCTCCGCCTCCCGCTGGAGAGAGCGAAGATTGTCTAAATCTCAATGTTTTTGCTCCAGCGTCCTCATA
CAGAAGCCCCAAGACCGTGATGGTCTGGATACATGGAGGCTCTTACCTTTTTGGGTCTGGCTCTTTGCACCTCTACGACG
GCTCCAGCTTGGCTGCTAATCAAGATGTTGTGGTGGTAACTATCAACTATCGGACAAATCTATTTGGGTTCCCTGGATCC
CCTGAGCTACCAGCAGCGGAGAAGAACTTGGGATTACTGGATCAACGGTTCGCCCTGGATTGGGTTCGACGTAATATCGC
AGCCTTCGGCGGGGATCCAGAGAAAATAACAATTTTCGGAGAAAGCGCAGGAGGAGGGAGCGTCGATGGTCTAATTACCG
CTCCTCCTGAACCTGTTCCCTTCCGCGCTGCAATTATGCAATCTGGCCAGTCCACGATAAGGGCTCTCGACCCTGACCCC
GCTGTCGCATGGAAAAAGCTCCTGGACGTGACTAGATGCTCTTCCTCAAATGACGCTCTCGAATGTGTTCGCGCAGTTCC
TGCCTTGGAGTTGAAAGAAATCATCGAACGGCAACAGCTAGTATTTGGACCGACACCTGATGGTGGCGTCACCTGGGCAG
ACTCTCCTCGCAAAAGGCGTCTCGATTCGGCCGATCAAAAATCACTTATTGCGCGTGTACCGGTGTTGATGGGAAGCAAC
GCTGACGAAGCTCTTCCCTTCGCAGCAGGCATGAATGACACTGAGGGATTCCTCCGTGGATATTTACTGGGCGTTCCTGA
AAAGACTATTCAAAACATCCTGAATACATACCCTATTGGTTCCCCAGGAATCAGCGATGAATCCCATCGTCTCTCCGCCA
TCCTTACTGACTTTTCCTTCCAGTGCCCAGCGAGGTTAGACACAGATGACAGCGCAGCCGCGGGAATTGATGTATGGCGG
TACTATTTTAACGCGAGCTTTCCAAACACTGAGCTAGCCGAAGGAGGCGGAGCATATCATGGATTGGAAGTCTATTCGAT
TTTTGGAACGTATCCTCAAGAAGGGGCCACGAAGTTCCAGATAGAAGTTGGAAAGGGGATGCAGGAGGCTTGGGCGAATT
TTGCCAAGAATCCAAATAAGGGGCCGGGATGGGAGAAAGTTCCTCAACTCGGGGTGTTTGGCGGTGGTGCAAGAACAGGA
ACAGGCGATGAAGACAGAAAGGTATTAGAAACCATAGATTCCAAGGATGTGGACGCGAGATGCAGTGTGTGGGACGAGTT
GTATAATGCTTCAAGTTAGCAACATGAATTCCATGAAGACTCAGTGTAATTATAGAGCATAGTTTTATGATAACAGAATC
CCCGCCTTGGGCCACAGCCCATTATTACATGCTCCCCCATACCTTAAGGAACATCACTGCTTCAACCAACCATGTCTCAG
TAACTCAGCTGCTGACCGTCGATGATCGGGATTAATTGCAAGCATCCCCTTAAGAAAATCGATAAAAATTGGTACCTCCG
CATGAGGCATGTCGTCTGGTTTTAAGAAAGGGGATTCTGGTCCGTCGATAATACTTTCGAGAGTGGTGGGATTCAAATTC
GCAATTCTTCGAAGAGTCCCTGTAGCAAAAGTTGCATCAATACATAGAACTGGCATGATAGCCCCCCAGAACTGGCTGTC
CAGTCTCCATGTTTTGATTCTTGCCCTGAGAAAAGCACTATTCCCTGCATAAACTCCACGATCTATTGCAAAAATGATCA
TTGTCATGGTTAAGTCGTAAACGGGTTTATGTATAGAGAAAGAAGAGGTTTGCTAACAAGACATCCGACGCTCCATATGT
CCACTCCTGCGTCCCAAGGGGCTCCTATTGTCACTTCCGGTGCTCGTAAGGCTGGTGGTTGAATTTTATGTGAGTGATGT
TCGTGTCTGCACGTAGCTATTTTGAAAATTAGCTTCCTCGCGGGAATATTGAGAGGGACAGATATAAAATCAAGAAATCA
GAAAAATACTGTAACTTCCTCACCTACGCCAAAGTCAATTATCCTAATGTGAGGTTCCTTGATTTCAGAAATTGGCGGAA
TTTTCATGACTTCCCGAAGCGGTAATACTTCACCAGACCGAGTATCTGTCCGTGGAGAGACCTCCGATAGATGCCGTGAA
ATTGCTGCGTGTGGGTTTTCCAGTCCTAAAAGGATATTCTTCGGGTGTATGTCTACTCATGAGTTGGAG

>ucsf_hc.01_1.G186AR.00018
CGCAAACCTCTCCGTGCAAGTTTGAGGAATCCTCGGATGGAAATGCCCTCCGTGATGTGACCCGGTTGCTCTAATACTGG
CGATCCACTCCACTCCCATGCAGATGAATGTTTCCCAGAGTCATCAAAATGGAAAATTCATATCTTACAAAAAGATTGTT
GGAAGTCGCCCAGGTTGACTTTATCAGATCTGCTTAGTCACCAACACCCCTCTCCCCTCGTTTTTTTGCGCTGATGATAT
GAACTTGAATTTAACATTAATCTAACAAGTCGGAGGACCCAGCGGGAATTGCTACAATGTATTCGGCACAGTCCACAAGC
TCTCCCCTTCCTGCGTATAAAACGACTTTCCTCGAGTCCTGTCTCTCCGCCAATGTGCTGAAATTCGGGGTTTTCACCCT
TAAATCCGGGCGAAAGTCGCCTTACTTCTTCAATGCGGGCCTCTTTCATACATCGTCACTCCTTTCCGCTATTTCTACCG
CCTACGCTAACACTATCGTTTCCTACCTCGCCTCCAATCCTTCTATTCTGAAGCCCGATGTAATCTTCGGGCCTGCTTAC
AAAGGAATCCCTCTCGCGTGCGCAACGCTACTTGAACTTCACCGTATGGACCCGGCGACATGGTCCTCAGTCTCCTACAG
CTACAACCGGAAGGAAGCCAAGGATCACGGAGAAGGTGGGAGCATCGTGGGATCCCCGTTAAAGGGGAAGAACGTTCTTG
TCATAGACGACGTGATCACCGCCGGTACTGCGATGCGAGAGACGTTAAAGTTAGTGGATAAAGAAGGCGGCAAAGTGGTG
GGCTTTGTAGTTGCGCTTGACCGACAGGAGAAAATGCCCGGGCCGAAAGATGTTGAAACCGACGACGAGCCGAGGATGAG
TGCTATGGGTCAGATTAGACAAGAATTCGGCGTCCCAACTGCAAGTATTGTTACGCTGCAGGATCTTATTACGTTAATGG
GAACCCAAGGTAACAAGGAGGATATGGATAGGCTGGAAGAATACAGATGCCGGTACCGAGCAAGTGATTGATGGGCTTAC
ATCCAAATATTGCTAGTTCATTCACTGGTGTGGGGTGCTGATATCTGATATTGTTTATTTCCTGTTGTTAGGGAAGCCCT
TGCCAGCTACGGGTGGCTGATCATGGTCCTACCTGAAAACCAGCAACGCTAAGCGCGTTGCGCCATCTGGGCTGACGTCG
TCAAAAGATGTCGATGCGATACAGCACATCCCTAGGTAGAAATGAAATAACATTCGAACTCTCGGAATGAGAAGACACGG
GAAGAAAATCCCTGGAATGGCAGTGGACCAAACAAGATTGTGTGTCCTTGTTTGCCTAAAACAAACTCCATTTCGTTGAC
TGTTGAAAGGGAAGTCTTACGGTCACGAAAAAGAAGCAGCCCGAGAAATCATGACTTTGAGATCGCTAGTTATGGTTCTC
TAGGAATTCCAAAAAGCCTTACACTAGGCTGCCAGACTTTCATATGTTTTTTAGACTTGGAGATCTGTTTATCCAGCGGA
TCAGTGAAGGTAACTTAAATACAGAACTCGGCTTTATCTCACAATACTACCTGCCCCCACACATCCATCGAGCTGTGGAG
AGAATGGTGTGGCAATGCAATGTTACAGCCTCGAAGCACGTATGCGCTGTTACATCATCTGTGTAGCCAGGAT

>ucsf_hc.01_1.G186AR.00019
ATGACTCTGGGAAACATTCATCTGCATGGGAGTGGAGTGGATCGCCAGTATTAGAGCAACCGGGTCACATCACGGAGGGC
ATTTCCATCCGAGGATTCCTCAAACTTGCACGGAGAGGTTTGCGGCTAGAGGGTGATTGCAACTCTTCTTCCACTTGGAA
GAAGAACGAATGGCTGAACACGAGTAATTGTCTATCGAAAACTCTCAAGTTTATATAAAGCTTCAATCGAGTCAACCACA
TCGTAAGGTTTACTCGAAGCACATCTGAAAAACCAAAGATTGAAAAGGAGCGGATTGGAATCCTAACCCAAAATGGGAGC
TCCTGCGACTTGAAGTCAACACCTGAACATGGGGCCCGCCGTTGCGCTTTGATGAAGACTAACTAGGTCTTAACTAAACA
CCGGGTCCAAGTCAGCTACTATTCTTAAATTTTCTAGCTAAGAGTCAATGGTCGTTTGGCTCTACATAGTAAACTAAGCA
CACCTATTGCCCAGACGTCACAACTCCACTAAATCAACCCCTGGCAAACGCTGGGGTAAACAAACTGCCTAAGTTTCAGT
TTCTGCCAGCAAAAGTTTAGCGCTTCGCAAAGAAACAGAACCCGCGCCAGACGTCAAGTGCCAGCCTGATTGGCCCAAGC
AGTCAAACTGGTCAGGGCATGGATGGGGGACGTGCTGTAGCAAGAAAAAGCAATTATGGACACAACATTTCATTTCGTTC
GGGGACAGGCGCGGGGAGTTCCTTCTGTGGATTCTCTCAATCCTACTCTTGTTGATGACACCAGCAGTTTTATTTTATTT
TCGTCATCCTACTCAATATGGCATTTAATGGATTTTCGACGACCTTTAAGAAGTATCTCGACGTTGTTGGGTATCACCAT
GTTTTGATGTTTCTTTTGCTTGTTCCAATTGTATTTCTATCGGTTCTTGTCGCAGGCTGCTCGAACTCTGCTCTCATCAA
CGTTTATTTAATATCGTTATCATACGCTACGAATATCACCTCTTCGCCGCTTCAGGATGAACACCCAGCAAAGCTTAATC
CAAATATGCCAGGGATATTCGCAAATTTAACAACTGGAGCGCGAAATAATGCAGATTCGTTTGAGATCAGGACAGGATAT
CTGAGCCATTGCTTGAAGCAAGCCTCAGGGCTCTGGGTTTGTGCTCGAGACATACAGCCGCTAGCAAAAGTCATCAGTGA
CCAAAAAAAATCAAATATCGACCCGTTAAATCTGATATATATGTCCAAGGCCTTCAAGGATCGGATGGTTTTCAGCGGCC
TAATATTTGCATCTATTCCGTTTCTATTTGTCTGTTTCCTGCTTCTCGCAACCTTTCCCACCTGGCAGGATGAAGTTGAT
TCGAATGGCAGCGAAGTTCAGGTCAAACCATTTCCCTCAAAGGTGGTGTCTCGTGTCACGACTGTTTTAGTGGTGCTTGC
TTCCTTGTTAGCCTTTGTATCTATATTTTGGCAGCATATATCGAGCTCGGCAAGTGTTACCATGAATGAGGAGCTCTATT
ATGGCGTCGTCAGATCTCACAGCGGAGTAGTTGCTATGATACTTGGCTGGGGTGGAGTTTTTGCTGCTTTTCTTGTTGTC
TTAGGGTTGGTTGTCATGCTTGTGAGCTTAGACCTTGTAATAAAGCTTAGCGATTAGCGATTTGGCGTGATTTTATCTCT
TGTTTACGCCGTTTCTTTTCGTTTAGTCAAATCTTTTAAGTCAATATATGAGTTATGCTGGGACAACTAGTCTGGGAATT
TTTAAGCTAGATGGACTCTGAGAATGCAATGTTTCAAGCTATGA

>ucsf_hc.01_1.G186AR.00020
ATGACCAATGACCATGAAGCCCGAAGGATCCTGCCCACTTGCCGCAAGCTGCAATGGCTGGTTCGCTCGCTGGTCGGGCT
GTTAACCTGAGCCTGCTAGCCTGATGTGCTAGTGCTGCAAAATGTAAAAATGAAAGCTCCATTCGAGAATATGAGAACTC
TCGAAAGACTCCTCCATCAGAGAGCGAAATCAAGGAGAGGATGTTACTTTCAATATGGATAGCCCTTCCAATGCTTTTCA
TAGTGACCAGGAAAATACTCATTTTAAACTGACAGACGAACCCCTGAACGAGTATGATGTGCAACACGAGTTCGATTCTG
AGAGTCTACGAGTTCTTGAGGTCGTGAGTGAAGGCAACGAAGACGAGCTGCTGCGCCTTCTAGACAATGGTGTTGATCTG
AGAGCTGTAAACGGCGATGGACTCACAGCTCTTCACCTAGCGGTGGTAAACGATCATGAGTTGCTGGCAGAACTTCTGCT
CAAGGCCGGTTCCAACGCGGAAAGTGCCAGTCATAACGGAAGCAAGCCTTTATATATTGCGGCGGAGTTAGGAAGTCTAG
CCCTTGTCAACCTTTTATTGCGATTCAACGCCGATGTCGAATCGCACAATGATGAAACTGGATATACAGCATTTCACCAG
GCCCTTCTAAATGGACACGCCGGTGTTGCCATGGCCCTCCTCGAAAACAAAGCCAATATTGACGCATTAACTCCGGATGG
GCACACGCCATTGTTCAGTGCCGTGATGCACGACGATTTGGAGATCACTGAATTCTTGCTAGATAATGGCGCCAATAAAT
ATTTACGTGATGATAATGGCGAAACAGTGGACAAATTAGCAACGAGCGATCATATGCTTGAATTGCTTCGATCGGATAGG
GTATTGCATGGCCCGCCAATTGAAAGGGGCAGGGAGAAACCGGAAATTCATTATACGGTTCCATCTCTTCCAACTGAGGA
GACCGACAAATTCAATTCTTGCCAGGGATTTCAAGGCACTATTATTGACTTTTTTCTTGAAGGAACGGAGAAGAGGATCG
AGAAGACAGCGTCGGTTTATGACATGCTTTACGGCAAAGGCCCGGAAGCAATTATGAATTCCGCAAAAAAAAGTAAGATG
GACAAGCAAGCAAGCTTTAGGTGGTATCACCTACCCGCAAACAATATTGAATGGGTTGAGATTCTAGTTAGCCGACATTT
TGGTGAAAGGGAGTCAGGCGCGATAGTACTAAGCGAAGAATCGAAATCGAAACTAGCTCTGGCTAATGGGATTGGCCAAC
GATATAGAGCTTCCTCTACTCTTTCATCTTATATGAGGCCATTGTGTCGAACAATCAAGTCCCCTGATTTGTTTCTGGGA
AACGACCAAGCAGATCAACTCATGCTATTCGTTCCGTTTCTCCACTTCGAAACCCATGCTGGCTACGAACGAATGGCTGC
ATTTTTAACAAACGAGAAGATTAGGAGGGAAGGAGCTGTACACGACGGTGAACGACAACATTCAAAAGTATCGCAATTTC
GTCATGGTAGAATCAGACCCGGGGCGAGAGTAAGCATTTCCCGCGCGCGACCAGGAGACCGGGGAGTCAATAAAAGGTCA
GTTAAGACCGTTGTAGATAGCCAATACAGCTCCAGTTGCTCCAGTTCAGAAGACACCAAGGAGCCTTCTCACTCTCGGAA
CATTTTTCACGGGGGGATGGATATACTGTCAACTATTCGTACTCTCGGAAGTAAAATTCTCCAAAAGTCGGGTCACATTG
TTAAGCCACCACGAAAATCATCAGACCATGAAGACGACCTAGAAAAAGGCGGGGGCACAACAAGTGCTAAGGATGAAGGT
CAACCCGCAGAAAAGGACGCACTTGAGGCAGAGCGAACAAAGCTTGGCAAGGAATATGAGTTTCAAAATATCGATTCTGG
TGATGGAAATGTGCGTGATGAAAATAAAGAACCTATGGAGTCGACACCGGCAGACAAAATAGAAGAAGACAAGACAGGAT
ATCCGAAAATGCCGCCAATCAATAGAACAAGCAATGATACGCGAAATTCTTTCCATGTGGAAGATTTAGCCCGACCAGGC
ACCGATATCCCAGCAAGGAATACAGCAAGCCCCCAGGTCGCCGAACCGTTACCATCCCCGAGCACTAATATTGCAAAAAA
CCATTCGCAAAATTCTGTAGCTGAAAATTCGAATTCCCCCGGCCGAAAAGCTAGGGATATTTCGACACATATTGGCCAGC
CAGGAAAGGCAGATGCGACTCTGGACCTCCACGCCGAGGATGATTCTGCCGCGAACCAAAATACTGCTCTCCCTGTGACT
GATGGTTATAAAATTGAGGGAGACGACGTCCCTGCTAATGCTGTGCCCGGAGGCACCGGAGGTGGAATTGCTTTTGATAT
ACCTGGGGATGACGGCCAACCGGCAGATGCAACAGCCAATAGAACTAAATCTGAAGGCACGAAACCTGCTATACCCTTCG
ACGAGCATCTCGTGAAAGGGTATTTGTCTCCACTGAGCCCTACAGATTCACCACTTCACCTAAGAAGAACGCTTGATCAA
TATTTCTATGCCCATCTCACAGATACTGCTGCAAGAGACCGCGGCCAGGTAGTCTATCGATACACGTTAAAGAATTCTGC
AGAGCCTAAGATTTTCATGGTAGATCAGTTGTGGCTCTGGATACTGAACGACAATACTGTTATAAGCTGTTTTCCACAGC
GATGGGATGTCTGGTCTGGTCAATCCCCACCAGCCGCCGGCATTGGTTTCGAAACCTCACCAGTTGATCCAGCCATCTTG
GACATTCCGCCGTTTCAGGATACTGATACCAGAGCTAATCGTTCACAATTTCACGGTCGTGGACAGGGGCATGACCACTT
TAGCCATGGTAAGATGAAGGATAAAAACAAGAATGAATCGGGATTTATGCTTGGCTGGGTGACAGGGAAAAAACCGAAAT
CGGGGTTTAGCAGAAAGGACTCGCATATTAGAACAGAACGATGGAGGGCATCAGTAATCAACGAGGAACGGCATCACCGA
TCTCCGGCCAGTAGCAACGGCGGGTCCTCTATCGAAAAGAAGCGTTTGGCATTGCTCAAACGCGACCCCTTGAACGTTCA
CCAAATGATACTCAGCCACATTGGGTTGAAAACGCGTGACCCTCTCAGATCAGCTCACGATCTAGCGCAGCTCATTACCG
GCTTTTGTATATGTTTATTTGATGAGTATCAGGTCCCGGATGAGTATCAGTTTTTTGACTTCTTCGAACGATCTATTGGT
GCTGTGATTGACCAAGAAACGCAATGTTTTGAGGACTTTGCAAATAGACTGGCTCGATCAAGCCTGCGGATAACGCCCAG
CTCAGAGGTCTTCAGCATCAGCGCTGAAACAAAATTGCTTGTCGAAATCAAAGACATCATCGACGAACTTGGAATTTTAC
ACATGATCCTAAGCGACCAGACAATACCTATAGAGGAGTTTTCCAAATATTTGGTGGAGCACAAGAAACCTAAAAATGCA
AATCCGAGTGATGACCATTCCTCACCAGTACGGTTTCCAGTTCTTGAGGGCCATCTATATCGGGTTGAAAAAATGCAACG
GCTCGCGAACCAGACTTCCAAAGCCCTCTATAATCTTCTCGACTTGAAGCAAAAACAAAACAATGTCTCTGAAGCATTGT
CCGCACGTAAACAGGCCGAAAATGCCTCGCAGCAAGCAAGAGCAACCAAGGACCTTACCGAGCGGGGTCTGGAGAATGCG
GACCTTGCCCGCCAGCAAGCAGATGAATCCATACGGCAAGGCAGAACAGTGCTAGTTTTCACCGTGGTCACTATTATATT
TCTTCCGTTATCGTTTATGGCTGCGTTTTTCGCCATTAATATCGATTCTTTCCCTTGGAATAAAGGAGATAAGCTCCCAA
TGGATTACGTCTTGAGATACATGTTCAGCATATCCGGGGCAATATCCATCCCTTTTATTCTGATTGCATTGAACCAGGAT
CGCATTGCAGAATTTTTAAAGAGCCATGGAAAACCAACGGCGACTGTAGTTTTTATCGTTCTATCGCTGGTAATACTACT
TTCAGTCATTTGGACCAGGGATCTGGCGCCAGGAATGAAAGCGGCTGTGACTGTCTTCATTGTTTTGTTGACAATACTGG
CTCTTGCAGTTCGCAGTATATACCCTTTGTTCAACAAGTTGCATGCGAACGAGAGCATTTCTACTTATTCATCATCATAT
TCTTGAATAGATTGTTAGGTCATAGCTTGAAACATTGCATTCTCAGAGTCCATCTAGCTTAAAAATTCCCAGACTAGTTG
TCCCAGCATAACTCATATATTGACTTAAAAGATTTGACTAAACGAAAAGAAACGGCGTAAACAAGAGATAAAATCACGCC
AAATCGCTAATCGCTAAGCTTTATTACAAGGTCTAAGCTCACAAGCATGACAACCAACCCTAAGACAACAAGAAAAGCAG
CAAAAACTCCACCCCAGCCAAGTATCATAGCAACTACTCCGCTGTGAGATCTGACGACGCCATAATAGAGCTCCTCATTC
ATGGTAACACTTGCCGAGCTCGATATATGCTGCCAAAATATAGATACAAAGGCTAACAAGGAAGCAAGCACCACTAAAAC
AGTCGTGACACGAGACACCACCTTTGAGGGAAATGGTTTGACCTGAACTTCGCTGCCATTCGAATCAACTTCATCCTGCC


>ucsf_hc.01_1.G186AR.00021
GCCCTTCCACATTTCAGCCCACAGGCAGATGGAGAAACCCACATTATGTTGATATCCGGGTTCGGGATCGGAGGGAAGGG
AAAATATATTTTGTCCAGCGATGAGAATGGGAGGCTTAGCCCCATACAGAATGTTCGCGGGGATGTCCTAAATATCGAGT
TTCTTGAGCAGAAACTGGGTCAACTCCTTCGCTATATCTACCCGATCAAACTGCTCTTTTTTGCCTCTTATATTGCGGAG
GATAGCTCCGGCACGATAGGATACCGGCCCATGCTCCAGAAGCCCCTGACTTGAGAATGACGATCAGCCTCGCAGCTGTC
CAGCGCAGCACTAGAATTTTTAACCGCTCTGCAACTACTGACAAAGTATGTCACCTCATCCACGAGGCTGGAGAAAGGGA
GCGGATGTTATTCGGTTCCCTGAAGGCTTTATCTTGTGCTCCCATCCCGGGTGACAACGCTCCCACTGGTCTCAGAACCA
GCCCTCCCTTTACCCCGGGGCTTTTTCCACGAAAGCGCCCAGGTTCCCGTTGCTGGTGGCTAAGTACTGTTCAAGCGGCA
TGTCGAGATGTCAATATATCTGTCGTTGTGGCATAAACGAGAGACACATTGGTAGTATCGCATTCTTTTCAACACACAAT
TAATATTCGGACAGTATGGTCAGTTATTGCACAATCATCAAGAGTACATGCCAACCACTTGGAGAGCGGCTTATCCACGA
CCCGGAAACTACGGGAAATAAACCGTCCGTGGAAACCAGCTTTGGCTGCTAGAGAACTCATTTGTGAGTATGGGGATTCC
CTGGCTATTTATCCCCCCTCACGATAATCCGATCGTGCACGTAGCCTCATCGCAGCCAACTTCGGCCGGGAATCATCCCA
GCCAATATGCAGAGGAACACTTTGACCTACAGCAGGAGGACTGACTGGCAACATCTCTATCTTGTTTCATCAACAGTTCC
GTGGCAGGGTAATTGAAGCATATGGCCACAATGGAACCGGGAAGGCAATTCCTACGCAAACACAAGAGAAGACTGGCCGC
TTCAAAATCCTTGGACCCAACGGCTCCACAGTCGCAGGAGCATTCGAAGAGGTGCAGGGAGGAATTTTATATGTAGATGT
GGGCACTGATGATTTCGCTGATTCTGAAATACGCGACCTGCTACCGAGTATGCCTGAAACCATGAGGAACCGGAGCTCTT
TGCTCGCTATATCGCGAAGTATTTCGAGAATATTATCAAGCCAATGAAGCACAGCTCAGCCATGATTGTATATTTATTTT
CTGTTCCCGCCAACTTTATTTCCTTATGTTAGATAGGTATTGATTAAATGAAGGAT

>ucsf_hc.01_1.G186AR.00022
ACCACTATGACATCTGCCCCTCACCACAACAATCCACGTCAAACATCAAGCGCAGCACCTCTTGTTCTACAATACATTCG
AATTCTCACCCCAATTCCAGATACCCTCGTACAGGGCGACCAGTCTTCCGTTGTAATCACATACTCCAGCAAAAGAAGAT
AAACACAAATGGCTGAAGCAGCCGCTGTTTACCCCCCACTTGAAGCCAGGCCGCTCAAGAACACCATCTGCCTTTTCGAT
GTCGACAAGACATTGACGCCAGCGAGAGGGACAGTCGCCCCCGAGATGCTGCAGCTGCTCTCACAATTGAGACATAAATG
CGCCATCGGATTTGTCGGCGGATCCAACCTGCCCAAGCAGCAAGAGCAACTAGGTTCCGCCACGGTTGATGTTACCACCC
TCTTCGACTTTTGCTTCGCGGAAAACGGCCTCACGGCGTATCGCCTAGGCAAGCCCATGGCCTCCAACAGCTTCATCCAG
TGGCTGGGCGAAGAAAAGTATCAGAACCTCGTAGACTATTGCCTGCGGTATATTTCCAGCGTGAAGCTTCCAAAGAAGAG
AGGGACATTTGTGGAATACAGAAACGGAATGGTCAATATTAGTCCTGTGGGGAGAAGTGCGAGCACTGAGGAAAGAGATG
AATTCGAGGCGTATGACAAAATACACAACATCCGCAAGACCCTGGTGGAGTCCTTGAGAAAGGAATTTGCCGATTACGGC
CTCACCTTCTCAATCGGTGGCCAAATCTCGTTCGACGTGTTCCCCACTGGCTGGGACAAAACATACTGCCTCCAACACGT
TGAGGCAGAGAAAAACATCAGCGGTGTCGAGTACACCACGATCCACTTCTTCGGTGATAAGTGCTTCGAGGGGGGGAATG
ATTATGAAATTTACGTAGACCCCAGGACGATTGGGCACGAAGTCACGGACCCGGACGACACGATGAAACAGCTAAGGGAG
ATCTTTGGGCTATAAAAGAACAGAGACCAGGGGTTCACCAGTTGAGGTGTGTGCAGGGAAGAGGGAGGGGAAAGGGCATT
TATGCAAAAGATCAAATAGAGGCACGTTTTTACTAGATCAGCTACACAAAGACGATGACTATTTAGCGAGAATGTTGGCC
CAGCTTCCTCCATGCTCTTGATGTGATGTTCCGTTGTCTTACCTGGAAGGGGAGAGGGCGGGAGAGGGCGGGAGAACATA
GTGTACGACCTGATTTGTTTTGCAGCATTTTAGATATGACACTCTGGGGAGCACTGGGATTTCTCATTTCAATATCAAAG
CCACAGGAACATAGAATCGCAGAAGAAAGTCATGCATAGATTGAGATACTTATGCTTCATGGTACCTCCTAACTCTGTCT
TATATTTTCCTGACCGATTGCTACGAATATCAGGAACTAAGCCCAG

>ucsf_hc.01_1.G186AR.00023
CTCCAGCCTGCATCATCATCATCTTCCACCCTCTTCACCGATTTCCTTTGCATCCTAGATCACTCTGGTGAGATACGCAA
CCCACACAGCCTACACGCCCCGGTTTCCTGCACCATGAATACGGCTCCAGGCCGAAGCCACAGCTAATAAACGCTTTCCC
GGCTACGCCCATATCGACAAGTCTACCATGGCAAACTCGAAGCAGGTCGTCAAACTCCCCCGATTCCTCGTCCAGCCCAT
AACGTGGAATGCATCTTCCTCCATTGGAAACCCACAAGCTGTGACGGTTGCATCGTCTCCTGGCCTTTCTCTGCACCTAT
TTGCCCCAAAACAGAAACCACTCAAAGTCCCCAACCGGCCATTACACACTTCACCAGCGATTCCGCGACACTCCCGATCC
TCCCCCCTTTCCTCTCGCTCATATCTTACCTCCATCGCCAGGACACCCCCCTCCTCGACAAATATTCCCAGCGATGTCAA
CTCCGCTTCAATAAGACATAATGGCGTGTACGTGGCGGTATTCAAACCTGCCCGCCGCGCATTCCACAGTACACCCGCCA
ACTGTCGGGATCACCATTTCGACACGCTCAAAATTGTCCAGCGACTCAAAGGCGAGGGCTTTAGCGAGGAGCAGGCAGTG
GCATTGATGAGGGTGCTGAATGATGTGATCGAAGAGTCCATTCAGAATTTGACACGCACTATGGTTCTGAGAGAGGATTC
CGAGCGATCCACTTATACCCAAAAAGTCGACTTCGCCAAACTCCGCTCCGAACTGTTAAACTCCGACTCCACCGAATCGC
AGTTAACCCGCGCCTCCCACGACCGCATCGCGGGGGACATCCAAAAACTGAACTCACGCCTCCGTGACGAAATAGGGCGC
ACACAGGCCTCTGTGAGACTAGATTTGAACCTGGAAAAAGGCAGGATCCGCGAAGAGGCAAACGGACAGGAGATGAGAAT
CAAGGAGACGGAAACGAGAATCGAGCAAGAAGTTGCCGGCCTTCGCGAGAGGGTGGAGGCGGTTAAGTTTTCGACTCTGC
AATGGTTGATGGGTGTCTGCACGGGTACAGCTGCTCTGATTCTTGGTGCTTGGCGCCTGTTGATGTGAGGTGTATATTAT
TACGTCTTTTTGTGAAGGCGAGTTGGGGATTTCTAGCACCCCGACTGTGTGGGAGAAATGCAATACTATTTCTCCCTTTC
CGACATTCCCCATTACAGCAAAAGATAGACTTAGACACATACTTCACGACTGATATTTTCTTTTGTCCACTCGAATGATG
TATACTATGAACCCAAAACCATGACAAATTCAATGGCTAATCAAATGTCAACGCAAATATTCATTTTACACACCAAATAT
ACCCCTGCCTTTACTTTGGATAAATGCAGGATAACATACTTTCTCACAGGAGAAGAATAGCTTTAAAATCACAATGTTTC
CCCGTGGCCATCATCACTAGAATCACTGCTAATAACAATCACATCAGCATTACCATTTTCGCAAGGAGCTTGAACTCCTG
CCATTGACCTCGCGGCCAAACTTTGAACTAATCCCCTCTGCCGCACCTCCTTCTTCCCGTCTGCCAAGATCGTGCACACT
CGTTGCCCAACAGACTCAGCGCGTATTACTTCACCGTGCTCCTGCAGAAACATCTCAATCGCAACCAGCGGAACACCATG
CCTCATTCCCGTCCGATCGTCCCAAGACGAATGCAACCCGATCAAACTCCCATCCGCTGTATTTAACAGCGGCGCGCCGG
AGTGGCCCCAATACGTCCAGGCATCATGCTTCAACGTGCCGATTTCCGAATTATCACACGGGTCTGCGCCAGGGACCATC
CCCTTAAACGCGCCGCGCGATACCTCTACAAGACCGTAATCGGTTTTCCGGTCCGTTGCAGACTCCAGATCCTCACTGCC
AGGCTGGCCGATACATATGATCGGCGTATGCACGGCAGGTTTGCAATCGGCAAGGGCCACAAACGGAAACGAAGCATCGG
CATCGTGATCATGATCAATACGATTGTTATTATTTCTACTGTTCGGGCCAATTCCTGCACTGGCGCCACCTGACTCAATG
GCGATGATCTTCAAAAGCGCAAGATCCCGCTTCGCGTCCCAAGCGCGACATTCGGCCTGCACGGCTCGTCCGTCATAGAA
GAACAGCCAACGGGTTTTGGGAGAGGCGAGATATTCTTCCTCCGTTTCACCGAAGCAGTGCGCGCAGGTTAGCACCCAGC
CAGCTGGGTGTATGCAGACCGCGCTTCCGGCCTCGTGCTGGGCGAAGATCAGGCTAGCCTCAAGCGCAGTGCGGAGGTGT
TGGCCCGATACTGAGGCGCGGGTGTGTGGGGTGTCGTTGGAGAGGCGGAGTTGTTTTTCACGGAAGAGTTTGCATTCTGC
CGGTGAAAGGTTTGGCAGTTTTGAGCCTCGGAGGATGGTGATTATTGGGTGTTCAGGTGCTGGTGGTGCATCTAAAGGAG
GCCTGAGAGAGGAAGGTTGAGATATAGATTCCTGTTGCTTTGCCGCGGACCTTAGGATTCGCCTTGTATCATTCGACATA
CTTGACTATGTGTTGATAAAGAGCAGTTTCTAACATATTACTTTATCCTGCAATGCAGCTCCAGGGCTTCAAATGCTGGT
GCGCAATTGTGATGCTTATTCGTCCTCGTATACGGAGTAGATGGGCCAGCAAATCTCCTCCACAGGCAGCAGCCATATCA
CATGATAGAAGTCAACACGATTTCATTGCTCGCTGTCTTCGTGGGATGTCATTCAACATGTTTATAACCGAATATAACAA
CAACCACATAAGAAAAAT

>ucsf_hc.01_1.G186AR.00024
GTGTATGAGGTCCATCCTCTCATCGTCGTCAAGGTCCCAAAGCCTGGCGAATTTGAGAGAGAGCAATTCCAAAGGGAACT
TAAGATCTATGAGGCCTTTTCGCAGCACCCGCCGTGTCCCTCTGTGGTGCAGTGTTTTCACTACACAAACAATGGCATCT
TTCTAGAATATATGAGGGATGTCTGCCTTTCTTACAGGATACAATGCAATCACGTTCGGGATCAGCAAACTATGGTGGTT
ACTAAAGTCGCAAAGTTGGAGCCTCTCTCTCTGCGCAAGGAGTGGATGAATGACCTTGCTCAAGCTGTTGCTTTCCTTGA
ATCACTCAACCTTGCCCATGGCGATCTACGACCTGAGAATATCCTACTTGATTGTGACCGGCTGAAACTATCCGATTTTG
ATTGTACTGTAGAAATTGGGACATATTTTGAAGCTTGCATACCCCCATATGGAAGAGTACTGAACAGTAATGAGACAGAT
CAAGGATCATCTGGATCTGCGGGCTTCTTAGGTCCTCGAACAGAGCAGTTTGCCCTTGGTTCCTTGTACTATCTCATAAA
TTATGGCTTTGAGGTTTACGGAGATCGATGCCTTGCCGAGGATCCTAAGGAGCATGGACGTAAGACTGTTGACTTACTCC
AGAAAATGGAGTTTCCGAAGCTAGATGGTGACCCACCGATTGACAATATCATCAACAAATGTTGGCACAACAAGTATTCC
ACTGTCGCGGAATTGGCTGCAGACACCCAGATGCTCCTTAGAGGAGAAATCAAGGGGGAAGTAATCGCCGAAACGATCGC
CATCACCCGATGGCGCACGGATATAAGCAGTATAATTCGTGGGTTATGGTGCAGCCTCGGGGATTGGCTGCCGTTTTCAC
GACGGAGCACCAAAGATGATGAAAACAACACCGAAGATATCGATGGCAGAGAACGCAATAATGACAGCGATTGCAACGTG
GACGAAGATCACTTGGCAGAGGATTTGGCTTCGAAGAAGGCGTTCTGTCAGGACTTGGAGAAGCGTGGACTTCTTCATTT
GCTTTCTTCGGGTGAACCTGAACAACTTGGTTTCACTTTCGACTGGTACAGGTACACGTCCTCAGTTGCGAAAGAGCAAG
CACAATTTTGAGCCGCGGGTCTGCATAGGGGAATAAAGATTATCTGGGGCCGCTAGGTTATGGGAAGAACTTTGCAACCG
AAGTCAGACTTATGGCTCACTCTGAGCTCGATCTGTTCCACGGATTCGTTGTCACCATCCTCTAGTTGTTAGATGGATGC
ACTTGTGTGCTTTTCCTACAGAACTGTTCGCTGCTTCCGCTCCATCTACGTTCCTCAAGCAACACTTCAATCTCAAAAGC
CACTTCTCCCATCCAAAAAAGCATGGCCCGGAGTAAGTGAAAAAAATGGTCAATCACCCGATTTTTGTCCACCCAGTTTG
GTGGAGCCTTCAACCATACCCATGCTTGTTTTGAGGGGATGCAGGTACAGCTGGAAAAACCAAAATGAAGGTGCTGTGAT
GAATCTGACTGCGCGTCCTGATCCCGTTGTGCCCGCCCCCCAGAGGAATTGAAAGCACACAATTCCGCTGTTCAATCCGC
TGCGCACCTTAAACCGATTTTTGTCGCCCGGTCTGCTGTGAGTCGTGGAAATTGCAGATCCGTAGGGCAATTGCTTTGAG
GGAGGTAAAACTGCTCCCTGCTCCAGAACCATAGGAAACTCACCTTACTTTCCTTCTGATGTGCCTTTACCCCCAGCAAC
ACAGTTTCCAGATAGCTGTGAGCGTCCGCTCTATTTTCAACGTCATGGAGCCTTCTACGGAGTTTGAATGGAGGGGCCAC
CTCTACGGGTGTGTTGTCTTTGCGGTTGTATTTGGAAGGCGTATATGTAGGGACTGTATGTATTGTAGTAAATGGTCCGT
TTTAGAGTGCGATTATTGAACATTTATTCTTCCAGGCTACTTTTTTCCCAATC

>ucsf_hc.01_1.G186AR.00025
AGCCGGCGCTGGAACGAATGTTCAGGCTATTTTAGTAACTATCCCATGATACCCTGAGGGCGTGATAGCGGATAACGCAC
TAACGCGACAGTCGTTTTTTCGAGGCAAATTCGCCCCAATTTTGAGGCTGGCGCTCACGCTCCCATGGCTCCTATAAAGA
AACCAACTATTCAGGCCAGGCGCATCCTCCAAGTTATCAAACTGGGACTAATAATTGACCACAGATGAGATGGGCGCAAA
ACGGCAGGGCCTAAAGAACCTCGCTAGGGTGCAGGATCTCAATCGGAACAATACTAGTTTTTGCAGACGTCCAACATATG
CTCTCTGCGTCTTTACTGTGCTTTTTATGCTTTTCTGCAGAGGCCACGCTTCTCCAAATCCAGTATCACCAGACGAGGAA
ATTCTTCGGTTGAATGCCACGCAACTCCGAGTATTCCAGGTGTACAAGCCGGTTCCTGATGAACCATCACCCGAAATCCC
AGGAGGATGCAATGCGAAAATTTTATTGATGCGACATGAGTTTGGTTCTAGCTATGGCCATCCGTTTGTTGGAAACTATG
TCCCTCCTCGATGTGATTTCGACACTGTAATCATGACTATGACAGTAACATCCAAAGGTCGCCAGTTCGATAGACTTGCG
CTGATGTTTCTTGGAGATACCGAAGTATTCCGCACATCAACGGCCGAACCTACGACTAATGGTATTATTTGGACCTACAT
CAAAGACATGTCGCTCTACAAGGCACTATGGGCCAAGCCCCAGAAGTTAATTTTCGATCTTGGGAACTTAATCAACGATA
AATACACCGGCCCATTTGACGTGACGCTGACCGCCAAGTTTTCCTTGAAATTTCATGAGATTAGGGCGGCAGATATTATA
CTCCCGATCTCCGCCCGGCGTTCAGTAGCAGATTCTCCAAGTGGCTTTCATATTCCAGATGATAACGCAACTGTGACACA
TATTATACCTCCAGATGTTTCGCGAGCCACAGTGTCCATATCTGCCTGTGGCCAATCCACGGAAGAATTCTGGTACAGCA
ATGTCCTGTCTTCCGACGTACTTACGTTTAATAAAACAGCGGGGCCACTGTACGGATACTCCTCTTTTCGGGAGATTCAG
CTATTTATAGATGATCAAATGGCAGGAGTTGTATGGCCTTTTCCAATCATCTTCACCGGCGGAATTTCGCCTGGCTTTTG
GAAGCCAATTGTCGGTATTGATGCTTTTGACCTTCGCGAGCCAGAAATAGACATTACCCCTTTTTTGCCTGTTTTGGCTG
ATGGCCAGTCTCATTCTTTTACGATAAAGGTTGTTGGTCTTGGAGATGTGGAAAACGGAGTTGCAGAAATTTCAGAAACG
GTTGGATCATATTGGGTCGTAACCGGGAAGATATTCATTTATCTCGATGGGGAGAGGGGCTTGGTCGATCAATCTACAAT
AAATCGACGCGGCGATTTGGTCCCCGTTGTTTCAACAAAGTTCGGATCGGATATTTCACACGAATGGCAACAGAATCCAA
CCACGGGTATGAATGAAACCCTATCGCATACGATTCGAATTTCTAGGTCATTAAGCGTCACATCTCCTTCTTCGCAATGG
ACTCAAAGCCTAAGCTTTTCCAACTCAGGGACCTTTTCTGAGCAAGGTCAGACACAGTTGATCAAACAGGTGACAGATGC
TACATCAGAATCTCTCGATTTGATGGGCGAAAAGGACCTCGTTATTAGCAGAGTAGCCAGCTCCTATCCGCTTGAAGTGT
GCTCAACGTATCAATCCAACCCTAACGGCCTGGAGATCAACGCCTCCCTGTCTCGCGGTTTGCAATTCTCCTACCAGAGT
GACGTCAGCTATTATTCCCCTTATACCCTCACAACTGGTTCCTCCGAATATGATGCGAGACAGTTTGGCAAAGCAACATA
TCGGTCAATGTCCAAGGGCAGTTCAAGCTCTACAGGCGATACGTTGGAGATTTTCAAAGAGAAGTCTGCAGGGGCAACCT
TCGACGTAAGAATTCGGGCGGTAAATGGAACTGTTGTCAAGGAAGATGAGCAACCCCTGGTATTAAACCAGTGGCTAAAT
GAGGATGTGCTAGCGGGCAGAGGAAGTATAAAAGCAATTTTAGGCAGAGGGCCAGGAAAAGCAAATATTGAACGCCTCTT
ATCTGGCCGTCAGCACCATGCATGCATGGACGGACATCCATGTCCATATCTCAAACAAGGCGTCCAAACTCTCCGAGCTG
ACTGTTCTTCACCTGTCATTCCCTGCCCACAGAAACCCGGGCCATATTAGAAATCCACTCGCCAAGCAAAAATTCAGGGA
CGGCGGCCGGCCTATTCTGATTTCGGCAAGGTTGCATTAGATCCCTACAACGAAAATAGATTAGCTCACGAGGATGGAGT
GGATCCATAACATGCACCAGGAAAAGGGTTAGCGAACAGAAGAGCAAATAATCTCCTCCAAACTTTGCTGGATATGAGAG
CCCATATCAACAGCAAGCCCAATGGAAAAATGATAGCCTATGTAGTAGTACATCATCATAATCTCCAAGTTTTGTTCTTC
CAACTCATTTTCCAACGAATTTGTGAAAAAAGTGGGTAGGGTTAGGCAGCGTTCGCATTTGACGCGAAAAATTCCAGCAA
ATGGATAGATGCATGATAACTCCAGGCCCGTTTTATCCAGGCCTCAAAGGCTGTGTTTTATTTTATCAGGCACGACGTTG
GCGCTTCCAGAGCTCCGGCCTGGGGTTTGGGAAAGTATTAAGCTCGCGAGATCTACTATTTGGCGCTT

>ucsf_hc.01_1.G186AR.00026
GGGCTAACTGACGATTCCTGTGCACTCCAAGCCTGGGCCGTTGAACTGTGGAGTTGACTTACGATCTTGCCGATGACCCC
ATCGGGTCATGCTTCGAATGCTTCTTTTCCTTGCGGGCCAACAACTCGGGATGAGCCATCCTCCTGCGTAGTGGGAGACT
ACGTGTGGCTAAGGAAACTCGGTCAGCCTACCATCGGGGTGCGAGGCCAGCCACTTCGGATACGGCTCCACCCTGTTCGT
TGCACTGTCGAAAGACTCGGGGTTGGCGGCGCCCCTGCTTACTTGTCTGACTTGTATCATGTCCTGGGTCTCCAAGCTCC
AGAGCGCCCCTCAGCTTCCTTGAAGGGTCCATGGGGAAGAAAAAAGGAGAAAACATCACAGGCTCCCCCTCTCAGCCTGT
CTTTCGATTCCAGTCATCCAAAAAACCATCATGGCGACAAATACACTACCCCCAAACATACACCCACAAAAGAGGAAAAA
CGAAGACCACCTTCGTCCGAGCACGCGAAGGCCTGTTCAAAAGAGAGCCTCCGCCGCGTGTCGCAGCTGTCGTGCTCGGA
AAGTTCGCTGTGATGTTCTACTGAAGAGCACGCCCTGCACTAACTGCCGCCTGGATGGCGCCGAATGTATCATTGCAGAG
AGCAAACGGACAAGATTTGCTCGTACAGCGGATGGCACAACGATACTCATTGGAAACCCGCGAACATATACTGACAACAA
CGATGGGAACGCGGGAATTGTCGCACCGAACAATGATCTCATTGAATCTTCAGGCAATCCAAGCGTTGAACAAAACAATG
ACTACGATAGTAGCAGCGACTGCGAATCGCGGCAGCAGAAATCGCCGGCCGATCCAATCATCGCGCATGACATGATCTTG
ACAAACATGTTCTCCATCATGAATCAGCTTTTCGGGCCCGCGCCGGAGTCCATGCGTAGAGAGCCTGATATAGACCTTCC
CCGATTCATCAAGCAATCCCGCGTGGACCTCGAGATTAACGATTTAAATTACCTGCAGAAGAAGGGGGCGTTCGAAATAC
CCCATTTTGCGTTTCGGAATGCACTTCTGAAAAGCTTTGTAAACTATGTTCATGTTTACATGCCCTTCCTTGACCTTAAG
GATTTCCTACAGACCATCTACGAGAACACTGGAAGAAAGCGTATAAGTTTGTTGCTTTTCCAGGCTGTAATGTTTGCCGG
GACGGCGTTCGTTAATATGAAGCATCTACGCATGGCAGGATATGAATCTAGAAGAGCAGCGCGGAAGGCCTTCTTTCAGA
GAGTGAGGGCGCTCTATGACCAAGATTATGAAGAGGAGCCGATTGTTATTATTCAGACATTAATGCTCATGAGTTATTGG
ATGGAAACTGCGTTTGATCAGAAAGACTGCTTTCACTGGATCGGCATCAGTCTAGCCTTAGCTAGACTTAATGGCATGCA
TTTTGATGCCACAAGCGCTTCGATGGATCTTGATCAAAGACGAATTTGGAGACGTACCTGGTGGATTTTATACAGCAGAG
ACAAAATGATCGCGCTTGGTCTGAGGCGCCCTATAAGGCTTAGAGACGGTGAACATGACCTCGACATGATCAACCTGGAC
GATTTTGACCTCCAGCCATTTCCAACCCACCTGTGGCAAATGATCGGGGCGAGCGAAGTCCTTAACAACCCAGAATACCA
GCGAGTTTTGGCACTACTGTTCATTGAGAAGATAAAATTGTGCAACCATTTACATCGTGCACTCATTTTGCAGTACCCCA
CTCCGGCCGAGGGCATCGAGATGATGAGAGCTGCTAGGATGGCCCTTATTCCGAAACAAGTGGTACCGGATGTCACGCAG
ATCAGACATCTTGATGAAGGCCTAGACACATGGTTCGCCAACTCCCCCCAGGAAACTCGATACTCCCCACAGTTCGGCTG
CCAATTGTCCGAAGGCGAGGAAGTCCTGCATGTTCACCGCGCGATGCTAAGATTAATTTATCTCGCTACGCGAAGCACAC
TCCATCTTCCAAAGATCATACGCGCCCTCCCAAACAAACTCCAGCCGATCGAATTACACCGACAATCACTCGAAAAGGTC
CGGCACGCCGCTGCCGGAATAACATCCATCACACAGGACCTGCAGCACCTAAACCTAATCCGCTACCTCCCCTCAAACGG
CACCACCCCTCTCCTCTCCGCCATCGCAATGTTCGTCATCGACACCCTCGTCTCACCAGGCTCCTCTATCAAACTCAGCA
GCATAAACGGCTTACACCAATGCCTGCGGACAATCGTCCGCCTGCGGGAAATCTATCCGATCGCCGACGACTTTGCCAGC
GCCGTGGAAATGCTCATTCGCAACATCAGCGTACATCAGCACCTGGAATACCTACACAACCCGTTGTCCATTCAGGACAG
GACTGCGGATTGCTTCGACCTTACCAGCGCTATGACGGAATGCTACGGCCCCGCGTCAGAGCCCAAGACATCTCCCCCTA
GCCTGAAGATTTTAGATTCTATCATCTGTCACCCGCGCATGCGGGAGGGGAGCAGTGCCTCTTCGTCGGATACTGGGACC
AGTGCTGAGATTGTTAGGGATATAGTATATCAGGATAGGGAGCACTACGGATTTGCAAATATCCATGCAAATGCCAACGC
ATATGCGAATGCGAATGTGAATGCAACAGGAAACCCAAATGAAACGGGATTTCTTCTTGGGCCCGAGAACCGCATTGGCG
GTGGCTATAACGCGTCTACCTCGTCGTCCAGCTACAGCAGCCCGGGCAGCTATGGCCATTGCGACTCCAGCACGAACACC
CTAAGCAGTTACGCCGTGAACTATCATATGGCACAGGTACCCTTCCAAAGCGCAAACCAAGCTGATCCCGCAGCGGCACC
ACGGACGGGAGCTGGGATCGAATCCGAACCGCAACCGCTACTGCAACCGCTACCACCACTGACCGAACCGGGGAGGCCAT
ATCCAATGCCCGGCCAGGGAATGGATGACCAATCCATCCAAAACGTGCTATCTATGTTCTCGGGGCATTACCCGATGTAT
GATATGGGCTACACGCAGTGCGGGGACAGGCCCGTCCATGATGTTTTGCCTAGAAACCAACGATGAGGATCTGGATGGCA
ATGACGGTAATAAAGCAGCGAGGGAAGAAGGGCAAGCTAGAATGGAAAGGACAGTTAATGGTTTCGTTGTTGCGGCGGGA
CTGGAGCAGGAAGTCGGCTTTTCGGTGTGAGATGGTCTATATGGGGGGTTTTTTTTCTTTCTTTCTTGAATTTTTTTTTT
ATAGGTGGTTGGTGTTATGCATGTGAATAACGAAACAAATATGATGTGTGATAATAACTATGACAATATGACATTTTAGT
CCCC

>ucsf_hc.01_1.G186AR.00027
CCGATATCTTCCCCAGGCAACAAAGCTAGTGGTTGGAGCTGGAGCTGGAGCTGGAGCTGGAGCTGCCCGATCCAGTCCGC
ATGCGGGTGATGAAATTATTTTATCCGCCTCCGATGCGAAGCACGATCTCGCTGCCGAGGATCGGGATATCGGCGCCACG
CTAAGCTTATGTTCCGTCCGGCAAAGGCGTGTTAGCTTGCTCCGGGCACTTTGAGGCGGGAAAGAAACTATCCGAGTCCG
AGATGCTTGAAAGTTTTTGGCCTCTGCCCCGACCGAGATTCGTTGAGCTTGTCTACATTAAACTCAGAATCCGCAAGATC
TTTTAGACTTTTATTTGTTTTGTATTGTTTTTTTTGTAATTGTTTTTTTTTTTTCTCTCTCAGAAATGTTGTGATTCTGC
TGTTTCTATTGGAAGCCCTTGAACGCCTGCCTGCCAGCCTTCCGTCCGTATAAAGCTCACTAACATATATCTATCTCGCC
CGCTGATACCGAGCGATGAAGCCTTTGAAATCTCTCTTCTCCCGCAGCTCGGATGCGAAAGCTGCGACTCAAGTGGCGCC
AGCGTCCTCCGCTTCTACAGCAGTCCCAAGCCACTCCGGCTCGGTCGTCGAGGCAGAGAAGGAGACCGCATCTCCACAAG
ATGAAGCTCCCGCTTCACAGATGATGGCCAGCCCGAATGAAAAGACAGCCCCTGAAGCACTAGCATCTCCACGAAATGAA
AAAGCTTCCACCTCACAGGTGCCGGCTGGCCCAAGCGAGGAGACTCCCCTAGAAACACAAGATGCAACAGATGGGCAAGA
AGTGTCATCTGAAACAATAGAAAATGACGACAGCGCTGGAGTAACCTATCTCTCAGGGTTTCCTCTGGCAATCGTTGTCA
TCGGCTTGTGCCTCGCTGTTCTCCTGGTTGCACTGGATAATACGATTATTGCCACCGCTATCCCCAGGATCACAGACCAT
TTCAAAGCCCTAGAGGATGTGGGCTGGTATGGCAGCTCGTACCTCTTAACAACCTGCGCCTTCCAATTGATGTTCGGGAA
ATTCTACAGCTTCTACCCAGTCAAATGGGTTTTCTTATCCGCAATCCTGATCTTCGAGATCGGCTCCGCCATCTGCGGTG
CTGCGCCTACTTCGGAGGCCTTGATCGTCGGCCGTGCCATTGCTGGCATTGGCTCTGCGGGCATATTCAGCGGTGCCATG
ATCATCATCACCTACTCTATCCCACTGGAAAAACGACCCATGTACAACGGCGTATTGAGCAGTATGTACGGCATTGCCTC
GGTGGCTGGCCCATTGATGGGTGGTGCCTTTACCGATCATGTCTCCTGGAGGTGGTGCTTTTACATCAACCTCCCCATCG
GCGCCGTCACCATTCTCGCCATTTTTGTTTTCCTCCAGCACCCCAAACAGACGCTGAAGAAGCCGGACTCATGGAAGGGC
CAGCTGGCGCAGCTGGATCCCTGGGGAACCGTAACCTTCATGCCTGGTATCGTCTGCTTGCTTCTTGCGCTCCAGTGGGG
GGGGACCAAGTACAATTGGGGTAACGCCCGCATCATCGTCCTGTTCATCCTCTTCGGTATTCTTATTATTGCGTTTGTCG
TCATCCAGATCTGGAAGGGAGAAAATGCAACCGTCCCGCCACGCATAGTGATGAAACGCAGCATGGCCTTCGCAAGCTTT
TTCGCCTTCACCCTCGGCGCCTCGTTCTTCATCCTGGTCTTCTACCTCCCGATCTGGTTCCAGGCGATCAAGATCGCCTC
CGCAACCAAGTCCGGAGTCATGACAATTCCTATGGTCCTTACCCTCGTGATCGGCTCCATCATCGGCGGTCTTTTCATTT
CGCTAATTGGATACTTCACCCCATTCTTTTACATTTCCGCTGTGCTTAGCACCGTCGGCGCGGCTATGCTCACCACCTTC
AAAACAGACACCGGCTCCCCGAAATGGATCGGCTATCAGGTCATCTACGGCCTCGGAGTCGGACTCGGGTTCCAGCTCCC
CATCCTCACGCCGCAGGTGGTCCTGGACATCGACGATGTCGCCGTTGGGATCGTCGTGACGATGTTCTCGCAGCTCCTTG
GCGGCGCGCTCTTCATCTCCGTCGCCCAGAACATCTTTACCAATAAACTTTCCAAGGGTATCATGATTGCGGCGCCCGGG
GTGGATCCAAAGGCCGTCTTGGGTCAAGGTGCCACGTCGCTCACGAAAGTGATTCCGCCTCAATTCCTCGACGCGGCGCA
GGTGGCGTATAACAAGGCCTTAACACAAACGTGGTACGGCGTTGTTGTCATGTCGGCGCTGGGCATTATTGGAGCCTTCG
GTGTTGAGTGGAAAAGCGTGAAAGGGAAGAATCTTAGTGCTTCGGCTGCTTAGAGGGAAAGGATATCGGATAACAGCCTC
TCTCTCGTCCTCCCTTTTTTCTCTTTGCGTTCTTTATAATATTTTTAATATCCGGTGTCTTGATATTTTTTTTTTCTTTT
TGATTCCCATTTCAATATACACCATTGTATCATTCTCTCTCTTTTCTTTCATTCTTTTTCTTTTTGCTTATACTTTCTCC
TTTTTGTATTATGATACCACATTCCACTCCACAAATTCTGCTATGCCCTGCCTAGCACCTTTACCTCGCCCCAGCTCAGT
TCCCGCTCTTAATATTTCTCGACAGCTTCTTGCACTGCCACCCATTGTTCTTTTTCCCCCTTGGACATCTTATTCCTTTG
TGAATTATGTCGTGAAGGGAGGGTGGTAGTCACCCTCTAATGAATCAAGCAGGAGCCAGCAAGGGACTTTCATTTTCATC
TCTCTTTTGTTCGAGCTAGATAGACTTGGAGATATAGAGATAGGAATCGCTCAACGCCAAAAAGAAAAGAAAAAAAAATA
ATCGAAAAAATGTTGGCATCCCTTATCACTTGCTGGAAGACCACATGACCACACCTATTTAAGCAGTGCTGCGCCCGCTA
GGTAGATAGTTACAATATTCGGTCATGAACGGTAGTAGGTAGCCCATTCATTCATTCATTCATTGCGTTGTTTGGTCTAC
TGCGGCTGTGGCCCGTTTAATTAGTTGCTTTTCTGTATTGACGATTCTAAAAAAAAAAAAAAAAAGGAGGGAGGTGGGGA
CTAAAATGTCATATTGTCATAGTTATTATCACACATCATATTTGTTTCGTTATTCACATGCATAACACCAACCACCTATA
AAAAAAAAATTCAAGAAAGAAAGAAAAAAAACCCCCCATATAGACCATCTCACACCGAAAAGCCGACTTCCTGCTCCAGT
CCCGCCGCAACAACGAAACCATTAACTGTCCTTTCCATTCTAGCTTGCCCTTCTTCCCTCGCTGCTTTATTACCGTCATT
GCCATCCAGATCCTCATCGTTGGTTTCTAGGCAAAACATCATGGACGGGCCTGTCCCCGCACTGCGTGTAGCCCATATCA
TACATCGGGTAATGCCCCGAGAACATAGATAGCACGTTTTGGATGGATTGGTCATCCATTCCCTGGCCGGGCATTGGATA
TGGCCTCCCCGGTTCGGTCAGTGGTGGTAGCGGTTGCAGTAGCGGTTGCGGTTCGGATTCGATCCCAGCTCCCGTCCGTG
GTGCCGCTGCGGGATCAGCTTGGTTTGCGC

>ucsf_hc.01_1.G186AR.00028
AGTTGATGGACGAGAGTTTCTCCGAGTGCAGGGTATTTTATTGATTATAGTTCTGGAATCGAAGTATATCAAATTTGATC
CAGGAGCTCAAATGGTTAGGGATGTCTTGTTTCTGTCGGCAGGATTTGTTCAGCTGGGTCCCTAAACAGAGCCGGGGCCT
TTCCATATCGGAGGAGGAGGGGATAGCTCTCGTTTGCCTCTCGTTTGCTCCCATGGGCTCCGATGGTCTTCTTCTCTGTA
TACATAACTTGAGCTGTGCAGGGATCCTGATATTATATCCCTCCCTGACTGAGAGAATGCATGAATATCGAGAATGAATA
GATAGGGAGTGCCACACAGATACGACCAGACACCGGAACGAGCTGCAGTTGGATCCGCCCGGGTCTCCGCAGCTTGTCGG
GATATGGGTTTGGGGATTTACAGGTAGAGAGGTTCCTTGGTTCCATCAGCGCCGGATCCAGCGAGAAACGCTATCCCAAG
CAAGAGGATTTATGTCTTCCTCGCACAGAGGGAGCATCGAAGAGAAGCAGACAGATTGCAGGAACCAGCTTCGGTCGACG
GTGCTTTTATCTACTTTTCAGTGGATTTATATATATATATATAGAAGCATCAAGATGCGCCGGGCTTGTGCCACCATACA
CCA

>ucsf_hc.01_1.G186AR.00029
ACACACATACCCCCACCCCTCCCCGCGCAGCTCACGAAACAGCAGACCTCAAAACCCTCGCGGCCAACTCTCCCAGCAAC
CGGGCCTTATCCTCCGCCGGCAACGCCTGAAAAACCTCATAAACGCTCTTCCCCTTCGCATCCCTCACCGCTCCAAGTCG
ATTCCCCGCAACCGCGCCGGCCACCGCCCCCGCCAGATTCGCAACAATGAATCCCAGCGCCGCCCCACTCAGGCCGCCCA
CAACTGCCCAGAACCGGCCCGTCGGCCGCGTCCTCCCGCCATCGTCCTCCGCCAGCCCTTCCTCGCGCAGCA

>ucsf_hc.01_1.G186AR.00030
AACTTACGGTGACGACTGACTTTATTTACAACTCATTGTTGCTCTCAGAGCTCTCGGTGAAAAGATCTCTTCCAGGACAA
TATCGACGTGGGCTTTTTTACTCATAGAATCCATCTCTTGTATTCGTGCGATTTGAAGCTGGACAACCAGAGCATGCGTC
ATGGACGACGCTGGTGTGGATTACTATACGATCCTGCAAACAGACCCGTCGGCCACGGAGCAGCAAGTCCGCTTCGCATA
TAAACGGTGCGCACCGGCAACTGAATCAACTGAATCAAATTACGGGAGTGTCCGGGGCGTGAATGCCACATATTGATCCA
GATAGTTACTCATTCACACATACATATATATATATACAGCGCCGCTCTGAAATGCCACCCGGACCGCGTGCCCAGCACGT
CCCCCGAGCGCCCCGCCCGCGAGGCGGCTTTCAAGAAAGTCAACGAAGCATACTACGTCCTCTCCGACCCCGCTCGCCGC
CGCAGATATGACCTCGAGCGCCGCCAGCAGCGGCGTCCCGACACCCCTCCGCCGTTCTCACCTGGCCCGGCAACAGACAC
AGGCACAGACACAGGCTCCGCCTCCGCCGCCTTCGCCTCGCGCCAGTTTGCCTCCGTCTTCGAGGAGATGCTGCGCGAGG
AAGGGCTGGCGGAGGACGATGGCGGGAGGACGCGGCCGACGGGCCGGTTCTGGGCAGTTGTGGGCGGCCTGAGTGGGGCG
GCGCTGGGATTCATTGTTGCGAATCTGGCGGGGGCGGTGGCCGGCGCGGTTGCGGGGAATCGACTTGGAGCGGTGAGGGA
TGCGAAGGGGAAGAGCGTTTATGAGGTTTTTCAGGCGTTGCCGGCGGAGGATAAGGCCCGGTTGCTGGGAG

>ucsf_hc.01_1.G186AR.00031
CTTCGAGCGACTGTAGATATATCTATATCTATATCTGTATCTATATCTATATCTATATATCCGCTTCACACGAACATCTT
CGCCAACGACACCAACCCCCCAACACTCTCTCCCAATCCCCCTCCCCCCGCACCACCGCCATTGCCCGTCTTAAAGCCAC
CACTATGACCCCCACCCAATGACGGTGGCAGGCGTATGCCCACGACGGAGAGCAATTTCTGCAGCACCCCGCCCGTGATC
AGCGGCATGATGACCATGAAGAACACCTTCAGCGGATGGCTGCGTGCATAGCGCACGATATGCCGGAACAGGCGCCGGAT
GCTGCGCACGACACGGGCAACGAAGCCCGAGCGCGGCTTTGCGCGGCGCGACGACGAGGATCCCGCGCTGCCGATGGAGA
ACAGGGAGGCGGCAGACGTCGTGGAGCGGTTGGCGTGCCCGCCCAGGTTGAAGAGGGAGGACCGGCTGTGGCTTTTGCCG
TGACCGTGGCCGTGACTGTGGCCGTGACTGTGACTGTGACTATGACTGTGGCGGGAGGAGGAAGTGGTGGAGTAGCGGTC
TCGACTGCGTGCGCGGCGGCCGATGCCACTGAAGGGGTACAGCCAGTCCATTGCTGGAGTGGTGTGGTTCCTTAAGGGTA
GTTATGCAGGTGATTAGTCCCTGGTGGGGTGCGCAATTGTGCGATCTAGGGGTTAATTGGTTCGGCCGGATGAGTGCGTT
GGGTCTTATGCGGCGGAAAATTGAGGAAATATATTTGTATAACAATGTTATGCGCAGTAGATAGGTAGTAGATACAGAGA
GAGAGGCCCGGTTGAAACGCAGGCTTCGCGCACCGGAGCTAGAGGTGTTTCAGAGGGGCAATGGACATATGTTGCTTTAT
CTGACCATAGCATCAATTGGAGGACGGGATTGCTGGACAATGGATGGCATCGAAGTGAAGTGTCCACCGTCCCGCGGGTG
GTTGGATGTTGGGTCTCCTAGTTATCTAGATGTCTCCTCGCGGTGGCTGGGGATAGGCCGCCGTCTAACGTGATGCGGGC
TAGTGGCTGCCTACGAAGAAAATACAAGAAGCAGAAGAAGAAGAAGAAGAAACTCCAAGCACAACGCCTGCTCAGTTGCT
TTCTCACTGTCCTCGATGGCCTTGTCAAATGCCTGTAGATATCACCTTCACCACTTCTGTAGCCTGCTCTTTACAGGACT
CAGTACGGGCACACTGCCAGAAGAGCACGTCGAAGAACAACTCAAGGCCATGCCGGTAAGTAAGTATGGCTAACACCAAG
TTCCCTGGCACTACCAAAATCAAATCGGCATGCCTGGATAGCCGTTGGTGGATTTGGAGTCGGTGATGTGCTGTGTCTGG
GGCTGGAGATGGTCTTTATCAGAATATCAGAGGACGAAGGCAAAGCTGTTCAAGCGAGTGTGTTGCCGCCAACATACCAT
TACAAACCAGTTGCCATATCGTCATTGGAGTATATACGCCG

>ucsf_hc.01_1.G186AR.00032
CCAGACAGGAGGAATTCACAGTCCGAGTGGGATTAAGCATTGAGATACGAGGCGTGGAACTCGATCTCTCTTACGGAGTG
TTTCTTGTTTTTCTTTTTCGGGCAACGCCTCACTGTGGCTGCCCAAGAGCAGGCCCAGCTGGCCCCATCGCCAGCTTCAT
TCAACCTTTCTCTTCCACCGCAGCGAGGCCCAGGACCCAGAAAGCCCAACGAAGAGGAAGGGATACGCCAAAGGAAAGGC
AGAGAGATTGCCAAAGAGGAGATCGAGAAACCAGACGACGGGTGCTGGCCCTTTAAATACTAGCCCTCTGCGACGACCAT
CACCACCAACCCGGCCTTTATTCCGTAGCCTTGCACAACTACTATACATATCTGTCCAACTGTCTGCGGCCTGCAGTCTG
CAGATGCCCACATCCTCATCACATCCAGTGCGGCCCTTTGACTTTGCTTGTTCTCAATAATGATAATCGGTATTTTGAAC
TCGCTGCGACGCTGCACGGGTTGATTGGTCCACGTTGAAATCTCTCTGGGGCCCGGTGGAGAAACGAACATCCTCAAGAC
TGCTGCGAAACAGAAGGGAAACAAGAGACACAAAGGGGAAAAGCATAAAGAGGAACACAGACAACGAAACGAAGAAGTGA
CACGACCAGGGCAGGAGAGTGGGAATCCTGCTACGTCTCAGTCCCTCGTCTCGCCTCGCCCACGCTATTCTGACAAGGCT
TCAGCTTGTTCGTTCGCGATACATCTTAATTTTTTTTTTTTTTTTTTTCCTTTTGACTTTCACCCTTACCCACCCACATC
CCCGCCTCGTCGGGCGCCAACATCCTCAGGAGCCTTCCTCTTACGACGCAGTATATTAATCCCCATCCCTCTTCTCGCCC
AAAATGAGGCATTCGCTGGCAAGGCTCTTGCTCATCCTATCAGCCTTGCTGGCTCTGGTGGCTGCGTGGACCAAAGAAGA
CCATGAGATATTCCGCTTGCGGGATGAGGTGCAGCAGACCGAGGGTCTCAATGTTACCTTCTACGATTTCCTCGGCGTGA
AACCCACCGTCTCCCAGGCCGACCTCCTCAAGGCCTTCCGCAAAAAATCCAAACAACTCCACCCGGACAAAGCCAAACGC
ACCTTCATCGCCTCCTATACAACCAACAACCGCCAAAAACCTGGCGTTCGCGTCTCCAAGGGCCCCTCGGAACGCGAAAT
CGCCCACGCTCTCAAACTCGCGACAGAACGCTACGCCCGCCTCGGCGTCGTCCATAACATCCTGAAGGGCCCTGAGCGCG
AGCGCTACGACCATTTCCTGCACAATGGCTTCCCCAAGTGGAAGGGGACGGGATACTACTATTCCCGCTTCCGCCCAGGA
TTGGGCAGCGTGCTGTTCGGCCTGTTTGTGACTTTTGGCGGCGCGGCCCATTATGGCGCGCTAGTGCTAAGTTGGAAGCG
GCAGCGGGAGTTTGTGGATCGCTATATTCGACACGCCAGGCGGGCGGCGTGGGGCGATGAGCTGGGTGTCAAGGGCATTG
CAGGCCTGGGCGAGCTGAATGGCAGTGCCGCTGCGTCCGGAGCGGGATCAGGCGCGGATCCCGGTGATGGTGCCGTGGCG
ATGAACCGCAGGCAGAAGCGGATGATGGATAAGGAGAATCGAAAGGACGGGAAGAAGAAGGGGCGGTCATCTGGCAATGC
GACGCCCAACGGCGAGGGCGTGATCGGCTACCGCGGCGATCGGAAGCGGGTGATGGCGGAGAACGGCAAGGTTCTCATCG
TCGATGCTGGGGGCAAAGTGTTTCTGGAAGAGGAGAACGAGGACGGCGTGACGGAGGAATTCTTGTTGGATGTCGACGAG
ATTCCGCGGCCCGGTCTGCGGGATACCTTTGCGGTGAAGTTTCCGCTCTGGGCGTACAAGCGAACCCTGGGGCGGTTTTT
GGGAGCTGGTGAGGCTGATTCAGCGGACGGCAATGTGGCGGAGGGTGGTAGAGAGGATGGCGTAGATACTGACGCGGATG
TGTCTGTTGTTGGGGGGACTCAGAAGCGGCCGAATAACTCTGGATCGCGGAAAAAGGGGAAGAAAGGTTGATTCAATTCT
GATTTTGGTATCAGGGCGTGTGTTCATCAGTTTCTATATTTCTCCTTTTCTTCCTTTTTGTTTTCCTATTTTCAACTTTT
CGATGGGTTAGCGGCTATGCGTTGATCTGTATTTTATAGATATATATATGTATACATTTTTACATAATTTTTTTCCCCAT
ATCCTGCCCATCCTTGCCATTCGGTCCTTTTCTTTATTGTACTATCTATAACACTTCCTATATCCGTTCTGATGCTTACC
TATTAGCCTGGCCATCGCACTTCTTCCGCCGGTTAAGTTTAACCACATACACTTCCTCTCCCCATTCTCATCACACCAAT
CAACAACAACACGGCATGCTCCTCGTCCACCCCTCAGACGACAACTAACTGCTTCTTTGCACCAAACCAAAGAGCCGTCC
TGCGTGCATTGCATTGCATGCCATTCCAATTGAGTTTCCCGGTTGCTCAACGCTATCGAAAGCTTGAATTGAAAAGCCTG
CGACGGCGCTGCACAGGCTAGTCAGTTCACAAGGTTGCAGCAGGCTGCCTGTCTGCTTGGGGTGGGGGTGGAGGATGCAG
GATTCCTCCTGTGTAAGTATCGGCCGGCCTGGGGCGGTTTGCTATTTTTACGTGCAGTGATGATGAAACGGCAGGATGCA
GAGCAGAGGGACGGATGCTGGCGTATGTATGTATGCACGTATGTCTGCACAACTTACCGATGCATTTTCCGAGTTTGAGT
TGGATATGCGGTGGGATGGTACTGTGTTGCTCTGTAGCTTTTGTACTGGACATGTGCACACTCTCTTTTTTTTGGTTGCG
AGAGTGGCTTTTTATAGATATGAATTCAGTCGGTGGCTTAGAGTGATTTTTTTTTTTTTTTTGCTGAGTGCTTTCGAAAG
AAGCTTTGATATGGAAATCAGTATATAGAAAACGTTGTATAAGAGGAAACGCCCATGAAAGAGAGA

>ucsf_hc.01_1.G186AR.00033
CTCTGCCTTTCCTTTGGCGTATCCCTTCCTCTTCGTTGGGCTTTCTGGGTCCTGGGCCTCGCTGCGGTGGAAGAGAAAGG
TTGAATGAAGCTGGCGATGGGGCCAGCTGGGCCTGCTCTTGGGCAGCCACAGTGAGGCGTTGCCCGAAAAAGAAAAACAA
GAAACACTCCGTAAGAGAGATCGAGTTCCACGCCTCGTATCTCAATGCTTAATCCCACTCGGACTGTGAATTCCTCCTGT
CTGGAGTGATCTATTGCATTCCTTCGGTCTCGAAATCTACAAAATCCCCCATCTTCAAACCCCGATCGGGCAAGTGTCCA
CGTGACAGCGCCCTGCCACTGCTGAGTCAGGCTGGCTGAGGCTGAGTCCTGGCGCTTTTCCTTTCTGGGCCAACACTCCT
GCTTTTTGATCGAGAATTCGCCGCCGATTCTTCAACGCTTTGACAACTGCGAGAACTTGTTGCATCGACGACGGACGATT
ATCCTATCCCAGATTCCCATTCAATCCTGCTGCCTTGAGTACTACTCCAGGAGACAAAGCCCCCTTGGAAGAACGATCCC
CCCTCCAACAACCTGTCAGCAGCCTTTTGAATCTACCCCTCGTTTTTCTTTTCCCCACGGAACATACATATCCCAAAGTC
CAACGCAATGGCCCGTCTTCAGATTCCTCTTGACGCCTTGACGTCGCGCTTCAACCTCTCCGACAGGTTCGCTGGAGTCC
GCTCCCAGTCCCTCGCAACCCGCTTCTCCAATCTCAGACCACTCTCGGAGTTCTTCGATATCAAGCGGGTTTCCAAGCCA
GCCAACTTCAGCGAGGTCCAGAGCCGTGTCAATTACAATTTGAGCTACTTCTCCAGCAATTACACCGTCGTCTTTGTCAT
GCTCAGCATTTACAGCCTGCTCACGAACCTCATCCTTCTCTTCGTCATTCTCCTGGCTATTGGCGGCTCCTATGGGATTG
GCAAGCTGGAGGGACGCGACCTGGAAATCGGTGGCTTCCGTGCTACCACATCCCAGCTCTACACTACACTACTCATTATC
TGCGTGCCCCTTGGTCTCTGGGCTTCCCCACTAACCACTGCCCTTTGGCTCATTGGAGCTACTGGAGTGACCGTTTTGGG
TCACGCTTCGTTCATGGACAAACCGATCGAGAATGCTTTTTCAGAGGAGGCGGTCTAGATGGTCGGCCGCGAACTCCTTA
CGATTCGCCCCTATGGGGAAGACCATCGGGGGCGCGAGTGC

>ucsf_hc.01_1.G186AR.00034
GGAGATCGAGCAAGGAGGGTTGGCCGAAGCAGCTGGAGGAGTCTGTTCAGATAGAGCAGCTGGGTATGGTCGACTATGAT
GATAACGACGACGACGACGATGACAACCAAGGTGTGCGACTAGGTCCGCCGTTCGATCCAAGCCGGTTCAGTGACGCCAA
CATGCGGGCTCTGCGCCCTGACTATAATTCTAGCGTGCGCCTCAAAGGATATCATGGCGTCGACGACGATGAGTTTTACG
GGGAGGATTCCTCGAGTGATGACGATGACGAAGACGAGCATGGCCTTGTTGGCGGCGATGCTAATAGTACAATGGCTTAT
GCTATGCAGCTGGCTCGCCGGGATAAGCAGGCGAGGCTTGTCGAACGGGCTCTAGCGAAAATACGTCGAGCGCAAATACA
AGGGCTATCAAAGGTCAAGCTTTCGCAGCGGGAACTTGATGCTTTGGAGAAGAGGAGGCAGCAGGATGCCCCGGTCGATG
GTTCGAAACCCAAAGAAAGCAATGGGCAGCCTGCAATTGATAGCAAGCCTGTAGTTTCGGACAAACGAATACCGGGCGGG
TACGCTTCTTCCACGGGGTCTCCCAGACGCCACTCACCGACCCCTGGCAAACCCTCGAGCCCTTCCTCACAGAAGTCCCG
TTCGCGAGTGCCCTCAATAAAGCCAACCAGGATGTCGCAGCGCCCGGACACATCGCCCCGCAACAAGCCTCAACAGATCT
ATCCACATGCCCTTCCATATTCCGTCCCGGAAGACCAGACTGCTCGGCCAGGTTCCTCTCCGTATCAACCAAACAAGCGC
CCCGGATCCGGTTCGAGCAGCCATTCAGCATACCCAACGCACTACCACCACCCGCCATACTATACGTATCCAATGCCTGC
TGCTGATCCACGCTACGCCTATTCTACACACCCGCCCCGAAACGCCCCACCACCACCAGCTATGGACGCGACATACCAGC
CCGTCTACCGCGCCATGTCCGGCGACTCGTACATGATAAACCACTCATCCTCCGACCCTTTCGTTGTACAGCATGCCTCG
CGCCTGTGCGAGTCCCCGCGGTCCATGCGCAGGAGCAGCGGGAGCAGCAGCAGCGGCGACAACGGTGTGCACATCGCGGT
TGAGAACCCTAGTGTGCCAGCGGGGTACGCAGCGAAAGGGACGAGTGGTGATGGTTCTAGCGGTGCTGGTGGCATCCACG
GGCGTATACGCCGTCGAAAGCGTCGTCATTAGTTAATTAAAACCGGCGCCTTATCACTTGCCTTGCCTGGCCTGGCTCGT
TCCCTCGTCATCGTCATTGTTTGTGAATTGTAATCAAATCTATCGCTATCATCATTACTGTCGTTTGTCTTTCGTCATAG
ATATTCTACCCAGTTTCACCTATATACAAAGGATAAACAAAAGAGGATAGACTCTCTTTCTTCCGAGCGGCGTCTCGGTT
CCAATCACCCCCCATTTTTTTTTCTTTTCCTTTTCTTTTTCTTTTCGCTTTTTTTCTTACTTACTATTTGCTATTAATTA
AATTTTACTTATAAGAGATTCTCGAGACAATTGAAACAGCTTCATGCCATGACAAGCAGGGGAGACAGAAGTTCCTCCAC
AAATCTCAGAACAACTTGCGGCCGTGTCCATCGCTAGCCGTCCTAGCAAAGCACATTGTAACCCGAACCCTCCAAATCAG
AATCAGAGACTATTATTAGACGTCGAGAACGACTGGTTTTCAAACGGCATTTTAGCAGGGGAATAATAGTTTCACACCGC
TCAACAATTGTTTTTAATCATATCATCTAGCTTAGCTTTTGATACCGTCAACTTAAGAAGATGGAGAATGAACGATGATC
ACATAATGAATTATATATCAGACGCTGGGTTAGAATAAAATCCGGTGGAAATGTTGTATCACCACAAAAGAAGGAAGACG
GA

>ucsf_hc.01_1.G186AR.00035
TACCAGTTATATTTCCCCATCATCATCGTCATCATCCACTATGGCCCAAGACAGAGAATTAAGCCCTCGAATGTGCTATC
TTTTCAGCATGGAATTAATTAATAGCTAGTTGCAGCAATAAACTGTGTAAACACTAAACTACTTTGGAACTAGTGTATAT
TGATTAAACTCCTTGCGTAGCACTGTAACGTCCGGGGCCTCCCGGAGGGCATAGGGACGTGCTAAGCTGGAGAGATTTCT
TTATACACAGTGGGAAAGAAACAGGATCCAGATGGCAATTCTTGAGAAGAGTCAGCTCACAGAGCTGTGCATCCACTTCT
GGCCCGACATATGGCCATTCATGGTGGAGCTAAAGTGTGGCCTTTCAGAGGCCGCCGCTGCCGTGCCTGGAAGGCTTAAT
ATTATCATCTAGAACAGAGGTGAGGAACATAAGTCCTTGGAGACTCCAGAAATCTATATGGAAAATCTCAATACTGGAGC
TCAAGGTGAAGCCACCACAAAGCATAGGTTATATAGGCTATACATCATCATCATCATCCATGCGCACCCAGCACTTGTAT
GACCCACCCCGCATCGTAGTCATTTAGGAGTCTATACCCACCCACAGCTCCCCGCCACCCCAACTTCCCAAAAACCCTCC
CCAGGTCCACCACCTGCTTGGCCCCCTCCCCAAATGAAAGATGCATACTCAGCTCCCACGCACAGCGCAGGCTTTCCAGC
GGCGCCAGTACCCTTGCTACCATATCTTCCCGCCCGTACCAATGTACGGGGGGCATGAGGATAACGAATCGTCGAAGACC
ACTCAGCCCCCTGGCCACGTCGCAGAGGACGGAGAGCTGGATGAGGAAGTCCTCCTCATCGCCCACGAAGAAGTCGCCCG
CCAGGTTCCAGTATATTTTCACGGAGCGGATGTGCTGGTGGTGCTGGAGGCAGTGGGGACCTGCGCGGACGGCGGAGTTG
AAGTGCAGGAAGTTGGTGGCGTTGGCGAAGATGAAGGTGCCTGCTGAATATATGTGGGGGCTTGTTTCGGCGTAGCTGGG
CAGATTTGCATTATTATTGTTATTGTTATTATTGTTATCACATGGCTAGAGTTTGGAACGGGGGATAGAAGACAACGGGC
CACTGCTGGATGGAAATTTGAGAAGTTAAAAAAACCCCACGCACGGCGAAAAAAAAATAAGCGAGTTAGTTGTATTGTGA
ACGGGAAATATTCCACAGAGATATATATATATATAGATATATTATAAACACTCACGCAAACGAACACGTCCTCCCCACCG
CCACCAAGTCGCCAAACGGCCTCTTCAGCCCACAGAACCGGCCATACTCCAGCCCCCACCCCATCTCCTTCCGCCTGGCG
GCATTGACGCAAAACTTACAGCAATTCCAGCCAAGGAAAGTTGGCCTGACGCCCTCGCGGCACACGACGTATTGCAGATC
TGTCGCCTTGTCCCTGCAGCGCACGATGTGCACGCTCTCGGGGGCGTGGTGGAGAAGCGAGGTCCAGATCATCCGGCGGA
TCTCGAAGGGGAGGCGGCCCAGGAGCGGCGATTGGTGCTGCGGAAGGTACTGTGGCTTTGTGCTGGACATGTTGTTGGAA
GCGAGGGCTCAAGTTGCTTCAATGTCATCGTCATCGTCGACTCCATCGATTGAAGGGTATTTAGTTAGCCAACTAAGTCG
ATGTCTTAGGGTTAGGGGTTAGAGTATTTATATTTGGCTGCGGCTCACATTGTTAGGGTTAGAGATTAATTAGTCCTTGC
CTCTTCCCTTTCTATAAGCCCCTACCTATACTCTTACTTTCTTTGATATCTTGTTTATTTTCTTTTCTTTTAAAAAGAGG
GGGGTCGAAGGGATCTGCTCATATTAACATCAATTTTTAAATCTAATTCTTCAAGTTTCAAAACTTTTTGAGGATAAATT
TTTCGATATCGTTTCGATAAAGAAAGGCTTGAACGCTTAAAGTTGCTAAGGTTATCCTAATAGCAAGCTTCGCACAGCTC
ATCATCAGGCGTATCAGATGCTGTTGGAGGAGATTGATTCCTTTCCAAAAGGTAAATAACAGGTAAAGTGAGGATAAGTG
CGGTGGCCGGCGCTGAGAAAAAAGTTTAGACAAGTCAAGTGTCTTGGTCTAGTTAGACATGCTTCAGAAGCTTCCTATTC
AAATGGCTGGCTGGCTAGTTGCGGTTGAGAAGGATGTTGTTGCTCGACTGACACACAGCTTCAAGAAACTTCAAGAGATA
AACATGGCCGATCTTTACTATTGCGATGAGGACTAACATTACTCCGTCTTCCTTCTTTTGTGGTGATACAACATTTCCAC
CGGATTTTATTCTAACCCAGCGTCTGATATATAATTCATTATGTGATCATCGTTCATTCTCCATCTTCTTAAGTTGACGG
TATCAAAAGCTAAGCTAGATGATATGATTAAAAACAATTGTTGAGCGGTGTGAAACTATTATTCCCCTGCTAAAATGCCG
TTTGAAAACCAGTCGTTCTCGACGTCTAATAATAGTCTCTGATTCTGATTTGGAGGGTTCGGGTTACAATGTGCTTTGCT
AGGACGGCTAGCGATGGACACGGCCGCAAGTTGTTCTGAGATTTGTGGAGGAACTTCTGTCTCCCCTGCTTGTCATGGCA
TGAAGCTGTTTCAATTGTCTCGAGAATCTCTTATAAGTAAAATTTAATTAATAGCAAATAGTAAGTAAGAAAAAAAGCGA
AAAGAAAAAGAAAAGGAAAAGAAAAAAAAATGGGGGGTGATTGGAACCGAGACGCCGCTCGGAAGAAAGAGAGTCTATCC
TCTTTTGTTTATCCTTTGTATATAGGTGAAACTGGGTAGAATATCTATGACGAAAGACAAACGACAGTAATGATGATAGC
GATAGATTTGATTACAATTCACAAACAATGACGATGACGAGGGAACGAGCCAGGCCAGGCAAGGCAAGTGATAAGGCGCC
GGTTTTAATTAACTAATGACGACGCTTTCGACGGCGTATACGCCCGTGGATGCCACCAGCACCGCTAGAACCATCACCAC
TCGTCCCTTTCGCTGCGTACCCCGCTGGCACACTAGGGTTCTCAACCGCGATGTGCACACCGTTGTCGCCGCTGCTGCTG
CTCCCGCTGCTCCTGCGCATGGACCGCGGGGACTCGCACAGGCGCGAGGCATGCTGTACAACGAAAGGGTCGGAGGATGA
GTGGTTTATCATGTACGAGTCGCCGGACATGGCGCGGTAGACGGGCTGGTATGTCGCGTCCATAGCTGGTGGTGGTGGGG
CGTTTCGGGGCGGGTGTGTAGAATAGGCGTAGCGTGGATCAGCAGCAGGCATTGGATACGTATAGTATGGCGGGTGGTGG
TAGTGCGTTGGGTATGCTGAATGGCTGCTCGAACCGGATCCGGGGCGCTTGTTTGGTTGATACGGAGAGGAACCTGGCCG
AGCAGTCTGGTCTTCCGGGACGGAATATGGAAGGGCATGTGGATAGATCTGTTGAGGCTTGTTGCGGGGCGATGTGTCCG
GGCGCTGCGACATCCTGGTTGGCTTTATTGAGGGCACTCGCGAACGGGACTTCTGTGAGGAAGGGCTCGAGGGTTTGCCA
GG

>ucsf_hc.01_1.G186AR.00036
GTAATGTTAGTCCTCATCGCAATAGTAAAGATCGGCCATGTTTATCTCTTGAAGTTTCTTGAAGCTGTGTGTCAGTCGAG
CAACAACATCCTTCTCAACCGCAACTAGCCAGCCAGCCATTTGAATAGGAAGCTTCTGAAGCATGTCTAACTAGACCAAG
ACACTTGACTTGTCTAAACTTTTTTCTCAGCGCCGGCCACCGCACTTATCCTCACTTTACCTGTTATTTACCTTTTGGAA
AGGAATCAATCTCCTCCAACAGCATCTGATACGCCTGATGATGAGCTGTGCGAAGCTTGCTATTAGGATAACCTTAGCAA
CTTTAAGCGTTCAAGCCTTTCTTTATCGAAACGATATCGAAAAATTTATCCTCAAAAAGTTTTGAAACTTGAAGAATTAG
ATTTAAAAATTGATGTTAATATGAGCAGATCCCTTCGACCCCCCTCTTTTTAAAAGAAAAGAAAATAAACAAGATATCAA
AGAAAGTAAGAGTATAGGTAGGGGCTTATAGAAAGGGAAGAGGCAAGGACTAATTAATCTCTAACCCTAACAATTCGACG
ATGACGATGACATTGAAGCAACTTGAGCCCTCGCTTCCAACAACATGTCCAGCACAAAGCCACAGTACCTTCCGCAGCAC
CAATCGCCGCTCCTGGGCCGCCTCCCCTTCGAGATCCGCCGGATGATCTGGACCTCGCTTCTCCACCACGCCCCCGAGAG
CGTGCACATCGTGCGCTGCAGGGACAAGGCGACAGATCTGCAATACGTCGTGTGCCGCGAGGGCGTCAGGCCAACTTTCC
TTGGCTGGAATTGCTGTAAGTTTTGCGTCAATGCCGCCAGGCGGAAGGAGATGGGGTGGGGGCTGGAGTATGGCCGGTTC
TGTGGGCTGAAGAGGCCGTTTGGCGACTTGGTGGCGGTGGGGAGGACGTGTTCGTTTGCGTGAGTGTTTATAATATATCT
ATATATATATATATCTCTGTGGAATATTTCCCGTTCACAATACAACTAACTCGCTTATTTTTTTTTCGCCGTGCGTGGGG
TTTTTTTAACTTCTCAAATTTCCATCCAGCAGTGGCCCGTTGTCTTCTATCCCCCGTTCCAAACTCTAGCCATGTGATAA
CAATAATAACAATAACAATAATAATGCAAATCTGCCCAGCTACGCCGAAACAAGCCCCCACATATATTCAGCAGGCACCT
TCATCTTCGCCAACGCCACCAACTTCCTGCACTTCAACTCCGCCGTCCGCGCAGGTCCCCACTGCCTCCAGCACCACCAG
CACATCCGCTCCGTGAAAATATACTGGAACCTGGCGGGCGACTTCTTCGTGGGCGATGAGGAGGACTTCCTCATCCAGCT
CTCCGTCCTCTGCGACGTGGCCAGGGGGCTGAGTGGTCTTCGACGATTCGTTATCCTCATGCCCCCCGTACATTGGTACG
GGCGGGAAGATATGGTAGCAAGGGTACTGGCGCCGCTGGAAAGCCTGCGCTGTGCGTGGGAGCTGAGTATGCATCTTTCA
TTTGGGG

>ucsf_hc.01_1.G186AR.00037
GCACCCAGCTTTTTTGGGACCGCATTCAAGTGTACGCCCGCGATGTTGGAAGATGTTTCGGGTGCGCCCGATATTGGCCC
GGGTCCGAGGTTCCCCCGTTGCTCGATTTGGAGATACTGTCAATTGTGCGATGAAATTGCCCCGTATTAGCTACTAACTA
CCATGTCGCTTGACATCTCCCGCCTCCTGCGCGCAGTGATCCTTCATTGCAAACCCCGTCCACAACGTCCACAACGGCCA
CAACGGCCACAACGGCTGCTGGTTGTCCCTGCTGTGGAAGTGACAACCGGGCCGACAGGCTAGCTATGAGCTACCTGATT
GATAATCCGTGGGCCTTGATCAAGAACCCCGCTCGCCACTGTCTGGGAATGAGGCGAGTTTTTATTTTCAGGCCGGCGAT
TCCAAAGCCCGGCGCGATGTTTGATGTCCGTTCTCAGGCTATCTCCTCTTTCCAATCGCTGCCACATTTCTCCCCGATTA
GAGGGGGCATCATCACATTGGTCTTGCTGGACCTGGATTTGTCTATCCGAACGTCTCCCATCTCCCCTCATTATTAGTCT
ACCTTTATATACCCGTCTTCACGATTGCGGTGGGGGTATTAAAAACACGATCAGTTCCAAATGTGGATTATATCGTTTTG
GATATTTCCCGTAATTGCATCATGCATGTGGCTTGCTACGACTCTCACTCTCCTGATCATATGGACCGTGGTTGACGGAT
CCCCACGCTACGAGAGTATGGCGCCATATCAAAGGATCGCATTCATATCAGACATTGGCGCCCAGCGCTTAAAACCTCTC
TTCGTCGCCGGTTGCGTGATCACTGCTGTGTTTCTCAGCGCTTCATTTATGTCCGAGAGATGGCTTAGACACAGCGGCCA
CCTTGCTAGAAATAGAGGGAAGAGAGACAAGGCGTTCGCCATCATCGCTATACTCCTTTCGCTGATCGGGGGAGCGGCAC
TGATTCTCCTGTCGATTTTTGACACCCTGCGGCACGCTAGGATTCACCAAATATTACTCATGACTTTCATAGGATCATAC
GTTCTCAGCACGATCTTCGTATGCGCAGAATACTACCGACTCGGCATACATTATCGGGAACACAAAATTATATTCGTGAG
CTTTTGGATCAAACTCGCCTTCATCGTTGTTGAGATGGCGCTTTCGATTGCGTTGGTAGTTCTGCGTAGACGAATGAATG
ACGACCAAGCTGCAATCTTAGAGTGGATAATCGCCTACATATTCACCTTCTACATCTTATCCTATGCAGTTGACCTCCTC
CCCGCCGTGAGAACCCGCCACCACATCCCACAAGGTAAACGGATAACAGAAATGTCCCAGGCGCTTAACGGAGCCCAGCG
GACGACGGCTATTTCTCACATTTCTACACCTACTCTTACACCCTCGCAAACAAATGCTTATTCCGAGCAACCCACCCTTG
CCACAGACTCCGTGGGCGATCAGGCAAATATCGAAAAGCCCGCTCACAACCAATCGTCGGACGCCATACAACAGCCTCCA
GAGGATCACTTGCATGCTCCAGAGGAGAGTTTAGATGTCTAGACATGACATGATATGACTTTCCTTTTCCTTTTCCATTT
CCCCCCCCCCCCCCTTTTTTTTTTTTTTTTTTAATAGGAAATGACCAGGATTTGGGGCAATTGGGCGGTACAAAAATACA
TAGTACAGGGGGCGTTGTTCTAGGCGTATTTGCGATTTCTTTTCTTTCACCTTTTGTTTTAATAGAGGGAGGTCTTATAA
AAGAGGGAAGGGGACGGGAGGACTTGTCCCTAATTCATATTATTAATGCGTATAGATCCCGCGGTCTCGTTTGGGAGGGC
GACTGCATCCCAACACACCCCGCGTTTTCTTCCTGAACATGCTATGCTGTTGCTGCAGCTGCAGCTGGAGCTAGAGCTGA
AGCTGTAGGACAATCGTTCATTTTTCTCAATCTCCACTTTGAGATCGGTGACTGGGTTATCTATCTCGTTGGAAGACATT
GAAATGAAGCCCCTGGGCAAAAGCATTGCTGCGTATGTTTATATTACTACTCGGGAATAGTTCGCCTTCTTTTTCTTTCG
TGTATTATTTACTTATTCTCCGATGTCGCTTTTCCGCACTTAGGCCGTCCATCTGCTTCCCAAAAAGCGGGAGCGGAAGG
CAAGTGCAATGGCAGATACAATGAATAAGAGCTTTGAGCAGAGAAGAGAGAAACGAAACGAACATGGACAATCTACAAAA
CTCTCTTCGGAGGTATAAAATAAAATCTACATAACCCTATCTAGCATGTCCCTCCCGGCACCCAAAATCAATTGCGCCAG
TATCTATCTATCTATCTATCTATCTAACAGAACTAGAACCAGAACACACCCGCCCCGCCCATCTCAATCACGCCACAAGC
AACCCCCTAACCCTCTCCACAACGCCATCATCCACCCCAACAG

>ucsf_hc.01_1.G186AR.00038
CCTAACGTGGATTTTGACATATCGCAATCTAAGCTTGACTTCTGCTAACAATCCAACACTAAATCCGCTCGACACCTCTT
GCCCCAGTTATCTAGCTCACCTTAAGAGATGGAACCAGCCAGCGGAGTTTCATGCTCTTATCCGAGAGCATCTCTCCAGA
GACCGCGGCCCAGACGCGAACTGTCGCCCTCTCTATAAAAGGGGAAGTTGGGGCAGTCTTTAATATCCATCTTCTGTCAC
ACTATCTCAAAGGGCGTCGAACGCAACAACGTAAACTCGAAAATGAAAATGACGTTTGCCAGACGCTCCACAGCACCCAA
GGCACTTTCGCCCGCATGCGCAGCTTCACTATTAATAGAATTTGATCCTCTGTCTACGGAGGTCCTTGGGCACGCTAAAT
ATTGATGTTGAAGTTGAGGGTTAAATTGCTCCGGCCCGCTCCCGCAATGTATAGCAGGCAGCTTTGGCCCTAAAGAAACG
CGTACACAGGAGTATACTTTCCACGCCTCCGTACCTGGTGATAAAGTAAACGCAGAATACTTCAAATCACCTATCGCAAA
ACAATCCACGTGTCCCAGATACCATGTCGGTGCAGGGATAACAGTGTTATCGATTCGCTCGGGATCGTGCACGGATCTTG
CGAATCTCAAGCAGCCAACAGCATAGGCGATGCAGCTCAAATTGCCAACAACTTCTGATCCAATATCACCTTTTTCCAAG
CCAGTAGTACTCTCAATTTTTCCCCCAACCGCTGTCCAGGAGACCCAAAGGTGTCATGAAAATGGGGATTTGACTGGAAA
GATTGTAAACATGAGAGACAGGTACATACTCCCATGGTTCCCCATTATCGGAAAGGTGTGATGCGCTTTGCGTCGGTCTG
CATGCGCGTGTGGACGAACCGTCGTCCTAGTAATATTTTGTATTCGGGGGAAGACCCTGTTTCTGGTCATCTGCCTATAA
TTTGTCAGTGGCAAGGAAACAAGGAGCGAACATCGTCTGAGACACCGACAAGTTTCACCCCAACACTCTCAACCCGCCTA
GTTTCAATCTCAATCCAGCCACGCTCCCTATCGCCAATGTAGGAACTATCAGGGTAAGTGATCGCAACATCAAAATCTAT
CCACACAACTCTTTCGGGGTCATCAGGAACAATCATAATGTTTTTGGGATACGGGTCATTGTGCTCAATCAGAGCTGAAT
GTATCTGTTGAATGCCTTTGACTGCCTTGGCCATTCGCTCTTTGCTATAAGTGACGCAGTTCATTGCCAGAGGTTTTGGC
AGATATTCGATCAAAATTGCACTTGGGAGGCCAGCATCGCGTTGAAAGGCATCCAGATGAGGAGCAAGGGCAGTTGGGCG
CAAGGATAATGTGTATCCATAAAACTGTGGCACATAGCCCCCGTCGCATATGCCAGATCGTTTAAGGCTGCAATAAGCCC
GAATTTCACAGCGAGCACGATTCAAGTCACGGAACCCGTCGTCAGCATACCCAGCATCTTCATTATTGTGGAACTAGACA
GGGTCAGAACTGGTGTTTGAGATGCACTGATTATCAAGGTACATACAACTTTCAGAACGCGGGGCATGCCATCATAGTTC
ACATGGAATATCGACGACGCCTCTGATGTTTTCAGCACTTTGGTAAACTTGATCTTTGTGGGATTGATCTCAATCCTTAA
ATTGTCGTCGAATCTGCTCGCCTCATAAATGGTACCCTCTGGGCCACGAGGAAGACTGGCGTGCCCGCGCATGAGGGCGG
GTAAGAAACCGAAGATAACCAAGCCACCAAATTAGGGTAATGTACACCAGTCTCCCAGGTAAGTTCCCAGATGTTGCCGA
AACATTTGGAGCTGTATAATGAATGACACCCAGTGAAGCGCCGTTCTTTAAACTCGTCGGAATTAGGTTGTTCCCGGCTG
AGCGCCAAGATGCCAATTGTTATGTGGGAAAGGAGTATCTATGATTTATATCATTGATGAAATGATCAGAAGTGTATAGT
TAACTACTCTCTTTGATTGAGATATACTATCAGATACGATGCAAAGGCTGCTTGAGCAGTGAAGCACTGTAAGTTTAGAA
GCTTCCACGGCCCAAGCAACCTTTGAAATCACAACTGTTGTTATTATTCTTTTATTCCTAGCTACATCAATAATTCTTCT
AAAAGAAGAAAATGAAAAGAAAAGGAGGCAAGGACTAATCTGAAGAAGGGAAAAAATAGAGGGGAAAGAAGCTTCATATC
GCACCCGGGAATGCATTGAAGGTTAAGAAGTTGCGCAGCCTTTATATAAACAGCATGTGGCGTTGCCAAAATGAAATGCT
TGGAAATCATATGCATCAATAAAGCAACTTCTAAGTTAGAGTTTTGGGAGCTTGATATCATTGAGAGAATCTTTTTCTTT
TTGCTAACCATTTGGTTATTGCCCATACAATAGTCAGGGTTGGAGCGAAGCGGATGGACTCCCTGTACGCGGTAGCTGCA
CCCTTCGAGATAGACGCCACCACACATCCAATCGCAACATGTTCTTCCAAATATAACGTTGGCAATCGAACCGTAACTTA
CTCCAATTGATGATGTTGCTAAAGTAATTAAGTGTCTAAAAAGGGAAAAGCCATAGAAAAGAGATGAAAAGAGGAGACAA
AGACAAAAACAAGAACATATAAGAGAGATATCCTCAACGCAAATGAGTCCCCACGAGCCCATCCCACGGGCTTTCAACGC
GAATATCGATGTCGCCAGAAACAGTGATGCTACTACCACCGTCAAACCAGCCGTTCGAATTCATTCCCCGGACCTCCGGT
TTGAGAGAATTCTGAATTTCCGGGATGTGGGTTCATATATCAATCAATTTTGTGGAACACGGGTGATGAGAGAGGGTGTT
TTATTCCGAAGTGCAAGGCCCGACAATGCTTCAGAAGCAGACCGCCACCGTTTAGCAGAGGAGCTCCATCTGGCTTCCGT
GATAGATCTCAGGTCAACCACAGAGCATAATATCGCTGCCAACAGACACCTCGCTTCTCAGCCGAGCAGGCCGAAAGATG
GGCCCACGCCAGCTGTCCAAACCCAGTCCACAACGAACGATGAACACCTCGTCCAGCTCCCCGGCGTGCGCCGAATTATG
GTCAGTCTGGCCGGCTGGGGTCTGGAGAAGCTATTGCTGTGGCGCCTGAGTTGGTTCAATTTGCTGAAGGCCATCGCCCT
GCTCGCGTCCGGTTACCGCAACGCTGCCACAAAGCTCGTGGTCGAGCAGGCCATGGTGCCCCGCGGCCTCAAGGGGCTGG
CGCTCGATACGCTAACGGCCAGCCAGGCCGAGATCAAGGAACTGTTCGAACACTTGGGCAACCCTGCGGTGTATCCGACA
CTCGTGCACTGCACGCAGGGCAAGGACCGGACAGGGTTGGTTGTAATCCTGCTATTGTTACTGGCCGGGTCTCCTGCTGG
CGAGGAGGGGGGGACGAGGGAAAGGATGGGGGATGGTGGTGGTAGGAATAGTAACGGCGAAGACGACGGCGACGGTAATA
ATAATAATAACGCTGGGGAGGGATTAGGTGGTGGTGGGGCTAGATATGCACACGTCGAGGGTGACATTCCCAAGCTGGGC
CCCGATGCGGACACAGCTCCAGCTCCAGCTGCAGATCCAGATACAGGCACAGGCACAGGCACAGGTACGCAAACAGCCAC
AAGCCCCCAAATCCCTCTCTCGGCAATAGCAAGCGACTACCAAACGTCGGAGGGCGAGCTGCTTCCGGAGCTGCAGGAGC
GGCTCGCGGAGATGCGCGCCATGGGCATGCCGGAGGAATATGCGACGTGCCCGGATGGGTTTACGGAGGACGTCGTGCGG
TTCTTAGAGGAAGGGTATGGCGGGGTTCGAGGATATTTGAGAGCTGTTGGGGTGGATGATGGCGTTGTGGAGAGGGTTAG
GGGGTTGCTTGTGGCGTGATTGAGATGGGCGGGGCGGGTGTGTTCTGGTTCTAGTTCTGTTAGATAGATAGATAGATAGA
TAGATACTGGCGCAATTGATTTTGGGTGCCGGGAGGGACATGCTAGATAGGG

>ucsf_hc.01_1.G186AR.00039
CCTAATTTGGTGGCTTGGTTATCTTCGGTTTCTTACCCGCCCTCATGCGCGGGCACGCCAGTCTTCCTCGTGGCCCAGAG
GGTACCATTTATGAGGCGAGCAGATTCGACGACAATTTAAGGATTGAGATCAATCCCACAAAGATCAAGTTTACCAAAGT
GCTGAAAACATCAGAGGCGTCGTCGATATTCCATGTGAACTATGATGGCATGCCCCGCGTTCTGAAAGTTTTCCACAATA
ATGAAGATGCTGGGTATGCTGACGACGGGTTCCGTGACTTGAATCGTGCTCGCTGTGAAATTCGGGCTTATTGCAGCCTT
AAACGATCTGGCATATGCGACGGGGGCTATGTGCCACAGTTTTATGGATACACATTATCCTTGCGCCCAACTGCCCTTGC
TCCTCATCTGGATGCCTTTCAACGCGATGCTGGCCTCCCAAGTGCAATTTTGATCGAATATCTGCCAAAACCTCTGGCAA
TGAACTGCGTCACTTATAGCAAAGAGCGAATGGCCAAGGCAGTCAAAGGCATTCAACAGATACATTCAGCTCTGATTGAG
CACAATGACCCGTATCCCAAAAACATTATGATTGTTCCTGATGACCCCGAAAGAGTTGTGTGGATAGATTTTGATGTTGC
GATCACTTACCCTGATAGTTCCTACATTGGCGATAGGGAGCGTGGCTGGATTGAGATTGAAACTAGGCGGGTTGAGAGTG
TTGGGGTGAAACTTGCAGATGACCAGAAACAGGGTCTTCCCCCGAATACAAAATATTACTAGGACGACGGTTCGTCCACA
CGCGCATGCAGACCGACGCAAAGCGCATCACACCTTTCCGATAATGGGGAACCATGGGAGTATGTACCTGTCTATAGTTG
AATCCTTAGTCAAGTCTCACGAACACCAAGCGATTTGTGGACTAGGAGCTATACATTTTTCGCACCTCTCATGTTTACAA
TCTTTCCAGTCAAATCCCCATTTTCATGACACCTTTGGGTCTCCTGGACAGCGGTTGGGGGAAAAATTGAGAGTACTACT
GGCTTGGAAAAAGGTGATATTGGATCAGAAGTTGTTGGCAATTTGAGCTGCATCGCCTATGCTGTTGGCTGCTTGAGATT
CGCAAGATCCGTGCACGATCCCGAGCGAATCGATAACACTGTTATCCCTGCACCGACATGGTATCTGGGACACGTGGATT
GTTTTGCGATAGGTGATTTGAAGTATTCTGCGTTTACTTTATCACCAGGTACGGAGGCGTGGAAAGTATACTCCTGTGTA
CGCGTTTCTTTAGGGCCAAAGCTGCCTGCTATACATTGCGGGAGCGGGCCGGAGCAATTTAACCCTCAACTTCAACATCA
ATATTTAGCGTGCCCAAGGACCTCCGTAGACAGAGGATCAAATTCTATTAATAGTGAAGCTGCGCATGCGGGCGAAAGTG
CCTTGGGTGCTGTGGAGCGTCTGGCAAACGTCATTTTCATTTTCGAGTTTACGTTGTTGCGTTCGACGCCCTTTGAGATA
GTGTGACAGAAGATGGATATTAAAGACTGCCCCAACTTCCCCTTTTATAGAGAGGGCGACAGTTCGCGTCTGGGCCGCGG
TCTCTGGAGAGATGCTCTCGGATAAGAGCATGAAACTCCGCTGGCTGGTTCCATCTCTTAAGGTGAGCTAGATAACTGGG
GCAAGAGGTGTCGAGCGGATTTAGTGTTGGATTGTTAGCAGAAGTCAAGCTT

>ucsf_hc.01_1.G186AR.00040
CAGATGCGAGAATGGCCAACCGAAACTCTCTCCGCTGGCCGATACACCAGCCGTCTCAGCGTCTATCACAGCTATTCGGA
TCCCATCTGACCCGATTCGGAGTCATGTTGGCTCCCTCTTCCGAAACTACAACCTCTGTGTTGCATCCACTCCATTGAAG
AAGTTGTGGGCACCGCCATGTCTGCCGCTATGATTCCCCAGGTCCGGCATCGACCGGATCCTGATGAGAGCCTTGCGTCT
TCGGCGGCAATGCATGTAGCTCGTTCCCGACCACCAGTGCCAAATTCCCAAAAGAGCCACAAGACTAATCGCACTGCTTC
ACGCCGAACCATGAGCCCACCTAGCTATCTAGACCCAGCCAAACTTCACTCTGGCGACCGAGAATTGGCCTCAGCCGGTG
CTGCTGCCAGCTTAGCACATGCAGGATACACAACTCACCAAATAAACAAAGTGGAGACCGAGCACCCTTTGAGAAACCCA
GAGCTTACTGCTGCGAGCTGCCAGGCTGCATCTCAAGCAGGGAGGTCACAGGCAGTTAGGAATGCTAAAACATCAGAGCA
AAAGCATATAAGCCACGAGAATGAGCGGCCTAAGAGCGATGCTGGGGCGATGCTTGCGGCAACGGACGCGATATCCCATA
GCCGCAAGAGAGCGGTGTCAGCTCCTGCAGTGTCCAGCGACGGCAATCACTCCTCCCATGCTATGACCGCTGCTTCAGCA
TCCCACAAAATGTTTTCCGGATCCGGATCCGGATCGGCACCAGTGCGCGGAGAATCCAAGGTTGAGACCCCGTTGGACGC
CCGTAAGGTCCATGCAACCGCCATGGCAAATATCCGCCGCGAGTTCCAACCTGAGAGAAAAGGCAGCCTACACAAACAAG
CGGTGGAGGTGGCACGGCAGATGTTCTCAACCGCGCCCCAGGCGGATGCTGCGACGGCTTCCATATATTCGCGCCGTCGT
CGGGAACCAAAACCGTTGGCACGTCCGCTGACGTTGCATGAAACAGCTCAAAAATTAGCGTCGGAGAGATTAGCCATGAT
GGATGATCAACACAGGGCTTTCCGAGATTACTATAGTGCAGCGATCCCACCCAGACGCCAGCGCTCTTTCTATTCGAGAT
TCAGGAAGCGCGCTGCCAGCGACAGCGGTGTGGTAGACATAGACAATGAACAATCCGTCAAGGCCCAGCCGCGAATGACA
ACCTTGCAGAGTCGAAAAGACAAGGCATATGCTGAAAAAAGGGCGCGTGACCATGAGTCCCTGATGAAAGCTGCGAGGAA
GAATGCAGATGCTACGCTGGACGATGTTGATCGAAGGATTTACGAGTCCACAGGAAGATCACAATCTCGCATGGTAGACA
AAGCAAAAACCCGCACAGTTGATGATGAGGATTTAGTTCCTGTCCCTATTGGTGCAGGACAGTTTGTCGCCCAGGAGGAG
GTTGACCGCCTTGCAAAATCGAAAACCAAACCTGCCGTCGATGACGTCATGAGAAGACTTGAGGAACAGCGGGCCAAAGT
GATAGAGGAAGAGCTTGACGAACGGGAAGCCATTCGCCAGCAAGGATTGGAGAAAGAACGGGAAGAAGAAGCAAGGAGGT
CCATACAAGAAGCAAAAGAGGATGAAAAGAGAAGCATCAAGAGGCCAAAAGGTACCAAAAAGATTTTAGATCGCCTCAGC
AAGCCCTTAGGGGTCGACTTATTCCGACGCAAATCCTCAAAGGCCCGCGGCAAATTTCCAGCCAAAGACGAGGAGGACGC
GGCTTCGGGTGCCCCGACTGATCACCAAACTCAGCAGAATGTAGAAGTGGACGGCTGGGCTCAAGTTCCCGAGAAACAAA
ATCCTTCAATACCCCATACTCCCACACATAGCGCGGGAGAAGCGTCCCAATCCATATTGTTGGAACCGCCGCGCGAAAGT
CTCTCCCGGCAGCCAACCACTGCTTCCAACAAATCACAGTCAGGCGTCTCTGAAAAATCCAGTTCGCAATCGAAGTTACA
GTCCAGGAAGAAGCGAGACGGCAAGGAGATGGAGCCCACACCATCCGGTGAGTCAGGCAATATTAACGGCTCTGAACCGG
GAGAAGAAAGCACGAAACGAAAAACTGCACCCGCGACGGCCCGCACCGCCACGGCTCCTATGGTGGTATCGGTGAATGGA
AGAAAGGCGCCAGACAACGGGCCTGCATATATCGAGGCGAGGCCAGCTCTGCCTCAATGGAGCTCATCTATAGAAAGCCC
ACGAGCGGTACGCGAGCGGCAGCAGGATCATGGTGGAGGCTTATCGAGACGGCTTTCGATGAAGGCCAGATGGAATCTTC
GCCTGTTCGGTAAATCATCACGGAGAACTGCCTCGGACGGCACTCAGGGCTCCTTCGAGGTGCAGCGCGAACGTGGCATT
GCTCAAAGAGGCGCGCCAGCAACTACTGCGGGTGGGGTGGAAGTCCCCCCCGAACCGCTTCGCACCGTACCCTCACAGAA
CTCGTCGGTGAATACGCCAACAAATCCGTCGAAGTTTACAGAGAACCTGTGATTTCATTTTCCTATTCATTTCCTTTTTC
ATTTCATTTCATTTCATTGTTTTTAATTTTGTTTTCTCGAAATTTGGAACATCAACACGGAACATACATTGCTCAACATT
GCTCATATTTGGAGTGACATATCTCGTTTTTCATCTGCGCACAATACTGGGAGTCGGCTTTTATCACCGTATATTTTCTA
TCCATTTCACTCTGCATTTGTTTGCTCCCACATATCTGGTCACGGCATAATATCAACGCTCATCATTGTTGTTTTCTCTT
TTCTGCATTTTTCTTGAAAAACTTCAAGCCTTTTATGGCATACTTCTCTTTTCCTTATTACATTGTCCCCCATTTTCAAG
TCACCTATCCACTCTCTAATATATCTGCTGTCATAATCAAGTTTGGAAATGTTTCTTTTTCTTTCTTTCTTTCTTTCTTT
CTTTCTTTCTTTTCTTTTCTTTTCTTTTTTTTTTGAAATACCGCATTGGCCGCTGAGTGCATTGGAAAATGAGATTTGCA
AAAAAGTTTTAAAC

>ucsf_hc.01_1.G186AR.00041
TCACGGCGAGACACTTCAGTTATCGCTTGTATATGGGCTGTTTTATTTGATACTTAATTCACATGAGAGCAGAGAAAACG
GAACGGGAGAATGAGTGCGCGTGGCATGTCCGCCAATGCTAAAGTGCCTAATCACAGGTTCACACTGGCGCTACATTCAG
ATCATAGTATGGCATAGTATGGATGTGAAGGGGGATAAAAAAAAAAGTCGATGGATTACAGATGCTTGTCATACTCGATT
TTTTTTTTACACCATGGGCTATGCTGGAGTTAGCGGCGTTAATATTCGCTTTATTGCTTTTCCTCCGCCAAAAAAATATA
TGCAAGTTGGGCTGAATGCAGGATGGATAATACGCTACTCTCTGCGTCTATCATAATGTAATAATAAGCTGTTAGGGGGG
AAACTATATATATATGTATATTGTTTTTTGCCTGGTTTAAGACAGTGACCAGGTTATTTTCATTGCATTTTGAGTTCTGT
TCTTTGAGATAGTTTGGCCAAACTAACCGGCCCTCTTTGATATCATCTCAAGCAAAATAACTCGCCGGGTCTAGTGTCAT
TTTACGTGCCAATTTATTCCCCCGCCGGCACCGGCAAGATACCCTCATGCCATTTCATTAGACCGATTCTCTGAAGAACT
CCTGAGCAAGGTTTCTTATTCAATTACCAAGACCTGTTGGAACTGGTAGATAATAGAGACCCATGAACATCTTCTTTGTG
GTCCCATTTACCGTTTGAGCATCGCTGCCCGCAAAGTTGGCCCGACCAAGCTAGATTATTGAACTTGCTCAACAGCAATT
CTACACGCCGTGAATAAAGAAATCATGGCGGAACCTCAACTCGGCCCCATAGTTCCAAACAAACCTGCCATCCCACCCAC
CCGCAAACCCTTGCACGGGAGAACAATCACCCTGGAACCGCTCACCGCAGCGCATTCCGACTCCCTCTTCTCCTGCCTGG
GCGGCGCAGACAATGCGAGACTATGGGATTACATGCCGGATGGGCCCTTCACGTCGAAGGCCGACTTCGACAATTTCATC
CACTACGCCGCCACATCTGAGGACCGGCTCTTCTTCAGCATCATGGACCACACCGGCCTCAAGGACGCCTACAGCGGCAA
GGCGGTTGGCTTTCTGAGCCTGTTTCGCATCGATGTGAAGAATCGCGCCGTGGAGATCGGCTTTGTTACCTTCTCCCGCA
TGTTGCAGCGGACCACTGCTGCGACGGAGGCTTTCTACCTCATGCTTGCATTTGTGTTTGACGAGTTGCATTTCCGCAGA
TGCGAGTGGAAGTGCAATGACTTGAACGTCCCGTCAAAACGTGCCGCGACGCGGCTAGGGTTTCTCTTTGAGGGGGTTTT
CAGGAAGCATATGATTGTGAAAGGGCGCAACCGCGACTCGGCGTGGTTTTCGATTGTTGATGAGGAGTGGAAGGGAGGGG
TTAAGGGGGCTCTTGAAAAGTGGCTGGATGCTGACAATTTTGATGCTGAGGGCAGACAGAAGAAGGATCTGGTGAGTATT
AGACTGGGGAAGTAGGCGATTCCTCTCGAACACTGTGCATTGATAATCGGTAAGAATGTCGCCATATATGCTTTTTTACT
GTTTATAGGTTATTTTGATTCAAAAGAACCAAAAACTCCCCCATTTAAGATGGAGTCGTTTCTTCGCTTCCGATTTGCAG
TTCCGTTAGTTACTACTGGCGAATAAGCAGATTTTGTTATATAGTAACGATTGTCCTCACTAAATTCTTTCATTCGGCTT
TTTCTTTTCAAGTGGACTCAACTCGCCTCATAACATGCGGAAACGAAGCTACCCTATAGGGTTAACAGGGAGACAATTTC
TGAGATGCGGTATCGAACATCTAGAGCCTTATTGGGCCCAATATGCTCAAGCGGCCATCTATATCTGGTTTCCATCACCG
AGCAGATGCCCACACCACGAACCGAAAGCCTACGGCTCCAACACCTGGCTACGGAGAACTGATTCCTCCATACTAGTAGC
TATGGAGGGTGCCCAATCGTTCGTCATGAAGTCACCAGCCCCATAGCGGAACCTGGGTTATGCACCGATCTTGATATCTA
AGTCAAGCTGTGAAATTCACAAAATATAAAATTTTCGGATAAGCTTTGCCACCGTTTTCCTGGCGTAGGAAGCCGCATTG
CTAGTCGTTATGACAATTGCAATGCCCCTTATCAAGGAACTTGCTGCCTTAGCTTGCCTTGCCACCCCTATCACAGCCAG
CTATGCTTTCTACGTCTGCAAGGACCTCGTTACGATGACCGCGTTTCAATGGCCGGAACGGCGGAGGTGTCCAGCTACTA
GTTACATTTCCCCCCCGCGTGAGACCACGCATCCAGCGTCGCCGGGGATGCATTGATATTTACCTGGCGAGCTGATCAAC
AAGGCGTGCAGTACAGCGAATTGGCACGCGTGGTGATGGAGCACCAGCGCATCCCGGGAGGACGTTGAAGCTATCGGAAA
ACTTATCAGGGAGTACGGCTACGCCACCTACGGGATCCCGGTCTGCGAAGAGGATCTACGTGAGTGTGTTCACGACCCGC
GCAGTGCAGATGATCAGGCCGGGTATGAACAAGTCATTATCTTAAAGGAAGGCGTTCACCCTGATCTGTTGCGCGCTGGA
TTGCCCCGACACACCTCAGTGGCTGCACCGTTTGTCCCACGGTGACTCGGGATCAATCCCATCCCTCCCGAGTTCGGCCA
ACACCGGTATTCCACCGACGGCGAATACATGAGCAGACTTCGGGCTGTCTCAGAGCTTCCTTGCTCAATCGCAGTCTGCG
CAGTTTTTTCAGCTCAGCCAATATCTCCCCGCGACTGATCCTCGAATCCCATCAGCATAACAGTCACGATGCGGAAGTAC
CTTTTCAGATTGGAGCATATGTAGTATAGAACTCGCTTAAACAGGCGACTTGCGAACCGGGACGCCTCATGCAACCCATA
ATCCCACTTCAGGAATATACTAAATGCGCGTTCGCAAACCCACGTTGTTGAGGCGCTGAAATGGGACGTGCCGTGATAGA
ACCAGGGGAACCAGATTAATGGTGCAGGTATGTGCGAATGTGAAATGGATAAAACTTGCAAATATAGTATCTTAAGATGG
GTTCTCCCACCTTAAGGTTTGATCCTTTGGTGTAGCGATAGACTACCCACAGCGAGGAAACGGTCAATTGTTTAGTTGGA
CTTGACCCTGATGTGCCGCCTAACGAGCAACAGCAGCCGTTGAGGCGACGAGCGTTATAGAGAGTTTACCCCATAGTATA
AAATAGA

>ucsf_hc.01_1.G186AR.00042
CCGATTTGATTTAGCCGCCTGCAAAGATCCTGGGTTGTTTGTGGAAAACTTACGCGGTGGGTGCTTGACTACTTACTATA
TACACAACTGGGCATCTCTGCATTTGGGGTCTTCCTCCAGACAGCACAGAACACGTCTCGGAGCCGATTATGCGTTTTTT
GTTCGATTGACCTTCAGCGGCTGGTCGTCTTCTCGGTCCTCTACGAATATAATATGGGGCTGCCCATTTTCTCCTGGCTC
CAGCGAGCTGTGCAACGTCTTTCCCGTGTCCCAGAGCATCAAGCGAAGCAAGGTCAAGATATCGCGACTTCGACAGATGA
CTTCCGCCGGACCATGGGCGCCGGTAAATGCACCGTGACCTGGGTATCCGGGCAGCTGAACATTCCCTGCCCTTGTTCCA
ATGGCATTTTCGAAGTTCCTTTTCCGACTGACAGTGTTCAATGCCGGCTATGCGCTCATGCTTTGTCGAACCATGAAGAC
TTTGACTTCATTGTTCCTCCACAAAAGGCGACGGCTCCCCAAACATCTCTACAGAATATCCAACTACAGACTGTACCGGA
GAGGGATCTAGAAAGTGATCACGCTCAATTAAACAACCCCGGACCCCCTGACATAAATTCGCTTGAAGACGAGTCTCCTA
GGATATCTCGCGATGTAACGGTAAGAGCCTTGTGGAAACGGGTGAAGGAGACTGGAGTCGTTCATATTCGTGGTACTCCA
GCCAGCGGTAAATCTAATTTGGCTCGCCTCCTCCGCCGTCATGTTGCGAAAACATCAGAAATGCCGGTTATCAGCCTAAG
CTGGCCGATGGACTTCCCCCAAAATTTGCCTACAAACGCCATGTACTACAAGCTATTGAACGCCATAACTGTGAGGCCTC
TTGATCTGGATGATTGGCTGGAAAAGCGCGTTCTCCTTATTATCGATGAGGCGCAAGGCTCATATCCTTATACATCTTTC
TGGAATGACTTCATAAAGTTCATTTCACCCGGTCTTGGCCCTTGCGTCGCCATGTTCTCATCTTACGGTTCGCCGTCTGG
CCGTCCACTTGACGAGCAAACGCCTACCCCCATTCTACTTCTCCCATCCCAACGAATATCACTTCTGCGTACCCCTATTA
ATCCTGACGTCGGATTGTACTTTTCACTTGAGGAGTACCATAGTGTAGTCCGTGCTGTGTGCAAATACTACGGACAGGAC
GGTCAGCAGTTCTTGCTCTGCGAAAACTTAAAAAACTTCATCTGGGAAATTACTTGTGGGCATCCGTCAGCTGTCAGGTC
ACTCCTTGATGGATTGGCTTGTGCTGATGCTTTCCGCGAGTACCGCAAACGATCCACTGAGATCACTCTTGAAGCTGCCC
GGGAATTTCTCTCGGATGATGCGTCTTTTCTCAACTGTCTTGAGAACAGCAAAATGCACGGCTTTTGCCGGGGACTACCA
GCAAAATATATGCTCCAAGCAAACCCATCTGTTTCCCAATTCCTTCGTGAAATCGTTGTGGATTTAGTGTCAACTGACGA
CCCCAATTCGAATCCTGCGCTTAATACGTGTTATCGCAAAGGATGGCTTCAAGCTGAGCTCTTGGAAGAAAACAAGCCAA
TCTACATATTCTCGACCGGTATTCATCGAAGATATATTGAACATCTCCTCTCCATTGACACTCCACCTTTCCCCTTTCAT
CTTTTCCCCACTATTGAGGATTTGAGTTTCGCCGCTATCCGGGAATTCAAGCCCGCTGGATTAAGGGTAGAGCAACGAGG
CTCAGCTTTTACACCAGCTACCCGTCCCCTCGAAGCTACTTTCCAGAATGAGTTCTACCGCGCTTGCTATGAGCTCCTCG
GGAAAAGATTATATCTTTCTTCTGAATGGACCGGGACAGCGAAGGGGGGGCGTGTGGATTTCCAGGTCAGGGGGACTCGT
TGGGCGATCGAAATACTACGCGATGGGGACAATATCGATGAACATGTCGCCAGGTTCCAAACCGGGGGTAGATACTTTCC
TTGGCTCCAGGCGCAAGAGATACAAGAGTACATAATTCTAGACTTCCGGAGGACGCAGCCACCGAAAAAGCTAAGCTATA
ACCGCGTATTCTATGTTGTATTTTCCGAAGACTATACGATGTATCAGTTGTTTAACTCGAAACTGGATCGTATTGGGGAT
TCTGTTGCGCTTCTGGCGTAAGCAGCAAATGGTAAAATTACGATTTTTTTTTATCAGGGCTTCTTAGCAAACTAGGTTTC
GTTTGATCGTTTCCTATCTGCCCATCAAAAAACTAGCCATTACAGAACTCGAATTCCCCATATCATCACACCTATCATTT
CTCATGCTATTCCGTTCCAGTTGGATATGAAAGACGAGCATGAACGTGTCTTCGAAAAATTGCTTTTGATACCCCAACGC
TTAAGTAGTATTTTTTCCTCTCATCTTCCTTTTCCCCCATTTTATTCCTTTGTTTCAGCGTAGCGTCCGTTTTATATTTG
AAAAAGCAAAACGTTTAATGCATAATCTCGTTTCGCCTAGGTCTTCTCTAGAATTTCAATTTAGGTCTTGCTAACAAAAG
ATGCGCCCCCATATTACGGCATATGCGCATATATCCAAATACCTAGATTATAGATTTAAGAGAAAATTTTCCAATATATA
ACAAGCAGTCCCACTCGTATTCTCAA

>ucsf_hc.01_1.G186AR.00043
GCTGTGTAGCTGTCTTGAGAATACGAGTGGGACTGCTTGTTATATATTGGAAAATTTTCTCTTAAATCTATAATCTAGGT
ATTTGGATATATGCGCATATGCCGTAATATGGGGGCGCATCTTTTGTTAGCAAGACCTAAATTGAAATTCTAGAGAAGAC
CTAGGCGAAACGAGATTATGCATTAAACGTTTTGCTTTTTCAAATATAAAACGGACGCTACGCTGAAACAAAGGAATAAA
ATGGGGGAAAAGGAAGATGAGAGGAAAAAATACTACTTAAGCGTTGGGGTATCAAAAGCAATTTTTCGAAGACACGTTCA
TGCTCGTCTTTCATATCCAACTGGAACGGAATAGCATGAGAAATGATAGGTGTGATGATATGGGGAATTCGAGTTCTGTA
ATGGCTAGTTTTTTGATGGGCAGATAGGAAACGATCAAACGAAACCTAGTTTGCTAAGAAGCCCTGATAAAAAAAAATCG
TAATTTTACCATTTGCTGCTTACGCCAGAAGCGCAACAGAATCCCCAATACGATCC

>ucsf_hc.01_1.G186AR.00044
ACAGCCTCTATCGCTTAGAAACACCCAAAATTCGGGTTCTTGTTATTTACTTCCATATTTGCCGGGATAGCGTTGGCTAG
AAATCCCTAACCCTTAAGGCACCTCCGCGTGTTATTGGTCATCGACCTACCCAAGACGAATGAGGGGGCATTTCCTTAGT
TTGCCAATTCGTCTCTATTAGGCACATACGATGAATCCTTCCCCCTCTCCCCCTTCCCAATCCTTCTGATGTTGAAGAAC
GAGATTAAAAAGAGGGAAGTTCATCACGACGAATCCACTCGGAAATAGGTTCATACAAAAGTTCGCATGGCACAGTGCTG
CTGATATCGATTTCACGAAACCAGG

>ucsf_hc.01_1.G186AR.00045
GCAGCACTGTGCCATGCGAACTTTTGTATGAACCTCGCGATTGGTTATATACCTATTTCCGAGTGGATTCGTCGTGATGA
ACTTCCCTCTTTTTAATCTCGTTCTTCAACATCAGAAGGATTGGGAAGGGGGAGAGGGGGAAGGATTCATCGTATGTGCC
TAATAGAGACGAATTGGCAAACTAAGGAAATGCCCCCTCATTCGTCTTGGGTAGGTCGATGACCAATAACACGCGGAGGT
GCCTTAAGGGTTAGGGATTTCTAGCCAACGCTATCCCGGCA

>ucsf_hc.01_1.G186AR.00046
CATGTGATATTCACAAGTTTTGCGAATTTCGTTTGCTATATCGCTCATACATCATGTGGATACCGGACGAGAGTCCTCCT
CCATATGTGGATTTATATCCCCGGGTTAAAAGACGCACCATCTGGAAAGCGAGGATCAAAAATCTCCTACAAAGGCTAAG
AACTTTTCTCGATACGGTCAAGGGAGCTAGGAGGGAGAGAGAATGGGAAGAGGCAATATTAGACA

>ucsf_hc.01_1.G186AR.00047
CACCCAGCGCGAACTGTATTCGACAAATGTGCGCGACGTAACGTACCTGAGAGTCCACTAACTTGAGCCTGCTGCAAATT
ATGCTCCTTGAATAGATTCAGGATTGTTGCGTAGCATCACCCTGAGGAGGAGAGGCGGAGGAGGAGGAGAAGAGGAAATC
CTTTGGGTATCGAATCCTTTTTTCCTGATCACCCGCCCGCCGAACAGTCTGCCAGCAGGCCAAAAAACATCTGCGAATGA
ATCAATCCCTTGTCTTCATTTGGGCTCTCTTCCCCGCAATAGTTAGTTACATCGGAGATGAATTCTGTCCTGCACACACA
TTGCATTCCATTGCTGAAAAAAGTCAATCTACGTTCATTCTAATTGTTATCGTG

>ucsf_hc.01_1.G186AR.00048
AGGGGCAATTTCAGGACCATTGTTCGATCGGTATGGCAGCTGGATCCTCCGTCCAGCCGCTATCCTCTACATTTTTTCTG
TTATGATGGTCAGCATATGCCGGGAGTATTGGCATTTCATGCTAACGCAAGGGGTCGTCATAGGGATGCTCATGGCGCTC
TTCTTGGTCCCAGCAATCGCTGCTGTATCTCAGTATTTTGATAAGCGTCGAGCAACTGCTTTGGGGATCACTGTTTCTGG
GTCATCAGTGGGCGGCGTTATATTTCCTATTGCGCTCTCAAAGATGCTGAACGACTCTTCTCTTGGCTTCGGATGGTCCA
TTCGGATAATGGGGTTTGCCGTGCTGCCTGGTTTAGTCTTCTCATGCATTACAGTCAGGACCCGTCTTCCGCCGAGAACA
ACCGACTTTTTCGTTAAAGCGGCCTTTAAAGACGTCAAGTATGTCCTTCTCATTATAGGCGCGTCTTTCGTGTTTATCGG
TTTCTCCACACCAATTTGGTTTCTACCCACCTATGCCGTTAGTAGGGGTATGGACACAACGCTCGCCTCCTATATGTTAG
CAATTATCAACGGCGCATCCGCTTTGGGACGGATCATACCCGGTGTGTTGGCGGATAAATTCGGCCGAATAAATATACTC
GGGATCGGTTCGATCGTCACTGGCGTCATCGTGTCCTGTATGAACGAGACGGAAAGTACTACCGCGTTGGTAGTATTTTC
GGTTGCGTTTGGATTCTCTTCGGGCACCATAATGTCTGGAATTGCCGCAGCCTTCAGCGTCTGTGCTAAAGATCACCGGG
ACATTGGCACCTATTTAGGAATGGGAATGGCGATTAGTTCTGTCGCGATCTTGATTGGCCCTCCAGTTAACGGGGCACTG
GTTGCCAAGTACCATGGGTTTTTTGAAGCATGCATTTTCAGCGGTATCATGTGCTTAGTTGGTGGCTTCATTGTGTTTGG
GAGCAAGATGACAACCTCTCAGGGTATTTTTGGGAAAGTATAGTTCCAGGGTATTTTCAGACTCCCACCCCTCTACTCCT
GGGCTACCTTTCCTTATGAATCTCATTTGTATCATATCTTCATCCATTTCTGCCGCTTATACAAATCTCCCTTTAATTAT
CTACTTTCAAAGCCCACTGGGCACAAAATACAGTACGTATATATTTTGGTACAACGGTTCCAACTGTCTATTATGGCAGG
GTAACTAGATCAAGTTCCACATTTTACCATGTGCATTTGGAAATCTAGCACTTCTGCTACCATAATAATATTGGAAACCT
GCAGAATTGGGGTCAAATAGACTT

>ucsf_hc.01_1.G186AR.00049
ATGATACATACACAGCAGGCCTTCGCCTCTTCCGTTCTTGGTCGGCCATCCTTTGTTCGCTGTCGGGTTCGCTGTCGGGT
TCGCTATCGGGTTCGCTATCGGCTTTCCTGTCTGCTCCTTGTCGCTCCACGTTCCAGTTTCTCAAAGATTTGTCACCAGA
TGCCCCTGGAGAGAATTTCCCGATATTGTAATTCCGATGTATTCCTCCTATTTGCAAAACCAATGGATCAAAATATGTGA
TCCTATAAGCTCCGATCAGCTCCGGGCCGAAATCGGCTTTTGCGCTTTTGGTCCGTATGCTTCGCCATTTACCGAGCTTC
CATGCAATATCATTGGATAACATGCCGATTCCGACTTCCCCTGACACGGAAGCCCTGACATCCGAACAGCTAGCTAGACA
CCATATTTACAATTGATACCAGCATATTATTCTGGATATATAAGGCTTTCCATCGTTTTATCTGATTTCGTGATGGATTG
TCTGTTGTCAGATTGCAGCACGTCACCTTTGCCGAACTTCGGCAAAAGTCCACCCCGTATACCTTGCGTCAGTCAGCTAC
CTCGCCCTGAGTTAAAATGAAGGACGCTGAATCAGAGACCGTGGTTTCGAACAATGAAGATGAGATGTTCCCAATACCGG
CAATCAAAGTTGATGATGAACAGACTCCCGAGAGCTTCGGAGCAACGCCAGATGGTGGAATCCGAGCGTGGCTCGTCGTC
GCAGGGGCATTTTTCATCCTCTGTTCCACCCTGGGTTATGCGAACTCCTTTGGCGTTTTTCAAGAATACTATTTGGCTCA
CCAGCTCCAC

>ucsf_hc.01_1.G186AR.00050
TTCTTGCGCTCTCTGCAGACGGCGTAAAATTCGATGTAATAGGCAAACTCCCTGTGGAAACTGTGTGCGTTCCAAGAGCG
GTCACTGTGTTTATGGCGATGAGCCACTCGGAACTCCATTACGCAATCTTGCACCGGCTCAAGGATCACGGAAGCAAGTC
CATGTATTGCCTGCTTCCGAGTCTCCTAATGTTGGAAGTGACTCGACGACAGTAAGTCGAGTGGTAGGGTCGATAGTGGC
AAGCTCAGCAACCCCCTTGACTGCTGCTTCTCAGCCATCCCATGAAGTGGAGTACTTGAAGAACAGGGTTAGATTACTTG
AAGAGCATTTATCCCAAGCAGCTGCGAAGGCTGCGGCATCTCCGAATTCCACCTCAACGCCAGCTTTAAACATAGAAACA
ACATCGTCATCCCTCGCAGGAACATTCTCTGTTCGTCGCGAAAGCCATGCACCGGGAGGAACACCAACTATCAATCGCGG
TATCTTTCATAAAAGTCGCCTATTTGGACAGAGCCATTGGGCTAATGGGATGGAATAGCTCCTTCGAGGCCTTCTCGAGA
TAATCGAACCACATATACAGAATAGATCCAGACTCGCTTCCGGCCTACAGAGGTGTAAACTGCTAGCAAAGATCATAAAA
GCGCAGTTGGCACCTCCGTGGCCAGTACCACCAACATCCGATTTACCACCAAAAGCCCTCGCCGACAAGCTCCTGGACTG
TTATCTGCGAACCACAGAGACGATATATCGAATCCTCCATATCCCCACGTTCAAAAAGGATTATGACGAGGCATGGTTAA
CCGACAAAACTCCGGACACAGCGTTCCTCGTCCAACTTAAGCTGGTACTCGCCATCGGGGCTACCACATATGACGAAAAA
TTCTCCCTGCGCGCTTCAGCCATTAGGTGGGTCCATGAGGCCCAAACGTGGCTTGCAGAACCAGAATTTAAAGCAAGGCT
AAGCCTCCAAGTACTGCAGACTAATCTCCTGCTGCTTGTTGCTCGGCAAACGGCAAGCGTCGGTGCAAGTATGATCTGGA
TTTCAGCAGGCTCTCTCATTCGAAACGCAATATATATTGGGTTGCATCGGGATGCCGCATGTTTGCCGGAAGGGACAGTT
TTTTCTATCGAGATGCGCCGGAGGCTGTGGAACACCATCTTAGAAATAGCTCTTCAATCGAGCCTAGACTCCGGGGCGCC
CCCTCTCATTTCACTACAAAGCTTTGATACCGAACCACCTCACAACTTTAATGACAATCAATTGATGCTTGGGAATCTGC
TTCCAGCATCAGATGATACCTTCACACAAATGTCTGTTGCCATCGCCCTCCGTAAAACATTTCCAATTCGCCTTGCGGTT
ACCGAATTTTTGAATAATTTTCAATCCGCTAGTTCGTACGAGGAAACGCTTCAGCTCGATGGCGCATTGAGGAAATCATA
TAAAGAGCTGTGTCGTACACTTCAAGGTCTTAACTCAGCCACAGGGTCCTCCCCCTCTCGATTCCAAATCCAGGTAGTAG
ACTTCATCATGCATCGCTATTTCTTGGCTCTTCACATCCCTTTCTTCGTCCCGCCTTTACGCGAGGCAGCCTATGCGTTC
TCTCGGAATGTAGTAGTGGACGCGTCGTTGAAAATCTGGCGCGCTGTTCTGCTTCCCTCTTCTCACAGTGATGAAATCTC
TCCACTAAATGGGGACGATCTAGAGCGACTGGCAATCTGTGGATCTCAATTCTTTCGCGTGAGTGCTTTGCAGGCCTGCT
TTATGGTAGCAGCCGAACTCATATTCCAGCTCCAAGAAGAGAACAGCTTAAGTCCTGCACCCTTACGTCCTGATCTACTA
TCAATAGTAAATGATGCTGTGAATTGGTCCTTCCGGTGTGTTGAGGCCGGAGAGACCAACATCAAGGGACATCTCTTCAT
GTGTTTGGTAGATGCGCGGCTTGACGGACTCATACGAGGCGTAGGAAAAGACGAGCTTCCAGCATCATTAATCAGGGCAG
TAGAAAACGGCCAGGAAAACTGTTTGCGAGTCCTGGAGGAAAGGGCTGCTGAGGGCCAGACAGGAGCGAGAGTAGATTTG
TTTGGCAAAACGGGGATTGACACGCCCAAAGGTATGGAAGACTGGGATATTATGATGCCGATTGGCCAGTTCAATTTCGA
TAGCGGAGATCCTATGAATTGGTGGTTTGACGATGAAACGATGGAACGTTTACCACTCTAGTTATGAAGCGAGGGAGCAG
TTGAGTTTTCCGCAGCATTGAGAAATATTTCGGGTTGAGAACTTGGTGTCCAGCCAAATTGCTATTATGCCTGACACACT
CAGTTCCAGAATTTATATCCCTGAAAAACATGTGGCTTTAAATTTGCGGCTGCTCCCAATATAACTGTTGTCCGCACTCA
GCTTAGCGGAGAACCGGATGGTTGAAGGGGCTAAGAGGAAAAGAAACGAACAGAATTCTGATTTCCCGCCATCAGTTATA
TTCATGGTATTTGCTAATATTTCGCAAGACCCAGCAGTGTTCCCAAGACATAGATAGAAGTAGAGACCGATTCTATTATA
TGTATATGTTGTACAATTGGGTATTGACCTCCCTTCCGCTCTTTCCGAACTTTAGATAAAGCACCAAAATTGTGAATGTT
GCAAAAAGCAACTTCCTTCCAATCTTAGCGAGAAGTCAAGATACTTGTCAAAAGCCAAAATAAAAAAAGAATAGCAGAGC
TTCGTAAACACTGTGAAAAATGTAAATTCAATGGCGAAAATAGAGGGAATCGGTGATCTAATGACAAGGGGTGATGAGAC
AACGCGAAAAGAGGTATAGAGAAGCTGGGAATATGTAATGAAGTCGCAAAATTTGTAAAGCAGAAACGAGGTTTGGGGAG
GATATGAAAATTAAAAATGAGGAAGAGAGAGGTATATAAAACAAGAATGGGGAGGTAAATAAGAAATATTCCAAATGAAC
AATTCAAAATACAATATGAATGGGGAAGAAATAAAACGGGGCCGAATGAAGAATGTGCAAAACAGACCGGGCCTAAATAA
TGGGCGCAGTTTATAAGGAAATAAAGGAATAAGGACAACAGTCTACCAGGGAAAATATAAAATGGTGGGGGGGATAAAAT
CACAAAAATGTAACCTTAAGCGAAATAGGAGGGAGGGGGATAATAACTTGACTAAACGTCTAAAGAAAATGGGTGTGTAA
ATGTGTCTTGGGTAGGCAAGATAGGGGTGCGATCGAAGGGCATTTAGGGGGATGAGGGGAGGGTTACAACAGCTAAAAAT
TGTAAACCCTCTTGAGACGACGTAAAATGAAATATAATGCAAACGGAAGCTGCGTTGCGGATACTCCTTCATGTAATATC
GCCGAAATAACTCAGTCGAAAGACTCTCTTTAGAGTGATAGGAGATCGGTCCCCTCCGTATCACTTCTCACGGCGCATGG
TTCTTTTTAGGCCAAGCAGCTGCAACCTCCGATATCTCGAAAATCGCAGGTATGCCAGGCACGATGAGAGTCATTCCTCT
CCAACAGCGACTTTGGGTTCCGCAGAAGTGGAATGGCTTGTAGGTGGCCTGTCCGCAGTGGGAATCGCCTCGTTAAGTAT
TACAGATGGCAACACATCACCACCATGACCAGAGGACCCAGG

>ucsf_hc.01_1.G186AR.00051
ACCCGCAGCTAATTTCGTGATTAATAAGTAGTTATCGGTCTCAAACAGCCACCACAAGCCCTTCGATCCCAGACTTCTCT
GCCCTCCAACAATCAGTGCCCTCCCTCGTCCAGAATCTCCCGAAGTGCTGACATCGAACGCATTCATTGTATGGCTGGCC
TGCGATGCTTTGACCATTCGCAAGCAAGGAGAAGAGCAACGCGAGGGGCAGCATCACATTAACCATCGACTCCCATCCTC
ACACATGCCGGGCCCCAAGTCTAAGCTCGAGTCCCAGCTGCAAAAGGATAAGCTCGTCAACTCCTACCGCGAGTTATTAC
AAGAGTTCTCGTCAAAGGATTTGCGAAATGTCGGCAACTACAGTCTCGGGAAGTTGATAGGCAAAGGCTCCTTTGGAAAG
GTTTATCTCGCGACACATAAACTTACCAATGGCTCCAAGGTTGTCCTCAAGTCGTCGAGCCGGGAAGATGCAAACCTTGC
GCGCGAGATTCACCACCATCGTCAATTCCTCCATCCGCATATAGCTCGATTGTACGAAGTGATCGTGACCGAGAATCTTG
TCTGGTTAGCGTTGGAATATTGCCCAGGCGATGAACTCTACAACTATCTTAGCCGCAATGGACCGATGCCGCTTGAGAAA
GTCCAACGGATATTCGCTCAGCTCGTTGGGGCTGTTTGCTACGTCCACAGCAAATCTTGTGTGCATCGTGATCTGAAGTT
AGAGAACATTTTGCTTGACAAGCACGAAAATGTCAAGTTATGCGATTTCGGTTTCACAAGGGAATATGAAGGAAAGGCCA
GCTACCTACAAACATTCTGCGGGACAGTGTGCTACAGTGCGCCGGAAATGCTCAAGGGTGAAAAATATGCTGGGGAGAAA
GTGGACGTTTGGAGTTTGGGAATCATTCTCTACGCTCTTATTGCTGGAGAGCTTCCCTTCGATGATGATGACGACCAGCT
CACGAAAAAGCGGATTTTAGTAGAGGACCCCAAGTACAACGATCGGTTTCCGGAAGATGTAAGGTCACTGATCAGTCTGT
TACTATCTAAACGCCCTCTTCTCCGGCCTACCCTGTCCGAAGTCTTGAATCATCCGTTTTTGAGCGAGCATTCCCCACAG
CAACAAGCAATCTTGAAATTAGCCCGACCTGCTCCATTCTCAACGCCTCTGGAAAGAACCACGCTAGAGAGGATGAGAAG
TGCCGGGGTAAATATAGATCAGGTAATTGAAAGCGTACTTGCGCAGCGTTGTGATGCGCTGGCAGGCTGGTGGGCTCTTC
TAATAGAGAAGGAAGAAAGGAAGGAGAAAAGAAGGGAGCGGAAAAGGCGTGAGAGGGAGGCTGAAGCAAAAAATTTACGT
CGATTGAGCGCAGCCAGTAGCCGCCTCGAACGGATATCAGCTGCACTTGTCGAGGTTGATGAGGAAGGGCACTCTACCAA
TCCACCAAGAAGCAGGGGCAGGAGAGATAGGAGAAGCATACCAAACCCTCAAATTATAGTTCCAGACCTTCCTAAGCTAC
CGGAAGCCTCCCTCGTCTCCTCCCCAGCCTCCTCCCTTCCTCCGCCGCCAATCGAGAAGGATTCCTCTGTCCGGCCAGCA
AGCTCATCTCGCCATCGACCAGTACCTCCCCCGAAAGAAAATCGCAGATCACGTACGAGTACACTACATCTCAGCGCATC
TCAGCCTGATTTATCGCACCCGCAGAGTATCTTGAGACGACATGGCGCACGTCGTCGACATCATCCTATAATCAGCCAAC
TCGCATCTCTTAAGCATTGGCTAATTGAATCAACGAAACGTGCCAAGTCGCCTCACTCGAAAGCATTTTCTCATGCAGCA
TCGCTTAAGTTTCTTACCGACAAATCCAGTCCACCTAAGAATAAGGATCCCGCAGCCAAACCAGCCCAAACAACCCCTAC
TAATGCGACGTTCAACCGGACACAGCAAACCCCAGTTCAGATGAAACGTTCATCTACTGCAAGCAGCCTCACACCAAGCA
ATGCCTCTTATCCTGGGGCTGCTCGCTCGGGCTCCCTGTCCCACCAGCCACGACCACTTAGCATCACGAGTGCCACTCAT
AAACGTAATTCCTTATCCCCTTCGCCTCTTACCCCCCGGAACTCATATCGTCGTTCTTCCACTGGTTTACGTGGGCGGAA
ATCCACTTCTTCGTCTGTCTCGTCCATTCGGAGTATTCATCATGTGCACTCGCACTCTAAAACCTCGTCCATCTCTTCAA
ATAGTACCAATACGGTATCGACACCCATTGCTACGGCCAAGCAAGCAATTGCCCGATCTCCGCACCCCTCTGTCAAAGTT
CTACCTGCCACTCCAAGTACAAGCATCCCCTTCCCAAGTAGTATCAGGCTTGTCCGAGGTGGTGGACCATCAGCTGTTGG
CAGTTCCGCCCATCCTAAAGGGGCGGCATATAGTGCTTTTAACGAAGCTGCTCCGAGTTCCCTCCTTTCTTCTCCAGTAT
CGGGGCTTGTTTTCGCTCGCCGAAAAAGGTCAGCATTTAAGGGTCCGTCCCTTGCCACTTCTGCTGTATCAGCCTCAAGC
GGGCCCGGCACTCCAGGGTTGCCCAAACCGAGGGACGGTGTAGTCGGTGCGAGCTCCGGGGCTCAAGCCGCTGGTTCTGG
TGCAAGGAAAAGCCAAATTATTGAGGAAGAGGATGAAGTTCCGTTCGATTGTGATGAGGATATCGAAGAAGTGGATACAT
TTGAACCCGATGAGGAAGCAAGCGGGGTTTCCATGGATTGCAGAAGCTCCACCGATGATGCCCCTACGATTAACACTGAT
CCAGGACCAATTTCACCGTCCGACCTGGATGCAAGGGTATCCCTCGAGTTCGAACGAGCACGGAACACCATTGAACAGCC
AAGCAACGAGCCACATCTCCTTCCCGCTGCAGACATCCTTGAGGCGGAATATCCTCCATTCCATCCAACAGAACAGCCAA
TGGGTTCTGAGACCACACATCCTCCCCGTTCTTCGTCACTAGCTGAGAAACCTGGGTCCTCTGGTCATGGTGGTGATGTG
TTGCCATCTGTAATACTTAACGAGGCGATTCCCACTGCGGACAGGCCACCTACAAGCCATTCCACTTCTGCGGAACCCAA
AGTCGCTGTTGGAGAGGAATGACTCTCATCGTGCCTGGCATACCTGCGATTTTCGAGATATCGGAGGTTGCAGCTGCTTG
GCCTAAAAAGAACCATGCGCCGTGAGAAGTGATACGGAGGGGACCGATCTCCTATCACTCTAAAGAGAGTCTTTCGACTG
AGTTATTTCGGCGATATTACATGAAGGAGTATCCGCAACGCAGCTTCCGTTTGCATTATATTTCATTTTACGTCGTCTCA
AGAGGGTTTACAATTTTTAGCTGTTGTAACCCTCCCCTCATCCCCCTAAATGCCCTTCGATCGCACCCCTATCTTGCCTA
CCCAAGACACATTTACACACCCATTTTCTTTAGACGTTTAGTCAAGTTATTATCCCCCTCCCTCCTATTTCGCTTAAGGT
TACATTTTTGTGATTTTATCCCCCCCACCATTTTATATTTTCCCTGGTAGACTGTTGTCCTTATTCCTTTATTTCCTTAT
AAACTGCGCCCATTATTTAGGCCCGGTCTGTTTTGCACATTCTTCATTCGGCCCCGTTTTATTTCTTCCCCATTCATATT
GTATTTTGAATTGTTCATTTGGAATATTTCTTATTTACCTCCCCATTCTTGTTTTATATACCTCTCTCTTCCTCATTTTT
AATTTTCATATCCTCCCCAAACCTCGTTTCTGCTTTACAAATTTTGCGACTTCATTACATATTCCCAGCTTCTCTATACC
TCTTTTCGCGTTGTCTCATCACCCCTTGTCATTAGATCACCGATTCCCTCTATTTTCGCCATTGAATTTACATTTTTCAC
AGTGTTTACGAAGCTCTGCTATTCTTTTTTTATTTTGGCTTTTGACAAGTATCTTGACTTCTCGCTAAGATTGGAAGGAA
GTTGCTTTTTGCAACATTCACAATTTTGGTGCTTTATCTAAAGTTCGGAAAGAGCGGAAGGGAGGTCAATACCCAATTGT
ACAACATATACATATAATAGAATCGGTCTCTACTTCTATCTATGTCTTGGGAACACTGCTGGGTCTTGCGAAATATTAGC
AAATACCATGAATATAACTGATGGCGGGA

>ucsf_hc.01_1.G186AR.00052
ACTGCGTACAACTCAAGACAACCAGAGACAACACCTATGGGATACCATTGACGGTGCACCCGATAATTGGCCGAGCCAGC
GGTGGCTATCGCTGGAAAGGACTGGCGGACTTGTTCTCAGGCATTATCCGATCAGAACCACCAAATTCGCGACTTCACAC
GCAATTGTGGCAACGAGTTTCTACGCTTGGGGTTTAACGTTCTCACTCACTGTACGCAGTATGCTTAACTTACCCCCTTG
GCCGTCTGGAGTACGTTTGCCCATTACCCACGCGCTTTTGGCGTTATAGTTAGCACTGGGTGAATAGGGGCAAGGGAGGC
AAGGAATCATCAACTGGTTTCCACCAATGGCGACCCATGTCCATGAGAATCCGCCACTCAAGGACATGCATGCCACAGAG
TTTGGAGGTGATGCAGCTCTTGTGTATCATGCATATATATACAGATCTGTATGTATATATATATCTCTCTCTCTTGAGGA
ATAGGTGGCTACCTTAAGGATTTATCCTTTTTGGCGTAGTGGTAAAACCTTCCTACAAGATTGCAGTTCTGTCATCCTGT
CTAGATGCAGATTTGATATCTGGGAATTGAAAAGAGGCACTACCACGGTTCACTTTATATAAGTCGAAC

>ucsf_hc.01_1.G186AR.00053
ACCTGCTACGGATGATCTCGAGAATGTCTTTTGTCTTGGAATATACTTTGCCGCAGCATGGGTAATTCTGTGGCTCAATG
AATCGTCGGCAGAGTTGAGGTATCCCCTTGCTAACAAAGGCGTTGCACTGGTAAAGGCGGAGAAGGGCCTTCCGGCCGCC
CTCCCTCTTCTCTCGCCATCGATGGCGGATTCTTCTTCGCTCCGAAAGGATCGCCAGATAAAATACTTCCTCCGATGTCT
GAAAACCTTTCTCCCTCATCAGTATACCTCCAATGACTCAAGTCGAATGACCCTGGCCTTTTTCACCGTCGCGGGTCTTG
ATCTGCTCGACGCCTTGGACGACAACATCTCCCCCGCGGAGCGCAAGGGCTATATTGATTGGATATACCATTGCCAGGTG
CCATCTGGTGGCTTCCGGGGATTCCCAGGGACGATATTTGGGGACTCTAAGAGAACCAGTGAAAATGAGTGTTGGGATCC
CGCCAATGTTCCCGCCACGTTCTTTGCGCTCATGGCTTTGATTGTATTGGGGGACGACTTAACCCGTGTTAGGCGGCGAG
AATGCTTACTGTGGTTAGCCGGAATGCAGCGGGCGGATGGAAGCTTTGGGGAGGTATTAGGATCTGAAGGACGGATTGAA
GGAAGCAATGATTTACGGTTTTGCTGTTGCGCGGCTGGCGTACGCTATATATTACGGGGGAGGGATGCGAGCGATCTCCG
GGATGTTGGCGATATCGACGTTAGCCGTCTAATCTCTCACATTGAAGAGTGTCAGTCATACGATGGAGGCTTTTCAGTGT
CACCAATGACCGAATCGCACGCTGGTTTGACATACTGTGCCCTCGCGTCGCTTTCATTCCTTGGGTGCATCCCGGCTACG
GGTGTCCGTGGTGTGCCTTTTCTCGCCCCTACAGCAACGAATTTCGAAGACTTGGTACGCTGGTTGGCATGGCGACAAAC
GGTAGACCTTGAAGAGGCGGAAGAAGGCGAAAGTGATGCCGAAGAAATGGCAGTCACTGACGTGCAAACATCGATAGATG
AAAAAATATCTGCACTCCCGGATATACCTTCTCTCTCACAGCGGCCTTGTGAGGATCTCCATTGGGCAGGATTCAATGGC
AGATCGAATAAAATAGCCGACACGTGTTACTCTTTCTGGGTGACAGGGACACTGGGTATTCTTGACAGGCTGAACGTTGT
CGACGCAGAAGCGAATCGCCGCTATCTCCTTGAGAAAACACAGCATATCATCGGGGGGTTTGGGAAGTGTGTCGATGACC
CACCAGATCTCCTCCACTCCTACCTGGGACTAGCAAGCCTTGGTCTTTTTGGCGAAGCCGGAATTGCCAGGGTCGACCCA
ACATTCTGTACTAGCAAACGAGCACGTCGGCACCTCGAGTCTCTTCCTTGGTGGGCTGGCTCGGAATCCCATTGATAGAG
GCATGCGGGAGAACAATGGCTTTCTTACAAAGAGCAAAAGTCGGTAGAAGCTCAGCAAAACCGGGGGTGGGGAGAATATC
GAATATAATTTGTCATGTTGGGATTTCAAAAACACCCTGGTTAATGAGAACATTTGATGGGGGAGCGATTCACGAACTCC
CGACCTCTTGATGGCATGAGAGGAGAGCATTCCAATTAGTACAAACTATTTTATCCAGACGATAAGTAGCCAGCGCATTC
AATTCTCCCTCAATGAAATAAGACCGGTAGACCGATGTCGATATGAAGGGGTATGTCAGGCAGCCTCTGTATGTAGTTAG
TTAGGCTGATTATTAAATTTATTGATTGGTGCTAGTCCAAGCAGACCGCGAATGACCTCTACATATCATCAACACTCCAC
AAACGACATTTGCCTCTCTGTTTAGGCCTGAGTTTATAGTAAGATGAGAAAAATAGTAAAAGAGTGAGTTATAGAAGTGT
ACGATGAGTCTGTTTGTTTTCTGACGGGTGGGACCTTATTTGCTTTTGTTTTGCATTTTAGAGAATGGTTACAGAGGGTC
AGTATCTTAGCTAGCACCTTATGCAAGGAAATTGTTATCATGGTTAATTTTTCAGCGGAACATGTATTGTTCTTATGGAA
TTATTTTTTTTCCTTTTTCTTTTTTTCCGTCTCTTTTTTTGCTAATTGAAAAGGCAGATGAGACTCTATCACAGTTTTAG
TGTATAGCACTGGGCCATATTTGAGTTTACTCAATATAGATAGTTATTCAATTGCATGTATTGGTCATCGATGGAGCGAA
AGGTTTGAATGTGAAAGTTGGATGGCTTACAGATTTGTTACATTGAATATACAAATGGGATATAGGC

>ucsf_hc.01_1.G186AR.00054
CAACCCGCAATATCAACAAACATGGTCCTTGGACTTTGTTCAAACACTCGAAGGACACCTCGGGAATCGTAGCTCTCTTT
CGGGGAGCTACAGGGTACAGCTTCGTCATGGGCCGGCTCTCGTCGAAAAGCTATATCAACCTGCACGCTCTCTTCCAGTT
TGCGCTCGCCGTCTACCTCACTCGTTACCAGGAAGCTATCGCGGACTGCGACCTCTCATACAACGTTAATGATGTTATTC
GGATCGATGCGACCCCGACGTTCGCCCGACCTCGCTCTCCCTTCGCCTACTGCGGCGTCACCTTGCTAGTCTTCGCTCTT
TTCGACCTGATATTGGCCACACGGCTACCGTTGATCAACCAACTGATCTCCGTGATGAGCCGCCTCTTCAATGCCCGGCG
CACACATGACTCCGCGCCGCCCTCATCCCCGACATCGTCCACCGCCGACAAAATGCTCCAAACCTACACCTCCCTCTTTA
CGCACATTTGTATCCTGCTCGCCATAACGAGGTGTCTAGTTTTCTCCGTCATATCAATACGAATATACGCTTCTGCGTCG
GAGGTTTGGGTGCCAGCTGCTGCAGCTACCGCTGGAGGCAGAGGGGGGATGCTGGATGCCGCTGCGTTGGCCGCGAAAGT
GGCCCATATAAAAAACAAGGTGGTGCTGGGATATGCGGTGGCAGAGATGATGATTTCCGCCTCGACTCTCTTATCCTTGA
AAGATGAGCGGCTCCAGACGAGACCAGCACTCCTATTCGGACCACTCATCCCTTCGCGATTTCTTCAATGATTATATCTT
GCCTTATATATACGATGCTTATATCAAGAGACAATACGCTGCCGATATGTAGCTGCGGCGGTTTTCTTGGCAGCCGCCCA
AAGGGTGAGAGCAAGGAAAGGGAATGACTTTTTTCTTGCCTGCTGTGCAGAACAGAATCCATTCCCCCCCCCCGGCGGTG
CTTCTTTGGTCGGAACCTAGTACACACTACAAGCCGGGTCCCGAAACGACAGAATTATTATTTTTTTCCAGTCCGTGTCC
ATTCCTTGTGTATCCTTTTTTTTCACTTTCTTGTTTCGTATTTAAATTCAAAAAATCACAAAGAACAACGCTTTGTTTTC
CCATAATATAAGAGGAACGGCGTGTGGAAAACGAAAGGCAGGGCCATTCACAATCCATAGTACATGATCATCATCATCCA
TAAGATAGAGTTCCTTTTTGGCAGCGAATTTGTGGTTTGTTGGCAACCTACTCCCTATATACCCCATGTGTTGTCCTTAC
TCTTAAGTATCTAAAACACTTTTTCTCTTATTTATTTTCCATCTTATTACTACTACTACTCACTTTTATCATTTATTTTT
T

>ucsf_hc.01_1.G186AR.00055
ATTGAGTATGTACTCAGACCCATATACAAACTTTTTCCTGTAATGCTTTCCTAAGAATGATTTATTTTTTCTTCATACTA
ATCTGTATATATTTTGCACTTCCCCAGACCCTTTCGCTTAACTACATAGTAGTCAACTAACTGTGGCATCTGACGTCATC
CCACTCCCCACACCACAACTCGCATCCAGCAGTCATTCGGCAGGACAAGGACTAGGACCCATCACTCCCTTTGCTAACTA
TCAAGGACGATATTTATAGAGGAAGCGTACAGCGGAGCGTGGAGAGTCCACGAAGCCTTGCGAGGACTTACTTCACAGAG
GAAAACAGAAACACGCCACCAGATGCATGAATGTTTCCGGGGGAGGGGAGGCTGGCTTGGAAGTTGTTTGCTTGCGTGGC
TCGGGGTAAGCCCTAGCTACTCACTCACGAACCCGCCCCCCGCAGTTATCGACCTCAAATCCGTCCTCCCGACAAGATGG
TTGGGATTGGAAATAGGGATGCGCTCATGGCACAACCGGGCAGGAAGAAACACAGTAAGTAGGAGGGAGAAGGGCCAGGG
GGGGGACCTATAAATGTGGAAGATCGACAGAGGGAATCTATCAAGTATTATCGCTGCTCACTTGAAATCTTCCAAGGTTC
CCACGCGAGGATACCCTGGGATGGAGGAGACGATGGATGGAACATTTACGTGGGGAGGAGTTGCATGCATCCACCCCACC
CGGGGTTCATGAAGATGAGCTGGGGCGATTTGAGTTCAACGAGGGTCCATGCCGTCCATTAGTTATCAACATGGGGTAGT
TAGTCAACTATTTCATGATTGACCCATAGAACTGGAGGGAGATCAATGTCCTGCGTTGAAAAACAGCTGGGGACACGCAT
TCATATATGTACAGTACCTGAAGAAAATTGGGCATGTGGTATCTATCAATCACACATGGACTGCG

>ucsf_hc.01_1.G186AR.00056
AACTCTCATCAAGTCAACGCCAGATGCCAGATCCCCCCTGGGTCCGGCTGCTGGTCGCTGCGGTGCGAGGTAGCTTGGCC
CTAACCCAATTGAATGCAACTCCAGGAAATACTTAATGTGCCCGGATTCCCTCCTCACGCGTCTTCTTCCTCCCTTTACC
CTGCATGACGACGACAACTTCCTGCACCTGGCCCCAACTCCGCCCCACGCTCGCTCCATTGTCTATCTAGTTCTTGATAT
CATCGTCAAATCCCTCCGCTCACTCTCTTCTACCATCTCTCACAATGCGTCTCGCTATCTCCGCCGCCGTTGCCACGTCC
CTCGTCGCCCTTGTCGCGGGTCAGATTGCTGATCTGCCGGAATGTGCTAGAAATTGCGCATTCCCCGCCATGCCCCCCGA
GTGCGGTGTTAATCCCAAATGCATCTGCTCTGCCAAATCCTTCATCGATGCCATGACCTGCTGCGTCGCCAAGTCCTGCA
ACCCAGATGAACAGCAGAAAGCAAGCGCCGTCGCCAAGAAAGTCTGCAGCGCCGCTGGCATCAACGACCTCCCTGAATCC
GCCTCCTGCAACTCCGCCTCCGCAAGCGCGACCGCCACGGCATCAATCACTGGCACGCTCACCGGCACTGCTATCATCGA
GCCGACCGGCACAACTGCGTCCGCATCCCAGAAGGCGCCCACCGGCTCCACGACCCCGTCGTCGTCGCCCAGCACGACCG
GAGCTACCGCTTCCCCGACGCCTGGTGCAGGCAGTCGGGCGGAGGTTGCGGCCGGCCTGGGGGTAGGGGCTGCGTTGTTG
ATGGGGTTTGTTGGGGTGATGTAGGGCTGTGTATCTGGTAAGGGCGGGGGGTTTGCGTGGGTGGGTGGGTTGGTGCGGAT
GTGTGGTAACTGTGGTTTTGCTTTACGTATACGAGTTTATATATAAATCTGTGATTTCACGGCGTGGTGTGTTTGGTGCA
AATTGCAAGTTTGTGTGTACCGAATGGAAGATTTGAGGATTGACATGGCCTATGTATTGAAATTGAGCTAGAGCTACAGC
TACCCAACTCACTCATTAATTAATTATAACTAAAATCTCAGGCAGGCAGCCAAACATTCTCAATTTCTTTTTTTTCTTCT
CTCTCTCTCTCTCTCTCTCAC

>ucsf_hc.01_1.G186AR.00057
GCAGGATCCGCTGTGCGTCCACCGCCCCCAATGAAGCTGTTGGCCCGCAGTGTCAGTGATCATCGTCTTCTCTTTGTCTG
CGCCAATTGGCAATGTAAATGTGAATCTCTATATATGGTTGCCTCTGCTGCGTGCGTCATCCCCTGTTTTCCTTGTGTTG
ACATCCTCCTCCTCCCTTCTCCATATCTGCATCTACGTCTCTTCTAACTCTAGCGGCTGCGTCCATCTAGCTTTCAATCA
GTTAATCAGAGGAACCATCCGGTGGGACGGCTAGGTTCCCAGTTATCTGATTCCTGGATACTGAATTGCAAAGCACAATC
CACTACTTAGCACCACCGCAACCATGGGTCTCGGGATTCTCGAGGACTCACACCTCGACCACGTTCCTGGTACCACCTTC
ATCCTCGAGGACGACTCTAGCACCGTCGAACAACTCGCCCCCTCCCTGCACATCAAATATGACCACTCCGGGCCTACCCC
GGTCATCCTCGTCCCGCAGCCAAGCAATGACCCCAACGATCCTTTGAACTGGCCCCTGTGGAAGCGCGACGCAATCCTCG
CCATCCTCTCCTTCGTCAGTCTCCTCTGCGCGACAACAAGCCCTCTCCTCGCCGCAAACACCGCAACCCTAGCCTTCCAC
TACGAAGTCTCCTTCACAGACGCTGCCCTGCTCACCGGCTATCACCTCTGCGGCGTCGGGGTGGCCGGCCTGCTCTTCGT
CCCCTCCGCCCGCGTCTGGGGCAAACGCCATCTATATATCCTCGGCTGTGTCGTGATGATCATCAGCTCCGCATGGGGCG
GCGCAAGTTCAGGGAGTTACCGCAGCCTGCTGGCTGCAAGGGTTTTTCAGGGCGTGGGCCTGGCGCCGTTTGAAGCGTTG
GTCAATGCGAGTGTCGGGGACTTGTTTTTTGTTCACGAACGCGGGAAACGAATGGCATTGGCCAACGTCGCCCTCTTCGG
TGGCAGCTTCTTAACCCCAGTCATCGTCGGCAAGCTCACCGCCTCTATGGGCTGGGAATGGACATTTAACTTCCTCGCCA
TCTTCTCCGGTGTTTGTCTACCATTGGTCATATTCTGCGTCCCGGAAACCGCTTTCAGGAGGGCGGCTCATCTCAACACG
GATATCGAAGGGGAATATGGCCGTGGAGATGGCTTTCGTAATCCTGCTAATACCACTACAACCCAGCCTCTCGAATCGGA
GACGGAGAACAAGAGCTCATCATCGCAAAAATCTCGTGAGGAGGAGGCAAAGAAGGAAGCGGCGGAAGTGGAAACGAAAG
TAGAGGATCGCAACGACCATGGTGGTACAGAGGGAGCTACACACGATACACACGATACACACGATACACAGGATATCATT
CCCCCAAAAGCGACATATTGGCAAACCCTGAAACTCTTCAACGGGCGCAAGACAGACGAGAGTTACTGGAAATTATTCAT
CCGCCCGCTGCCATTATTCCTACATCCGGGTATTTTATGGGCCTGCCTAACCCAGGGCGTCCTAATCGGCTGGACCGTCT
TCATTGGCGTCGTTCTCGCCGTAATATTTAGCGTCCCGCCGCTCTGGTTCAGCGAGGTCCAAGTCGGCTACCTGTACACG
GGCGCCTTCATCGGGTCCATTGCCGGCCTCTTCCTCTCAGGCCTCTTGTCCGATTACACCGCAAAGCTCCTGATAAAGCT
GAACAGAGGCATCTACGAGCCCGAGTTCCGGATTGTGCTGGTGCTGTTCCAGCTGATTTTTAGCGCCATGGGGCTGTATG
GGTTTGGGATTACGACGGAGAACGTGGGCCGGTTTGGATACGTGGTGCCCGATGTGTTTTTTGGGTTTGTCATTGTTGGC
ATGGTTATGGGCGCGGTGGCGAGTGCGTTGTATGTTGTTGATGCGCATCGCCAAATCGCCGTCGAAGCCTTCACCTGCCT
CCTCGTCTTCAAGAACATGTTCAGCTTCCTCCTGACATACTTCGCCTACGATTGGCTCGTGCTCTCCAAGCCAAAACATG
TCTTTACAACCATCGCCAGTATTCAGGTCGGTGTGTGTTTGCTGAGTATACCCATGTACATCTTCGGCAAACGTAACCGC
TCGTATTTCCACCGCAATGATATCCTCAAGAAATTGAATCTATGGTGAAACAACAAAAATGCAATAAAAATGCAATATTT
GAACAGCAGCGGATAACAATAACATGTCACGCCCATACACCTATGACCCCTACTCAACCGACCCGACCCTTGATCTTTAA
ATTTTCACTTTGAAATTTTATTCCATCGAACCATATCGAACCCATATCGAACTCATATCATATCATATACATTCACGCCT
AGCCCAGCCCTTCAATACCGTTCTCTCACAGACTACTTTTTTCTTTCTTTTCTTTTTTCTCTCTCTTTCTTTTCGGATTT
TCAGCCCCCCCCCCCCAAAAGCGAGTGGAAAAGGTGTTCTTGAATTTGTACAGTACGTTAGCGATGTTATATTGTATTAC
ACACACTTATATATAAATATATTTAGTAATTATTAATGTTATTGCTGATAATTTGATCGATGGGATTTTTTCTTTTCGTT
TTTTTTTTCCTTCTCCCCTCCCCCTTTTCACACAATACACCCAGCATTGATCGCTTTATTTTCTAATTATTTTACACGAA
CGTGCGCTGCTTGCCATGCTCTCCTTCTCATTATCCATTCCTGGGAGTGCTCGCTCTGCTTGCGTCAGGTAATCATATAT
TTGCTCCATGTAAAAACTGTGTATCACTTCTAGCAAACCAACCCTACAGACAGACAGCCAGGCAGGCTATGAATAACCGT
TTCAATTTAACAAACCAACTAATTATACACACTTATGAGCAGGAAGGCCGTGAATAAAAATAATCCCCATTTTCAAATCT
TCAACCTCTATAGTTATAGATAACATCTAACGTGAGCAGGCCTTCGCTCGCAGATAAATGGTGTTTATTTATAAAAAAAA
AAAAAAAAAAAAACCAATAAGAGTTAGGACAGCCATTTTCATC

>ucsf_hc.01_1.G186AR.00058
AAGGCTGATTGTGAATAGAAATCCAGAGCCGTCGGGTTATTCTCGGGACGAGACTGTCTCTGTCATCACGGAGTACTATG
ACTTCCTAGTGGACAGAGGCCTCCTCCCCGCTTCGGCTATCCTGCGCCCGCCTGCGGGCGGGTGGCCTGAACTGCCCGAA
GATTCCCTCTCAAGTCTGGGCAGAACACCGGCTGTGAACGACCTTATCCGCCATTTGCCATTTGTGAAATATAGAAATAT
TGGGGGTTTCGAAATTTACTGGTTGACAACTGCGGTTGATTACAGGACAGGCGCTGGCGTTAACGGAGAGGATATCCGCA
ATCTTCAGGAGAGTTTTGGTATAAATCTCGCGCCTTCTGTCATGGTATATGCAATGCCGGCCGCAGAGTACGGGTGTTGG
ATATGCTTTGATGTGGAAAATAACACGATGATACTGCTTGATCTCAACTATGGACTCAGCTCTGTGAGCCTAGGTGAGGT
ACCGGATCATCGAGAGGATTGGCCTGAGGAGGAGTGCTGTTGCTTGATGGAGATATATACATTGCGTGATTTCTTCGGGC
GGATGAAGGGAATCTTTCGGCGGAATGAACTTAAAATCAACTGCGGCGGTATATACGATGATGAAGTTGAATGCATGATC
TCTGATGCGTCTATAATGCATAATTAATTAATTGTCTTTGAGTTGGGGCACCATAATGGACCTTTTTTTTTTTTTTTTTT
AAAAAAATTTCATCTCTCCTCCTAGATGGATGGCCACATTGAAGACATGTATATCTGAAGCTATGCGAATGGGACATCAA
GCGATAGTCGAACTCTTGCTTAGATACCGGTAGGGGCGGCCGACCCTGACCGCCGTGCGGGGGAACAACAGCATGCATGC
CCTTATTAAATAAATTGCTACAAGGATTCGAAACAAGACGGTGATCAGAACACCGCTTGGAATGTGTCAAAGCGTGGGCC
CTTGCAGATTCTCCCTGACTCTCACAACCTTCTTCAAAACATCAGAAAAACGGAATATACGCGAGAGGGAAATGAAAGTT
TACCGTTTAAGAGAGAGAGAGAGAGAGAACCAAGTTCAACCTGCCCTGACTGCCAGCTCGCTAGATACAGATTAGCTGAT
GATCTCTCCAACAAATCTCTAGAGATCTGCCTATCTTCTGCCTGTGTCTCTCCACTGATGAAAATGGCTGTCCTAACTCT
TATTGGTTTTTTTTTTTTTTTTTTTTTATAAATAAACACCATTTATCTGCGAGCGAAGGCCTGCTCACGTTAGATGTTAT
CTATAACTATAGAGGTTGAAGATTTGAAAATGGGGATTATTTTTATTCACGGCCTTCCTGCTCATAAGTGTGTATAATTA
GTTGGTTTGTTAAATTGAAACGGTTATTCATAGCCTGCCTGGCTGTCTGTCTGTAGGGTTGGTTTGCTAGAAGTGATACA
CAGTTTTTACATGGAGCA

>ucsf_hc.01_1.G186AR.00059
CCTGTGAAGGTTTTCGGGCCGCGATCAGATCGTATAAATTTCCCATTTGCTCTTTGTGTGGAGTCTGCAATCGGACCGAG
ATAGGGATTGGTGGAATATTTAGCGAGAGGATTATTCGAACACGAGGCATCCTCCCATTTCCAAATCCACTAGTGGTCTG
CCTCGCGGCTGTCGCTCTCTGGCTGTTGAGATATGGATTGTTACTCTCGTACAGGCGTTGTGAGAAGCGGCATGCATATC
TGAATGTCTACTTGAGTGGGCATATTTGGAGCTTCATGGTCGTTGTCCTATCTTCCGTCACAAATAACCTGGGGAAAAAA
TTGGGCTTGAACTGACATTCTTCGTCGATGATGGAATACATGCATCCAGCGACCGAAACGAAGAAATCGCTTGAGACGTC
CGACGATTGGAAACTCCCAGCTCTCGTCAACCGAAGTCAAGACATTGCAACACTCGTTCGTGTTATTCTACCAGCTTGAT
GTGTATGATGCTCCAATTCTTGCACACCAGAGTGACAGTCTGATATAACCGCATGCTGCAGAGGAGAAGGCAGATTCCAA
TACCATTGAGCTTGCCTTGGGAGCACCATCCTGTTCTCAAGATGCGACGTGGAGTTGAAAAGAGAGCGTTTCTGGTTTCT
TTGTTCGACGTGTCGACCTTAAATTCCCAGACAGTTCTTTACTCATTTGGCTTGCCATTGTTTCAAGGGATGCGGAGCCC
TTTGAAACATGATAATGATATGATGCCCCTACCAA

>ucsf_hc.01_1.G186AR.00060
CAATGGGTATGCGGGGCTGGCGAGGATCTGGAGGATTAGCTGACCATCAACCACGCGAGCTGGGATGCGCGAGGGTGGCG
GATGAGAATCAGAGCGGGGAAAGATGCGCATTGAAAGTAATCTGCTTCAACGGTGGTTTTCATGGGGCTCCTCTCGAGAA
TGAGTTCTAAATGTGTTTTCCTCCCTGTTTCTTCCCGCCATTCAACAACCAATCCCCCGATCCCTACAGCACTAATCTAT
ACATACATATATATATATCTCAAAGGAAAACCGGGAATATTTACTGATCTTTTTTTATCAATCGAGGACAATTCTCCGCT
AGCCCACGCTCGCGATTCTTTAGATGCATTACAATAAGTGAAATCGCAAACAATATACGGCGGGCGGGTACGACGCACCT
ACCATTTTTTTAAACCGGAAATCTCAATATCCCCAGGTAAATGTAACGCCCTGTTCATTCATTGAAACCAGCTACTTCAA
CAAACAAGCTCCAAGCGTAGTTTGAAATGTGATCGAGCGGTAGAGTCACTAGTCAAGAGTGCAAACTCTCGAAGAAAACA
TCCACAGAGAACCATCCATCTACTCCTAATTTTTATCAATTCTTCTTCTGCATTACAACTAATTATTCTACAAGGGGATA
AATACTAGTAAAAGCAAACACAGATAGATCTATCTAGAATGGCCGAGATCTACACGGGAGCAGAAGTAACTGAATCTCTA
TCCCAGCCTCGCGAAATGGAGCCTCGATCTGAGCTGGCAACTTGGAAACCTTGTACGGACTGGGCGAGCCATTATTGCCC
TCTCGCACACAAATGTGCACCAGACTGGGCAGGCGGGCTTCTTTGTTCATTCCAATTTGTAGAAGCCAGTTGAGATATTC
AGGCTTGTAAGTAGCAGGAGGGGTGACGGGCGAAGAGCCATCAGCGGCAGATCTAGCCGTAGTTTCAAAGGCCCGACAGG
TATGCTGGAAGAGAAGCTATATACACAGAGGATATAAATATTAGTATCTAGAATTTAAGGAGGCAAATATATCATTTGGT
TGCTCCACGCGGCCGTGGGGGTAGAAAAAGAGCCAGTGAGTGAAATACAAGCAGGAAAGATAAGACGAGGGGATAGATAT
ATAAAATGGCTGATCCTGACCTCCAAATATTCTAACGATGTGGGCAGCCATTGATGAATGTCGTTCCGCAAAGTTGGATC
GCCTCTCTCCTCGTCAGTGAAAAGAAACAACACATCTATCTTCAGAGTCCGTAAACACCTTAGA

>ucsf_hc.01_1.G186AR.00061
GCTCTTTATTGTTTAGGGGACATCGGCTACAATATAATGAATATTCCTTTCTTTAGAGGATGGATAGTCGTTCTAATCGA
GCACTCCTATTTCTTTCTCAATAGTTCGGTTACTTTCATTCTCTTAATTATTCCCTAGAGGCAAGTGAAGCCATTCTTTG
AGCGACGCAGGTGGGTTCAATTGTTCTCTACTACCGAATCTCGCCCACGGATCCCTGACACAGTAGACAAGCAGTTGAAA
AGAAAAGGGGGGCCGCTTTTCGCCCACATGGGTTGGAACGGGCTACCCATCGAGCTTGTCCATCTAATTATTTCGCAGAA
CAATATCCAACCTCATGATCTAGTCAACCTTGCACGAGTAAACAGGCATCTGGCCGGAATCGTGCCTCAATATCTATACC
GTGACGTTCAGTTCATATCTGCCCACCCGTCCGGGGAATCGAAACATGCATGTCTCAAGCGCCTGGCGCAATTTAACAGA
ACCATCACGAGAAACCCACGTCTAGCCAGACTGACACGGAGCATTGCGATTAAGACCTGCGTCGAAGATGAGGGTGCCGT
GGACTGTATTTGGGAGGTTCTCGCTAAGCTTTACAGCCTGGAGAAGTTAGTCCTGTCAACAGCCACCGAAGATAGACTCC
ATCTGGTCCTTCAGAGGAACGTCCTCGCTAGGCTGCGCTGCGCGGATATAAACGGCGACTTTGTCAGTCTTGCTGTCGCT
GCCTGCTACATGCAGCTCCCGGCCATGGAGTCGCTAAAGGTTGAGAGCGGTTGTTTACCCCTGACGGGTCGCCGCTGTTC
TCCAGCAGCGAGACTTCCCCCTAACATGGAGCGCCAGACATCTCTCAAAAGGCTGGCAATCCGCATTCCCTCTGAGTGCA
GCTCCCTACTCCCTAGACTTCTCTCGTGTTGCCCGAACTTGGCAACTTTGGTCCTTAGTATACAGTGTCGCAGCAATACC
CGCTTAGAGCAAATGCTGTTATCGAATGCTCTTAACCTCTGCCAAGAGACAATTACTACACTCGAACTCGATTGCGAATA
CGACGAATGTAGGGGATATTTTGAATGTTGTCCCATTGTCTTCCGCCCTCTAAGGTGTTTACGGACTCTGAAGATAGATG
TGTTGTTTCTTTTCACTGACGAGGAGAGAGGCGATCCAACTTTGCGGAACGACATTCATCAATGGCTGCCCACATCGTTA
GAATATTTGGAGCTTCTCTTCCAGCATACCTGTCGGGCCTTTGAAACTACGGCTAGATCTGCCGCTGATGGCTCTTCGCC
CGTCACCCCTCCTGCTACTTACAAGCCTGAATATCTCAACTGGCTTCTACAAATTGGAATGAACAAAGAAGCCCGCCTGC
CCAGTCTGGTGCACATTTGTGTGCGAGAGGGCAATAATGGCTCGCCCAGTCCGTACAAGGTTTCCAAGTTGCCAGCTCAG
ATCGAGGCTCCATTTCGCGAGGCTGGGATAGAGATTCAGTTACTTCTGCTCCCGTGTAGATCTCGGCCATTCTAGATAGA
TCTATCTGTGTTTGCTTTTACTAGTATTTATCCCCTTGTAGAATAATTAGTTGTAATGCAGAAGAAGAATTGATAAAAAT
TAGGAGT

>ucsf_hc.01_1.G186AR.00062
GAACTTTTCCCAGGTCCAAGCCATGGAGGACATACTATGTAAGCGATATTAGTATTATTGATAGCTTGGGCCAGGCTGAC
CCAGTTGATTCTTATTATTGTTCCGTCATCCCTGCTGCTGGACATCTTCCTGCCTTCGAGATGCTCTTGGCCTCTTATTA
GGCTATATCCGTGACTCTCTTGGCCGCCCAATCACCAGCCCAGCAGCGCCAACTGCCGGCAGCCCGCACGCATGCTGGCT
TCTCAGGGCTCAACGGCGCCGGGCGAGGGGGATCTTTGAAAAACGGCCATGAACAAACAGTATTGGCAGAATTGAGTGGA
ACACCCTGGAGGGGCCACCTTTCAACTGCGGAAATGAGGGGCGTGCCTGAAAGCTACCAGTATCGCAAAAATTTCTTGTT
TGCGCCAGAGCAGAATGAGCAGAGCTATGAACGCCGCGGCTTGACAGCAACCGGATTTTAATGTGAATACGAGAATAGAG
TTCAGATAAGCGGATGGCCACAAACATCTTGCCCGCATTCTTGTGCGGAGAAGAAGGCCAATGTCGACTCGTCAGCCGCC
ACCAGATCATGAGAACCGATTAGTTGCCACGTCCAGCGCCGTTGTGTGCATTGTGAGCAAGTGCGCATCTCCAATTCTGT
TCGAGAGGCCCAAACAGACTTCCTCAAACCGCCGTTGGAATCCTGAAGCCTCCTCGTTGGTCGGGCGCCACCAATAAAGT
TCGCTGAGTTCCTGGCCCGCCCTACAGATGCTAAATTCTCACTAGTCAGATTCTGGGCAGTGGTCTGAATCACATAGAGC
AACAAATCTCAACATGCCATGGACTCGGCAGGAATCTAGCCCCCTTTCCTGATGGATGCGCAGGGGACTGTCAATGGTGG
TCAATCCTTGGAGGCAGACCCCGGATTTCCAACGAGGGACACCCAGGCCTGCTTGGGACATTAATATTAATATATATCCC
TCCTCGGTCTCTCGTAATCCCTCATCCACAAGTATTTGCACATATGCATATATTTCAAGCCCTCGCGGCAGAATGACCAG
ATATTTTTCATTCCTTGCCAGACGTGATCCAGAAATGGGAAGAAGTCAACTTATTGATAATGGATCGCCCTCGGTACCGT
GGTATTATGCGGTCTTCACCAATGCCTGGTTTCAGGTGTTGTTGATTAGCTTTATCTGCTTCTGCTGCCCTGGTATGTTT
AATGCTCTGGGTGGCTTGGGGGGCTCGGGCCAGGTGGACCCTACGGTTGCTGCAAACGCAAACGTAGCTTTGCTCGCGGC
AAATGCTGCCACTGCGCTGTTTGTTGTCGGGCCTATATTCTCGATCATCGGTCCACGCGCCTGCTGGCTGGTTGGCGGAT
GGACCTATGCGCTTTACAGCGGAAGTTTGCTGGCCTTTAACATCATTGCAAATGGCCCCTTCGTCATCGTCGCCGGTGGC
ATTCTCGGTGTCGGCGCCAGCTTCCTTTGGGTTGCTCAGGGCGCTATAATGACAACTTATGTCCCCGAAGCCCAAAAGGG
CCGTGCCATTGCCGTATTCTGGATTGTCTTTAATATGGGTGGCACGATCGGCTCCCTTGCCAGTTTTGGGCTCAATTTCC
ACAACGGACGAGGCACTGTATCCAACAGCACATATATCGCCACGATGGCCGTTATGGGGTTTGGATGGCTGATCGGCATC
TTTATCTGCCCCCCATCCCGTGTCCAGCTCTCCCAACTCCGCGAAGCCGAATATATGGTTAGAGATCGTTCACTCCGGGC
TTTGGGGAAACTGATCTTCAGTACCATCTTCCGCCTCCAAGTCGTGTGCAGCCTCCCCTTGTTTTTCTGTGCGAATCTCT
TCTACTCCTATCAACAGAACGATGTCAACGGCAAGACATTTAACATCCGGACCCGTTCTCTAAATTCTGCCCTGTACTGG
ATGGCACAGATGTGTGGCGGTCTGCTGATGGGTGCTCTGATGGATCTGAGATTCCTCAACCGACGACAACGCGCCTGGCT
CGGCTGGGTCGTCCTTCTGGTTACTGGTTTGGGTACCTGGGGTGGCGGCTATGTGTTCCAGAAATGGGAAGACAAACGAA
TAGCAGCCGGTCTTGTGCAGGATCTCGACTTCACCTCAGCCGACATTGCCACGGGTCCGATCTTTCTCTATATCTTCTAT
GGTCTGTACGATGCACTCTGGCAGGGATATTGCTACTGGCTCATTGGCAGTATGTCCAACTCGGCTGCTGTGACGGCTAT
CTTGGTCGGGGCATACAAGTCCTTCCAGGCCACTGGCGGCGCGATGGCATGGAGAGTAAACGCACTAAAAACTCCTTCCA
TGTCACAGCTGGCGATGAATTGGGGGTTGTGCATTGGGGCACTAATCATTGCTATTCCCGCCGTGCTCTCGGTAACTTTG
ACAAATGTTGTGCAACCGGAGCCTGTAGAGCAGCGGCATAAGGGGAATGTCAGAGTTGAGGAGTGGGATATTGACATGAA
GAGGACCTCTTCATAGGGAATTTTACGGATTTTTTATTGTAGGTAAATATTTGATTGGATTTTCAATATACACTCGAGTT
GTCACTGTATCTTCTTGCCTACTTATCTTTCCTTTCAACGTTGGGTTTATGCTCGAATGGTGGTGAGTATGCAGGCGTCC
TTCCCCCTTATACCGCACACCTCCCCCTCTCCTTCCGCCTTATGTATTACTGTACATAACACCTTTTTATTTACTTTCTT
ATTCTCCGCTTATTTTTCCTCTAGCCAGCGCCGAACACCT

>ucsf_hc.01_1.G186AR.00063
CTTCATTATGCTGAGGAACTGATGGATCTGGTGACCTTTTTTTTCTTTGTTTTCTTTTCTTCCCCCTCATTTTCTTTTTT
CGTTTTCCATCTCGTCGTGGGCTATGCAAGGTGCCAGGGTTGTGGTGGCATCATGGGTTTTCGCGAGCCGTTGAGTCTGG
ATGAGTCTACGCGGCTTAAAATTTAAGTTTTTGATGACCCCGAACCCTATCAAATGATCATCCTATTCAGCAATCTGCAG
CTGAGTACGCCACTTTGTCCATTGCCAAGGTCTGAGCCTCGTTAACTTTGAACGCCTTCTAGCATTCGTGATCAATCCAT
CAATTCCATCAGTCTCACTTTATGCTTTCGGCAATGCCTCCTCTGGAAAATGACTGGTTGTTACCTACAGAGCCTTGTGA
AACGGGCCGCGAGGTTCCCGTGATGCTCTCGGCGCTGGAGATTGGGGGAAGGGGCTTTTTGTCACAGTATTATTTAAAGT
GTGGATGAATTGCCATTTCACCAGGCACCGCAAATGGGTTAAAACTCATTTTCTTCCATTAGCTTCCGTTTCGACAGGCC
ATTTTGATCTTCAGGAGAAATCCTCTGCAACCATGGCTGAACCGCTGTTCAATTTCCTGTTGATACGACCTCATGTATCA
CAGGATGCTCGCAAACCGAGCATTCCATTGTTGCAAAATTCTACTTTCCAAAAGGAACTTCTGGATGCTCTCAAAACACA
AACCCCCAGAACTGACGCATTGAAAGTTGTCAAAAAATTCGTCATCAGTAATGAATTCATTGCTGACCCTACAGGGACGG
ATTTTCAAAAGAAACTGCGTCAATTTAAAGTTCTGGTTGATGAAGCTAGCAGTGTCAGTAATGATTTAAAATATACTGTA
GTCCTTGAATTGGCAAAGCGCGCATTTGGAATAGCAGCATCAGAGCTGGTTAAGGGCGGGGAGTTCGGTACTCTCCTTCA
GAATCTCCGTGATTCAGTTGTGGCAATCAAATACGACCAGTCGGAGCACTCAAAACCGGTCGAAGATCTTGTCAACCAGA
TCCGTGATCTCGAGCTCATCGAAAAAGCAGTGCAGCTGGAAAAAGATGTACCACCAGCTGTGTCAAGCGATAGTGCAAGC
GAGTTCAAAGGTCCTGTAACTGAGTCCACTGAAACGACTGCTGCCGCGGGACCCCCTGAATGGAGCGAAAACACGGCCTA
TAAGGTTGGCGATCAAGTCTCGTACGATGGCCATGTGTATGTTTGCATCCAAGCGCATACCACTGTCATTGGATGGGAAC
CTCCCAAAACCCCGGCCCTATGGGTGCGCGTGAGCAGACCCAATCCAGATGGGGATCCCATCCCACCAACAGATGAGAGT
ACCAACCTCTTCGGGTATCGACAACGATCATTGCTGCTTCCAACTGAAACTCAATTAAAATCGGTACTCTCGGAGCCAGA
TAGCAACAACGATGATCCCACTGATGACACCGAAAAAGAGGCAGATCGCCTTCTCAGCCTCCACAATCAGCTCTTCCGAG
CTGTGAAGGAGCTGACGGCAATGGATCCGCGGAATTTCCAAATTCCCGTACAGGATCCCCACGACGGATTCACCCCTGAT
ACAAAGTACTCAGCGATATCCTTACTGAAAAGCCGACTTGACTTGCAAACAGTATTACGGGGCATTAATGTTGACCAGTT
CCGGGCTGCCGCTGCGCGATCTGGCACTACACCTCCTCCTGATGCACCAAAAATTTCAGCAGCAACCGCTGATCCTGTTG
TGGCAGCGGACCCGCTGCAGCTACAAGACGGAGCAGGAGCAACCTCCGCTTTGGGTCTTACTCGCGAGCTTCTTACAGCC
GGAGCCGGCTTGCGAGGTGTAGGGAAATTTATACCTTTTTCGGCAAGGCAAAACGCGTTGAAACTTCAAACGGGTGTGGT
TTTGTCCGAGAACACAACCGCTCTTCTACAGAAGGAGGGAATTGAACCAGACGCGGTGCCATTACCTGATATTGTCCAGA
ATTTGCGTCAGAAGATGCGCGAAGCTGAGCGAGATTTGAAATCGTTAGCGCCCTCTTTTGAGGATATACAAATTACTCGA
GTCGGCAATACATTGGTGAGCGTGAGGACACCTCGGCCTAGCAAGTACAGCCAGTTCCTCACCGGAATCAATTTTGGGCG
GCTTGTTCCTAAACTTCCCTTGCTCCCACCTCCAGACCCAAGGGTTCCCCACACTATTGGCAAAGTGAACAAGATTGGTG
TCGGGGATCTCCTTGTAGTGAGGCAGCAGTTGATCGGTTATGAGGGCGCTGATATCGCTCATATTGAAAATGTGTTGAAG
GGCGAATCAAAGAGCCGTGAACATGTCCGGACTGACAGAACAGAGACTGTGACAAGTCTCGAGACTGAGACTACCCAAGA
AGATACTCGAGAGTTAGCTTCAACAACTCGTTTTGAGATGGGCCAGGAGACTCAAAAGCAAATTCAGGAGGCCTATGAGC
TCAAAGGAGGCGTCCAGGTCACAGCGAAATACGGCCCTGCGGTGGAAGTGTCCGCGAATGTTGAGGGAGGGTTCAATCGA
TCCAAGGAGGAATCTACCAAGACGGCAACGAAGTTCTCGCAGGATGTTACGGAGAAAGCGGTCAAAAAAATCACAGAACG
AGTGCTCCAGAAGACAACTACTACAATAACTTCTGAAGTCGTGGAGAAGAACTCCCATGGTATCGATAATACTGCCGGCA
ATGTGAATATATCTGGCGTTTACCAGTGGGTGAATAAGGTATATGAAGCCCAGGTTTTCAATTATGGGCTGCGCACCCTG
TTTGATTTTATGGTTCCCGAGCCAGCTGCATGGGTAATTAACACCATGACGAAAGCCGCGGAAACCAAAACGATGCTGGA
AAAACCGCAAAAGTTCGACTTGGAGCCTTCCCAAATTTCAGAAGAAGGTGAGGACAATTACGGCCATTGGGTTAAAGTGT
ACGAAGCAACCGACGTGGGGCCCCCGCCTGCAGATTACATCACTGCGACGGACCAAATCAACAAAGGTGATGGCAAGCCC
GAGCAAGATTACCAGCACACCGGCCAGATCACAATCGAGTCAGGCTATGAAGCTGTGCACGTAGTCGTGGGGTGTGCGGT
AAATTACTGGGAAGAAAACTGGGTGGCCGACGTCATTGTTGGGAATGAGACGTGCCGATTCAAGCAGGGCGCTGGTTTTC
TTATCCCGTTGTCTGTCGATAAACAAAGAGGAACCATTCCATGGGGAGTGAAAACATGGAACACTTCTAGCATTATTGTG
ACGGTAGATATCAAGTGTGCAGTCACAGAGGACGCGACCAACAAGTGGAGAGCTGATACACATGCAAAGCTCATGACTGC
GTATAAGGCAAGATTGCAAGAGTACGAGGAGAAGTTGGCGACTTTGCAACTGCAGCAAGGAATTACTATTGAGGGGAGAA
ACCCTGTCGCAAACCAAGCCACAATAAAACAGGAGTTAAAGAAAAACTGTATCTCCATTATCACCGGACAGCATTTTGAC
CGCTTCAACTCTATTTCAATCGGGCCTTGGGCGTATCCTCAAATCAATCTCTACGAGGCTGAAGCCGAAGGGGAATACGT
TCGATTTTTCGAGCAAGCGTTTGAATGGGAGCAGATAATGTACGTTATGTACCCGTACTTTTGGGGACGTAAGCCCTATT
GGGCGCAGCGACTAGCATTCGAGGACCCAGATCCGCAATTTGATGAGTTCCTTAAAGCAGGCTTCGCCCGAGTTCAAGTC
CCAGCGAGACTTGGATTCGAGGCTGCTATTGACCATTTCCTGCAGTTCGGCGAGCTTTGGAACGGCGGGCCACTTCCGAC
CATATCCAGCGAGCTTTTCCTTCCGATCGCTGATGAGATTGCGGAGAGAGCGCAGAAGCCAGGTGAAGAGATCCCACAAG
GAAAGCCTTGGAAGCTGCGCATTCCTACGCAACTTGTTAAGCTAAGGCAGGACGACAAATTACCCAAGTGGATAAAGAAG
GATGGAGAATGGGTGCCAGATGAGTAAGTTTTTTATAATCGGCACGAAACTTGAGTTTAGAGGTGAGAACATCCAATTGC
CGTTTCGGGATCTTTTTTTTCTTTTCTTTTCTTTTTTTTTTTTCCGGGTGAATTGGTAATATCCCGCTGTATGTCTTTTC
ATGGTTTTCTTGACAGGATGGTTCTCCCAGACATACAGAAGTTCATGCAAAACCCCATTTTGATGACACAAATGGACGGT
TTCAAAAAACATATTATCCCAATCAGAAGTATGTCAATGCAATGCCGCTGAGGCCAATATCCCATAAAATTTGATTTCAC
ACAAGCTGAGTAAGTTGGTTCAAGACATGCCTGCAATCGATATCAAACAGGGCTGGAGAACAGGGGTCGAATTTCTGGCT
AGATTAGTTGGTATTGCAATGTGATTTTGAAATCCTCCTTGCATCATACCAAAAATTTGGCACCGTAGCCAAACCTAAAT
TCCCTCCTTGGCCCCAGTGATCATACTGGAGGCGCTGCGTAGGCCGAGGGAGATGAGCATGATTTCCAAGGCTGTGGATG
TGGGCAAAAATCGGACAGGCTTGTTCAACCCCTCCCAAGCTTCTTGAGTTACACCAGTTCCTCGCCTTCATCCAGGTTTG
AACTAAGGCCCTCCAGGCAGTCAAACGAATTTTGAGCCCCATCATCGGAAACCAGAAAGGTAGAGTACCTTTGAGGTGTC
CCCCGCACCCTCAGGCCTGGGAATCGAAACGGGTAGTTTTACAGCAGAGCAATATGCTTCCTGCTCCTCTTGACTCTTCA
ACGGGCTCGGGAATTTCCTGGGCAGATATAGCAACTCACCGGAAAAGCCAAGGAGATGAGTGAACGTGGAAGCTTTCG

>ucsf_hc.01_1.G186AR.00064
TCACAAGGCTCTGTAGGTAACAACCAGTCATTTTCCAGAGGAGGCATTGCCGAAAGCATAAAGTGAGACTGATGGAATTG
ATGGATTGATCACGAATGCTAGAAGGCGTTCAAAGTTAACGAGGCTCAGACCTTGGCAATGGACAAAGTGGCGTACTCAG
CTGCAGATTGCTGAATAGGATGATCATTTGATAGGGTTCGGGGTCATCAAAAACTTAAATTTTAAGCCGCGTAGACTCAT
CCAGACTCAACGGCTCGCGAAAACCCATGATGCCACCACAACCCTGGCACCTTGCATAGCCCACGACGAGATGGAAAACG
AAAAAAGAAAATGAGGGGGAAGAAAAGAAAACAAAGAAAAAAAAGGTCACCAGATCCATCAGTTCCTCAGCATAATGAAG
AGATCCTGCCTCTCTGGAAACCCAATGTTTTCCATCCTGGATGAAATCACTGTAGCCCATCAAGGTAACTAACTATTTGT
GACATCACGATAAAGCACCATGGAGCGGATCTCAGAAGCCGAGCTTCAGAGCATACTGCAAGAGGCGAAAAATGACCTGA
CTAAACTGCTCACCGATGCCACCACGAACACCACGCAAATTGGCATCGCCCGAGAGCGGGTAGAAATCATGAACGAACAA
TGGACAACAGCACGGCCGCAGGTTGTCGGAACGTATGGTGGAATGGCCGCATCATTGCAGGCCAAAATGAAAAAGATGTC
AATGTGGTACGAGAACGCAACGAATGCAGCCGCAGAGAAGGTGGCATACGAAACGACGAGCTATGATCGATTGAGCAGTC
ATAAAAGGAAGGACGCGGAGCACTACGCATTCGCAAACGCTTGGGCTCGTTCCAAATATGAATTCTTTGTATGGTATAAG
AATGAATATACAGGCGTGACGTCCATCTGGGAATCGAACCCGCTGATCCCCAGGCTGACGGCGGCAATCAGAGATGAGTT
TCAGGCTTGGTTCCAGAAGCAGGTTGTCACCCAGAAACTGCTAGATCAATCTTCTGAATCTGCCATGCACGATTTTTTAA
GTGAGCGGCCGGATGTGGTTGTCCTCCTAAACCTAATTCCCCGTTTGCCGACAACCAAGACGCAAACCCAGGGCACCATC
GACCGCCCGACAGCTGTTACAGCCATCGAAATCACGCTATCTTTGGTGCCGTTTTTAGGAAACGCGATAGCATTGTATGA
AGTGTGGACAGGGCGCGATTTATTCGGCTACGACCTGAGCCCTGTTGAACAAGCCATTCTTGCCGCTTCTATTCTTTTAC
CCATCGCTGGCAGAATGGTTAAAGGGGGTAGGGCACTCTACACAGAATCACGACTCGTCAAACTCTATGGAAAAGATGCG
ACCTCGTGGGGGAAAGTTATGAACGCCTCTGCACGAGCTAGCGAAAAACAAGCGGTAATTCGATCAATAGAGGCTGGGGA
GGAAGCTCTAGCGACGCTCGGCCGAGTTGAAGGAAAAATTGCCCAGGAAGCTGCGGCTGCTGTGAAAGCTGTGGTTACTT
CGCCCGTCGCCATTCCCAATGTGGTGGCACCAGAGACCAAAGTCCTTTGGCAAACACTTTCTAAGAGATACCCAATCTTG
GACAAGTTGGACGAAATCGCCGTGGACAGGATCCTCAGAAAAGGCCCCAATGTAGATCACATCAAAGGACAATTGCTTGA
GGAGCTGGCAGGGTCACATATAATTCCTATGCTGAGGGAACGACATGCTGGATTTGCGTTGGGAGTAAAGGTGCCCAAAG
GAAAAACTTTGGAGTTCGTCCCTGGCTATTCGATTATGGACGCCTCAGGGCGACAAATTACGGACGGCATGCTCGGATAC
ACGGATAAGCAGGTGTTCAATATCCTGGCAATCTTCGAAGCGAAGGCGGGAAGAAAGGGTGCCAGAGAGTTGACCGTGAC
GACGACGAGAGTCGCGAAAATGAGTCAAGATAGCCTCCTCGAAATCAAGGCAGCGGCTAAAGATTTTTGGTTAAATGCAA
GAACGATCGCACGAAACAACAAGCAGCCTTTTTCTAAGACGGTGGCTGACTTTGAAAAACAGCTCCTCAAAACCAAAGAC
AGTGGTCAACTGCAACGGGATCTTGAGCGGCTTAGTCGAAACGCCGGAAAGTCGTTGACCAAGATTTACATCGGTGAGGT
AAATACAGCCGTTCGAATAAGTCCGACCAACACAAAGTTCTTTGGAATCCTTCCACAGGGAATAAGAATCAGCTTAGTGG
AAGCTGAAGCCAAAGCTGCTGGCTTTAAATTTGAAGCATTAGCTGTGCCAATGCACAAAACGGACTTGGCAGCAGTAGCA
AAGGAGCTTGTCCCACATGCAACACAGATGGTGTCGAAAGCTCCGTAGTGGGGAAATATGATGCTGAACGCGCATGCACA
CCAGAGAGAGAGAGGCATAAGAACGTTAAGTCAATGGGTTTCTTCTCTTGCAACATCAGACACCTGTTTATAGGGCCGCC
CGCGGTCAGTTGCAACTTTTGTCAATATCAGAGCCAGGCATGCAGTCTTCGTTCTCAGCATTTAAGTGCAGGCTGGTAGT
CTTTCGGGAACAACATGGGGAGAGCAAGGTCGTTGGGAAGAAACAAGAGAAATGAATAAGTTACAATGCAGAGTGGAAGT
ATTGAGCTTTAGATGACTCAATATGAAAAATTCGGGAATTCAACTTCACCGCTGTTTTGGCCATCTAGGATGTCGAACCA
AACCTGATAGTACCGGAATTCCATCCGCTATGGTGTTGACCAAAACCTCTAAAGGCATTTAGGAAATGTAAGATAGACCA
GAGGCAGAGACCAGCAACTGAACTCTGATTGATGTTCCATCCCTGAGCGCTGGGTTTTTAGTTTAGCCCAGCTGTGGACA
TCTAGAGCATGGCTTTCCTTGATTGAAGGACTCCTTAGTCCGACATACTCAATAAGGAGTTAGGCGTCGTTAATAATGAT
GTTCCATCACTTATCTCCAACGGTGCTCACACGCTCTGATTGTGAGGGTAAAAAAGAGATGATTCGATATCACCTTTGAC
ATCCTGAACCACAGCCAAGGGAAAATTTGTGTGACTGTACCGTCGATAACATTGATACAAGCCATG

>ucsf_hc.01_1.G186AR.00065
GATCTTCCACGCTCAGACCTCACTTCCTCACACGTACAAAGGGCGAGCCACCCAACAGCACAAGTGCTACCGGCCGTGAA
CCCTTCAATAAACCTCTTGTCTATTCATCGCCCCCTCCCTTGTCTTTCCCACACGAAAGGATATCGACCATCATCATGTC
TGACATGACTAACGCAGCTTGGCCCCTTGCCGACCAAGCCATGACCCAGACCATTCTGGACCTTGTCCAGCAAGCCTCTC
ACTACCGCCAGTTGAAGAAGGGCGCCAACGAAGCCACCAAGACTTTGAACCGCGGCACCTCCGAGATTGTGATTCTCGCT
GCTGACACTACCCCATTGGCGATTCTTCTTCACCTGCCGCTCCTCGCTGAGGATAAGAACGTGCCGTACGTATACGTGCC
CAGTAAAATGGCCCTAGGCCGTGCATGCGGTGTCAGCCGTGCTGTCATCGCGGCCAGCATTACCACCAACGAAGCCAGCG
ATCTGAATGCGCAGATTCAGACCTTGAAGGTGAATGTGGAGAGGTTGATGATTTAAGCCTATAAGCTGATGGATATTTTA
ATTTCGGATTTTAAGGATGGCAATTACTGGTGCGCGGAGATTGCTGTGGTGTTTAGGAAGTATGACGATGGGTCGTTCCT
ACTTGCGCCTGGATACTTCTGAGCCGGTGGAAATCGGACTCGGGCTCGTAATTGGCCTACCCTATTTCCAGCTGTGTGTA
AAACCTATCTATTGGAGGCAAAAACCATGAGTAAAATCTCAAAAATTTAAAGGAAATCAAAAATGAAAATTTACCCTATC
CCTCAACCTCCTATTCAATTCCGATCCTTGGTTTCTTTCCGCTGAAATTTTGCTTCTCTCTTCTCTCTATCTCCCTCTAT
TACCACTCTTAGACAGTACGACATACACATTCAACCAAAATAATCGAGATGCAACAAGCAACTCATTTCATATATCTTCA
GCACACTCGACTGCCAACAAATTTCACCCCCCTTCTAACATGATATCAATGAAACTACTTAACATAAAATATTCGACCTT
GAAATACAGAAGTCCGCGTCAAAAGTTCCTTCTCATGCTGGTATATTATTTTATATTTACAAGTACACTCTCATGTAAAT
CTGGTAGGCTTCAAATTGGCTGTGTAGCCTAAGTTCTAGGATATATATATCCATGAAACTGCCTACTGAGTGCCCCAAAC
TCAGTAGGCTGTAATAGGCCATTACTGATCAATGATTATAAGTTGAAAACCAGATAGATTACTAGCGTGAGAAAGAACTT
AGTACCCTCCCCTGAAAACCAGAAAGTCAAAAGAAAAGAAAAGAAAAGAAAAGAGAGAGAGAGAGAGAGAGAGAGAGAGA
GAGAGAGAGAGAGAGAGAGAGAGAGAGAGAAGTACATAAAGCAGTGCAAGGCCACGGACAAAATCACCGAACTAAAGCC

>ucsf_hc.01_1.G186AR.00066
AATCCTCCTGTAACCGAATAAATAATGTACACGCTATATAAAATTCTCCTGGTATAAAACCTCCCCGCTCCGCCGTCTCC
CTTCCTCGGCCTCCTCACCCTCCTCACCCTCCTCACCCCCATCGTCGTCTCTCTCTCGCGCGGACCCCAATCCCGCGGCT
GCTAGTTAGTTGACTACCCGCCAACCGTGGTTCTTTCTCCCGGCGGCGACACCCTGACTGACGACAACTGACGACAACTG
ACGGGCCCATCAGATCGTCTTCAGTGACAGCGACAGCGAGAACGGACCCCCCGCTTTTCTTCCAGACACAACTCGTTTAC
CCCGTGTTTGTGTTTCCCGCTCCCCTGTGCTTGGGTTTTTACGCCGTTGCCCTTCTTGCTGCTGTCGGAGAGAAAATTCG
CGGTCTTTCTTCCCGCCACAGCCTCTCCCCCCCCCCCCCCCCCCGGGCCCTCGGGCATTGGACCACCGGCGCAAATCTAC
AGAAACGCACAGGACAAGATCACCGGGCCCGCGCTCGGTTTCTTTCTTTCTTTCTTTTTTTTTTTTGGTCTGTGCGTGCG
CAAAGAGGAGCAAAGAAAGGACAGACGGAGCAGACGGAGCAAGGCAAAAGACGCAGGAGTATTGATATTCTGAAGATCCG
TATCCGCACTCGTATACGATAGTTATTACGGATTGGCGAGGGCGAGGGACTGGGACTGGGACTGGGACTGTGGGATTGCT
TTGGGAAATTAGGAGATTAGGAGATTTGGAGACTTGGAGACTTGGGAGACCTGTGGGACACAATATCTATATACCGTGAA
GGGAGAAACAGAAGGACCCTAAGAAACAATATACAAAAGAAGATAAATACGTCGATGGAACGCTCGTATCTCTTCTCAGC
GGATCATGTCCTCTCTCACTTCAACGTCACGGAGCAGGCGGGCTTGTCGAGCCAGCAGGTCGTGACGGCGAGGGAGGCGT
ATGGGAGGAATGCTCTCCCTGAAGAGCCGCCAACGCCCCTGTGGAAACTCGTGCTGGCCCAGTTTGAAGATCAGCTTGTC
GTGATACTGCTGGGGTCTGCTGTCGTGTCGTTTGTACTGGCGCTGTTTGAGGGCGGGGATGACTGGACCGCCTTTGTGGA
TCCGCTGGTGGTATGTTTTGCTTTCTCTCATCTCCCTTTCTATTCCGATCTATATCTGTTTATATTCCTTCTCTTCGCTA
GACTACGTTTGTTTTTACTTTACTTTGTGCGTAGGTTGTATTCAATGGCTGACCGTCGAATCAAAATTGCTTGTGAAAAT
TTATTACTATAGATCCTCACCATCCTGGTCCTCAACGCCATCGTCGCGGTTTCGCAGGAAAGCAGTGCCGAAAAGGCCAT
CGCTGCCCTCCAAGAATACTCCGCAAATGAGGCAAAGGTCATCCGCGACGGACAGGTGCAGCGCGTCAAGGCAGAGGAGC
TGGTCCCCGGTGACATCGTGTCTGTTGCGGTGGGCGATCGCATCCCCGCCGACTGCCGTCTGCTCTCCATCCACAGCAAC
AGCTTCCGCGTCGACCAGGCCATCCTGACCGGGGAGAGCGAGAGTGTCTCGAAAAGCACCAGGGTCATCCAGGATGTAGC
CGCCGTGAAGCAGGATCAAGTCAATATGCTCTTCTCTGGCACGACGGTGGTCATGGGTCACGCAACTGCCGTTGTCGCGC
TGACGGGCTCCGCGACGGCGATTGGCGATATCCACGAGAGCATCACGGCGCAGATATCCGAGCCGACGCCGCTGAAGCAG
AAGCTGAATGACTTTGGCGATCTGTTGGCTAAGGTCATCACGGTGATCTGCGTGCTTGTGTGGCTTATCAATATCGAACA
TTTCAATGATCCGATGCACGGCAGTTGGGCCAAGGGTGCCATTTATTATTTGAAGATTGCCGTTTCACTGGGTGTTGCAG
CTATTCCCGAGGGGTTGGCGGTGGTTATCACTACGTGTCTGGCCTTGGGGACGAGGAAGATGGCGGCCAAGAACGCCGTG
GTTAGGTCATTGCCGTCCGTGGAGACTCTGGGGAGCTGCAGTGTGATCTGCTCCGATAAGACGGGCACGCTAACGACGAA
TCAAATGAGTGTGGAGAGGATTGTGTATCTCAATGAGGCCGGGAATGGGCTGGAGGAGATCAATGTTGAGGGCACCACGT
TCGCGCCCCAAGGCAGCTTAAGGAAGAACGGCAAAGCGATGAGGGATTTGGCCGTCTCGTCCTCTACCGTTTTGCAGATA
GCGGAGGTTCTGGCGCTCTGTAACGAGTCCTCGTTGTCCTACGATCAAAAGACGGGCGCATACTCCAGCATCGGCGAACC
CACCGAAGGCGCCTTACGCGTGCTCGTTGAGAAGATCGGAACAGACTCCGCGGCAGTAAACAAGAAGATTAGACAACTTC
CTCCCTCTGAGAGACTTCACATGGCCAGCAGGTACTACGAAAACAGCCTCCCCCTGCAGTGCAAATACGAATTCTCCCGC
GACCGCAAGAGCATGTCCGTGCTCGCTGGTGACGGTGACCGACAGAAACTCCTCGTCAAGGGCGCCCCGGAGTCAATCCT
TGAACGCTGCTCACACGCCATCCTCGGCCCCAACGGCCACAAAGTGGCATTGACCAAGAAACACACCCAGCTGATCTCCC
AGGAAGTCGTGGACTACGGCAACCGCGGCCTCCGCGTCATCGCCCTCGCCTCGGTCGACCACGTTATTCCATCCCCGCTC
TTCCGCACTGCGGAATCAACCAAAGATTACGCCCAGCTAGAACAGAACATGACTCTCATCGGTCTCGTCGGCATGCTTGA
CCCTCCGCGCCCGGAAGTCGCCGCCTCGATCCGCAAATGCCGCGAGGCTGGTATTCGCGTCGTCGTCATCACCGGCGACA
ACAGAAACACTGCCGAAGCCATCTGTCGCCAGATAGGCATCTTCGGCCCGCACGAGCAGAACCTCCAGGGCAGATCGTTC
ACGGGCAAGGAATTCGACGCCCTCAGTGACGCCGCCAAGATCGAAGCCGCCAAAAACGCCTCGCTTTTCTCGCGCACGGA
GCCTTCGCATAAGTCCCAGCTGGTCGACATTCTGCAGGCGCAGGGCCACGTCGTGGCCATGACGGGCGACGGCGTCAACG
ACGCGCCCGCGCTGAAGAAATCCGATATCGGCATCGCGATGGGCTCGGGCACGGACGTCGCCAAGCTCGCGGCCGACATG
GTCCTGGCTGACAATAACTTCGCCACTATCGAGGTCGCCGTCGAGGAGGGCAGGTCCATTTACAACAACACCCAGCAGTT
CATCCGCTACCTCATCTCCTCGAATATCGGGGAGGTGGTGTCGATTTTCCTCACAGCCGCGCTGGGCATGCCCGAGGCGC
TCATCCCCGTGCAGCTGCTGTGGGTTAATTTAGTCACGGATGGCCTACCGGCGACGGCGTTGTCGTTTAACCCGCCCGAC
CACGATGTGATGAAGAGGCCGCCGCGGAAGCGCGGGGATCCGCTCGTGGGCGGCTGGTTGTTCTTTAGGTATATGGTGGT
GGGCGTGTATGTGGGCGTTGCGACAGTGCTTGGGTATGCGTGGTGGTTTATGTATAATCCCGCGGGGCCGCAGATTACGT
TTTGGCAGTTGACACACTTCCACAAATGTCCCTCCCACTTCCCCTCCGTCGGCTGCGAGATGTTCACGAACGACATGTCC
AAGTCCGCCTCGACGATCTCCCTCTCCATCCTCGTCGTCATCGAAATGCTCAACGCCATCAACTCTCTCTCCGCCTCCGA
GTCCCTCCTAACCTTCCCATTGTGGAACAACATGATGCTCGTCTACGCCGTCGCCCTATCCATGGCGCTCCACTTCGCCA
TCCTCTACGTGCCGTTCCTGCAGGGCCTGTTCTCGATCCTGCCACTTGATAGGATGGAGTGGGTGGCTGTGCTGGCCTTC
TCGGCGCCCGTAGTAGTTATTGATGAAGTCTTGAAGTTTTTGGATCGGAGGTTTTATGATGGGCGTGCGGAGATTGGTGG
GGATGCTCTCTCCTCCTCGTCAGCGGGGAAGTATCAGAATGGCGTGGCGAAGAGGAAGGGTGCGTGAGAGGGGTGGGAAT
GTGGTGATCTCGCAGATTATCTCTTTAGTGTGTATTTTGTGTGAGAGGACGAAGGGGCGGACCGCCTGAGGAGAAAGAAT
GGAAAAAAAGGGGGGAAAGGAAAAAGAGAAAGGAGAAGGAGAAAAAAAAAAGATACTCGTGCGTCCCTTTGATTTTTTTT
TTTTTTTATCTGATTGATTTTCTTGTTTGTATTTTTCTACGCTTATACATATTTCTGGTCTGGTTTTATTCTCACTCACA
AAATGTGTTCGTGGCGGTGGTTTTTTTTTTTATTTCATTTTATTTCATTTTATTTCATTTTATTTCATTTTATTTCATTT
TACGTTTTTCGTTTTTCGTTTTTCGTTTTTCTTTCTTATCCGTTTTATAATTTTGCTTCCTTTTGAGATATTTTCATCTG
CTTCTTTCTAGAAGTATTGTTGATTCCGTTCATGCATTTTCCCATTCCATTCCATTCCATTCCTTTCCTATCTCTCTCTC
CATCTTTCATATGCTTGTAAACCACCAATGTTTAAAATTAAAATATCCTGCACATATTACATAGAGAATAGAAAAAGACC
GATGCGTCACCAGAGACGGGA

>ucsf_hc.01_1.G186AR.00067
AAACTTCTGCCTCAGCCGCCGTCTTGTTGTCTGCCCATCCTCCTCCCCATCTCCAGCCTTGCTCTCTGTCCCGCTGCTGA
CTGCCTCTCCCCCATCGCTCCGTTCTTCCGCTCCTGCACTCTGCTCTACGCATCTCGATCGCCCGTCGTTCCTCGTCGTT
TCGCACCATCTCCCACAATGACCTCAGAACGTGATAACAAGACGTTTCTTGCCAGGCTCTGTGAGCAGGCCGAACGCTAC
GATGAAATGGTTACATATATGAAGGAAGTTGCCAATCTGGGCGGTGAACTTACCGTTGATGAGCGCAACCTTCTTTCCGT
TGCCTACAAAAACGTTGTTGGCACCCGCCGTGCTTCCTGGCGCATAATCTCCTCCATCGAGCAGAAAGAGGACTCGAAGG
GCTCTGAGAAACATGTTGCTATCATCAGCCAGTACCGCCAGAAGATCGAGGCTGAACTCGAGCGCGTCTGCCAGGATGTC
CTTGATGTTCTGGATCAATCCTTGATCCCCAAAGCCGAATCCGGTGAATCCAAGGTGTTCTATCATAAGATGAAAGGTGA
TTACCACCGTTACCTCGCCGAGTTCGCTTCCGGTAACAAGCGCAAGGTTGCTGCGACTGCTGCCCACGAGGCTTACAAGA
ACGCTACTGATGTTGCCCAAACTGAGCTGACGCCCACCCACCCCATCCGTCTCGGCCTTGCCCTCAACTTCTCCGTGTTC
TACTATGAGATCCTCAACTCTCCAGACCGTGCCTGCCACCTGGCCAAACAGGCGTTCGATGATGCTATTGCTGAACTCGA
CTCCCTATCCGAGGAGTCGTACCGTGATAGTACTCTGATCATGCAGTTGCTCCGTGACAACTTGACTCTGTGGACCTCGT
CCGACGGTGCTGAGCCCGAGACCACGCAACCTAGTGAGCCCAAGGACGATAAGCCAGCTGAGGCTTCCGAGGGCGCCGAA
GGTGCTGCTGAAGGTGCTGCTGATGCGCCTGCAGCAGAGGAGCCGAAGAAGGAGGAGGAGGCTGTTGCTGGCCCTTCTTG
AGGTTGACAAGGCAAATCCCGCTACCTTTCCCCCTACAGTTTGCGCAAAACAAAGCCATACTGCAGGTGAAGTGGTAGGT
ATATCGGAATGTCCTGTTAAACACACAAAAATAAAACAAAAACCAAAGTATCCACAGTTGTCCCAAAAGAGCAAGTAAAA
GAAAAAAAAAAAGTTAAAAAAAAAGCAAAAAAAAAAAAAAATAAAAACACAAGGCGAGGAAGAAAGAAGGCAAGGGAGAT
GTTATGTTTCTTTTTGTTTTCGATGAAAGGGATTGAGTCGATTTTATGGCGTGGGCGTGGGCGTGGGCTAGGTATGTATG
TGTGTGTATGTGTGTGTGTGTGCATGTTTCGCAACCAAACTCCAGGCCTCTCTCTCCTTGCCTCAAGAGACATGAGACAA
GGCGGACGCCCTTGTAGGTACTCTCAAGGGGGGTGGGTGATGTTATCCATCTTTAGTTTTGACCAGGCGGCGTTTGCTAC
AGTTTGAATTGGAGATTTGCGAAGGGGAGGAATGGGGAAAGAATGGGAGGGGGAAACGATGATAATCAAATTAAAAAGAA
GAAAGACAAAAAAGAGAAGAGGCTGATAATGGAAAACCTGGGGAATATTTTTTTTTCTTTATTTTTCTCTATTTTTCTTT
TCTTTGTTTCCTTCCTTGTTTTGCGGTCTTTAATAATCAAGCAATCAACAATATCCCCCCTGTTCTCCTGTTCATTACCT
ACTATTCCCTTTGTCGTGCAGCTCGCTCGTCCCAGCAGAGAATCGGCTCCCCAGTGTTTGGTCTTGGTTGTGGAGAGGAA
TAAGGGAAGAGGAAGAAGAGGAAGAAGCATGTTCCCAGTGTGTGCCTCACTTTGATTATTCTTCTCTTTGTAACCTTTCA
TCTCCCATTCCCCCCCTCCCCTTCTCCCCCAGTTTTCTCCCAATTTTCTTTCCAAAATACAGCTCGCTCCCCTGCCATCA
CTCTGCCCGCTCTATCTCTACGTCTTGGAGACCTCGTCCCCTCCCGCGCCCCTGTCCTCGCCTTGTTTGAACACCTTTGC
CCTGCCCTGTCCCTGCAGGTCCTTCCCCCAATATCCCCGACTACATCCACTCTGGTCAGGAAAGCCACCGCCTGGTGTCC
TGGCAGCATTGCCAACTCTCCCCCGTTGTGTTTCTTGTGTGCTCTAATATCTATCTGTTCCCCCTGTCCTGCCCTCGATT
AGTTTGCAGCTCGGCTCAGCTCGGCTTAGCTATCTCATCCCGTATTATTTTTTATTTTTTTTAATTTTAGCCAGGTTAGC
TTTTATTATATCCTCCCCTATATTCTCTTTTCTCTGTCCCCTTCTCCTCCTCTTTCTTCTCTTTTGTTGAGAGTTGAGTT
TGTTGGCCCAGACCGATGTTTGGTTCCCTTGGCTCTTGTTCTTCACGCCGGGTCTTTCGCTCTCTGAGAAACACAGTAAC
TACAGTAGACACAGACGCAGACGGGGGTATCCCTCATCCCTCATTCCTCGTTCCCGGTGCTCCCTGCTTGTCCTTTCCCT
CCATCTCTCTCTCTCCTCTGCTTACGTCTGCGGCTAGATGCTGACAAAGCAGGATCTCGGCGCCCAGACCTTCCACCGTA
TTCCAGAAGCCTTGGCAAGACGAGAAAAGAACACGTTGAGGCTTTTGGCGGCGGCCAATCAGCGGCCAATCAGCAATCAA
CGTGCGATCCGGCAGATGGAGATGGAGACATAGATGGAGAGACATAGATGTAGAGATATAGATGT

>ucsf_hc.01_1.G186AR.00068
TATCTATGCATTCTCAGCCTCGCCGCAGCCCTTTTTCGTAGACTGGAAATCCCCGCGTCGCCATATCTACTACATACATT
GCCTAGTACTTGCACCTCTGTTCTATGGAATGGAAGAACCCAAGCCCAGCAGTCCTCGTCTTCCCCCGAACTGCCCTTCA
TCCGCGTTGCTCTGTGCCCGACGTGCCCTGCATTGCGGTGCTAACCCGTCCCATCCTTCCATTCCAGCAGACTCCACGCG
TAGACATTGGCCTGATGCATTTCACACCCAATTTCCAACATCAATCGCTCGGTTTTAACCAGCTGGTATGGCTATAGCAA
TAGCCATCCTTGTGCTTTTTTAAACTAAAAAAGAAAAAAAGAAAAGCAAATTCCACACCTCCAACCAGATAATGGTTTTA
TTTTTCACGTAGGTTTTTGTTTTTTCGATACGCATTTTCGTAGCCTTGGAGCCCTTCGAAGAGCATGTGATGTAAAACGG
AATAATAGTTACATCGCCCGCAATCACGACATCAACAGAAGTGATCCAAGGGTTCTTTTAATATGCAGCGTACAGAAAAG
AGAAAAAAAGAAGAACCAGAATAACCAAAATTTACGATAAAGGCAAACGGACTTCGAGCGCTCCAGTCATCGCCTTGATA
TC

>ucsf_hc.01_1.G186AR.00069
TGAATTTGGCCCTATCTGAGCAACATCCAACCTTCAAGAAGTGGAAATCTGGACTTGAACAGGGCATAGTTGACCTGCTA
AATCGCCACTCAATCCACTGGAAGACTCTGGATCTTGTAGATAGACGATCTGCAAGGTACGACGACGATGGAAAAACAGA
AACAGTTATAGTTCCAGCAACCAGAGACATTCCAGATAGATCATGGCTGAATGCTTGCCTTGACATTCGCAACTTATTCC
AACTCCACAATCTGCCTACCCTCAATATTGAGATCATTGACCCACAAGCAAGTGCGGAAAGATACACCTTTCCTGTTTTT
GAGGATGACAAAATTTACCCCAAGTGGCATGACTTATCTGCACGTATTTGTGAACTTATTGGAATGGAAGGCTGGCTGTC
TCTGGAGTGTTTTCGAAGAGGCACAAGTCCAGATCGCCAAAATAATCCACCCACAATTGTTTTATCCATCCCTCTGGATG
CACCAAGAACATGGAAGGCAGAACGTGATCAGATTACTGCATTATTAGATGATGAGGGTCTCCAGGAGGTAGCTGTTGAA
GTTGTACGAAGTTACATTTGGAGAACAACCGATATGGACCTCACAAGCGTTATCCTCCCGGATAATGCCTGGGAGCAAAA
AGCACAATTGGGGATGAGCATCGCGCCGCACGGCTCAGATTATAGTGGCTCTACATTTGGTGGTTTCCTCCAACTGTTAC
ATCCAAGTACCAAGCAGTGGAACACCTTTGGATTAACATGCTACCATTGCGTTGATTCAGAGGAAGGGAGTAATGACTCC
TCTCGCTTGTCTAAAGATGTCAAAGAATGGAGGGAGACTGGCATGAGAGTTGACCAAGCGAAATCTGCCAATATCCTGAT
AGATCAGCCAGCGCTAAAGGATCACATGAAGAGAATGGAACTGATTGAGGAAGCAACAGAGGATTGGATGAAATCCCCGA
TACGAGAACGCATAGAAGCTGCCGTGTCAAACAATGAATTTATCACTCCAACAGATGAAGCCCAGTATAAACGCTTCCAG
GACAATATAAATCAGCTTCTCACTATCAAACACAAAGCTGAAAAGTTTTTTGCCGCAGGAGATGCCCTTCTTGGAAGAGT
TTCTGCTGCTTCTAGGTACAGATTCACCTCCTTTCCCATGAAAAGACAGCTAGACTGGGCCCTAATTGAGATTGTTACAC
CCCGTATTGGTAGTAACAACGTACCGCCCACTGGATCATATAGAGATGGATTCGCAGACTTTTCGGGACAACTTATGGAG
CAGTCCTCTGTAAATGACCCTCCTCACGGCTCAGCTTTGTACAAAATTGGCCGGCGGACCAATTTCACCAGCGGAAGATA
TCAGGGATTGCACAGTGTGCACCTTGAGTCATGGAAAACTGACAAAACTGACAAGAAGGCAGTGGCTGTGATGGAGGAAG
CAGCAGTTACAGACAAGAATGGATTACAGTTCTGTGCACCAGGAGACTCCGGATCATTTATATTTGATGTGGAGACGAAA
TTCGTAGGGCTTTTGTTTGCAGGGAATATGGAAACTGGGGTGGGATACTTTACCCCTGCAGCGATCTTGTTTGAAGATAT
CAAGGCGATGACTGGAGCGCTCGAAGTCCGTTTGCCTTTATCGTAAATTTTGGTTATTCTGGTTCTTCTTTTTTTCTCTT
TTCTGTACGCTGCATATTAAAAGAACCCTTGGATCACTTCTGTTGATGTCGTGATTGCGGGCGATGTAACTATTATTCCG
TTTTACATCACATGCTCTTCGAAGGGCTCCAAGGCTACGAAAATGCGTATCGAAAAAACAAAAACCTACGTGAAAAATAA
AACCATTATCTGGTTGGAGGTGTGGAATTTGCTTTTCTTTTTTTCTTTTTTAGTTTAAAAAAGCACAAGGATGGCTATTG
CTATAGCCATACCAGCTGGTTAAAACCGAGCGATTGATGTTGGAAATTGGGTGTGAAATGCATCAGGCCAATGTCTACGC
GTGGAGTCTGCTGGAATGGAAGGATGGGACGGGTTAGCACCGCAATGCAGGGCACGTCGGGCACAGAGCAACGCGGATGA
AGGG

>ucsf_hc.01_1.G186AR.00070
TAGGCCAAAGTCTCCTCTTACTTTCATTTTCCTTTTTCTCGGTCGCCAAAACCAACTTCCTTTTATATTTACTAATACTT
AATGTGATGCACCCATGATGGTTGACATCTGGGACAAGGCAAATAGTGAGGAGAGTCTTCAGTTTCTGATATCGAATCAC
AGGAGTGTCTGAGGAACCCCTGCGCGAGATGACCCTGAAACACCAGCATCTGCTAAGGATTTGTTTCTATACCGAGCAAC
CAGTGCATAACTTGCAGATTTGATGAGCTATTATCCTCCCTGATATTCTGGATTTTTCTTGGAGGATGTTCAGTTTAGCT
TTGTGGGACGTTTCCACATCTCTCAAAATGGTTGTTGTAGATAATGTCCTACAACTTGCGGCCGATCAACAACGCTGCAC
TTCACCACTTCACCAGCTCACTTCACCGCCGTCGGTTCCCAATAACACCCCCTCCCTATCTTGTCCTTGCTTCCACATCT
GCCTTTCTTTCTTCTCTGTGGAAGCACAGATCAACAAGCAGAGTGTTTTGAGCTTTCAAGTACCCCCCTCATCAACGACA
AGATGTCTTCAGTTCCTGGC

>ucsf_hc.01_1.G186AR.00071
TGCAGCTTGGCTAAATTCCATAATCTCTAAACTGTAGAGATTTTTATATAATTACTTATATATACTGGTATATATACTAT
ATGTACTGTACGTACCTCCGTGGGCGTGTTTAGCTGGAGACAAAAGTGTTCCTCTCTATCTCGGTTGGCACTGGAATAGT
TTTAAAAAAAATCAATCCATCCATCCCACTCCGTATACATGTATATAGCAATGACTCCAGGGATTTCTTTAAAACAATGA
CTTCAACCATCATTTCCTGGCCGTGTATATATAGAGAGGGGGGATTTCGGAGGTCATTATTTACTGGGC

>ucsf_hc.01_1.G186AR.00072
TAGACTTGGTAAGGAAGCAGGGGATGGTAAGCAAATAAGGGGACACTTCAACGACGAGAATAACGAGATTATTGATATTT
CTGAATAACGGGAAGAAAGAATTTTTGGCAGTAGAGGAGGTATTAAATTAGCAAATAAAAAGGGGCCCTGAAACTTTGAA
ACAGGGCAGCTGGGGTGGATAAGCGGGTTTTATCTGTAAGACGTTCTCTAAAACTGTACTAAAATGAGAAAGATGTTGGC
AGGCCCTGTAGAAAATGTGTAATACCGGATAGAAAGGGAAAGGCAAATAAAACAAGAAAAAAAAATGAAAATGAAAAATG
GCAGGAAGGGAATTACTACGGACTTGAGGCATAATGGGTTCTGAAAGGCAATCTAGGGGGGGAGAAGTGAGAGGGAAACA
ATATCATCCATCCGTCACCTCTCGGAATATAGATATGAAAACAACCTGAATGAAGAAAAAAAAAAAGAAGGGGGAACGGG
AGGGAGAAGAGGGAAGGGGGAGAGAGAAATCACATAAAGTCATCATCACCCAAATCATCCCCATCATACGCCGTGAGATC
AGCGCCG

>ucsf_hc.01_1.G186AR.00073
TTCTATAACCACTAAGTTAAGCCCTAGCTAACTATTGGAGGTGCTTATCTTATCGGCCCTACCGAAAAAAGCTTAGCGTA
TCTCATCCAACCCACATGCAATTCTTTGTAGCGAAACGAAGCCGAAAAAAACATCCCACACTCACATTTATATCAACCAT
CTACGCCCCCATACCCTGTACTGCCGTTGACTGCTCCTCACTACACTCAAAGTCCCCTCATCGAGAACCCGCAACACACA
CAAGAGCTCTTGCTACCATCAGCTGTTTTCAGGAGGCCATGGCGCCTTCAAAGTGGGACGATGAAGAGGAGAGTACACCC
CCCTCCTCCCCTCCTCTTGTTTCAACAACGACACAGAGACGCAAGTTCGATGACGAGGAGGATAGCGATGATGTAGTCGA
CGACTGGGAAGCCGCCGAAGACTCCGAAGTCGAGCGCGAAAAGGCTGCCAAAGCCGCCGCAGCGAAAGCAAAAGCCGAAG
CCGAAGCGGCTGCGAACAAGAAATCCAAAACCCAACGGATACAAGAGCGCAAGGAGCAACGGCGGCACGAACAACTATCC
AGCGACGACGACGATGATGATGACGATGAAGACGAGGCCGCCGTGCGCGCCCGTCTCCGGCGCACAGAGAAGGACGCAGA
CCTCGCCCACGCCCAGGACCTCATTGGCGACATCGACCTGAACCGCACCCGCTCCACCATTCCGAAAGCCGCCGTCGTCA
TCGGCGACAAATCTGACCCGACCAAATCTATAGACCTCTCCGCCATCCCCCTCTTCAAGCCGGGGACCAAGACGCAGTTC
GCAGAGCTGACCGACGCGCTGATCCCGCTGCTGACAGCCCAGTCGAAGAAGCCGCAGTATGCCATGTGGGCTCAGGATTT
CGCGAAGAAGCTCGTCAAGGAGTTGCCGAGCGGGGATATCAAGAAGATAGCGAGCGCGTTGACGGCCGTGGGGAATGAGA
AGCTGAAGGAGGAGAAGGCGGCGGATAAAGGGGGGAAGAAGAGCAAGGCGGCCAAGACGAAGACGAGCGTTGTGGTTGGG
AGGGATGTTGGGGGCGCGCGCGGCGCTGATCTCACGGCGTATGATGGGGATGATTTGGGTGATGATGACTTTATGTGATT
TCTCTCTCCCCCTTCCCTCTTCTCCCTCCCGTTCCCCCTTCTTTTTTTTTTTCTTCATTCAGGTTGTTTTCATATCTATA
TTCCGAGAGGTGACGGATGGATGATATTGTTTCCCTCTCACTTCTCCCCCCCTAGATTGCCTTTCAGAACCCATTATGCC
TCAAGTCCGTAGTAATTCCCTTCCTGCCATTTTTCATTTTCATTTTTTTTTCTTGTTTTATTTGCCTTTCCCTTTCTATC
CGGTATTACACATTTTCTACAGGGCCTGCCAACATCTTTCTCATTTTAGTACAGTTTTAGAGAACGTCTTACAGATAAAA
CCCGCTTATCCACCCCAGCTGCCCTGTTTCAAAGTTTCAGGGCCCCTTTTTATTTGCTAATTTAATACCTCCTCTACTGC
C

>ucsf_hc.01_1.G186AR.00074
AGGGCAAAAGAGCTCGATCACCACCAGCGCCATGCTGGTAGCAGAGGGGACGAACCGATCCAAACCCCCAACAAAAAGGA
GGGCATTGAGTGGAAGTGGTGGTGGATTACGTTTCAGAGTCACGGACAAACCCGCTTCCCAAGCAAAATACTCGCCGTCG
GCAGAACGCGTGCTCATATAATGTAACGCATCAATAAGAGCTTTCAAGCCCAACTTTTCCTTTAGACTGCTCTACCTGGT
TATCACCAGACAAACGGCGACGAGCCTTCTGCTGTCAAAGTTTAATCTCAACATATTTTCGCTCTCCAGAATGGAATCCG
TTTCGAGCCTTTTCAGTGACCAAAGTTCACTCAGCAGTGTCCCATCTGACTTCAATGAGCATGAAGCAGAGCAAATAGTC
GAGGTCTACCAGCCCAGGAATAACCAAGACCTGACAAAAGATATACTTTCCAGCTTTCTTCGTTTCTTACCTGCAGAGGG
AAGAACGACATTGGCAAATTTTATCGTGAATACAGGCAATAATCACGAATCACTTTACTCCCTGAGCCAGCACCTCAAAA
ATGCCATTTTAATACCGATGCGTGCTAGAGGCGCCACCCCATCTATATCTCCCTCGCCCTTTGATGACGAAGAGGAAATA
GGGAATGTGGCGGCTACAATGGATGAGTCAGGAAGCCGAAAGGACCAGACTCTCCTCAAGAAATTGTGCCTTGAACGGGA
CAATTACCGTTGTATGGCTACCGGGATCATTGATAGCGATGCAGGAACACAGGAGAACCCTGGGCCAAAGGCACCCACAA
ACCTCTGTCATATTATCCCATTCTCCTTGGGCAAATGGAACAAGTCAACTGAACACCAAATCGCCCAAGTTTGGGCCACA
TTGGGGAAATTATTCCCGGCTATTGGGCTTGGACCAGGGGAAGTCAACGATCCAAAGAATTTGATGACATTGTGGGATAG
CGCACACTCAGCCTTTGCAGCCTTTTCTCTAGCATTCGAACCGACGGGCGAGCCGAACCAGTATAGGATGCTCATGCTAG
GCGAACGGCATACTGTTTTACTTCTCCACCTCCCGGCGCCTCAGGGCGGTCCTAATGGACCTCGACTTGTTACCTTCGAC
AGGCATGGTGGTACTACCATCGATCTCCCAAGCCCTGCACTTCTTCAGATGCACGCTGCACTTGCAAAAGTATTGCATGC
ATCGGGAATGGCGAAATATATGGAAGACCTTGTGAGAGATGGAGACGAGATTGGATGTCTTGCACCAAGTGGTAGATCGA
ACTTATCGGACTTGCTGCTGTTGAAGATGCTAGGATCTCGCTGCGAAGCGGTTAATTAAATGACTTTTTATTTCACTTTC
TTTTTGCCATCCTACTTTTACATTTTATTTGTTCATGATTTATGTATTAATGAGCCGTGCAATATTTTGA

>ucsf_hc.01_1.G186AR.00075
TAATACTAGTATCTTCCGTGCTTGTTTTGGCTGTGGGCTCCCGTTGGCCTGGGTGGGTTGTTTTGGAGGGGCATCCAAAC
ATCATATCCAACTAAATAAACAGATCCCCAACCACAACAGCCTCAACTTCCTGAACCTCCCAACTCCTCTCCTTTCTACA
ACCCAACTCCTCTCCCTACACCGTGCTACCTCCCCGGCATCCTCATACTCCCATATCCCTCAATTGGCTTATCATCGCAA
ATTACGTAGAAAATGGCGATTACCAAGATCCATGCCCGCTCGGTCTACGACTCTCGCGGAAACCCTACCGTTGAGGTCGA
TGTCGTGACGGAGACCGGTCTTCACCGCGCTATCGTCCCATCCGGTGCCTCGACTGGTCAACATGAGGCCTGCGAGCTTC
GCGATGGTGACAAGAGCAAGTGGCTCGGAAAGGGTGTATTGACTGCCGTAAAGAATGTCAATGAGACCATTGGCCCCGCG
ATCATCAAGCACGGCGTCGATGTCAAGGATCAGTCGAAGGTCGACGAGTTCCTGAACAAGCTCGACGGGACCCCGAACAA
GTCTAAACTCGGTGCCAACGCCATCCTCGGGGTCAGTTTGGCCATTGCGAAGGCCGGCGCTGCTGAGAAGGGTGTCCCCC
TCTACGCCCACGTTTCTGACCTTGCCGGCACCAAGAAGCCATACGTCTTGCCTGTCCCGTTCCAAAATGTGCTGAACGGC
GGTTCTCACGCTGGTGGCCGTTTGGCTTTCCAGGAATTTATGATTGTTCCAAGTACTGCCCCTTCGTTCTCTGAGGCCCT
GCGCCAAGGGACTGAAGTATATCACAAACTGAAAGCCCTGGCCAAGGAGAAGTATGGGCCCTCTGCCGGCAACGTTGGTG
ACGAGGGTGGTGTTGCCCCCGACATCCAAACAGCCGAAGAGGCTCTTGATTTGATCACCGAAGCCATTGAGCAGGCTGGA
TACACCGGCAAGGTCAAGATCGCCATCGATGTCGCCTCGAGCGAGTTTTACAAGACCGATGAGAAGAAATATGATCTCGA
CTTCAAGAATCCGGATAGCGATAAGAGCAAGTGGCTCACGTATGAGCAGCTGGCCGACCTGTATAAGCAGTTGGCTAGCA
AGTATCCAATCGTCAGCATTGAGGATCCCTTCGCTGAGGATGATTGGGAGGCCTGGAGCTATTTCTTCAAGACAGCCGAT
TGCCAGATTGTTGGCGACGATATAACCGTCACAAATCCTCTCCGCATCAAGAAGGCCATCGAGCTCAAAGCCTGCAACGC
CCTTCTCCTCAAAGTGAACCAGATCGGCACCTTGACTGAATCCATCCAGGCCGCCAAGGACTCTTACGCAGCCGGATGGG
GTGTGATGGTCTCCCACCGCTCCGGCGAGACGGAGGATGTCACCATTGCTGATATCGTCGTTGGTCTACGCGCAGGCCAG
ATTAAGACCGGCGCGCCCGCACGCTCAGAGCGGTTGGCGAAGCTGAACCAGATTTTGAGGATTGAGGAGGAGTTGGGATC
TAATGCGGTCTATGCGGGGGAGAAGTTCAGAAACGCCGTGGAGATGTAGATGGCGAGCAAAGAGGGGGAAAAAAAATTAC
TCCGTGGGCTTTTGTTGATATGAAGGAATGTTAGGAGAGGCTATTGGGTAGTAGCTATGAAATAACATTGCAACCCGGAA
TTAATGGATGGATATCCAGTGGAAAACCGTTTCTTGGCCCTTTTGTCCTTTTGGCTTGGAATGTTGTGATTTAGTTATCT
GCAAGCCGTGGGACCGTGGCTGGTGGGCATGTAATCAAGGATACAAAGTGCAACAAAGGGATTGAACAAAAGTTGTGGTG
GGACATGTAACTTAATAAAATAGTACTACTACTGCTCCTACGAGTTTAAAATGTGCGGACAATAAAAAGGAAAGAACAAA
AATTATGTCGTG

>ucsf_hc.01_1.G186AR.00076
ACATTGATATCAACATAACACCTGCGCTCGTCTTTCCCACAGCTACTCCGTCGCATACACAGCGTATATACCCCTATCGG
CTGTGTCTCCCTGTTGTCTTCTTTCATCCCCCCGTTTCCGCCCTCCAAGCCTCCAGCTCATCCCCCAACGCATAGCAATC
CTCCGCCATGGAAGGTGTTGACCCCGAACGCGAACAAGCCCTCGAGGAATACAAGAAGAGCCTCCTGGAGTCAAGAGAAT
GGGAAGCAAAGCTGAAGGATCTCCGGCTGGGTATAAAAGACCTTCAAAAGGAGTTTGACACCACAGAGGATAATATCAAG
GCGCTGCAGAGTGTTGGCCAGATCATCGGCGAGGTTCTAAAGCAGCTAGACGAGGAGAGGTTCATCGTCAAAGCCTCTTC
GGGTCCCCGATATGTCGTCGGCTGCCGCTCAAAAGTCGACAAGGCAAAGCTAAAACAAGGCACCCGCGTCGCCCTCGATA
TGACCACCCTCACAATCATGCGCATGCTGCCCCGCGAAGTCGACCCTCTGGTCTATAATATGTCTCTCGAAGATCCAGGG
CAGGTCAGCTTTGCAGGAATCGGTGGCCTGAACGACCAGATCCGAGAACTGAGAGAGGTCATTGAGCTGCCACTGAAGAA
CCCGGAGCTGTTTTTGCGTGTGGGTATAAAACCGCCCAAGGGTGTACTTCTGTACGGGCCGCCGGGGACGGGGAAGACGC
TGTTGGCCCGAGCTGTTGCGAGCTCGCTGGAGACCAATTTCTTAAAGGTTGTCTCCTCCGCCATCGTAGACAAATACATC
GGCGAATCCGCTCGCCTAATCCGCGAGATGTTCGGCTACGCCAAGGAACACGAACCCTGCATCATCTTCATGGATGAAAT
CGACGCCATCGGCGGCCGCCGCTTCTCAGAGGGTACCTCTGCCGATCGCGAAATCCAACGCACACTCATGGAGCTCCTCA
ACCAACTCGACGGCTTCGATTACCTGGGTAAAACCAAAATCATCATGGCGACCAACCGGCCGGATACGCTTGACCCTGCG
CTCCTGCGAGCTGGGCGGCTGGATCGGAAAATCGAGATCCCCTTGCCGAATGAGGTTGGGCGGTTGGAGATTCTGAAGAT
TCATGCGAGTGGGGTTGCGATTGAGGGCGAAATTGATTTTGAGAGCATTGTGAAGATGAGTGATGGGTTGAATGGGGCCG
ATTTGAGGAATGTGGTTACGGAGGCCGGCCTCTTCGCCATCAAGGACTACCGGGATACGGTGAACCAGGACGATTTCAAC
AAGGCTGTTCGCAAGGTTGCGGAGTCCAAGAAGCTGGAGGGCAAGCTAGAGTACCAGAAGCTGTAATGGGGGCCTTTTCA
GTTTGATCGTTCTTTAGTTTATTCTCCCCTACATTTCACCCCATTCTTGATCTATCTTCTGGTTCAGGTCCTCCGGCCCT
TCCCCAAACATTTTCCACGTCCTGTAAAGTAGACTGTTGCATAAATGAACTAGACTACATTGCAATGCATTCTTAACTGG
CTGGCTCCCGCATTGTTCAAGGGGTCGTTATAGCATTTCTTCTTTTCTGCTGGAAGAATACCCTCTGAGTAGCTATGATG
CGCCGTAAATCTGAAGATATTTAGTTTGTTAGTTTTAGACAGTCGGGAAGGACAATCCGGCAAAAACGCCAAACACGCC

>ucsf_hc.01_1.G186AR.00077
TGATAATTCAGATGAAGGAATTGAAACGAAAGATGCGTTGTCGCGGTGGATTTACGGCGCATCATAGCTACTCAGAGGGT
ATTCTTCCAGCAGAAAAGAAGAAATGCTATAACGACCCCTTGAACAATGCGGGAGCCAGCCAGTTAAGAATGCATTGCAA
TGTAGTCTAGTTCATTTATGCAACAGTCTACTTTACAGGACGTGGAAAATGTTTGGGGAAGGGCCGGAGGACCTGAACCA
GAAGATAGATCAAGAATGGGGTGAAATGTAGGGGAGAATAAACTAAAGAACGATCAAACTGAAAAGGCCCCCATTACAGC
TTCTGGTACTCTAGCTTGCCCTCCAGCTTCTTGGACTCCGCAACCTTGCGAACAGCCTTGTTGAAATCGTCCTGGTTCAC
CGTATCCCGGTAGTCCTTGATGGCGAAGAGGCCGGCCTCCGTAACCACATTCCTCAAATCGGCCCCATTCAACCCATCAC
TCATCTTCACAATGCTCTCAAAATCAATTTCGCCCTCAATCGCAACCCCACTCGCATGAATCTTCAGAATCTCCAACCGC
CCAACCTCATTCGGCAAGGGGATCTCGATTTTCCGATCCAGCCGCCCAGCTCGCAGGAGCGCAGGGTCAAGCGTATCCGG
CCGGTTGGTCGCCATGATGATTTTGGTTTTACCCAGGTAATCGAAGCCGTCGAGTTGGTTGAGGAGCTCCATGAGTGTGC
GTTGGATTTCGCGATCGGCAGAGGTACCCTCTGAGAAGCGGCGGCCGCCGATGGCGTCGATTTCATCCATGAAGATGATG
CAGGGTTCGTGTTCCTTGGCGTAGCCGAACATCTCGCGGATTAGGCGAGCGGATTCGCCGATGTATTTGTCTACGATGGC
GGAGGAGACAA

>ucsf_hc.01_1.G186AR.00078
ATTTCATGAGAAAGAAAAATTCAACGTCCATCGCCATTTATTAGCCAAATACAGAGTGCTCCCTGTCTCCGGCTTGCATC
CTCTTCACCCGGGAAACCGAAACCCGAGCTCCGCAACCAAACGATCCGTGCACGACAACAAACAAACCTTACCATGATGA
ATAAAATTTAACTCCCGCTTTCGTTATAAAGTTACATGACCCGACATCTCCCTCCCGCGACCTTACCAACAGCCAAGGGA
CGAGCGAGCGGACTGCGCTGGTGTTTTTCTCTGTGCTCTCCCTGAGTGTGCAATATCTCCAGTTCGCGAAAACAAGTTCC
TGTCGTGCCGCATCCAGTTAACATACTAACTACTTATTCTTCTCCTAAAAGAGGCTTTCTGTACCCTGAAGGATCAGGTA
TATATTCCCAGGTTTTCGTGCTTATCGAGCAGTTTATCTTATACGCGGTATTACTTGATTGAGAACCCAGATCGCGGCGG
CAGTGGACGGAAGGTTACTGCTTGTGCCCGCAAAGGGAATTCTTTATTGATTTCTCTTTTGCGTTGAATATCATAACTGG
TGCGGCAAGTCTCTACATATCCGTGACTACGGAGCTTTAGCCGCCTGCAGCGGACAAGGAAGCTCGGAAACGCACAACTC
TGACCCGGGTTTCTTTGGTCAACCCCGGAGACTTTTTCTTTAAACAAATACACCGCGCAAACACGCTGTCAAGCAAGCGG
CGGGATCGCACAAAGCAGCTCCCCCTTTTTATAAGGGCCAAGAATAAAAAAGGTTTATAAAATATATGTTGTAAAACAAC
GAAAAAGAGGAGGGAGGGAAAATTAAAAAAACAATGTCCTTCAAACTCCCCAGCAATGTCCCTTCCTTCTCCTCCTCCCA
GCGCGAGTATGAGGACGGCTACTGGCGCGCCACAAGAACCAACGTCGACAACCACGGTTTCTCCTTCGCCAGCTTCATGA
ACCCGAACATCAACAGCAATCTGCCCATGTACAAAGACAAACCACATTACGCCTCACGGCAGGTCCGGAGACGGCGAAAA
ATTACCTGGGTATTGGCTGGGTTGGTGTTCTTGGGTATTGTGTGGGTGCTTGTGCATATGACAGCACCGGGGCAGGTGGT
GCGAATGAAAACTACTAAGCATGGGGGCAATTTGTGGA

>ucsf_hc.01_1.G186AR.00079
AGAAGGGAGAAGGTTCGAGATGCGTTTATCATTAGTTGGGACGATTATGCGTCTCATGCTTGGGGCCACGACATATACAA
ACCGCTGAGCAAGAAAGGTGAAGACATGGTCAAGGGCGGATTGGGCTGGATAATCGTCGACTCGCTGGATACATTGATGA
TCATGAACCTGACATCCCGTGTGCAAAATGCCAGGAATTGGATCCATACCTCTCTCCGCTATGACCAGGACCATCCTGTC
AATACTTTCGAGACGACCATTCGAATGCTCGGTGGCCTCCTCTCTGCGCATTATCTGTCGACGACATACCCCAACCTCGC
CCCGATTGCAGACGATGATGACGGAGCTCCCGGCGAGGATCTGTATATCGAAAAAGCCACAGGTCTTGCTGACCGACTGC
TTGGCGCATTTGAATCGCCATCCGGTGTACCATATGCGAGTATTAACCTTAATACGAGCGTAGGCGTAGAATCCCACATG
GATTTCGGTGCCTCTTCGACGGCTGAGGCAACCACCCTCCAGCTAGAATTTAAATATCTTGCGAAACTTACGGGGGAGGC
AAACTACTGGGAGAAAGTGGAGAAGGTCATGGAGGTTGTCGAAGCAAATGGAATGGAGGGTGGTCTCGTTCCTATCTTTA
TTGAGCCGAGTTCAGGAAAATTTATGGGCCAGAATATCCGGCTGGGGAGCCGCGGGGACTCGTACTACGAATACTTGATC
AAACAGTACCTCCAAACTTCTCGTGAAGAGCCGATCTACCTTGATATGTGGAATGAAGCGCTCATGGGCATCCGCGAACA
TCTTGTCACATATACGAAACATGCTTCTCTCACAGTCATTGGCGAGAGGCCGAACGGTCTCAAACATGAGCTGGTTCCAA
AAATGGACCATCTCGTCTGCTTCATGCCCGGCACTATCTCCCTCGCCGCAACAGGTGGCCTGCCAATCTCCCAAGCTCGG
AAGACCCCAGGTTGGGGCCACAAGCAAGAGGAAGAAATCCTCCTCGCCAGAGAACTCATGAAAACCTGCTGGGCCACTTA
CGTGGCAACAAACACAGGCCTCGCGCCGGAAATCACCTATTTCGAGATCGACGACCCGCCCCGTATGATGAAAAATGTGT
TCCCAGACTTACGCAAGAACCCCGCTGCTGCCAAATCTGCTTTGGCAGATTTGCACCTAACATCCAAACCCCTCTACCCA
CTCACGAACGCCAACAGCGCATGGCGCAAGGACGTCGTCATCATGCCCCAGGACAAACACAACCTCCAACGCCCCGAGAC
CATCGAGTCACTGCTGTACATGTACCGCATCCTCGAAGACGACACGTACCGGCACTGGGGCTGGCAGATGTTCAAGAACT
TCGTGAACCACACCTCAATCAGCGTGCAGGATAGAGACCCGCCGATCCGCGACCCGCACAATAAGAACGTAGATCTAGAG
GCCAAGCGGAGGACGCCCTCGTCACACATACGTGCGTTCACGTCGCTGGATAATGTCGATGTGATACCTGCGGCGCAGAG
GGATAACATGGAGAGTTTCTGGCTGGCGGAGACGTTGAAGTATTTCTACTTGTTGTTTTCGGACAGGGAGTTTTTGCCGT
TGGAGGCGACTGTGTTTAATACGGAGGCCCATGTGTTTCCGCGGTTTCAGATGGGGCAGTTGTTTAAGACTGGGTGGAAG
CGGAAGCATGGGAACGGGAGTTGGCTTTCGTAACTTTTGGCGTTCTGCTTAGTTTCTTTTTGGTTATTTCATGGCATTTT
GTGCATGGCATTGACGAAGGATTCATTTCAGTGTTCTAGATCTGTATTCTTTTTTTATTTTCTATGTCTTGTACTGTCTT
TTTTTCTTTTCCGTCCTAGGTTCAATGAATTGGCTGAATACCCCTCACCTTCTGCATGGATATATATATATATATATCGT
GGATATCTCAAAGCTTTGGTTTTTTTCTAGTCTTTTTCCTCCGATTTCATTAGGACACATGAGGACTGCAACTATTTCTT
TTTCCCTGAAAGTTTTTTTCTCTTTCTCTTTCCTCACTGCTCCCATGAGCTACCACCACTCGACGTGCATCATTTTCGCC
GTTCCGTATAGGGCATGCCGTGTTGATTCTGCATCTCTCGTTCTCCTGAACTGGTTAGAGACACATACTCTCCCCTTGCT
TCCCGGTGATAGTCATATCTCAGGTCCTCAAGTTCCAACAAACTTGTCAGGACAACCGCGGATGACCCCTTCGCGGGCCA
CCGTCCTCAATCCAGCCACTCACCATTCGCTATATATGTGCCTATTGGCAGTTTTGCAGTAGTATGTATAGAGCGCATAC
GAGCCTGGGACGGTGCTGGATTTGTTACTCCGGGGACAAATATCGGTTCGGACAAAGCTTTTCCTTCTGCCGTTGATCGA
GAACCCAATTCTTACTCTTCGTGGAAGGCTGGTTTTTGGTTTTTTTTTATCTTTTCGCTTGATTTTGTTCGAGCTATGTA
TGGTATTTAACCAAACAATGTCATCAGGAGCCGCCAGTCACTTGGCCCGCCCTTCCTCTCCCCCCCAGAGCCAAGGGGGA
AAAGAAAGAAAGTGCCTCTGAGATTTGCATCTGGCTAGCTCTACCTCATTCCCGTCGGGAAATTTTCTCATCTGCCATTC
GCCTGATGTTTATTTGGATTGGATAGATAGATGTCGGACAGTGCGAGGAGTGGAGATGGAGTTTGGAATGAAGCGTGTTT
ATTGACCCCTCGT

>ucsf_hc.01_1.G186AR.00080
GGGGCGCTCACTCCGCTATCTGCAGCTTTGGCGGGCAGCTTTGCACGCTCCATACCATACCAAGAGCCCAGATCAGCAAC
TGATCGAACAGGACGGGAACTGTCGTCGGCGGTTGTCCTTTGCATACACCCAATCGATGAAGCTGGCTCAATAATTGGGA
TGGAACAGTGAGCTAGCGAGAACTGGTGTTTAATATCCTCCAACTTTTTGGCTTTTCTCCGTCGACGTTACTTCAGGGGC
AGTGGACGCTGTGGAACTGCAATAACAATAACAATAATAATAGAGCGGTTTGTTCAATTGGACGCAGTGGAAGGAGGAGC
AAGCATATAAAGGCGTCCATTCGCCCGACTTCAAGTACCTCAAACCCTGGTTTGCGCTGAACTCAAAAGGTCAAAGAGCG
CCTATCGGCTCAAGCATGAAGCTTTCAAATCTCGCAGCGCTGTTGTCCGCATCGACGGTCGCCCCCGTGGCAGCCGGCTA
CGTGAGTCAGGATATCATCAGAGCCGACACAATGAACGTCGCCGTCGCCGCTGCCGCAAACGCTCAAGATGAAGACCTGC
TGGAAAAGATAATCTCTAGTTCCCCGCTCCTCTCCCTCCACCGCACGATCTGCCAGGTCGAGTCAGTCTCCAACCATGAA
TCTGCCGTCGGCGAAGCATTGATCAAATACCTGGGTGAAAATGGCTTCGCCACCGAAAAACAAATGGTCCCCGTCGATGA
GGATGACGACAGCACCGACAAGCGCTTCAACATCTGGGCCTATCCAGAAGGGTCCCCGAAGCCCAAGATCATCTTGACCA
GCCATATCGATACTGTTCCTCCGCACATTGACTATAACCTCCAAGCGCCGGAGGGTGACTTTGATCGCGCCAACATCACC
ATTAAGGGCCGTGGCACCGTGGATGCGAAAGCCAGCGTCGCCGCAATGATTATTGCGGCCCTGGGCCATCTGAAGGAGCA
CCCCGACGTGCCACTGGGTCTCCTGTTCGTCGTCAGCGAGGAAAAAGGCGGCACGGGCATGGTGCATTTCTCCGACTCGG
ATCTCAACACCACTCCGCCGTTCTTCCACACGCTCATCTTCGGCGAGCCGACGGAGCTCAAGCTGGTCGACGGCCACAAA
GGCAACCTCCGCTTCGACGTCGAAGCAAGGGGCGTCTCGGCCCACTCGGGTTACCCCTGGCTCGGCCACAGCGCCATCTC
GGAGATTCTCCCGGTGCTTGAGCGCATTGATAAACTGGGTGATATCCCCGTCAAGGACGGCGGGCTGCCCGCCAGCGAGA
AATATGGCCGCACGACGCTGAACATCGGTATGCTCAAGGGTGGTGCGGCGGGCAACGTCGTGCCGGAATCTGCGTCTGCT
AGCGTCGCCGTCCGTCTTGCGGCCGGCACGATAGAAGATGCGCAGAATATCATTCGCAAGGCTGTTGCGGACGCCTGTGG
CGGAAGCAAGAATATAACCATCACATTCCCCGATAGCAAGGCCTACCCGCCTGTCGATTTAGATACAGATGTTGATGGTT
TTGAGTTGTTGACGGTCAATTACGGGACCGATATTCCGAAGTTGGACATCCATGATGAAGACTCCGATGTTAAGGTCAAG
AGATACCTGTATGGCCCGGGAACTATCCTTGTGGCACACGGCGCTGATGAGGCGCTTACAGTGGGCGATTTAGAGAAGGC
GGTTAAGGGGTATGCGAAGTTAATTGATGCAGCGGTTAGGAGAGGTTAAAGGACGTTAATGCTTTCGCTTTTGTTTAGAT
TTGGTGTATATCAAATGCTCTTCAGATATGTTGTCTCTTCAGCTTTATTTTTTATTTTATTTTATTTATTTTTTTTTTTT
TAGGTTGAGGGTAGGGAGGGGATATACTCCCCATTTTCGGACTCTGTTCAGGGATCCTACTTCACGGACTTTCAAAGCAT
TATGAAGGTCTCTCTGACCTGCTCCTTTGGCATTTGATTATACCCACGCCTCGTTTGCTTACAGATAGGGCTATCTATCT
AGCTCAAATGCGAGCTGCGTAAACTTGCACACAGACTTTTGACCTAGCTGGATCGGAATATAATATTACCTGATGTCCCT
CCGAATGACTCAAGCACAATTCATGGTCTCCATTATCTAGCTTGATGCCCTGCCTATCCATTAGTTGTTTGCTCTATCGA
CTCTACAACGAGGGGTCAATAAACACGCTTCATTCCAAACTCCATCTCCACTCCTCGCACTGTCCGACATCTATCTATCC
AATCCAAATAAACATCAGGCGAATGGCAGATGAGAAAATTTCCCGACGGGAATGAGGTAGAGCTAGCCAGATGCAAATCT
CAGAGGCACTTTCTTTCTTTTCCCCCTTGGCTCTGGGGGGGAGAGGAAGGGCGGGCCAAGTGACTGGCGGCTCCTGATGA
CATTGTTTGGTTAAATACCATACATAGCTCGAACAAAATCAAGCGAAAAGATAAAAAAAAACCAAAAACCAGCCTTCCAC
GAAGAGTAAGAATTGGGTTCTCGATCAACGGCAGAAGGAAAAGCTTTGTCCGAACCGATATTTGTCCCCGGAGTAACAAA
TCCAGCACCGTCCCAGGCTCGTATGCGCTCTATACATACTACTGCAAAACTGCCAATAGGCACATATATAGCGAATGGTG
AGTGGCTGGATTGAGGACGGTGGCCCGCGAAGGGGTCATCCGCGGTTGTCCTGACAAGTTTGTTGGAACTTGAGGACCTG
AGATATGACTATCACCGGGAAGCAAGGGGAGAGTATGTGTCTCTAACCAGTTCAGGAGAACGAGAGATGCAGAATCAACA
CGGCATGCCCTATACGGAACGGCGAAAATGATGCACGTCGAGTGGTGGTAGCTCATGGGAGCAGTGAGGAAAGAGAAAGA
GAAAAAAACTTTCAGGGAAAAAGAAATAGTTGCAGTCCTCATGTGTCCTAATGAAATCGGAGGAAAAAGACTAGAAAAAA
ACCAAAGCTTTGAGATATCCACGATATATATATATATATATCCATGCAGAAGGTGAGGGGTATTCAGCCAATTCATTGAA
CCTAGGACGGAAAAGAAAAAAAGACAGTACAAGACATAGAAAATAAAAAAAGAATACAGATCTAGAACACTGAAATGAAT
CCTTCGTCAATGCCATGCACAAAATGCCATGAAATAACCAAAAAGAAACTAAGCAGAACGCCAAAAGTTACGAAAGCCAA
CTCCCGTTCCCATGCTTCCGCTTCCACCCAGTCTTAAACAACTGCCCCATCTGAAACCGCGGAAACACATGGGCCTCCGT
ATTAAACACAGTCGCCTCCAACGGCAAAAACTCCCTGTCCGAAAACAACAAGTAGAAATACTTCAACGTCTCCGCCAGCC
AGAAACTCTCCATGTTATCCCTCTGCGCCGCAGGTATCACATCGACATTATCCAGCGACGTGAACGCACGTATGTGTGAC
GAGGGCGTCCTCCGCTTGGCCTCTAGATCTACGTTCTTATTGTGCGGGTCGCGGATCGGCGGGTCTCTATCCTGCACGCT
GATTGAGGTGTGGTTCACGAAGTTCTTGAACATCTGCCAGCCCCAGTGCCGGTACGTGTCGTCTTCGAGGATGCGGTACA
TGTACAGCAGTGACTCGATGGTCTCGGGGCGTTGGAGGTTGTGTTTGTCCTGGGGCATGATGACGACGTCCTTGCGCCAT
GCGCTGTTGGCGTTCGTGAGTGGGTAGAGGGGTTTGGATGTTAGGTGCAAATCTGCCAAAGCAGATTTGGCAGCAGCGGG
GTTCTTGCGTAAGTCTGGGAACACATTTTTCATCATACGGGGCGGGTCGTCGATCTCGAAATAGGTGATTTCCGGCGCGA
GGCCTGTGTTTGTTGCCACGTAAGTGGCCCAGCAGGTTTTCATGAGTTCTCTGGCGAGGAGGATTTCTTCCTCTTGCTTG
TGGCCCCAACCTGGGGTCTTCCGAGCTTGGGAGATTGGCAGGCCACCTGTTGCGGCGAGGGAGATAGTGCCGGGCATGAA
GCAGACGAGATGGTCCATTTTTGGAACCAGCTCATGTTTGAGACCGTTCGGCCTCTCGCCAATGACTGTGAGAGAAGCAT
GTTTCGTATATGTGACAAGATGTTCGCGGATGCCCATGAGCGCTTCATTCCACATATCAAGGTAGATCGGCTCTTCACGA
GAAGTTTGGAGGTACTGTTTGATCAAGTATTCTGTGGTATCATCTAGCTATCAGTATGATGGCCAAAACACAAACAAGG

>ucsf_hc.01_1.G186AR.00081
AAACCGCTCTATTATTATTGTTATTGTTATTGCAGTTCCACAGCGTCCACTGCCCCTGAAGTAACGTCGACGGAGAAAAG
CCAAAAAGTTGGAGGATATTAAACACCAGTTCTCGCTAGCTCACTGTTCCATCCCAATTATTGAGCCAGCTTCATCGATT
GGGTGTATGCAAAGGACAACCGCCGACGACAGTTCCCGTCCTGTTCGATCAGTTGCTGATCTGGGCTCTTGGTATGGTAT
GGAGCGTGCAAAGCTGCCCGCCAAAGCTGCAGATAGCGGAGTGAGCGCCCCGGATCGATTCAAAAAGAATGCCATTGTGG
GGCGAAGAAACACTGCGCACTCTGGCGCTTGCTAGCCGATCGGCAAGACAGGATTTAGGAGCGGGATCTACATAGCAAGG
GGGAAAAGCCCAGGGGAATATTGAATATTGTCGCTCGGTTGATCAGGTTGACGATAGAGATGAGCAGGGCGGCGGATACA
GTATGTACATACATTGCCCTGACAGCGAGGATATTTCACGAAGATGAATAATAACATCTATCAAAAATGCTACAAAAATG
CTACGAGTATGGCAGTACTCTAGCAAAAGCAAGCCAACGGCACGCCAATAACGCCCTCGACGGTGATAATAGCTACGACA
TAAAAGACCACTGGTTGGGGACATATAACTATAACCCTGCGGGGCCATGGACGGTTATCTAATAGGAACGCTCCGCAGGC
TGCTCTAACTGAAAGGCAAACTCCAGCCTTGTATCCTCAGCTAAGATACCAAACACCAATATATCACAAAAAGAAAACAG
CATGTTCTCCGTCCTACTTCTTCCCGCAGACAAAAATTGGGCCAACAGGTTTAAACTAGATGCTGGTGAAGCAAGCGAAG
CAATTAGGGGGAGAGTCCCCACAACAACACGTCATATACGGCAAACATGAATTGAGCATAAACAAAGAGAGGCCAAGGGC
GATATCCAGAGCTTGCGGTTCAAAAGTGGGCGAGATGACAAACAGCGGCGTGGGGCCGGTCGTCATCTCTACCACAGATT
CGAAAGGGGAAATAAAAAGACATCCCTTCGAAGTGAGCAGACGGCCCGACCATACTGCTATGGCGAGGTGGGCAACATTG
TACTGTACAAGCTGCTCGTCGAACCCGTGGCCCTGCTTCCACCTGTCATTATTTCTTCTTCCAACGGCTTCGTCCACTAT
TAACACATTCGCATTTTAATAATCACTGAATCCTGGGTATCCTAGAGCTTTTAATTCTTGAAAGGGGCGACCACCCTCTA
TCCCCCAGACGTTCTAAAAAGAAACGGGTTGGGAAAAGAAGGGAGGAACAAAAAAAATAAAATAAAATAATAACGGGTCA
TGTTTAGAAGGTGCAGTTCACACAAGTCCCACAATCCCCGTTCCGAAACATGGATTGTAGCAGGAGAAACTGTGCTGAAA
CCAGAGGAGAAATGCCCAGCCTCCCCTTTTTCGATTTCGCTCCTCTCTCACATCTCCCATGATTCACGGTTGCCGCAAAA
TTCCACAATCAGCCTTTCCAGGTCGGCCAACTTGTATGGTTTCGTCATATAGCCTTCCATCCCCACTTTGGTAGCTCGGC
CCAACGCCTCATCCGTGACATCCGCACTGACTGCTAGGATAGTCGGGCTGGGTGGTAATAAAACGTCCGGGTTCGCACTC
CGCATTCTATCACGATGACTCCCAACCATATCCAGTATTTCCTCCGTCGCCTGATATCCGTCCATATCGGGCATCCAGAG
ATCCATGAGGATGACGTCGACAAACTTCGATTTGGGCACCTGCTTGATAGACGGCTCGTTGAATGTTGACATTTGGCAGT
CTTCTATGAGCGACGTTATCGTGTCAGTGCTCATTTCGGAGACACTTCGACTAGAAGGGCTTTGCGGGGGTGGTCCTGGG
TCGGGGGCAACGTCGTTCAAGATCATCTCGCTCATAATACGAACAGCTTCTTTGCCGTTGAAAGCCTCATATACATCGTT
GTATCCCAGCTTCGCAAGCATGCTAACGAGAATTCGTCTATTGATTTTGTTGTCTTCGGCTACAAGAAACGTGAGAGGGT
GTTTGTCGGCAAGATGGCGGTCATAGCCATTGGAGCTAAGAAGGGCGGAACCGCCACGGGATGAAATCGATAGGCGACGT
GAGGGTGCTAGCCAACCGCCGTTTGTGAAGCTCGAGCTTGCTCGAGCTGGTGCCGGGCGGTTTGAAGAAGGATCCGACGG
GGCAGTTTCGGAACCATTCCCGACCGATTTAGGCCCATTTGTTTGACTGTCGCAACGTGAAGATGGGTTCGAATTCGATT
GGGAAACTGTGCACTCGTCGCGTTGAGGCGTGGTTGGCGGGCTGACACTGTCGTTGGGGCTTATGGGTAGCCGGATTTCG
AATTCGGATCCACGATCTGGTTCCCTCGTCGAAGAACGACGGCATCTTAAATCACCGCCAAGCTTCCTAGACAAGCCCTT
GGCGACCAACAGCCCGAGTCCCAAGCCTTCCTTGCTCCTCGTTGTAGAGTCGTCTTCCCGAGCAAAAGGCTGGAAGAGGT
TTGGAAGAAAGTCCTCTGGAATACCGGTTCCAGTATCGCTGATATTAATTAAAACGCACTTGCCCGAACTACTCAACTTT
GTAACAAGCGTAATGGTTCCAGACTCTGTAAACTTGAGAGCGTTGATAAAGACGCAGGACACCAACTTGGTAAAGTCTCT
TTCGTCGACATATAAGATATCCGGCACTGACGGGTCGACAAACCAATCGATAATCTTTGTCGAAGCCCGGCCATTTGAAG
ATCTTGACCTAATCTCGATTTTTTGCCCAAACATGTTCGGCTCAACGAAAGCGGAATCCGGACGGCCTCCTACATGGAGT
GATTCGTGGATAAGCGGTTGGAGTATCTCACGGATTTTGGTGGACTGCAGTGTCATCGGAGGGAAGACCTTGGGTTTAAC
GTATATGCTAGAACACGAAAACTGCTCAGGGATTGAGGCGCGTCGTGCATTGATCAAAGCTTCTTGGACTTCGTTGTCTT
CCTCGACTCGCGGGCCGGCTTGAACGATTTTGTCGCTCTCTTCAACTACCGTCTTGACTTCTGCGCTTCGGGGTGAGAGT
TCTCGTCGACGTAATCTGGGTGATCTGGATCCTGACGGAGGGCTATAATTCCAATCAACTGGACTACTCCTTCTACGCTT
GTATGGATTTACAGCAATGTTGTTCCCTTCGATTAGGATATTCGGACGAGTATCGTATTCTCCACTATATGACCGCAAAG
AAGCTCCAGTACTTTGCTCACCAGCCTGGTTCTGGGGTGTTTCAGGTATTTGCATATTTAGATCGTAAGCATGCACCACA
TTATCAGCTGCCTCCACTGCTCTTCGAACGCTATCTGTAACGTTGTACCAGGCCATTAACACGACTTGACATCCAAAATA
ATGGAACGGCGCCAACTACGCTAAATATCGAAGACGGAACTAACCTTGGATTGCCTCAATGTTATCTTTGAGCTCCTGGA
ACACGGGAATTACTCCTGCTGCATCGAGACGCTTGTCCATTGCTTCTTGCACGTTGGCATGCATGACATCCAGCATCCCA
ACCACCCCTTGCATCGGTGTTCTTAACTCATGGGATAGGCTCCGTGCATACGGTTTGAACGACTGTGAGCCCGTCGTGGA
GTGATGATAGACCGTGGGTCTACTTGCTTTTGCTCTGCCTCTTCGCTGTTGTTGTTCGTCTCTTTTCTGGACGAGCGTTG
GCTTCTTGTAGTTCTGTTCGTCCAGGATGCGGTGTTGTACAAAGTCCTCCAAGGAATGTAGGATCATCTCAAGATATGCC
CAGGAGACATCACGCCTCGCTAAACCTTCAGCGGTCCACATCAGCCCAAAATGAGCAAAACATTTTCCACCCGAGAACAA
AGGGACAGCCAAGTAGGCATCCATTGGGAATGGGAGCATATTTGGGCCATTGCTTATGTATGAAGTCAAGTTTTCCGGGA
TGAGGAAAACCTTGTCGTGCTTCATGAAGTCACAAGGTATATCCCGAGCGAGATGCTTGTAGTTTCTGTGCATCGCTGAG
ATCGAGTCGCCATTGTTATAGTACAGAGCGATACCTATATAGGGAGAATACTCATGGGTTTCAGTGGCTGGCATCAGAGT
ATCGTAGCCATTCTGGCATGGGGCCGGCTGGGGATTTGCGGAGGCTACAAACGAGCATTGGGCATTGCAAATCGCTGCTA
CTCCTTCTAGCAACCGTTTCCAAAATGTCTCGGTCTCAGCATCCCTTAATTCTTCCTTGAGTCTTAGGAGACGTTCAATC
GCATTGCTCTGTCCAACCTCATAGTATTTCATCATTCCACTGAGAAGCTCCGGCTCTCCGCTAGAAGTCAGGCCTGGTAG
ATAAAGGGTCTGGCGATTAATGAAAACCGAATCTACGAATTGGCTGGAGGGATTTGGTCCAAAAGTACTCGACATTGTCC
CGCGAACCTTGCGACCTCATATAGCCCCGACAATCTCTATTCTCGGGGGATGGAAATGGAATCGGGAAATATTATTGGGG
TATCGAGAACTCGAAATGGCTGGAAAATCGCCTTCCTTGACAACAGTAGAATGTACAGAGCATGCTCATCAGCACAGAAA
AAGCTCATTCAATATTCGAGTACACACACAAGTCCGGTATCCGGCGTAGTTTTGCGGTTGGAGGTGCAAGAAGTAAAAGG
GAGACTGCGGATCTGGATCTGGCCGCACTACCTGCTTTCTTTCGGGGACATTCGGATAGCTAGGAGATTTCAATCCAGGG
CAACCTAGGTAGATAACGGACTCTGGACGATGAGGAAGAGTGGTCGTGCGCCGCGCTGCTACCAGGCTGCAATAATTCGG
CGGTCTAGGTGAATAGCAATCAGCGGGAGGAAGCCAAAAAACGATGCCTTGGGGGAAATATATAAGGAAGCCGGCTCAGG
AAGAAGGATAACAAATAAAAGCAACGACACGGAACAGAGCCACAAGGACGGGGGAAGTACACCAACAATGAGCAATGCTG
CTGGTTGTCTCCAGCCGGGGCGGAAGAGGTGTGGAAGCGGTGTTGGAGGACGGCGACGGCGCAAAGAGGGGCACACGAAG
GGAACCAGCCGCCGACCATTTAATTAATCAATCGACAACGACGTCCGTGAATAGGGGGCGACCACCACCAACCACTACGA
CTGCCACGACGACTTGTGCTCACTAGTTACTACTGTTGGGGACACCCACGACGGTGGCATAACCTGGTCTGTCGCCGTAT
TCTCCTCTTACTACGGAGTATAGTTGCTACTATTATTGCGACGAGCAGGGGATAGGAATGACGCAGTTGGCCGAAGTGGA
ACACCCAGCGGTGTCTCCAGTATATAATGCTTCCTCTCGTGCAAAGCAACGGAGGATCCTCCAGGCCAATCCCTCACCAA
ATGATGCTAACTATTTATCCTGTTTACCCCCAAAATCTAGGCCAAGGACTCTCTCGCTCGCCTTTCTTTTTCTCCGTCAA
CTTGGCCTCTGTGCACGGGATACTAACGAGGCCAGGTCCCGCCTGGACGCATTCGATTTTCCTTCGATCATGAAGTGGCA
ATCCATGGCTGGACACACTCTTGGGTTCCACAGACCACCAGCCGCGGGATGCTTCGAATATCAAGCCCCCAGAGCCAAGA
GTTCAGCGCCTCCTCGTTTCCCCGCATGGACTATGAGTGCTTGAGCTCTGGGTTTCTGTTTGGCCCTTCAATCGCGACAG
TGCTTGGACGTTGTTTCGCCCTAGCGCGGGTTTAGCCTGCCGCCAAAAGTTAACCATTGGCCTTGAACTGCAAAGTTGGA
CGGGGAAGCACGGATCGAAGCCCCGTGGCTGGACTGGCGATCATCAGGATTAAAAAGAAACAACAGAGCAAAAAGGGACA
GTGGCAAATAACCACAACGTGAGCCTGGAATTGCATAGTGTATCTGCTGACCATCAACTCCGTACAGAGTTCGAGAAGCT
ACGATGTACGCTGGATTTTTTTAAAACTTCCCTGGATTATCAATTTCTGCTAGCATGCCGATGTGGTCGCAGAAAGCCGC
TCCAGGAGAACAGGCCTCTGCGTCTGGACCTTATCGACCAAGAAAATATTGGCGAACCATGCATCAACTGGCATCGTGCA
TCCAGAGCAAAAATTTTCGTAAGGTAATGTTGGTGGACATCAGAGCAAGGGTCTACAGTAAGCTTGTGCTTGTGCTTCTG
TAGCAAGAAGAATGGGGAGCTTTGAGAAAACCAGCCATGACGCTGATCCAACAGAGAAAGAATTTCTGACCAAGGCCCCA
GCCTAATTGCAAGGAAAACTACTCTGTACTCTGTAACCGATTCTAGAACTAGCACATGTCCTGGCTCCAGAGGGCGGCGA
TGCCACCACCTGCGTGATATCTCTACACACCCACACCCACCCACACACACACAAAAAAAAAAAAAAAAAACTTGGTCCTT
TTGAACCCCCAAACTCCCAGCGTTCCAGTCGCCTCTCCGGGATGGCCTTTTTACTGTTTGCTTGTTCAATAGTAATTGAC
AAGCGGCGGATAATGGAGAACTACTAACACATGAGAAGTAGGAGAACAAATTACAAATTCAGCGTGAAACGCTACATCCA
ATGACCGAGGCGGGTGCAAACGGTAAATGCAGGCAGGCTAGAGCGGGAGAGGGATACAAGCCCTACCTGCACTTCGCCAA
AAGCAGTGAAATGAGTGATCCATCCATCAAGAGCGATGCAGAAAATCCCTGAGTGGGATTCTCTCCGGGGCCCAGGAGAC
ACTACTACTAATATTGTTCATTTTCATAAACCATGAAGCACGATGCGGGAAGGGAGAGAATTGATCCGACGAGCTTTTGC
ATGTTTGAAATTGGACTTACATCAAGTGGCCTCGGAGGAGCACTCCTTCACAGATACCACAGAAAATACTCCTACTGGTC
CACCCAACCTAGAACGATCGGGCGAATCTCGAGTTACCCCAGTATCTCCGATGAAAAGTCACTACAAGGTACATGTACTG
TACATGTACTGTACACTACATTCTCGACTCTCCATCTGCTATCTGCTCATCCTGTCTTCATCCTCTCTTTGTCGCTTCTT
AACTCCCCGAGCGTCAGCAACCAGAGTGTTCCATCATGCATGGTTGCATACCAGTATTTGCTCGAAAAATCACCCGAACT
CTGTTTGTCCTTTGTCTGGTTCTTCATATTTATCAGTTTATGTGTATGCCTATAGAAGTATATACATATATATATAATTA
GACAGATTGCACAATTTGGTCCCCCAATTCGCTCTACTTTACATCGAATGACACAGAGAACTAGAATAAACCATCTACAC
AGTTGCGCCAACATGCGTTGTTGGACTTTTTCCACAGGCCGCAGCTAACTTTCAGCTTTCATTTGCATGTATGTTTGTTC
TGCAGTCGGCACGTACCTTCGCACTTCCCATGCGGCGTCATCTCCTATACATGCATCTTTCCGAGACCCTTGGTCAATCT
TTAATGCTACCATCAATAAGACAACAGCTGTAAAAGTGGCCCCTTAGCTGCATGGCCCCAGTTTCAAAGGAGAAATAATG
AGGAGGACTGTCAATTCAGCTCCCTTAGCGCGCAGAACCGAGTCCCATCTTAGCAATTGGGAAAGCGGGAGGGCGGGAGA
GCTATGGGACCGTTTTCTTTCTACTTTCAAGGCGGCTAGTGTGGGGCACAGAAGCGTGTTACCTGATCCCTCTTTGTATG
AGGGTCCAGGTCCAGGCCTTGGTACTCAAAACAGCCCACCTCCATGTTCATCCCTGGTTTCAATCCATCATTAAGCGAAT
GTGTAAGATAATTTTGGTCTGAATTTTTCGCCATCTTCCCGCCGACCGGGATCGTAGCCCTGCCAAATATTCTCGACTCC
GATTGCTCGGCTTGGCTTGCGTCTCCTTATCGGGTTTCGATGTCCTGCGTCGATAATCCCGTCTCGGGGAATGTGGTGGG
GATTGGTTTCAGAATATGTATATATGTGCTCCAGGTTCACCCAGCCAGAACAAATTCGATTTCATTCCTGTCTTGTTCTT
ATGGCCTTCTCGTATACGTGGACATGACCAGATTCTTGGGCTTGGTGTTTTGAGCGCCGTGCTTCACCAGCAGCAGTTCA
TGAAGATATCATATCGCACGATTGTCCGCTTGGCTCATTTTGCCAGGGAGCATCACTTTTCGCTTTTGCCAAGTCCAATC
ACTTCTCTAAGGATTTGGCCAACAAAAAAAAAAAAAAAAAAAAAAAAAAAAAAGAGCTACGCCTCATAATACAAAGCTCT
TAGCTTCCGTTTGCCATCTTTTGCGTTTGGTGATCTCCGTGTCCATGAATCAAACTATGAGATTAAAGTTTTGCAAAAGG
CGGCTCAAAACCGATATCATCACCGCCTCCAGTTTAGCATAGTTTGTGAATATCCGATTGTATGAAAATAACAAAGAACT
AGTTAACTACAATAGAAAATTATTAAATGATCCCTTCCACCGTCATCCCCATTTGCCAACCCTCGTCATAGCATACATGT
ACTGGGATGCGGGTAAGGAAAATGAACTCCGAAGTAGGTAGTTAGTACTTCTCCTCAGAGTAGTCAAAAACGCCCTCCCG
TAGTATCGTCAGCAAGCTTTTACAGCAAGGGCGGGTGATTGTAAGTTGGCCGCCCCGCTAACGAAAAATTGCAACGTTGA
GAGAAACTTCCGCTGTCCGGATGTATCTTCCACTGGTATAGGAGTCGAGATGACAATTGGATGCATTCTCAACCCGCACC
CC

>ucsf_hc.01_1.G186AR.00082
CCGCTTCCACACCTCTTCCGCCCCGGCTGGAGACAACCAGCAGCATTGCTCATTGTTGGTGTACTTCCCCCGTCCTTGTG
GCTCTGTTCCGTGTCGTTGCTTTTATTTGTTATCCTTCTTCCTGAGCCGGCTTCCTTATATATTTCCCCCAAGGCATCGT
TTTTTGGCTTCCTCCCGCTGATTGCTATTCACCTAGACCGCCGAATTATTGCAGCCTGGTAGCAGCGCGGCGCACGACCA
CTCTTCCTCATCGTCCAGAGTCCGTTATCTACCTAGGTTGCCCTGGATTGAAATCTCCTAGCTATCCGAATGTCCCCGAA
AGAAAGCAGGTAGTGCGGCCAGATCCAGATCCGCAGTCTCCCTTTTACTTCTTGCACCTCCAACCGCAAAACTACGCCGG
ATACCGGACTTGTGTGTGTACTCGAATATTGAATGAGCTTTTTCTGTGCTGATGAGCATGCTCTGTACATTCTACTGTTG
TCAAGGAAGGCGATTTTCCAGCCATTTCGAGTTCTCGATACCCCAATAATATTTCCCGATTCCATTTCCATCCCCCGAGA
ATAGAGATTGTCGGGGCTATATGAGGTCGCAAGGTTCGCGGGACAATGTCGAGTACTTTTGGACCAAATCCCTCCAGCCA
ATTCGTAGATTCGGTTTTCATTAATCGCCAGACCCTTTATCTACCAGGCCTGACTTCTAGCGGAGAGCCGGAGCTTCTCA
GTGGAATGATGAAATACTATGAGGTTGGACAGAGCAATGCGATTGAACGTCTCCTAAGACTCAAGGAAGAATTAAGGGAT
GCTGAGACCGAGACATTTTGGAAACGGTTGCTAGAAGGAGTAGCAGCGATTTGCAATGCCCAATGCTCGTTTGTAGCCTC
CGCAAATCCCCAGCCGGCCCCATGCCAGAATGGCTACGATACTCTGATGCCAGCCACTGAAACCCATGAGTATTCTCCCT
ATATAGGTATCGCTCTGTACTATAACAATGGCGACTCGATCTCAGCGATGCACAGAAACTACAAGCATCTCGCTCGGGAT
ATACCTTGTGACTTCATGAAGCACGACAAGGTTTTCCTCATCCCGGAAAACTTGACTTCATACATAAGCAATGGCCCAAA
TATGCTCCCATTCCCAATGGATGCCTACTTGGCTGTCCCTTTGTTCTCGGGTGGAAAATGTTTTGCTCATTTTGGGCTGA
TGTGGACCGCTGAAGGTTTAGCGAGGCGTGATGTCTCCTGGGCATATCTTGAGATGATCCTACATTCCTTGGAGGACTTT
GTACAACACCGCATCCTGGACGAACAGAACTACAAGAAGCCAACGCTCGTCCAGAAAAGAGACGAACAACAACAGCGAAG
AGGCAGAGCAAAAGCAAGTAGACCCACGGTCTATCATCACTCCACGACGGGCTCACAGTCGTTCAAACCGTATGCACGGA
GCCTATCCCATGAGTTAAGAACACCGATGCAAGGGGTGGTTGGGATGCTGGATGTCATGCATGCCAACGTGCAAGAAGCA
ATGGACAAGCGTCTCGATGCAGCAGGAGTAATTCCCGTGTTCCAGGAGCTCAAAGATAACATTGAGGCAATCCAAGATAG
CGTTCGAAGAGCAGTGGAGGCAGCTGATAATGTGGTGCATGCTTACGATCTAAATATGCAAATACCTGAAACACCCCAGA
ACCAGGCTGGTGAGCAAAGTACTGGAGCTTCTTTGCGGTCATATAGTGGAGAATACGATACTCGTCCGAATATCCTAATC
GAAGGGAACAACATTGCTGTAAATCCATACAAGCGTAGAAGGAGTAGTCCAGTTGATTGGAATTATAGCCCTCCGTCAGG
ATCCAGATCACCCAGATTACGTCGACGAGAACTCTCACCCCGAAGCGCAGAAGTCAAGACGGTAGTTGAAGAGAGCGACA
AAATCGTTCAAGCCGGCCCGCGAGTCGAGGAAGACAACGAAGTCCAAGAAGCTTTGATCAATGCACGACGCGCCTCAATC
CCTGAGCAGTTTTCGTGTTCTAGCATATACGTTAAACCCAAGGTCTTCCCTCCGATGACACTGCAGTCCACCAAAATCCG
TGAGATACTCCAACCGCTTATCCACGAATCACTCCATGTAGGAGGCCGTCCGGATTCCGCTTTCGTTGAGCCGAACATGT
TTGGGCAAAAAATCGAGATTAGGTCAAGATCTTCAAATGGCCGGGCTTCGACAAAGATTATCGATTGGTTTGTCGACCCG
TCAGTGCCGGATATCTTATATGTCGACGAAAGAGACTTTACCAAGTTGGTGTCCTGCGTCTTTATCAACGCTCTCAAGTT
TACAGAGTCTGGAACCATTACGCTTGTTACAAAGTTGAGTAGTTCGGGCAAGTGCGTTTTAATTAATATCAGCGATACTG
GAACCGGTATTCCAGAGGACTTTCTTCCAAACCTCTTCCAGCCTTTTGCTCGGGAAGACGACTCTACAACGAGGAGCAAG
GAAGGCTTGGGACTCGGGCTGTTGGTCGCCAAGGGCTTGTCTAGGAAGCTTGGCGGTGATTTAAGATGCCGTCGTTCTTC
GACGAGGGAACCAGATCGTGGATCCGAATTCGAAATCCGGCTACCCATAAGCCCCAACGACAGTGTCAGCCCGCCAACCA
CGCCTCAACGCGACGAGTGCACAGTTTCCCAATCGAATTCGAACCCATCTTCACGTTGCGACAGTCAAACAAATGGGCCT
AAATCGGTCGGGAATGGTTCCGAAACTGCCCCGTCGGATCCTTCTTCAAACCGCCCGGCACCAGCTCGAGCAAGCTCGAG
CTTCACAAACGGCGGTTGGCTAGCACCCTCACGTCGCCTATCGATTTCATCCCGTGGCGGTTCCGCCCTTCTTAGCTCCA
ATGGCTATGACCGCCATCTTGCCGACAAACACCCTCTCACGTTTCTTGTAGCCGAAGACAACAAAATCAATAGACGAATT
CTCGTTAGCATGCTTGCGAAGCTGGGATACAACGATGTATATGAGGCTTTCAACGGCAAAGAAGCTGTTCGTATTATGAG
CGAGATGATCTTGAACGACGTTGCCCCCGACCCAGGACCACCCCCGCAAAGCCCTTCTAGTCGAAGTGTCTCCGAAATGA
GCACTGACACGATAACGTCGCTCATAGAAGACTGCCAAATGTCAACATTCAACGAGCCGTCTATCAAGCAGGTGCCCAAA
TCGAAGTTTGTCGACGTCATCCTCATGGATCTCTGGATGCCCGATATGGACGGATATCAGGCGACGGAGGAAATACTGGA
TATGGTTGGGAGTCATCGTGATAGAATGCGGAGTGCGAACCCGGACGTTTTATTACCACCCAGCCCGACTATCCTAGCAG
TCAGTGCGGATGTCACGGATGAGGCGTTGGGCCGAGCTACCAAAGTGGGGATGGAAGGCTATATGACGAAACCATACAAG
TTGGCCGACCTGGAAAGGCTGATTGTGGAATTTTGCGGCAACCGTGAATCATGGGAGATGTGAGAGAGGAGCGAAATCGA
AAAAGGGGAGGCTGGGCATTTCTCCTCTGGTTTCAGCACAGTTTCTCCTGCTACAATCCATGTTTCGGAACGGGGATTGT
GGGACTTGTGTGAACTGCACCTTCTAAACATGACCCGTTATTATTTTATTTTATTTTTTTTGTTCCTCCCTTCTTTTCCC
AACCCGTTTCTTTTTAGAACGTCTGGGGGATAGAGGGTGGTCGCCCCTTTCAAGAATTAAAAGCTCTAGGATACCCAGGA
TTCAGTGATTATTAAAATGCGAATGTGTTAATAGTGGACGAAGCCGTTGGAAGAAGAAATAATGACAGGTGGAAGCAGGG
CCACGGGTTCGACGAGCAGCTTGTACAGTACAATGTTGCCCACCTCGCCATAGCAGTATGGTCGGGCCGTCTGCTCACTT
CGAAGGGATGTCTTTTTATTTCCCCTTTCGAATCTGTGGTAGAGATGACGACCGGCCCCACGCCGCTGTTTGTCATCTCG
CCCACTTTTGAACCGCAAGCTCTGGATATCGCCCTTGGCCTCTCTTTGTTTATGCTCAATTCATGTTTGCCGTATATGAC
GTGTTGTTGTGGGGACTCTCCCCCTAATTGCTTCGCTTGCTTCACCAGCATCTAGTTTAAACCTGTTGGCCCAATTTTTG
TCTGCGGGAAGAAGTAGGACGGAGAACATGCTGTTTTCTTTTTGTGATATATTGGTGTTTGGTATCTTAGCTGAGGATAC
AAGGCTGGAGTTTGCCTTTCAGTTAGAGCAGCCTGCGGAGCGTTCCTATTAGATAACCGTCCATGGCCCCGCAGGGTTAT
AGTTATATGTCCCCAACCAGTGGTCTTTTATGTCGTAGCTATTATCACCGTCGAGGGCGTTATTGGCGTGCCGTTGGCTT
GCTTTTGCTAGAGTACTGCCATACTCGTAGCATTTTTGTAGCATTTTTGATAGATGTTATTATTCATCTTCGTGAAATAT
CCTCGCTGTCAGGGCAATGTATGTACATACTGTATCCGCCGCCCTGCTCATCTCTATCGTCAACC

>ucsf_hc.01_1.G186AR.00083
AACAGTCCGTACTAGGATACTTCATATCAACAACAACCGTATGTTCCTTTTCCCGAATTATGCACACAGCTATTTGGATG
CGTCTTGGTATCCGTTTTCTAGAACTTTGTCATGGACAGATTTAAACCTTTCTCGGCCAAAGCCATGTGTTAACATCCAG
ATGACCAGCGATGGTATAGTATTACGTGTGAAACACCCTGTGCATGATAGACCTGAATCTGAGGGATACCGCCAGTTCCT
TATTCTCATTATGGATGCGCTTAGTTGGGCATCGTTCGCCAGCTTTATGATCAACAATTCGACCCCTCGTTGGCAGTTTT
GCAGGCATCGCGGAATTTTGGAGACGAATCTTGCTGAACTTTTACAATATCATCAAACCATGGAAAAGAGCCCTGTCTGT
TGAATCTCCTTTCGACGTAGTAGATTTCCAGTACGTTGGCGGCATTGATATCATCCCACCGTTTTCGATGCAGTCAGCTA
GCTCTTGAGGTTTTCGCATTCTTATGACATTCTTGTTTTCACCAGCACTCAAACGATGTCGTGCGCCAGGAGACTCATAT
CCGCCATACACAACAGTGAATGAGTTTTTACTTATTTCTATTCCCCGCAAGGATCCGGGGTGCGGGTTGAGAATGCATCC
AATTGTCATCTCGACTCCTATACCAGTGGAAGATACATCCGGACAGCGGAAGTTTCTCTCAACGTTGCAATTTTTCGTTA
GCGGGGCGGCCAACTTACAATCACCCGCCCTTGCTGTAAAAGCTTGCTGACGATACTACGGGAGGGCGTTTTTGACTACT
CTGAGGAGAAGTACTAACTACCTACTTCGGAGTTCATTTTCCTTACCCGCATCCCAGTACATGTATGCTATGACGAGGGT
TGGCAAATGGGGATGACGGTGGAAGGGATCATTTAATAATTTTCTATTGTAGTTAACTAGTTCTTTGTTATTTTCATACA
ATCGGATATTCACAAACTATGCTAAACTGGAGGCGGTGATGATATCGGTTTTGAGCCGCCTTTTGCAAAACTTTAATCTC
ATAGTTTGATTCATGGACACGGAGATCACCAAACGCAAAAGATGGCAAACGGAAGCTAAGAGCTTTGTATTATGAGGCGT
AGCTCTTTTTTTTTTTTTTTTTTTTTTTTTTTTTTGTTGGCCAAATCCTTAGAGAAGTGATTGGACTTGGCAAAAGCGAA
AAGTGATGCTCCCTGGCAAAATGAGCCAAGCGGACAATCGTGCGATATGATATCTTCATGAACTGCTGCTGGTGAAGCAC
GGCGCTCAAAACACCAAGCCCAAGAATCTGGTCATGTCCACGTATACGAGAAGGCCATAAGAACAAGACAGGAATGAAAT
CGAATTTGTTCTGGCTGGGTGAACCTGGAGCACATATATACATATTCTGAAACCAATCCCCACCACATTCCCCGAGACGG
GATTATCGACGCAGGACATCGAAACCCGATAAGGAGACGCAAGCCAAGCCGAGCAATCGGAGTCGAGAATATTTGGCAGG
GCTACGATCCCGGTCGGCGGGAAGATGGCGAAAAATTCAGACCAAAATTATCTTACACATTCGCTTAATGATGGATTGAA
ACCAGGGATGAACATGGAGGTGGGCTGTTTTGAGTACCAAGGCCTGGACCTGGACCCTCATACAAAGAGGGATCAGGTAA
CACGCTTCTGTGCCCCACACTAGCCGCCTTGAAAGTAGAAAGAAAACGGTCCCATAGCTCTCCCGCCCTCCCGCTTTCCC
AATTGCTAAGATGGGACTCGGTTCTGCGCGCTAAGGGAGCTGAATTGACAGTCCTCCTCATTATTTCTCCTTTGAAACTG
GGGCCATGCAGCTAAGGGGCCACTTTTACAGCTGTTGTCTTATTGATGGTAGCATTAAAGATTGACCAAGGGTCTCGGAA
AGATGCATGTATAGGAGATGACGCCGCATGGGAAGTGCGAAGGTACGTGCCGACTGCAGAACAAACATACATGCAAATGA
AAGCTGAAAGTTAGCTGCGGCCTGTGGAAAAAGTCCAACAACGCATGTTGGCGCAACTGTGTAGATGGTTTATTCTAGTT
CTCTGTGTCATTCGATGTAAAGTAGAGCGAATTGGGGGACCAAATTGTGCAATCTGTCTAATTATATATATATGTATATA
CTTCTATAGGCATACACATAAACTGATAAATATGAAGAACCAGACAAAGGACAAACAGAGTTCGGGTGATTTTTCGAGCA
AATACTGGTATGCAACCATGCATGATGGAACACTCTGGTTGCTGACGCTCGGGGAGTTAAGAAGCGACAAAGAGAGGATG
AAGACAGGATGAGCAGATAGCAGATGGAGAGTCGAGAATGTAGTGTACAGTACATGTACAGTACATGTACCTTGTAGTGA
CTTTTCATCGGAGATACTGGGGTAACTCGAGATTCGCCCGATCGTTCTAGGTTGGGTGGACCAGTAGGAGTATTTTCTGT
GGTATCTGTGAAGGAGTGCTCCTCCGAGGCCACTTGATGTAAGTCCAATTTCAAACATGCAAAAGCTCGTCGGATCAATT
CTCTCCCTTCCCGCATCGTGCTTCATGGTTTATGAAAATGAACAATATTAGTAGTAGTGTCTCCTGGGCCCCGGAGAGAA
TCCCACTCAGGGATTTTCTGCATCGCTCTTGATGGATGGATCACTCATTTCACTGCTTTTGGCGAAGTGCAGGTAGGGCT
TGTATCCCTCTCCCGCTCTAGCCTGCCTGCATTTACCGTTTGCACCCGCCTCGGTCATTGGATGTAGCGTTTCACGCTGA
ATTTGTAATTTGTTCTCCTACTTCTCATGTGTTAGTAGTTCTCCATTATCCGCCGCTTGTCAATTACTATTGAACAAGCA
AACAGTAAAAAGGCCATCCCGGAGAGGCGACTGGAACGCTGGGAGTTTGGGGGTTCAAAAGGACCAAGTTTTTTTTTTTT
TTTTTTGTGTGTGTGTGGGTGGGTGTGGGTGTGTAGAGATATCACGCAGGTGGTGGCATCGCCGCCCTCTGGAGCCAGGA
CATGTGCTAGTTCT

>ucsf_hc.01_1.G186AR.00084
AAGGAAGGCACTTCAACCTCCGAAGACAACGACAGCGACAGCGACAGCGACGACAATCCTCCGCACCACCCACCACCATC
GCCCCGTCATCAACGATCGAGATGGCGAAGGAACGCTCCGGCATTGCCGTCGGCTTGAACAAAGGCCATAAAACCACCGC
CAACACAACCAAGACACGCATCTCGCGGACAAAGGGCCACCTCTCCCGCCGCACCAAGTTCGTCCGTGATATCGTCAAGG
AGGTCGCCGGCCTTGCCCCATATGAGCGCCGTGTCGTTGAACTGTTGAGAAACGCCCAGGACAAGCGGGCCCGGAAGCTC
GCGAAGAAACGGCTCGGAACCTTTGGCCGTGCCAAGAGAAAGGTCGACGAAATGCAAGGAGTCATTGCTGAGGCCAAGAG
AGCCGGCCACTAAATGTTCTTATATCGAAGGAGGGCAAAATTAGAAAGTCCTGTGGTTCTCGTGGGGGAGGAAATTGGGG
AACGGGACTGTTGCTGGTTGTTGTTACTCTTTGAATTAAAGGGTTTGGTGTCATGGATTACCATTTAAACTTGTTTTTTT
TTTCCCCATCATGTGTGCATCTTTTTCAATTAATGGAAATGAAATATCAAGAAACAAACAAACAACAAACAACAAAATAC
CGTACATATCCGGTCTTTGATTTTTGCTCATCGATATTTTCCCTACCCAACCTGTATCTTTTATGTTGTGCTACTTAGAT
ACGACTGTTGGTTCTCTCCTCACCCATCTCCCCCGTTGCTCGCTGGAAAGATGAAGCTCAGGATGGCGCAAAAGACATGG
AGGAACAAGCAGTTATCCCCTTGAAACTGGGAAATGAGGGCAAGAAGAAGAACCTAGTGAGGGAAGGATACAGTAGCTAG
CTATCAGAGACTTTGTTAATGGAGTTACGATGATATTTACAAAAAAACTACCTCCATTTTTTTCCCTGTTCTTCTTCTAC
GGTAGAGAGGCATCCCTTCCGTTATACCCTCCACCGGAAAAAACGGGGGAAAGAAAGAAAACGAAAACGA

>ucsf_hc.01_1.G186AR.00085
CAATTCTTGAAATACGAAACCGACACGGACCCAAATTCTCTGAGTATTTAATCGATCTCGAAACATAAAATCATCGCCAG
GAACTTTCATCTGCTCTTTAGTCGCGGCTTGGCGTGTATTTACTATATATCCCACCCTCAAACCGCGGCGCCGGGATCGA
TGTCGTCGTCTGCCTCCGTATTTCCAACCTCAAGACGAACCTCCTCATCCTCCGTTCCTCAGCATGGCCTCTCACGTTGT
TGTGATAGACTCCACTGCTCGAAAGGCTACAGTCAAGGTCACTCCTACAAAACATCTCACTGAGGTTCTATCGGAAGCAT
GTTCCAAGCTCGGCCTTGATGCCCGCCAATATGGACTCAAACATCAGAAGAAACAGATCGATCTCTCGCTCTCTATACGA
CTATCGGGGCTAAGCTCCGGTGCTAGGCTTGAGCTTGTCCAGCTTTCGCGCTCCCCCTCCGTCGTCTCCGTTGCCTTACA
GCTTCCCGAATCAGAGGCCCGAGGTGCCCCAAACGGCCGTTTAACCGATAAGTTCCCCAGTACTACCACGTTATGGCATG
TTTTACGGAAGTTTGAAGCCGGGGTGGCGGGGAATGGAACCACGAGAAACCTGACGGCTAGAGGGGTGCCGTCGACGGCA
ACTGGTGCGGGGCGGTTGTTTTATGAGTCTCCTGTCATTCAAGTTGTCGGGAGGGAGCTATCGTCATTTGGGGATCTACA
GAGGACTCTTGGGCAGCTGGGGTTCAATAGCGGAAGCACTCTTCTCAGATTAAACTTCAGGGCGACGGATAAGCCGCTCG
AAGAAGCCATGATGGAAATCGCGGGGTACTTCAAGTCCATAGAAGAAGAGGAGGATACAAGTAATGTGAACGCTTCCGGG
GGCTCAAAACGCGAAACTCTCGTTCCGTCAGGCTCAGAACTGGCAATGCCAGAACCATCCGCTACATCGACCCTATCCGA
TATTACAGATCCCACCCCCGAGCCTCAAGCCATCCCAGAACAGCAACAAAGTACGGGAAACCCCGCCCAAACCCCTCCTC
CAGTGACCACTGTATCATCAAGGCCTACCACCGTTTACGCCCCACCCTCGAGCGCAGTACCACAATCCGCGAAAACCCCA
TTCAACGAGCACGACTATGTCCCTACCGTCGACCAAGCAAAAGCTCACCAACTTCACCTCAGCCGCACCACCCGCCCCAA
CCGCCTCCCCACCGACGCAGAACTGGCGGCACAAGCATCCGCCCAGGAAACCAAGCTTGCCAGCATCGCCGATGTCGAAG
TCAAGATCCGCTTCCCCGATCAAAGCCAGGTAGTCTCCAAGTTCACCAGGGAAGATACGGCGCAGGGTCTGTACGCGTTT
GTCAGAAGTTGCCTGGATAGTTCTATATCGGGCGAGAAATTCTCGTTGTCATTCTTCGCTGCTGCTGGCGGGGTCGGGGC
AGGGGGCGCGACCTCCCCACTCACTACCCCCTTACACACCCACCATTCCCTATCATCAAACCCGACAAATAAAAAGGGCC
AGTCCGTCATCCCGGACGTGGCTGAGAAATTACTCATTCGCGATTTGCGCATGAGTGGCCGCGTGCTGGTGAATTTCTCC
TGGGCGGACGATGTCTCGTCGCGGGCGAAGAGCGCGTCGACACGGGTGCAGATACTCCGCCCCGAACTGAGGCAGGTGGC
TAGCCAGATCAAGGTGCAGGAGGTGGCTGCTCTTCCTGTCCGTGATGAGAAGGGGGATAAGTCGTTGCTGCAGAGGCTGG
GCGGCGGCGGCGATGGGGATCAGGGACGTGCGGGAGCGAGGAAAGGGGGTGGCGGGGTGCCGAAGTGGCTGAAGTTACCT
GGGAAGAAGTAGGGAGGGAGACATTTTGTTCATTTTGTTCATAGAGTTTATCTTTGTTTCGCTTTTGCTACGATGAGCTT
AGACGGCAATGAAGCGTGATGATAATGAAATGAGGCTTTGTTTTAACGGTTGATGCAAATGCGATGCATTTCGTTATCTG
GGGTATTGGTGCCTTCCATCGCATTTTTCGCTTTCTATCGTTCATGGGACATACCCGTGTTTCGTTTTCGTTTTCTTTCT
TTCCCCCGTTTTTTCCGGTGGAGGGTATAACGGAAGGGATGCCTCTCTACCGTAGAAGAAGAACAGGGAAAAAAATGGAG
GTAGTTTTTTTGTAAATATCATCGTAACTCCATTAACAAAGTCTCTGATAGCTAGCTACTGTATCCTTCCCTCACTAGGT
TCTTCTTCTTGCCCTCATTTCCCAGTTTCAAGGGGATAACTGCTTGTTCCTCCATGTCTTTTGCGCCATCCTGAGCTTCA
TCTTTCCAGCGAGCAACGGGGGAGATGGGTGAGGAGAGAACCAACAGTCGTATCTAAGTAGCACAACATAAAAGATACAG
GTTGGGTAGGGAAAATATCGATGAGCAAAAATCAAAGACCGGATATGTACGGTATTTTGTTGTTTGTTGTTTGTTTGTTT
CTTGATATTTCATTTCCATTAATTGAAAAAGATGCACACATGATGGGGAAAAAAAAAACAAGTTTAAATGGTAATCCATG
ACACCAAACCCTTTAATTCAAAGAGTAACAACAACCAGCAACAGTCCCGTTCCCCAATTTCCTCCCCCACGAGAACCACA
GGACTTTCTAATTTTGCCCTCCTTCGATATAAGAACATTTAGTGGCCGGCTCTCTTGGCCTCAGCAATGACTCCTTGCAT
TTCGTCGACCTTTCTCTTGGCACGGCCAAAGGTTCCGAGCCGTTTCTTCGCGAGCTTCCGGGCCCGCTTGTCCTGGGCGT
TTCTCAACAGTTCAACGACACGGCGCTCATATGGGGCAAGGCCGGCGACCTCCTTGACGATATCACGGACGAACTTGGTG
CGGCGGGAGAGGTGGCCCTTTGTCCGCGAGATGCGTGTCTTGGTTGTGTTGGCGGTGGTTTTATGGCCTTTGTTCAAGCC
GACGGCAATGCCGGAGCGTTCCTTCGCCATCTCGATCGTTGATGACGGGGCGATGGTGGTGGGTGGTGCGGAGGATTGTC
GTCGCTGTCGCTGTCGCTGTC

>ucsf_hc.01_1.G186AR.00086
CACTGGATGTCTACCACTCAAAGGGATCAAAAATGTGATAACTCTGCAGTAGTTCTAAACAGCTGCCTTCTGCTTTGCTT
TCATGGGAACGACATGGAAAGATATAAATAATGGGTTGGAACCCCTCCTCCGTTAACATATTCCCAAACTCCTACAAGCT
GTCCAGAATCTATATTCTCGAAGTATTCGAACCTAGTTTCTTGTTGAGGATACCCTCCCTCTAAAAAAATCGAAAAATGC
CAAGCCCCGCGATCAGGTGTGTTAAGGAGGGGTGCAATAATTGGGCTCAGAGTGGATCGAGATATTGCAGCGCTCGTAAG
TTTGTCGATATATCAATACTACTCTAGCACTCATCATGTTGATATCACGGACAAATAACCCATATCGAGCCACGTTGAGA
AGGCATTGGGACCTCAGTTCTGCAGGGAGTTAGAGATAAGGAGACGCTCTCTGTTGGCTTGACGTAAATGGCTGGTGGCT
TTGTGGATTATTTGTATGGTACTGTGTGCACAATGTTGCTCGGTGTGTTGTAATGGTAGAAGCTGCTACCATGGAAAGAC
GATGAATGTTACAGAAGAATAATAAGCTTGGTATATTTTACAGCCGAGAAGAGCTGGAGGCCCATTGGATCCGTGCGAGA
CGTTTGATGCTAGTGTCGTTGGAACTGCCCTTGCAGACCTCGTACTTTCGTCGTATGGACAGAAGGAAGCTGAGGTTGTG
ATATCTCCTGATTGGTGCTCTCGTCAAAACTCTCCATGAAGAAGCAGATGACGGACATGGAATTTGATTCGTACTCATCA
TTTGGGGTCCATGGATTTGACAGGGGTTCATAGCCAACGAGCCTGTATCTACCAATAGGGGGGAGTTTGATTCCTGGAAT
CCTCTATTCAAGCTAAATGGGAACAAGACCATATATATCAGCACGACGTAACACGCAATGTATTATCAATTCTGTTTATT
TGTTTGATGGGCGCTGTGCTTCGACTCAGGATTTCTACATACATATGACCGTGCCAATACAAAACATCATCTTCCAAGTC
CTTCCAACAGCAGCAAAATCTCTACTCTATCCCCGGGTGGTAAAATTGCACTTCAAAAACATGGCCAACAACGATTCTCC
TCCCATGTACACGGACACTCCTTTGGCCGTCATCCCCACGCCAAAGTTCGAAACAGGCAACGAAGACCCGTTCACCATCG
AGGCTTCCCACATGGCTCTCAGCCACAACGCATTCATCCGCGGCTTCAACAGCATCTACCAACAGGCCTCTCGCCTCCAG
GAGCCCACGGACAAGTCGGACTTCGTCGGCTACTGCCAGGCGTGGATCGAATGCGTCAAGACCCACCACCACTATGAGGA
GACGGACCTGTTTCCCAACATCAACAAGGCGGCCGGCACGACTGGTTTGATGGCAGATGCCGTGCAGGAGCACGAGCTTT
TTTACGGCGGGATGGACCGGATGAAGGCCTATCTCGATGAAACGGGTGCGGAGTTCTCCGCCGCAGAGCTGATTTCCATC
ATGGACTCGTTCAAGAAGCCGCTGCACAGTCATCTCAAGGCTGAGCCGCCTGCCATCGTCGATTTGGCGAGGTACAACAC
GGAGCAGAACCCGATAGATATCATGGCCATCGCCGCCGCTGCTGGCAGAAAGCAGGTCGGCTTTAGCTTCTTCCTAAACA
CCGTGCCCGTCTTCTTCCTGAACATGGAAACGGCCACCTTCGAAGGCGGCATGTGGCACGGCGTTTTCCCGCCTCTGAAA
GGATTTGCGAGAACTCTCGTGAACAACGTCGTGCCCATGTGGCACTCTGGCAGATGGCGTTTTGCCAGCTGCACGCCCGA
TGGAGAATATAAGCAGCTGGCTGTTTAGATTAAATCATATTCGGAGTTAGAGCTGTTTTTGGTTGTATCTGGGCTTATTA
TTCTTTTGTTGCTATGTAACTAGCTAGTGTTGCGATACCCAAATCATGAATGAAGGGAATTTTTGTTGGTCTTTGGAGAT
GGGTGTGAATGTTGAGATAAATACCTCCCAGCTTGGTCAAGGAGACATGTAAATACTTCGTTAAGACAGTGGCCCCTCGA
TTTGATGC

>ucsf_hc.01_1.G186AR.00087
CTCTACCCCTTGTATGATTTAGATAACCAACCCTTCTGTTGTGCAGTCTATCATATACCATGAACTACCACTGATCACTG
TGTAGATCCCCAATGGCAATGTGGAGTTGTGATTTCGAACCCTGTGACAAGCCCTCTGTACGCACGTATGGAGAATGTGT
CCTCTGCGATCGTCATCTCTGCGCGAAACATCTTCGCTCGGAGTATCATAAATGTCCTAAATGGGAGGATGAGGAATCGT
ACGACCCAGCGGCTCGAGAAGCTGAGCAAAAGGAAATGGCAATTCTCCTTAGTAAGGTCAATGTCTCCGCGCTTCTCTCT
CGAGCCAGTTCCTTGCGTGACGGCGTTCCGTGCTCATTGACCCGGCCCCTTCAGTATGATCGATCGGCGCGTTCCTCTGT
AATGGGCGGTATGAATTACCACATCGAAATCCAGTTTCAGGATGGACTCAGCTGGCTTGCACGTATTCGAAGATTGAATG
CAACTTCACCGCCGCCAGACCTACGGGCTTATATTATGTGCAGCGAGGTGGCGACTCTGCAGTTCCTGAGCAAGACAAAA
ATTCCCGTTCCCAAGGTTTTTGATTACAACCTTGATGAAAAAAACCCTATTGGGGTTGGATATATCTTGATGGAAAAAAT
GGCGGGTCGGTCGCTTCGCTGGTCTCTTCTCTCGGCAGAGCAGAAAAGGAAAGTCATGAGTCAGCTAGCAGATATATATA
TCGAATTGCAGCGGTTTCCATTCGATTTGATGGGTTCTTTGGACCAACCAGGAACTGAACGTGTTGGATTTTTCGCGCGG
GAATCATTGACCGACTACAAAAACTCTCATATGCTACCCATGGGGCCATTTCCTTCTTCCAGAGAGTACCTACTTGCAAG
CATTCAATTGACACTGGATCTGATTATGAGAGAAGAGTGTTTCAGTCCGCGAGCAATCGATGCCTACTTAGTTCATCGCT
TTCTCCTCGACTCCGTTTCGAAGAAAATATTCTGTCCTGGTCGTGCCGATGGGCGGTTCTACTTACGGCATGCAGATAAC
AAAGGTGACCACATTCTCATTGATGATGAATATAATATCACAGGGATCGTGGATTGGGAATGGGCCCATACAGATGTAAA
ATCCGCGGCCTTTAATTCTCCGGTAATGCTACTTCCTGTTGCTGATTTCTATGATGGAAAAAATCAACTGGGCGAAGATG
AGGTGGTCTTTGCCCAGTTATTAGAAGACAAAGGGCATGAAGGTCTTGCGGAAATCGTGAGGGAGGGGCGAATTCTCCAC
AGGTTTGAATTCTGTCATGGATATGATGTCGCTGATTGGGAGGGTTTTCTAGGCATTTTTCAAGGTCTTAGGAAGGCGTT
GGGTGTTGACGGAGACTTGGAATGGGAAACGTGGAGAGAGAAGGCTTTAAGTAATTATCGGGATGATGATCAACTAAAAA
AGTTGTTGCTCGCTGGGGATTTGTCGTCGACATACGGCTGAAGCATCCGCAATTAAATGTACCGTATGGAACATTTCAAT
TGTCCTTTATTATTTCAAGTTTAGAAAGATAAGTAGAACAAGGAATAAAACCAACCATTTAACCAA

>ucsf_hc.01_1.G186AR.00088
ACGTGTTGAACCACCTGAATGCAAGCGCTGAACATTTCAGTACAGAATAGCTGGCCCCCCAGGTGCCACGGCAATGCGGC
CTTCCATTCTTTTATCATCTCAAGCCAGTCTGCGAAGTCTGCGACGCACTTTCTTGAGCTGCCCAAGTCCTCTTCATGCA
CAACATGCCCAGCTCCAGCCTTCATGCTTCACACTGCCATTATTTCCTAACAGCTACCTGTACACAACCATGTCCTCCAA
CATGTCTTCTCCCCTCAAGTTTACAGACACTGGCTTCGATATTGTTGACACCTCTAAAAAATTTGAAGAGGAGACCCTCC
CGGACTATCACCCTGCAGACTATTATCCAGCTCGGATTGGGCAGGTGTTGGCAGATAGATATCAGATTGTCGGGAAACTG
GGCTATGGCGTGGCCTCAACTGTCTGGCTTGGCCGTGATATTCGAGAGTCCCGATATGTGTCCTTGAAGATATCTACTGC
TGGGTATTCAACACAAAATAATGAAATCGACATCTACAAACAGCTAGAGTCTGCTGCCTTGGAAACCGACCACGTTGGAA
AAACTCTCTATCGGCAATTATATGGCTCCTTTAACATCACTGCGCCTCATGGTACCACTCATACATGCCTTGTCCAACAG
CCTCTTGGCCTGAGTATGGATCAATATCTTGATCTCCGCCAGTCCGGGCTTCTATCAACAGACCTTCTCAAACCTATGCT
ACGAAGTCTTTTAATTGCCTTGGACTTTGTGCACATAGCAGGTGTTGTTCATACGGATATTCAAAGCAAAAATATACTTT
TCCCAGTCAAAGATGATGCAATTTTTAGAAATTTTGAAGAAACTGAATTGAAAGAGCCAGCACCAAGGAAGATTCTGAGT
GATAATCATATCATATATATGACCCGGCGCATTCCTTTAACCCCAACAGTCCCCATCTTAACTGATTTTGGAGATGCTAG
GCTGATAAGCAAGACCCAGCCAGGGGAGTTCATCATGCCTCATCATTATAGAGCACCAGAGGCTATTCTTAACATGGAAT
GGAATGACAAAGTTGATATTTGGAACATCGCGGTACTCCTCTGGGACCTTGTGTCACCTGGCCATCTTTTTCGTGCGCGA
ATTGTAGAGGACGGAATTCAGGAGGCCATTCGTATTGCAGAGATGATTGCCATTATGGGACCCCCGCCGAAAGAGTACCT
TGAAAGGAGTGAAGACTGCAAGGTATTCTGGGATGAAGATGGGAAATGGAAAAACCTCACTCCCATCCCAGACATAACAC
TCGAAAGCCTTGCCATAGATATGCAAGGTGAGGACAAGGAGGGCTTCTTAAGCTTCTTGCGTAAAATTCTGCGTTGGGTA
CCTGAGGAACGGCCGACAGCCGGAGAGCTTGTGTATGATGAATGGGTCCTAAAAGGCTTGGGCGAGAAGAAATGGATGAA
GTAGCGAATGTTTAGCTCACCTGTTAATGGACGACTGGGTTCGACGCGGCTCTGATTGTTGATGGCACCAGTGCTAACTA
TGGGTCGATCCCAAACGGAAGTGGGTCGTCATCTGCAGAAGGGCAACAACGGAAGTATCATAAGGCATTTATCCAATGCA
AAGACGAGACGGGAACAAGTTGAATAAATACAAGAACAGGTTTTAGCTAAAATGTAAACCGCACCTTCATGGAGCGGTTC
TTCAAGGGTGGTCTCTCACACCGTTTGCTTTTTTTCCCTCGCAAACGATGGACAATACCTGTCGGCATGATCTCGAGTTG
TTCTTCTATTTGCTTTTCTGGCGATGTGCCCGTCATGGCTGGGAAAAATTAAATGCGCTACAGAGAAAGGGACTCAGCCG
GCCCAAAGACAGCATGCTCTAAGATGCATGTTAAATATATAGAAGATACATGTGAATCAATATCTATTTACAGAGTGAGA
GTATTAAATACTCTTCTTTAAAAACTCAAATCATTTCTTTATTCTTAACTCTAAAGCATTTTCTCCCTTTTCAATAAACC
GTCTG

>ucsf_hc.01_1.G186AR.00089
GACTCTGCATCACAGCTATTAGGTCTCAAGAAGTCAACACACCCGCCACTACTGCTGTAATCCCCCTCACTGCTACACCT
GCGCGGCCACATTTCTCCCATATATTCAATTGCTGATCGTTCACATCATGGCCTCACCCTTCGACATAAATGGCGGTGCC
TGCGTCGCCATGGTCGGCAAGGACTGCGTCGCCATCGCCTGCGACCTCCGCCTAGGCCTACAAGCCCTCACCGTCTCCAA
CAACTTCCCCAAGATCTTCAACTACGCCCCCTCGACCTATCTCGGCCTAACAGGGCTCGCCACGGACGTCTCCAGCGTCT
CCGACCTACTCCGCTACAAAGTCAACATGTACCGCCTGCGCGAAGAGCGGCAGATCTCGCCGCAGACCCTGGCCAACCTG
ATCAGCTCGAGTCTGTACGAGAAGCGCTTCGGGCCCTACTTCGTCAGTCCCGTGCTGGCGGGCATAAATAGCACGACGGG
CAAGCCGTTCATATGCGGTTTTGACAGCATTGGCTGCATCGATTTCGCGAAGGATTTTATCGTCAGCGGCACCGCGAGTG
ACCAGCTGTTCGGGACGTGTGAGGGGCTGTGGGAGCCGGATCTCGGACCTGACGACCTGTTCGAGACCATCTCGCAAGCC
CTGCTTAATGCCGTCGATCGAGACGCCCTGTCAGGTTGGGGCGCTCACGTTTACATCATAGAAAAGGACAAAGTCACGAA
GCGATTGCTAAAGGGACGACAAGATTAGACGGTGGGTTCGGTTTTGTGTTTTTTGTTTAGGTCTCACGGGCTAGAGGAAG
AGGGAGAAGGAGGAGGAGATGAAAAAGGGGGAGGTGGTTGTTTAGAGTGGGTTTCCAAGCCTGGAGTGTGTTTTCTCTAC
TTTTTTTTTATCTTTTCATTTCATTTCATTTTTTTTTTCTTTTTTCGTTTTTATCTCCACCTTCGATAAATTCTGAGAAA
TGGGATCCCGATCGGTCATGATTTTTGAAACCTCATTCTATAAAACAAAGTTACTAATCATCTTTCCACATTCTGTTCGT
AAGTTTTGGCTCTTGTCCAGAACAAGGCGGGGGAGATCTGAGCGATCCACAGACCCATTCCATTGATGATATGATATGAC
AGTGCCGAAAATAGTTGGGGGAGGAGGGGGGGGGGACATTGAAAGGAATAGACGCAGTTGAGGAGCTGAGCTTTATTCAT
TCTCCCCCTCCCACATGGGCAATCAGGAGTAGAGGAATGGCTCGCCCATATATTGGCACAAAACAGGCCGCATACGTACA
GGACACACTGCCCGGGGGCTTAAGGACGGACTTCAATTTTTATAAGTAACTTACCTATTGAAATGGATGTTTCTGGGGGC
GATGTTACCTAGGCGGGTTTAATAATGATTGAATAAATAAAATGAATGCCCC

>ucsf_hc.01_1.G186AR.00090
TCCCACCTGGATTTCCTCGCACAGCAGCTCTACCCGACTGGTCTTCGCCATGTCCGCCACCGCTGTTTTCGAGCGCCGGA
ACAAGCAGATCCAAGATGCCATCGACGGACAGAATCTCAAACAGGCCTTGCAGCTCTGTGAAAAGCGACTAAAGAAGGGC
GAGGATTCGCATTTCCTGAGGGCGTGGAAAGCGTATATTCTTTTCAGCCATGTAGACGACGTTCATCGGCGGCGGGGCAT
TTCGGAGACCCTCGAGCTCTGCCGCACGGAACCCCCTGTTTCCGATATAGAAGCGCTGAATATTCTGTATACCACTCTTA
AGGGCCTTGATGAGCATGTGGAAACGACGCGCGCGATATGGGAGAGGGCAGCAAAGGCGAAGCCACAAGCGCTAGATATT
CAATTGAGATGGTTTAATCTAGCGTTGGAGAAGGGCGACTGGAAAACTGCACAAAAGGCAGCTATGAGCTTGCAAAACAA
CTTCCCCAAAGAGCGCAAATACTACTTCTGGGCCACATTCATGTGCTACCTCATCGCCATCGACCCTGCGAATTCAGAAA
TGGACCGCAAACTCTTTGGCACGCTTGCTTACCGTATGATATTAAAAGCTGCCTCAAATGTGCCAACTGACCCGAAAGAG
CTATTAAGCCCATCAAGAGCAATTCAAACCTCTGAAGAATTCTCCCTATTGATCAAGATTTTTGAAACACAAGGGCAGCA
CGAAGAAATTGTTTCTTTCCTTAACAGCAAGCACTTAGGCATAGAGTCCCGCATTTGCCAGAATGATTGGTCATTTGTTC
GTGCGAAAATTGCAGGTCTCGAGAATGCAACATTGTGGGATGAAGCGCTGTCATATACACGGGAGCTGCTTGCCCTTCCG
GCTGACCTTGCAAATGGTTCAAGAACAGCAGCAGCCCAAGAGAAAGATGATTGGCAAGTTTGGGGCCTCCTTCTCATGGC
CACTAAGAAATTGGATAACAAAGAGATATTACGGGAAACCCAGGAATTTATCGCTGCTTACATTAAAAGGCAACCGAAAT
CACGGAATGCCCAGTTGGCGGCCCTTGACTTGACAGAGCAGCTGATTACGATCAAAGAACTATCTCCGGGAAACCTTCTC
GCCAAATGCAGAGAGTATTTTGATCGTAATTGCACTAAGCTCTATTGCTTCCACGACCTGTGCAAGTATCTAATTAAACT
TGATCGGTCGATGCAAGACGAATTTCAATTTCATGTTTCTCAGAAGGTTATTGCAGATCAGAGTGTGGATGATCAGAAAG
AGGTTTCCGACCCTTTCAAAGGCGTTGCGACTATCAATGCTCTAAAATATGAATACTGTTTCCAGTTGTCATTCGAGGGT
GACAAAAAACTCTCAGTACAGAAGGTCGAAAATTTCGTGTCTCGGTGCCTTCGTATTTACCGAAATACCGATAGACCTAG
CCAGCACTCAGCTCCATCTACCATCGAGAGCCAGCCAAGTGACGATCTCTGTCTTCTAGCGGTCATGGCCTTAATTAGAT
TCCACCAAACAAATATTGGGTCTAAGCGTGATGCTCCTCATCCCGCATTAATCCAAGCCGCTGCACTGATAGAGAATTTG
CTTCTCAAGTCACCACATAACTATGAAGCTCTACTCCTTTTAGTTCGGATATACCTCCTCCTGGGCGCGGGCTCCTTGGC
TCTAAAGTCGTTCCATAGATTGTCTCTGAAGCAGATGCAATATGAAACGGTAGCACATAATCTCTTTACCCGCCTCGCAT
CGACGCACCCTCATGCTGCTCCACCGTACGAAGGATTAGAGGTGAAGGATTACGATCCTCAAAGTGCCATGAGGCATGCA
TTGAACTTTTATCGAAATTCTGAAACTGCGACTAAGTATTCGAGAAACGTTGGCCTAGAACATGGAAGCTATGTTAATGT
GGCTGGAAGTATTGATCTCCAAAAGAGCCTTAAAAACAGCATCTGTAGAAGGATGTGGGCATTGGAAACCCGGAGGATTG
GGCGACTAGTTGGTGGCGATTCGGTGGGACAATATGATCATATTGTCTCCGACATTGACCCAGTTGTTGACAAGCGCAAC
TTCGATGGCTTTCCGAACTGTGAGCTTCCTGGCAAACCCAGCTTTGAAGAACAAGTCCGGCTCGGACCCAAGCCAGGGGC
CCAAGCAGTAAAAGCAATGACCATAACCGACGTCCTATTCGATTTCCTAATAAAAAATAGCACCACCAAAAAGACGACAT
CATCTTCAACATCAACACTGTCAAATATTGATCTATCGCGTTACCTTGACCCCGACCTTGATATCCCTCTCCCAGAAACG
GAACTCACTGCCGCTGAAATAGAAAATACAAACATCCACCTCACTCTCCTGAAAGCCCTCGCATCCCTAGCCAGCACCGA
CACCAAACAATCCTCTCCACCAACGCCCATAACGACTCACCTTGTTACCCTTGAATCATTCCTAACCGAAAAGCTAACCA
TTCTATCCTCCACACCCACATCCACTTCCATCCTCCCAACAACCATACCCCTCGCATATGCTATCAAGCAACAACCCGCA
ACCACTCCATCTTCCACCGCCCCCTCATGGCTCTATCTCCATACCACAATCTCTCTCCTCGAAACCCTGAAAGCCACCAC
GTTATTCCTCACCTTTCTCTCCTCACAATCATCAACAACAAAAGCAAAATCGGATTCCCCCGCCACAAAATCAAAAAAAG
CCCACCAAAGTCAACCCCTCCCAACAAAGGAAACTGTCGAAAACCTGCACAACCTCGTTGAGCAGCTCGTCGACGTTATC
CGCCGGAACACGCGCTTTTTGAAGATGCAAATAGCCGAGTCTGGAATGTTGGGGGAGTTGGTGGAGTGGGTAAGGGGGGA
GTATGGCTTTGAGAACGACGGATATAACAGTGATGGTGGCGATAATGATGATGGGGATGCGGTGGGGGAGGCAGAGCCAG
TGGGCACAGTGAGGAGGGAGATTGAGGAGTTAATGGATACGGCGTCGTTGGAGTTGTTTTGCGCGTCATTGATGGAGAGT
TGGGATGAGTCGCTTGACGGGGTGTTAGGTTTGTGTGCGGTGGTGTGAATGTATATATACTCTTTCTTTCTTTCTTTCCT
TGCCGCTCCATTTTCATTTTCATTTTCTTTCTTTCTTTCTTTCTTTCTTTTTTTTTTTTTCATGATTGATTGCTTGTCCC
TGAGAGTGGCCAGCAAATTCTTGGTAGTTTCTGATGAATCCAGCCTTTTCTCTCGGAACGTAAGTTGGTTTGGTTTGACA
CAGATATATACATACAAATTATATAATTGCCAGACGTACCAATGGTGGTTGGGAGGAATACCACGGAATGAAATTGAGAG
CTTGAAAAATAAGTTTTATTGGCATTTATAGAAGAATACCGGAG

>ucsf_hc.01_1.G186AR.00091
CGTCTCCCTCTTGTCCTGTGGAGTTGCTCTAGCAATGGCGCCAGACCCAAATTTCAAGCTTCTCCCAAATCGGTACACCT
TTTGTTTAAAGTGCTCAACCCCCGCTGCTTGGTCTACCACTATTTCGCTATGCAACTATTATTTTATTATTATCGTGTCA
ATATCTGGCTTTTACGAATTTGAAATGTGGAAGGAGGCAGTGCTAACCTCGGTTTCTTTTATCATCCAATTGTTGTACCC
TTTGGTGGTTTGGTTGCCCTCCTGGACTGTGGCTCCTGAGTATTTTTTATGGGTCCCAGGGACAAGTTCCGCAAAACGCC
GCCCTCTTTGGATGAGCGACCGCTCTATTTGTTCGCTTTCTGGCCCAGGAAGCAGCGGAAAAGGTATCAGAGATCTGATA
GGCTTCGTACCTTTGAAAGGTGGAATGGCAAATCTTTTCGATCGGGGCCCAAATTTGGTCCCATCGAAGTCGATATAGAA
AGCGTCAACGATAAAACATGTCGTGTCCATGCCGGAACATTTGATAGCGTCACGGCACTTCTCTTCGTTTTCCGAATCTG
AATCCCCGATATGGTCAATTATACCAACGAAGGAAGCTTTGTAGCCGCTATCGAAGTATGCCCTTCCGCCGCTGATGTTC
AAAACACGATAAGCCTGACGAATGCTTTGATTGTCATCCGAACTTGAACCGAGAACGACATCTCCCGGTTTAAACAATAG
CCATAGGTGCTCAAAGGCAATCTCTGTGATGTCCCCGTTGGATATTCGTCGTTTAACCTCAAATATATCGTGCAAATCTG
TATCCATGAACTCCACCAGGCAACGAAGCTCATCCCTTTCTCGTCTCGCCCGCGTTGCTGCTGTTCTAGCGTTGTTTGTC
TCCTCGACTTGGGTGACAGGAACCGGGCTTTGCTGTTCTGGTTTAGTGTCCTTTTTTTCAGCTCCTTTGCTAGTTATATT
GACATCAGGAACAGGGTTCTCCTGTGTTGTTTCTCCAAGCCTAGAAGCGGCCTGGTCGTAGGCCATTTCGGCATCCTTGA
CGAATTGTCTAATGTCGGATTCGTACATGACGAGGTACTTGAACGGGCGGACAAATACGTTTTGCGCGGCAGTGAAGCTC
TCACCAACGAACTGACTCAATACCTCTAAGAGGTAGGTTGAGTTGATGGCAAGGCGAAATGGAATATCTAATTGTTTCGG
GTCATCACTACTTGGATCAGAAGTGTTCTCAGACGGCTTCTTCTCCGCCATCCTTGATAGTTTATAACCCTGTCTCCGTA
GCCGAGTTCTCGCATTGGCTTTCGAGGAAACAAGAAGGACGCTCTGCTGAAGATCGATTTTACCCTCCTTTTTGATCTTT
CGCCAATCTCCTGGTGAAACTCGCTTGATAGCAATTTCTTGAAGATCCGTTTCATCCTTTGGGTCTTTCGGTTTTGGAGC
TGCAAGATCCTTGGTTGAATCGTCGTCACTGGCGCGGATTGGGTGTTCAGCAAACGTTTCTCCAAGGAATTGGAGAATGC
TCTTACCTCTTCTTTCTGGCAAGTAGTTCCTTTTGACCATCTGCCAAGGTCTTAAGTATATGCTTCAAATCGTTGTCCAC
TGGAGCGGATTGACACTGGTCGCAATGCGCCTCCAATTCACTTTTAGTCCTCTCGCTTTCGGGTGTAGGAGGTGCTGCAA
TTCCATTAAGTTCACCATCTGCATCATTGCTCGAAACGTCTGAAGACCCTTCTGGGCCGGGATGAATGGCAGCTGACATG
ATCAATTGAGAGTCGGAGTATAATGTCAGAAACACAAGTGAATGGTTGTTTACTTGCTTTAATTTTGCATAAAATTGCCC
AGATAATTCGAGGGATTTCTGCTCAGTTTCATAAATTTGTAGCTCTTGAAGATCCAGGTGCGGGGTCAAGTTAGCAACCT
CAAGCTCATGGAGCAGACCAATTTTGGGCTGCAGGTTATTCGCTGGAGCCACGACCCCTTTGTTTCTAGCGTGGGATAAC
TCTGCATATTTATCCAATGCTCAATGGTGCAATCCCCACATGGAATTTCAATCCAGTCTGGCATGGAGGAATGCCGTGTT
GAACGTCGCCGAGCCTTGTCGAGCCTTGTTCAGCCTTGCGGACAAAACACATCCGACAAATCTGAGGCTCCGTGCGTCAA
GTTCAAGATACTGACTGACCCCTCAATCAACCCCGCGAGGTTGGTGCCGCAAGCACAAAATCCTGAAAAGAAAAAAAAAA
TTGACATATTGTTTGTGAAGAACGACATTTCACTCTTTACCGATATTACATTAGCCGTGGGCTCCGGACCCCAAAATGCC
ATCAATTAAATTTAGAACTACAGCCAGTGAAGCCAGCAATAGTACGAATAGTCATGACGCTCCTCCTTCCCGTCGACGCC
TTGGTGGGCTTGCAGACTTGTATCTGCGAAAAAGGCTTACCCGTGATTCGCATCCTGCTCTGAAAGCAGTAAGAGATGAC
GGAGAGGCGACCAGCGATATGTTGCTGGTTCCCACGGCTCCAGGAACAACCTCAGACATATCGCTCGTTCAACAACAAAG
CCAAAATGGGATAAATGAGCAGATTGAATCGGATGATGAGGGTGATGCGCTGCAAGATCTGTACATAGATGTTGAAGCAG
AAAATAAACGCTTCAAAACGGCATTGGAAGAGTACGAAAGTACAACTGCCGGGTCGAAATTCCAGACCGACGTCACAACA
AAATCGGTACACACGTGGGAGGAAGTTCTGCAGGCGATTAAAAATGCATCAGATGAATACAACGACGTATCTGGATTTTG
GGGGGGGATAAGAAAAGGGCTCCGTAGCTTCGGAAAAAACCACAAAGCCTTTAGGGCTTGGGCGAGTATTCTGCCGTCAC
AATCGCATTACTTTTCTCTGCTTTGCGCAGGTTTCAAACTCATATTAGGGGCCGCGGCACGTATGCACGATCTTCGAACC
GACATCAGCGACGCCTTAACGGAGATTCCACTCCTCATGTCGAGCACACATAAAGCCTTAGGTATCTTCCGAAGGTCGAA
TGACCTGCGTCGATCCAGCGCGGCTCTCTATACCGCTACAATAGCCGCCGTACACCACATCGTTGTGTGGTATAAGGAAA
AAGCATCGAAAAAGTTATTCCGCAGCATCTTCAAACAAGATACCTACGAAAAGGAACTGAGCGATCTCCTAAAAGCCGTC
AGAGACGAAGCTAAAGAGTTTGAACGGGTGGCTCAGTTATGTTCGTATGATGCGATTATGAATGCAAGGAAATTGATAAT
GGACCAAGGTGACGAATCGCGCAAACACCGTGAAATCGTACTGGGCTACTTTGACCAGTCGAGAAATGAGTTTCAGGATT
TCCGGGATGATTTCAAACTGGCAGCTGGAGGTGTGAATCGAGAGGTCAAACTGATAAGCAATGAGGTTTCGCAGCTGCGT
AGAGTCCTTGCTGGGTTTCTCAGCAGCAATGCTCGAATGGATTTCAAAATACAGGATGTCAGAGGGCCAATGCTTCCGTT
GCGCAGGGCAGTGTCGGAAGCCAATCTAGTGCAAGATTACCTTGATGCGAAAAATGAACTGCTATCGGACTTTGACTATG
AAAGCTCCGTTGTGCGCAATGACATTGATGCAAGTCTTGAAGCCATCTGGGCGTTGCCACGATGCGATCAAGATCGTGCA
GTTGCAGTCATGCAATCACCGAAGCTGCATTCCTGGATAACCGAGTCCAGTTCTTCGGCTCTCCTGGTCAATTTTAATGA
CCCCAAGAAGGCTGCGTCGACGTCTTTCATTTCCGCAAAATTAACGCATTCGATCCAGTCAGATGTCATAGATCCGCATT
ATCCCAGAAATATCTTTGCCTTATTTTTTCTTTGTGCAGAGCACATACGCCCAGACGACCCCGACTATGGGGTCAGCGGA
ATGATGCGAAACCTGATCGGTCAACTCCTCATTGCCTACCCCGATTTTGGAATGAGCGTCATCAAGCAAATCCAACGAAC
AGGTCAAGATGACATCCGCAGCCTCTGTCAGATTTTCCATATGATGATCGCTCAACTGCCACCGCATGTAACGGTTTTTT
GCGTCCTTGACGCGATTACCGTATATGAACAGAACGGCTTGCTTCAGGAAGAAGGAGAATATGCAGTCCAAGAACTCATG
TCCATGGTGCAATGGACCAAAGACCATGGTTGTGATTTCAAGATTTTGTTGACGAGTGCATGGAATAGCCATGTCTTTTA
TAAGTATGTACCAGATCGGCAGAAAGACATCATTTGGATACCAGCGAAGGTGCCCCCGCAGGGTGGCTTTACAAGAATGA
AATGGGATTCTAGTGTTGCATCGGGTGTTGGAATGTTGGCAGCCCCACGTCGCTGATATTGGTTGGAGAATAGGAGTTTC
ACTTGTTTAAATGATCAAGCCGGGGAATAGCGTTGCATAAAGTGAGAGATTCGCTGTAGACAATAGCACCAAGCTTTCGG
GCGTTCTCATCTGAATTCATTGTATGGACAAAGCTTGAATAGTCTAAGTTCTAATGATATGGGGC

>ucsf_hc.01_1.G186AR.00092
GAACTTGACCCTCGTTAGGGTTCCGTATGGTCCTCGCTTCCATCCAAGACAGCCAGAGACTGGGCAATTCCTGCACAAGA
TGAGCGCGAACAAAGTGAGCGAGGAATCCCTGAGTTCCTGGGACAAGGCCAAGCCAGCATTCACCCACAAACCGGCAAGC
GGGTTCTACGACCCGTGTCAGGACTTTGCGGATCGAAGCATCAAATGCATGCGGCGCAATGGGAACGATAAGACGATGTG
CAGTGATTATTTCCAGGCATATCGTGATTGCAAAAAGGAATGGATGACCCAGCGGAAAAAGAGCACCTAGAACCTCTCCA
CATTCCCACGACCTGTGCTCCAATATAGAGAGGAGAGGAAACAGGTTTTAGAAAGTAAAAAGGAAGAAAGAATGAAGAGA
CACTCTGGGGAAAGGCGGGGGGGTGTCAAGAAAAAGCTGTCGAGATACTGGACTCCTCGCGGAACGAACATTGCAATGAA
TCACGATACAAACTTAGAATTACGCCCACAGCATATATAATGAGTGTGGCGTGAAAGTGAACCAAATATTTCACTTTTAA
TGGGAAAAAGATAATATTACCATATAACAAATTTGTGGAGGATGGACTCTGGGGTTGAAGATGTGGGGAATGGCACATGC
AAGACGAGTCCTAGCAGACTCGGGTTCAAAGTAGCAGACTTGGATGTACAGCTCTTTCATAGAAGAACTCGTTTTGTTGT
TTTTGGAGCTGCAGCTGGGATAAATTGGGGTAATACTAATAAGCAATCCATCCTTCCTTCGACGTGTCGCGAAGTTCCTC
GCCCCCATCCCAAGACCTAAATTAAATATACCCTCCTGTTCGACCCGTCAGTCCTAAGTACCATCTTTCGATGGATGGCT
TCCCGCAACAACTTCTAAATTAACGGCTTTCCATTCAGTGTCAAACGATAGCTAATTGTCTGGTTCGCTCAGGGGCTTAG
CTTCTTTGACTCTATTCATCATTGTTGGACCCTTCTAGCACTCCACTTTTACAATATTCAGAAATTTTACACGCTCTACC
ATGATGGTCACCATTTCTGGAGTGTATTAAAAGAACGCATTTTCGCACTCTTGAAGATGGCGACGGCATTGGAAATTACC
AAGCTTCGTCCTCATCTTCATCACTAGACTCGCCAGACTCCACCTTGTCGCTCTTCGTGCTTTTGCTTTTCAACTTTGCG
AGCTCTAGCTTCAACTTTAAGCGCTCAATATCGTCTTCTGAGGATTCGTCGTCTTCCTCATAGTCGTAGCCTCGACCCTG
CGGTAATCCAGAGTTGCGTCTATTGATACCACGACGAGGCGGTGGTGGGTTCCTCTTGGAACGGCCACCTTGCATTGACT
GCTTTCCGGAAGGTGATTCGTAATTGTCCTTGCGAACTTCCTCTCGCTCGGCCAGGATCCCGTACGTGTCTTCCTCCTGG
ATCCCATGGATGTTACTAATATAGTCGTCAAAATGGGCGCTGGTCTGTGCTATGCGCATGAAATGCGACGCCTTGACTAA
TGGCCGTTTAAGCTTGGCGCTCTTTTTCCCTTCACGGAAGTCCCAATTTGCAAGAGCTAACGCGGTCTGAAAAGCATTTT
TGATTTGTCGACCGTTCCAGCGGCGGGAGGGTTTATACTTATTCTCCTGCCAGTGCTTATTAGCGAAACGCCTAATTTTT
TCATCCTCGACATCGATATCGCGGCCGTTCTTCATGATGTGCCCAAGATTTTTCTCCCAAATTTCTTTTGTTGAAAGTTC
GTCAAGTTTTGGGTAGTAGAGACTCATGTGAATGCGGGACCTGAAGGCTTCGTCGAATTCGCCAACGCGATTTGTTGTCA
GAATGATGACCCCAGAGTAATACTCTAGAACCCGGAGGAAGACTATATAACGATTAGTGCCCATCCTGTTGCCGTCAATA
AATTCCCCCATGTGGAAACATACCGGAAACAAGACTGTTGCGTATTATATCCCCTTTTTCTCTTTTCGCGAGGAAAACAT
CCGCCTCGTCGAGCAACAATACACACCTCCACCTGTGGGCCAAAACACAAAATGATTCGAGGGTCGCCTCTGCAGTTTGG
GCAGTAGTGCCAATATCTCCGCAGGTGATCGGTAACAATGGCCGTTTTAACTGGGCGGCTACACACTCAGCCGTAGATGT
TTTGCCAACTCCAGGGGCGCCATGCAAAAGGATGATAAGCCCTTTGCCTTTACCCGGAACAGCGTCCATGGAAAGCGGCC
CGTTTGTCCCATCGGGATTGACCGTTTCTTTCTTGGGCTGTTCGACCTGGTTTTTAATTAACGCTTGAAGTAGCATTCGG
TGGCCCTCTGGTAGAACTAGATCCTCAAACCTCGCCCGTTGGACCTCTTCCCCCGTTGCTGGTAAATCTTCGACCTTATT
GATATCAAGAGGAAGCCACTTATGATCAAGGAGACCGTATCCGTAAGCTCGATAAGGAAAAAGCATCAGATTGTCATTCG
GAATGGGTTTCTGCTGTAAAGTTCGGAAGCCTAGAAGGTCGGTGGTTCGGCGGAATTCATTTTGACGATCTTCTTCGAAT
TTGGAGTCGTCAAAGACGTCTGTAACCCAATCACCGTCCTCTTGATCAGGCAGCGGATCGAA

>ucsf_hc.01_1.G186AR.00093
CTTGCTCTGTGTTGCGGGGGCAAATGGTCAGTGCCGGATTGTCATTCCCCATGCCTATGGGAATTCAAATGACATCTTAA
GGCCCTGCCTTAAAGCACTGCAGCGTGTCCGGATTCCTCCCCAAGGCCGCAGGGGCTTTTGAGGTTAACCTCATGTTAAC
TAACGGAACTCCCGGGCAGGTGCTTCCCTACACTATTATGTTCTTCATGCAGGGAATCCTGCCATTATAGCTGAGTATAC
AGACTCTTCGCTATCACTGAACTTGCCTACATGGTCTATGGAATTCCACCGAAAGTGTCATTTCGCTTGCTTCCCGAACC
TCGATTGTTCTGGTAGGATTGGATGGTCAAACAAATATCAACTTATTCCCCTTCAAAGTCGACCCTGTTTGCCTCTCATC
GGGAAAACAAGCACAATCTATGGAACCCGCGTCCTTCGATGCCCTCTTCATAATCGTTAAGCCATTCACCCAACTCTTGG
TTAATCTCGCCCTCAGCTGGCCTCTTGTTTATGGACTCAGGCCTGCTGCCCTTTCTTATCTACATTTTATGCCGCTTTTA
TATTTCAAACATCACCTTCAAAAGCTCATAGCGGCTGAAGAAACTCCGTAACTATCCAACATCACGCTGTTATTGGTCGT
CTTACCATCTTATGCTTCCTAAGACAAACCCCTTTCCTCCGAAATAAAGATGTTGCATGGCAGTGAAATGGACAATCCCA
TACCGACATCCATCTTCAAAGAACAAGAGCTAGACGATAGCCATCATGGCACAGCTTACAAAGTCGAATTCATCGTCGAG
CCACCAGAGGAGATTCGTGAAAATGATCTCTTCCAACGTCCCATGATTGTCAGGGTGCGGAACTTGGAGGATGGAATGTC
GTGGTGCCCGGTGGAGGCCCAGATCCACGTCAAAGTATTCCATGCGACAGGTTCTGACCGCTTCGAGGTATGCAGAAGGG
TTGGGAGACATGACAAGGGAGGCGTGTACACTCCCGGGCGCTCGATCAACGGCCTGACCTCCCATTTTATGACGGTGCCT
CTAGCTACCCAAGACGAGACCTTTGAAGTTCCCTTTGGCCGTTTTCACAAGGAGGGTCGGTACGTCATCTATGTCATTTT
GGCGCTGGCTCCCACGGATACATCGCCAAGGACGACGCGAGAGGCATGGGCCAAGTCTAAAAACCCAATTACGGTGAAGA
GATGAGGCAGGTATGAACATTTAGGTAGCGAGGTGTGCTTCTCTGGCTCATACTCGGCGCCATTCCCTGTTGACATGCAA
GATACTCAAGCTTTGCCAAATGCGTGTTTCTGCAAGGGGAATCAATAGAGGGTTGAAACATTATGTAATAAAAATGAGTC
GTCGCTTGGGGTGTGGAAGGAAGAGTGTGCTGTCTGAAAGCGTTTACTGATGAGAGGGAATCGGGGTACAGTGACGTAGA
GGACCTGATTTCTTTTAGGATTTCTTTCATGCTTGTTTTTGATAGTTAGTGCCCTAGCTGCTGGTCTTTCGTTTGGCTGA
TTGCTCGGTTGGGAATTTGAGCAACCGTCATTTTTCTGTTCGTTCCCAGTTTGAATGCATAACAAGTATTCCTCCAGAAG
CAATAGTAATCTCCATCTATCTGGCAAATATGGCCTTTCTCCCTCTCCTTTCCTTTCCTTTTTTTTTTTTTTTTTTAATA
TATTTATATATTTGGCACGTTGAAGAAATGTGCTGGAACACA

>ucsf_hc.01_1.G186AR.00094
TGCCAAATATATAAATATATTAAAAAAAAAAAAAAAAAAGGAAAGGAAAGGAGAGGGAGAAAGGCCATATTTGCCAGATA
GATGGAGATTACTATTGCTTCTGGAGGAATACTTGTTATGCATTCAAACTGGGAACGAACAGAAAAATGACGGTTGCTCA
AATTCCCAACCGAGCAATCAGCCAAACGAAAGACCAGCAGCTAGGGCACTAACTATCAAAAACAAGCATGAAAGAAATCC
TAAAAGAAATCAGGTCCTCTACGTCACTGTACCCCGATTCCCTCTCATCAGTAAACGCTTTCAGACAGCACACTCTTCCT
TCCACACCCCAAGCGACGACTCATTTTTATTACATAATGTTTCAACCCTCTATTGATTCCCCTTGCAGAAACACGCATTT
GGCAAAGCTTGAGTATCTTGCATGTCAACAGGGAATGGCGCCGAGTATGAGCCAGAGAAGCACACCTCGCTACCTAAATG
TTCATACCTGCCTCATCTCTTCACCGTAATTGGGTTTTTAGACTTGGCCCATGCCTCTCGCGTCGTCCTTGGCGATGTAT
CCGTGGGAGCCAGCGCCAAAATGACATAGATGACGTACCGACCCTCCTTGTGAAAACGGCCAAAGGGAACTTCAAAGGTC
TCGTCTTGGGTAGCTAGAGGCACCGTCATAAAATGGGAGGTCAGGCCGTTGATCGAGCGCCCGGGAGTGTACACGCCTCC
CTTGTCATGTCTCCCAACCCTTCTGCATACCTCGAAGCGGTCAGAACCTGTCGCATGGAATACTTTGACGTGGATCTGGG
CCTCCACCGGGCACCACGACATTCCATCCTCCAAGTTCCGCACCCTGACAATCATGGGACGTTGGAAGAGATCATTTTCA
CGAATCTCCTCTGGTGGCTCGACGATGAATTCGACTTTGTAAGCTGTGCCATGATGGCTATCGTCTAGCTCTTGTTCTTT
GAAGATGGATGTCGGTATGGGATTGTCCATTTCACTGCCATGCAACATCTTTATTTCGGAGGAAAGGGGTTTGTCTTAGG
AAGCATAAGATGGTAAGACGACCAATAACAGCGTGATGTTGGATAGTTACGGAGTTTCTTCAGCCGCTATGAGCTTTTGA
AGGTGATGTTTGAAATATAAAAGCGGCATAAAATGTAGATAAGAAAGGGCAGCAGGCCTGAGTCCATAAACAAGAGGCCA
GCTGAGGGCGAGATTAACCAAGAGTTGGGTGAATGGCTTAACGATTATGAAGAGGGCATCGAAGGACGCGGG

>ucsf_hc.01_1.G186AR.00095
AACCTCTTCTTCATTCTTCTTCATTCTGCGTAGAATCGTGACTGGGATTCTATCCCTGCCATTTATTGAATGCAGTTTCG
AATTCTATACAATATGCGAGTCGTACCGACACCGTTACTTTATCGCTCTTTATATTATTCTAGCTTGACTGATTTTTCGT
GACACTGCCTGTAGCCCTTGCACGGCCGTCAGCTGTGGTAACGCTCTACCTAACCCTAGGGCAGTTTAATATTCGAAAGA
CATTCACAGGAACAAATTTTCGACTTGCCTTGTTCTAGGCAACAATACGTCATGTATTGTGGGGACAATCGAGAAAAGCG
CAGCTTGCTGCAGCCCGAAAACATGGACCAATCCAGTCGTCCAAACCCGTCGCCAATTCCAAGGTTTGGATATTTTTACC
CGATTTGAAATGCTTGCCATTATTGTTATTTGGGGGTTTAAATACCGTGGGGTTCCCCAGTTTCTACCTCTGAAACAAAA
AAACATCCCGTTGAACTGATATTCACGCCAGCAATCAGGGGGCTGGTATCAACATCCGAAATAGACAGAACATACGTCTC
CCACGAGAGAAGACATATTTGGTTTGATTCCAGAAACCCCCTGTTGTCGTGGTTTTGTTTGAGCTCGTAGGCTTACATTT
GATATAGTTTCGCCAAACCGTCTTCGCGCTATCTTTTCTGTTGTCGACTGGCGAGAGCGTCCTTTCAGATAGCAATGAGG
CTGGCTTGGTGGTGTCGATATTTTTTTTTCGATATTGAAACATATATAACGGAGAATTATTCGCAGATTCTTCAGTTGCT
GCAAGAAATATTGCCTACAACCTCCATATGAGATGTGGAATGAAATTGAATTACGACTGAAATATATACCATTCTTGAAT
CTATGCACTTTATTTTTGCTTCAATATTCTGCCATTTTATTCATTTTTATTATACTCTTACTTGTCGTCAGATATAATAT
TTTGTCCTTTATTCGTTCATGTTAATTGTGTTTATTTCCATGAATCCCTACGCGACTACAACCGTCTCGAATATTTCTGA
TGAATGATCCGACGTCCCCCTGACGCAACTTTTGTTCAACACCGAAAAACAAAGATTCAATTTAGGATCCCAGGAATCTC
TATATAAATTATAATTAACTTCTGGACCAATTTTGGAACTCGAAAACTCGAAGCAACAATTTTATCTAAATGCTCCCCAA
TGCGACACAATACTTTCTGGAATAGTGAACGAAAACAATAGTCAGCTATCCCTAAATTTAATATGCACAACAAATACCAC
TCATGGATATGATCTTCGACAAGTAATTACGCTCATTTTCATGACCAAAATCATTGGATCTTCGTGTCAGGATCCTTGCC
AATGCACCTTTCAACCTACTGGCCGTTAACGCAAGCTCGTTTCTTATGGCGCTCTTTAAGCTCTTCAGAGATCAGATGGC
TATCGGAATTCAAGCCCTTCGTCACCAGTGCGTCTTCAACAATTTCTTTGTTCATGTGAGCTAAAAATTTCTCTTGCTCA
GCCAGGAATTTCTTCATCCCTTTGGTGTTGAAGTTTCGTCTGGCTTTTTTCCGGTCGCGGATTTCTTTAAGCTGCATCCG
GACCCGTTCCTCAAGCATCTCAAGCCTGTATTCGGAGAACTGGAAGTAGAGCTCTGACAAGTCGGATATGGCTCGAACCG
TTGTCAAAACGGTGTCATCTGGCAAGGCTGGCGAGCGCGGGCGGAACGATGTTACCATCGTGATTCTCTCTGTCCCGCCC
ACAGCACGCAGTGCTTGATGTTCGATGTATCGTCCTTGAAGAACAACAGCACATCCCTATTCACATACAATTAGTATCCG
TGTGAACACGACGTCTTTGCTGCTGAGAAACAGGGAAGTGGGCATACCATTTCTGGGCCTCTGACTTTCACAATCGATCC
GTCTCCCTTGCGCAATGCTGTTTCACCGCCCACCATGTTCGTGCAGTCGCTGAGCATGGTAACACAGACAAATGGATAGC
TATCCGTATGCCAATCGACGATTGGTTCATCATCCTCAGTGGAATTGAGAGTTTGACCCTTATCGACCTGGGATGGAACA
GAAATGTTGACATGGCCTATTTCCCAGTCCATTTCAGGGACAAGGTCAATGCCAGCAATATTCGAAATGATTTTCAGTAC
TTCCGGGCTCTTCCAGGCGTCATAAACGAATGGAGCACATCTTTGTTCATCGTGTTAATCTAGTGCAAGTTGGACATGCG
AAAAGGGGTAGAACTTACTCAGCGGCATACCCGCGCAGTTGACACTGTGCGAGATTACTGGAGAAGCGATAGCGTTCCCA
GACTTTGTCACTGAGGATCTCCTTTCGCATTTGGTAAATCGCATCACGAGAGAAGAGCGAGAATGGCTCGGAAACCCCGA
TCGGGGAGACACCAACGTCATCACTAAAGCCCAGCTCCTTCATGGAGTGAACCCTTGGCGGAGGTGTGTACTGAATATGT
ATTTGGGCATCAAACCGGACCGGTTCCTCAGCTTGGGAAGCTGTTGCTGTGTCATGGGTGGTTTGCAATGCGTCGCCTTC
GTCATTGTAACTGGAAGAGGGTATGTGGTCTGGGGCTATGGGGAAGGAAGTGTTTGGGGAGAGGATATCTGCTGTCGCCA
TCGTGCTGTTCTTTGTTGTGTGGTGAGTGTTTGCCCCTTGACACAGCTTCTAATTTGGGACCAAGTCTGCTGGGGTACTA
CCGTAGTCCATCATGGTCATAACGGTGATGGATGACGATAGACAGCAGGAAGCGCAACTCGACATCTTTCAGACACGAAA
AGGGAAACTCTTGACGTTTCCCTTCATCGAACTTCTACGAAGGGTAGCAAAAACTCACTCTCTCTTTTGCTGCTATCACC
ACTTGGGAATATTGTGCAAGGGAGTAAATATCAGAGGGAAGAAGACAGAAGAGGAACTTTCAAAGCTTTGTGAAAATGGC
TGTCCGAAAAAATATCTTTAAGGATTTAAGGTAATGAACGATACGTTCCTTGAACAAAAAATACCTCAGAACTGACTTGA
AAAAGGGTTTTGGGGGAACGAAGGGGATATTTATAGTTGGGGGTGGCCAATGCACTTTCCAGCACAGAATCTGCCTAGGA
ACGAAGGTCGGGCAATGACCGCCATTTATTCATGCCTGCAACAGCGAAATCTGCAGAGATCTATTCTACGTGGGGTATAC
ATTTCCACGCGGCGGGTTCTTGCACTACCAAGATCGGGGTTGACAGAATGATCTCCCTCGCAAAATTATGTTTGAGAATG
TGTGACCCGGCGGAAAAAGCGCGAAGTTCCGGTTCTGAGCAAGGTTGTCAGCATATCAATCAAACCACATCAATAGCTCA
TGACATGATGCAGCAAGTGGATCTCTCCGCCACCTCCTGCGTCTCGAGCCTGAGATGGAAATTGTTGCTTTGTTTGGTTT
GGCACGGAGTTATGAATCACAGTTGACACTGTCTGGGCAGCAACGAGCTGGGTCGCTGGAAGGGTCCAGACCGCGGTCTC
TAGGCGGGTTTGCTATTGTCAGGATGGTCTAAGTCACGCATTTACACTTAAAACCACGCTCAGCATACCCTTCCATGTCC
GGCGGATTATACCAGCTGATGATGATCTCTACAATCGGCGTGCGGTGAGCGATTGATTACTCGACACATGGTCACCTGTG
ATCACCCAGCACTCATCCGCCAACGTTTTAGATCATAAACGGGACGGATCTAATATTTGTTATTGCAAAGAGGAAATGAT
TCAAGGTTGCAAGATGAGACGGCTATTTTGGTTCGTTAAGAAATTATGCTTTTTGGGTTGTCTGGATATGATGAGCAAAG
TTGGCAGGAATTACGAAAGCAGTGACGGCAAACATGGGTCTAAATGCCGATGTGCTACTTTATCACCTAGATCATGGAAG
TTGATGGCGGAAAATGGAGAAAGCGAATGTTTCGGCAGGGAGAGGGCGAATGATATAATGGTGTTAAATCAAAAAATCAA
ATAAACAGCGGAGAGGGGTAGTTTTCTACAGCGGAACGCAGAAAGAACTTAAACCAAAATACAAAAATAAGCATAATGGT
CC

>ucsf_hc.01_1.G186AR.00096
CCGCTGTTTATTTGATTTTTTGATTTAACACCATTATATCATTCGCCCTCTCCCTGCCGAAACATTCGCTTTCTCCATTT
TCCGCCATCAACTTCCATGATCTAGGTGATAAAGTAGCACATCGGCATTTAGACCCATGTTTGCCGTCACTGCTTTCGTA
ATTCCTGCCAACTTTGCTCATCATATCCAGACAACCCAAAAAGCATAATTTCTTAACGAACCAAAATAGCCGTCTCATCT
TGCAACCTTGAATCATTTCCTCTTTGCAATAACAAATATTAGATCCGTCCCGTTTATGATCTAAAACGTTGGCGGATGAG
TGCTGGGTGATCACAGGTGACCATGTGTCGAGTAATCAATCGCTCACCGCACGCCGATTGTAGAGATCATCATCAGCTGG
TATAATCCGCCGGACATGGAAGGGTATGCTGAGCGTGGTTTTAAGTGTAAATGCGTGACTTAGACCATCCTGACAATAGC
AAACCCGCCTAGAGACCGCGGTCTGGACCCTTCCAGCGACCCAGCTCGTTGCTGCCCAGACAGTGTCAACTGTGATTCAT
AACTCCGTGCCAAACCAAACAAAGCAACAATTTCCATCTCAGGCTCGAGACGCAGGAGGTGGCGGAGAGATCCACTTGCT
GCATCATGTCATGAGCTATTGATGTGGTTTGATTGATATGCTGACAACCTTGCTCAGAACCGGAACTTCGCGCTTTTTCC
GCCGGGTCACACATTCTCAAACATAATTTTGCGAGGGAGATCATTCTGTCAACCCCGATCTTGGTAGTGCAAGAACCCGC
CGCGTGGAAATGTATACCCCACGTAGAATAGATCTCTGCAGATTTCGCTGTTGCAGGCATGAATAAATGGCGGTCATTGC
CCGACCTTCGTTCCTAGGCAGATTCTGTGCTGGAAAGTGCATTGGCCACCCCCAACTATAAATATCCCCTTCGTTCCCCC
AAAACCCTTTTTCAAGTCAGTTCTGAGGTATTTTTTGTTCAAGGAACGTATCGTTCATTACCTTAAATCCTTAAAGATAT
TTTTTCGGACAGCCATTTTCACAAAGCTTTGAAAGTTCCTCTTCTGTCTTCTTCCCTCTGATATTTACTCCCTTGCACAA
TATTCCCAAGTGGTGATAGCAGCAAAAGAGAGAGTGAGTTTTTGCTACCCTTCGTAGAAGTTCGATGAAGGGAAACGTCA
AGAGTTTCCCTTTTCGTGTCTGAAAGATGTCGAGTTGCGCTTCCTGCTGTCTATCGTCATCCATCACCGTTATGACCATG
ATGGACTACGGTAGTACCCCAGCAGACTTGGTCCCAAATTAGAAGCTGTGTCAAGGGGCAAACACTCACCACACAACAAA
GAACAGCACGATGGCGACAGCAGATATCCTCTCCCCAAACACTTCCTTCCCCATAGCCCCAGACCACATACCCTCTTCCA
GTTACAATGACGAAGGCGACGCATTGCAAACCACCCATGACACAGCAACAGCTTCCCAAGCTGAGGAACCGGTCCGGTTT
GATGCCCAAATACATATTCAGTACACACCTCCGCCAAGGGTTCACTCCATGAAGGAGCTGGGCTTTAGTGATGACGTTGG
TGTCTCCCCGATCGGGGTTTCCGAGCCATTCTCGCTCTTCTCTCGTGATGCGATTTACCAAATGCGAAAGGAGATCCTCA
GTGACAAAGTCTGGGAACGCTATCGCTTCTCCAGTAATCTCGCACAGTGTCAACTGCGCGGGTATGCCGCTGAATGTGCT
CCATTCGTTTATGACGCCTGGAAGAGCCCGGAAGTACTGAAAATCATTTCGAATATTGCTGGCATTGACCTTGTCCCTGA
AATGGACTGGGAAATAGGCCATGTCAACATTTCTGTTCCATCCCAGGTCGATAAGGGTCAAACTCTCAATTCCACTGAGG
ATGATGAACCAATCGTCGATTGGCATACGGATAGCTATCCATTTGTCTGTGTTACCATGCTCAGCGACTGCACGAACATG
GTGGGCGGTGAAACAGCATTGCGCAAGGGAGACGGATCGATTGTGAAAGTCAGAGGCCCAGAAATGGGATGTGCTGTTGT
TCTTCAAGGACGATACATCGAACATCAAGCACTGCGTGCTGTGGGCGGGACAGAGAGAATCACGATGGTAACATCGTTCC
GCCCGCGCTCGCCAGCCTTGCCAGATGACACCGTTTTGACAACGGTTCGAGCCATATCCGACTTGTCAGAGCTCTACTTC
CAGTTCTCCGAATACAGGCTTGAGATGCTTGAGGAACGGGTCCGGATGCAGCTTAAAGAAATCCGCGACCGGAAAAAAGC
CAGACGAAACTTCAACACCAAAGGGATGAAGAAATTCCTGGCTGAGCAAGAGAAATTTTTAGCTCACATGAACAAAGAAA
TTGTTGAAGACGCACTGGTGACGAAGGGCTTGAATTCCGATAGCCATCTGATCTCTGAAGAGCTTAAAGAGCGCCATAAG
AAACGAGCTTGCGTTAACGGCCAGTAGGTTGAAAGGTGCATTGGCAAGGATCCTGACACGAAGATCCAATGATTTTGGTC
ATGAAAATGAGCGTAATTACTTGTCGAAGATCATATCCATGAGTGGTATTTGTTGTGCATATTAAATTTAGGGATAGCTG
ACTATTGTTTTCGTTCACTATTCCAGAAAGTATTGTGTCGCATTGGGGAGCATTTAGATAAAATTGTTGCTTCGAGTTTT
CGAGTTCCAAAATTGGTCCAGAAGTTAATTATAATTTATATAGAGATTCCTGGGATCCTAAATTGAATCTTTGTTTTTCG
GTGTTGAACAAAAGTTGCGTCAGGGGGACGTCGGATCATTCATCAGAAATATTCGAGACGGTTGTAGTCGCGTAGGGATT
CATGGAAATAAACACAATTAACATGAACGAATAAAGGACAAAATATTATATCTGACGACAAGTAAGAGTATAATAAAAAT
GAATAAAATGGCAGAATATTGAAGCAAAAATAAAGTGCATAGATTCAAGAATGGTATATATTTCAGTCGTAATTCAATTT
CATTCCACATCTCATATGGAGGTTGTAGGCAATATTTCTTGCAGCAACTGAAGAATCTGCGAATAATTCTCCGTTATATA
TGTTTCAATATCGAAAAAAAAATATCGACACCACCAAGCCAGCCTCATTGCTATCTGAAAGGACGCTCTCGCCAGTCGAC
AACAGAAAAGATAGCGCGA

>ucsf_hc.01_1.G186AR.00097
TTGGGGGGATTGGGTTGGGTGATTCGTACCCTCTATACCACCATGGCGCTGGTGGTGATTGAGCTCTTTTGCCCTAGTGG
CCTAATAGGTTATGAGCCCGTGTAAGCGCGACTGCTACAGGGTGTGCCAACATGCTATCACAGGTTCGAATCAGACCAAG
GCCAGAGGAATATCCCTTACTAATGCACATTCTCTTGCCAAGATGGGGGAGATTGGTGGTTAGGCACCCAGGAAGACCCC
AGGCCACCAAGGACCAATGGCAGTAGGGTAGTGGAACTTAGGAAGAGCCAGGTTCCCCCAGCTGGCCGGATGGTAGA

>ucsf_hc.01_1.G186AR.00098
CAGGCCGCTGTTGGCACGATTCAACGCTGGTTAGCATCTTCTTCTGACATGTCCACTGTCTTTCTAGGGGCAAAAAGGTA
TTACGCCCTCAAACTTTTGTTGTCTCGCAGAACCTTGTCCGTCAACCCAAGGACGCAAAACTTTGAGTGTCTACCTATCC
AACACCAAAGATAATCCTCTTGCTGCTCAATACCTAATCCATACCCGTGTGTTGGTCTGCCAAACGGGCACCGGGAACGT
AATAGAGGCGTGATGTCAGCCCCATCAACCATTGGCCTCGGTGCCGCATCTACGAATCCTGGCTCCTCGCTCACAACTGA
CACATCAGGACTTCTCCGAACCGTGCAAGGTCATGTTGGTGATATAAGAGCTCTGATATACTGCGGAGTTTGTGTCAAAC
TGCTTTACGAACCATTCACCCTAGCATGCGGCCATACATTTTGTTACAGTTGTCTGACACAATGGTTTGTGAGCCACCAA
CGGAAAAAAACTTGTCCAGACTGTCGAGCTTCTGTCTCAGCCCAACCTGCTCCAGCCTATCTGATCCGTGAAATTGTCCA
CACATTTATCACCCGAGCGGAACTGCTTGAAAACGATGGAACCACAAAGGAACATCTCTTGAACAAACGCGCGGAGACCG
AGAAAATGGAATCGGACAAGTCGAGTACTGACCCAGTAAATGGCGGCCTATTTCAAGGCTGCTTCAAATGTCCTCTACCC
TTGAATGAGCCGATCAACGATATCGCAGATGGTGTTACTAGGTGTCCTCATTGTGCCTGGGAGCTCGAAGACGGGGGATG
TCTACATTGTGGGTATATGATGGATGGGCTTTCGGACAGTGATTTTTCCGATGACGATGACTCTATTTCAATGACAGATG
AAATCGATGACGTCGAGGACGGATTTTCATCAATCGATACGGATGGTATAGCATGGAACGAACTTGACCCTGAGTTACAA
TATCACATGTACTACCATCACCATTACCATCCCGGATTTCGCCAGACAAGCGACGGATCATCTGTAATGCATAGGAGCAC
CGATCACAGCGAGGATGAAGATTTACATGATTCGGAGATGTCTGACTTTATTGATGATGGCACAATAGACGAAGGCATAG
AAACAGATCACTCAACTGTTGTTGGCGCAACTACCATCGTATCGGACTCTGAGAGCGACCTAGAAGCGCATGTAGGGTCT
AGAGCTCTTCGGTCTCGTATCCGGCAAACTACATCTTTTGGTGATGGTGATGATGACGACGACGAGGATCATGATGATGG
CAATAATGATGATGGGGAAACAGAGGGGATGATAGATGATGGTGATGATGGTGATGATGATGACGATGATCCGGTACGAG
CGCCAACGAGGGCGGTTCAGCGACGGTGCGAGATATCGTCCGCTTCTATCGATCATCCTACTCGTCTCCGGTACCGCGCA
ACAAACGCTAGCCCAAGGACGTCAGTTAGTGATAGCGATGATGACGAGCATTGTGAAGAAGGTTTTTCCTTTTCAAATGC
ATTGGATCGTGTTCGCGCGTCGGGCTCAAACGTGCATAGCCCAGAACCTCTCGATGATGATTCCGACGTTCCTGTCGCCC
CCATAAGCAGCAGAAGGAGAGGCTCACGGCCAGGCCGGATACGACCAAGCCAGCGCCGAGGTCGTCACCAAGGCCGGGCC
CCGGAGATTTCTAACTGAGCCTCTCTACTCGCAACCATACATCATTTTACTGCCCTTGCCTGGCATATCTTTATACTCTA
GCCGGGTAAAGGATATAATGAATCATATGCGTCTCTTCAAGTAACGGGGAAGCGGGATACATATGACTCAACCAAACTCT
TTGCTCTCGTTCGCTGAGTCGATGTACCTGCGAGCTCTATCCTCTACAGAGAAAAGCCCATTGGGTAGACCGCCATACTT
GCGATATTTTCGAGTTGGTATTGTCGTGTCATGATTTCACTGCAATGTACTCTTTGCAATTCAAATGATGGCATGGACAA
GTTCTACTCCTTTATTCCTTGGCCGTTCTAACCTCTCTGGTCCGTCAGCACTATACTTTACGACATCCTCCCCTCTTAAG
CCAGTAATATGTCGACCACAAGCGCCAACTATTTCCCATGAACTCCTCGCCAATCCTCCCAGGAGTGCTAAATGAATCCG
CAACACAACGACCCTCTCTCGCCAGGCAATTCAATATCCCAGGGTGCCTTTACTTTTTCTTGCACACATATTTTGTTGTT
TTCTATAGAATGCCTCTCTTTGTGACATCATTTTACAACCCGCCAATTTTCCGACTGATTTCCCTTCCCCACACCAGATG
GCTGTCTTTTTAATATCTACATATAATTACCTAAACATCCCATTTCCCCCATGCCCCTATCCTATCCTATTACATTTCCC
ATTTTTTCCTTTTTTTTCAAAGTATTGGCGCCGTCGTTTCTTTTCAATTGGAAGCACTAAAAAGCGTTTGATTTATGCAA
AAAGGTCTAGGTTACCAAAAGACAATAATGAGGTGTCTGGGATGTAGGGGGCGTTTCCGGAGCATACTTATTACATCCAT
ACAAAACGTACAACAAGTGCTTTTCAGGTTTAGCAAGGAGTCCAAGAAAGCCAGGAATAGGTATAGATATCGGACTTTTT
TCTTTTCTTTTTCTTTCTTCTTTTCCTTTTGGCAACTTATTAAGTTGTCCCGTATATTCTATTGATATAAGTTTTTAATG
ATAGTTAGGATAACTATTTGATCTTGCTATCCGAGATTGTTCTGCCTCTTTTTTCTTGATACTGGAGAGGACATAACCGG
ATTTCCAATGGACACAATCCATTTTTTTAATGGGTTTTGGTACGGTCATTGAACTCAAGTCATAGGCAGAACCGTCTGTA
AGACGAATGGGAGTAAAGATGGAGATAGAGAAATAGGAATGGAAACCTCAAGAGAAAACAGCATACGACAATAAGTGAAG
CGAGGGGTATTTTTGATATTTTATGCGCGAACGTCTATTTGTACCGTGCACGCACTGGCAACAACAACATTGCAGAAACC
A

>ucsf_hc.01_1.G186AR.00099
ATCCGCAACAGCTCCTCATTCGATTTTCTAGCCCTGTAACTATTCGACAGGGCAGTATATAGGAGCCAGGCTTTTGCCAT
GTCCTCTTTCTTTACGCTACCGGCATCCCAACGCAAGCGGAAGAGAGATGATGGTGTTGCTGCTCCTGCCTCAAAGAAGA
GGGGAGCGTTAGCAAAAAGTGGCGGGAAGGGTACGCAAGATGCTGGCCAGCGAGACACGAGAAACCAAAGAGATGAGTCG
ATATCTGGAAGCGAGTCTGATGGTGATGACTTGCCCCAAAGTGAAATCTCAATTGAGGAGGAGGGTTCAGAGGAAGAGTC
AGAAAACGAAACTGCCGCAGATCGGAGGTTGAGACTCGCGGAGAGATATCTGGAAAATATAAGAGAGGAGGTTGATGAGA
TTGGCTTTGACGCTGCTGAAATTGACCGGGACTTGATTGCGGAGAGACTAAAAGAGGATGTGGATGAATCGAAGGGCCGG
ATATATCGACAAATCAGCTCTCAGTTATCTTTTTCCACAGCGTCACATTCCTTTTTCCGTGCAGATACGCAAAGTACCAC
TGCGATTGCGGTACATTCACCTTTCGTCTATACAGTTTCCAAAGACAAGACCCTCATAAAATGGGAGCTAGCGACCCCAT
ACCCTAACCCCCCAACAGAGCAAAACGCTCAGATAAAAAACGGAGAACCAACGAGAACCAAGCGGCCTCAACGGAAAAAA
CCAAAGAAGATCAAATCCATTCGGGGGCTACAGCAAACCGACGAAGGGGGTGAGCCTCAGGGCCACATCGGAAATATCCT
CACAGTGGCCGTGTCTCCGTCAGGCGACTTTGTAGCAACTGGAGGCACAGACCGACGCATAGTCATATGGGACTCGGCGA
CACTCACCCCTCTGAAAACCTTCAATCAACACCGCGACTCCGTGAGCGGGCTATCATTTACGCGACGAATCTCCTCATCT
AGCTCCGGCGAACAACTTTTCTCCTCCTCCTTCGATCGCACCATCAAAACATGGTCCCTCAGCCCTGGCGCGCATGCCTA
CGTAGAAACCCTATTCGGTCACCAGGACCACGTCATTGCTGTTGACTCCATGGCGCTAGACCAGTGTGTCAGCGTTGGTG
CCCGCGACCGCACCGCACGGTTATGGAAGGTTGTTGACGAAACACAACTCGTCTTCCGTGGTGGCAACTCAAAGGGCAGC
TCGTATGTTGAGGGTTCAATTGATTGCGTGGCGGTATTGCCGCCTGCACATTTTGTCACCGGCTCAGACTCGGGAGCCAT
CTCGCTCTGGTCGATATATAAGAAGAAGCCACTCTACACGATCCATCAGGCCCACGGGGTCGACCCTGTACCACCCCTCG
ATGAACTATCGTCTGAGTTGGACCCTGTAGTTGCAAAGAACAATACGCGGAACATGTCGCCCAACCCCCGGTGGATAACC
GCTCTCACAACTCTGCCGGGAACAGATATTGTCTTAAGTGGAAGCTGGGACGGATGGATCCGCGCCTGGAAAATTTCAGA
AGACAAGAGAGTGATCACGCCACTAGGACCAGTCGGCTGCCCATCTCAATCACCATCACAACCCAACGTCAATGGGACAG
ATCTAATCAGTAACGGTAATGACAACATGGACCTTGAAGTCGCTACATCCACATCTGATGAACACGGTCCTCATCCAAAT
CCATTCCTAAGGGGCATTGTTAACGGAATTGGCGTATTCGAACGATCAGCTCCTGACAATGCCCCAGCCAATGCTTTCAA
AATGAAATCGAAGAAGGGCAAATCTAACTCCTCATCCCCAAAAGACCTAATCCAGGGGCAGGAGCAGAAAGGTATCTGCA
TCGTTGCCGCCCTGGGAAAAGAACATCGACTTGGTCGGTGGAAGTATCCTACCGACAATGGTGAGAATGGCAAATATGGT
AATGGAACTCGGCTGGGGGGAAGGAATGGGGCAGTGGTTTTCGAGGTGCCGTTTTTGCGGAGAACGGAGGAGGGGGGCGC
CTGAAATAGAGGCAAAGTCGTCGGTTGTTGTTTGTCAGTTTGAATAGAGGTATGTAAAGGGGTATAGAAGTAGGATCTTC
GAACGAACGAAGGCTAGGATTACCATCATGTTTTTAGTTATGTCCTTGTACATGTAATTACAACCGCGTGGGCGTGCTAT
TTATTTTTCTTCTGTTTCTTTTCCGAAAAATGGTTTCTGCAATGTTGTTGTTGCCAGTGCGTGCACGGTACAAATAGACG
TTCGCGCATAAAATATCAAAAATACCCCTCGCTTCACTTATTGTCGTATGCTGTTTTCTCTTGAGGTTTCCATTCCTATT
TCTCTATCTCCATCTTTACTCCCATTCGTCTTACAGACGGTTCTGCCTATGACTTGAGTTCAATGACCGTACCAAAACCC
ATTAAAAAAATGGATTGTGTCCATTGGAAATCCGGTTATGTCCTCTCCAGTATCAAGAAAAAAGAGGCAGAACAATCTCG
GATAGCAAGATCAAATAGTTATCCTAACTATCATTAAAAACTTATATCAATAGAATATACGGGA

>ucsf_hc.01_1.G186AR.00100
CGTAAGTTCAAAGAACATCAGATACCCTGATACCCAGATACCCAGACAATAGAACAGAACAGCATAGTAGTCATTTGCCC
ATTCCGTGGGCCTTGGACTTGTTTCTTCATTTTCTGAACACAGCAGAGGTTATCGCAGCATCATGGAGGTTCTACTTGGA
ATTACTGGCAAGGACTTTACTCTCATTGCGGCCTCTAAAGCTGCTATGAGAGGAGCCACCATTCTTAAAGCTTCTGATGA
TAAGACCAGGGAGCTGAGCAAACATACTATCATGGCATTTTCGGGAGAAGCTGGGGACACCGTCCAATTCGCCGAATACA
TCCAAGCAAATGTCCAACTGTACTCCATGAGAAATGAAGCTGAACTCAGTCCATCCGCTGTGGCAAGCTTCGTACGAGGG
GAGCTTGCCCGTAGTCTACGATCAAGACGACCCTACACTGTAAACCTCCTGCTGGGCGGTGTGGATCCCATCACGGAAAA
ACCCAGTCTGTACTGGCTCGACTACCTAGCGGCACTCGCTCCGGTACCGTATGCTGCACATGGCTATGCCCAATACTACT
GCCTATCGATCCTCGATAAGCACCACCACCCAGATATCACATTAGAACAAGGCTTGAAGCTTCTCGAGATGTGCACAGAT
GAATTAAAGCGGAGGTTACCAATTGACTTCAAAGGAGTATTGGTGAAAGTAGTGAGGAAAGATGGAATCGAAGAAGTACC
GTTTGATAACAGTAAACAAGCTGTGAGCGCATAGACTGTCTGTTGACTTTTCTTGGGATGGCGATGATGTATCATAGCAA
TTCTTTTAATGACTTCTGCTTTGGAATGGCTTTTGGCCACCATCATGGTCCATTGGTTTTAAGTTGTTCGTGTGTATCAT
ATCCGTAAAATTATAACGACATGTTGTCCCATGTTGATTTGGTTTGATAGTTTGGGCATGTTTGCTCTGTTTGCATCACC


>ucsf_hc.01_1.G186AR.00101
AAACAACATCAATTTCCGGCTTATCAGACAACGTACACAATGGCCAAAAGACCTGCTGAGACATCATTGGAGGGTTCATC
ACCAATTAACTCTCCAACCTCAAAACGCGCGCGGGTGGAAGACCCAGAGGACGAGCAGCGACTACAACATCAACATCGCA
GTCGCAGTCCGCTTGGCGAACGACGATGGGAAGACGATGAACGCAATGGAAAGGATATTTTAGCAGCAGCAGATCAAGAG
GAGGAAGAGATCGAGGAGGGCTCTATTCACGGAGCTCTCGATTCCGATGAAGAGGAAGCGGGAGAGGAATCGGCCATTTC
CGCGCCTGCTCGCCAGACCGCGCCCGCGGAGGGTTACAGTGACCTCTACTTAGATACAATACAGCGATCGGTACTTGATT
TCGATTTCGAGAAGCAATGTTCAGTTTCGCTGTCGAATATCAATGTCTACGCCTGTCTTGTGTGTGGGAAATACTATCAG
GGCCGTGGGCCCAAGTCGCATGCCTATTTCCATGCGCTCGACGTTGGACATCATGTCTTTGTGAATATGGAGACGAAGAA
GGTGTATGTGCTACCGGAGGGGTATGAGGTTAAGAGCAGAAGCTTGGATGATATTAAATATGTGGTTGATCCTCAGTATA
AAAAGGAGGAAGTTGCTAAGCTTGATAAGGCGGTTATTGATGCTTGGGATTTGGCAGGTAAACGATACAGACCAGGATTC
GTCGGAATGAATAATATCAAATCCAATGACTACCTAAACGTCATTGTTCAAGTCCTGTCACACGTCCGTCCCATTAGGAA
TTTTTTCCTTCTTCACCAGTTTCCGATGCCCGGAACTCCCCAACTCCCTCTGCGCTTCGGCATCCTAGTACGCAAGTTGT
GGAATCCGCGCGCATTCAAATCTCACGTTTCACCACACGAGCTACTTCAAGAAGTTGCCCTACGCTCATCGAAGCGTTTC
ACCCTCACCCAACAATCCGATCCTGTCGACTTTCTCTCCTGGTTCCTAAACAACCTCCACCTTAGCCTAGGTGGCTCCAA
AAAGCCCTCTCCAACCCCAACCAGTGTAATCCACTCCGCCTTCCAAGGCCATCTCCGTATCGAAAGCCAAGCTATAACAG
CCCGCTCTGACGCAGCCAACGCGCGCCTCGTCTTCTCCGAATCTAGCGAAACAACCTCGCAAACAACACCTTTCCTCATA
TTAACGCTTGACCTCCCTCCCACACCACTTTTCCAATCCACAAATGCCGAATCCATCATCCCACAAATACCACTTACAAC
TCTTCTAAACAAATACAACGGCCTCGTCGCGTCGGAAAAGCTCTCCCACCGTGTTCGCCACCGACTCCTCCACCCTCTCC
CCCCCTACCTCCTCTTCCACATCAAACGCTTCAGCAAAAACAAATTCGTCTCTGAACGCAACCCGACAATTGTCACTTTC
CCTTCTCCGCGTTCCCTCGACATGTCCCCTTATGTCGAACCGAATCCATCCGTGTGCTCAGCCGGCGAACCTATACTGTA
CGATCTAGTCGCAAACGTCATCCTTGACGCAACAGTCACTGCACCCGGCGTTGGCGGTAACAGCGAAAGCTCCAGCTCTG
GCCCTACATCCAGTGGCACTAACGCTAATAAAGCCGGCGTGACTGGCTCAACAGCGATGACAGCAGGTGCGGGCGCAGGC
AATGATAAGGTCTCTTGGCTCGTGCAGTTGTACGATAAGGCTATGAGTGTGGAAAATGAGCGTGCACATGCGCAGCAGCA
CAGAGGCCCTGAGTGGTTGGAAATCCAAGACTTATGGGTGAAGAGAACGGAGAGTGAGACGCTTTTCACGCGCGAAGGTT
ATTTGATGGTTTGGGAGAGGAGGAGGGCGGGTGCGGATGGGAAAGGGATGGGAAAGGTGAAGTCGTAAAGGTTTCCTATG
TAGGTGGTGCTCTATGAGACTGCGTTCGTTAGGAATCCCTGGCATGTGGGAAGTTGGGAAGGAACCCTTTCCTTTTTACG
ACCTAATTTTATGTATATTTACCTTTTAATACACTTTGCGTCAAATTCACTTTCAGGACCTTCTGTATGAAATGATATTT
CCGCTGATGATGGTAGGTTCTGAGTTCAATAAAAAAAGGAAACGCGACTAAAACTGAATTCGGGTTTGGATATACCTATA
TATATTTATGTATGATATCTCAAATTTGAATATCAATAGCCAATTGTCCCAATAATGACTATCCCTTGATTGCGATGGGT
AATCCTCAAAATATAAAAATTTTGGTATCTACCGTCACATTTAAAAAAAATAGATCAAACGCCCCAATCCATCCATCCAT
CCATCCAACGATCTGTCCATACGCCAAATTTCTACAAATTCCCCCACCCAAACTTCCTCGTCCCAAGCATAACTGTCACT
GCAGTTCCCATGCCCCATACCGCCACACTGACCAACGCCTCCATGCCCACTACAAGGCCCATCTTTGCCAAGTATGCGAG
CATATCACTTCTCGATCCTCCTCCACACCACCCGAATATATCCCGCACATCACTCCTCAAACCTAGCGTCATTGCACTAA
TAGCACTAGCACCGACGGGTAGCGGCGCAAGCAATGACGGAGTCGTCAAAAACTGCGTTGCGAAGTTGCGTAGGTACATG
GATTCAAGAGGGTAGAAGAACGCGGAGGTTAGGAGGGAAGCAAGGTGGGAGGAAAGGGAGTCGACGGGGAGTGAGGAAAG
GATTGTTACACGGTGGTCAGGGAAAAGGGGACGTCCGGGGCGGGAACGGCGTGCTGGCTGTGCCGAGGGAGGCCGTGAGG
TGTTCCGGTTTTCGTCATTTACGAGGGCCGCGGTGGGTTCGGCACGGTGGGTCCTGGCGGAGGGTGATTCGGGGATTTCT
AGGAGTGGCTCGAGGGTGCCTGGAGGTTCTTGGGGGGCGGTAGGGGTAGTAGGGCGCGCGGATGGTTCTTGCTCGTGGTT
TTCCAAGCTTGCTGGATTGAGTGTGGAGCTGAGTTCTACTAAAGCTGCTTGTTGTTGTAGGAGCATGGTTTGATCCCATG
GCTGATCGGGGAGGTGAAGGCTTTCAGATCGGGCTGGATCACGACCTAATTGAAGCGCGTCCAGACTTTCGGATACTATA
CGATCAACTTCGCTCGGGGTGAGTCCTGTTGTTGTCTCAGAGCCAGCGATCATAGAATCATTGTCATAATTTGTTCGGGC
GTGAGACGGGGAGTTGTGATTGCTCCGTAGAAGTTCGAGTTGCATAGTTATTACGTCGGAGTTTTGATGCACCAGTGATG
CTCTGACACGGGGTGAGGCCAGGGGGGACGATTCTGGGGTTGAAGGATGGGAGAATAAAGTATTGGAACGTGAATGGAAG
TGATGGCGATGAGATACTTCAAGGCCGTGGTCATTGGGCCCTTGGGGTGATGCAGAAGGGTCCATCCTGAACGCTTCTTC
CATTCCTGGCCTACCTTGAGATGGATCGTCCTGGTCGAAGTAGTCTTCTGCAAGCTGGAAGGGTGATTGTGACATACGTT
GCCCATCACCGGATAAGATCTGGTTCGTGCCAAATTGCTCTTGCGCTGCGGCATCCGG

>ucsf_hc.01_1.G186AR.00102
GGACATGGACATACATTATAACGCCAGCACTTTCAAGTCGCAGCTGTTCCGATGTAGCGTCTAAGGCTATACAATACATT
TGCTGTTGCTAGGGGGTTTCTCTATGTGGGGTCTAGATATCGCTGCTCTGTCGCCGTGTACTCACTGCCATCATGGGGAG
GCAACCCTACATGAACTTGCTTGCCCTGGGGCGATCCCCTTATGAGGCACCAGAAACTCCTCCTCAGGGTTATGTTGCTG
GAGAACGACGCACTGAAGACAGTGTCAATGCCGATGGCTACGTTCAGGAGTATGATGTCCGCGGCCATCCTGTCAATCTT
AGTTCAAAAGCGCTAGCTAGGCAACTTCGGAGGGCGAAAAATGACATTTTGTCTACCATGGGAATTGTTGTTAGTGGCGA
GGACGGCACCTTGGGAATATCAAAAGAACGGCAACGGATGAATCTTCTGTCAACGGAAAATGACTATGGCCTTGCTCTGG
CGACACTAGACCAGGTTGCGATGTTCTTTTCATCGTGGTGGACAACATCGCTCGCCGCCCGTATTCAGACATTTAAACGG
TATACCCATGTCCCATTTCTACAAATCATACGCACAGAACGGAGTGAAGTCGGACTTTTTGGGTTCTACGGCGCTGGTAT
CCCAGCTTGGACAGTTTCGTTCATAGTCTCAGTTTGCCGAAATCACTTTCTAGAACCTGCTTTCGACTACATTCACGTCA
AGGTTTCCGTACTGTTTGACAATAAGGCCTATAAATTCGCCATCCACCATATATTTAATGGTCTCCAATTAAGCTGCAAA
TTGGCCCTTTTTGTCGTCCTTGGACAAACTTATATGTTTTCGTTACTTCAATCACTTCACATACTACCGCCGCTTGCGGT
TCCAACACTTCGCTCACTCCTTCCATTTGGCCCTACCTCATTAATCCAATTTCCACCGCTCCCAGCAAGATTGTCACTAG
CTGGTATCGGAAATTTTGGGGTTAAACTACTTACCGCCCCATTTGCAGTGCTGTATATGTATGTTTATCTTCGGCCTATA
ATAGAGTCCAGAATTTACCGTATCATCCGACGGAAACTCCCCAAACCAGACCATCCAGATATCCTGTCTCTTCGTGTCGC
AGCGGAAAGTGGCCTTATCGAGTGGACAGCTCCATCGTTCGGAAGGCGGTCTGATGAGGAATATCGTCGTAGCGACCTTA
CAATTGGTGAGGAATTCAAATATGAATTACGCATCTTCAGAAATTGGATTTTGGGTATTTTTGGTTTGCAAGTCGATAGG
CCGTCTGATACAGGGGATAGAGGACGATTGACACCCCATTCTCTCCAGAATAGACTCGAACAACTTAGCCGTGATTTCAA
TACGAGCACGGCTCCTCTCCGAGAAGAAATAATCCAACACGGCGAAGTCTTAGTGAACTCAGTGCAAGCACGGGGTGGAC
AGCTTTTAAGCGGTCAAATCGAAGGAGCTCGGCCAAGATCCCCGACTCCGGATGCCGCAGCGCAAGAGCAATTTGGCACG
AACCAGATCTTATCCGGTGATGGGCAACGTATGTCACAATCACCCTTCCAGCTTGCAGAAGACTACTTCGACCAGGACGA
TCCATCTCAAGGTAGGCCAGGAATGGAAGAAGCGTTCAGGATGGACCCTTCTGCATCACCCCAAGGGCCCAATGACCACG
GCCTTGAAGTATCTCATCGCCATCACTTCCATTCACGTTCCAATACTTTATTCTCCCATCCTTCAACCCCAGAATCGTCC
CCCCTGGCCTCACCCCGTGTCAGAGCATCACTGGTGCATCAAAACTCCGACGTAATAACTATGCAACTCGAACTTCTACG
GAGCAATCACAACTCCCCGTCTCACGCCCGAACAAATTATGACAATGATTCTATGATCGCTGGCTCTGAGACAACAACAG
GACTCACCCCGAGCGAAGTTGATCGTATAGTATCCGAAAGTCTGGACGCGCTTCAATTAGGTCGTGATCCAGCCCGATCT
GAAAGCCTTCACCTCCCCGATCAGCCATGGGATCAAACCATGCTCCTACAACAACAAGCAGCTTTAGTAGAACTCAGCTC
CACACTCAATCCAGCAAGCTTGGAAAACCACGAGCAAGAACCATCCGCGCGCCCTACTACCCCTACCGCCCCCCAAGAAC
CTCCAGGCACCCTCGAGCCACTCCTAGAAATCCCCGAATCACCCTCCGCCAGGACCCACCGTGCCGAACCCACCGCGGCC
CTCGTAAATGACGAAAACCGGAACACCTCACGGCCTCCCTCGGCACAGCCAGCACGCCGTTCCCGCCCCGGACGTCCCCT
TTTCCCTGACCACCGTGTAACAATCCTTTCCTCACTCCCCGTCGACTCCCTTTCCTCCCACCTTGCTTCCCTCCTAACCT
CCGCGTTCTTCTACCCTCTTGAATCCATGTACCTACGCAACTTCGCAACGCAGTTTTTGACGACTCCGTCATTGCTTGCG
CCGCTACCCGTCGGTGCTAGTGCTATTAGTGCAATGACGCTAGGTTTGAGGAGTGATGTGCGGGATATATTCGGGTGGTG
TGGAGGAGGATCGAGAAGTGATATGCTCGCATACTTGGCAAAGATGGGCCTTGTAGTGGGCATGGAGGCGTTGGTCAGTG
TGGCGGTATGGGGCATGGGAACTGCAGTGACAGTTATGCTTGGGACGAGGAAGTTTGGGTGGGGGAATTTGTAGAAATTT
GGCGTATGGACAGATCGTTGGATGGATGGATGGATGGATTGGGGCGTTTGATCTATTTTTTTTAAATGTGACGGTAGATA
CCAAAATTTTTATATTTTGAGGATTACCCATCGCAATCAAGGGATAGTCATTATTGGGACAATTGGCTATTGATATTCAA
ATTTGAGATATCATACATAAATATATATAGGTATATCCAAACCCGAATTCAGTTTTAGTCGCGTTTCCTTTTTTTATTGA
ACTCAGAACCTACC

>ucsf_hc.01_1.G186AR.00103
AGCAATGTTGATATAAAATTTTATTGTATCAGCTAGCCCCCCACAATGTCGAAAATCAATATTAAAACGACCTTCGAAGT
AGCAAATACCATTCGTCCCATTTACACAGGTGGAAGTATTTCGCTCGACGCAAGCGGCCGGCACTTGGTGACATGTGTTG
GCGAAGATGTCGTGATTACAGATCTAAGGGCCGGCGGGCAATTGGCGACGATTGAGGGAGATGGAGCTGTGGTTACAAGC
ATATCAATAACCCCGTCAGCATCTCACCTAGCAATATGCTCGCGATCGTTGTCGATGCGGATTTACTCGCTGACGCAATT
GGAGGAACCCTCTCCTTCAATACAAGCGGAGCTCCTCAGAACCCTTAAACCCCATACGTCTCCTGTAGTAACTTCGGCCA
TTGATGCGACGGGAACCCTTTTGGCTACAGGAAGCTCAGATGGGTCAATAAAAATATGGGATATACGACGGGGATTTGCT
ACACATACTTTCCATGGCCATGGAGGGGTAATATCTGCCCTATCCTTTTTCGAGGCAGCAGGATCCAATGCTGCCGACGG
ACCTTCCAGAAATAAGAAGAGTACAGGATCGAAATCCTCATATGCCAGCGATCGCCACAGAAATGGAGATCGTGGGCCCC
CCGCTGTGGGATTCCGCCTTGCCTCTGGTAGTGAAGATGGTAAAATTCTAATATGGGATCTTCACAGGAGAAGCAGCATC
GCGTCTCTCGAGTCGCACGTTTCTGTTGTGCGCAGCCTGTCCTTTTCGCCTTCTGAGAATGCGCTTTTATCCGCAAGTCG
CGATAAAACCTTGATTATGTGGGATGCTAGAACTTGGAAAACCCGAAGGATCATTCCGGCGCTTGAGAGTGTTGAAGCAG
CAGGTTTTCTGTCGGATGAATCGCTCTGCTACACTGGCGGAGAAAATGGCCGTTTGAGAATATGGGACCCAAACAGGGGC
AGTGAAGTCATAAGAGACCAAGATCCCGGCCATGAACAAGAAGCCATAATTGCATGCGAATACTCTGCAAATTTGCCCTG
GATCATGACGATCCATGCGGATCAAACTTTGAGACTGCATTCCATCGAGCCCCTTCTGTCGTTAAAGCCCGGCATGAAAA
TCGAGCCCCTACCTATAATACGCCGAATTTCTGGAAACGATGACGAAGTTATCGACTTGGCTTGCATTGGCCGCGATCGA
TCCCTGGTGGCGTTGGCAACCAACACTGAATATATTAGAATTGTATCCACAAACAAGGAGCATGCTACGGATTCTCAGTC
CAGGGAAGAGCAAAATTATTTTGGTGCGGAAGTCACTCACCTAGAAGGGCATGATGATATTATTATCTGCCTGGATGTCG
ACTGGTCAGGTTGTTGGCTGGCGACGGGTGCTAAAGATAATACGGCACGGTTATGGCGTATCGATTCCGAATCATCATCT
TTCACCTGCTTTGCGACTCTTACTGGCCATGCAGAGTCATTGGGTGCTATTGCATTTCCCCGGTCCCAACCTCCACCCAG
CTCTCCCGCTTACAAAGATCCACTGAACCATCCACCCCCTTTCCTTTTCACTGGATCTCAAGACCGCACTCTCAAACGAT
GGGATACATCTAAAATATCAGCGTCCGACGGTCACAAACCCAGTGCACCGAAGGCGTTATACACGCGGAAAGCACACGAC
AAAGATATCAATGCGCTTGATGTCAATTATTCTTCTACCCTTTTTGCCTCTGCTTCCCAAGATCGCACTGCGAAAATATG
GTCCGTAGAAGACGGCTCCGTTCTAGGGATCCTACGTGGCCACAAGCGAGGCGTCTGGTCTATCCGATTCGGTCCCAGAG
ATACTCCAGTCATAACTTCAGATTCAGGAACTAGTACTAGTCGAGGTGTCGTCGCAACCGGCTCGGCCGACAAGACTATC
AAGCTCTGGAGTCTTTCAGATTACAGCTGCCTCCTGACTTTTGAAGGACATACCAACAGTGTTCTGAAGCTGCTCTGGCT
ACCCCCGCCACTAATTGATGATGAAAACGAAGACATATCCTCACGTGGTGCCATCCAGATGCATCCTTTAGTCGCATCAG
CCGGAGCTGATGGCCTAGTCAAGATTTGGTCCCCGTACAGCGGAGAAATAGAAACAACTCTTGATAACCACGAGGATCGC
GTCTGGGCATTAGCAACACCGTCCACATCCTCGATTGATAAATCGACCGATAATAATCTCGGCTTCGCTTTAATATCTGG
CGGAGCCGACTCAGTCGTCACCTTCTGGAAGGACACCACTTCCGCCACACTGTCGGCGGCGGTAAATGCCAGTACCGAGC
GGATTGAGCAGGACCAGCAACTTCAGAACTACATACATGCTGGAGCTTACCGAGAGGCTATTACTCTCGCACTACAATTA
AACCACCCCGCTCGACTCCTATCCCTGTTCACCGCCGCTCTGAATGGATCACAAACTACAAGTTGCGCAGAACGAGAAAA
GGAGAGCCTTACTGGGAATCCAGACATCGATACCGTTCTCCAATCCCTCGACAAAGATAATCTCTACTCGCTCCTCCTGC
GTGTTCGAGACTGGAACACCAATGCTAGAACTGCGCCCATAGCGCAGCGCATTCTTTACGCGCTGTCAAAATCCTACCCA
CCTTCGATATTCATCGACTTAGCCAGCCATCGCCGTGCGGTGCCAAGGGACCAAGCTGGTGGTCGGAATAAATATAAGCC
CCAGTCCATGAAAGAGATTCTGGATACGCTGGTGTCCTATACGGAACGGCATTATAAGAGGATTGAGGAGCTTGTAGATG
AAAGCTATCTTGTAGAATGGGTTCTTGGCGAGATGGATGGGGGAATTGGCGGCGGCGGGTTGTTAAATGGAGAGGCAGAG
ACGGGACGAAGTCAAGATGTCATTATGGCTGGCGTGTGAATTTACCCTTTTATTTTTTTGGTTGTACGATAATACATAAA
ATGCTGGTTTTGAAAAATTCGCGGGATTTACCGAAAAATAGACGGGCAAAGGGATACCCTTTTTGATGCAAGGAATGAT

>ucsf_hc.01_1.G186AR.00104
CAAACTCCCCCCAAAATCCAATGACACACCAAACAGCATAGTTCGGAATCTCCTTGTTTCTTTTCTTTTCTTTTCCCCTT
TCCTCTCGTTCTATTCTCATCTCCTCTCTGGCCTGGGCTGCGGTATCCCACTCCTGTCGCAGCTATGGCTTCCGAAGACC
TCGACCACAGCCCGAAACCAAAACCCTTCTCCATCTCCCTCGCTTCCTCCTCACAAAAGAAGAAACCATCCCCATCATCT
TCGATGTCCACTACTAGACGCACAGATAGCGCTGCCTCCTCTTCATCCTCGAAGCCCACACCCGAAATCCTCCCTCGTCG
CCCCCGCACATTCCAGGACCATGACTCCGATAACGAAGACAGCCATCAACCTCCTGTCGTGGAGGAAGTGACGGGCTTCG
ACCGCGAAGCTGGCGGTGCCATAAGCGCCCAAAGGCGTGCGGAGCAGGAGAAGCAACCACTCGTCATCAAAGTTGAAAGC
AAAAACAATTGGCAGCAAAGACCGTGGCTGAGGAAGAGAGGGGGGTTGAATTTGTTGCCGAAGGAGGTTAGGGCGCAGAG
AGAGGCGGAGGCGAGCGGCATCGTTGCTGCTGATGAGACGACGGAGGCTGAGGGCCCGAGTATGAAATTTGGGCTAACCC
TTGCTGGAGAATTGAAGGCGGCGGGGGTAGATGGCGATGTCAAAATGGCGGGTGCTGGCGGTGTGGAAAAAGAAAGGAAA
GATGTGGACACTCGGGTTGAGGGGCAGGGGGAGACATCGGAGAGGCCCTTAACGCAGGATGAGATTGCTATGCAGGCTCT
TATACGTGAGAGCAAGGTAGATGGGGAAGAAACGACAAGGCGGTCCGATCTCGTTATCCCTGGGAAAAGGAAGGAGAGGG
ATGAGGATGAATATGGAAATGAAGATTATGGTGCGGAAGACGGGCGGTTTGATGAGACGAAGTCATTCCGTGCTGATGTT
GCGTCGAGGCCCGATCCAGCTAGTTTGGCGGCTTATAGTGCCATTCCTGTGGAGGAGTTTGGGGCTGCATTGTTGCGCGG
TATGGGATGGAAGGATGGAGAACCTATTGGTAGGGGAAAATATGGAAGTTCGAATGCGAAAGCTGCTACGAAGGCCCGCA
TTCCAGAGAGGAGGCCCGGGTATCTAGGCATCGGAGCCAAGGAAATTCCGGGCAAGGATAAGGCGGGTAGCGGTTCTGAA
GTTGAGTTGGGCGCTTGGGGCAAGTCGGCCATGAGGAAGGCTAAGAAGCCTGGCGAGGGGCTTTATACCCCTGTTCTCAT
GAGGAATAAGAAGACAGGGGAGATGGTTACGCAGGAGGAGTTTAATCGCTTGGTTAAGGCGGGTGAGGAACGAGGGCTTA
AAAAGGACGGTGACGATAGCTGGCGTGAAAGGAGGGATCGGAATTTGCAGTTGAATGGAAGAAATAAACTGCGTGATTGG
GATCGCCGTTCTGAACGGGATTATGACAACGATAGTGGTGAGGGCGATGGATATAAGTCCCGTAGAAACGGGAGTGGAAC
ATCCGGCGATAGTTATAGGGCCAGAGATAAGAGGAGACGTCATGAGGATCGCGAAGCTGGCGCGAGTGATAGCGGGTTGG
AGGATCGATACACTAGGGACCGTGGAAGTGATCGTGATGATCGGGATCGAGATCGGAAACACAGGAGTAGCCGGAGATCA
TATGACGACGATGGTGATGATGGCCACAGGCCCCGTCCTTCATCTTCATCTTCGAGACGTGATCGCGACGCACACAGAGA
CTCGCATCGGGATAGAAATAGGTACTCCACAAACGATAAAAGAGATCGCTATGATAGGGACGACAACGAAAGGAGTCGGT
CGCGTCGTGAGGAAGTGTATTGAAATGCATATTAGATACCCATTCAAAGGTCCACTGGCTTCATGATGTTATATTAGAGT
TGGGATGTAATATAGGGACTGCTCATGTAATGAACAATAATACATACGAAAATTCATATATTATGTAGGT

>ucsf_hc.01_1.G186AR.00105
GCCAATTGTTTTTGCTTTCAACTTTGATGACGAGTGGTTGCTTCTCCTGCTCCGCACGCCTTTGGGCGCTTATGGCACCG
CCAGCTTCGCGGTCGAAGCCCGTCACTTCCTCCACGACAGGAGGTTGATGGCTGTCTTCGTTATCGGAGTCATGGTCCTG
GAATGTGCGGGGGCGACGAGGGAGGATTTCGGGTGTGGGCTTCGAGGATGAAGAGGAGGCAGCGCTATCTGTGCGTCTAG
TAGTGGACATCGAAGATGATGGGGATGGTTTCTTCTTTTGTGAGGAGGAAGCGAGGGAGATGGAGAAGGGTTTTGGTTTC
GGGCTGTGGTCGAGGTCTTCGGAAGCCATAGCTGCGACAGGAGTGGGATACCGCAGCCCAGGCCAGAGAGGAGATGAGAA
TAGAACGAGAGGAAAGGGGAAAAGAAAAGAAAAGAAACAAGGAGATTCCGAACTATGCTGTTTGGTGTGTCATTGGATTT
TGGGGGGAGTTTGAGATGGGGCTCCTTTTGCGTGGTGGATTTGTCGATGCAGCTTAGCGGCTCGGGCGACGTTGGTGGCA
AATGGCTAGACGCGGTAAGCGCGCTCCGGCAAATATGAAATGCTCATTATGGAAAGGGATTTCTTCCTCTTTTATTTTAT
TTATTTACTATTTTCAAGAAAACCCATGAAGGATTCACACAATGAACAGAATTATTATTGCATGCTCACATCAGTCATAA
CATCACTAACTTTTTCTCATCGCACATATTCCTCTCATCTCCTCCCGTCTATTGCACGATGCAAAGACCACAAACCACCA
GAGAAAATGAGAAAGGAAAAGAAAGGAAAAGAAAGGAAAAGAAACCAATGCTATGGCTGGAAACAAAGCACTTCACATCA
TAGTAGAAAAATAAAAAAAAAAAAAAAATTGAAAAAAAAAGGCAAAGAGGAACCACTGAAAATGGCCCTTCTATCAATAC
AAATACATAGTTGTCAGAGCCACGCAAAAAGAAACAAGGACAACTGAAGACAAGAGAAGATGGAAGAAAGGGAAAGAGAA
GAAACAAAACAACAAACAACAAAAACGCGAAAATGTAAGAATCCCCCTCACCCAGTAGTATACCATAACTAGAGCAATAA
TACCTAACCCCTCAGGAGGAAAAACAGTAAGAACCAAACCAAACCAAGAACAATAAGAGAACAATCCCGCTCGCCTGGTG
CCAGTTCAACAGCGCATAACTTATAAAAGGGGGAAAAGAAACAAAAAAAATTAAGAAATAAAAAATCGTTGAACCAACCG
CGAAGTCCAGAAGGTTAGTGCAGATGGAGGAGTGTTTTTCTCTTTTTGTTGCTTGGCATATGAAGGGTGAGTAGCGGCTA
AATTAAATCCTCTTCGTTAAATTATATGTACAAGAAAGAAGAGGGTGAGAAATCTATGGCAGGCCGGGTAGGTGATTTGG
TGTATAGGGTGTAGAAAAACAAGAAGGTAGGTAGGTAGGTATGTGTAGGAGGAACATTACAACGAAAACCCTAGCCATTG
CCAACACATATAATTTTGGAAAGGAAATAGTTTTTATTTATAATTCAACTCGATGCCATCTGCGCTTGTGGCGGCCGTGG
GCTCTTCCCCGCAACAGGACCTACACCAGGACCTTGCCCTGGGTTTGAAGCTTGACCCGCACCCGGGCCGGACCCGGGCC
CACTTGCACTCCGATGTGTCTGTGCCGTCGCACTTCGGCCCTGCTGAACAGCCATGGCCGCGTTCATTGCTGGCGATCCA
TTCACGCCCATCCGGTTCGGCTGCTGCACAGGCTGTGCCACGCGCATCAGCGGCGAGTATCCCTGCGTCTGGTGCGTTTG
CATCGAAGCTGGCGAGCCGCCATTCGGCATGTTCGCGTGTGCCAGTTGGTGCATGTTGCCATCATGGTGCATTTGGTAGC
TAGTCTGCATGGAGCTCATGTTTCCGGTGGCTGCGTTCATAGCTGCCTGGGACATACGCTGTTGTTGAATGTGTTGGAGC
CTTTCGGTAGCTAGTTTGGTGATTTGCTCCTGGGACATGTTTGGGTTGGTTCGCTGGATGGTGTTTTGGATGCTGGCTAG
AGTCGGGAGCCCTGCAGCGGCGGTTGCGAGAACGTTTGCATGGTTGAGTCGAGGGGACGGAGTAGAGACCCCCTGAGCAA
GAGAGGGAGCATGGAAAGAAGGGCTGTTGGCGCCGCTCGCGGCTTGGAATGATAGCATTGTAGGATTATTGGGGTTAACG
TTCATATTTCCAATGTTCATGTTAGAGGAATGAGGAGGTCCTTGAGAGATGAATGATTGTTGTTGATTCTGAAGCTGTTG
GCGTGACTGTACCATACGTTGCTGCTCTTCTTGTACGCGACTGGCTTCACGGATGATACGCGCATTGTCCGGAGACCCTT
GGGTAGGTATGCCTGGACGCCCATTCATTGCCGGCGGGATGCCAGGCTGAGGTATCATCTTCAGTCCCATGCTTGCATTT
GGAATGCCATTGACCTGAACACCATTTGGCAGCTGCATGCCAGGGTGGGGTCGAGATTGGGGCATTGCTGCAGTGGCTGG
CAGACCATTAGGAAGACCAGATGGGGTAGGAATTGCCTGGATAACGCCATTCGGAGGCGCACTAGCAGTAGTTCGTGGAG
GCACCCCATTTACCAAGGCTTGCTGGTTCGGCATTTGCCGGTGTTGCTGTTGAGCCTGCTGTTGAGCCTGCTGGAGCTGC
TGGGCCTGCTGCTGATGCTGTGCTTGCTGCTGCTGTGCAACGCGTTGCGCCATCGCCAT

>ucsf_hc.01_1.G186AR.00106
CACCACCCCCATCCGCGCCCTGCAACCACACCCACTGCCCCATCACAACGCCATCACTTCCATCTATTCCGAGCGATTTT
TCTTGCTTGTATGCCCTCGCTATCATCCTATCTCCCGCTTTCTGCGCGTAAATCGGATGTTGGCTGCCCGAGATAGGCTC
GATGCTCCGTGACGAGCTGCTACGGTCCAAGCATGATGAGATCGCACGTTGTTTGTTGTCGCGGAAGCGCAAACTGAGCG
AGCTCTATTTTGCGACCGTGGGCTTTCCTGCTGCGACCGATGGCTCCCCCAAGCACCACCAATACCAGCAGCGGGAACAG
GAATTTCTCGACGCCAACGACATTACAAAAGGCCGACTTTTCGATGCACGCACGCTTCCTCGCCGACCGGAACCCCCATC
CCTTCAGGTTTCTCCAACGGATGAAAAGCTTAGCCAAGGATCTCTAGGTACAAGTGCAGCGGATCGCATTACGGATGGCC
ATGCAGTTGGACTCGTTTCTTTGCCGGCTGGGATCACAGCCCCGTCACCAAAATTGTCTTCCGCAGGCCACCATGGCGAA
CTGGAAACCCAGGATACCTCGCGACCCCAGGATCGAATCCGCACTGGAGATACGGAGTCCGTGGTAGCCCAAGCCGGTTC
CGACCAATTGCCCATCCCTAAAACAACACTCAACGCTTCTCACGAGGCCATACGTGAGAAGGAAGCATCGTCACCTTCCT
CGACCCAACAGACCGTTGCTGCTACTGTAACTCCTGTTACTGATCTTGATATGGATGAAGCTCCTGACAGTAGGGACAAA
ACTGATAGTGGCGAAATCCTCGCTGTGGAAAGTGTCTTACCTATTGGCCCTGGAAAAACCGTCGCTGAGATCCAGGGTAA
TGCTACGGGTGCGTCGTCGTCCACTTTGGACGCCCTTGAATGTCAACATGGAAAGAACTCTGCCAATTTGCCTTGCCTGG
TTACCGATGCTTCTCCAAAAAGTACTGACCAGCCTCTATCTCCAGCTTCTTCCCGGGGTCAATTATCAAGCTCCACCTCT
GTATCTGATAGAACTCCAGCGAGTAGCCCAGCCAAGGACCAGCCGCAACGAGAACCACAAAATGAAGCTCCAACCCCCCC
CCAGAGCGGAGGAGGCATCTTAGGCCCTATGGATACCGCAGATGTATCAGCTGCACATAGAGCTCCGGCCACCCCGGATG
AACAACTGAAATTTGAAGCCGAGCAATCGAGCAGACAACAAGCCGCAGCAGCTGTGAAAGTAACCAAAAGTGTGCCTAGT
AGGGGCTCTGCGTTTTCATCCTTCCAGCCTACTCCAGAGAATTCATTTTCATCTCTAAAGAAACCACCTGACGGTTATAA
TGAATCTAATTTTTCTACTCAATCCAAAACCTCCGTTGCCCCCGACGATCGACCCATGGTTAATGGCTCTCTTCGACTTG
ATACAGAGAGAGGTAAATCAGAGCTACTATCAAAGGTCCACGAATCCAGTTCGGCGCCAGAAGGTCTTACTCTGCCAGAA
GGTGCCAGTGGCTCACCACTCCCCGGTATTGCCCGAAAAGCATCACTCCCAGTTGGGGCGGCGCAGAATCAATTCCAGCC
AGAGCGTATGACAACAAGAGTTTCTTCAGGAGCAATTCGCCACCGGTCTGTCTCTGAAATCCTAGGGGAAACTCCTAAGT
TAGCTGCGGATAAAACTTCCGAAAAGGCTGTATCGGAATCACCCACGGCGACTTCTGAAAGTTCTCCGGGCCGTTCTCGT
CTCAAGAACAAAAGGGAAAACCAAAAGGAGCGAAGCAAGCTCTCAACTGTAGTTTTCCCCAAGCAACAAACTGCTGCTGA
GAAAAGCGAGACAGCAGACTTGGTTCGGGCTCCGTCAGGGCATTCGAGATCTCTGAATGAAGAAAAGGATTACCTCTTCA
CCCTTTTCCAGGCCAAAGCACACTACCCTCCCCGCAGTATGCACCTAAGTTCTCTCCTCTCCACTGCGCACAAAACCCTT
ACAACCGCAAACCACTTTGTTGAGTATCAAGAACAAATGGGCTGTCGGTTGTTAAAACGAATTTACCAGCTCCAGCACGC
GAATCGTTGGCCCCTTCGCCAATTACAACGGTCTACAGAACCTGAGCGATCAGGGACACACTGGGACATTCTGCTGGATC
ATATGAAATGGATGCGAACAGATTTCAGAGAAGAGCGGAAATGGAAAATCGCCGCTGCGAAGAGATGTGCAGATTGGTGC
GTTGAATACGTTAATGCTCCTGGTGAACGCAAAGTGGAGTTGCGGATAACAGTTCGAACTCCACCCACTACTGGTAAGCT
GGGTGAGAGCGGTCACAACAAGAATGCCCCATCGTATAGTGACGATAGGGTTGATGATGTTTTGCCTCACTCACAACCGA
CTCCTGATTTAATCATGGAAGATGATTCTGTCAGCGAAGGTTTTAACGATGAAATCCATCCAGATCTATCTGATGGCGTT
GTTCCCGCAGCGATATTTTCGCTTGGTTCGGATGAGTTTACATTTGGGATGGAACGAACCCCGGCTTTTGAAAAAATTCT
AGAAGAGCTTCCGCTTTATGCTCCCATCGATATTTCACCAGAAACCAATTTACCACAGTTTAAACGCCCGCCGGACTCGT
CGTGGCGAAAGGAGCTGTTACCTGTTTCCAAATTTGCTACGGGAAAATTGGAATTTACTAACAAACAGCCGCCTCGTAAG
CGAAGCCGATATGATTACTCTGATAATGATGACGACGATGTCGATGCCATTGAAATCCCCCCTGAGCAAACTAATGTTGC
CCTCTTCCAGTCGCAAAATAAGCATATACGTGATCGTATACATCCTGGTCAGGTATTCAGACCTCCCACCGAGTTCCTGA
TGCCATCTCTAGGATTTTATGAGTCACGGCAACCTTCGCAATGGACCTGCGCTGAAGAAGACGAGCTTAGGCGAATTGTT
AAGGAGTACTCGTTTAACTGGTCGCTCATATCGGCTTGCTTGACTCCCTCGTCGTTATTTACCTCGGGCGCGGATAGGCG
GACCCCCTGGGAATGTTTTGAAAAGTGGGTTCAGCTAGAAGGGCTTCCTACGGAGATGCTGAAGACTCCGTACTTTAGAG
CATACACCTCTAGAGTGGAGTCGGCGCAGCGGACTGTCCTTGCAGCTCAACAACTGCAGCAACAACAGCAGCAGGCACAA
GCGCAAGCGCAGGCGCAGCCCCAGCAGCAGGGTAGCAATCCACCACCAACACCAACGGCAATTCTTCGGAGACGGCCTAC
GACACCCATGAGAGTGGAACGGAAGAGGTCCTCCAGACACTTAGCGCTCCTTGATGGCATGAGGAAATTATCTAAGAAAC
GGGAAACCTTGCTTCAGAAACAGCAGCATGCTACCCATTTGGCAGCTTCACGAAAGCTTAATGAAGTGAACCAACCACGA
CCACCAATATCGACTCCAGCAGAATTCAGTCGTTTAAAACATGAGAGGGAGTTGAAGATTCAGGAGACCCAGGAACAATA
TAAGCAGGCGATGATAGCACAGCGAATGGCGATGGCGCAACGCGTTGCACAGCAGCAGCAAGCACAGCATCAGCAGCAGG
CCCAGCAGCTCCAGCAGGCTCAACAGCAGGCTCAACAGCAACACCGGCAAATGCCGAACCAGCAAGCCTTGGTAAATGGG
GTGCCTCCACGAACTACTGCTAGTGCGCCTCCGAATGGCGTTATCCAGGCAATTCCTACCCCATCTGGTCTTCCTAATGG
TCTGCCAGCCACTGCAGCAATGCCCCAATCTCGACCCCACCCTGGCATGCAGCTGCCAAATGGTGTTCAGGTCAATGGCA
TTCCAAATGCAAGCATGGGACTGAAGATGATACCTCAGCCTGGCATCCCGCCGGCAATGAATGGGCGTCCAGGCATACCT
ACCCAAGGGTCTCCGGACAATGCGCGTATCATCCGTGAAGCCAGTCGCGTACAAGAAGAGCAGCAACGTATGGTACAGTC
ACGCCAACAGCTTCAGAATCAACAACAATCATTCATCTCTCAAGGACCTCCTCATTCCTCTAACATGAACATTGGAAATA
TGAACGTTAACCCCAATAATCCTACAATGCTATCATTCCAAGCCGCGAGCGGCGCCAACAGCCCTTCTTTCCATGCTCCC
TCTCTTGCTCAGGGGGTCTCTACTCCGTCCCCTCGACTCAACCATGCAAACGTTCTCGCAACCGCCGCTGCAGGGCTCCC
GACTCTAGCCAGCATCCAAAACACCATCCAGCGAACCAACCCAAACATGTCCCAGGAGCAAATCACCAAACTAGCTACCG
AAAGGCTCCAACACATTCAACAACAGCGTATGTCCCAGGCAGCTATGAACGCAGCCACCGGAAACATGAGCTCCATGCAG
ACTAGCTACCAAATGCACCATGATGGCAACATGCACCAACTGGCACACGCGAACATGCCGAATGGCGGCTCGCCAGCTTC
GATGCAAACGCACCAGACGCAGGGATACTCGCCGCTGATGCGCGTGGCACAGCCTGTGCAGCAGCCGAACCGGATGGGCG
TGAATGGATCGCCAGCAATGAACGCGGCCATGGCTGTTCAGCAGGGCCGAAGTGCGACGGCACAGACACATCGGAGTGCA
AGTGGGCCCGGGTCCGGCCCGGGTGCGGGTCAAGCTTCAAACCCAGGGCAAGGTCCTGGTGTAGGTCCTGTTGCGGGGAA
GAGCCCACGGCCGCCACAAGCGCAGATGGCATCGAGTTGAATTATAAATAAAAACTATTTCCTTTCCAAAATTATATGTG
TTGGCAATGGCTAGGGTTTTCGTTGTAATGTTCCTCCTACACATACCTACCTACCTACCTTCTTGTTTTTCTACACCCTA
TACACCAAATCACCTACCCGGCCTGCCATAGATTTCTCACCCTCTTCTTTCTTGTACATATAATTTAACGAAGAGGATTT
AATTTAGCCGCTACTCACCCTTCATATGCCAAGCAACAAAAAGAGAAAAACACTCCTCCATCTGCACTAACCTTCTGGAC
TTCGCGGTTGGTTCAACGATTTTTTATTTCTTAATTTTTTTTGTTTCTTTTCCCCCTTTTATAAGTTATGCGCTGTTGAA
CTGGCACCAGGCGAGCGGGATTGTTCTCTTATTGTTCTTGGTTTGGTTTGGTTCTTACTGTTTTTCCTCCTGAGGGGTTA
GGTATTATTGCTCTAGTTATGGTATACTACTGGGTGAGGGGGATTCTTACATTTTCGCGTTTTTGTTGTTTGTTGTTTTG
TTTCTTCTCTTTCCCTTTCTTCCATCTTCTCTTGTCTTCAGTTGTCCTTGTTTCTTTTTGCGTGGCTCTGACAACTATGT
ATTTGTATTGATAGAAGGGCCATTTTCAGTGGTTCCTCTTTGCCTTTTTTTTTCAATTTTTTTTTTTTTTTTATTTTTCT
ACTATGATGTGAAGTGCTTTGTTTCCAGCCATAGCATTGGTTTCTTTTCCTTTCTTTTCCTTTCTTTTCCTTTCTCATTT
TCTCTGGTGGTTTGTGGTCTTTGCATCGTGCAATAGACGGGAGGAGATGAGAGGAATATGTGCGATGAGAAAAAGTTAGT
GATGTTATGACTGATGTGAGCATGCAATAATAATTCTGTTCATTGTGTGAATCCTTCATGGGTTTTCTTGAAAATAGTAA
ATAAATAAAATAAAAGAGG

>ucsf_hc.01_1.G186AR.00107
GGCAACGAGCAGAGAACGGGATGTTGGATGACACCTGATAGCCTGGCAACAATCCGGCATCGAGGTAAAGCGGGCTTCAG
TTTGCTTCTGCTGTTATCTCTGGGTTGTGATTTTGCATTATTGTGTATAACTTTTGCTAATTGGTCTCAGGTTGCCTGAT
ACATCTATCTAATATAGATATCTAGCGATCCATCCAGCCCCGATATACCAATCTCTCCCATGGCAAAACGAAAGAGAGAC
GATGCCGGTCACAAGCAGGAGGCGACTAGGAAAGCTCTCAAGGCAGATGTCAATGAAAATGGCAATGCCAACTCCCAGAA
GCAGGACTGTGCGTCAGAACAACAGATACGGACACCAAACGCGGTCACTATCCAGATTATCACTGGATCATACGAACGGA
TCTTGCACGGGATAACTGCTACCGTTTTCGAACCATCTACTGACGACGAGCCAACTCAGTCAGTTCAGTTCGTCGACAAC
TTCCTGTTCCAAGCTCATGCCTCTGCCATCAAATGTCTAGCCTTGGGGCCCCTACCAGAGCAAAACCACCAGCAATCGGA
CGGACTGCAGAAAGTCATGCTGGCCAGCGGTGGCACCGATGAACGCGTCAATCTATACACTTTATCGGCATCCTCGCCTC
CAGCATCGGACAGCACCAAGTTCCCCACAATCCCGACGTTGGCAGGAAACAAAATCCTCGAAAACCCCAAGAATCGGGAG
TTGGGCTCCCTACTCCACCATTCCTCTGCCATCACAGCTCTGTATTTCCCTTCGCGCTCCAAGTTGCTTTCAGCCGCTGA
GGATAATACAATAGCAGTCACCAGAACTAGGGACTGGTTAGTGGTTTCGACGATAAAAGTGCCCCGGCCAAAGGTCCAAG
GAAGACCCAGCGGGGACACTGCGCCTCCCGGTGGTGCTCCTGCGGGCGTGAATGATTTCGCGGTGCATCCTAGCATGAAA
CTCATGCTCACAGTGGGGAGAGGGGAAAAGTGCATGCGTCTGTGGAATTTAGTTACAGGAAGGAAGGCTGGGGTGTTGAA
TTTTGATAGGAGGATTCTCGAATCGGTTTTAGAGGGCAAATATAGCAGTGGTGAAGGGCGACGGATATCGTGGGACTCGG
AGGGAGAAGAATTTGCTGTTGCATTTGAACGGGGGGCTGTGGTTTTTGGAATAGATTCCGTCCCCACACAGGTATTACTC
CCATCACCGCGAACAAAGCTTCACCAGTTGAAATACATCGATGTGGACATGGTTGGCGGGAATAAACGTGAATTACTTGC
CGTATCAACCGAGGATGGACGGATTTTGTTTTATTCTACTAAATCCAGACCACAATCCCAGAGCACAGCGGGGTCTAATA
AAGACGATACGAAATCCCCTATCCCAGAAGCGCAACTAATAGCACAATTAGGTGGGAAAGACCACGGCCAATCAAGCCGC
ATCAAAGATTTTGAAGTCCTGCCCGTGAAAGCTCAAGGATGGAATAACAATAAAACATTCCTAATAGTCACCGCTGGCAG
CGACGGTGCCGTGAAACTGTGGATGCTGAATGAGGCAGAGTTTCCAGCAGCCGTTGGAGATCGATTTCCTGGAAACAAAA
AGGGCAGGTTGGATTCAAAGGAGCTGAAAAATGGAATCCCATCTGCCAGTGCCAGTACTGCCGTGGTTCAAGTTGGAAGA
CTTCTAGGCACATATGAATCTAGCAACCGCATCACATGCATGAAGGCATTTGTTATGCTGGCCCCTCCTACGGGTGACTT
GGATGACAGTGACTTTTCGGGGAGTAATGAGGATGAGGATAGTAGTGGCTCAGACGGTGAGGATTAATATAATTCTCCCG
CATTGAAGTTGTCCCATTGGGTACGGTCTACAAAATCTTTCCCTGGATACCCAAGCCAATACTATGAGTATGAGTATTAT
AGAAATAAAATCAGTTTCATTATACCCACGCAGTCTCCATCCATCTAATACAATGACTTCAAATTAGGGTTGATGAGTCA
CTAATGCACGTGACAGTTCTGATCTCATTGCAGAAAAATCATCGACGGGCGACAAGCATATATTAAGACTTCAATCTCTA
GACTCCATATACACCAGAG

>ucsf_hc.01_1.G186AR.00108
CCTATCCTCGCCGTCTTAGGAGCGCTTCGCATTCCCAGTGGCTTAATTCTGTTGCCGGTTGCCACAGAAGTGAAGCAAAT
ATACCTTCTCATTCTTCCATCTAAGGGTCCAGAACACAATACCCCACAGATAAGCTGCTCGCCAAAATTATACCGTCCAG
CAAATATCCCAGCTCAGCGATCAACCAGGCTTACAATTTCGGAAGACCAACACAGTATCGACTGACAACTGGGCTATCGA
GTATTAAACCGCCATTATGGCTACCCATAGCGACTATTCTGACGATGATTCCCAACCGGGCTCCCCGGTACTGGGCAATG
CCAACAACGCGGACGATATCGAGGACCAGGAAGCCCTCGATCAAGACAATGAGCATGACAGTCAGTCTCTCAAATCAGCC
TTGAAGACGCGAACTTCATTGCCTCCGATGGTTTCGGAGAAGAAACCTGAGCTTCCAGAACAGCCGGATCCGCAGACTCT
GGACCTGTCCACCCTAACGCCACTGACACCAGAAATCATTGCACGGCAAGCGACGATCAACATTGGCACCATTGGACACG
TCGCACACGGCAAATCGACGGTGGTGAAGGCTATCTCTGGTGTACAAACGGTCAGATTCAAGAATGAACAGGAGAGAAAT
ATCACCATCAAGCTGGGTTATGCCAATGCCAAGGTCTACAAATGTGACAATGAAGAGTGTCCCCGCCCTGGTTGCTATAG
GAGTTTCAAGAGTGAGAAAGAGGTAGACCCTCCATGCGCAAGAGATGGATGCACAGGCAGATATCGTCTTCTCAGACATG
TTTCCTTTGTCGATTGCCCCGGACACGACATCCTCATGAGCACTATGCTTTCAGGAGCAGCTGTCATGGACGCAGCACTC
CTCCTAATTGCTGGCAACGAAACCTGTCCTCAACCACAAACATCGGAACATCTGGCTGCAATTGAAATCATGAAACTGAA
CCGCATCATCATTCTCCAAAACAAAGTCGACCTCATGCGCGAAGACGGTGCCCTACAACACTACCAGTCGATACTAAAAT
TCATCCGCGGCACCGTCGCGGACGGATCGCCTATCATCCCCATCTCAGCCCAGTTGAAATACAACATCGATGCCGTCAAC
GAGTATCTCGTGTCGCACATCCCCGTGCCAGTCCGTGACTTCCAAGCGGCCCCGCACATGATCATCATCCGATCGTTCGA
CGTCAACAAGCCCGGCGCGGAGATCGAGGACCTCCGAGGTGGCGTCGCGGGTGGCAGTATCCTTACTGGTGTGCTCAAAC
TAGGTGATGAGATCGAAATCCGGCCGGGGATCGTCACCAAAGACGAACAGGGCAAGATCCAATGCCGACCCATCTTTAGC
CGCGTCATCTCTCTCCTCGCCGAGCAGAATGATCTGAAATTCGCCGTGCCCGGCGGCCTCATCGGTGTCGGAACCCGTGT
CGATCCAACGCTCTGCCGGGCTGATCGTCTACTAGGTTTCGTCCTGGGCCATCGCGGCCGTCTGCCAGCCATCTACACGG
AAATCGAAGTTAACTACTTCCTCCTCAGACGATTGCTGGGTGTCAAGACCGCAGACGGGAAACAGGCGAAGGTATCCAAG
CTGGCAAAGAATGAGGTGCTAATGGTTAACATTGGCTCGACGGCTACGGGTGCGAAGGTGATGGGCGTCAAGGCTGATGC
CGCCAAATTGAGCTTAACGAGTCCTGCATGCACCGAGGTTGGGGAGAAAATTGCGCTGAGTCGACGGATTGATAAGCATT
GGCGTTTGATTGGGTGGGCGAATATTGTAGCTGGAAACACGCTTGAACCAATCATTGACTGAGAGTTGATCTCTTCTCGT
CATTTCACTTCCCTCTCGATCCCCGGCCCCCTAGTCTATCTCATCATGTCCAACCAGCGACCGCTACACCTTGATATGGT
CATACAAAAACGCGAGGGAAAATCCGGGGCTCTAATTTCGCTAGGGGCAGAAGAGGTTATCCAAAAAAAAATAATGTGGC
TGGTACAGAGAGAAGAAAAGGCAGATCAATTAATTCAAGTGGGTAGGGAAATGTGAAGGAGAGGGATAAGAAGAAGGAGA
ATATGCGAAAAATGAACAATTCTTAAGGATCTTACTACCAAGGCATTGAAATGAAAAATAAGAATAACTAGTGGGATATA
TAGAAAAAAGCAAAAGAAACAAACGAAACTGATACCAATTCTCTGTAACACCTGTCCTGTCCAATGACCTCAATGTCCCC
CTTTATCATCTGATGCATTGCATTTAACTCGTGCTGCGTTGCCATGTCTCGTCTTCCAAAAATTGAGTTCCATTTGATTT
TTATGGTTTTTCTCTCTATCGGTTAAGAGATGGAAGGATTTCACTGGCCGATCTTCATGTTTTTCCTTTTTCTACTTTGT
ATTTTGGTTTCTATGTGATTGGTGATGGTGGAGAGGAGAACATGACGAAGATTTATATATGTACTGTGTTATTGTATCAG
CCATAACACGGTAAATGTTATATCACCTCTCAATCTCGAAGGCAACAATGTACTCCGACAAAGGTGCCTGTTTCTCTCAA
AAATATAATTTGAGGATGTAACATTTAGAATTTGAAATAAATGCGGAAAGAAAACATATTTATTCAGATACCAAGGTAGC
TCGCAAGATACAAGAAGGCGAAATATAGAGCTACTGACTGATAACGATCTCCGTGAGTATGTAGCAAGAAACATTCTAGG
GACGATAGAACAAAGACTCATGCACGATACTGATCGCACATATCAGATATACATCGAAGTTTTTGAAGAGTGAAGACTGG
AAGGATTTTCAACCTAAATCCTGTACAAAGCCTTATTCGATAAAGACGCCACGCTGGTAAATGGTAAAGCAAAGCATACG
AATATTTCCCATGGACATCCAAACACGCCCCGCGGCGCAAATAGTGGGAGGAACAGGCACCGAATTCGGTAGATTCAATC
GTCCTCCCCAACTCTCTTTACCGCATCTATCCTGTGCATATCGTACACAGCAAAGCCCGAACGAAGCATGAAATCTCCAC
ACATCTCCGTCCCGGAAAATCCAAACCAGCCCA

>ucsf_hc.01_1.G186AR.00109
CAACCCCAGTTCTTGCTCATGTTTCAACATCGACGACAATTTCGGTGTCGAGCAATCAATCTTCCATAATGGCATGTCTG
CATTGCCCAAGGCAAGCAGTATCCCTTTTCTCTGCGAGATCTCTCTTCGGATCGCTCCCACGCCGGTCTACTTCCTCCCT
CTTCTTAAAATCTCGATCTCAATTCCGGTCCCGAATCCAATCACGCGCCTTCTCCCACCTCCTCTCCCGACAACAATCTA
CACCCCCATCCTCCGCAGATTCACAACCATCGACGCTCCTCCGCCTCCTCCAGCCCACTACCGCTACTGCCTCTCCCACT
GCGCAATCCACTACAATTAGAGCGACAACAACCAGTTCCCCGCTACTATCACTATTAACATCGTCTTTTACCGGCGGTAT
TCCTACTCGCCCGTTCTCCTCCTCCGCAGCGCTCGGGGCGAAGCGGGATACATACAACCCTAGCCGCCGCGTGCAGAAGC
GCCGCCATGGCTTCCTGGCGAGATTGAAGAGTCATAGTGGGCGAAAGATTTTGGCGAGGAGACGGGCGAAAGGGAGGAAG
TATTTGAGCTGGTAGATGGAGAGGGTGTTTTTCCTTTCAATGACATCTTTTTTTTTTCTTTTCTTGCTATTTGTTACTGC
TGTTATTTATGCTGAATTTTTGTTTATAAATGAAATACTTGATTGGGCTGGTTTGGATTTTCCGGGACGGAGATGTGTGG
AGATTTCATGCTTCGTTCGGGCTTTGCTGTGTACGATATGCACAGGATAGATGCGGTAAAGAGAGTTGGGGAGGACGATT
GAATCTACCGAATTCGGTGCCTGTTCCTCCCACTATTTGCGCCGCGGGGCGTGTTTGGATGTCCATGGGAAATATTCGTA
TGCTTTGCTTTACCATTTACCAGCGTGGCGTCTTTATCGAATAAGGCTTTGTACAGGATTTAGGTTGAAAATCCTTCCAG
TCTTCACTCTTCAAAAACTTCGATGTATATCTGATATGTGCGATCAGTATCGTGCATGAGTCTTTGTTCTATCGTCCCTA
GAATGTTTCTTGCTACATACTCACGGA

>ucsf_hc.01_1.G186AR.00110
GCCAGCCAGGAATAGATATTGATTTCTTTATGGATTTCTTTTGCTTGTTAAATACTTTCTCCCATGTGCGAAATACCCTA
TTAATACTTTTAGCTGTCTTCCCGTATACCCCAATTCATACAGTCCAACAGCAAAAATAAAAAATAATATAATATCCATC
CGTCCAATCTAATCTAATCCACTCACGGAGACCACATCACCACCGAAGCAGAAAGGAGACAAACCCAAGGACGGAATACA
ACCACCTCTTTTTTTTTTAAAAAAAAAAAAAAAACAGAAAGAAATAAAGAAAGAATCCATAACCCAAAACTATACACCAT
GGCCTTCCAATCCGCCCCGCAACCCCTCCCCCCAACCACAATCCACCGCTCCAGCTCAAAAACCCACCGCATCTCCCCCT
CAGTCGCCCACGACTTTCTCTCCGCCTACCTCGACCGAGCCGCCACAGACCCCAGCCTACAACCCGACTCCGCCCTCTCC
ACTCACGGGCCCGTCTCCGCAAACGCAGGCTCCGCGCCAAACCTCGTCATCCACAATTTGAAGCGCGTCCAGGCGGGATT
AGCGGGGGAGGTACTGGGGAGGGATTTGACACTTGCGAGGTTGGATGGGGAGGGCGGCGGGCCGGTATTTGCGTTGAAAT
CACGAGAGGTTGGAGGGGATGGAGAAGATTGGGGTGGGGACGGGAG

>ucsf_hc.01_1.G186AR.00111
GCTTTTTGCTGCCTGCTGCCATCCGTCTGTCAACATTACTGGCAGTGGCCCTCTTCCCATCTCTGGTAGTCTGGATTCCG
GTGCCATGAATGTCCTTCAGCAACTCGCTCTGCTGCTCGATCGCCCATTCTTCCCCTGGAAGAAGGTGATCGTGGGCTTT
TCGGTCGGACAGTACATTATCGAAGGATTCCTATCGTTACGGCAGTATAAGATCCTTCAGCAAAAGAAACCGCCAAAGGT
GCTAGCGGAGGAGGTTTCGCAATCTGTCTTTGATAAGAGTCAGGCATATGGACGGGCAAAGGCCAAATTTGGCTTTGTGT
CAGGCCTGTATAGCCAAATCCAGAACCTTGCATTCATCTACTACGATGTCCTGCCAAAATTGTGGGCTGTAACTGGCCTT
TTCCTCACTCGCTACATGCCCGAGCGTTTTACCGGAGAAATCTCTCATACCTTGGCTTTCGTCTTTACCTTCAACGTGAT
CTCCACTGTCCTCTCCCTACCAACTTCATATTACAGCACCTTCGTCGTCGAGGAAAAATTCGGCTTCAACAAGCAGACGC
TCAAACTATGGGTTACGGATATGCTCAAGGGACAATTGTTGGGCATCGTTCTTGGCACCCCGATCATCAGCGCAATTTTG
AAAATCGTCCAGAAGACCGGCACCAGCTTCTTCTACTACCTATGGGTCTTTGGCATCTTTGTCCAACTATTCGCTATCAG
TATCTACCCAATTGCCATTCTGCCGTTGTTTAACAAACTGACACCCCTGGAACCCGGAAAGCTGAAGACTGGTGTAGAGG
ACCTGGCCAGAAAACTCAATTTCCCGCTCAAGGAGCTGCATGTCATTGACGGTAGTAAGAGGAGCGCTCACAGCAATGCG
TATTTCTATGGGCTCCCGTGGAAAAAGCATATTGTCATTTATGACACTTTGATTGAGAAGAGTGAGCCTGAGGAAGTTGT
TGCGGTTCTGGGACATGAGTTGGGCCACTGGAGTCTTAACCATACTACTAAGCTTTTTGGAATTGCACAGTTCCATATGT
TCTACATCTTTGCACTTTTCTCTGCTTTTGTGAACAACAAATCATTGTACCAGGACTTTGGATTCACCAACGAGATGCCC
ATCATGATCGGTTTTATTCTATTCTCTGACGCCCTCGCCCCAATGGACGCCGTGGTTAAACTCCTAATGAACATCCTAAG
CAGAAAATTTGAATTTGAAGCCGATGCCTTTGCTGTAAATCTCGGATACTCCACCGAGCTCGCCAAGTCGCTGCTCAAAC
TCCAGATTCAAAACCTTTCCACCATGGATGCAGACTGGATGTATGCCAGCTACCACTACTCCCATCCAATTCTCCCGGAA
AGACTTGCCGCGCTCGGCTGGAGTGGGGGAAAAGTGACTGAGGGCAAATCGGAAGACAGTGAAAAGCCTGTTAAGGCTGC
GGATCGGGAGCTGTGAAAAGTGGGACGAGAGTCTCTGCAGAATGTTGCGCATAGAGCTTGATGGTTAGAAAATTAGGAGA
TTCTATTAAAGACTCGGGAAATAAAACAAAATTTGTACGGCTATTTAGGCAGAATTTTTTTTTTTTTTTTTTTATTTTTC
CTTTTTCCTTTTTCCTTTTTGCTTCTTTCATTCACTTGCTCGAGGAATTTTAGGGAAACCTTACCGGAGTTAAAGTGGTT
TTCACCCTTTCAAACGCCAAACCAAAATCAGTATGTATCTCGCATCGTTCCAGCCGACAGAAAGAAAGGAAGCAAAAAAA
GAAGCCCAAGC

>ucsf_hc.01_1.G186AR.00112
TCAACACACAGTTCCCAGGTTGACTATTTTGAACGGGAAAAGGTCAATTATCGACTATCGCCTCTTTGTATGTTCATATT
CTTACACAAGAGGTGCGGGCTCTTTTGCCTACTGGATAACATTTAGGGAAGTTCAATCAACTACTCCCCCGCTATTCAAC
GAAAGAGCCTTTCCTCTCCGACACGAATTGAATAAAAGGCGCAGTGTCTTCCTTGGTTAGAAAAACTCCCTGGAGTACGA
TCGTTAATTGCTCGAAAAGACCATTCTTTCCGAATTATTTCAACAACCCTCACTCCAGAACGCTAGTGTCTCAAGCCAAA
ATGTCTTCCCCTGAGAAAAAGAATTATTTTCAAGTTCTGCAAAGGTTTAAGCCAGATTATTCTCCCAACTACTTCACCCA
GTATGAATCCGAGAGGACGGGGATGAAGGTGGTGGTCATTGACCAGAAAGGCCCAAAGGTTTCGGGGTATTTTGTTCTTG
CCACAGAGATTCTTGATGATTCTGGTGCACCTCACACTTTAGAGCATCTTTGCTTTATGGGATCTAGAAACTATCAATAC
AAAGGGTTCCTTGATAAGCTTGCTACTAGAGCCTATTCCCATACAAATGCCTGGACTTCTACAGACCACACCGCATACAC
GTTGTATACTGCGGGCTGGGCTGGATTTGCACAAATTCTGCCCGTCTACCTTGAGCATATCATTGATCCCACTTTAACGG
ATGCCGGTTGCTATACTGAAGTGTACCATGTTGACGGTACGGGCAATGATGCAGGTGTGGTCTATTCGGAAATGCAGGGC
GTACAGAATAAATCATCTGAATTGATAGATTTGAAATGCCGACGCCTGCTGTATCCGGAAGGCATTGGCTTCCGTTACGA
AACTGGTGGAATGATGGAACAACTCCGGGTTCTGACAGCCGAACGTATCCGTGCATTCCACAGGAAGATGTATCAGCCGA
AAAACCTATGCTTAATCATTACGGGAGAAGTTGACCACGACAACATGTTGCAAATTCTGAATGTATTTGAGAGCACGGTC
CTTGACGTGATCCCAAGCCCTAATGACCCCTTCAGAAGACCCTGGATGGAATCGCAACCAATACCCCCGCTAGAGAGGTC
GATTGTAGAGAAAGTTGAATTCCCCGAAGCAGATGAATCTTTCGGCGAGATTGAGATTCGATTTCTTGGTCCGGATTGCA
GTGATACCCTCCTTAGTGATGCGCTCGATGTGGTTCTTCTCTATCTTGCGGGTTCCTCCGCAACGATCCTTGAAAACACC
CTTGTGGAGAAAGAACATCTCACAAGCGCTGTGTATTACTCCACATCCCAGACACCTCGAACCGAAATCTCTTTCACCCT
CACCAGTGTAGCCACCGAAAAGCTTGAGCAGGTCGAGCGGCGCTTCTTTGAGGTGTTAAAAGAGGCCATGCAAAACGAGA
TTGATGTGGAATATATGCAGGAGTGTGTGCGAAGGCAACGTCGGAGCTGGAAATTCTCCACTGAGTCCTCGGTCTCCCCT
TTTGCGCACTATGTAATCTGCGATTTCTTGTTCGGCAAGCGGGATGGCTCTACTCTTCGCCACGTTGCAAGTCTTCACGA
GTACGATGAGTTGGAAAAGTGGCACGACCACCAATGGCGCGCTTTCATCAAACAATGGATATCCGATGCCCCCCATGTGT
CAATACTAGGAGTGCCGTCCTCCAAACTTGCCACCAAATTGAAGGAGGACGAACAATCCAGAATCGCAGAACGGAAGAGA
GCTCTTGGAGAGGAAGGCCTAAAAAAATTAGCGGAAAAGTTGGAGGAGGCCAAGGCCGCAAACGACAAGCCTATACCTCA
GGGAGAACTGACCAAATTCGAAATTCCTGGGGTGGAATCCATTCCTTTCATCAAGACAACAACAGCAAAATCGGGACTTG
CTCTTAGCACGGGTCGTCCTAATAACCGAATTCAACAACTAGTCGATGCGGATGCGCCGGATTCGCCTTTGTTCATTCAT
TTTGAGCACGTCGCCAGCAACTTCATCCAGATCTTCCTGAATATCTCAACCACATCTGTGCCAGCAGAACTGCGTCCGCT
TCTAGCCGTATACATGCAAGCTTACTTCAACCTTCCTGTTCTTCGAAATGGAGAAAAAGTTCCCTTTGAGCAAGTCATTG
TCGAACTGGAGCGGGACACAGTTTCCTACAATATGGACATTGGGCATCATAACCCTGAGATGCTCATCATTAGCTTCCAA
GCGGAACCAGACAAGTATGATGCTATCATATCCTACATCACCGAACTTTCATGGGAATCTATATTTGACGTGGAGCGGTT
GAAGGCCATCACCACTCGGTTGCTCTCTGATGTTCCAGATGCTAAGCGTAATGGGAGTCGTATGGTAGATGCGGTGCAAA
CGATGGTCTCACACACCCAGGAGTCAATTGTCCGTGCCATGACACCTCTAACTAGAGCTTTATATCTGAAACGTACCAAA
CGCCAGCTTGAGCAAAACCCTGAAGTCGTTGTGGCCCGAATGGAAATCATTAGGAAGCAGCTCTTCCGATTCGAAAATTT
CCGAATATTTGTCATCGCAGATATGGATAAACTTCGCAACCCTTCATCAGCGTGGGGGCCATTCGTCAGTCGACTGGATG
TTACTCAGCCACTCAGTCCGATCATACAACTACGAGATCGTCTGAAAGATGTGGCCAAAAACCCGGGGACCATGGCGCAT
CTCGTTCCGATGACGACCATTGACTCCTCCTTTGTGCTCACCAGCGCCAAGGGTCTGGACTCCTACAACCATCCCAAACT
CCCGGCCCTCTTGGTGACCATTGCCTATATGAATGCGGTGGAAGGGCCACTGTGGGTAGCTATCCGCGGCACGGGGCTGG
CTTATGGCTCTCGATTCCTACACGACGTGGATACCCCACTCGCCGCCTTCCTTTATACCCCCCAATGTATACAGGGCCTT
TGAGGAGGGAAAGAAAATTGTCGAAAACCATTTGTCTGGGGCGGAACAATTCGACCCACATATGGCCCTCGAGGGCGCCA
TCAGCAGCATCGTGCTTGATTTCGTCAATGAGGAGACAACGCAAGCTAGTACAGCACTGGCCAGTTTTGTCCGGCAGGTC
ATCCGGGGATTGCCCAGTGACTACCAGGAGAAGCTACTGCGGAAAGTTAGGGAGATTGGTATTGAGGAGATCAAGGAGAT
TCTAAGGGATTTTGTCTTGCCCCTTTTTACGCCTGGCAAGTCTGATATCATAATTGCCTGCGGGAGGGTGCTTGAAGAGC
CTATCAAGAAGGGCTTCGAAGGAGTTGGCTACAAACCGGAAGTGCGCAGTCTGAAATTCTTTGAGGATGACTATGGATTG
AAGCTCGAGGGAGGCGAAGACGACGAGGACGAGGATGGGGATGAGGACGAGGAAGCCGAGGAATCGGGGAGTGATGACAG
CATGGACAACGATGATGAAATGGCAAATTGACATTTACTTATTGCATGAGACCGAGTAGACTTCAACGTAACAGGGGAAT
CATAGATGCGACTGGCACCGGCTATACTGTTTTCAACGCAAGAATAAACGCATAGATAGCTGTCTACGGATTCTGGGTTT
CTTCCTCAGCATTTGACTATCAATCAATCTACTAGTAATCTTGATATGGCAATTGACAAACGAACAAGATATGTGTGTTT
GTGTAACATGCAAGAAGGCCAGCTTGCAGGAACCAACCACCAACACCAGAC

>ucsf_hc.01_1.G186AR.00113
ATTACGGAGAACAAAGCCAATTAACGAGAGCTTCGAACCATGAGTTTTCTTGTTCGTTTATAATTCACACCCAGCTACCC
GTCGACATTTACTCCGGAGTGTGTTGTTGGTGATCGCACAACCGAGTTGCTTTCCGCATGCCAGCACCGCCAGCTCCTGG
TTCACCCAGTACAGCAAGCAGTGCCCAGACGCTTCGAAATGGCCCCAAAGATCTCCGATGAGGCTACCTGTCGAGCTATT
TACAATTTTCTGACCGATGGATCGTTCCCCGAGGAAGAAAGCATTGTTTCCGCGGAATTTGACTCTACCGCAGCTGCCAA
GGAGCTCCAACAGATATGCAGAGCAAGAGAGGAGGTTGAGAACGAAATCGCCTCTCTTAGTCGAGAAACAGCGTCAAACG
TGGATGGATGGATATCCCAGGCGAAACAGCTCCATGAGGACATTGAGCGGTCAAGGTCGGCGGCGAGGGAGATTGTTCGA
CAACATGAAATTGGGCAGCAGCTTCAAAGTCAGGTTATGGATGCTTCTAAGAAGGTTGAGCTGCTGGAGAACGAGATCGC
TTTCAACGAGGTCCTGGCGAGAAACCTGGAGGACATCCGAACTATCGAGTATCGCATATCTTCTGTACAGATGGCGATTG
AGCAGGATGATTTGGAAACTGCTACTGGACTTTTTGAGGAGATTGAGATGCTAATGGAAACTACGGGTCTGCCTCCGACT
ACTCCTGTCCTCCGTGTACTGTCTGGAAATGTGACAGGTTTGCGCACTGCCATTGTGTCTACCGCACAGCAAAAGTGGAA
TTCCTTGGTTAAGATTGACTCCAAATTAGGCCAAATGACTGTCATTACTGGCAATTCTGAATCCCCTTGTAGCCTAGGCA
AGGTTCTCACCACCCTTACAAAGTTGGACATGCTAGACTCCATCGTGAATTCATTGTATCGCGATATTTATTCTTATATC
TTAGATCCAGCTCTCTTACCACCTGGAGCAGCAAACGCCTTGACCATCTCGCGTGATGGAGGTTCGATTCGACTGCTGCC
CCAACCTTCTAACGCAAAACCGATTGACATTTTTGATAACCTCATACTGTTTTTAAAATATCTTCAGGAATACCTACCAG
CTACGATCACAGATCTCTTGAATGCGAAGCTAGCCCCACCGATGATTTCATCCCTCGTTTCGAAGAAGTTGTTACCTTCC
ATTCCCGCAAGCGTTGACGGGATGGGGGAATTTCAGGTGATATTGGACCATACCCTTAAATTCCAACAAGCTTTAGATGG
ACTTGGCTGCTCCGGATCCACTGAATTAGCGTCGTTCACGCAACAAATACCTCGAATATGGCTCAATCAACGACGAATCA
AATCTCTGGATGAAGTCAGGGTTGCATTATGTGCTAGCCCGGGTGAGACGCGTAAGGTGGAAAGGGTAGAAACAGAACAG
GTGTCTCAAAAGGACAAAGTATTTGCTCAAAATTCTGACGATTGGAATGCTGGATGGGCCAGTGACAATGAAGAAAGCAA
CAACGCCAGCACTCAAAAGGAACCTGTCAGCCAGGAGGAGGATGATTTTAGCGCTTGGGGCCTTGACGAGCCTGATACGC
AAGAACCAGAGGAGCAAAATAAGCCGGCCGTAGAAGGAGATGGAGACGAAGACGCTTGGGGCTGGGGTGACGAAGACGAG
AGTGCAGGCCTTCCCCCGGAAGCATCTGGTTCTGGGAATCAAGCTTCAGCTCATATGAATGGAGGCCATGGAGACGGAAA
AGATTCCCCTCGCCGAGAAGTTACATTAAGCGAGTTCTACACCATCACGGACATACCGGATTCCATCATGAGGATAATTT
TGAGCCAAATCTCAGATTCCGAGAAGCTGGCATCAACCGACTATTCCAATATTCCTATCGCTTCGTCCGGCCCAGCTCTG
CTCTCATTCCCCACTTTGGTCATTGCGATGTTTAAGGCCTTGGCACCCATGTTTTACTCTCAAAGGTTCACTGGCGGCCA
AATGTTCCTGTACAATGACAGCATGTATTTTGCCGAACAGCTGCGGTTGATGATGGAGACACACAATCTCTCCAGATTTC
AACCCGATATTGAAACTCTCGAAAGATTTGGGAAGATTGCCTACAGCAAGGAAATGCATTCGCAACGCACAGTCTTGTCC
GATCTGCTGGATGGGAGTCAAGGATTTGGCAGCTGCGCAGTGCAGCCATACCTAGGGGAGTGTGAAAACGCAGTCAGCGC
AACAGTTGATCGAATGCGGCATGTTCATAAAGAATGGCAGTCTATCCTGTCACCGTCCGCACTTCTCCAATCCGTCGGTT
CATTGCTCTCAACCGTCATTAACAAAATGATTCTCGATATCGAGGACTTGAGCGATATTTCAGATGCTGAGTCACAACGA
CTTACCGAATTTTGCAACCAGATTTCTAAACTCGAGGATCTGTTTCTTCCGGAATCTAAACCTGGTCAAGATATGGCGAG
TGGACAAGCGGAGGTTGTTCCCATGACAGCGTTATATGTCCCGAACTGGCTAAAATTCCAGTATCTGATAAATATCCTGG
AAAGCTCATTAGCGGACATCAAATACTTATGGAAGGAGGGTGAATTGAAACTCGAGTTTTCTCCGGAGGAGGTAACCGAC
CTGATCAGGGCGCTTTTTGCGGATTCAGACCATCGGAGAAGAGCAATTGCTGAAATTCGCAAGGCTTAATGAATATCGAC
ATAGATAATGTATTCATAATTAATTTAACGAACGATTCCGCCTCAGTCAGACTTCGTTTAAGGTTATTGTGTTCTTTTTT
TTTTTTTTTTTTTGTCTTTTGGTCCTGGAGGTTTCTCCATTGAAGCTTCTGTTGGCGGGATTACTATGG

>ucsf_hc.01_1.G186AR.00114
TATGAAGGGTTCGCTGGATTTGCACTCTTTGCCGTTCCGGCCACCGTAAAAAAAAAAATCCCACACGACTAAACTCCGCA
TAACTTTGCGGCAGTTGCAAGGAAAACACATACATACTGGGAAGCTGGAAAGTAGGCCTTGTTATTACGTATACTTCAAA
AAATGGACGGGCTAGAGGAGGGGCCCCTTGATGCTAGCACAGCCATGTCGCAGCAGCCCCAGAGACAAGTACGCCTAAAG
CTCACTTCGCGGCATGAAGACATAGCACTTCCAGAAAGCACCGGGCCAATTCTTGTGCCTACCGGTCTACGACGATACGC
TCTATCGACTCTGGTGAACAACCTCCTGGAATCCGAGAAGCCAATTCCATTCGAGTTTTTAATAAACGGAACATACCTAC
GAACGTCTATCGACGAGTATTTAACAGCAAATGGTATTTCGGCTGAGACAACACTCGACGTCGAGTATGTTCGTGCGCTC
GTTCCGCCGTTGCATGTCGCTTCTTTCCTTCACGATGACTGGGTGAGCGCCGTGGATGTCCTTTCGGACACCTCGATAGC
TGGAAGCAAATCTCGAGTCAATGAAGGCCAGGAGAGGATATTATCGGCAAGCTATGACGGGCTATTGAGAATGTGGAACA
TGTCTTCAGAGACAATTGCTTTATCGCCAGCTGCACGCGAAGGGGGACATACGGCTTCAGTCAAGTGCGCGAGAATGGTC
TCGCCAAACCAGATAATATCGTCCGGGCTTGACCGTACAGTGCGATTGTGGAAATACACTGAAAGCGAAGACGGATTCTC
AGCTTCGATTACTCCACAACTGGAACTCTACGGGCATAAAGGCAGCGTGGATTCAATATCCATGCATGCGCAATCACATC
GTATCCTCTCTGCCTCAGCGGACCATTCGGTAGGATTCTGGTCGAGCAGAAAATCAGAAACCCCCGCAGCTCCTGAAAGC
CTGCTCCCATCAAATACCTCCCGAAGCTCGAAGAGACGAAAGCTCAATTCATCCGTTTCCGTTCCGCAACGTGGCCCACT
CGCGTTATTCAAGTCGCATACCGCCCCTGTCTCCGCTGCAATATTTGATGCGAAGGACCCTACTGTCGGCTACTCCACGT
CATGGGACCATTCGCTGCGCACCTGGGATCTGGTCACCGGCGCCCTAGTCGACACACGTACGGCCTCCCACTCGCTCCTA
TCAGTCTCACATTTGCCTGAGCTCAGCCTTCTTGCCTCAGGGACCTCCGCTAGACATATCACACTAATAGACCCGCGCGC
CTCAGCGACAACGGTCTCAGCACTAACGCTCAGAGGTCATACGAATGCCGTCGTTTGTCTGGCTCGCGATCCTGATAGTA
CATATGGATTGATCAGTGGTAGCCACGATGGTACATGTCGGATATGGGATGTGCGGTCAACCAGGACAGACAAAGACGGG
GTTATGGGTGAGAGCATCTATTCGATCCCAAGGAAGAGCGTGGGAGGTGCTGGAAAGCGTGTTGGCGGGGAGGGTGTCAA
GGTGTTTGATGTTTGCTGGGATAAGTCTGTGGGGATCGTTAGTAGTGGGGAGGATAAAATGATACAGATTAATAGGGGCG
AAGGGGTATTACCGAACGGAGACAGTGATAGATAGTTTGCCCGCCTGTTCCCTGCTCGGAAGATGAGTGGGCAATGAGAA
TAAGCGTTAAAATCTTTTGGAGTTTATGCTGTTCATGAAGCGCTCCTTCCTTCTATTTTGTTTTCTAGATGTACATAATT
ACGTTGTCGTTAATCCCCCGAAACTAACTTCTTCTATTTTCTCAAATCTATGTTGTAGTATACAATTGAAAATTTTAAAC
GCCATTTACAAGACCCCACATATAACGTACAATATATCCAAATAAGAAAGAGAGACGACCCGTATAATTTATTACCTTGG
ACCCTTGAGCCCAAGCCTTCTGTCCAACTTGTTGAGTTTGATCGCCGTTTTGATCTGTGACCTTGTATTTTGTCCGCGAA
CCGGCAAGCCCAGCGCATGTCTCCTGCCCCGAACCGTCCCAGTATCCTTTAAACGTCGAATATCATCCAAGATCTGTCGT
CTGAGGTCGTTTTCAATCTTCATTTCCGATAATGCTGCTGTCAAACTGAGGACCTGTTTGTTCGCCAGATCACCGATTTT
CGCTGTCTCGTGCACGTAGAAGCGGGCCATGAGCTTGTTACATGCCAGGGGACCGATGCCGAAGAAGGATTGGAGCGCTT
GCTTGACGAGCTGTCGCTCGGGGAAGTTGATGCCGAGAATGAAGACCATTTTGGCTATCGGCAATCAGCT

>ucsf_hc.01_1.G186AR.00115
AGCATGCAATTGTGCTGCGGTATCGACACCAACAACTAGCTGATTGCCGATAGCCAAAATGGTCTTCATTCTCGGCATCA
ACTTCCCCGAGCGACAGCTCGTCAAGCAAGCGCTCCAATCCTTCTTCGGCATCGGTCCCCTGGCATGTAACAAGCTCATG
GCCCGCTTCTACGTGCACGAGACAGCGAAAATCGGTGATCTGGCGAACAAACAGGTCCTCAGTTTGACAGCAGCATTATC
GGAAATGAAGATTGAAAACGACCTCAGACGACAGATCTTGGATGATATTCGACGTTTAAAGGATACTGGGACGGTTCGGG
GCAGGAGACATGCGCTGGGCTTGCCGGTTCGCGGACAAAATACAAGGTCACAGATCAAAACGGCGATCAAACTCAACAAG
TTGGACAGAAGGCTTGGGCTCAAGGGTCCAAGGTAATAAATTATACGGGTCGTCTCTCTTTCTTATTTGGATATATTGTA
CGTTATATGTGGGGTCTTGTAAATGGCGTTTAAAATTTTCAATTGTATACTACAACATAGATTTGAGAAAATAGAAGAAG
TTAGTTTCGGGGGATTAACGACAACGTAATTATGTACATCTAGAAAACAAAATAGAAGGAAGGAGCGCTTCATGAACAGC
ATAAACTCCAAA

>ucsf_hc.01_1.G186AR.00116
AAATGCAAGCTGGCCTCGTTCTTGTTTTCCTTCATACCACCAGGGAGCTCTGAAAGCTTATCTTGATATTATTTGTACCT
AGATTATTGTAACCATGGCGCCTTTGAAGCGTCTTTTCTTCCTTGCCTCTCTAGTCTTCGTGGGCATCATCCTCTTCCTT
GGAAAGAATGCAGAGGCCAAAGGGCCCAAGATCACCCACAAGGTTTACTTCGATATTGAACATGGAGACGAGCCAATGGG
CCGGATTGTAATCGGACTTTATGGGAAGACAGTCCCTAAGACTACGGAAAATTTCCGCGCATTGGCCACCGGCGAGAAGG
GATTCGGTTATGAAGGCTCTACCTTCCACCGAGTTATTAAGGACTTCATGATTCAAGGAGGCGATTTCACCAAGGGCGAT
GGTACTGGCGGAAAGTCCATCTATGGCGAGAAGTTTGCTGATGAGAACTTCAAGCTGCGACACACCAAGAAAGGCATTTT
GAGTATGGCCAATGCGGGAAAGGACACCAACGGTTCTCAATTCTTCATCACAACTGCGGTCACTAGCTGGCTCGATGGGC
GTCACGTCGTCTTCGGCGAGGTTCTCGAGGGCTACGAGGTTGTCGATAAGATCCAAAATATCGAGAAAGAGCCCGGGGAT
CGACCCAAGGATGCCGTGAAGATAGCCAAGTCCGGGGAACTACCAATGACTGAGGAAGGTCGACCTGGACTCATCGCACA
ATTGACCGAGAAACTGAAACAATAAAGATGACGGCGAGCGAGAAAACTAAAAAGGGAGACTTGTCCGGTGTTCTAAACAT
CCCCATGTGTGCGTATTCCAGGGCCCCGGTCCCAGCAGAAGAATGGAGGTTGTTTGCCATTAAATGCCCTTGCGTTCGCT
CTGCCGCCCGTTTAGACCCCGTTTATTACTTTATCCAGTTACACAATATTAATCTTCAAGGAATCTCTAGATCGAATGAG
GGACGAGGGTAGCTGAAAGAGGGAGGTGGAGCAGTGTGTAAGGTCGTGTCGTTGACCCATTGACCCATCGAACGAGGTCC
CCTGTCGGTTTTACCTCGTTGGAT

>ucsf_hc.01_1.G186AR.00117
ATGGGTTTTTCTTCATTTTCTTTCCCAAGCCCACAATCAATCCATAAAATCATCCGCTGGACAAATATGTGCAATCTCGG
ATGGATTCTTACTTTCTCACATATATACAAATAAATCATCATTTTCACTCGCCTGATTCTAACTCTAGATGTTGCTTGAG
ATGATACCCTTCCTCATTTACTCTCCTGGAGACGTTCTCGCCGCGTTCTGCCGAATCTGTGTCACTCAGATCCCATATCT
CAAGGAATAGAGTAGGTAGGGTTGAAGCCTTATCGTTTCTTTGTTGCGCGAGGTTACGATATTAAGTATCCTAAAGTCTT
TGATGCGGTGCTACGACTTGACCATGTACAGGCCTAAAAGAGTCTGCAAATTTGGAACCCACATAGGATGGTTGGCCATC
CAATGTGTGAGTCTATTGTTGAGATCTTTGGACACAGGATTGTGTCGTCTTCTGCTCTGCACTCGGGTATTCTGCAGCAC
CTAGTCCGTGCGGAAGGATTGATTCTTCTTTTCTTTCAAAACGTTCCTGCTTATGATGCCGCCATCATCACCTTCCCCTA
GAAGATAGAATCGCTATCATGAAAGATCTACTATTGATCGAGAACAAGCTTCTTTCAGTTTCTTTCAGCTGATACGAGCT
CCTGTTGAACCCATTGAAATGGATTTGAAGTTGATCTAAGAACCAGCTATGGCAATCTCTGTTAGTCCTGCGAGCCAATC
CCTAACATAACAGCCGCCCCGCATATCGTCGCACCTACTATTAGGCACACCGATCTCTATTCCGGCAATCTCTTCGTAGA
TAACGGTCACATCACCAGCGCCATTGACTGGCAGGGAGCTTGGGCTGGGCCTCTGTTTCTTGAAAGGCGTCATCCACGAC
CCATTGATCATCATGGCGATGTCATTTTGAAGCCCCCAGTGAATTTTTAAGGATCTTGTGCCAAATGAAAAGCCCCGGTT
AAGGAGACAGATCACTAGTTCTATTGTTCTTTATCTTTATGAACAACAAACAGCAAAGATCAACCCTCGTTTGGACCGAA
TCCTTCGCTTAAAGCTAGGGAGGATAAGATGTGATCCTATAACCTTCGCCAGCAACACATGGGATGACGATTTACTTCCT
CTAAGAGAGTCACTAATTAACGTAGAAAGGCTTTAACTTTGTTTGTCCGATTCACTTTATCGAGGAGGAGCTTCAAGCAC
ACACAAAGTATGGTAAAGGATGGAATGATGTCCAAGACTTTTGGAGGTCTGCACAAGTAATTGTGACTCGTGATAGCTGG
ACCACACACGATGATGCAGCGACTCTCTTTTCAGAACTCAGGGACTTCGGTTTGAGAAATATGGGGGGAAAAGATAGGAA
GGACTTCGAGGCTCAAACGAAGTGAGTTGAGAAGTTAAAATGACACAGACGTCAAAGAGTTTGGATGATTCTTTTTCATC
TTAACCACCTGCCCCAGACTACTTCTCAAAGGATTTGCAAACGTGGCGTTGAGTGGAAAATGCTGTCTGAGTGGAATGTC
TCCCTCGCCCATATGCCATGCATATTGAGCGTGGTTTTTCGGCTAAGTCGTCCACATCGCTTTAAGTGAGCACTCTCTTC
GGTTGATGCTACTCCATGTGTCTTATGTGGCCATGTCTCGGCCTCCCCTCCGGAAAACGATGAGAGAGCCAACCGTGTTT
TGTCTGCTAGCAGAACATTATCATCCAAAAAAAAAAAAATATGGAAGAGGCCCTTGATACCAACCACCCTTTAGCCATCT
GCCTGCTTCCATAAATACCAACCCTTATCTGAATTCGGTCACCGCACCAAATCAGTAGGAATTCAGTATCAGGACTTAAC
ACTGACGCTTCTCCATCTCCACAGCTCTTGCATCGCCCATTCAGATATACGCAAGAATAACGTCCTCTTTGGTCCGAAAG
GCCGCGGTTCACTCGATGGCTCGGGCGCTACACACCCAATCATTTTTATCCCAGTTCATCTTGGTGGACCATCGGAGACT
ATCTGAGACGCAACTGATAGTATAGTTCCAATAAACTACGAGTTGGGGGCTGGATTGAAGAACAAAAATATCCATCTACA
ATCACCATGACCTCATTTGCACTGGCCCAGGTCAGTCTTGACTCTGGATGAAAACATTTGCCGTGGACCATATATATAAT
TCTACCGCAGACCTGGTGAAACATGTCAAGAATCTACGTGATAGCCAGCTCGATCACTGGCCAGTTGAAGACCCTGTCCC
AATGGCAGAATTAACCAGTGCGAATTGCATGCGGAGGAAAATTGAAAGCAAGAGCATAGTAATCCAGTGCCCAATAACTA
CGAAGTCTTCCATGACTTAGATAACGAAATTTTACTATATTGTCTTCCCCTAACTATTCTTTGCCCGCTGAACATCAACT
GCAAGTACTATCAGAATGCTGGGGCTAGAATTGGGTGACGAGCGAAATTTCCGACACCATAGTTTCCAGTTCCGCTGAGT
CTACATCCCGGCTGTTATTGATCGCTTCCCCTTACCTCCATCGTGGACTCTAATCTCATCCGACATATCATCATCTGGAA
TGATAAACGTACAGACGCAAACAAGGCAGAACAGTGCCTTGTTATACGTTATTGGATTCTTTTCAATCGAGCCGTTTCCA
CGTGGACTAGTTTTTTATATCTACGTATGCTGTTCCCAAGCCAGCCAGTGCGATGAAGCCGGTGACATTGTCGTTTGAGA
AGAGAGGGAAATATATATGTGTACATTGACTTGGGTCAAATACATTCCCGTGACGAATATATGTATCCATATTCTGGTCG
CTTTGGAATCCTACATGTCCCGTAGTTTCCAGCCAGGGTATGCTAAGCATAGCTATGTAACATAATCCAAATCCTTAACT
ATAGCTGGCAGTCAGCCAATGTTGCTAGGTTGGAGAAATCAGATCACGACGTCAACCCATGTCAAGCCAGCGGGGAACGC
AATCGAGGTGGCAGCTTCCTGGGAGCTCCTTATCCCCGGCTGGCCTGAAAGGAACAAAGGAGCCAGAAAGGCTTTGAGAA
CATTTAGAATGCATACGCGATCATATCTACTTATCGCGATAATGGCGCTGCCCACCTGCCTGCCTTTCTGACTGACTTAT
ATGCGACGAGGATCAAGAATGTTGGGCTCAACGATATTCAAGAAGCATATAGAGGAGCTCCAACGGCTGGTTAAAATCGG
TATACATTCTGAATTTCTTGGCTTAACCCAGTTTGTTCAATACAGGTATATCCAGCATGTTTATTCTCCAGCAAAGCCCA
CTTGATTACTGCAGGTATTCAGAAAAGTTCAGTACTTGGTATAAACTGTGTGGTTTTATGTATGTATGGATCCTTTCTGG
CGCTTTTTTCGCACGATTTCTTTGATGCTTTTTCCCAGCCTGCCTTCCCAACCCTTATCGCGATGCTCATATGAACGGGA
AATGATAAAAATCCATATATGTTTATCACATGGCATCCCGGCAGAGACTATATGAGCAAGAACCTATTCGCAATGCTTCA
TTATTTCCCCTGGAAGGAATGTGTATGGGACCATCTCATGACAACGAGGTACTTAGCAGGTGTCTACCCTGCATATATAC
TATGCATGTGCAGTAGATGCAAAGGCACGAGAAAAAAAAAATCTTCTATAGCCGATAGAGACTTCTTCGTGCTGTGTACT
GCAGTTGCAGTCCATATACACATGCTCTACATACAAGTGATGCTGGATCCGGCTACCGACATATTTTTCCTAGCGCAGAG
TTCAATCCAAGCAC

>ucsf_hc.01_1.G186AR.00118
ACAGGCGAGTGCTGAGGGAATAATAAGGTGCCAACCGCGGATGCATTTCGTTTAAATATTCTCGAATTGGCTATTTGGTT
CATTCTATTTCCCCCCCCTACATACTAGTACTAGTGAACAGAGCTGAAAAACCGCCAGAGAAGAATAAAATGAACTAAAC
AGGGGCTGATACAGAGCCAGGTTAGGGTTTTTGCGTTTCTACAAAAATCCTCCAGGTCATTATCTCAAAAGGGGCCGTAC
TCGCAGCGGGCCGTCGACGGAAGTGATGCAATATGCTATGGAGTTGCCTGAATCAGATTGTGTATCCGATTGCACTCCAA
CCACTCCTTGTTCTATCTCTTTATTTCCCCTCCCTCATTGTTTTTGTCCCTGAGAGCGACCAAGGGGGGAAATAAAAGCA
ACATCGGCTGCGTCTTTGTACGTTCCTCAAAGCGCCACCCATGTACAGAGTACAGTACATCCACTTCATGCACGCCTGTG
AAACACTGAAGGAGGAGATTTTCAATACCCGTGGGCACGAGGCAAACGCATTGAGACGATGATCATCCCCACTTATCTTC
ATTGCTTCTCTGTGGGATCAACGATTACCAGCCGTGTCGGGAGTTTGAGCACCCCCGGGGATGGCAAAAAAAAACATGTA
CCCATTTAAGGTCGAGCGGGAGGCTGCCTTCTCGTTGCGAAGCATCATTCTCCATCAGTGGCAGGATAAAATATTTAGTC
GATGCTTTGGGCCCCTATTCCGCTACCTGGATAATTAGATGCGCTTCATCATTGCCGAAAGTGGCCTGTATTTATCACAT
CTACGGGTACAAGGCAAGCTTGGAGATGATTCCCTTTTAAGTCATCAAGTAAACGGAGGCCTGAAAAGGGATGAGACTGG
CCGATTAATTTTGTCTCGGTTCCTGTCTCGTGCTTGGATTGAACTCTGCGCTAGGAAAAATATGTCGGTAGCCGGATCCA
GCATCAC

>ucsf_hc.01_1.G186AR.00119
CACAAATGCCCGACAGACCTGAAATCCAAGCGCCATGGGTCGCTGATGCGACAGCGACCGAGATGGACTTCCTTGAATCC
TCATTTTTCGCGAGCAAACTGGGTCAGAAACACCTTCCAACTCCAACTGAAGTTGCCGTGTGTTCGCCAGATTTCCGCAC
CAACCCCCGACCCAAACCAGTCAAGTTTGAACATCTTGGGCTTATTGTCAAGTTCGGTCCTTGTGTGGTGGTTGAAGAGG
CTATATGCCTTCGTATGCTGCGAAAAACCCTTCCTGAAAAGGTCCCTGTTCCAGAGGTGTATGGCTGGAGAGTAGAAGAG
GGTCGCGTGTTTATTTACATGGAGCTTATTCAGGGAGAAACCTTGCATGATCGATGGGATCATTTAAACGACCAAGGAAA
AATATCTATTTGTGCTCAGCTGAAGGAGATCGTTGCGGTTCTGCGGCAGCTTGAGCCGGACCCTTCAGACTCATTTATTG
GATCTATCACTCGTCGATTTTTACTCGACTACGTCTTCCAAGCGATGCCATCAGCGGGACCATTCAAGACCGTCAAAGAG
TTTAATGACTGGTTTTCTGCATTGCCTCAACAGCAACTCCCCGATTCATTGAAATACAAGGACCCTTATCGGGAGTTTTT
GCCAGATGATGGAACAATCAGGTTCACTCATGGAGACTTGCACCGCGGTAACATCATAATTTCCCGCTCAGATCCGCCGC
GTGTCATGGCGGTAATCGACTGGACACATGCTGGCTGGTATCCTGACTATTGGGAGTATTGCAAGGCCCTATACACATCT
GATTACAATGGGGAGTGGCGCAATACCTGGATACCAAGATTCTTGGAACAGTACCCAAAGGAATTTGCTGTGTTCTCGGA
ATATGTCATGGAGATAGGAGCTGTGTGAGTAGAAATCAGAGGATAAGGGCAGCTGGTTGAAAGACAGCTCGATCCCCTAC
TGGGTCCTGCTTCCCAACAAATGGCGTAAACTAATCGCCAGCGGTTAAGAATCATCCATGGGGAAATCCCAACAAAGAAA
AACGATGTCTCCCCCGCACACTTGATCGCGGAAACCCTTCCGTGTGATGTCGGTACCAGACGCACTGAAGGTGCCCCGTT
TATTGGCCTCTTCCCCTACGTGCCCGCTGCCTGACCTCCACCGCCCAACTCTTGGCCCCTCCCGAGTGGCTGCAACCCAA
CGCCATGAGTCGGAGGATCGCGCTTGGATTGCACAATCTGGATTGCGCCGGCGTCCAGGTACTGAAGGTGGACAAGGTGA
CGAACATATTCCATCGTCCACTCCTGGCATCTTTTGTTCCTTGTCTGGGATGTCTACAATTAGCACCCTGCGGCAGGTCA
GATACTGATTTGACTCACATCATCAACGGGGCCGAGGAAGCTTTGGCTGATTCCTGGTGGGGGAACCTGGCCGGCTGCAA
GTTCCACAGCACCTTTTGGAGTGGAATCCTTGCCTGGAGCGTCATTTGCGGCGTCGACAATGTACTGAGAGTCGATCTGC
CCAATTTTGTACCTTGTGTGAGGCTGCTGGGTCAAGGCGGGGGAGTAGTTCCGCTTGAACTCAAGTTGGTAGCCAGCCAT
AGGGGCGCCTATAACGTGAATAATCGTCCCCAAATCCTGGTTGGCAGCAGAGGGAATGAAAATGGCAAAATGTGCACGCT
GAGTGGCTGCATTGCGGTATAAAATAAGGGATACAGTACGGGGCGCCATCGCTGAAGAGGGAAAGGTTAGGGCAGCCTGA
ACCCTGGCATGGACAGTATAAGGAAGGGGACAGGCAGCTGTGGATATTTCAAAGAACAATGGCTGATGATGCTTCTTGAA
AAAGGATACTTTGTCGTTCAGATTAAGATGAATATTTGAATATTGCTGAATAGTAAGTATTTGACAATTACTTTGAGTCA
ATGCCGTTAAAAGGGATAGATGCATGCATTCATTCTAAGATCATTTACAAATTATATATCGATGGAGGTGGAAGGCTGAT
TCATTGTTAGTAGCATCTAGCGGGCGCAGCACTGCTTAAATAAGTCTAGCGGGCGATTGGGATGCCAACATACATATACG
GAGTATATGTATCGCTATCACTGAACACAGCCTTGGAAGAGTGACTATGCTCGTGCCTTCACTTATTCCCTCGCTGCCAG
CTGTGGGAGGGCCTCCGATATCTCACACAAATGGCACTTGAAACTGCAATTCTATATAATGATATATCAATTTAGTCTAA
ATTTCGTCTAAAACATTTTATTTTTTATACCAGTCAGCGATATACAGACGTATTTTTCAGTGATTTTTCATGTTACAACT
AAAATGGTCTATTGCATTTAAATCATTTCTACTAGCATATTCTCTGTATTCACATATACATATACTCTTGATGCCGTATT
GA

>ucsf_hc.01_1.G186AR.00120
CCATCGATATATAATTTGTAAATGATCTTAGAATGAATGCATGCATCTATCCCTTTTAACGGCATTGACTCAAAGTAATT
GTCAAATACTTACTATTCAGCAATATTCAAATATTCATCTTAATCTGAACGACAAAGTATCCTTTTTCAAGAAGCATCAT
CAGCCATTGTTCTTTGAAATATCCACAGCTGCCTGTCCCCTTCCTTATACTGTCCATGCCAGGGTTCAGGCTGCCCTAAC
CTTTCCCTCTTCAGCGATGGCGCCCCGTACTGTATCCCTTATTTTATACCGCAATGCAGCCACTCAGCGTGCACATTTTG
CCATTTTCATTCCCTCTGCTGCCAACCAGGATTTGGGGACGATTATTCACGTTATAGGCGCCCCTATGGCTGGCTACCAA
CTTGAGTTCAAGCGGAACTACTCCCCCGCCTTGACCCAGCAGCCTCACACAAGGTACAAAATTGGGCAGATCGACTCTCA
GTACATTGTCGACGCCGCAAATGACGCTCCAGGCAAGGATTCCACTCCAAAAGGTGCTGTGGAACTTGCAGCCGGCCAGG
TTCCCCCACCAGGAATCAGCCAAAGCTTCCTCGGCCCCGTTGATGATACAAGGAACAAAAGATGCCAGGAGTGGACGATG
GAATATGTTCGTCACCTTGTCCACCTTCAGTACCTGGACGCCGGCGCAATCCAGATTGTGCAATCCAAGCGCGATCCTCC
GACTCATGGCGTTGGGTTGCAGCCACTCGGGAGGGGCCAAGAGTTGGGCGGTGGAGGTCAGGCAGCGGGCACGTAGGGGA
AGAGGCCAATAAACGGGGCACCTTCAGTGCGTCTGGTACCGACATCACACGGAAGGGTTTCCGCGATCAAGTGTGCGGGG
GAGACATCGTTTTTCTTTGTTGGGATTTCCCCATGGATGATTCTTAACCGCTGGCGATTAGTTTACGCCATTTGTTGGGA
AGCAGGACCCAGTAGGGGATCGAGCTGTCTTTCAACCAGCTGCCCTTATCCTCTGATTTCTACTCACACAGCTCCTATCT
CCATGACATATTCCGAGAACACAGCAAATTCCTTTGGGTACTGTTCCAAGAATCTTGGTATCCAGGTATTGCGCCACTCC
CCATTGTAATCAGATGTGTATAGGGCCTTGCAATACTCCCAATAGTCAGGATACCAGCCAGCATGTGTCCAGTCGATTAC
CGCCATGACACGCGGCGGATCTGAGCGGGAAATTATGATGTTACCGCGGTGCAAGTCTCCATGAGTGAACCTGATTGTTC
CATCATCTGGCAAAAACTCCCGATAAGGGTCCTTGTATTTCAATGAATCGGGGAGTTGCTGTTGAGGCAATGCAGAAAAC
CAGTCATTAAACTCTTTGACGGTCTTGAATGGTCCCGCTGATGGCATCGCTTGGA

>ucsf_hc.01_1.G186AR.00121
CCCGGCCGTATTTCAAGTCGTCGACTTTTGGCTCATCCAATTGATGGCGGGTTAAGTGCTTAGGGCGTCTGCAACTCCCT
TGCTGGTAGTCTGCTTGTCTACTCTTATTTATTATTTATTAGCTTGACTAGTTATAACTATATTAATGTGTTGAATCGGC
CGCACGTCCGCTGCTTGTAGCTTTGGGAGGCAGTCGAAAATTGCTTCTACCTGCCAGGGAGAGCCGCGAATATTCCCAGG
AACCAGGAATCTCGAGAGAACTCTGCTGAAGACTTTCATGTACAGCCATGTTACGTATATTGTAACACACAACGGTTGGT
CGAGCCGACTCATCGAGGTTTGGAGGCGCTCTTGGGGCCGCTGGCTTTCCAGACTTCTCCGCTTCTCCAGTTCTTTCAGG
GTCTTTGTTGCTCGGACGTGCGCCGTGTGCAGGAGAGTGCAGAGCGAAAAAAAGAAAGGAAAGAGAAGGAAGGGAAACAG
CATGTGCCGAATGGTACACAGATTTGTTGTCCCAAGAATCGCCCGATCTCACTCATCCATTCTGCCCCTTCAGCTTAGCC
CTGGCCATTTTTCCCTCTTGTGCTGCGGGCTGTATCGTTCATTATTAATCAATCAATATTAGATCGAGTATTGCGCCAGT
CGCTGTTTGTCTCCATGCTTATGGGAGATATACCGACTTGAACTATCCCTTTGGATCATTCCTCTTTTTTTGAGCTTTCA
GCTGCCCCTTTTTCCGAATAGCCAGGCTTATTTTGCTTTCATAGAGCAAGGTCAACTAGCTTCAAACCCATCGGGAACAA
ATTGCGTCTACGGACCACGCATTGACATCACAGTGACGATTAGCGAGTGAGCGGACGGAAATTATTGAGTCCCGAGCGGC
AGGTTTTTTATACCCTCAAGCTCTCTCTTTGCCAAACCTTGCAGCCACAGATCAGCGGGAACAGAATCGAGAGAGGGCGG
AGGTTCGCCATACTTTTGTTTTACAGCAAAACCTTACCCCCTCTTCTCGGGCGAGATATGGGTCGCATCGTGCTGTAATA
AAAAGAAGTAACGGAAAGCCCAACCAACACCAAATTATGCCTCCCAGAGCTCGGAGGGGTCGACTATCGGAGCGCCGTGC
CGCTGCAACCTCAACGGGAGCCGGTAGTGATGCGAAACCCAGTGAGGTATTCCACTTTGTCAGCGTCAATCCATCGTCTG
AATTTCAAAAGTCCGAAAACAGATCTGTGATCCGTTCGCACGCCAGCAAATATATCTGGCGTCAGCATCGGGCTAGTCGT
ACAGATGGCAACAACCCCAATTCTGGCACAGCGAAATCTGTTCCCTCACGAAAACAACTTTTAATCGCTCCAACCTCCTC
GTATGGTGCAGCGAAGGAGACGCCATGGCCATTATTATCGGACGGCACCGAGGGCGAGGAGCCTGTCTTAACCCTTGCTC
CTCCCGATGAATACAATGTGTCTCCCTCTGATGATGAAGATACGGTAAACTCTCGGGAGATACAGCCCGTAGGTAACGAA
GTTGACAACAATGGAGAAGTCTCTAAGTTTGCTTCGAACACCCAATTGGCCCAATCGAGTATGGAATCAGCAGCAGTTAT
ATACGCAGACGAAAGGAATACGATGCCCGGTCCATTTAACCAACTCATGGCGTTTATCGGGGAGCCGGCAAATACATTTC
CTTCCATGCTTGGAGGATCCTCAGTTAGCAAGCTGATGCGGTACGCTATTTTTGATCTTTGGCCTGGTCTTGTACTCGGT
GCTGGAAACAAAAAATGGACACAAGAAGATGTAGCGCAATCCTGGCTTCCCCGATCAATGAGTCATCCAGCCTTATTCAC
AGCATTTTTGTACGGAGCCGCAGGCCACTTGCAGACTCGGCAACGGCTGGAGAGTGCAGTCATAGCACCTCAGACGCGCG
AGGAGAAGCTAGAGCAGATTGTTTGCGAGGCGGAGACCATCAAACAGTTGAATAAAATGATGCTTGACCCGCAAAAAACC
GCCCTTGACGAAGTTATCCTAGCAGTTCTGTGCATGGCTTTCAATAAGACCGACTACTCCAAGTGGACATCTGACATCGA
TCCAGCTCCCAAGGCCCCCTTGCGCAATCTCCAATGGCTCCAAGTGTATGGTGGTCTATCACTCAATGACCAGCACGTCA
AAGGACTTCTTGCACTGATCCAGACGCGCGGCGGTCTGGATCAGCTCAAACTGCCAGGGTTGGCAGAAACCCTTTCAGTG
TCGTCTATAATGCTCTCCACCAAATATCTCGCGAAGCCCCGCCTGCCTTTCTTTCCAATTTTTAAAGATAGTATCTCCGG
CAAAACGCCAAAGTGGCCGAATCTCTCCTCACATACCTGCCCTATGCCTATTGACATAATAAATCCCTCCTTGAATATCC
AACCTAGCCCCGCCCCTTATCGCCCCAACAATAGTAGTAACAATGCCAAGGGTATCAACACCAGCAGTAGCACTGGGACC
ACCAGCCCAGGCGACATATTCGCACGATCTAACATCCCCACAGCCCTAGCAACCGTCCTACGCCAGATCCAGAACTATAG
CACAGTCGTTAACCTGCACAGCCAGGGCCTCCTCCCCTATCTAGAGCTCGCCGTAATTGCCGATCGGCGCAACTGGGTCC
AATATGAGCTCTTGAGCCTGAAGTCCATAAACGAATTGAAGGAAGAAATAGAAGTTGTCGGTCCCAGCAGCCCTACCTCA
ATAAGCCAGCAGCCCTACAACTACAAAATCTACGAACCCCTCCGGCTCACTGCATTGATATACAGCATGCTGGTGATTTA
CCCCTTACCACCCGCCAAACGACCCTTCCCCCGCCTGTGTCGGATGTTGAAAGCGGCGCTCGTAGCCGCGGACATCGAGA
ACATCACCCCCGATGATTCCTGTAGTAATTACCACTGCTGGGCTGGAGCTGCAGAGATGTTGCTGTGGGTAACGATGTTA
GGAACCATGGCGGCGAGGAATACACCAAGTGAAGACTGGTATGTAGAACGATGTAGGGATGTGATGAGGTTTGTTGGGGT
TCGGAGCTGGGAGCAGCTTAAGGCGGTAATGATCACGGTTATGTGGATGGACTGTGTGTGTGATATGGGTGGGATGGCGG
TGTGGCTTGAGGTGGGTGTTGGGAATTGGAGTGATATTGAGAGCCAGCACAGGAGGGTTGGAGATGGCAGTGGAATTCCG
CTTGCTGAAAGGGATTGGCTGATTTGATATACGAGCGTGGATCGGGAGAGACTGGGAACCCTACCTGGTGTGGATTTCTT
CCCATGCCGGATCCTTATTTTCCGTTGATTATGCTATTTCGGCGGACAATTTATAATGGACATTTATGAATTGCCCAGTT
TTGAATTTGGAAAGGGGCACTTTTTTTATTTTTGGGAGCTGCTGACATGTGTTCTACTATTTTCGGGCGGGTCCGTTTTT
GCTTTCTGGTCCTTCCCATTTCCACATCTCGTCTCTCAGGTACCTGTATATTTCTTTGAAAAATGCCTTGAGTATTATAC
CCCATTAATGGACGAAAGGGGGTCCCTGCTTCAAGACACCTGTTGTCGCCTTCGTCATTACCTCGAACATGTAACGCTGT
TAAGTTCGGTCAAATGAGAGATAAAAAGGAAATCGGTCACCACAAGTTGATCTCCCTGTGAACAAGTAATGCCATTTCAT
CTTGCGAATGCATATGGCAAAGCCACTGCTTGCATTATTTCCGAACCGCCTCGAGAATTTTCCTGGATAGTTATATTTAT
AGTTCCGCTTCAAGTTTATGCACCATGGGGGAATGAAAGATAGCAGAAAGTGAAAGCGAGTCTTGAGCACTAACATACAT
ACTAGTATTCAATATATTAAACAATTGAATAGTGAAAGGATAGTAGACATG

>ucsf_hc.01_1.G186AR.00122
CAGAAAGAAGTGTTTGAAAAAACAAATATTATGGATGGCTCAGGTAGTGACTGAGCACCCAAAAATGTGCAATTTGGAGC
AACGAAACTTGATTATCAATTATCAGATCAGTTTACAGTGCTACAGTCCAAGGATTCCCTGCAAATGTGTATCTCTGTCG
GTTTACGAACTTGGGCTCCTCTTAACTCCGCTTCTCTATCACACACGAAATTATGAGCTCAGAGCTTCCTTTATCTCCGT
TTATCTCCACCAACTGTTCTTCTGCCATACATCGTTGACTACCATCCGTTTGGCCAGATCCAAACATCAATTCCCGACTC
TGCTCGGTTTCCGAACCCAGAATTACCAATCTTTCCCATTTATAAGCCTGCTCTTGTGTAGGTTCCCTTTCCCCCCCCTG
GCATCGGGGACAAATTCTCGATCTTGAACCCCGAGATTTGAATGTTGAATGACTACGATGGTTGTCTACCAAACGTGCCT
ATTCGCCAGAAGCCATGGGCCCAAACCTTAATCTTCTGGAGAGATGAGAAGTTTGTAGCTTATGATGGGTACAACTTACC
CAACATACGTTTGTTATGCTAGTCCAACATGTGAGGGCATCTCGCGAAAAGGACAGATGCATTCTACTATAAAAGGCCCA
TTCCGCTTCCGTTGAGCCGGCCCTGAAGTTTTAAAATCAAGCAAGAGCAGATAACTTCGATTCAAGACAGATCACCTTAT
CTCGAAAGGCGCGATATAAACCGATTTCCTTTGATATTATCTTTCAATTGGACCCTCATCTTCATTCGCTGGCGGCTCTC
TCTCTCCTAGCTTCGGTACTGAGATAAACCTTGCAAATGTCTACCATCTTCAAAAATGTCGTTGTTGCTTCGGCAGGCGG
GGTAGTAGGGTCTGCCATTGTATCCGCGTTGCTAAAGTCCCCGCACGGATATTCTGTGTCAACTCTCTCCCGGGAGGGAT
CCAGCTACAGCCCACCAGCAGGCGTCACAGGCCTCAAAAGTGATTACACCCACGGTTCCCTCGTTCAAGCGCTAAAGGGC
CAGGATGTGGTTGTATCGGCCATTGCAGGCGCCGCCGTACCCGAGCAGACCAAGGTAATTGATGCTGCAATCGAGGCAGG
AGTAAAGAGGTTCATTCCGAGCGATTTTGGCAGCGAAACGCGGAATAAGAACTCGCATTCGCGCGTGCCTTTTTTCGTGC
TGAAGGACCAGGTCCAAAAATACCTCCTGGAGAAGCAGGAAAAGATCGAGTGGACGATTTTCCTTTCTGGTCCCTTTTTA
GATGAAACCCTGAAAACAGACTTCCTCGGCTTCGACATCGCCAACAAAACTACAACCTTCTGGGACGAGAGGTACAAAAA
CGTTCCCTTCTCAACCTCGCGCCTCCCCCTCCTCGCTGACGCAATCTCACAATCCCTCGCCCCCACCATATCTCCAAACA
CAGCCAACCGTGTCCTCGCTATCCGCGACGTCACCGTGACCTTCGCGGAGATACTCAACGCTCTGGAGACAGCCACAGGC
TCTGCATGGCCGCTCAACCATGCCGACCTGGATCAGCTGTTTGAGGAAGGCAAGGCAAAGGCCGCAAGGGGCGATGCCAG
TGGTGTTTCGCATATGATTGTGCGGAATATTCTGGATGTGGAGTCTGAGGGGGACTTTGATGAGAGGGGGATCGTTTCTA
ACGAGTTGGTGGGGGTGGAAGGGTGGGAATTGCAGAGGATTGTGGATGCCGTCGTTGCGGAGGTGCAGAACAAAAAGACC
GTGAAGCAGTAAGATCAGTTTATAGAAGCTGGGGCATATGGGTGATTTCTGAGCATGGAAAGGCATTCGTTGCATGTTTT
GGATGTTTTGGAACGATGATCTACCGCTCCTATTTGCTTTTTGTCTTTTCTCAGGATATTGCTTTATATCTTTGGTTCTG
TTAATCAACAGTCCTTGTCGGACTCAACCTCTATCATGACACACGAAGTTCCAGCCAGTTTTATCACTTATGCAAAGAGA
GTTTTTCACATCATGCGACGGGGTCACGCAGTATTTCATCATTGCTGGAGTAGAATAGCGTGTGGAGTTCCTTGAAACCC
CTAATAGCACATTTCTCGTTTGAAGAGTGCGAACAATATGAGACTTCGATGCTGGAGAATAACAATTTAGATAGTTGGGA
TCACAACTCGGCCCG

>ucsf_hc.01_1.G186AR.00123
AGTCCCAAGATTCGTTATCATAATCGTCCAGTTTCCCTCTGGCCCAAGTCACCGTCCAGTTGCTCGCTGCTCCTTCACGT
CAAGCACAGTTCTGCATCAATCTTCGAGTCTGCCTAATGCCCCGAGAAAGGGCCAACCAACTATCAAGATTTCTAAATTT
TTATCACTTTTGACGCCACCCTCGGGATCTCGAAATTACTCTTAGAGCTAAGCCTTGGGGGTTTATTCTATTTTCCACCT
TTCACAAGTTCATGTTAAAAATTGCAACTTTTGCATGCCTGGGCACACGTGGCCGTATCTGCACAATCTATATATACTAC
AACATCAACATATCATATGTTTTTTTGAATTTCTTACGCCGTCGAGCCCTCCATTCCGTTGCTGACCTACCACTAGCAAC
CTGGGTTAGAGGGTATATATCCCCAGCGTCATATTACTCGGAACTTGGGATATGAAAGGTGGTGAAAATTGCCCTCGCTT
CTCCCTTTCTCCAATATTCCGCGGTATCCAGAGCTTTACTTCTGTGTTCCATGTGAAACGAGAAAGCAAACGCGGATTAA
AAAAAAGGGGGGGTTGGAGAGAGAGGGAGATGTGGCGCAGGAAGTTACCAAGTCCTCAAATACTAAAAGCTTAATTCCTA
GCCTTCAGAAACCGGCATGTTTTGCCAGTTTTGGGGGTTGGTCCAGGAAAAATTTTATGCCAGAATTTTGAAATGATGTC
GATTGGATACCACATAGGTACCATGATGCCAAACATATGTCATTTGCATTGTGATCCATGTTTGGTTTGGATAGTTGATA
CCATGGTTGGAGTATACTACATCTCGGGCCGAGTTGTGATCCCAACTATCTAAATTGTTATTCTCCAGCATCGAAGTCTC
ATATTGTTCGCACTCTTCAAACGAGAAATGTGCTATTAGGGGTTTCAAGGAACTCCACACGCTATTCTACTCCAGCAATG
ATGAAATACTGCGTGACCCCGTCGCATGATGTGAAAAACTCTCTTTGCATAAGTGATAAAACTGGCTGGAACTTCGTGTG
TCATGATAGAGGTTGAGTCCGACAAGGACTGTTGATTAACAGAACCAAAGATATAAAGCAATATCCTGAGAAAAGACAAA
AAGCAAATAGGAGCGGTAGATCATCGTTCCAAAACATCCAAAACATGCAACGAATGCCTTTCCATGCTCAGAAATCACCC
ATATGCCCCAGCTTCTATAAACTGATCTTACTGCTTCACGGTCTTTTTGTTCTGCACCTCCGCAACGACGGCATCCACAA
TCCTCTGCAATTCCCACCCTTCCACCCCCACCAACTCGTTAGAAACGATCCCCCTCTCATCAAAGTCCCCCTCAGACTCC
ACATCCAGAATATTCCGCACAATCATATGCGAAACACCACTGGCATCGCCCCTTGCGGCCTTTGCCTTGCCTTCCTCAAA
CAGCTGATCCAGGTCGGCATGGTTGAGCGGCCATGCAGAGCCTGTGGCTGTCTCCAGAGCGTTGAGTATCTCCGCGAAGG
TCACGGTGACGTCGCGGATAGCGAGGACACGGTTGGCTGTGTTTGGAGATATGGTGGGGGCGAGGGATTGTGAGATTGCG
TCAGCGAGGAGGGGGAGGCGCGAGGTTGAGAAGGGAACGTTTTTGTACCTCTCGTCCCAGAAGGTTGTAGTTTTGTTGGC
GATGTCGAAGCCGAGGAAGTCTGTTTTCAGGGTTCTGTAGACGCGCGAGTGATTGTGTAGAGTTTAGAGTTAGAGAAGGA
GATATCGAAACGTGGAAATTATTTGTTAAACAAAATTGAAGATATTTATAGGGGAGACGGAAAATAATGTCTAGAATGAA
GATGGAAATTTCGTTTGAAGGGCACTCAGAATTACGGGTACTTACTCATCTAAAAAGGGACCAGAAAGGAAAATCGTCCA
CTCGATCTTTTCCTGCTTCTCCAGGAGGTATTTTTGGACCTGGTCCTTCAGCACGAAAAAAGGCACGCGCGAATGCGAGT
TCTTATTCCGCGTTTCGCTGCCAAAATCGCTCGGAATGAACCTCTTTACTCCTGCCTCGATTGCAGCATCAATTACCTTG
GTCTGCTCGGGTACGGCGGCGCCTGCAATGGCCGATACAACCACATCCTGGCCCTTTAGCGCTTGAACGAGGGAACCGTG
GGTGTAATCACTTTTGAGGCCTGTGACGCCTGCTGGTGGGCTGTAGCTGGATCCCTCCCGGGAGAGAGTTGACACAGAAT
ATCCGTGCGGGGACTTTAGCAACGCGGATACAATGGCAGACCTAGATCCACGGGGAAAGAGTTAGCCAGATGGGAGGGCG
TAAGGGGTTGTTTCCGTATCGTCATAAGGTAGACTTAGATGTACCCTACTACCCCGCCTGCCTATTGGCCACAAATCAGT
TATCTAATTCACACATGGTATATGAGTATACGCTATGGCTGGATATAAGATACACACCGAAGCAACAACGACATTTTTGA
AGATGGTAGACATTTGCAAGGTTTATCTCAGTACCGAAGCTAGGAGAGAGAGAGCCGCCAGCGAATGAAGATGAGGGTCC
AATTGAAAGATAATATCAAAGGAAATCGGTTTATATCGCGCCTTTCGAGATAAGGTGATCTGTCTTGAATCGAAGTTATC
TGCTCTTGCTTGATTTTAAAACTTCAGGGCCGGCTCAACGGAAGCGGAATGGGCCTTTTATAGTAGAATGCATCTGTCCT
TTTCGCGAGATGCCCTCACATGTTGGACTAGCATAACAAACGTATGTTGGGTAAGTTGTACCCATCATAAGCTACAAACT
TCTCATCTCTCCAGAAGATTAAGGTTTGGGCCCATGGCTTCTGGCGAATAGGCACGTTTGGTAGACAACCATCGTAGTCA
TTCAACATTCAAATCTCGGGGTTCAAGATCGAGAATTTGTCCCCGATGCCAGGGGGGGGAAAGGGAACCTACACAAGAGC
AGGCTTATAAATGGGAAAGATTGGTAATTCTGGGTTCGGAAACCGAGCAGAGTCGGGAATTGATGTTTGGATCTGGCCAA
ACGGATGGTAGTCAACGATGTATGGCAGAAGAACAGTTGGTGGAGATAAACGGAGATAAAGGAAGCTCTGAGCTCATAAT
TTCGTGTGTGATAGAGAAGCGGAGTTAAGAGGAGCCCAAGTTCGTAAACCGACAG

>ucsf_hc.01_1.G186AR.00124
GGATACCGCGGAATATTGGAGAAAGGGAGAAGCGAGGGCAATTTTCACCACCTTTCATATCCCAAGTTCCGAGTAATATG
ACGCTGGGGATATATACCCTCTAACCCAGGTTGCTAGTGGTAGGTCAGCAACGGAATGGAGGGCTCGACGGCGTAAGAAA
TTCAAAAAAACATATGATATGTTGATGTTGTAGTATATATAGATTGTGCAGATACGGCCACGTGTGCCCAGGCATGCAAA
AGTTGCAATTTTTAACATGAACTTGTGAAAGGTGGAAAATAGAATAAACCCCCAAGGCTTAGCTCTAAGAGTAATTTCGA
GATCCCGAGGGTGGCGTCAAAAGTGATAAAAATTTAGAAATCTTGATAGTTGGTTGGCCCTTTCTCGGGGCATTAGGCAG
ACTCGAAGATTGATGCAGAACTGTGCTTGACGTGAAGGAGCAGCGAGCAACTGGACGGTGACTTGGGCCAGAGGGAAACT
GGACGATTATGATAACGAATCTTGGGACTTGATCGGAGGTTTTACCCTTGGTGTTGGGTTTTGCGGTGAAATCTAAGGTG
AAGGTTTGGGGACGAAAAGGAG

>ucsf_hc.01_1.G186AR.00125
CCCTCACAACTCCCATTCTGTCTCACTTACATCCCTCCCCCTTCTTCTCTTTCTTCTATCCGATCTGTCTTCCTCTTTTC
TCTCTTCCTGTTTCTGTTGTTTTCTCAGCTTACATCATCCTCCACGAATAGACTTCTAGACTTGAGAGATTGTTTCCTTA
TAACGAACTACGATATCTCGTCTTCAGGTCTTAATTTATTTACTTCCATATTCTACTTCTTCTCACAGGACCTACTTATT
TTGAGTGTGTGAGAGACTTCTGAAACAAATATATTAATCATATTCGCCTACAAAAGACGGTCTCTTTACCTTTCTCTCCT
TTTGATAATATACCCCAGAAGAGAAACGCTCGAAAAGCTCATCTCACCTTCCTTTGATAACACGCTCTTGAATTTTTTTC
TTCTAACTACGTCGAGAGCTGGCGTGTTCTGTGATTGCTACTACTTAATTTTACCCTTGAAAACTAGAACAACCTTCAAA
CCGGCTTTCAACCAACGCAAACATGGCAAACGGCTTGAATATTGGTTCTCTCAAGATCGACGATTCTCAGCGCCCTGCTG
GGCCCAACACCACTGGTCGAGCTGCTTATATCCCTCCCCATCTACGCGGCAGTGTCGCTCGTCCTCCCATGGGCCTTGAT
GGAAGCGGGCCTGCTCAAGGTGTCCCGGGCTTGAACGCGAGCACATGGGCTCCGAACAACGCCGGTCCCCCCCCAGGTGC
TGGTCCTAACTGGGCAAATGCCCAAAACTTTACACCCCGTGATCGCCCTCCAGGAGCTCCTGCTGGACCCCCATCCATGA
ACGGCAATACTACTTGGGGGAATGCTCCTCCCCGTCAGTTTAACGCAAATGACTACGGAAAACCGGGTCCCAACTCGTTC
AGAGGATCTTCGTATGGCGGCGGCAGAAGCGGAGGAACGCGTGGAGTTGGTGGGCATGGATACTGGGACGAAAATGGAAA
ACACGCACAGGGCCCTGAGAACAAACGGCTCGAACGCGAGCTTTTTGGCGAGGCTGACGATCCCACTAAGCAACACACCG
GCATCAACTTTTCAAACTATGACAGTATCCCTGTCGAAGCTAGTGGCCATGACGTGCCTGAGTCCATTACTGCCTTCACG
AATCCGCCATTGCATGAACATTTGCTTTCGAATATCGTGCTAGCCCGCTACACAGTTCCCACGCCTGTTCAGAAATACTC
CATCCCCATTGTCATGGGTGGTCGGGATCTGATGGCATGTGCTCAAACTGGCTCCGGAAAGACTGGTGGCTTCCTCTTCC
CCATCCTCTCACAAAGCCTCCACACACGCGGACCCGAAGCAGAAGCTGCCAGAGGATTAGGTCGTCAGCAAAAGGCATAC
CCCACTGCCCTGATCTTAGGACCTACCCGTGAACTTGTTTCTCAAATCTATGATGAAGCTCGCAAGTTCTGTTACCGCAC
TGCCCTCCATCCTCGCGTCGTGTACGGAGGAGCTGAGATGGGAAACCAACTCCGCCAACTTGACCAGGGCTGCAATGTGC
TCGTTGCCACCCCGGGACGTCTCGTCGATATGATGGAGCGCGGTCGTATCTCGCTGGCCCACATCCAGTACTTGGTTTTG
GATGAGGCTGACCGTATGTTGGACATGGGTTTCGAACCTCAGATCCGCCGTATCGTGCAAGGTTCCGATATGCCTGATAA
GCACATGCGCCAAACTCTCATGTTTTCCGCCACGTTCCCCCCAGATATTCAGAAGTTGGCAGAGGAATTCTTGAAGGATC
ACATCTTTCTTTCCGTCGGTCGTGTGGGCTCAACCTCTGAGAATATCACCCAGCGCATTGTCGAGTGCGAATCCGATAAG
GACAAGGATTCCGCTCTGCTCGATATCCTCTGCAGCGACTCTACAGGTCTCACCCTCGTTTTCGTGGAGACCAAGCGGCA
GGCAGATATGCTTTCAGACTTTTTGCTCGATCACCGTCTCCCAGCTACCGCTATCCATGGCGACCGCACACAGCGAGAGC
GAGAGCGTGCTCTTGAACTCTTCCGTACAGGCCGCTGCCCTATTCTTGTCGCCACTGCTGTCGCAGCCCGTGGCCTTGAC
ATCCCTAACGTCACCCACGTCATCAACTACGACCTCCCGAACGAAATCGATGACTACGTTCACCGCATCGGTCGTACCGG
CCGTGCTGGTAACACCGGTATCTCCACTGCTTTCTTCAGCCGCAGCAAGAATTTCAAGATCGCCCGCAGCCTCGTCGACC
TGCTCAAGGACGCTAACCAGGAAGTGCCCGACTTCTTAGAAAAACTCGGCCGTCAAGGTAACTACTACGGCTCCAGCGGT
GGTGGCCGCGGTGGTCGCGGTGGTGGCCGTGGCCGTGGGGGATCAAGCTCGACCCGTGACATTCGTCGCACTGGCGGTGG
CTATGGCGGTGGTGGCATGGGTGGCAGCCGTCCTGCTTACGGGGGCGGGTATGGTGATTCCGGTGCTAGTGGTCCCTATG
GCTACGGCGGAGGTTCTGGTGGTTATGGAGGCGGCTACGGTGGTGGATATGGAGGAGGCGGCTATGGTAACCCATCAGGC
CCCACCGGTCCATCTTCCTGGTGGTAGGTTTTTTGTTTTGTCCAAAATCTCTACAAATCCAGATCACAAAATGCCCCTTC
AAAAAAAAAAAAAAAAGAAAGAAGAAAGAAAGGAAATATGAAAGAAAGGAAAAGGAAAAAGGAGAGCAATATTGTGTTTG
TTTCCGGTCTTCGACGATGTGGCCTATTACAGTTAAAAAACGAAAAAGGAGAGTTTTGGTTGACTCCCTCCCCCATTTCC
TCTTTGGGCTTATAGAACAAGTTGCAATGTTAACGCAACCAAAACCATCTCCTAATATTTTTTTCCCGGGCGGCATTTAT
TCCACGGATGTTGTGCGGCTTTCGAGAATTTACCTTACCGGCTTTTGTCATGACTTGCAACGAATTTTCTCTTGATTCCT
TGTCTTCATTTTTTTTCTTTTCTTTACGTTTTCTTGCTACAACTTACCTGATATTTCATTTCTCTTTTTCCGTTCTGCCT
TCTGATGCGTGTACTAGTTCTTTTCGCTGTTTTTCTTTTGATCTGTTTCTTTTTATCAATTTACCTACAGGCTTTTCCCA
AACCAGGGCAAAGATACATTTTCTCCATGTGTAATTTTCCCATGTCGTCTTCTGTTCTCTTTTATTCCTTGCCCTTTTGC
TATGGATTGTGTTTCCAGTACACCATATGGTGCAGCTTCTACTCTGTCTTCCTTATTTCTTTCACATTTTCTCGCGTGCG
TGCTTGTGCATATATGTCTGTCCGGTCTTGCGGGGCGGCTAATGTTTTGCATGAAGGAACAAAAAGACCAACAAGGGTGT
GTCTGGTTTTTGGGCGTTAATTTTCCTTATTCTTTCCTTTTGACAACAAAAGATAACGAAATCTTGCGACTTTTTTCCTC
AGTTTATCCAGCATGGTCGCTGTCGCTATTTCTTTCTTTTGATCAGCATCATCGTTCGTCTTCTCTTCTGCTTCGGGATG
CTGTTTTACGTCTTCCCTGTTCTTTTTCTTTTGTCGTGTTATTGTTATGCATGAAAGGGAAAGGAATGGGAAGCTGAAGA
AAAATGAGGGAAATTAAAATACAACAAAAGGGAAGAAAGAAAGAAGCGCAAGAGCAAATCATCATCCATATAGACCAGCG
TTTGAACATGTTTTTTTTTTCTTGTTTTTTTGCTCTTTCTTCCTCCTATTCACCATCCTGTTTCGTTTTATTTCTATTTT
CTTCTATTATTCCATGGAATTTATAATGGAAGGAAAGCGCAGAGATACAAGGATGAAACGGGGAAACCTACCCGCTCTTA
TCAGATATATCCAGATACCCCAAGATCCCTCGATTTTCTTTTTCCTTTTTTTCCTTTTTTTTTTCACAAGTCGTTTTTGT
TTGAGGTTCGCTCATGATCGTACCCAACCAATACCTAGAATAAGAAGAGGGGAGGGGGGAATTGCTGAGAAGGAAACAAA
AACGAACCAGAGGAAGGGAGGAGAGAGCTTTTAGACAAAAGACCTGCACCTGCACTGCAGACGCGCGAAACATAATACGT
TAGTTTTCTCAACAAAATAAAAGAATTTTTTTACATAAAAA

>ucsf_hc.01_1.G186AR.00126
GCTCTGAAGGTGGTGTCTTCGAAACTCATCAAACGTGGATGGGCCCCGGTTGTGAAACTGTGACCTGACAGTGTGATGTC
CCAGTGACGCAAACGGGAGAAATCTAAGCGTGAATAGTGGCATTATCTCGTGTGGGCCAATGCTCCAGATAATATCCATG
GCAAGCATTTAGCCTGGGGAAGCCTTCACTATCCTCTGCATAACGTCGCTTGTTAGAGCCTACATGAAGTTACTGTGGAA
TCACCGGAACGAACTCGGAGTTGGTTCCGCGGTTACTAGAGGTTCTTTTCAATCAAGACTTTGGACGTCTGCATCCCCAC
ATCGGGTATGGAGACGAACAAGGCCAGGTCATTACGGAGAACTGGAATGCGAGTGTAGAACTGTGCTTGCAGGAGAGCTC
TGAGCATGTAAGTACAACGGGGATACCTTTGTCAGTAAACTTGATAGAGACGTCTCCCATTCTCTTGGTGACATTTCAGC
GAGTTATAATCGGTGACCTGTGGCGGAACAGGGATTGATCAGGCAAAAATGGGATTCTGGAGATATCAATGGCAAAGCCA
GAGCTGGAAAGGGTAGATGAGTGAATACCTCCAGGATATAAAGGGAGGAAACTCGTACGTTGCTGCGAGGAGTAACAAAA
GTGCAGCTCTTGTGGGAATTGGCACGTTGACCTCCCACCCTGGAGAGGGAAATGACTCGAGCCAGCAGTCACTCCTTAAA
CGGTATGTTGCTCTCTATATTGGCCTGCTCACCCAAAGAAACAGCGCACAAACGCTGTTAACATACCCAACGCGATATTC
TCCCTTCGGTATCTGTATGCTCTGCATATGGCGAAAACCTCATTATACTCGTTTGAGAGACTCGAGATGTAAACCCTGTA
AGTCAGGTATTTCGTTTGCAAGGAGAGAACAAAGAAGGAACCGGGAGCGAATCGAGAAAACAAAAAAAAGAAAAAAAAAA
GAGAGATAAGCCCTGGGAAACCTGGAAAGCCAGAATTTGTTTCATACTGCATTGATTTTGAGCTAAGGAGTGAAATGATT
ATTGCAATATGTACAGACCGCGCATTGTCTCACCAATTATATATATGATTCAAGTCTGGGATGCCCAGGGACTTGGGTTG
AGATACGAAAAATATTGGACATTTCCAACTCTGCCGCTCGATGCAAATAATGAAGCAAATTCGAGGTTTTCTCAAATCAG
TTCGGAGTGTCATCATCCTACAGAACTTGCTGGCTGGCCAGGAGCGACAATTGCTGAATTTTCAGTACAGTGACGCTCTG
TCTGTTTGAAGAGCACTGCCAATTACAATTCATTGGTCGCGATCTCCTGCAAGCTTGTTCAAGAAGTCCTACTGCAGGTG
CAGCGGTTGCAAGGCATCCAGCGAGAACCGCTTCTCTAGCAGCCTCCCCATGCATTAACTGGAACCATATTCCCGCCATC
CATAGGAATGAAGGAGATCCTATTTCAAACTGCAGGCCGTTCAACTAGAGGGCAATTGATTGCGCCATTAACCAGATCAG
CTTCGTTGATACTATTTGTTAGCCTTCACACGGGGAACTCTGATGCGTGTGGCGGAGCTTGACTTGGACAGTCGTATTCA
TCAAGAGCAAGAGAAGCTGGAGACTGAATGATGAAACAAAATAAATAAATAAATAAATTTAACATGCTATGGGGCGAGAA
ATGATTTTTATGTAAAAAAATTCTTTTATTTTGTTGAGAAAACTAACGTATTATGTTTCGCGCGTCTGCAGTGCAGGTGC
AGGTCTTTTGTCTAAAAGCTCTCTCCTCCCTTCCTCTGGTTCGTTTTTGTTTCCTTCTCAGCAATTCCCCCCTCCCCTCT
TCTTATTCTAGGTATTGGTTGGGTACGATCATGAGCGAACCTCAAACAAAAACGACTTGTGAAAAAAAAAAGGAAAAAAA
GGAAAAAGAAAATCGAGGGATCTTGGGGTATCTGGATATATCTGATAAGAGCGGGTAGGTTTCCCCGTTTCATCCTTGTA
TCTCTGCGCTTTCCTTCCATTATAAATTCCATGGAATAATAGAAGAAAATAGAAATAAAACGAAACAGGATGGTGAATAG
GAGGAAGAAAGAGCAAAAAAACAAGAAAAAAAAAACATGTTCAAACGCTGGTCTATATGGATGATGATTTGCTCTTGCGC
TTCTTTCTTTCTTCCCTTTTGTTGTATTTTAATTTCCCTCATTTTTCTTCAGCTTCCCATTCCTTTCCCTTTCATGCATA
ACAATAACACGACAAAAGAAAAAGAACAGGGAAGACGTAAAACAGCATCCCGAAGCAGAAGAGAAGACGAACGATGATGC
TGATCAAAAGAAAGAAATAGCGACAGCGACCATGCTGGATAAACTGAGGAAAAAAGTCGCAAGATTTCGTTATCTTTTGT
TGTCAAAAGGAAAGAATAAGGAAAATTAACGCCCAAAAACCAGACACACCCTTGTTGGTCTTTTTGTTCCTTCATGCAAA
ACATTAGCCGCCCCGCAAGACCGGACAGACATATATGCACAAGCACGCACGCGAGAAAATGTGAAAGAAATAAGGAAGAC
AGAGTAGAAGCTGCACCATATGGTGTACTGGAAACACAATCCATAGCAAAAGGGCAAGGAATAAAAGAGAACAGAAGACG
ACATGGGAAAATTACACATGGAGAAAATGTATCTTTGCCCTGGTTTGGGAAAAGCCTGTAGGTAAATTGATAAAAAGAAA
CAGATCAAAAGAAAAACAGCGAAAAGAACTAGTACACGCATCAGAAGGCAGAACGGAAAAAGAGAAATGAAATATCAGGT
AAGTTGTAGCAAGAAAACGTAAAGAAAAGAAAAAAAATGAAGACAAGGAATCAAGAGAAAATTCGTTGCAAGTCATGACA
AAAGCCGGTAAGGTAAATTCTCGAAAGCCGCACAACATCCGTGGAATAAATGCCGCCCGGGAAAAAAATATTAGGAGATG
GTTTTGGTTGCGTTAACATTGCAACTTGTTCTATAAGCCCAAAGAGGAAATGGGGGAGGGAGTCAACCAAAACTCTCCTT
TTTCGTTTTTTAACTGTAATAGGCCACATCGTCGAAGACCGGAAACAAACACAATATTGCTCTCCTTTTTCCTTTTCCTT
TCTTTCATATTTCCTTTCTTTCTTCTTTCTTTTTTTTTTTTTTTTGAAGGGGCATTTTGTGATCTGGATTTGTAGAGATT
TTGGACAAAACAAAAAACCTACCACCAGGAAGATGGACCGGTGGGGCCTGATGGGTTACCATAGCCGCCTCCTCCATATC
CACCACCGTAGCCGCCTCCATAACCACCAGAACCTCCGCCGTAGCCATAGGGACCACTAGCACCGGAATCACCATACCCG
CCCCCGTAAGCAGGACGGCTGCCACCCATGCCACCACCGCCATAGCCACCGCCAGTGCGACGAATGTCACGGGTCGAGCT
TGATCCCCCACGGCCACGGCCACCACCGCGACCACCGCGGCCACCACCGCTGGAGCCGTAGTAGTTACCTTGACGGCCGA
GTTTTTCTAAGAAGTCGGGCACTTCCTGGTTAGCGTCCTTGAGCAGGTCGACGAGGCTGCGGGCGATCTTGAAATTCTTG
CTGCGGCTGAAGAAAGCAGTGGAGATACCGGTGTTACCAGCACGGCCGGTACGACCGATGCGGTGAACGTAGTCATCGAT
TTCGTTCGGGAGGTCGTAGTTGATGACGTGGGTGACGTTAGGGATGTCAAGGCCACGGGCTGCGACAGCAGTGGCGACAA
GAATAGGGCAGCGGCCTGTACGGAAGAGTTCAAGAGCACGCTCTCGCTCTCGCTGTGTGCGGTCGCCATGGATAGCGGTA
GCTGGGAGACGGTGATCGAGCAAAAAGTCTGAAAGCATATCTGCCTGCCGCTTGGTCTCCACGAAAACGAGGGTGAGACC
TGTAGAGTCGCTGCAGAGGATATCGAGCAGAGCGGAATCCTTGTCCTTATCGGATTCGCACTCGACAATGCGCTGGGTGA
TATTCTCAGAGGTTGAGCCCACACGACCGACGGAAAGAAAGATGTGATCCTTCAAGAATTCCTCTGCCAACTTCTGAATA
TCTGGGGGGAACGTGGCGGAAAACATGAGAGTTTGGCGCATGTGCTTATCAGGCATATCGGAACCTTGCACGATACGGCG
GATCTGAGGTTCGAAACCCATGTCCAACATACGGTCAGCCTCATCCAAAACCAAGTACTGGATGTGGGCCAGCGAGATAC
GACCGCGCTCCATCATATCGACGAGACGTCCCGGGGTGGCAACGAGCACATTGCAGCCCTGGTCAAGTTGGCGGAGTTGG
TTTCCCATCTCAGCTCCTCCGTACACGACGCGAGGATGGAGGGCAGTGCGGTAACAGAACTTGCGAGCTTCATCATAGAT
TTGAGAAACAAGTTCACGGGTAGGTCCTAAGATCAGGGCAGTGGGGTATGCCTTTTGCTGACGACCTAATCCTCTGGCAG
CTTCTGCTTCGGGTCCGCGTGTGTGGAGGCTTTGTGAGAGGATGGGGAAGAGGAAGCCACCAGTCTTTCCGGAGCCAGTT
TGAGCACATGCCATCAGATCCCGACCACCCATGACAATGGGGATGGAGTATTTCTGAACAGGCGTGGGAACTGTGTAGCG
GGCTAGCACGATATTCGAAAGCAAATGTTCATGCAATGGC

>ucsf_hc.01_1.G186AR.00127
GCCCGGGCTCAATAACAACCTCCTTATTTACCTGAATCTTAGGGCGGCTTACTCATAGATACTATTTCTTTGCTTTTCTT
TACTTGTTTCTTTAACTTTTGAGGTGACAATGAGCGTTAGCCCCCGATATAAGGCCAAAACGCGCTAATGAAACTTATAC
GAAACAGCTTAAGCTCGCATGCTTCAAGCGGCAAAGAGCGAGTTTGATATGTGGATTTTTGTTAAAGGCTTCTCCATATT
AATCCCATTTAAAAGAGATGATGACCTTTGGAAGGGAACAAATCGCGTCTATGAATGACGGACTCTGCATCAGCGCCGCC
CATTCTTGATTGAGTGCGGTGGAAAGAGAAAAATGAAGCGCAACTCTTGCA

>ucsf_hc.01_1.G186AR.00128
ATGAGTAAGCCGCCCTAAGATTCAGGTAAATAAGGAGGTTGTTATTGAGCCCGGGCAGACAACTTGAATGGAATGGTGCA
GCCGCTCGAGTTCGTTGTCTCGCCCATTTTAACTTCACCAAGGTTTGGCAATTCCGAGTCCGGGAGACCTCATGTTCACA
GTCTGCAACAAACCTGCTCCCAACCTGCCACCTCTGCCATCTCATCTCACCACACGCAACCCGATAAACGCTCTTACATA
TTTACAATGCCCGCACAAATCCACATCTAGATCTCCCACAAGCAATGGCGAGCAGCATAATCCCTGTCTCCCGCGACACC
TCTCCGCGCGCGGAAACCCCTATCACCACCACGACCACTGAAAAGCAAGACGAGCGCCACCACCACCAGCAATCCACCTC
CAATGACCCGAACTCAACCATAACTACAGAGCCCGCTACAGATTCCCATAAACTCAGCGGTGCCTTCGAGCCCGAGAAGG
AGGATCACCTCGACCAGCCCAATGGCGGTTACTACGCGGGTTCCCGCAAGGACTTCCCCTTACCCGCAGACCGCTACCCG
CTCCCTCGAGCCAGCGTGAATCGACTGCTAGAACCGGAGCCGGGCTCGAAGGGTGGCCGCCAACGAAGCTATCTCGACGA
CCCCACGCATCCCATCCAGGGTTTCTGGACCGAATCTGGCACTTGGGAGGACTGGCCGCCCAAGTCTCCGCAGCCACCGG
ATGGCGACAAAGAT

>ucsf_hc.01_1.G186AR.00129
CAGGAACATGGCAAGCGGCCTCAGCCGCAATCACCTTCGCAAACACGCCGCTCCTCGTATGACCACGATACCACCAGTCA
TAGCAAACAGAGTAAAGCGAATGCCAACAGCAGCAGTTTCCACTCGTCCATTGTCAGCGCGACTGTAGGAACACGGCGGC
AGGCCAATGGCACCATTGGGTCTGTGTACTCGGGTAATAAGATTCGACATTTGAAGAAGGACGATGGGATTCCGCTCTGG
CGGAAGGATATCCAGTATGAGTTTCTGAAGCTCGTTTTCGAGGATAAAACACCTGTGTTTACGCGGCTATCCGATGGAGC
AAAGGGCTTGGATTTCGCCGATATATACATCGATGCCATGGCGAGAAGTAGCAAGACCAGCAAGATTCTGAAGGATAAGT
TACAGAACGATAAAGCGGCGGCGATTAGCATGGCGATGGTGTGCCTATTGGTTAATTTCGGAAGAATGAATACCACGCTT
AATTTCTTCCCGGAGATGCGTGCTCAATTACGAACATACCATTCCATCCCATCCCTCCAAGCCCATCAGGACCCGAATGC
TTACAAGCAGCTTCAAGACGCGCCTAGGCTAAAGTCAATACTAAAAGGCGCTTCAGAAGACACTGATCAACCCAATACCA
TTGAAAAGATTAAGCAGGCGTCCGTCCCCCGTACAAACCCCGTAAATCTAATCTTCGTCCTCTCGCAATATGCCCCGCGC
ATATCCGAACTACACTTCTTCCCTCCCCGCGACTTTTTCGATCTAGTCATGCGCTCCAGTCTGAGCAGTAGGAGTCGCGC
AAGGGCTTTTCTATGGCTCATGTGGTATTATCTGGAGAGTGACTTTTCGGTGCACGATGCGTTGAATAACCCGTTCGGGC
CGGGGCTAGTGGGTGAAGGCACTGACGGGCTACCGTTGAAAGTGCCAGCCTTTGAGCCGTTGACGGAGGCTGAGGCTGAT
GCGGAGAATGTGGATACGGCGGAGGAGATTCAGTTTGGGGAGGAGAAGCAACGGGAGAGGAAACGAATTCTGGAAGAAGA
TGATACTAGTTTCAGGTCGGGCAAGAGACCAAAGAAGAGTCTACCTGTTGACTACGCCAGCGACGACTTAACCTCTGAGA
TCGGAACAGGAGAAAGACACAGTATGACTGGCCGCACTGCTGGTGCTGATTACACTCTGGACGATGAGTTAGATTTCCCT
GCTCGATACCGCTCCGGACGACGCACTAAACGCGAATCCTCGACAAACCGCTCATCTTTCAGAACTACGCAACCACGCCG
CCTCGTCCTCAAGACGCGAATGGATCAGGCGCCAGATAACACATCCCCCGCTCCTCCCGGTTCAGCCCACCCAGTTCTCA
GCCAATTCAGTGCCAGTGTCAGCTCCAGCTCACGCGCCGCACAGTCACATCAACACTATTCACATCAACAGGCAGGCAAC
AGCAGCGCTCGCCGCCCACGCCCGCTAACCCAACATCAACTCGCCGTCGAGCAACACCGCAAGCAACGTGTCGATTACCT
CCTCGCACAACGCCGGACGGAAGCTCTGAAAGAAATCCGCGCACGCCGCCAGGGCGAGATCCCTTTCGTACGGGCGGGGC
GCTTATTACAGAACCTACCCGAGGATTATGATACGGACGACGAGGATTCGTGGGGGAAGGGTGGGGTGTGCCCACACCCC
GATGAGGAAGAAGACTATGGCGAAGCGGCGGGGTTTTACTATTCTGTGTTGAAGAGGGCTGCGAGGAGGTTGCAGCGGTG
GGATTGGGATTGTATGGTTGATGATGCGAGGAGGAAAGTAGAGAGGGACAGGGAAAGGGAGAAGCTGGAAGAAGCTGAGG
CTGAGGCTGAGGTGGAGAGGCATAAGACTGGCGAGGGGGAGGAGCGGCACATGTCGTTCATAAATGGGACACATGTCCCT
GCCGCCGAACATGATAACGACAGCACCATTACTCCCATCCGCGCCGCCAAACCCAAAAGCCGCCCAAAGCGGAAATCGAA
ACCAGCGGCGGAACCGACCGAAGAAGGGAACGTGGCAGAGAAAAAGCCTCGCGCTAAACCAGGTACATCAAGTCGTATTC
GCCAGTCTACGGGTGGTGCGCGGAAATCGCGGGTATCTACTGGACGCTCGCGGACGAGTGGTGCTCCGTCTGCGGCAGGC
GCTGCTTCTACTGCAGAAGCAGCAGCTGATACAACTGGTGCAACTCCAGAAGCAACTGTAATGAAGGCAGAGGAGGGCCG
TGACGCTGCCACTGTCTCTGATCATCTACCCGCGCCGGATGCTGTTAATGTAGGTGCGACACCCTCCTCAGACGATGATG
TGAGCCATGTTGATGGAGATGGTGTCGGGGATGGGGATGAGGCGCTCGATGACATGGATAAAGAGCTGTTGGGCGAGCTG
AGCGGGGAGGGGGAAGGCAGGGCACGCCCTCACCATCGGAAGCGCAAACCTCGCGATGACGATGATGACCATAACGATGA
TAATGATGAGGGCGCGTATGTGTACGCTGGTGCACCAGCATCAGAAGCTACAGCCGAACATGTAGAAGCAGAACGTGGAG
GAGGTGAAGACGGAGAAAGCGAACGTGCAGACGTGGAGATGGAAATAGAAATGGAAGCGGAAGGGGAAGGGGAATCCGAC
GCACCAGGCCCACCCTCATCTCCGTCAGCAGCACGGTCTCATCCTCACGCGCACAGGCAGCAGAAGACATTAAGATCCGC
TCCACCTCGTGCTCCAAGAATGGGAAACCCTGAAGAGTCGTCACCGCCACCCATGGCTATACCTAAACCGCGTTATTCCA
GCGGTGTGATGATGGATTCTTATCGGGATAGTGATGTTGAGGGGTCTAGTTATTTAGGGGATGGGGATGAGACGAGGCTC
AGTGAACACGGACGAGAGCGGGGCGATGATACGGATGAGATTGAAGAGGAGGAGGGGGAGGAGGAGGATGGTGATGAAGG
GGAGGGAGCTGGCGAAGAGTCTGGTGAGGGTGATGGGGCGAGTTCGGAGATGGAAGTTGAGGAGGAAGCGGGTGAGGGTG
AGGGTGATGGAGATCAAGTTATGGCTGATGCGTAAATCTTCCTGTGTTTTTCTGTTGTAATTTTCATTTTTCGTACCTCT
TTATCGAGAGGTTCCCCCTTCTCCCCCTTCCCCCCCCAACCATTGTCATTTTTGTAATCCTTTAATAAAATAGGGACTTT
CCTCTTTCCGTTTAATCTTTATTGTCTATCTATTTTTTACAAGAAGGAAAGGAGGAATGTTCTTGATGCTTGAGAAGTTG
AAAAGTGTACTTTCCTGCTAGGAAGTTAAACCAGAATAGTATTCATCCAGTACTTAGGTTTTCAAGAATCAACATAAGAA
ATGTCGTACATACAGAGTTCCGG

>ucsf_hc.01_1.G186AR.00130
ACATATCTATATATATACTAGTATATGTGTACTCCGTGTAGCTGGGGACGGATTCCCAGCTTGTATTCAGCATTGATAGC
TTCTGTCTTCTGCCCTTCTTCTGCTAGATAAATATTCCATATCGCGCGCTAGTACATGCAGCTAGCGTCCGTCGGCCAAA
AAGTTATTCTGTCTCTCTCCTGTGTGACTTTCAAAGCCCCCGTCGCAGCAGCCTTTTACATCTACCACCAATCACCAGAG
CATATAGGCTTCAGGAACAAACCTCTCATCTCCTAATCGCCGCCTTCCGCCCCAGCAATTCCAACAAGACCAATATCCCA
GGAGAGCAAGAAGAATATCACGAATATCACCCCGGAAATGGACCACGAACCGCCAATCCTGCGTCCCCGTGCCCGAAAAC
CTTTTGAGCTCGCCTCCTCTTCCACCGAAACCTCTGAGTCCCCGACCCCCATTCTAGAAAGCTCAAGCTCCACTACCGCC
ACGATGGCCAACAATACCAACCAAGACTCCCTTGACCCTTCTGCTGCCTCTTCATCCAAAGACTCCCTCGCTGCCAGCCG
CACCCGCTCAATCCTTAACCTCACCTCGTCCACCCTCCTTGGAATCTACTCGCCCTCTACCCTCGATAGTCCCCGCTATG
AGCTCTCCGCCTGGGACGCCGCCGTTGCCAGCGGCACCCAAACACCCACCACTTCATATAGCCCATATCCCCAGCGCTTC
TCCCAGGCTACCACCACGACAACTGCCAGAGCTAGAACACCAACCGCAAGCATAACCAAAACGATTAACCCCTCTTCCAC
TTCCTCCAGACGCACCAGATTCATGCGAACACCTCGCCGCCGGCGCACCCTACGTACCTTCTACCTCCCACTCCTCCTTC
GCAGCGCCCTCCTGTTCGTCTTCGGCGTCGTCTACGGCACCATCATCACCCACCTGCACGACAACCCGCGTGTGACGCCC
ATAA

>ucsf_hc.01_1.G186AR.00131
TGTGCGCGCGAATGGGAATGGGAAGGTACCCGTGCAGGTGGACAGGGAGCAATTGAAGGATTCAGGATCCATAGCGGCCG
ATTGGAATCAAGTTGTCAGGAGCATCGGTGCGTTTGTGGGGATTGCGTTTGCGATTCGCAAACTCCCCTGGCAATCAACT
CTGCAAGTCTCCCTAACCCTCGCGCTCGTCAACCCGTTCCTCTGGTACCTCATCGACCGCTCAAAGCCAGGTTTCATGCT
CTCCACCGCCGTCGGCTTGCTGGGCATGGTCACGCTACTGGGCATCAATCCGGACGTCGTGCCGGGCCCGACGGTGAATG
CAGCTGAATCTGCTGTTGCTGGTAATGGTTCAGGGATTCTGTCGTTCGCGTCCCAGGAGAGTATTGCGGTAGGGACATGG
ATTGCCAGTGTATTGTTCTGCAGCTGTGTTTGTTTTGGGAATATTGGGCGCCGGTTGGCGGTTGGTTGGGAGAGCTGAGC
TGGACATCTGGCTGTTTGTTAACGGTTGGAGAGAGAGAGAGAGAGAGAGAGAGGACCGTCGTTTGGTCTCATCTCATTTC
TCGCCGAGAAAATTTTTTGCTTCTTTGCTTTTCTGCCTTCCCCCACCTTTTTTTGTTTCCTATATAATTTTTGTTTACTA
CTTTTTTTTATAATTAACGCTGGCTGCCGTTGTTATTTTTCTATGGGATTACAATCCGGCTGGGAAAGGCGGCTTTTAAT
GCAGGGGGCCTCCTTCACCTATGTTGGGGGAGTGAAGTGGAAAGAAAAATCACAAAGTTGGAAATACGCACTCGATCAGC
CAAGGGGAAAGGATGGAGAGAAGGAGGAAGCGAGAAACTTGATGTTTACAATCTCAACTATGGTAAATGGTGGCGAGGAG
GTAAAATTAGAGATAACATTATTCGATTGCTTGATTCCCCAGGGCATGTATGTATTCTTTCTCAATGTACTTTTATTGAC
AGTTTGAATAATGACCGATATACTTTCTTTTTGCTTGTCTGATTATTTATATCTAAGGGGGAAGGGAAAAATAAATGACC
ATCCTTTCCTTCCATTCTGCCCTGCTTCCGAAAAAAAAAATAAATAAATAAAATAAAATAAAAATAAAAAAAATTCGTGA
ACGTTCAACGAACATTTATACATCTGAATGAATGTCCCGCCAATCATTGCAATCCCACTCAGAGCCTACCTCCGCGCTCT
TTAACTCTGGAGAGAGAGGGAACGCGGAGAAAGGAATGACACTGCACCCAAGACCGACGAGAAGAAAGGAAAAAAAAAAA
CCAAAAAAGGTAATTTTTCCTTTCAATTACTCTCCATTCTAATAGACGATTTCCATACCTCATG

>ucsf_hc.01_1.G186AR.00132
AATCCAACATTCTACCAAAAAGCGTTCCTACAAAGGCAACTCTCTCTAAACCGTTTTTTGCCCATGAGGTATGGAAATCG
TCTATTAGAATGGAGAGTAATTGAAAGGAAAAATTACCTTTTTTGGTTTTTTTTTTTCCTTTCTTCTCGTCGGTCTTGGG
TGCAGTGTCATTCCTTTCTCCGCGTTCCCTCTCTCTCCAGAGTTAAAGAGCGCGGAGGTAGGCTCTGAGTGGGATTGCAA
TGATTGGCGGGACATTCATTCAGATGTATAAATGTTCGTTGAACGTTCACGAATTTTTTTTATTTTTATTTTATTTTATT
TATTTATTTTTTTTTTCGGAAGCAGGGCAGAATGGAAGGAAAGGATGGTCATTTATTTTTCCCTTCCCCCTTAGATATAA
ATAATCAGACAAGCAAAAAGAAAGTATATCGGTCATTATTCAAACTGTCAATAAAAGTACATTGAGAAAGAATACATACA
TGCCCTGGGGAATCAAGCAATCGAATAATGTTATCTCTAATTTTACCTCCTCGCCACCATTTACCATAGTTGAGATTGTA
AACATCAAGTTTCTCGCTTCCTCCTTCTCTCCATCCTTTCCCCTTGGCTGATCGAGTGCGTATTTCCAACTTTGTGATTT
TTCTTTCCACTTCACTCCCCCAACATAGGTGAAGGAGGCCCCCTGCATTAAAAGCCGCCTTTCCCAGCCGGATTGTAATC
CCATAGAAAAATAACAACGGCAGCCAGCGTTAATTATAAAAAAAAGTAGTAAACAAAAATTATATAGGAAACAAAAAAAG
GTGGGGGAAGGCAGAAAAGCAAAGAAGCAAAAAATTTTCTCGGCGAGAAATGAGATGAGACCAAACGACGGTCCTCTCTC
TCTCTCTCTCTCTCTCTCCAACCGTTAACAAACAGCCAGATGTCCAGCTCAGCTCTCCCAACCAACCGCCAACCGGCGCC
CAATATTCCCAAAACAAACACAGC

>ucsf_hc.01_1.G186AR.00133
CTGGTAGAATGCAATTGAAACCACGTCAAACAGGAGGACGATTTGACGTATTTATTTGTCTTGTTGCATCTTGATGCCCC
TACACTTCTGATGATCATGGGCCGTGGAGATCAGAGTAGAAGGCATGGCGGGCAATGCTAGTTTAAACTGGTCTTGTTGC
AGCTTTCACCTCTAGCTCTATTAAGACCAGAGGTCCTGCTCTTTGTAACATACTAGTAATCAACTGCGTTTCTATTTTCA
TTGAAGGATTGTAAAACTCCTTCATCGGCAATATAAAGGTTCTAGTACTCATGAGTATCTTCTTGAAGAATCTGTAGTAG
TAGTATAAATGGATGGCTTATGTGGGT

>ucsf_hc.01_1.G186AR.00134
CGGCAAAAAAACAAGGAGAAGGGATAGTGAGAAGAATTGCTTGACAGGTTACCCTTTATTCACTTTTCTATTCAGGTTAC
CGCCGATTCCTTTCTCACTTTTCTTCTTTTCTTCATTCAGCACATGTCTGCGAGGTAGCAATTGTTGACCAAACTCAAGG
TAAGACGTTCAAAAAATCTCTCGACGCTACCGAGCTCGACAAGGCCTGCTCTTAGGTATTTCCGTGACAAGATGGTGCAG
AAGTCAGCGATCTTGTCTGTCTACGACAAAACCGGCCTACTAGATTTGGCTAAGGGTCTTATCCAACACAATGTCCGCTT
GCTCGCATCTGGTGGTACGGCGAAAATGATTAGGGAGGCTGGGTTCCCGGTTGAAGATGTATCGGCCATCACACATGCTC
CTGAAATGTTGGGTGGTCGTGTGAAGACTCTCCACCCGGCAGTTCACGGCGGCATCCTCGCCCGGAATATCGAATCCGAC
GAACAGGACCTGGCAGATCAGAAGATCGCCAAGGTCGACTTCGTTGTCTGCAACCTATACCCGTTCAAGGAGACTGTGGC
CAAGGCCGATGTTACCATTGAAGAGGCTGTCGAGGAGATTGATATTGGAGGTGTCACTCTGCTGCGCGCTGCTGCCAAGA
ACCATGCCCGTGTTACCATCCTCAGCGATCCCAGCGATTACCCGGAATTCCTAAGTGAGCTGGAAGCGGGGGATATCTCG
GAGAAGAACAGGAAACTTTACGCTCTCAAGGCGTTTGAGCACACCGCGAACTACGATGAGGCGATCTCGGGCTTTTTCAG
GAAGAAGTATGCTGCTGATTCTCAGTACATCCCACTTCGTTACGGTGCGAATCCCCACCAGAAACCCGCTTGTGCCTTCA
CAAGACAGAGCCAGCTACCGTTCAAGGTCCTTGGTGGGTCTCCGGGATATATCAACCTCCTTGATGCTTTGAACTCGTGG
CCTCTCGTCAAGGAATTGAAGCAGGCTCTGGGTTACCCCGCTGCTGCCAGTTTCAAACACGTCTCTCCTGCTGGTGCAGC
CATTGGCGTCCCGCTGAACGAGAAGGAGAAGAAGGTATACATGGTCGACGATATCGCCGGCATTGACGATTCGGGATTGG
CACAAGCATACGCCCGCGCCAGAGGCGCAGACCGCATGTCCAGTTTCGGAGACGTCATCGCCCTTTCCGATATCGTCGAC
GTTCCCACCGCCAAAATAATATCCCGCGAAGTCTCTGACGGCGTCATCGCCCCGGGCTACACTCCGGAGGCCCTAGCCCT
CCTCACCAAGAAAAAGGGCGGCAAATATCTCGTTCTCCAAATGGATGAAACCTATAACCCCCCCGCTGAGGAATCCCGCA
CCGTCTATGGCATCCAGCTCGCTCAACACCGCAACGACGCAACCATCCACCCCAACGAATCCTTCACGTCCATCGTCACG
CCCAAGGGCCTGAAAAAGCTCCCCGACCCTGCCCTGCGCGACCTTACCGTGGCCACCATCGCGCTCAAATACACACAATC
GAACTCTGTCTGCTACGCGCTGAACGGGCAGGTAATCGGCCTTGGCGCAGGCCAGCAGAGCCGCATCCATTGCACGCGCC
TGGCGGGCGACAAGGCAGATAACTGGTGGATGCGGTTCCATGAGAAGGCGCTGAATATCCGCTGGAAGCCCGGCACGAAG
CGGGCAGATAAGAGCAATGCGATTGACATGTTGTGTTCCGGGCAGGTGCCGGGGAATGCGGTCGAGAAGGCTGATTTTGA
GAGAGTGTTTGAGGAAGGGTGTGTGCCGGAGCCGTTTACGGTTGAGGAGAGGGATGCGTGGCTGAAGCAGTCGGGGGAGG
TGGCCGTTTCGTCGGATGCTTTTTTCCCGTTCATCGACAATGTGTTTCGCGCCGCACGGTCTGGTGCTAAATACATCGCT
GCCCCAAGCGGGAGCCAGAACGATGGCCCTGTCTTTGAAACAGCGGAAAAATTGGGGATTGTGTTTGTGGAGCAAGGCAC
TCGGCTGTTCCACCATTGATTTGATTTTTTAGTATATATTTTATTTTTTGTTCGCATATTTTCTTTTTTCCCCCTTTCTT
TCTTTCTTTCTTTCTTTCTTTCTTCTTTTTTTATATCATTAACTGCCGGGGGTAAAATGAAAAAATTAGACAGCTATCAA
AAGTTAAAGTTCGTGGCGATGTCAGGCTGTGATGGTGAGAGCTCTGATGAAGCCTGCATGCATGCTATAGTGTAACAGGT
ATGTATATACAATACGTATAAAGCTGGAGTCCAAGGACCGGCTTCTCATCTTTTTGAATCTACGTTTCATTGATACCTTG
TCTTCTCTTCTCTTCTCTTTCCCATTTCAACGATGTGGTTTTATATATAACTGTCTCTGCATCTTATTATCCAGATTATT
CTTATTCCTAGTAGGTACTAGGATACACGAACTGAACTACTACTTTCATCCCCTTTCCAAGCCAGACCTGCTCAACGTTA
CGGTGGCCATCACCAGGCCTCATGAGGTTGTCGTTTCCCGTTATTTTATGTTCATATTGTTGTCATTAGGCGCCACCAGG
CGCAAGAGAGCAGCAGGAATTGGGGGGATGTGGTTTGATCCAACTTGGAGGAGGACGAAGCTACAATCCCAACAGAAGCG
CTGCATATTAATCTATCTCACTCACAGAGGGAGTCGAACGGATGGTAGGTAGTTCTTCGACTATCAATCTCTATGCATTT
GTAAGTAGGTCGGTCTGTTGGCAGTCATGATAAAAATTGGCTATGCCATAGGCAGAGGGTCAACTACACAACATCTACCC
ATTACACTGGAATCACTGATTGAATCCCTACTTTGCTCCTCAGTCTTCTATCAAGTTGCCGGGTTCCTCAGAGCCAGTCC
CTGGAGGCAGGTTAACTACCA

>ucsf_hc.01_1.G186AR.00135
CTGAGCCCTGGTGGTTATCTTTGGTGAAGGGGTTATTGGCACTGTTACTTGTAGAATTGGCTGGCTTGGACACGCTTTTC
ATCTCCCCTCGCATAATGGAGAATGATTGCCTCGGGAATAGGCGGGTAGGAAAGACGGGTAAGTACATGTACATGCAGAG
CCCATTTAATATGAACACGTCCTCACTGATCGATGCTTTGGCGAGGAGAGTGGTGGGCGGAGAAATTGAAGGCGATATCA
TGCGCAGGAAACTTCTTATTGTCTCTCTTATTCCTTATTTCCCTGAAGGTTGGAAGGACAACAGTGGCCAATGAGTATGC
ATTGCTTATATTAGCCGCCCTTGTGATCCGTATAGTACATATCGCATGGTAGTAATAATGGGTAAATAATCGGGAATAAC
TAGATGATCAGAAAGTGTACTCGGATTCGATTCAATGTAAGGGATAAGGTAGTAAGTATGCTGGCGAACTGACCCAAGAT
TAGACCGAAGATACAAAGAGACAAAGGAGATTGTTAACCCTTTTTGAGGATTTGATGGGCAGCCAGCCGGTGCGTCGTCC
ACCAGCCGAAGTGATGATGGACATGAAGAAGCAGACATCACGTCCTTTAGGTGGCTGCGGCTGCGGCTGCCACGTGACCT
GGCAGCCCAGGCCACGACAACAATCTCCTGAAGCTGGATTCTGCCCTTCAGACAACATCTTCGCACCTCCATTCCACCCC
CAATCCCTCATACCACCACTCTTTCTTCCCTTCTCTTTCTTTCCATTTCCTGCATTTTTTCCTTCTTGGTCACGTCATTG
CTATTGCCCTCACGCGCGACTCATCTCTTTGCGCGAGGCGTTTTGTTTGGGTGCATGAGGTCGTCGTCCTTCGGCCTTCG
CAACCATGGCCAATCCCGCAGACATCCCAATCAAGCTCACTGAGCTTTTACAGCTGAAATCCATCGGAGTTTCGGAGAAC
GCCATTTTTCCTAGCACATGTACCGTTGAATCCGACCGCTTCGTCTGCGTACGACAGAATGTCGGTGGCCAACAGCAGAT
CGTTGTCGTCAATCCCAAAAACCCAGATGAAACCATCCGTCGTTCCATCCCTGGCGAGAGTGCTATTATGCATTGGAATA
AATACATTCTAGCCGTCAGGTCGGAAGACGGAAATCTCCGAATCATAAACCTCCAGACGGAACAGATACTGAAGGACGTT
AGATTTAGAGTCAAGATATTGTTCTGGAAATGGATTAATGAGCGTTCTCTTGCCCTGGTGACAGCAACCCATTCCTACCA
CTGGGACGTATTCGGCGAGAAAACCCAGCCTGTTGAAGCATCTGTGCATAAAGAAAGGATAGATGAGGAGCATTGGAAAG
TCTTTAACTACCAAACTACAGATGATGAGCAATGGACGGCAGTTATTGCTGTTCAGGCCCAAGACAACAGCAAGCCCACT
CTGGGGAAGATTCAACTTTATTCCCGTGCGCGATCCGAATCCCAAGTAATCGAAGGGCACGCAGCAGCCTTTGGCAAAAT
CCGCGTCGCCGGAAACCCTGCTGAGACGAAAATCTTCACGTTTGCTGTTCGAACTTCAACCGCTGCGAAAATACACATTG
TGGAAATCGACAACGAAAATCCCACTAAAAAATTTCCCAAGAAAGCTGAACAGCTCTTTTTCCCGCCAGAGGCCATTACA
GATTTTCCCTCTTCTATTCAGCTTTCTAGGAAGTACGATATCGCTTACATCGTGACGATGTTCGGTTTCATTCATCTGTA
CGATCTGGAGAGTGGTAGCTGTCTGTTTTTGAACAGAATTTCTTCTAGATCGATATTCGCCACGGCCCTTGATTCGGAAT
CGGCGGGTCTCGTTGGAGTTAACCGCGATGGCCAAGTTCTTGCCGTCAGCGTCGATGAGGACAAGATAATCCCATACATT
TTACAAAAGCTCAATAACGAAGGACTTGCAGTCAGACTCGCGTCGAAGGGAGGACTTCCAGGAGCGGATGGTTTTCTGAA
GAGAGAATTCGACTCAATGGTGGCACGGGGAGATTATGTCCAAGCTGCCAAGATTGCAGCTAACTCTCCCCGCGGATTCC
TTCGTACGCCTGCGACCATTAATCTCCTCAAGAATGCTCCGCAGCCCGCAACAGGCATGTCCGTTATCTTGCAATATTTT
GGAATGCTCCTTGATCAAGGCGGTATGAACCAATATGAGAGTGTGGAGCTGGTGAGACCTGTGCTGCAGCAAGGTCGAAA
ACATCTCCTGGAAAAATGGATGTCCGAAAACAAACTTGGGTGTTCGGAGGAACTGGGTGATCTGGTGCGCCCACATGATA
TGAATCTTGCACTCAACATCTACTTGAAAGCCAATGTGCCTCACAAGGTGGTCGCCGGCTTTGCCGAAACCGGCCAGTTC
GACAAGATCTTGGCCTTCTCGAAGCAAGCCGGATACCAGCCAGACTACATTCAGCTCCTCCAGCATATTGTGCGCGTCAA
CCCTGAGAAGTGTGCGGAGTTCGCAACACAACTTGCCAGCGATGAAAATGGCGCTCTTGTGGACTTGGATCGTGTCGTTG
ATGTGTTCATTTCTCAGAACATGGTTCAACAAGCGACTGCTTTCCTGCTCGATGCACTGAAAGATAACAAGCCTGAGCAT
GCACATCTTCAGACGAGATTGCTTGAGATGAACCTTGTTAATGCCCCGCAGGTCGCGGATGCCATACTTGGCAATGAGAT
GTTTACACACTACGATAAAGCAAGAATATCGCAGCTTTGTGAAAATGCACAGCTCTACCAACGTGCTCTGGAGAATACCG
ACGATCCTGCTGTCATCATGCGAAATATTGTCCGCACAGACAAGCTGAACCCAGAATGGTTAATCAACTATTTTGGACGC
CTGTCGGTCGAGCAGTGTTTGGAGTGTATGAATGAGATGCTGAAAACCAACCTCCGACAAAACTTGTCGGCTGTTGTTCA
AATTGCCACCAAATTTTCAGATCTCCTTGGTCCGACTAACTTGATCAACCTCTTCGAGAAGTATCGAACTGCTGAAGGCC
TTTACTATTACCTTGGCAGCATTGTAAATCTAAGCGAAGATCCGGATGTCCATTTCAAGTATATTGAAGCTGCAACGGCA
ATGAACCAACTGACCGAGGTAGAGCGCATTTGCCGGGAAAGCAATTACTACAACCCAGAGAAAGTTAAGAATTTTTTGAA
GGAAGCTCGCCTAACCGAGCAACTGCCTTTGATCATTGTTTGCGACCGTTTCAACTTTATTCATGACCTTGTATTATATC
TTTATCAAAGCCAGCAGTATCGGTCCATTGAGGTCTACGTCCAACGCGTTAACCCATCCAGAACTCCAGCTGTCGTCGGC
GGTTTGTTGGATGTTGACTGTGAGGAGAGCATCATCAAGAACCTTCTGTCTACGGTTGACGCTGCATCAATTCCCATTGA
TGACCTTGTTTCCGAGGTCGAGTCTCGAAATCGCCTTAAGATCCTTCTTCCATTCCTGGAGAATACACTTGCCACTGGGA
ACCAGCAACAAGCCGTTTACAACGCTCTCGCCAAGATTTATATCGATAGTAATAACAACCCAGAAAAATTCTTGAAGGAG
AACGATCTCTACGATCCTCTTATCGTTGGAAAGTATTGCGAGAAGCGTGATCCCAACCTTGCCTACATTGCCTATCGCAA
GGGACAGAACGATCTTGAGCTCATCAATATCACCAATGAGAACTCCATGTACCGCGCTCAAGCTCGTTATCTTTTGGAGC
GTGCGGATCCCGAAATATGGGCTTTTGTTCTTAACGCGAATAACATCCACCGCCGGGCATTGGTAGATCAAGTCGTCGCT
ACTGCCGTGCCTGAGTCTGCGGAGCCGGATAAGGTGTCTATTGCCGTCAAGGCCTTCCTCGATGCCGACTTGCCAGGCGA
ACTCATCGAACTTTTGGAGAAGATCATTTTGGAACCATCCCCTTTCAGTGATAATAGCAGCCTGCAAAATCTGATGATGC
TTACCGCTGCCAAAGCCGATAAAGGCCGCCTCATGGATTACATCCATAAACTTTCTGAGTTCAATGCCGATGAAATTGCG
ACGATGTGTGTTTCTGTGGGTTTGTACGAGGAGGCTTTTGAAATTTACAAGAAGGTTGACAACCATCTGGCTGCCACCAA
CGTCCTTGTCGATTCCATTGTTAGCATCGACCGTGCACAGGAATATGCGGAGGGTGTTGAACTTCCCGAAGTTTGGAGCA
AGGTAGCGAAGGCTCAGCTGGATGGGCTCCGCATTTCTGATTCTATTGCGTCATATATCCGAGCGGGTGACCCGTCCAAT
TATAATGAAGTAATCGAAACTGCCACGCATGCTGGGAAGGACGTTGACCTTGTCGAGTTCCTTAAAATGGCTCGGAAAAC
GCTACGGGAACCTGCTGTTGATACCGCATTGGCCTTCTGCTATGCCAGGTTGGATCAATTAAGCGAGCTAGAGGACTTCT
TGCGAGGTATAAACGTCGCAGATGTGGAGGCGTCTGGTGACAAGGCTTATGAGGAAGGCTTCCATGAGGCTGCCAAGATA
TTCTATACCAGCATCTCCAACTGGGCAAAACTTGCCACTACTCTCGTCCACCTCGAAGAATATCAGGCCGCTGTTGAGTG
CGCTCGGAAAGCCAACAACATCAAAGTATGGAAGCAAGTCAACGAGGCGTGTGTTTCTAAGAAAGAATTCCGTCTTGCTC
AAATTTGCGGTCTCAATCTCATTGTTCACGCTGAAGAATTGCAGGATTTAGTTCATCAATATGAGCGAAATGGCTATTTC
GATGAGCTTATTGCTGTTTTGGAGGCTGGGCTCGGCCTGGAGAGAGCTCACATGGGTATGTTCACGGAATTGGGTATCTC
TTTGTCCAAATATCACCCAGACAAAGTTATGGAGCACCTGAAACTATTTTGGACACGAATCAACATCCCTAAAATGATCC
GGGCCTGCGAAGAGGCAAACCTGTGGCCAGAGCTGGTGTTCTTGTACTGTCACTATGATGAATGGGATAATGCTGCACTA
GCAATGATGGAAAGGGCAGCGGACTCCTGGGAGCACCACTCTTTCAAAGATATCATCGTCAAGGTTGCAAATCTCGAAAT
TTACTACCGCGCGTTGAATTTCTACCTTCAGGAACAACCACTGCTACTGACCGACCTTCTGCAAGTCCTTACTCCACGTA
TTGATGTCAACCGTGTCGTTCGCATGTTTGAGAAATCCGATAATATTCCTCTTATCAAGCCATTCTTGCTTAACGTACAA
CCACAGAACAAGAAGGCCGTCAATAATGCTATTAACGACTTGTTGATTGAAGAGGAAGATCACAAGACCTTGCGAGATTC
GGTGGAGAATTATGACAACTACGATCCTGTGGAGCTAGCGCAGAGACTTGAGAAGCATGACCTGGTCTTCTTTAGACAAA
TCGCGGCCAGCATCTACCGCAAAAACAAGAGATGGGAGAAATCGATTTCTCTTTCAAAACAAGACAAGCTCTTCAAGGAT
GCTATCGAGACTGCGGCTATCTCAGGAAAGACTGAAGTTGTGGAAGAACTGCTAAGATACTTCGTGGATATCGGTAGCCG
AGAATGTTACGTTGGCATGCTATACGCCTGCTATGACCTCATCCGACCAGATGTGGTTATGGAAATCTCATGGCGCCACA
GACTGACCGACTTTTCCATGCCCTACATGATCAATCTTCTTAGCCAACAAGTCCGCACTGTTGAGCTTCTCAAGAAGGAC
AACGAAGAACGCAAGGCCCGCGAAGCGTCCCAGAAAAAGGAAGAAGACAACACCCCAGTTCTAGGTGGATCACGACTTAT
GCTCACCCAAGGCCCAGCGGCGGCGCCGCCATCTGCAAGTCCCATTCCGTTTGGCCATACGAACGGTATCACGCCCCAGC
CCACTGGATTCCGACCCTTTTGATTGTCAGGAATAAACCCCGCTGTGTAACTAGCTAACTCAATGAATGTTTGTAAAAGA
AAAATACACCTAGAAAGAAAAAAGGAGAAAAAATAATAGAGCAGTGACGGGATACTGCTTTGTTTCTTGACCTTTTACAG
GAAAATTCCAAAAAAAAATATCGTGATTCTCAGGTACGGATGGATGGATGGATGGATGATATTTTATTCCTTTCAACTAG
GCCTTAAATTTATTTTTGCTTTTTAGTTTCATTTTTCATATATCTTTAGTTTTGATTTCTTGCTTTTCCCTCTCATTCTG
TGGCTTTTGTTCCATTAATCCCCTCTTGTATTACTTTCCCCTTTATTTTGCAAATTCTCAAACACCCCCCCTTCTTTTTA
CCCCTATCATTTACTTCTGTTTTTTTTTAAGAAAAAAACTCTATGTATTTGAACTACTCTTTCTTCTACTAATGATGCAC
TTCACATTTTCTGCATTTGACCTCTAGATTTTCCAGTATTCTCTTGCTCAGTGGTGGTTAAGTCAAGCTGTAATGAATCA
AGAGCAGTAACAGAAAACTGTCCGTGGAACCACCTCTCCCAATAATTCCAACCAAACAAACACATTTTTATATGGCCGTT
GAGTGATGTTTAGAAATCATCGATTTCATATTTATTGTGATTTTTCGGATATGGAGCTAGAGCAGAGAAGATTTTTTGAA
ATCCAGGGATGCCAGAAGATAGACTCATTTACTCCTATTTTTCTATCAGCTTTCTCACATGTTTTCTTCAAAGCAATGAA
TCTTTATATCCTTTTTGTATTATTTCCTTATAGTGTTGTCATCTTACCAGTTATATTTCTTCATCGTCATCATCTACTAT
GGCCCGAGGCAG

>ucsf_hc.01_1.G186AR.00136
ATCAATATTCAGTACTTGGGTCAATATTCAGACAATTAATCGCCGCTCCGACAGTTATGAGCCCAGCGGCATATTATATC
CTAGCATACGTTCCTTTCTCCCATACCAACCTGATTGCTTGGAAGCCGTGTTATCATCTAGGTGACATCTATCTCGATGG
TAAAACGTTCAGATTGCGAAGGATTAAGCGATGATTCGATCTTTGCCCGTATAAGAGGTATATGGCGGATTGCTGGTTAC
TGAATATCGCAGAACTAGCAATTCAACGGAACCTGCGAAGATATCTCAATCAGAATCTATTAGGATATCAAAATCATCGA
ATCCTCCCTCCTTCGTACGCCCCAAAGAGCTCTATCGCTTCCTCAAAGATTTGGCATCAACGCCTAGGTCATCCATCAAT
GAGAGCAGTTGAATATCTTCCAATTGATGCCGAGGGTGTTCAGATATCAGATATCAAAGATATTGCGAAAAATGATGAAG
AAGGCAAAGAACTTTTGTGAACTTTGCCACCTTGCCAAGGCAAAGAATCAAATATCACGCCGTCCCCACGTACGATCTAA
ACTACCTTTCGATTCGAACGTCTCCATGCAGATATTTTACAAGGACCTTCCCATTGCTATGATGGTGAACGATGGCTCAT
ACATTTTGTATGTGATTATCTTCGCGTTCATATCGCAGTTACAGCCATAAGAAAATCCGATATAAGAAAATCCTCGGATA
AGGTTTTGAGATGGATCAAACGCCAGTTCAACTGCGAGACAAAGATCATACGGATCGATAATGAGAAAGCAATCAAGGAA
TCCGATATCTTTAAGGACTGGGTCATCGAATTAGGCCTAGAGATCGAATATAGGATATAATATGCCGCTATCGCTCGCCG
ATAAGGAGGTCGATGAGGATCGGATAGATATGTTGATATATTATAGATATCAAGATAGCGATTGGTAGCTAACCCGGGCT
CATAACTGTCGGAGCGGCGATTAATTGTCTGAATATTGACCCAAGTACTGAATATTGATAGATAATGAATGAATTGACTT
GAGTATCTATATCCTGATATCTGTATGTTTTGTGTATATTTTTGAAAGAAACTTATTCATAGACCTTTTGACTCCTTAGT
AAATTCACCTGTATTTGGGGGGTAGCAAAGAAAAGAAAGAAAAGTAAAAGAAATGAGATTAAAAAATATTTGTTTTTGCT
CTGCTCTATATCTATTCAAATAGAGTATCGAAGTCAACCCATAACAGTCAATAAAAACCCATAGAACTTCATAAAAAACG
CCCCCCCTCCTTAAAAAAAAAAAAAAATACAAAAATACAAAAAGCACCCCGGAATCAAAGTCTACATTCATATTTCCCAT
TTCCCCAGCGCCTGCCCAAAAACACAAATACCGCAGCAACCCCCTCGCTCAATACCGATACCTCGTCGAATAGTCCTTCG
GACTAACCACCAAGCCCCTCCCCTTCTTCGCCCCCTTATAAATCGTCTCGATAATATCGATAAGCTCCTGCTTATCATCC
AGCACCCAGTTCAGCTTGTTGTTATTGCCCGTGCCGAAGTCGCACATCATGTGCTTGTTGCGGAAGAAGAACATGATCGT
CATGGGGTCGTAGAGCTCGTACATCTGGTTGAAGTCCGGCACCTGGTCGATGTCGCAGACGTAGATGACGGCGAAGTTCT
TGACGCGGTCGGCGATGCGGAAGAGCACCTCGTCCTGCCGCATGCAGTCTGGGTCCCAGTCGCGGCCGAAGCGGATCACG
ACGAGGCGCTCCTCGTCGGAGAGGATTGCTTGGTCGACATGCCAGCCTGTGGTGAGGTGGGGAAGGACGACGGAGCCCAT
AGCTTGTTTATTTTTGGGTGGTGCAACTGAGCGGGTGGTGGAGGAGGGGATGATTGCAGAGAGCGAGGGGCTCTCCCTTT
ATTTTGTTTTCTTATCTTTCTTTTCTTTTTGTGGGTTTTTGTTTCCAGGATGCTACATGCCAGCATCGCGGAGTCAATAG
TTCGCTATCCAGGTAAAGCTACTAGCGCCCGCATCACGTGGCTAGCAAGGATTCTATCCATATAATTGCGGATGGCTCCA
ACCTCTTGTAGCTCAAAAGCGAAGGAGAAAACAGCTTCATTTAGACAAGTATATCTAGTATGTAGTATGTCATAGAGAGG
TGTTGGATTTCATACAAAAGGAAGAAAAAAACAGAAGAAAAAAGGACATGAACAAGTACAGTGAGAATTAACAGAGTTCA
GAGACAGAGAAACATGGACGACATGAGAAAAGAGAAAATAACAGCTTCCAAAAAAGTAAAAGCAAATAATGAAAAATAAA
ACCAAAAGTAAAAATAAAGAGAGAGAAGGAGAAGA

>ucsf_hc.01_1.G186AR.00137
GTACTTGTTCATGTCCTTTTTTCTTCTGTTTTTTTCTTCCTTTTGTATGAAATCCAACACCTCTCTATGACATACTACAT
ACTAGATATACTTGTCTAAATGAAGCTGTTTTCTCCTTCGCTTTTGAGCTACAAGAGGTTGGAGCCATCCGCAATTATAT
GGATAGAATCCTTGCTAGCCACGTGATGCGGGCGCTAGTAGCTTTACCTGGATAGCGAACTATTGACTCCGCGATGCTGG
CATGTAGCATCCTGGAAACAAAAACCCACAAAAAGAAAAGAAAGATAAGAAAACAAAATAAAGGGAGAGCCCCTCGCTCT
CTGCAATCATCCCCTCCTCCACCACCCGCTCAGTTGCACCACCCAAAAATAAACAAGCTATGGGCTCCGTCGTCCTTCCC
CACCTCACCACAGGCTGGCATGTCGACCAAGCAATCCTCTCCGACGAGGAGCGCCTCGTCGTGATCCGCTTCGGCCGCGA
CTGGGACCCAGACTGCATGCGGCAGGACGAGGTGCTCTTCCGCATCGCCGACCGCGTCAAGAACTTCGCCGTCATCTACG
TCTGCGACATCGACCAGGTGCCGGACTTCAACCAGATGTACGAGCTCTACGACCCCATGACGATCATGTTCTTCTTCCGC
AACAAGCACATGATGTGCGACTTCGGCACGGGCAATAACAACAAGCTGAACTGGGTGCTGGATGATAAGCAGGAGCTTAT
CGATATTATCGAGACGATTTATAAGGGGGCGAAGAAGGGGAGGGGCTTGGTGGTTAGTCCGAAGGACTATTCGACGAGGT
ATCGGTATTGAGCGAGGGGGTTGCTGCGGTATTTGTGTTTTTGGGCAGGCGCTGGGGAAATGGGAAATATGAATGTAGAC
TTTGATTCCGGGGTGCTTTTTGTATTTTTGTATTTTTTTTTTTTTTTAAGGAGGGGGGGCGTTTTTTATGAAGTTCTATG
GGTTTTTATTGACTGTTATGGGTTGACTTCGATACTCTATTTGAATAGATATAGAGCAGAGCAAAAACAAATATTTTTTA
ATCTCATTTCTTTTACTTTTCTTTCTTTTCTTTGCTACCCCCCAAATACAGGTGAATTTACTAAGGAGTCAAAAGGTCTA
TGAATAAGTTTCTTTCAAAAATATACACAAAACATACAGATATCAGGATATAGATACTCAAGTCAATTCATTCATTATCT
ATCAATATTCAGTACTTGGGTCAATATTCAGACAATTAATCGCCGCTCCGACAGTTATGAGCCCGGGTTAGCTACCAATC
GCTATCTTGATATCTATAATATATCAACATATCTATCCGATCCTCATCGACCTCCTTATCGGCGAGCGATAGCGGCATAT
TATATCCTATATTCGATCTCTAGGCCTAATTCGATGACCCAGTCCTTAAAGATATCGGATTCCTTGATTGCTTTCTCATT
ATCGATCCGTATGATCTTTGTCTCGCAGTTGAACTGGCGTTTGATCCATCTCAAAACCTTATCCGAGGATTTTCTTATAT
CGGATTTTCTTATGGCTGTAACTGCGATATGAACGCGAAGATAATCACATACAAAATGTATGAGCCATCGTTCACCATCA
TAGCAATGGGAAGGTCCTTGTAAAATATCTGCATGGAGACGTTCGAATCGAAAGGTAGTTTAGATCGTACGTGGGGACGG
CGTGATATTTGATTCTTTGCCTTGGCAAGGTGGCAAAGTTCACAAAAGTTCTTTGCCTTCTTCATCATTTTTCGCAATAT
CTTTGATATCTGATATCTGAACACCCTCGGCATCAATTGGAAGATATTCAACTGCTCTCATTGATGGATGACCTAGGCGT
TGATGCCAAATCTTTGAGGAAGCGATAGAGCTCTTTGGGGCGTACGAAGGAGGGAGGATTCGATGATTTTGATATCCTAA
TAGATTCTGATTGAGATATCTTCGCAGGTTCCGTTGAATTGCTAGTTCTGCGATATTCAGTAACCAGCAATCCGCCATAT
ACCTCTTATACGGGCAAAGATCGAATCATCGCTTAATCCTTCGCAATCTGAACGTTTTACCATCGAGATAGATGTCACCT
AGATGATAACACGGCTTCCAAGCAATCAGGTTGGTATGGGAGAAAGGAACGTATGCTAGGATATAATATGCCGCTGGGCT
CATAACTGTC

>ucsf_hc.01_1.G186AR.00138
CACCGCCGCCGCCAACCGCTGCCACGCTGCTCAATTGCTCAATTGCTCAATTGTTGCAGCTTCATCTGTCCTGATCCTAC
GAGCCCTGTCCAATTGGCTGTGTTCTGCGTTCCGGGTCTCGAGCTCCTTCCTTTTTTTCTTCTTCTTCTTTTACTTTTTT
TCTCCCCAACATTTGTATAGAACAGTGTGTGTGAGATAGCAATTCTTCTGGGGACTAGGACAGCGCGTCTGCCTGCCCTT
TCTCCCATCCGCGCCCACCTGTTCCCCTCTATACGACAACCCCAATCACCGCGAAACCCCCCTTCACAATGACGAGTTTC
TTCTCAGGCTTCCCTCCAGGACAGCATGAGTCTGCCGTGGACGATCTGGCGGAAGACCATAGCCGCCACCCCGCCCATCA
CTCCGTCCATGGCAGACTGCGTGCTAATTCCACCATCATGCAATTCAACAAGATCCTCGTCGCCAACCGCGGGGAAATCC
CCATTCGAATTTTCCGTACGGCCCACGAACTTTCGCTTCAAACCGTCGCGGTCTACAGCTATGAGGACAGACTGAGCATG
CATCGCCAGAAGGCAGATGAGGCCTATATCATCGGCAAGAGGGGTCAATATACCCCTGTGGGTGCCTACCTTGCGGGCGA
TGAGATTATCAAGATCGCCGTCCAGCACGGCGTTCATCTCATTCATCCCGGATATGGCTTTTTGTCCGAGAACGCCGAGT
TTGCCCGGAATGTTGAGAAGGCTGGGTTGGTCTTCGTGGGACCGACTCCGGACACCATCGATGCGCTGGGAGACAAGGTT
TCAGCCCGACGCCTAGCCATTAAATGCGGTGTCCCCGTCGTCCCCGGTACCCCCGGCCCCGTCGAGAGATTCGAAGAGGT
CAAGGCATTCACGGATCAGTATGGCTTCCCCATCATCATCAAAGCTGCTTTTGGTGGTGGCGGTCGCGGTATGCGAGTGG
TCAGGGAACAGGAGACCCTGCAGGATGCCTTTGAGCGTGCGACCTCGGAGGCCAAGTCCGCGTTTGGCAACGGCACCGTT
TTCGTAGAACGATTCCTGGACAAACCAAAGCACATTGAAGTGCAGCTGCTTGGCGACAACCATGGCAATATCGTCCACCT
GTACGAGCGCGACTGCAGTGTCCAACGTCGCCACCAAAAAGTCGTCGAAGTTGCACCCGCCAAGGATTTGCCCGTCGATG
TCCGCGACAGCATCTTGGCCGACGCCGTGAAGCTTGCCAAGTCAGTTAACTACCGCAATGCTGGCACCGCGGAATTCCTT
GTCGACCAACAGAACCGCTATTATTTTATTGAAATCAACCCCCGCATCCAGGTCGAGCATACCATTACTGAGGAAATCAC
TGGAATTGATATTGTCGCCGCCCAGATCCAGATCGCTGCGGGTGCTTCCCTGGAACAGCTAGGCTTAACGCAGGACCGCA
TCTCAACTCGCGGCTTCGCCATCCAGTGCCGCATAACAACAGAGGACCCCACCAAGGGCTTCTCCCCTGACACCGGCAAG
ATTGAAGTTTACCGTTCTGCTGGCGGGAACGGTGTGCGTCTGGACGGAGGCAACGGCTTTGCTGGAGCCATTATCACCCC
GCATTACGATTCTATGTTGGTCAAGTGCACTTGCCGTGGTTTCACCTATGAGATTGTACGACGCAAGATGCTTCGTGCCC
TTATCGAGTTCCGCATCCGCGGCGTCAAGACCAATATCCCATTCTTGGCATCGGTTCTGACGCATCCAACCTTCATCGAG
GGTACCTGCTGGACCACCTTCATTGACGATTCGCCCGAACTCTTCTCTATGATTGGTAGCCAAAACCGTGCCCAGAAATT
GCTCGCTTATCTTGGCGACATTGCCGTCAATGGTAGCAGCATCAAGGGCCAGATTGGCGAGCCTAAGTTCAAGGGTGATA
TCAATATGCCCACCATCGTTGATGAGAGTAACGAGCCCGTTGATGTAACTGTTCCTTGCTCGCAGGGATGGAAGAAGATC
ATTGATGAACAAGGTCCAGCTGCCTTCGCCAAGGCTGTTCGTGCCAACAAGGGCTGTTTGATCATGGACACCACCTGGCG
AGATGCCCATCAGTCGTTGTTGGCTACCCGTGTCAGAACGGTTGATTTGCTGAACATTTCCAAGGAGACCAGCTACGCGT
ACAGCAATGCCTACAGTTTGGAGTGTTGGGGAGGTGCGACCTTCGACGTGGCTATGAGATTCTTGTATGAGGATCCGTGG
GATCGGTTGCGGAAAATGAGAAAGGCGGTGCCCAATATCCCATTCCAGATGTTGCTTCGTGGTGCGAACGGGGTTGCATA
TTCTTCGCTCCCCGATAATGCCATCTATCACTTCTGTAAACAAGCAAAAAGATATGGCGTTGATATCTTCCGTGTTTTCG
ATGCTTTGAATGATATCGACCAGCTCGAGGTTGGCATGAAGGCCGTTGCCGCTGCTGGCGGCGTTATTGAAGCTACTATT
TGCTACAGTGGCGACATGCTGAACCCGAGCAAGAAATACAATTTAGACTACTACCTCACCCTAGTTGACAAAATTGTCAA
GATCGGGACGCATGTCCTTGGTATTAAGGATATGGCGGGTGTGCTGAAGCCCCAAGCTGCTACCCTTCTTGTTGGAGCCA
TCCGCCAGCGATACCCAGACCTTCCTATCCATGTGCATACCCATGACTCCGCCGGTACCGGTGTTGCATCTATGGTAGCT
TGCGCCCAGGCTGGTGCTGATGCCGTCGATGCCGCTACCGACAGCATGTCCGGAATGACGTCTCAACCCAGCGTGGGTGC
CATTATTGCATCCCTCGAAGGCACAGACCTCGACCCCAAGCTCAACATCCGCAACATCCGCGCAATCGATTCATACTGGG
CGCAATTACGTCTTCTCTACTCACCATTCGAGGCTGGCCTGACAGGTCCAGACCCAGAAGTGTACGAACACGAGATCCCC
GGCGGGCAGTTGACCAATTTGATCTTCCAAGCCCACCAGCTCGGCCTGGGTGCCCAATGGGCTGAAACCAAGAAGGCATA
TGAGCAAGCCAACGACCTGCTCGGCGACATCGTCAAAGTCACCCCGACGTCGAAGGTTGTTGGTGACCTGGCCCAGTTCA
TGGTCTCCAACAAGCTGACGCCGGATGACGTTATCGCCCGCGCCGGCGAACTTGACTTCCCGGGCTCCGTTCTAGAGTTC
TTCGAAGGTCTCATGGGCCAGCCGTACGGCGGCTTTCCTGAACCACTCCGATCCCGCGCCCTCCGTGAGCGCCGCAAGCT
CAACGACCGGCCAGGCCTGCACCTGGAACCGCTCGACCTCGCCAAGATCAAGAACGACCTGCGCGAGAAGTTCGGTACCG
CCACCGAATGCGATGTCGCCAGCTACGCCATGTACCCCAAGGTGTTTGAAGACTATCGCAAATTCGTGGCGAAGTACGGC
GACCTCTCCGTGCTACCGACAAAGTACTTCCTCGCTCGACCGCAGATCGGCGAGGAATTCTCCGTCGAACTGGAGCAGGG
CAAGGTGCTTATTCTCAAGCTCCTGGCCGTGGGGCCGCTATCCGAGCAGACTGGGCAGCGCGAGGTGTTTTATGAAATGA
ACGGCGAGGTCCGGCAGGTTTCTGTGGACGACAACCTTGCTGCGGTCGACGATGCGAGCAGGCCCAAGGCGGATCTAAGC
GATAGTAGCCAGGTTGGCGCGCCGATGAGTGGTGTTGTCGTTGAGATCCGCGTGCATGATGGGTTGGAGGTGAAGAAGGG
AGACCCGCTTGCTGTTCTTAGCGCGATGAAGATGGAAATGGTGATCTCCGCCCCGCATCACGGCGTCGTATCCAACCTTG
AAGTTAAGGAGGGAGACTCAGTGGACGGGCAGGACCTCATCTGTAAAATTGTGAAGGCAGCCTAATTTTACAGGAGGGGA
GGGCCAAAAAAGCGGAAAACAAACGGAAAAGAACGGACAGGTCAAGAAAGGAAGAAAGGGAAAGAGACGAATGATAAAAA
TAAAATGGGAAAAGCCCTGTAACCCGGAAAAAAGCAACACACCTTGCTTAACATGATGTTATTATAGAGAAGCTTTGCAT
ATCTTTATTTTACAATAGGGGAGATAGGTATATACATAGTTGGATTTTCCTTTTCCTTCCTTCTTCTTCTCCTTCTCTCT
CTTTATTTTTACTTTTGGTTTTATTTTTCATTATTTGCTTTTACTTTTTTGGAAGCTGTTATTTTCTCTTTTCTCATGTC
GTCCATGTTTCTCTGTCTCTGAACTCTGTTAATTCTCACT

>ucsf_hc.01_1.G186AR.00139
TGGTTGGATGTTCCTTGTCGAAGGAGATGTACCATTCATCAGGTAGCATTTGACTAAGTCCGGTTCTCCTTCCAACTATT
TTCGCTATCACAAACCCCAACTCGACCAGCAAGAACCTCAACGCGAGGTATGTCAAGCTCGCCATCTCAGACAGCTATCC
TCAACAAATGATGAATGACTTTCTCTATATGCCGGGGATGACTCGCATGCTCTGAGCCCTGCTTTGTAGTGGATTTCTTA
CCGGGCAAGGAACCACCACTCCACACACATCACCAGAATTTCAAGTCAAAATCATGATGGTGTGCGCCAGAAACTTGGGT
TCAGTCCCCCGAAACGCAAGCATGGCACGCGGCTATTGACGACCCACGCGCAATCTTTCCGCTCGAAGGTCCAAACCGCG
ATATTTCGGTTCCAGGATAGGAGACTGGTATGCTGTGTAGAGTGGTGGTGCGTGGCGACTTGCTGCTAAAACCCGCAACA
ACTTGATATGTTGAGACCGCTGGCCGTTTTTTCTTTTTCTTTCATTTGGTCTTGGTTCTTATGGTTGGAAACGAAAAGAC
TGAAAAAGAAATGAAAAATAAAAGAGCCGAAAGACTCATGCGTCAGATTGAAAACAATATTACAGAGTATTTACTAGTAT
TATCATTCTTCTGATACTAGCTAGCTAACTCCATCCCGGCAAATTGATATCTTCCCCCAC

>ucsf_hc.01_1.G186AR.00140
ATTGCCAGATGTCCAAAGAGGAGAGTTTGGCGGGCCACAAGTTTCACCCGGAAACTCCGGAGCGCATATCAGTCATCTTT
GCTCCGAATACCTTGTTCTCGATGTATACTGCTGTGAAAGAAGCAAGAGGGCATATCCCACAGGACAGGAGTGCTCGGGA
TGAGGAAGGAAATCTCCACCTAGGACAGCAGCCCCTTGATCGCTTGGAAGTGGCTCATATGCTCTGCCACTTGCTGAGAA
CGAGAGACAATAAAGCTTCACATTGCTCCCAGTCTGAGTGCCAAGGAAGCCATCCATCCATCCATCCGCGTCAGTCTCGA
TTTGTTTGACAATGGTGTGTCGCGGGTCTCATCGACGGCGCCGAGCGATTGACTGTTGACCAGCCATCTGCTGCAATCAG
TGTTCCAGCTATGCGCCATGGCCTGTTTTGGGGATTCTCCCCCGACATCTCTCCATGAGCTAGCTCTTAGACCAGTTGTT
CCCGCACACATTATCGAGTTCAGTTGACATCTTTCCTCCTTTGCATCTCATGCAGGGCCTTCCAGTCAACTTGAACCCTC
TATGTTCCCCATGATCAAAATATTGGTTCTTCTTCACCCAG

>ucsf_hc.01_1.G186AR.00141
CGCAGTTGCTCAATCTGCAATTGTTGTGAAGTGACAAACAATCCACGGCAAAAAATCCACCCGGCGGGCGTGTTTTCTTT
GCAGACCTGCCTCTGAGGCTGTCTTCTTAAACTTTCGCCCTGCTGTCATTGCTCTTGTCAAAAAGAATACATGTTGCATA
TATTTTGAGCAATATCTAGCTGGACACAGGCCATAAGTTGTACCAGCTGTTGGGAGTTCAAATCATAACCAAGTCAAAAT
CTAAAACTGTGGGAAAGGGGCATTGCGACCTCAGGTATGCGTCGCAGTACTGACGCAGCCAAATCGACATGTGGAGTCGA
ACAGCCAGGACGATGGTAAAAATTGGATTATCCGCGCCCTCTGCTCGCCGCGTTACTCGTCACACTGACTCCGTGTATTA
CTTGCTAATAGGCCCCGCCGTCTCAGCAATAATAACCCGCTCAATGATAATGTATCCTGCCCCC

>ucsf_hc.01_1.G186AR.00142
CCTGATGGCCATTTGTGAGACTGCGCAGGAAAACTCTAGAAGATTCCAGTGCTAGTACCTGTACTAGAAGCAGGAGTAGC
GAAGACTTGAAAAGAGGCCGTTGCCGGCATTGCAGCATCTACATCAAACGTACGGCCAGATGACAGATCGATCGAGCCCC
ATATACAGGGTGAAGAATGACACTGTCAGTAGCCTACGTGGAGAAAGAAATGGAAATTGAGAATCCCCGGTTGAATCCGC
TCCCAAGGAAATCTTCGACGATTTTCCCATATCTTACTCCGTTTCCTGAATTATCTGGTGGCCCTATTACTACTAACCGG
GAGGTAATAGATTTTTTTTCTTTTTTTTTTTTAACTGGTCTAAAAAGAATGCGGTTGATGGTGGACGGGAGATCTATACA
ACGACAGGAATACGCTCCCCAACGGAAGTTATCCGGCGCATTGAGGATACACGATGCTGGACCATGCATATATGTTTTTT
ACATTGTACCCGGAGATACGGAGTGGGATTCCAGTGTGGAACAGCAACTCACCGTTTAGAAACCTATTTGGCGGTGCCGA
TTTTTGCGCTCTCTCTCGCTCATGACTTCAGCGTCTGCGATGGTGCCTGCCCTTGATTGATCTGAGGACGCCACCACGTT
ACAGAGTGGTTCTTACACGGCAGCATCGCAATTCAATACCGGTTCAACTCCCAAGTTTCTTAATGCGATTTTAAATTCCC
GATACAAACGGTCCATACTCAGCCAGGAATCAGGGATGGACTACTCCAATGTGAATGCGCGATATGATATAGCACCGGAC
ATGGTGGGCTTTTTGTTATGTTGACATTCGTGGGATTTGTGATTGACAAAAGACAATTTGGTCTTAACACGGATATTATG
TTATTCATGCACCTATCCCTTCTAACATTTTCTCACTAGCTCACATTCGCATACCTCACTATCAGTATCCAATCAGACCC
ACATCCGACCTGCTTAAAATCCTCGAACATACCATTCACATAGATGCGACGGCAGCGTATATTGCCTTAGCATAGGCATC
GCTACAGTTCGAGCCTATGACACCGGCAGCCATTTTATTCATAACATACGTAATGGTCATACGACGCTCAAGGTCCATGA
TCGCGATAGATCCACCCCAGCCCCCCCAAAAGCAGATACGTTCGGTATTCTCGGGTAAAAAGAAGGGCATCCGCTTCAAC
GGTAGAGCGTATCCTATTCCCCAGCGTAATGGAATGCCAAGCACAAGGTCGGGGCCACTGGCCTGTTCCTGAAAGATTAG
ATCGATCGTTTTTTGCGACAAAAGCTGAACACCATTAACTTCCCCACCAAGAGTTATAGCGGAGAGAACCCCATTGACTC
CCCGTGAGTTCGAGTGGCCGTTGAGGGCACCGATTGCCGCTTTTCTCCACATCGGCGTGTTTGCTGTTTCGGGTTTGGCA
GGTTGGCCAGTGAATGTCTTGAAGGCAGGGCTGTCGGCAGGCAACTTGAAGAAGTCAAAATCGAGAGGGGGCGGAGGCAC
GATTTCAGCGACTCGTTCCCAGTCGCATTCCGCTGCACCTAATTGGAAATCGGCTCCCAGCGGCCCCGCGATTTCTTCAG
CGATGAACTGCTTGAGCGATTTCCCGCTGACCCGGCGCACCAATTCGCCAACCAAATGACCCTGGTTCTGCATGTGATAG
CCAGACGCGGTTCCCGGCTTCCACCACGGCTTCTGGGCTGCCAATCTCTCGGTAGAAACTTTCAGATCGTACAATTCCTC
CAGGTTGATATTTGGTTCCCAGCCAGACACACCGGAGGTGTGCGCGAGCAGTTGCCGGACTTCGATGTCCTGTTTCCCAT
TCGCGGCAAACTCGGGCCAGTAGGTGGCTACTTTTTCAAAAAGGTCGAGCTGGCCGCGGTCAACAAGCATCAGGGCCGCA
AGGTTCGTGACAGTCTTCGTTGTCGACCAGACAGTTGTGACAGTGTCGCGGGTCCAGGGAGATGTACGGGCGGTGTCGCG
ATAGCCGCCCCATATATCTACGACGTTGCGCCCGTCGATGTTGACTGTGATGGATGCACCCAGCTCTTCGCCTGCGTCTA
TGAATTTCTGCAACAGATCCTTGACGGGCGCGAAGGCTGCGTCGTAATCACCTTGGACTGTGCCAGCCATTGTTTCAGTT
GATATGAGATGATATGCGGATTTGGACGGAGGGCAATGGCTCAAAATTCAGAGATAAAATGAAGAAACCGCGAGTAGGTG
TTAGGTCATAGTAGAGAGGAGATCGTTTTGTCTTCTAATCGGAATTGTGCTGTGCTCTAATATTTATTTTTTCCCATGGA
GCAGGAGCTGCAACCTGCTCATTATTTATATTCACGGCCCCGCAACACAACGTGACTCCAGCAACCACGAGCTGAACACC
AGCGCAGTCCATTTCCGCAATTAGATGGCCCAACCCTAGAGATTATAAATCTGGAGAAACCGCCCTGCAGCAGGGCCCTC
GCTAGTATTGGGTTTTCTCATCAATTTTCAGGAATGTCGGCCCTCGAATGACGCATGTCGCACCAAGATGACCTCAACAT
CCAAATTGGTTTCATCTGCGGAAGCTGCAAGAGAAGCCTCCTGAGCTTAGCTATGCACCGTCAACGCCAACAAGCTCTTT
TAAACTTCATAGATTAAGATAAGGCCCTAACCTGGATAAGGCCCGAACGCCGTCGGGTGTAGGACCATAGCTGACAAATA
ATCAGCAAGCATACTTACGGCCGGGACACGGAACAACTATTGGGAACGAGCTCCATGCCTTTCTCTGTCTGTCGTGGACT
ATGCGCCGATGCACAGTAATACACAATTTCCAAATCAACACTTCATGAATGCATCCGCAAGAGCCAAAACTGCAACTTGT
TTGAACCATTTGACCTCTCAGTGCGTGGGCCTGCTAGGACGTAACTAGCTCAGGCCAAACTGCAACCACCATGAATTTCG
ATGCCCCTCACCATACTCTCATCTTTTACATTCATTATCAGCCCTCACAATGCCTTCTATATATATCCAAATAGAGAATT
GAATTACAGAGACTACATCTATATTTATCGTCCGTGAAAATGTTGAAATTGCAGAAATTGGATGAGGATTTTCTGTTTCT
TATCAGTATCTCTATATTTGTATCAGTTATATGTGAAAGAGAATCTTGAATTATATGATCTTCTGTTCATCAATTATTAA
CTTCTCAGGTTATTGATTGGTAAAGTTTATCTTATCACTAGGTAAACTAGAAATATCTTTCAATCATATAAGATAGTGAG
TACTGTCCTCAAGAAATCTAAGATAAAAAAAGCAAAAAAGGGAATCGAAGTATAAAAACAGCAATGCAATACATCTTATA
AGATGATTTATATAAGAAGAAAAGAGAAGTGATTAAGAGCAGTGAGATATAAAGAATGATAAAAGATTAAGAACAATATA
AATAATTAAAAGAGAATGAATGGGATTAGAGAATTAAAAAGACCTTGCTAAGATCAAGATATTTACATCAGAGTTACACT
AAAAATACT

>ucsf_hc.01_1.G186AR.00143
ATAGCTAAGCTCAGGAGGCTTCTCTTGCAGCTTCCGCAGATGAAACCAATTTGGATGTTGAGGTCATCTTGGTGCGACAT
GCGTCATTCGAGGGCCGACATTCCTGAAAATTGATGAGAAAACCCAATACTAGCGAGGGCCCTGCTGCAGGGCGGTTTCT
CCAGATTTATAATCTCTAGGGTTGGGCCATCTAATTGCGGAAATGGACTGCGCTGGTGTTCAGCTCGTGGTTGCTGGAGT
CACGTTGTGTTGCGGGGCCGTGAATATAAATAATGAGCAGGTTGCAGCTCCTGCTCCATGGGAAAAAATAAATATTAGAG
CACAGCACAATTCCGATTAGAAGACAAAACGATCTCCTCTCTACTATGACCTAACACCTACTCGCGGTTTCTTCATTTTA
TCTCTGAATTTTGAGCCATTGCCCTCCGTCCAAATCCGCATATCATCTCATATCAACTGAAACAATGGCTGGCACAGTCC
AAGGTGATTACGACGCAGCCTTCGCGCCCGTCAAGGATCTGTTGCAGAAATTCATAGACGCAGGCGAAGAGCTGGGTGCA
TCCATCACAGTCAACATCGACGGGCGCAACGTCGTAGATATATGGGGCGGCTATCGCGACACCGCCCGTACATCTCCCTG
GACCCGCGACACTGTCACAACTGTCTGGTCGACAACGAAGACTGTCACGAACCTTGCGGCCCTGATGCTTGTTGACCGCG
GCCAGCTCGACCTTTTTGAAAAAGTAGCCACCTACTGGCCCGAGTTTGCCGCGAATGGGAAACAGGACATCGAAGTCCGG
CAACTGCTCGCGCACACCTCCGGTGTGTCTGGCTGGGAACCAAATATCAACCTGGAGGAATTGTACGATCTGAAAGTTTC
TACCGAGAGATTGGCAGCCCAGAAGCCGTGGTGGAAGCCGGGAACCGCGTCTGGCTATCACATGCAGAACCAGGGTCATT
TGGTTGGCGAATTGGTGCGCCGGGTCAGCGGGAAATCGCTCAAGCAGTTCATCGCTGAAGAAATCGCGGGGCCGCTGGGA
GCCGATTTCCAATTAGGTGCAGCGGAATGCGACTGGGAACGAGTCGCTGAAATCGTGCCTCCGCCCCCTCTCGATTTTGA
CTTCTTCAAGTTGCCTGCCGACAGCCCTGCCTTCAAGACATTCACTGGCCAACCTGCCAAACCCGAAACAGCAAACACGC
CGATGTGGAGAAAAGCGGCAATCGGTGCCCTCAACGGCCACTCGAACTCACGGGGAGTCAATGGGGTTCTCTCCGCTATA
ACTCTTGGTGGGGAAGTTAATGGTGTTCAGCTTTTGTCGCAAAAAACGATCGATCTAATCTTTCAGGAACAGGCCAGTGG
CCCCGACCTTGTGCTTGGCATTCCATTACGCTGGGGAATAGGATACGCTCTACCGTTGAAGCGGATGCCCTTCTTTTTAC
CCGAGAATACCGAACGTATCTGCTTTTGGGGGGGCTGGGGTGGATCTATCGCGATCATGGACCTTGAGCGTCGTATGACC
ATTACGTATGTTATGAATAAAATGGCTGCCGGTGTCATAGGCTCGAACTGTAGCGATGCCTATGCTAAGGCAATATACGC
TGCCGTCGCATCTATGTGAATGGTATGTTCGAGGATTTTAAGCAGGTCGGATGTGGGTCTGATTGGATACTGATAGTGAG
GTATGCGAATGTGAGCTAGTGAGAAAATGTTAGAAGGGATAGGTGCATGAATAACATAATATCCGTGTTAAGACCAAATT
GTCTTTTGTCAATCACAAATCCCACGAATGTCAACATAACAAAAAGCCCACCATGTCCGGTGCTATATCATATCGCGCAT
TCACATTGGAGTAGTCCATCCCTGATTCCTGGCTGAGTATGGACCGTTTGTATCGGGAATTTAAAATCGCATTA

>ucsf_hc.01_1.G186AR.00144
CCTTCTGTCGCTTTCGCAAAGCATAACACTAGCCATGTGTTCACCGACTAGCCCCCCGTCTACCTTCTGCGCTTTTCTCA
TTCACCTCCCCCAACACGTCAATCCCTCCCGAAGCTCTGATCAACTTATACCCATCTACGGGCATATCTGTTCAAAAAGG
TCATCAAACTGATCGTTAAGGCAACTTTCAAGCTGTCTAATACAAGTTCAGCTCCATTATCAGCTTCATTGGCTTTTAGA
AGAAAAGCTTAAGCTTCCCACTTCTGCTTCTGATACGGTCCCCGTTCGCATCTCTATAGTTTTCCAGGACAGATAACTAC
TAGTAGTCTACGGCTAGTCAAGTCCATTTGCATCTGCGTCTATATAAAATCGTGCTAGGTTGTTCTGTCAAGCTTGAGAG
GTTCACATCTTTTCGGAGCGCTGCTGCGAAGGCCCCGAAACTGCCACCCCCAAGTCACGTACAGTTTCGCCAAATATTCA
CCCTAGGACAGCTTACTTTGCGCCTCCCTACACTACTATATAGGGTATTTTACTATATCCTGGCGAAGCATAATGGATCT
GCAGTCGCTGTCCCCAAGACTCCGTCACTTTCTCGTAAACAGACTTGACAATCCTCGCTCTGTAGGCTCAGAGCCATTTG
TCCAGGAAGACGAACTTTGCGAGCTATTAGGTGTCTTCCCTCAATATGACAGTTTTACCTGCTTTGGCAGGACCTCTTCT
TCCGGCTTCCGATGCAGAAACAGAATCAGTCGAGAACAGCGGCACATCGCAAAAGTCCTTCTCACGAATGCCAACCAAAC
CTTCCAGCACCGAGACACCAACCTCAGAGAACTGATGCAGGACTTTGAGCAAATCGCAAGCAATGTGCTCTGCCATGCTT
ATCATCAGAGTCAGATCAGCCGCCTTGCGACGAGCTGGATGCTGAAGACAATGCAATATCAAGTCTTGGAATTTGATATT
CGCCAGCTACGGATGGAAGCCACTCTGGGGTCACTGGTGGAAGCGTTTAATGATATTGGCGAGCGTTTAAGGGCCGACGG
GTGCCTTTCCGCCGAAGCGTATGAAGCCGGGAGAATCCGTCCAGGCGATCTTAATCCAGGAGCCATTAGTGGCGTTGCTG
AGCAGGAAACCGTTGGGTATGCGCATGTAGACGGGGATGGAGATGAAATTGAGGATCGCGAGCTCGAACCTGAGTCTGAG
CCTCCGCCTATTGCTGCTGCCGTACCTCTTGTCGCAACGCAGCAGCCACAACCACAGGAAGCACGAATCCAACCGGTTAC
CCATGCCGCTTACCGTGCAACTGCCGTTCTCAACTTGGTACGCAGAGCAGCAAGAGACGGGTTTGCATCAAATAGAATTC
GTCACGAGAGACCACGCATGCCAATCAAGGATGACTGCCAAATCTGCCAAGAACCCCTCGTCAATGAGAGGGTAGAAGCA
TCATTGCCTTCCTCGTCCCATTCTGCATCGTCTCATTCTCAAGCATTACACGAATCTTCTGAGCTCACCTACTGCTCACG
CGGCTGTGGGAGGAACTTCCATCTGGATTGCATGAACACGTGGATTTATTCCTGTATTAACACTAGACTGCCGCTTACCT
GTCCGAATTGTCGTTGCAATTTGTCCGAAGATTCTTAATCCGCGAATCACTCAGAATTTTGGACTCCAGGCTCCCTGGGC
ATGAACTGTCAGATATAATCGGGCAATTTCCACGACCTTTCCAGTTGAGAAATTCGTTGAATTTTACTCTTTTTTCGTTT
GTGTGTGTGGCTGTGCGGGTGTGCGGCGTGTTCACTTGCAATATTTATCCTCGATTCATTGCTCGACTTTTGTGTATCAC
TGCAATATCTTTTCATTGCTCCGCGTTTCTGCATTAGTCCAGGAGTGTATGATAAAGAAGATAGAAAGGAAGAAAGAAAA
ATACAAAACAGAAGAAAAAACTCACCGCAGTGAAAAAGGAGCATAAGGGGCTTTTCAGCCCTGGGTCCTAGTACACACAC
TCCTTATATATCTGCTGTATGCATGCACGTCCGCTCTAATTGGAACTTTGAATGAATCAACACTTACATATACAAAAGAC
AGAGAAACACCCTTTTGAGTTTTTTACATTTCAAGAACGAAAGAATTTCTTGACTTTGCCTCTCATCATCACTTAATCAT
TAAATTCCCCGTTTCCTTCAGAAGAAATTGCTGAGTGAGGTAGAATCGATATAACCTCCTCAGCTTTAATGAGGCTGCTC
AAC

>ucsf_hc.01_1.G186AR.00145
ATCAGTTTGACGGCGGGCAGATGTTGCTGTCTGATATCAAGTAGACCCGTTAGCTGAGATATGGAATGACATGTAATCTC
CGGGACAAATATGAGGTATAAGTTACCTGCTCTAAGCAAGGTTGGAGACTTCTAGCATAGGTCTCCTTCCTCCTCGCGAG
CAATGTAATTACAGGTACCTACTACTCACTTCTCCTGCGCATTTCCTGGTGAAAATCCCGTACCTGTACACCTCGCTACT
TAAGGGGAATCTCCAGGTAGCTTCCCCTCTCGCCTTCGCCTCCCCGGCAAATATAAGCCGCTATCCCCGCAACTGGCACA
CAACATTCCATCCATGCCCTTGTTGCCAGGAATCCTACCATTGTGCTTCGAAGATATCATTGACCTACGCCGTTTTCTCC
CATCGGATGTGAAGAGAAAATTGACCAACAAGAGACACTGCCAGCGAGATGAGCAGCCGCCCCAGCGATCGTCCAAGTGA
CCGTCCTGATCATCCTCCCGTCTGGGTTCGTGGTGGACCTCCTTATTACTACATTCCCACAAGACCAAGCATATCCACAT
CCCCCAGTGAAACTCTGAGACGGGCCTCCACAACATCCACCCTCTCCAGCTCTCATGAGAGCACGGGGGGAACCATTTCT
CCACCTCCGAGTCCTGAAGCCTCTCCCGTGCAGCCCTCCGGGCTCGGACCTCCCTTCCCCTTTCCGTCCTTTGGCAGCAG
CCCACTCACACATCAAACATCTCCACCCCTGCGACCGCCATATATGGCTCAGCAACCGCCTCACACTTCGGTCTCGGGCT
CGGGCTCCAAAACCGAAGACGAAGGTTCACTACGCCCCAATGCATTCCGCAGACGCAACTCTGTCAGCGGGACAAATCTC
TTCTCCAACCTCGCGTCCCAGAAGCGGAATACGGCAGACACCAGCTTTGCGTTACGCAGGGCGCAGTGGCATGAGCAGAA
TGTTGGCGCGGGGCCGGAGAAGAGGCGGTTCTTCTCGAGTTGGTGGGATAATTATGTGAGAGGTATCAAGCCAAATGAAA
AGTGATATGTTTGGATTTGCCTTTGGTGTGCGTCGTAGATTCATGAATCGGATGTGCGACAAAACGAAAATGAAACAGGA
AATTAATAACAACATTCCTGGGGAAGGAAGTGGAGGATAATGATGCAGGTGAGAGTCAAGAGATAAATAAACAAAAAGGA
CAAAATTGTTCCCTTGTGGGGGAGGGTTTGAGAGGGTGAATAATGGACAACTTTTTTTCCTGCTTGTTATCTTGGTCTAT
TTCCGCTATTTTGTTCCTTGATTTATTTTATTTTATTTTATTTTTTGTCCCCCCTCCAATCTTCCAGAGTCATTCCTTTG
GAAAATGCAAACAGTGCCAGAAATAGGCAAAACCAGCGTGTTGTGTGTTGTGTTGTCGTTCTGTGGACGCGGTGAATTAA
TTTTCATCAAAGCAAGCAACCTTCAAAAATATAACATTCAAGATTGTTCGGGGTGAAGAATGAGAGAAGGGAGGGACATG
GATAGGAATGAAGTTTGGTTTTAGTGGGAAACTGAGCCGTCAAACAGAGCAGTTGAACGAAGCCAGATTGATCCAAGAAC
TCTCAGATATATTTTGATGTGGCAGGGAAACGTGCGACTTTTTTCTCCCGTGTTTTCTCCTTGGGATATGTTTGGGATTG
GCAACGTCTGTATATTATCCTCAATTTAGTCAATTTAAGGGATC

>ucsf_hc.01_1.G186AR.00146
CATTACACCCTCAGGATATTCCTCGTAGCCTTTCATCTACTAACAGCCGACCGTCCAGCCGTACACGAATCGCCATGGCC
GAGGGAAAATCCAGCAACCCCATGCGGGAGCTCCGCATTCAAAAACTCGTCCTCAACATCTCCGTTGGCGAATCCGGTGA
CAGACTTACTCGTGCTGCGAAGGTGTTGGAACAGCTGAGCGGTCAAACTCCTGTCTACAGCAAGGCCAGATACACTGTCC
GTACCTTCGGTATCCGTCGTAACGAGAAGATTTCCGTACACGTCACTGTCCGTGGACCCAAGGCCGAGGAGATCCTGGAG
CGCGGCCTCAAGGTCAAGGAATACGAATTGAAAAAGCAGAACTTCTCCGAAACTGGCAACTTCGGCTTCGGTATCAGCGA
ACACATCGATCTGGGCATCAAGTATGACCCCGGTATTGGCATCTACGGAATGGACTTTTACTGCTGCATGACCCGACCTG
GTGAACGCGTCGCTAAGCGCAGACGATGCAAGTCCAAGATCGGCGCCAGCCACAGAATCAACCAGACCGAGACGATCAAA
TGGTTCAAGACTCGCTTCGAGGGAATTGTTCGATAGATGCTTGTTGGTTTTCTTTATTCCGTCTCCGGGTTTGCGTCACT
GTTTAGATGTGGAAAAGAGTCAAAAGGGAGCCGGGGGGTAAATATTTCATCTTTCTCTTTCTCTTTTTATCAATCTAGCG
TCAGGTTTGGGCATATTCACGTCTTATTATTTTTTTTTTCCTTCCCTATTTTGTTTTGTTTTTAATGATGTAACTGAAAA
AGAAAAGATGACGCCAAAAGAGGAAGCGATTGGGAAATCTGCGACCCAACAACGTCCGGACACCGGTGCCTAACACGGGC
CTTTCTATCTGGTGGGTGACCCATCAGCGAAAGTGGACGCGGGTTGCAGATTTTCATGTTCTCTCTCCGCCTTTCGGTTC
TCTCCCCCTTCCCTCTTTTCTACTATACAATTCAATGACACAGATGTTTTATCCCTGACCCAATAGAGGCAGGGAGAAGA
AAATGATCGCTCCTTTTTTCTTTCCCTGTTTTCCAAAGATTTCACAATGGAGGCTTCACAAAGGGTGTCGTTCCGCTTAA
CCATTGCTTTGAAACAAAAAGAAGAAGAAAAAAAAAAACAAAGGGGCGATTCTTTTCCTCTCCTTTTATTTTCTGAGGCG
CGTCGAGTCGACCCTCAGGCGGCCTGAGATTTGAAACATTGGTCATTTGGGTTTCTATCCTCTTGTTTGCCCCCCTGGCT
GCTGCCATAAACTATATACATAGGTATATAAGGGGCGAGAGGATAAGAGTCCGTGTTCCATGTTTCTCTTTCCTCCTCAC
CAACACCTCCAACACTGCGGACTATCATTCTCGTCTCGCTTCTCGCTTCTCACGCCTTACATGGTTGGAGATGTTTATCT
TGGCTACAAAGACAACTTTTTGCTGGATTGATGTACTCTACTCCAGAGGACAGAGAGCCGGGAACGAGACGAAGCAATGT
GAGCGCTGGAGGGAAGTTGGGACACGCAGACACCCGATCACCTGGTACTTCGTAAGATAGCTATCAGGGCCGCTATGTGA
GTGAGTGAGTGAGTGTGCTTGTGTGTTCCCATCGGACTGAAGCGACGCAGCCCACGGCCTTCATACATTGGAAGGTAGAA
TGGCTCACTTCTGACTCAAAGAGGACGGTTTGCGTATACATATACCCCCCCTCCCAATAAAGTACCCAGGTAGGTTATTT
CTGCAATAGGCTTCGGAAACAATGCAGCTGGTGAAAAAGGGGATGCGCTTAAGTAAAATTGAACAGAGCTGTGCAGGTAA
GTTGGTGCAGAGTGGTAATGATGCTGCTATGTAAGAAATCTTCATGGTGGGAGGATTACTTGATCTTCCTGTAACTTTCT
AGTGACTTATGGGCCTGGATTGAACGTTCAGCGGCGAATAGTGAGGTGAGAGGAGACATTAACTTTGATGCTCAGTATTC
ATTCCTTTCATAAGGGAAAAGGAAAGGAAAGGAAAGGAAACCCATTTGCCCACAGTTCATCTACCTATGAACGGAGATAA
AAATTTGATCCCTTAAATTGACTAAATTGAGGATAATATACAGACGTTGCCAATCCCAAACATATCCCAAGGAGAAAACA
CGGGAGAAAAAAGTCGCACGTTTCCCTGCCACATCAAAATATATCTGAGAGTTCTTGGATCAATCTGGCTTCGTTCAACT
GCTCTGTTTGACGGCTCAGTTTCCCACTAAAACCAAACTTCATTCCTATCCATGTCCCTCCCTTCTCTCATTCTTCACCC
CGAACAATCTTGAATGTTATATTTTTGAAGGTTGCTTGCTTTGATGAAAATTAATTCACCGCGTCCACAGAACGACAACA
CAACACACAACACGCTGGTTTTGCCTATTTCTGGCACTGTTTGCATTTTCCAAAGGAATGACTCTGGAAGATTGGAGGGG
GGACAAAAAATAAAATAAAATAAAATAAATCAAGGAACAAAATAGCGGAAATAGACCAAGATAACAAGCAGGAAAAAAAG
TTGTCCATTATTCACCCTCTCAAACCCTCCCCCACAAGGGAACAATTTTGTCCTTTTTGTTTATTTATCTCTTGACTCTC
ACCTGCATCATTATCCTCCACTTCCTTCCCCAGGAATGTTGTTATTAATTTCCTGTTTCATTTTCGTTTTGTCGCACATC
CGATTCATGAATCTACGACGCACACCAAAGGCAAATCCAAACATATCACTTTTCATTTGGCTTGATACCTCTCACATAAC
TACAAAAATCAAATGTCAGCAAAACTGCGGACCCCCTTATGATATGGACCTCCAACTCGTTCAAGACAAAGGAACATAGA
CAATGGAGGGGAAAGAACACATATAGAGAATGGGAAAGAAGAAGAAGAAGGAAGAGATGACAAGCAAGACTTACTTATCC
CACCAACTCGAGAAGAACCGCCTCTTCTCCGGCCCCGCGCCAACATTCTGCTCATGCCACTGCGCCCTGCGTAACGCAAA
GCTGGTGTCTGCCGTATTCCGCTTCTGGGACGCGAGGTTGGAGAAGAGATTTGTCCCGCTGACAGAGTTGCGTCTGCGGA
ATGCATTGGGGCGTAGTGAACCTTCGTCTTCGGTTTTGGAGCCCGAGCCCGAGACCGAAGTGTGAGGCGGTTGCTGAGCC
ATATATGGCGGTCGCAGGGGTGGAGATGTTTGATGTGTGAGTGGGCTGCTGCCAAAGGACGGAAAGGGGAAGGGAGGTCC
GAGCCCGGAGGGCTGCACGGGAGAGGCTTCAGGACTCGGAGGTGGAGAAATGGTTCCCCCCGTGCTCTCATGAGAGCTGG
AGAGGGTGGATGTTGTGGAGGCCTGGGTGTTTTGGAGTGTTGATGAACGTTAGTTGCGTGGTGATTTTCGTTTTGGAACG
TTTGTCTTTTCTCCATCCCCGATCGGATGGCAAATATTCGATGGCTGGAGAAGGAACTGTGCAAAACGTACCCGTCTCAG
AGTTTCACTGGGGGATGTGGATATGCTTGGTCTTGTGGGAATGTAGTAATAAGGAGGTCCACCACGAACCCAGACGGGAG
GATGATCAGGACGGTCACTTGGACGATCGCTGGGGCGGCTGCTCATCTCGCTGGCAGTGTCTCTTGTTGGTCAATTTTCT
AGGGAGGCCGTTCCGTTAACGCTGCTTAATGTGGTAGATATAACTATTCCACAATGGGTGTGTTGGGTTTGGCGATGGAG
CGTCTGGAGCTCTGATAGCTCGATGGACAGGGAAACGGGGGGATTAACTTTACCTCTTCACATCCGATGGGAGAAAACGG
CGTAGGTCAATGATATCTTCGAAGCACAATGGTAGGATTCCTGGCAACAAGGGCATGGATGGAATGTTGTGTGCCAGTTG
CGGGGATAGCGGCTTATATTTGCCGGGGAGGCGAAGGCGAGAGGGGAAGCTACCTGGAGATTCCCCTTAAGTAGCGAGGT
GTACAGGTACGGGATTTTCACCAGGAAATGCGCAGG

>ucsf_hc.01_1.G186AR.00147
GCCAACGTCAAGCTCCATCGCCAACTTGTTATTCTGAGTCCATCGGGTTCCTATTGCAGAGGTTTACGGAGAGCTAGCTG
TGGATTGGAGGATTCTATATCTTGATTTTACTTTATTCTGTCCCGTCCCGAGCTGGCCTGGAGAAGTCGCACTCGTGCGC
GCGACCTGCGACAAAATGGCTGCAAATAAACAGGGCAAAATGCAAAACCTCATCAACTACCGGATGAGAGTGACCTTGAC
CGATGGACGACAAATGACAGGTCAAATGCTCGCCTTTGATAAGCACATGAATCTCGTTCTAGCGGATACGGAGGAATTCC
GGCGTGTCAAGAAAAAATCGACCAAATCAACTCAAGCCCCCGGATCCAGCACACCAACCCTCGTCGAAGCCGAAGAGAAA
CGAACGCTTGGCCTCACAATCTTGCGCGGGACACAAGTCGTCTCGTGTTCCGTTGATGGACCGCCGCCTGCAGACCCCGC
GGCGCGGTTAGGTACAACTGTGCCTGGCGCATCAGGAGCTTCTGCAGCTACCTTGGCCGCAGGGCCTGGTATCAGCAGGC
CGGCTGGAAGGGGTTTGCCTGTTGGCCTTGGGGGCCCAGCAGCTGGTGTTGGTGGACCGCCGCCTCCCGGAGGATTTGGA
GCGTTTCCCCCTCCAGGATTCCCTGGGGCCATGCCCCCAGGATTCCCGGGACGAGGAGGACCACCTGGAGGACCTGCTGG
CTTTGCACCACCACCTCCTGGATTCGCACCCGGTGCAACCGGTGGACCTGGTGGACCTCCCGGGTTCCCACAGCCACCTG
GTTTCCAACCCCCTCCTGGCCAGGGCAGAGGCTTCCCGCCCCCTGGATTTGGCGGACGATGAGATTAAATGGGCCAATTG
AGTTATACGTTACATGCTGATGGAGCCACACACACATAACAATGACTCCGGATGAGAAGGTGTGGAGGCAAGAACTCTTT
TTTTTTTTGTTACTGGATATCCAATTATCCACAATTTATACCGATAAATTATCACCAGTGCGTAAAAGGCTACATGTGAC
AAAACACCTTTTGTTGTTGCTCAAAACAGAAAATAATATAAAAATCTGACTTGTTGTACCATGGCGTTGGGGCGCTGGGG
GAGGAAAGTTGACAGGATGAAGCTGTCTGGGCTTATCCCAAAGCCAGAGCTGTTTTCCAGCAGGTTTCTTACATTTTTGT
CACCCATACACCCGAAAAGATTCATTATATTAGCTAGCAAATTAGAAAAAAAATTAAAAAAGGAATATGATTTTGCAC

>ucsf_hc.01_1.G186AR.00148
CCAGACGGAGTCATTCATGATATTAGGATATAAAAACCAGCTCAGAGGCTTGTATACATAACGGATAGCTATTTGTTGAA
ATACCTTTGGTTTTGAACGCTCTCCGGACCCACCTCTTTCTACTCCTCTTCCGCCCTGAATCCACATCCTAGCTGTCCGA
CAAAGATGGCTGCCGCAATCAAAGCTGTCAATGCGAAGATACGCTCGAACAAGGTGCTGGATTATATATGCTCAACACAT
TTCTGGGGCCCGGTCTCAAACTTCGGTATCCCTGTCGCTGCTGTGATGGACACACAGAAAGATCCTGAAATTATCTCCGG
CCAAATGACAGGTGCCCTAGTGATATACTCTGGCACATTCATGCGTTACGCCCTCGCCGTAACCCCTAAGAACTATCTGC
TATTCGCATGCCATTTCGTGAACTTCGGCGCGCAGCTGACGCAGGGATATCGGTATCTGAATTGGTGGAACTGGGGCGGA
CGCGATGCAGCGATTGCCGCGGGGAAGATAGTCGACGCTCCAAAATCGGGCACAGAATCTGCAGCTGACTCTGCCTCTGG
TGCTGCTGTTGCTGCGGGGAAGAAATCGTAACGAGATTTCCTTGCTCTCTACATCTAAAATACATTATATTAATCTGCTG
AACTGGTTTCTTTTCCTTAAAATACTTTTTATCTTTCTAATTTGGGCTTTGGGGATTTTTGATGTGAATTATGTATTATT
CTATGCATCTATCCATCCCTGTGCACACATTTGGGGCCCCCGTGTATGTGTGACTTTGTTCTATATGCTCTGTATGTAAG
TGTCATATTGGGGACAGATCTTCATTTATTGTTGCTGGTTGTTCTAGATACCAACTGCCTCTTTTTTGTTGGGTCTCATT
TAACGTTTCTGTGCTCTCTGATCTAAAATCTGAGCATGAAAATTATGTAGAGAATGTTATTTAGAAACATTTCTTTTTTT
TTCTCTCTGGCATTCAACTACACTTCTCCACATATGAATTATTTTTACTGGGAATTTTGGTAAATGACCTGAATAAGATA
GATAAGTATATAGATTGATGTGTAAAATTCTTTCATCCTGCGTCACAATATAGTTTGTATGTCAAAAAAGAGGATTCTAT
ATATACGTCACCAAAAAAAAAATCGCTTCGCTTGATGATTCTAACAAACAAACAATCAGAAAAAAAAGAAA

>ucsf_hc.01_1.G186AR.00149
CTCAATACACCAATAAAATATGTCTCCCATACCCACAGCGTGAGAAAACAGACTGCACCCAACTTTATTGCCGCTCTCCG
ATGGCTACAGTATTGTTCATACCTCCCCAGTCCATATCAGAGCGAAAACAGCTTTCCCTCTCGAACCGTCGCGTATTTAC
GTGTTTTGTTGCATCCATCTCAATATCAGCCAAGTAAGCCTATATACATTGCTGGAGGAGATGTCGGACAACCCAGATAA
ATCCCCTTTACTATCTCATTCGCAACGCCCTGGTTCTCCAATCCCGTCCATTCGGTCTGGTTCCCCAGCCCCTGGCTCCC
TTCCAAGGCATATTACAACAGCCCGCCTTGCTACACCCATCCCATCGTCATTTGATGGACAGAGCCAGAGCCAAAGCCAA
AGCCCCCGGGCAATTCCTATTTCAAATGGGTTATCGTTGGAGCAAATCACCCTTCCCCCTAGGGCTCATGCGTTCTCACT
CCATGGTCCGGGTCATTCCGCTTTAGCATCTGCTCTACAGCACGATTCCGTACAGGGAAAGCCCTCAGGGAACACCTCTC
CCCCTTCAACAAAATCCGATTCGCCTCCTTTGCCCCCTGCGAAATCGACGTATGGGTCCTTCGATGCCAGATCCGGTAAA
GACGGTGGATCAGACCAAGGTGCCGGGACGATGGAAAACCCAGATATAGTAAGGAAGCATTTGGTTCAGCCGCAGCATGA
CTCGGATAACCGTGCGTCAGGACAGAGTTCGGACTCTTCGAGGAATGCGGGACCGAATGAGGAGTTTTCTAGTCTTCAAC
TCCAGGGGGGGGATATTACAAGACCTATCTATCGTTGGGCTGAGGAACTAGCTGGAAAGGGCACCAATGGTTCTCGTCGC
AGACGCAGTTTTGATATAGCTCGACCAGAGCCCGAGAGTGAGGTCCTGGACATCAATACGATCAAAGTTCCTGGAGGTTT
CCGGAGAGATTTTCTCCGTCGTGTTGCTGGTCCCGGGGATTTACAAGATCTTCACGCCGCTGAACAAGGTGAACATCAAA
ACGGTAGACCAGTTCTACTTACGAACAATTTCCTAGAGTTCCTGACTCTATATGGCCACTTTGCAGGAGAGGAATTGGAA
GAGGACGACGAGGCACTGGGACCGGATGAGTACTTTGCCCCTGACCTATGGAGTCATCGGGAGTCAATGAGAGATGAGGA
TAGAAGATTGCTGGCAGAAGAGGAACCTCTCCTCCGCCCAGAGACTCCTGGAAAACCCCGTAGACCCAAAGAACGCACTA
AACAACCGAACACCACCTCAACAGGAGCAATGCTTCTCCTTCTGAAATCGTTCGTTGGGACGGGGGTTTTGTTCCTGCCA
AGAGCTTTCATGAATGGAGGAATGCTTTTCAGCTCTGTGGTGCTCGTTTCCGTGTCCCTCCTTAGCTACTACTGCTTTAT
ACTCCTTGTCAACACGCGACTAAAAATACATGGGTCATTCGGTGATATTGGTGGCGTGCTCTACGGCAAACACATGAGAC
GGATCATTCTAGGATCCATTGTCCTCAGCCAACTTGGTTTTGTGTCTGCATATATTGTCTTCGTTTCCCAAAACCTACAA
GCGTTTGTTCTTGCTGTGAGCAAGTGCAAAACTTATATCGACATCAAGCTCATGATATTGATACAATTAGTTGTTTTCCT
ACCTCTCTCCTTAATCCGTGATATCAGTAAACTAGGGTTTACAGCTCTCATTGCGGATGTTTTCATCCTAATGGGCATTA
TCTACCTATACGTCTATGGCGTTGAGACAATCGTCGACAATGGCGGCGTTGCAGACATCAAACCATTCAATCCCGTGAGC
TGGACTCTATTTATCGGCACCGCCATCTTCACATATGAAGGCGTCGGCCTCATCATACCCATCCAGGAATCCATGAAGAA
GCCTCAAAAGTTCCCTGGCGTCCTGGCCTTCGTGATGTTTATGATAACCGCCGTATTTCTCTCGATGGGAGTGCTTGGCT
ACGCCGCTTTCGGCTCCAAGACTGAAACCGTCGTCTTACTTAACCTGCCGCAGGATAGTAAGGTGGTTAACGGGATCCAA
TTCCTGTATTCTTTGGCGATTCTTCTCAGCACACCGCTCCAACTTTTCCCCGCGATCCGAATCTTGGAAAACGAGCTGTT
CACCCGCAGCGGGAAATATAACCCAGGCATCAAATGGAAGAAGAACGGGTTTCGGTCCCTCCTAGTCGTGTTTTGCGCTC
TCGTTGCATGGGGTGGTGCAGCAGATTTAGATAAATTTGTTGCGCTCGTCGGGAGCTTCGCCTGCGTACCATTAGTTTAC
GTGTATCCTCCAATGCTACATCTCAAAGCTGTTTCGACAACCGCGCGCCAGAGATATGCAGACATCGGCCTCGCAGTATT
CGGCATGATCGGGTGTGTCTACACCACCGTCCTCACCGTTTCAAATTGGGCCGCGGGCGAATCTTCTGGAAACCCTCGTC
ATTGTTCCATATAAATGAAAATAGAGGAGAAGAGGGGGGAATCAAAGAGGAGCCTTACGACGAACAAAGTTTTTTTCTAG
ACAGCCATCCCGAGTTACCAATACCCACACGTCATAGTCCTTGTCATAGGTTTTTTTTTTTTTTTTTTTTTTTTTTTTTT
TTTTTATCGTTTATTTATTTATTTCCTTATTTACCCATCAGGATATGCACACGCAAACGAACATGAGCTTTTCGACATAC
CCAAACCCTTGCCATTTACTGAATGAGATATCTAATTCAGCATCCTCATCAAAGGCTTCCTGTCATTCATACACGGCCCC
TCCATTACGGCGGTGCTGTCCATGCATGTTTCCCCTTGCTCTCCAGCGGGGCGGAAAGTCTTGAGAATTTCCCGAAGAAA
GCAGGCGCGGTTTCATAGATATCGTATCTCCATTTCTTTTTATTTATCTGCATATGTATGCAAATCCCGTACACTGATTT
TACGGCTTTGTCAAGGAGTATTGTATTAAGAATCAAGCTCTGAATTTTGTTTTTTTTTTCTTTCTTTCTTTTTTTTCTGA
TTGTTTGTTTGTTAGAATCATCAAGCGAAGCGATTTTTTTTTTGGTGACGTATATATAGAATCCTCTTTTTTGACATACA
AACTATATTGTGACGCAGGAT

>ucsf_hc.01_1.G186AR.00150
CTGACAACCCTCTCGATTGTATCTGTATCAGCTCCCGACTGGCTCATTTTCTTTTGCACCTTCTTATTCCCAATCGGAAT
TTTACCTGCTCCATAGTCTCCTCCTCCTCTCACTTCGTGCGTTTCCACCAGTTTGGGAGATCTCTATTTCCTGCGTGGAG
ATATAAGCTTTGTTAACTCAATTCGAACTTCAATTATGCAGCATACGTTTCGATAGCTAGCTACGGGTTCAAAGTCTTAA
ATGGCGGAGAGCAGGAATATTGGTAATGGAGGGCCACGAAATAGACCTACCTTTGCTGCTCGAACAGCCGATGGTGCAGG
TTTTGGTTTTGGTATGGAAAGCCAACAAATCGATGATCACACTGAAACCCGATCTGCTGCTCCAGATCGTCCATACTCAC
CCTTCACATCAACCTCTCCTCAGGCAACCGGTGTTCGAAGGTTTACAAGCAGTTTTCTCGGGAAGTCTCATGATGGAGGC
AGGGAAGCAGACATGGAGCAGCAAAGAACCCCAGGCGTGGTTTTGGTGAGGCGGACGTCAGTTGCTCACCAAAATCCACG
AAATATTGATTTCCTTGATAGGAAGGAGAAGGCCGAACAGAGATCTGGCACATCAGATGACTCCGAAAAGCTAGGCACCT
TTTCAGGTGTCTTTGTTCCCACCACCTTGAATGTGCTGAGTATTCTTATGTTTCTTCGGTTTGGGTTCATTCTGGGACAA
GCTGGAGTTCTGGGTACATTGGGAATGCTTGTCGCTTCGTACCTAATAAATCTCCTGACAACTATGTCTATTTCAGCTAT
CGCAACAAACGGAACCGTCCGTGGAGGTGGTGCCTACTATCTTATATCTAGGTCCCTCGGCCCGGAGTTCGGTGGCTCAA
TTGGAATTGTGTTTTATATCGGATTCGTCCTCAACACTGGAATGAATGCAGTCGGCTTGGTCAACTGTCTGATTCAAAGC
TTTGGATCCGTATCCGGCAAATGGTCTCAGTTTTTGCTAGAAGGATTTGGCTGGACCTACCTCTGGGCCACTATCGTCAT
GACTCTCTGTACGGGAATTTGTCTCGCGGGGAGCTCTATATTCTCACGCGCTAGCAATGGTCTCCTTGTTATTTTGCTTG
TGGCAACCTTCAGCATTCCGTTTTCTGCGCTCATGATGGAACCATTCAAAAATGAAACCCTGGGAATTGAATTTACTGGG
CTAAGCTCAAAAACATTCCTGGATAATTTTTTCCCAAGGCTTACAAAAGGTGCCGCTGGGAGTCAAATACATGGCAGGGT
CACCTTTCAGGATTTGTTTGGTATCCTATTCCCTGCAACTGGGGGTATATTCGCGGGTGCGAGTATGTCTGGCAATTTGA
AACATCCTAGTAAAGCTATACCAAAAGGCACACTATATGGGCTCGGAGTGACCCTTTTTACCTACGCCGTTGTGATTCTA
TCAATGGCATGTAGTTTAACCAGAAAATCCCTCTATAATGATGTCAATATCATCCAAGACACTAATGTCTCCGGTGTCCT
TATTCTTCTTGGAGAGTTTGCAACCTCTTTTTTTTCATCCTTAATGGGGGTCATTGGCTCTGCAAAATTACTTCAGGCCA
TAGCCCGAGACACCCTTATCCCAGGATTGACCGTCTTTGGCCAAGGCACAGCGAAATATGATGAACCCACTAATGCTATC
GTCTTCACATTCGTGGTCGCCCAAATTACGATGCTTTTTGACATCAACCAGATCGCATCATTCATCACAATGACCTATCT
CATGACATTTTTAGTGACCAATCTTGCTTGCTTTTTACTGAAAGTTGGGTCCGCTCCAAACTTTCGCCCCTCTTTTCATT
ATTTCAATTCTTGGACGGCCTTATTTGGAACTGTCATCAGCGGTATGACCATGTTTTTCGTCGATGGAGTCTACGCGTCG
GGCTGCGTGTGTATCTTGATGCTGTTATTTCTCCTAATCCATTACACAAGTCCCCCAAAGTCTTGGGGCGATGTTAGCCA
GAGCCTCATCTATCACCAAGTCCGCAAGTACCTGCTTCGTCTTCGGCCCGAACACGTCAAATTTTGGCGCCCGCAAATTC
TCCTTTTCGTCAACGACTTTGACTCACAGTATAAAATGATTCACTTCTGCAATTCGTTAAAGAAAGGCGGCCTATTCGTT
CTCGGGCACGTTATAGTCGCGGATGACTTTGCCAGCGCGGTCCCAGATGCCCGCCGAGAGCAAACCTCGTGGACTAAATT
TATCGAATTTTCTAAAGTAAAGGCGTTTATCAACATATCGATTGCTCCTAGCAAGGAGTGGGGCATTAGGAATATTGTTC
TGAACTCAGGTCTAGGAGGAATGAGGCCCAATATTGTCGTAATCGATGAATTTCGCAAGATTGAGTGGGTTTCAGAGACG
CCCTTTGCATCTCAAACGAGATGCAGTTCCAACTTAAAACCCATAGACCCGCAAAACGGCAATGAAGATCCCGATTCTTT
GGATGGCAGAACCGAACCTTGCAGAGATGACCATAAAATGAGTGTTCAGAGCTATTTAACCGTACTGGAGGACCTGTTGT
TCAAATTACGGATCAATGTGGCTGTGGCTAAGGGCTTTGACCAACTTGAGCTACCCGCGAGTGGCAAAAATACAAAGAAA
TACATTGATTTATGGCCTATCCAGATGTCTGCGGAAATAACGGCGGACGGCGCGAGTAAACAAAACATTCTGACAACCAA
CTTCGATACATATACTCTAATTTTACAGCTCGGATGCATTTTGAACACAGTATCTTCCTGGAAAAAGTCATACCGTCTTC
GTGTGGCGGTATTTGTGGAATACGAAAGCGATGTTGAAGAGGAGCGCAGAAGAGTGACAACATTGCTTGAGAAACTTCGA
ATCGAAGCGGAGGTCCTTGTCTTTTGGCTTGCTAGCGGTGATTTGAAGTCATACCAGATAATCGTCAATGGCGATGAGTC
CGGGATTGACCAAGTGACCGTCGAATCCGTGAATCTTTTATTGAAGGATGAAGGTTGGTGGCAGGATGTCCGCCTACTCC
GGACCGAATGGGCCGGTCAACAGAAAGGAGGCAAAGTGGGACAACGGGTGTCGCATCCCGGAACAACACCACAATGGCCA
ACCTCTTCGTTCCAGCGTGGACGTAACGGAGACACTGGTTCGCGACTCGACAACTTGCGGACGTTGATTGAAAGTTCAAA
AAAGAGAAGGTCCATTGGTAGCTTTGGCGCGATGGGTTTCTCCGTTGGTACGCAAACACAACGGTTGCTGGATACAATGG
TGGACTACCATTCAGATGGTAGTTCAGAGTCTTCAAGTCATGATAGCGATATCGAAACATATTTGAGTGACAGTGACGGC
GATGAGGAAGATGCATCAAGTTCTGCACAGCGTTCCGAAGGAAATACTGAGGATGCAGGAATAAGAAGAGGAATTCGGAC
TGGTCTACACAAATCCAGACGCCACCAGATGGGCCATGTTTTGCCCAGAGCCCTTACAGAGACTGCTGTTGAAGACGAGC
CGTCGAGTTCATCTGAACCTGAAGTCGCGCCACCACTTCATCATGGCCCAACCATTACCATCACAAACGAACCGGGTCCG
CTAGGTTCACCTCCCCCAAGTCGCCCTGTCATACCCCGAACAGCCTCAAGCAACAAGTTTTCGTCCTCACCTATCCCCGC
TACCCGAGTGGCCGATAAAGAAGATTCAGGCCCATCAATCATGTTTGCCACCAGCCCGCCCAGAGACCGCTCATCAGCCG
GTCCATCAACTCCACGCCATTCAATATACGCAAGACAGCCTGAAGCACAATCTCCAGTATCTCCCTCAAATTCCCCACCG
GACCGATCCCCGCCTTCCGGCCCCTCAGCCCAGAATGTCGTTCCGCTCTCGTTTAACGACCTTCCATGTCGCGCGCAACA
TATGATACTAAACGAGCTGATACAAAATCACAGTCAAAAGACAGCAGTTATTTTCACGACCTTACCATCGCCGATAGAAG
GAACCTGGCGTGACAAGGCTGCTAGCGAATCTTATGTGGGCGATCTTGATATCTTGTGCAATGGACTCCCTCCGTGTCTG
CTGGTTCATAGTAATAGTATGACGGTGACGATGAATCTTTGATTAGACCACTCTTATTTCTTTGTTCTCTTTTCTTTTGG
AGTTTCTTGATAGCACTGTCCCTTTTAGTGCCAGCGCAATGATTATTTATATCCTTATACCACCTAGGTTATTCCCTTCT
TCTTCATCCTCCAATACTATGATGATTGTGAGATTGGAGTTTTGATCGCATATACGTCCAGCGCGCGCAAATGATATTTT
CGGTTTGATACTTGGCCTATTATTTTGCACATCTTCGAATTTCGACCCTATAGCATTATGATCTCTTTAGCATACCCTCC
TTTTTTGGGGTGATATATCGATATGTTGAGCCTTTCTACTGGCAAACAACTTGGTACACACACAATATGAGACGTTTTGG
CATTGTCATTTAGAAAGACAATAATCTCGCCTTCGAAGACATCCAGGCTGGCGCTGAAACAGCATATTAATTAAATCAAT
GGGCTTCTTAGGTGATGGTGGCTGTGCGCCATCGGTGATCTTTCTGGAATTTTGGAAAATCCCCTCCTATTGCCGAAGTC
AGAATTAGCTTCCCGATGCCCCAGAGAAGGGGGCATCACATGCTATAGTGTGGCGCTGGCCTGGGTAGTCTTAACATCAA
TATACACGC

>ucsf_hc.01_1.G186AR.00151
CATAGCCGCATAGATGCCGAGAGGAGGCTGAGATGAAGGTCGTCGGCCTGTACGATGTCAAGTCAGTTCATCTTGAAACC
TTGATAAAAATTTGGTCGTTTTTTCAAGCTTGAATGCGATATGCCTACAAGTATCCGTGTTGCCGCTAAGAATTATTAGC
GGCAGATGTTCATCCACTCCCGCAAATCCCAGTAATTATCCCTTGCTAGCGCTGGAGAACGCTCTACAGATTTCCACCCT
CAGCTCCACTCCCAAAAAGGAAGAACCAAGGGCGAAAATATCAAAACGGGCAAAAACTACGGACGCCGCTTGAACTGGGA
ATTGGTCTTTTAATGCCTATAAGAAGGGCCGGGACTGCCAATGCCTCTTGCTTGTAATCGATAAACAGGTGGCGCTGGCC
GCCATTTTGCTTCCGGTATCCCAAGAATCTCGGGACGAATGAGTGGAGATAGCAGGTTATCTGGAGCCGCAGGACCATGG
AGGGGAAGAAATGTTTGATTACATTTCAACAAATAAAAGAAAAGTGGGAAGTTACGTCATCTCCATTGGCTGGCAAAAAT
CCGAAATACTGTGGAACTCGTTCTCCATCCCAGGGCTGCTATGTTGCGCTCTGCATATCTATCACCCTACGGGTTCTCCA
CAGCCTCGGCTTGCGATGTTTGTCCATCCGAGAGCATGGGAGATCTGCCAGAGTGCGGATGTGGTCATAGAACATATATA
ACCCCCTTATACCCCAGTTAATCATTTACTGTCGTCATTTCTCTGCTTCTGATATTCGAACTCCATTATTTTCCCCAAGA
TCCAAAGTGGCTTGTTTGCGCTGTGCGTTGTCGTCATGTTAGGGAAAAACTTCATGGGCCTTAGAGGCCGCACCTTGAAT
CTTGCTATCAGTTCACTCGGCAGCCTTGATTTCTTGTATGTTTCTGTCATTCCATGATGCTGAGTGTTCTTTCGCAAACT
GATCGGTGCGCCCCCAAAAAATTCAAAGTCTTTTTGGCTACGATCAGGGTGTAACAGGAGGCCTGTTAGATCGCCATCAT
TTAACAAATACTTCCCCTCCATCGATCCTTTAGACCCTCGTATCATAAATGACCCCGTTGCCCAATCCCAGCGCAGTTCG
AACCAAGGCATCACAGTGGCCGCCTACAACTTAGGATGTTTCCTGGGAGCTATCCTCACCATCTTCATTGGAAATCCGCT
AGGTAGACGGAGAACAATCTTCACAGGTTGCATCATAATGTCTATCGGGGCCTTGTTGCAATGCACATCATATCATCTGC
CACATTTAATTGTTGGTCGAATTGTCACCGGTATTGGCAACGGGATTAACACTAGTACCGTGCCAACATGGCAATCAGAA
ACTGCCAAATCTCATGATCGTGGTAAACTGATTATGATTGGGGCGCTCTGATTACAGGAGGTATTACTTTTAGTTACTGG
GTTAACTATGGTTTTGCATGGATTGGAGAAAATGAAGTGGCATGGCGGTTTCCCTTGGCCTTTCAGATTACTTTTGCGAT
GATCATTTTCTGCTCCATTCTCAACTTGCCTGAATCTCCACGATGGCTTGTCATGCAGAACCGAAAGGATGACGCTCTTG
ACATTCTTGAGGCTCTCAACGACATGCCCCGTGAAAACCCTGCTATCAAAGCTGAGCTAGAGGCCATCGAAGCCACCGTC
CAGGAAATGTCCAAGGGCTCATATAGAAGTCTCTTCCAAATGAGTGAATACCGTGAATTCCATCGTGTTGTCCTCGCATA
CGTGGTCCAGATGTATCAGCAGATATCCGGCATCAACCTTATCACATACTATGCTCCTCAATTGTACAGTCAAATCGGCC
TTGCCGGTAGCAATCTTCCAAAATTGCTAGCTGCTTGTAACGGAACTGAATATTTCATGGCCTCCTTTATCCCCATCTAC
ATCATCGAGAAAGTTGGACGTCGGCCCCTCATGCTTTTCGGGGCGGCTGGTATGTCCATCTCCATGGCAGTTCTCGCAGG
TGCCAACTATCGTTTGACGTACCTGGGCGACAGCAAAGCTGGCATCGCACAGGCAGTCTTCCTTTTTGTATTCAACACAT
TCTTTGCTATCGGCTGGCTTGGAATGACGTGGCTGTACCCGGCAGAGATTGTGCCGCTCCGAATCCGTGCTCCAACCAAT
GCACTGTCAACTAGTGCCAACTGGGTCTTTAACTTCATGGTCGTGATGATCACACCCGTGGCATTCGACAGCATCGGGTA
CAAGACCTACATTATCTTCGCTGTAATAAACGCATTTATATTTCCGACAGTATACTTCTTCTTCCCCGAGACTCGATATC
GCTCACTCGAAGAGATGGACAGCATCTTCAAGAAGTCCACAAACGTTTTTAATGCTGTCACCAACTCGATCAAGGAGCCT
TATCGTTACGACAAGCACGGTCAGCTTAAACCGGAGTACCTTGAAGATGCCATCCGCCGCAAGAGCACTATCGACCACAC
GATCCCTGCAGCGGAATATGACAGCGACACTACTCCTGAGTCCAAAGATTAATTAAGAGGGGTTGGGGGACGAAGGATGT
TGTTGGCCTGGTTTGGCTGATTGCGTGTATTACATTTATACCCGCCATGCCAATGTGATCATTCGGCACGGCTTGTTTGT
TTCTTTCCGGAGTTCCTTTGTAACTCCGACAATTTATTCCCTTTACATCTTGGCTTCCCTTCTGTTTCCTATTGAGTACG
CTGGGGCTCTGCAGGTAAAATGTTTACAAACATACCCTTTGTGAGGGTTACAGGCTTCCTTTTTCTCGAACATTCTGTTT
CCATTCACATCGAAAAATTTTTCCATTAAGTTACTTCTAAAATATTTCCTTTCAAAATCAAATACAAGCATGGAATGTAG
AGTATTATACAGGTATTTGCAGGGAACTCAGGGAGGGCAGCTGGCAATGATAAGGGATTTCAGTGTAAATCTCTCAGGGG
CGCAGGAAG

>ucsf_hc.01_1.G186AR.00152
TGCAGCTGGAATAGTAATTTTGTTTGAGACGGGTGGGAATGACTTGGTTCCCGGCGGAACCCAAATTTGGACCCAGCGTC
AACTGTGACAGAACCAAGGTTTGTAACCCGACTTACAACTGCCTCAGCTGCCTTGGATTGAACATTTCTTCTCAGAACTT
CAGGTTACTACGTTACTTTATATCTAGCCCCACTTTTATGTCATCATCACTGTTCCGACTGGGGCCCCAGTTCGTGGAGG
GAGATCTGGAAGATACGGTCTGGCTCGCTAAAATCAGGCTGAACAAACTATTATTATCAAGGGGGCTTCATGGGCGCCCC
CGCGTGGAGAACGAACGAGATGTCCTCGAACGTTTTCAGGGTCGGACTCCGTACTTGCGGCCACTGCTCGATAAAAGAAT
TGAAGCATGTCTCAAGATGTGTGTTGGAAGCATTGGCGACGCTACATGACGATGGCTATGTCCGTACGGATGTAAAACTT
GATAACATCTTCGCGAATTATAAAGAAGGGGATGTACGATTCTCAGAGGTCCAGCTTGGAGATCTCGACGGTTCTTATAA
TGCGGATTCCTCTTACGCCAAAGCAGGAACGCTGGTCGGGACAACTATGTGACCCAGCCCAGAAATGATTATGGAGATGC
CTTGGAACATTGCCGCAGATATCTGGTCGTTTGGGGCTGTCGTGCGTTTCTAAAAATGACGTAAAAAATAGAATGAAGGG
AGCTGATCATCTCCTTCACAACTCGTAGCCTATAAATTTTATTTACGGCGGCAACTTTAACATCTTCCGTCCTCGTACCG
TCCTGTACGACCACGAAGAGTACGGATTAGAAGTCCTAAAGCAGCAGTTTCGATACTTCGGTCCGTCCCCGGTGAAATGT
GAGGAGATCGCAAGTCCGGAGACCATCACAGCTATTTTATACCTGATGCATGACGTTCCGCAGTCAAAATAACTCCATTC
CATTGGACGACAGAGAGATCCCCGTGAAGGATAAGGTGTTCATTGGAAAAATCTGTGAAGATGGATTGGAGAGATAGGCC
AACCGCAAGGGAGGTTTTGGCAAATGAGTGGTTTAAAGAGGATGGGTGAAAGAAATCATTATATCATCAACAGCAGCCTC
TGGATAATAGCACTACACGTCCGGCCTTTTCTGGGCATCATCACTCGGCTTTAAATCATGTTTCAGTGAGATCTGAGTGC
AAGATTCTACATTTGCAATGGAAGGGATGTTCCTCATACAATGAGAGAAACATGCTATTCTGGTTGACTATGTTTTAGCC
ATTTTTGTTAACTTAAGCTACTATACATCATGCCGCAGCTTATTCACAACTTGTATGGATGTACCTTAACAAAGTGATAA
AAAAATAAGATACAAAGGATATTGCTACAGAAGGTATGAGGCGTAGGGTAATAGCCAGTCTGAAAACCGAACAGTATATA
ATGGAATTCAGAGGAACATAAACAGCCTATTAAATAGTAGTATCTAAAGCACATAGGAGGTTATAACCGAAGAAGGGAAG


>ucsf_hc.01_1.G186AR.00153
AGGCATTTTGACAAAATGTCATGACTGACAACTCGTTTCACAGTTTCAGTCCTCATGCATTATTACCCTGCGGGCCATGC
ATATCATCATCATGACATGACTAATAAGCGCAGGGGGTGAGTAGTATGGTGCCAAACCTTGCGCACAAGTCAAGCACACC
GCTGGAAAGAATAGAACACGAACCATGTAGTTACCTTGATTGTGATGCTTACTACTCCGGCGACGATTTAAACAAGCAAG
TTCTGGTTCAGGCCAAGTACAAAGGAGGGGTTAATGCAATGAACGCTGGAGATACTTTCGCCTTCCAAGGCTCGCTTCGG
ACCACCCACGTGGCTGGCGTTTAGTCTTCACGCAATTATCGAAATCCACTTTCATCTGACCCTTTTCGAAGCCGAAGGGA
CTTCGGAGTTTATCCTAGCAGCGGCAACAAGAAACTGACTGGAGAACTCGGGACGGGCTGGATTGACAGCTGACGGTTTG
GGTGGCTCTGCGCTATGGAAACCATAGTGTGAACTATATTCCCCTAGTGATGATAACGGAGGGATAATATCATGGGCTAT
GAGGGCTTTTACATACCCCCTCTGAATTTCTTTTGTTATCCAATTTCATAGAATATAAATATATTTCATATCGAAGCCAT


>ucsf_hc.01_1.G186AR.00154
CCCTTTCCTCTCCCAGCCAAAACTAACAATACAGGTGAACTGGAATCAGCATATTCTGTCCGATCAGTCTTGTTTGAGTC
CGAATAGACTGTGAGTTAAGAGTTAAACACCGAATTCGGCTTCATTTCTATTGTTGTCTAGGCCCACCAGCAGCGATTCC
CACTTGAGACTTTCTCGTTTGTCCCCGAATAGGAAACAATCCGCGCCCTTGGATACAGAGCCAACGAACAAATAGTCGAG
ATGGTTGGCGTTCCCGGGAGATCCAAGAGTTGTGGTACTTGCAGGATCCGTAAGAAAGGAGGCTGTGACGAAAAACGCCC
ATCGTGTGGACAATGCATCAAGCTAGGACTGAAGTGCGATGGATATGAGCGTCAACTCCGCTTCATCAACTTCAGTGCGG
AGCCTCGTAAGGCTGGTCGAAGTGATAAGGGCTCTCCCCAAGTTACCTTACCGGTGCCCCTGGCGCGGGCTGCATATGCA
GACAAGTATCTCGGTATTTTCTGGAGTAGTTATCTTCCCACAGATAAACACTTCCCAGCACAAATGATGATGTACGTCAG
CGGCGGTTGGACAAATTCGCTGCCCCAGCTTTATCTCAACTCGCCAGATATTCAAAAAATACTGCTTGCGATATGCCTAT
CAACGGCAGGGCGCATAAGCAACAACAGATGGGAAAAAGAGGAAGGGCTTAGATACTATATGGAGTCTCTCAGCGAGATG
TCTGCTGCGCTCGCTAATCGGACACGAGGAAATATCGTTACTTTATGTGTCATGTCCAGGCTATATAGTCTTTACGAGGT
ATTCTTCGGGCAGGATGACGAGGACAGAATAGCCCAGGCTCGTAATTGGCGACACCACATTAATGGTGAACTGGCTATTA
TGACCTCCCAACCGCCGGAAACTTACATTTCGGGATACTTGCACCAATTTTTCGTCGACGGAAGACTTCATCTTACAACC
AGTGCCGTTCAAGCCCGAAAGAGAATTATTTTAAGCAATCCTGAATGGAAAACTATTCCTTGGAACGAGATACCCAAAAC
ACCAAAGGATCTCTTAATCGACGTTCTGGTCGAGATACCAACGTTTCTCGAAAAAATGGATATAATGCGAGCGTGCCTGG
ATCAGGAAATACAGGAATTCCAGCGGCGTGATTTGCTTCAAAGTTGCTGTGAATTAGAAAATGAGCTTGTGTCCTGGCGC
ATCGAGGTAGGCATCACTGATCCGACGTATAGCCTCGATGCCGAACATTCAACATTTTCGCTCGATTATCTAGCAGCGTG
CCACATCATGTGTCTCTACTGGGCCATGTGCATCATTCTATACAGCTCACTTCGGATTCTGTCCTGTCCTCAGGTAATCC
TCCCGCCACAGACCGATCCGAGGATATATTGCGGCAGGATCGCTAAAGCGATGCCTCTGCTCTTACATCCGCAATCTGGA
GCGTACGGAGTACATTTGGCAAGCTTCCCTGTTGCCATTTCCTTGATGTACCTAAATGCAGCGGATGGGGATGCAATGTG
CGAAGAAAAGCGCATAATCTTCGAGGCTTTCAGAAGGTCCGGTCATGGGGAAACTGTTGAACGTTTCGTCCAGAGCCTGC
GACGTCGGGGTGCCTGGTCCCCTTAGGTTTCTATGATGGATGGGCCGAAGGCAGTGCCAGCGCAAGCTAAATCACGGTTT
GGTGTTCATGAGGAGTGACATGAAGATATTTTCAATACCCACATATTTGTTTCTTTTCTTTATCTATCAGCCTGTCTATT
GATATTCTATTCCTGATATTTTTATGCATTGTATCGCGTAATGTCAAGTAGGATATTTGCGTTGATACTGGCTCCATTTC
TCCTTGGTCGAATCGTTGAGGTCCTTCTACAAATGGGTGTTCTTGCCTGAAATCTGTATTTCTCCTTTAACGGTGCTTTT
AGTTGCATTCTCAATACATCTTCCAGATTATTCTCTTTTTGCTTATAAGAGTTGTCGAAGGAGTTATCCAGCTGGAGAAC
AGCTGGGCACTTGTATTGGCCCTTCGTCTCAAGTTTTCTTCATCTTCGTCCTCTCATAGAAATACGGATGGTAAAATAAA
GCAAGCCAC

>ucsf_hc.01_1.G186AR.00155
CTGGAAAGCCTGGGGTATTTTAAATGCTGATACGTCAAATCCTTCTAGAAACGAAAATGCTGACCTGCAGGAATTTAAAT
TCAACTATTTTTCGTATATGCACACTCTAGATGGCAAATCGGTGATGTCAATCAATAATTTGTAATTAAATACTAGTAAC
AAATTATCCGATACTGAGCAAATTGACAACGTGTGAAATATGTATATGACCCTTATCATCTAACACTATTTCCGAAGGCT
AAGGGCTGTGGGTTAGGATTATTTCCTTCATCTAGGCTTGAGCATATTAGAATATTAGTGATAGCTATTGCAATAGGCGG
AATGTTACCAGTCAATTAGATTTAGAATAGTGGCTTGCTTTATTTTACCATCCGTATTTCTATGAGAGGACGAAGATGAA
GAAAACTTG

>ucsf_hc.01_1.G186AR.00156
TTCTCCATGGGAAATAATGGGACGCGCAGGTAGGACAACCCGAGACCAGGGTCAATGCGCGGTGACAGGAGAGAGATCGA
TCAGAAATTTCGCGATGGATGCCTGATATGCGTGATGATGTTCGGCGGAGCTAAGGAAAATGCCAATTGCCGTTTTGGGA
CCAGACGGCGCCAAGCGCGTATCTACGCCGCGGATGCAGCGGTATTACACAGCATCTTCAGCCCCAGAAAACATCGAAAC
TCAAGACAACTTGAGCAAAGTCGTTGTTTTATGATCGATGCCTGCAACTCGATCGCCGGGTCCTTCCAGCGCCTGCATGA
ATCCAGAAGATTGAGTTTGACCAAGCCGGAAAACACACGCTAGAAGAAGCCATGGAAGCTGTTCCCCACCACAGTATGAG
TCGGCCAGTCAGAGACCACTTATTAGACACAATTCCCGGGCGTTTCACGATACGAGTATGTTACATCGGGTTTCTAAATA
GGGTCGAAAATGCTTCTATTGAAAATCTCACATACAGAGTTGCTTTTCTGGAGGGAATTCATGTTCGTGACAAAGGGCGG
GAATGCGTGTAAAAATCCGAAGATGTAACTATTTGATTTGACTGCTGGAGAAGGAATCCATCAGTGGCATGTACGGAC

>ucsf_hc.01_1.G186AR.00157
GCAGGCATCGATCATAAAACAACGACTTTGCTCAAGTTGTCTTGAGTTTCGATGTTTTCTGGGGCTGAAGATGCTGTGTA
ATACCGCTGCATCCGCGGCGTAGATACGCGCTTGGCGCCGTCTGGTCCCAAAACGGCAATTGGCATTTTCCTTAGCTCCG
CCGAACATCATCACGCATATCAGGCATCCATCGCGAAATTTCTGATCGATCTCTCTCCTGTCACCGCGCATTGACCCTGG
TCTCGGGTTGTCCTATCAAAGGTTGTCGAATTGTGCTCCCCGTGATACATTGTTAGCTTATCAATCGGCATTGTGAGTGA
GTGAGTGAGTGACCTGGTCTGTTTCGCAGTTCACAACTTGCCGAAAAGCAACGTCTCGGAAAGCGGGGAGTTTGTGTTAC
CTACCTACCTGCGCGTCCCATTATTTCCCATGGAGAAGTCTGCACGACGAAAGGGTGGGAGTATGAGACATTCGAAGGCG
AATGCGCGCCGGAAGGTTGCCAGCATATTAACCGAGGATAGCGACAGAGAAATCCCTTCCCGTCCAAAGAATTCCATCGA
AGCCAAAGACCAGACCCATACCCCCACCCAACAAGAAGACACGTCGGAAAGTTCAGATGGAATGGCGACACCTTCTCCCA
CACCCCCGGGGATGAATGGTCACGCCGATGATCAACGCGATACCCCAATTGTTAGCAATCGAACCAGGATGGGGAGAAAA
GCATCGTCGCCCATGGCACCGGCGTTCATGGTCTCCGCGCCCGGCAAGGTCATTGTCTTCGGAGAACATGCCGTCGTGCA
TGGTAGGCGGGCTATAGCCGCTGCCATATCCCTCCGTTCTTACCTTCTTGTTACTACTTTATCAAAGTCGCATCGCACCA
TTACGCTTAATTTCAGGGATATTGAATTGGATCACACATGGGATATTGATTCGCTTCCCTGGGACTTATTCCATCACCCA
TCCAAGAAAAAATTCTACCACAGTTCTGTCACCTCTCTTGACACTGAGCTGCTTGAAGCTATACAACCACATATCGCAGA
CATATCTATTGGCAAACCAGATGAGGTGCGGAAGATCCACCAAAGCTCAGCAACTGCTTTCCTATATCTCTTTCTCTCCC
TCAGCTCCCCACAGACTCATGCCGCAGTGTACACACTACGATCAACCATCCCCATTGGTGCTGGATTAGGGAGCAGTGCA
AGTATAGCTGTCTGTCTTAGCGCAGCTCTCCTGTTACAGATACGTATTCTAGCAGGTCCACATCAAGATCAGCTGCCTGA
AGAGGCAGAAACCCAGATTGAGCGAATAAACAAGTGGGCGTTCGTTGGTGAAATGTGCATACACGGCAACCCAAGTGGTG
TGGATAATACTGTGTCAGCTGGTGGGAAAGCCGTCATATTTAGAAGAGGAGATTATTCCAAACCGCCCTCCGTGACTCCC
ATACTTGATTTCCCCGAACTCCCTCTCCTCCTTGTCAATTCGCGCCAGCCACGGTCCACTTCAGTTGAGGTTGCGAAAGT
TGCCAACTTTTGCAAAGCACACCCTGCCGTTTCTGAATCGATACTCGAAGCCATAGATCAGGTTACAGAATCTGCCAGCA
ACCTCATCCAGTCCGGGCGCTTTGATAAAAGCTCCAGCGAGGCGATCGATCATTTTGGCGAGCTATTCCGCATCAACCAT
GGCCTCCTCGTTTCACTCGGAGTATCTCATCCCCGCCTTGAGCGCATCCGAGAATTAGTTGACCACACCGGCTCAGGCTG
GACGAAACTTACAGGTGCTGGCGGCGGTGGTTGCGCGATAACATTGCTGAGAACAAACATAGACCCAGCAGCATTAAAGC
GCCTAGAAAAAACACTAGACGACGAAGGATTTGAGCGCTATGAAACCATTCTGGGTGGCCATGGTATTGGAGTGCTGTGG
CCTGCTGTACTGAAGAATGGAACAGACGAGGAAGGTGGGGAGGAGATTGACCAACAAAAATTCGAGAATGCGGTTGGGAA
CGCTGGGATTGAACGTTTAGTGGGTGTGGGTGAGCATGAGAAGCGAGAGGGCTGGAAATTCTGGAAGCGTGGAAGCAATG
CGAACTAGTTTCGTGTCCTCTCCAGCGAAGCAGCTTTTTCTCTATCCAGAATTTTCTTTTGTTTCTTTTGTTTCTTTTCT
TGTTATCCTCCAGAGTGGCCGGCTTCACTTCTGCACAGGATTTATTGCAATACCCGATCGACAATCGTATGTTTTCCCTG
TCGAAACCCTTCCTTGGGACCTCATCCGTCCCCTACCACCTCTCGAACTCCTATAAATCTCGAACACCACCCTCGAACGC
GCCATCGCTTATGTCGCACCCGCATTTCCGGGATTCTGTTATTTCTGCCTACGAGTATTAATTGCTTTTATCAAAGCGAT
TTCTCCACCCGCGACTCGACTCTCTGAAGAATAATAATACCCCCAGAGTTCAATCCAGATCAGAGAGCATGAGAGCAATC
TCGGGTTCGTTTTTATCAATTCTTCTCCCTTGATTTTATACCAATCGACACTATTTAATCATGAGTTACCTCTATACTTT
ATCTATTATGGCTCAAAAAAATTTTTTCTTACACAGGCAGTGCTTCTACTCATTGCTTCTATATTTTTCACCTCCTTCCT
CCGATGTCGTTTATAAAAATTATATGTTGCTAAATTAATACCTGTGCTGTGATGTGTTATCATCGCCCTTCTACGCACTG
TTTATATATGTAGCGTTTTTGGCCAAAGCAGTATTCGTTTCCATAAACATCCTTATCCTGGTCAATACTGGATGTTATCT
GTAAGAGGGTTTAACCTTGGTTGGTTGTTATGATCTATCTAACAGCTAGCGGCAACTAATATATGTGTGTGTGGGTCAAA
TAGGGTAGGGCTTGTGTAGGACCTCAAACATCCCTATGCTACACAGGCAAACTAGCCCACGCAGCCACAAAAACGCCCAA
ATCATTCAAATCTGCAATAAAAATTAATTACAAAAACTGGTATCAACGGTATTTCGGATATAACCATAACCATAACTCTG
TGGTATCAATGATATCACGGATATAACCATACTGATAACCAAGAGTGACGGAATGATAACAATAAAAATCAACAAAATAT
GAGATCTTGCGGTGTTAGGATGACTGGGGATACAGTAAGAGTGGATTTATATTTTTATTGCATGTTTTATACTGTAATTT
CATATGTTTTCAGCCTAATCCTTATGGGAAACTAGATGCCACAGAGTATTGTTATATCCGTGATATTGTTGATACCACGG
GGTTATGGTTATTGGCATTGTAGGCACTGGGGCCTGACATCATAGTCATCAGGCACAGGGCATCAGGCATCATATAGAGG
TATTTCCATCGTTTTGGCGTC

>ucsf_hc.01_1.G186AR.00158
AACCCTCTTACAGGTTATGAAGCCCTTGCACTTCTATGAAGCAATAACTTGCAATAATCTCTTTAATAACTACTTCTTTT
GCAAAATAATCTCTTCTTCTATTCATTTTGATACCCTGATACCTTCAACGACAAATCAAATGCCAGTCAGTACGCAAGCA
ACCAACTGTGAAGAAACACCAGAGAACCAGAGAACCCCTGACACCTTTCCAGCATCAATAATCACTCAAGGATAAGAATA
CCAAGATCCTATACATATCATCACTGAGAACATCAACTCTGTGATAGAGAACATGTTTTAAACCCCTGAAATGAGCGGGA
TGCCATGGGATTCAGAGGTTGGATTTCATGAGAGACTTTTGCCTCCTATATGAAGAGAGCTGCTGTGATACACCATTATG
AGAGAATAATATTGCCTTCTAGTTGGAGAGAACCCCTGTGGTATTGGAATTCAATATTGTGAGAGAATAATGATAATGCT
GTGGGATTCAAAGGTTGGATTTCATGAGAGAAATGATGATGCCAATACCGACGCCAAAACGATGGAAATACCTCTATATG
ATGCCTGATGCCCTGTGCCTGATGACTATGATGTCAGGCCCCAGTGCCTACAATGCCAATAACCATAACCCCGTGGTATC
AACAATATCACGGATATAACAATACTCTGTGGCATCTAGTTTCCCATAAGGATTAGGCTGAAAACATATGAAATTACAGT
ATAAAACATGCAATAAAAATATAAATCCACTCTTACTGTATCCCCAGTCATCCTAACACCGCAAGATCTCATATTTTGTT
GATTTTTATTGTTATCATTCCGTCACTCTTGGTTATCAGTATGGTTATATCCGTGATATCATTGATACCACAGAGTTATG
GTTATGGTTATATCCGAAATACCGTTGATACCAGTTTTTGTAATTAATTTTTATTGCAGATTTGAATGATTTGGGCGTTT
TTGTGGCTGCGTGGGCTAGTTTGCCTGTGTAGCATAGGGATGTTTGAGGTCCTACACAAGCCCTACCCTATTTGACCCAC
ACACACATATATTAGTTGCCGCTAGCTGTTAGAT

>ucsf_hc.01_1.G186AR.00159
GTGCCTTCTATTGTTCCTGTGTTGATGATATATTGTCGATCCATCCATCTCCTTTGTTCGCTAGATGCCGGGAATCCATT
GTGCCGGATCATCTATCTTCTCTCACCCATCCAGATAGCGGCCGCAGAGGGGAACAATTCCACCAGCTCATCTGCCAGCG
GCCTTAGATAACCTCTCCAACTTGCACAATCAGGAACCCCCGCATGAGGTGCTTCTCTGGATTTTGCCTGGTTGGCATGG
CTGTTTGAGATCTTCCCATTGTCCCCTTCGAAGGACGCTGTTAGATCCTATTCATACATATACTATCCGCGCACATCCCA
TATAACTTGAGCCCTCTACAACTATCTAATTCCCATTGTTTCCCGCTTCTCCCTGATTTAGCAATCAAATATCAATCACC
TACTCCATATAAATACCTTGCATCTCACAAAACGAAAAAGAAAAAAGACAAAAAGAGCAAAAAGGGCACCCGAAAATGAG
CAAATATTCCACCCCAACCTGGGCCTCCATAACCCCTATCCCGCTCGATGATGGTTCAACTTACTATGACAATGACGGCC
CAGGGCAGCAACAAGAAAGCGCGAGTGGAAATGGGACGTACCCGCTCGCCACAATCGCCTACGCGCCCGAGTACGAAGAG
GCAACCTCGTACCTGCGGGCTGTTATGGCGGAAAATGAAATGTCAGAGCGCGCGCTGGAGCTGACGGGGGATGTGATCTT
GATGAATCCGGCGCATTATACGGTTTGGCTATACAGAGCTAAGATTCTCGAGGCATTGAAGAAGGATCTTAACGAGGAGC
TTGCATGGGTTAATAAACTCGCATTGCAGTATTTGAAGAATTATCAAATATGGCACCACCGCCAACTAATCATGTCCAAC
TCCCAATCATTCCCAACCCTCCCAGCCAACGAACAGCAATTCCTCATGCAGATGCTCGCGCTTGACTCCAAAAACTACCA
CGTCTGGACCTACCGCCACTGGCTGGTCCGCCACTTCAAGCTCTGGGACCACCCGCAGGAACTGGCCGACGTCGAAGCAC
TCATCGACCAAGACGTCCGCAACAACTCCGCCTGGAACCACCGGTGGACGCTGAAATTCGGCCCGCGCGGCGCCGTCGAT
AGTGGCATGCCGCTCGGCGTCGACGACGACGACGACGACGAACGGCGCAGCTGCCACAACAAGGGAAGCCTCATCGTCGT
GGACGAAGAGCTCATCGATGCCGAGCTTGCGTATGCGAAGGCCAAAATCCTCCTCGCGCCCGAGAACAAGAGTCCCTGGG
CCTACGCGCGGGGTGTTCTGCTGGCTGCGGGGAGGCCGTTAGCGGAGCTTAAGGGGTTTGCGGCCAAGTTTGTTTTGGAG
GAGGTGGCGGAGGTGGAGGGCGATGGGGCTGTTGCTGCGTGGCGGGTTAAGAGCAGCTTGGCCCTAGAGTGGTTGGCGGA
TGTATATACCCAGGAGGCGGAGGAGGAGGAGGGGGAGGAAAGGGACGCGGAGGAAGAGAAGAAGGAGAAGAAGAAAAAGG
CCGAGGCGGCTAGAATGCTTACGCTGCTGAAGGATAAGTATGACCCGATCCGCAGTAATTACTGGGCTTATCGCCTTCGG
ATGCTTGATGGGGAGTCCGTTGCGGTGGCCTAAGAGGTTTGCTTCGATATGCGAAAAACCAGTCACGGGCTCAGCATGTG
TCCGGAAGGGCTTGTTGTTGTTGGTTGTTTTTTTTTATGTTTCTTTTTTGGAAACAAGTTGCTCAGAGTAAGACATGACA
TTACGGTATGCGAACAAGAATGATAACTTTATGAAAAGGAAGTCATGAACATGAAAAATAATGAAATGTACTGTTTTGTT
TTATTAACATTAGATGCCAGAACATCTTTTCTATCATCCTTTTTTATTTTCCGTTTTGGGACATCCCACGCAAGAAAGGT
GCATTACATTACGTCTTTGAATGAGAAAGAAAAGAAGAGAAAAGAAAAGAAAAGAAAAGAAAAGAAAAAGAGAAATACGC
CCATGTCTAACTTACTCCCAACACCCAGTCCCGCAAGACACAATACCTTATACGAAAACGCACAAAGAAAGTAAGAAAGA
AACCCTTCATCCGCTCTCAGCGCCCCAGCCGTTATTAAGCCGCTCTCGGTATTCCGCAGCCACTTCAAGGGTAATATTGC
TCCCGCCACAAACAACGACAACCACACGGGTCTCCGGCCCGAAGCCCGGGATGACCTGCGCAAGTCTCGACGGCAGCGCA
CCACCACCACCACCACCACCACCGCCCACAGGGCCCCCATTCACATGGCCATCGACATGACCATTCGCATCCCCCCCAGG
CTTTGCACCCGCCACCACCCCCTCCGCACAAACCCCACAGGCAAGCTCAACCAGCAAGCGATGCTCATCGACCAGGCGCA
ACACGCCCCTCGCGGCCTCCGCATCGTCCATCACAAAGTTACGCACCCTCATACCGGCGGGGGGGAAGAGGACGTTGCGC
AGCGTGCGCTCCGCCACGCGCATGGCGGCCAGCGACGTGGCCATTGACGACACGCCGGGCAGCGACACCAGCGCGCGCTT
CTCGACCGCCTTCGCAAGCGACTCCGCGCCCCGCGTCTCCAGCGCGAGGATCTGCACGTCGCGGCTGGCCCCGTCGTCAC
CATCACCAGCACCAGCACCAGAACCAGAAGCACCAGCACCGCGCAACAGCCGCTCGATCCCCAGCATGATGCCATTCATC
AGCCCGCCGCCGCCGACGCTGCACACGACGGCGTCGGCCGCGAAAGCACGCCCGCTCGCATCCGGGGGCAGCTGCACGGC
CAGCTCGTCGACCATGGAGCTGACGCCCTCCC

>ucsf_hc.01_1.G186AR.00160
ACACCCAATTCTATAACTATACGGTGAGCTGTAGGCTGCAGACAGGCATACTCTGAGCCTCTCTCTACTTCCAGCTTATC
TTCTCTGATCTTCTTGTGCTCAGTGCTTCTCTTCACCTCTGTTATATCTGCTTCTTCTCTTTGCTTTTCCCATGTCCATT
ACTTGCTCTTTCTTATCTTTATCTCTCATCACTCTCTTCACACTGGATATTGTCAATGTTCTGAAGAAGTCAGCTCCCTC
TCAGTTCTTCTATAAAACAATAATTGAGGTTTTAATATAAGTTCCAACTATTTCCTTATATCCGCGTATTATTGTATTTA
GCATTCCATCATATAGTATGTATATATCCTGGTATATACTCTAACACATATACAGCCTTACACCCACCTACACCTACTCC
ATATATCCCTACGCATCATCTCTCCATCATCTCTCCATCTCGGCCGATTCTCCTCTCCCGCAAGATTCCCGGAAAACGCT
TTGCCGCGCAGCCAACCTGGCCCAAGTGGCCCCACCAAGCTTCCCGCGGGAAACCACCCCACCCACCCGCTGCTTCCCCG
GCCCGGTCTGGGCCCCGGGTATTGCAGGGAACCGTACGGTACGGTTCCGGTTACTGCTGGTGCGGGTAACGTAGCGCCCA
ACAACCGTCACGATGTTCCTCTCCTCCAACAGGAACAGGAACAGGTACATACACAGATACCAGCAACGCTCTGATGCCGT
GGTTCCGCGCCGGAATCCCGTTGCGGCGGATCGGGAAACCCACCGCCGGAGAGGGCTTTTGGCGGGAGTTAAATACCGGC
GAAGGAGCCAGGTAGGGTGCAGGCTGGAGAGAGGGAGACCACACACGCCCTTTGACATCGCTGCTGGCATTAGGGACAGG
GGGGGATAGATACATAGATATATTGATATAATCTATATATACACCTCTCTATATCTCACTCTCTGCATCGGACATACAAC
TTGAAGATACGTCGAAGATACCTCCTTGTCGACCGTCCTTGAATCTACATACATACCACTCTGCAGGATGGGCAGCTACG
GCGAGCCGCTGCTCGAGGAGATGCACTCCCCGCCGTGGGATCCCAAGTTGCCGCCGAAGCCATGGACGGAGACACCGCTG
ATTGAGTCGGAGCCGCTGTCGAGGCTGGCTGGATGCCGCATATTCCTCAAACTCGAGAACCTGCAGCCGGGCGGCTCTTT
CAAGTCACGCGCCATGGGCAACCTGATCCTCCACCACCTCTCCCGCCCTGCCAACCACAACAAAAACCTCCACTTCTTCA
TCCCCTCCGGCGGCAACGCCGGCATCGCCGCCGTCACCGCCGCCCGCGCCCTCGGCTACCCCTGCACCGTCGTCGTGCCC
ACCTACACCTCGCCCATGATGCTGCAGCGCCTGCAGGCCGCCGGTGCCATCACCGTCCCGCACGGCGCCAACATCGACGT
CGCCGCCGCCCACATGCGCGACGTGCTCATGGCCCAGATGCAGGGCGCCGTCGGCCCGGACGGCCGTGAGCTCGTCGCTG
TCGAGCTGCACCCCTTCGACCACGAGGCTATCTGGGAGGGCGTCAGCTCCATGGTCGACGAGCTGGCCGTGCAGCTGCCC
CCGGATGCGAGCGGGCGTGCTTTCGCGGCCGACGCCGTCGTGTGCAGCGTCGGCGGCGGCGGGCTGATGAATGGCATCAT
GCTGGGGATCGAGCGGCTGTTGCGCGGTGCTGGTGCTTCTGGTTCTGGTGCTGGTGCTGGTGATGGTGACGACGGGGCCA
GCCGCGACGTGCAGATCCTCGCGCTGGAGACGCGGGGCGCGGAGTCGCTTGCGAAGGCGGTCGAGAAGCGCGCGCTGGTG
TCGCTGCCCGGCGTGTCGTCAATGGCCACGTCGCTGGCCGCCATGCGCGTGGCGGAGCGCACGCTGCGCAACGTCCTCTT
CCCCCCCGCCGGTATGAGGGTGCGTAACTTTGTGATGGACGATGCGGAGGCCGCGAGGGGCGTGTTGCGCCTGGTCGATG
AGCATCGCTTGCTGGTTGAGCTTGCCTGTGGGGT

>ucsf_hc.01_1.G186AR.00161
CATTGGGAGAGCTTGCTCTCAGCATTGCTCCACCACTTGAGCAGGGCCTCTCTTCACTGAGCTGTCTGATCGATGTACTG
TACATATGCCGCTGACTGAGAGTGGGGCTTCCAGTCCATGAGCAGGGGCAGCTGTTGGTGAGGCAGCTTTGCTTCGCCAG
TCGGTCTGCCTCCTCATTACCCTCAATCCCCATGGCCTGGAGCCTATATATATATATATCTTGGTAGATGCACTCTATCT
ATTATTTCTCAGATACTTCATGAAGGTCAAGCGTGTTATCCATCCATAAAACCAACCAGCCAGCCGGCGGCTACCATCTA
CTGTGGCATATTCCGAGCCAATCCAAAACCAAACTGGTAACCAGCTGCCCCTGCAATCATGGACATGCTGTTCGACGATA
CCGAGGCCGAGAAGGCAGAACGCACCACTCTGCTTAATGACCTTGATGCCCTTGTGGAAGGCCAACCATACTCAAGAGCA
CTCTGGGCATGTCTGCGTTTGGCCGATCTTGTCTGTCTACGGCTCATCGTTACGCGTGTTAGGCACAGTGGGCCCCTCTA
TCTAACCGGCTTGGAGACCGCCGTCCGGGATAGCAAACTAGTGTCCTACTGGAAGCAACAAACGCAGGATGCCAGCCGAG
CCAGTTCAGAAGCTGCTGCTGAAGTCCCCTCTCAAGCCAGTTCTCCAGGTCAACCAAAGATGCCCGATTCTCCCGGTACT
CCATCAGGCTGGCCTCACAAGCGACAACGGACTTCCGGGATGGTGGTCCAGGTGAGAGATAAGATACAACACGATCTTTG
CCGCCAACGCGATAACAACAAGTGTGTAATCACACAATCCGGCGATCCCATCGAAGTGGCTCACATTGTCCCATTTGCCA
TGCGCGATCTACAAAGCCTGGAAGCAAGAGCTGAACGCTTCAATCCCTGGAATGTCTTAAAGCACTTCTGGGCTGAGGAA
AAGGTCAATCAGACTCTGACGAATCTCTTTTGTCACCCCATGCTACAGGCAAGCTACTTNNNNNNNNNNNNNNNNNNNNN
NNNNNNNNNNNNNNNNNNNNNNNNNNNNNNNNNNNNNNNNNNNNNNNNNNNNNNNNNNNNNNNNNNNNNNNNNNNNNNNG
GGCCTATGGAATGTGCCAACTCAGCTGCCTATCTCCACCGGCGATCATATTGTCTTAGAAACCAGCGACCCTGTCAATCT
CCCGCTCCCGGAGAGCAACTTGCTGGAACTTCACTGGTTTTTGCAGCGTGTTGCTGCCATGGCTGGTGGTGCAGAACCCC
AAGACAAAACTTGTAAAACCGACGATGAGGATGGTGGAGATTCTGATGTATCTAGCTTGTCCATTCCACCAAAATCCACC
GTGCCGATGTCGAATGGCGCCGGGTCTCCATTCCCATTGGTTCCATGACATCTCTGATGCGCTTCGCTCCCATGCTTAGC
TAGTCATACGAGTATGAATGTGATGAATGTGTATATCATATTGGGCGTTTTCATATGGCGGTCGGGGGTTTGTTTGATGT
TTGAGAGCCTCTACTAAGCTACAGTTTGTCCTCTGCGTGTTTCCTCCCCGTGCATATTTTATTCCCCTATTCTGTATTTT
TTCCCCCGCCTCAAAGCCGTACCGGTACGATTATTTATTTGATTTTTACTGTCCTCTGATACACACTTATGCTGGGATGT
TTACTTTTTTTTTTCCCCAGAAGTGGATGCACAGTTTTGGAGACTGAGCCTTTTCAAGAGTTGCTATCTGAATTCTGTTC
TCTTTCATATGATGTACATGTACATACATAGAGATCTCTTCAGCGTAGCACGTCCTCATATAAGCCCTTCAAGAGGCTCC
AAAGGCGCAGGCGTTGCCCACACCCCTTCTAAGATGTTAAACAAATACATACATACATACATACATACATACATACATAC
ATATGCTGGGATGTCACTGCAGACTTTACTTCAAGTTTGATTTTACCACGCTTGATACCTCGCTTTCCGCAACAATCTTC
AATCTTCTATGTTCCAATAAAAAAAAAAAAAAAAGCTAAGCTTCGCGAGGACACACAATGTTCAAGTACTAGTAGTTGAA
GCCAACCGAACCCTCCAACAACCATTTCGCAGACCAAACCAAACCCTTCGCCGAGCGACAGACCCTGACCCTTTGCCTAC
GTCTAACTGGGGGATCCATACCGGGGCCATTTTGGCTTCTGGCAGCGGAGAGCTGGGAGGTGGGCGTGATGAGGCAACAT
GATGAGGTTGAAACAGAGCAATGTGATTTGAGTATTATTTTCCTCTGGCTGAAGGAAGGCAGGAAGGGAGTGAGAAAATG
AAAAAAAAAAAAAAAAAAAGCTGAGACTGACTGAAAAAAAAAACAC

>ucsf_hc.01_1.G186AR.00162
TGCAACCTGGCTCACAAGGTGCTCTGACAACGATGCTTGAATCTGGGCTGCGCACTGCTTCCAGAGCGGCGAGGTTTGCC
AGGGGGCCCGAGCGAATCTGGGTATGTTCGCCATGTCGAAACGCGCTTCTGCGGAAATCGCAATCACAATCGCAATCGCA
ATCGCGCGGCCTCAGCACGGCGCCGTCGCGAGATCCCGACAAGAAGCCATTTTATGTTACCACGCCGATATTCTACGTCA
ATGCCGCTCCCCATGTGGGCCATCTGTATACCATGATACTCGCGGACGTTTTGAAACGGTGGCAGATTCTGCTTGGGAAT
ACGGACGCGAAGCTCCTTACGGGCACGGATGAGCATGGCTTGAAGATTCAACAAGCTGCAGCGGCACTTGGGGTGACGCC
GCAAGCGCTATGCGACCAGAACTGCAAAACGTTCCAGAATCTTGCTAGGAAGGGGAATGTGGGCTACGATCACTTTATAC
GGACGACGGACGCAGAGCACAAGGAGGCGGTGCGATACTTTTGGGACATGCTTAACCACCGCGGCTATATTTATACGTCG
AAGCATGAAGGATGGTATTCTGTCAGCGACGAGGCGTTCTACCCCCCCTCAGCCGTCCAGCCGACCCTAGACCCGTCCAC
GGGGCGCAAAATCATTACGTCTATAGAAACCGGGAAGGAAGTGCAGTGGGCCTCGGAGGAGAACTACCATTTCCGGCTCT
CTGCTTTCCAGGAGCCGCTGCTCGAGCATTTCAGGAAGAACCCCGACTTCATCACGCCGAGGAACTACATGGACGGCATT
GTCAGCGCTGTCACGTCGGGATTGCAAGACCTGTCAATATCGAGACCCGCCAGCAGGCTGAAGTGGGGGATCCCTGTGCC
ATACGACGAGTCGCAGGTCATCTACGTCTGGCTGGATGCACTGGTGAACTACATCACGTATGCGGGATATCCGTTCCCGC
CCGGCGCGCAGTCGATATGGCCGGCGGATGTGCAGGTGGTTGGGAAAGATATACTCCGATTCCACTGCATATACTGGCCC
GCGTTCCTGATGGCGGTGGGCCTCCCGCTCCCGCGCCGGATCCTGGCACACGGGCACTGGACCATCAACCACGAGAAAAT
GTCCAAGTCCACGGGCAACGTGGTCAACCCGCACTTCGCCATGGAGCGCTTCGGCGTGGACGCGATGCGCTTCTACCTCA
CGATCGACGGCGCGCAAACGTCCGACTCTGACTACGAGAACTCGTATATTGTCGAGAGGTACAAGAAGGGCCTGCAGTGG
GGCATTGGGAACCTGGCCAGCCGGCTACTGCGGGGGAAGAAGTGGAGCGTGCGGGACAGCGTCGTGCTGGCGGCGCAGGG
CGGGTTGGCGCGGGACAAACACCATGAGCTTCTTGAGGTGATGCCGGGGCGAGTCAAGGCGGAGATGGAGCAGCTCGACC
CGCGCAGGGCGCTGAACAGCATCATGGAGATCATATACCAGACAAACAAATACTTCCACGACATGCAGCCATGGTCCCTC
GTGAACTCCCAAACGCAACCCCAAACGCAACCCCAAAACCCCACCCTGAGCAGCGCGCTGTACACCACGGCAGAATCGCT
CCGCATCGCGGGGATCCTGCTGCAGCCGTTCATGCCGCACAAGGCGGCCGAGCTGCTGGACATGCTCGGGGTCGCGCGGG
ACGCGCGCAGGCGCAGCTTCGCCGCCGCCAGACTCGGGGCGGACGGTGACTACGGGGTACCGCTGGTGGATCTCAAGCAG
GGAACGACGGGCACGCTGTTCCCGCCGCTGATAAGCGAGGCGTGAGTGAATGGGTGGGTGGGTGAGTGGCGGTGTTTTTA
CATGCGAGTCAACCCGTGCGATGGGTTAGGAGGAAAAGTTGAAGAGAAAGAAGAGAGAGAGAGAGAGAGAGAGAGAGAGA
GAGAGAGAGAGAGAGAGAGAGAAGCCAGAGTCGAGAATGATACCGATAACGACGAGAGTCAGCCGAACCCCCGTCTGTTT
TCACTTTTTACAGTCTCTGCTCATTCAGAATATAATTCTGTATATATATACAGTACACAGTCTTCTTTTAAGCAATGTAG
AATCGAATCGTCCATCTCAAGATATACCTATACTT

>ucsf_hc.01_1.G186AR.00163
GCCATTCCAAGTCAAGTCAACTCTGCTGTTCGTTGCCTACGGCTTGATCTCTGCTGGATGCCTCTGCCTACCAGAAGCTT
GCAATATTCTTATTTACCCCCTGCTCTCCCACCGATGAGTAAAATCAACTGACCGAAATCACACCCGCTTCGTCCACCAT
GGCGCAGGCGGCAGAGGATGCCATCAAGATATCCATCGAGGCCGCCACAGCCTTCGTCCAATCTTTCTACCCCGCCCTGC
AGTCCGCCCGAGACACCATCGCCTCCTTCTACGCCCCAACCCCAGTCCTCTCCAAACTCCTCTTCAACGGCAACATCGTT
GCAGATGGCCCCTCCGTCCAGGAAATCTTCACGAACCAAATGCCCCCCACCCGCTATGACATCCAGTCCTACGATTGCCA
GATCATCAATACGAATTACCCCGCGCTGCCTGCGTCGTCATCATCCGCCGTAACTGCAGCTTCGGCAGCGAGGAACATGT
CCATTCTGGTCCTTGTGAATGGGTCTGTGAGGTTTGGGGTGGAGGTGGAGCCTGGTGATTCGACGAATCGGAGGTTCAGT
GAGACGTTTGTTCTTGTACCGAATGCTGCCGCCGCCGCTGCTGCTGCTGCTACTGGCGGGGCCCCGAAAGAGAGGGAGCA
GGAGAAACGTTGGTTGATACAGAGTCAGAATTTCAGGCTGGTTGGGTGAGTGTGGATGTGTGGATGGGAGGAGAGGTGAC
CTAGTTTACGGATTTCGACGGGCTTATATACTTTACGAGCTGTGGCTGCGACAAGATCTGGGGCTACCTGATCTGCGAGA
CGGCTTTGTGTAGTTTGTTGCGAAGTGGATACGAGAAGGGAATACAAGAGGGAAGAAGATACGGTGGGAAATATCAAGGG
GCAATTTTTCCACTAGATCTTGTTGTACCCCGACAACCCTGCTGGAACCGGAATATATAACATGGAATGCCAACGTGGAA
TTCCAACGGGAGATGAATCAACAAAACAAAACTATGTATATATACGGCTCAACCACCAACACTATCGCGTTGAATGTCTC
AAATTCGCCTTCACGCGTTCGACCAGATCATCCCTTGACGCAGTCGAACTGGGCAGGAGACCGCGCTGTGCGAAGGAAAA
TTGGATAAGTTAGATGGGACGCTTTACCAAAATACAAACTGCATCCAGGACTTATTTGGGGGCAATGGAGAGCAGAAATG
ATAGCCGAAATTGGATCTGTGCATACCGAACTCAGCCACCGTCTCAGCTCCTCTGTCGTCCAGTCTTCTGGGTCTTGGGG
GGATGGATTAGCAAAGGGCGATAATACAGTTAAGTTACCCGGCATCAAAAAGAGAAAAAACAACATACTCCCTGCCGGGT
CTGGTTCTGCGGGAAACATATCGCCACCCCAGATGCTCCATACTGCTGCGGCTGTTACAATGCCGGCGAATCCTGCCAAT
ACGGTCAGCCAAGCAGCCGTGGGATGATTTATCTTGATGTTTGCATTTACCAAGGAATAGATTCTATCGAGCATTAGAAA
TTAGCATGTGGAGTATAATTGCATCTCATAGTATGTTTTGGGTACTAGTTAACTATACCTTTGAATTCAAAGCTTTATCT
AATGGGGTAGGCATCTCGGCTGCTGTATTTCCTTGTTTCCTTGTATAGCATATATATTCATAAGGCACC

>ucsf_hc.01_1.G186AR.00164
TGTCCTTTTGAATAATACTACATATACATGCGGGAATGAGTTTATGTAGCTGGGTGGCGATAGCAATGCTAAGCTGATAT
ACTTTTGGTGCCTTATGAATATATATGCTATACAAGGAAACAAGGAAATACAGCAGCCGAGATGCCTACCCCATTAGATA
AAGCTTTGAATTCAAAGAATCTATTCCTTGGATTCGCCGGCATTGTAACAGCCGCAGCAGTATGGAGCATCTGGGGTGGC
GATATGTTTCCCGCAGAACCAGACCCGGCAGGGAACCCAGAAGACTGGACGACAGAGGAGCTGAGACGGTGGCTGAGTTC
GCGCGGTCTCCTGCCCAGTTCGACTGCGTCAAGGGATGATCTGGTCGAACGCGTGAAGGCGAATTTGAGACATTCAACGC
GATAGTGTTGGTGGTTGAGCCGTATATATACATAGTTTTGTTTTGTTGATTCATCTCCCGTTGGAATTCCACGTTGGCAT
TCCATGTTATATATTCCGGTTCCAGCAGGGTTGTCGGGGTACAACAAGATCTAGTGGAAAAATTGCCCCTTGATATTTCC
CACCGTATCTTCTTCCCTCTTGTATTCCCTTCTCGTATCCACTTCGCAACAAACTACACAAAGCCGTCTCGCAGATCAGG
TAGCCCCAGATCTTGTCGCAGCCACAGCTCGTAAAGTATATAAGCCCGTCGAAATCCGTAAACTAGGTCACCTCTCCTCC
CATCCACACATCCACACTCACCCAACCAGCCTGAAATTCTGACTCTGTATCAACCAACGTTTCTCCTGCTCCCTCTCTTT
CGGGGCCCCGCCAGTAGCAGCAGCAGCAGCGGCGGCGGCAGCATTCGGTACAAGAACAAACGTCTCACTGAACCTCCGAT
TCGTCGAATCACCAGGCTCCACCTCCACCCCAAACCTCACAGACCCATTCACAAGGACCAGAATGGACATGTTCCTCGCT
GCCGAAGCTGCAGTTACGGCGGATGATGACGACGCAGGCAGCGCGGGGTAATTCGTATTGATGATCTGGCAATCGTAGGA
CTGGATGTCATAGCGGGTGGGGGGCATTTGGTTCGTGAAGATTTCCTGGACGGAGGGGCCATCTGCAACGATGTTGCCGT
TGAAGAGGAGTTTGGAGAGGACTGGGGTTGGGGCGTAGAAGGAGGCGATGGTGTCTCGGGCGGACTGCAGGGCGGGGTAG
AAAGATTGGACGAAGGCTGTGGCGGCCTCGATGGATATCTTGATGGCATCCTCTGCCGCCTGCGCCATGGTGGACGAAGC
GGGTGTGATTTCGGTCAGTTGATTTTACTCATCGGTGG

>ucsf_hc.01_1.G186AR.00165
AACAGCAGAGGCCAGACTGGGTTGAAGAAGCTCTGAGAGACAGACTGCCATCGCACCTCCATCTCCCATATCCAACCTCA
CTCACCGATTCACGCCGCCCACCATGCCTAGCGAAGTCTCAGATATCAAGCAGTTCATCGAGATCTGCCGGCGGAAGGAT
GCTTCATCTGCCCGTATCAAGCGCAACCGCAAGACTTCCCAGATCAAGTTCAAGGTCCGGTGCCAACGATTCCTCTACAC
CCTCGTCCTAAAGGATTCCGACAAGGCAGACAAGCTCAAGCAGAGTCTACCGCCCTCTCTCAAAATCGCGGATGTCTCCA
AGGGAAGCAAGAAGTCCACCTAGACGGATGGTTTTTGGGGTTTAATGAAACGGGAGGGGGGTGGTGTTTGGGGAGGGTGT
CTAAATAAAAATAATATTTAACCAAAAAAAAAAAAATGAAGAAAAAATGAATAACAAACATTTTGTCGGACATATGACTG
GTTTAACTCAACTGGAAATAGATACACTACGATTGAAACTGTGAAGCTATAGCTCATTTTCATTCTTGCCGAAGGGACGC
GGATTATCGGATGGAATGGAGAAAACAACCCCCTTTTCCCGTGGATATTCAACAGGGCAAATATCAACGGGAGCAAGGGT
GCTAGCATGCCTCCTACTTTCTTTCTTCGTGTTGATATAATGGCAAAGCTCGTGTTGAAGCGTTCCAGCCACTACTTAAG
TACTCTCTTCTTGGGGACCTGATGTAGTCAATGGCTTCTGTGTTCTTTCGAATGAATGATAGACTCCAGAGCTCGATAGC
TTTGGCAATAGTCTTTTTGTCCTTTCCATATACCTCTTAATTTTGATTTCCTTTACTTCCTCTGTTTATGAATTCGTGGA
CCACGATATCTCGGGAG

>ucsf_hc.01_1.G186AR.00166
CCATCTTGAATAACGCACTCTTCCCGCTTTTTGTTCATGTTCTAGATATCACTCTGCACAAAGGAACGGGAGAGAAGAAG
CAATAAATCCCCGCCATCATATTAGAATTATATAAAAATCAATCTCAATCATTACCCCATCCCGCTTCATTCCCCGTTTT
CGCCCTCATAAGCCACAACACATACCGTACATATCACACAAGGACACTTCGAGTTTGAAAAGAGCCTTGATCTATTCCGT
AACGAATTGGCAATTGAACTATGCTCATCAACGAAAAGACCGCACTCTCGTCCTCCCGTGTCCTGCTCGTCCCATACTGC
AAGCACCATGTGCCGCAGTACCATGAGTGGATGAAAGACCCCGTAGGTCTATATATATTTACATATTGTAATTATCATTA
GCAAAAACTTAATAATGATAGTAATGATGATGATGATGATGATGATGATGATGATGATGATGATGATGATGATGATGATG
ATGATGATGATAACAAATGATAATATCAAACACATAGGAGATCCAACAAGCCACCGCTTCCGAACCATTAAGCCTCGAGG
AGGAATACGCCATGCAAACCAGCTGGCGCACCGATGCGGATAAATTAACATTTATAATCTGTTTACCGCTTCGTCAAACG
CTACAATCATCATCATCTTCTTCTTCTTCTTCACCATCGTTACCAGCTGGGGCTGTGGCTGGTGTTTGCTGCAGCTGCAG
AGGATGTAAAACGCCAGCCAACCAGCAGAGGTTGCGAGCTACGGCACCGCTGACTGATCCACGTATCGATGCCTCAGCAG
CAATGCTGGAGACGTGAATTTTGTTTCTAAGATCTAGATGCGAACGATGAAGAATGTGGTAATGGCCATCTCCCTGCTGC
TGGTAGCAGCGCAGAGTCGTCGTGAAATAGAACTTATGATAGCAGAGAAAGCGAAGCAGGGTAAGGGGTATGGGAGGGCT
GGACGTGGTATGTTTTTTGAAGTATATTGCGGACCATGAGGTGGAAATTATGAAGGGATTTGTTTCTTCGTTATCGTCTG
CTGCTGGGGGCGCTGTTGCTAACGATAACGGGAGACGGGACGAGACAAAACTAGGAACAGTGGTAGTGGGAGAGGGGAAA
CTAGCATATCTGTCTGCTAAGATTGGCGCGGGTAATGCGCGCAGTCTGGGGTTGTTTCTGAGTTTGGGGTTTACGAAGGT
GTCTGATGAGCCGAATGTGTTTGGGG

>ucsf_hc.01_1.G186AR.00167
GATTGCCGAGAGAGGAAGTTCTAATGTGCTTCGCTATATCTATTTGTTTATGGTGATTATGTCGTTCTGCAATCATAATG
AGGCTACTATGCCGACGTCTCAGTGTTTTCTTTAAGCATGGAGGCAGCAATATACCCTCCCTCCAACAGCTAGCCGTGAT
ACATAAGACGTGCGTGAATAATTCCCAACAAATTATTAATCATGGACTATAAGAAAAGAAGTGCACGCCCTACTCCATTT
TCATCTCGCTATCGCCATTCGCCTCAAGGTTCTCCTTCTCAAAGGTACCAAACTTCACAACTTCCACTTCCAGCGTTTCC
GCATCAACGAGCACGATCTCGCCCGTCTGGCTGAACTTCGGAAGCGCTATTACGCGCACGCGGGTGCCTTGCTCCTCGCC
ATTATCTTCTGAAGATAAGGTAGTGGAAGCTTCGACAATTCCCGTTCGGAAACTTGGTTGGTTCCCTGCAAAGAAAACGT
GCGGACAGGATTGGAGAGTAAATGGGTCGTGAGTTTGATAAGGGTAGCACCCTGAACAAAGAAAAAGAAGGTTAATGGGG
GCATCTTGTAGGGGATACAAAGCAAAACGTCGAGGATAACGGGGGGCGGGGAGAAAGAGAACAAAACAACAAAAAAAAAA
AAAAAAAAACTTACATAACGTATCCGGAGC

>ucsf_hc.01_1.G186AR.00168
TTCATCTCTGGCGATGCCGAATCTGCATGATTAAGGACGGCAGATCTTGACGTTCCGTTGTTGAGAAAATAATGTGCACA
CTTCCTCTCTTGGCCACTCGTCCATAGCCCAAGAGGTCTTCTCGCAGATTGACAAAGATGGCCTTGGACGATCCCGCGGA
GCAATTCCTCCGCCCTCCAGGTGATGATGAGGAGTTTGCGCCGGTGTATCGGCAGCCTTCGGCATACTCACCGCTTTCTA
CCTTCGTCTTGCCAAGGGGTGAAATGAGGCACTATCAGCAGCAGTATGCTGATATTTATTTTTTGCGGTTGGCGAGATTG
AAACCTACCGTTTCTGAAATCGCAGTCGCGGCATGGGAAGGGTTTAATATTGCGGGAGAGTATGCAAAGCGAGTAGACAG
AGTACTTGACGTACGGCAAGGCGAACTGTGTTGGGTCGCTGGCACGATCTATATGGATCTTCCACTGAAACCTAACATTT
TAGACGACATCTCAAAAGAACATTGGACTGCCGCTCCGCCCGTTCGAAGAACATATGTTGACCCTTCAAATCAAGCATTG
ACTAAGACAATGCTAGAAGATGAGTCTGGCCGTTTGCAGCTGACCGGAACTTTACTTCAATCGTCTCTTCTCGTCACCGG
GGCAATAGTTGCGGTCCTCGGCACGGAGAACGCCAATGGCGATTTTGAGGTGATCGATATTAAGGTACCTGATCTACCAC
CTCAACCCGAGCGCTGGGAGAGGTCATCTGTTCCTCAAGAGTCTGCGAAGCGGAAGCACAGCTCCCTCGAAGCAAGCAGT
GACAGCATTGAAGGAAGAAGAAAAAAGATAGCTCTAGTCAGCGGTCTTAACATCACCGGCACGTCTGGAGATACAGTGGC
CCTATCCCTCTTAACGGAGTACCTACTCGGATATAACGAGTTTCCCACTCAAACACACAACAACAATACCCCCTCATCTT
CATCCCAGATAACCCGCCTCATAATTGCTGGGAATTCCCTCGGAAGCAGCATGATCATCTCTCAATCCGAAGCCGAGAAT
GCTGATCCCGCGCTGGCGAAAAAGCGCCACGCTCCTAAAAAGTATGGCTACGATGCCACAGCTTACAACGCTTCGCCCAT
CAATCATTTCGATACATTCCTTGCCGAGATCCTCCCTAGTATTCCCATAACCCTCATGCCCGGCGAAACCGATCCTGCGA
ATTTCTCATTGCCCCAGCAGGAAATCCACAGGGCCATGTTTCCGCGTTCAAAAGCCTATTGCTCTGCAGCGCGCCCGGGA
GCGGCTGAGCCCGCCGCGGAACCGGGTTGGCTAGATAACGTGACGAACCCCTGGGAAGGCGATGTGGAAGGCTGGCGGTT
TTGGGGCTGCAGTGGTCAGAATGTTGACGATGTGCTTCGCTACATAGATTTGGAAGTGGAAGGGGATACTCTTCAGGGCA
GTGAAAGTGACAAGGACGGCGAGGCGCGATTACGACTAATGGAAGCAATGCTAAGATGGCGGTGTGCTGTGCCCACTGCT
CCGGATACGTTATGGTGCTACCCTTATCAAACTCACGACCCATTTACTCTCCAATCCTGTCCGCACGTTTTCTTTGCAGG
GAACCAACCAAGTTTCCGAACGGGAATTGTCGAAGCTTCCACTACCTTATCTTCAGAAGATAATGGCGAGGAGCAAGGCA
CCCGCGTGCGCGTAATAGCGCTTCCGAAGTTCAGCCAGACGGGCGAGATCGTGCTCGTTGATGCGGAAACGCTGGAAGTG
GAAGTTGTGAAGTTTGGTACCTTTGAGAAGGAGAACCTTGAGGCGAATGGCGATAGCGAGATGAAAATGGAGTAGGGCGT
GCACTTCTTTTCTTATAGTCCATGATTAATAATTTGTTGGGAATTATTCACGCACGTCTTATGTATCACGGCTAGCTGTT
GGAGGGAGGGTATATTGCTGCCTCCATGCTTAAAGAAAACACTGAGACGTCGGCATAGTAGCCTCATTATGATTGCAGAA
CGACATAATCACCATAAACAAATAGATATAGCGAAGCACATTAGAACTTCCTCTCTCGGC

>ucsf_hc.01_1.G186AR.00169
AACTACTGGCAATTATGGCGTGACAGATTGCTACAAGCAAACCAGCAGGAGAGAATCCAATCCTCGATTTCATTATTCTA
GCAAGACGCAGCACGCCATGGACGCTATATTATATTGTTCTTGGTACTAGTATTTACGCTGCGTTAAGGGAGAAATTTAT
TTTTAGTGCTTAGCCGATCCAGACTCCTTTGCCGAGATTCCATCGGATTTGCGAGTGGACAACTAAACTTAGCACGGCAG
CATTCGTCGGGCACCACGTAAGCCGTCCGGAATTATTCATTATATCCAGAATCACACAGAATGGAGGGACTTGGGCCACC
ACCTCTAGCGTGACCAAGTTCATCAAGGAGGGACAATCCTCAATAAACAATGGAATATGCGCAGACTGACGAGTAGCCGG
CAGCTGTTCCTCTGCTCTGCTTGCCAGTCGAGGTCCGGCAATCGGTACATGGAGATGCCGCTGAGCCGCCTTCCTGAGCC
GCGCAATCCTGGCCCCGGCCCCGGCTAACCACGATAAACGCCGCTGCCGTAGCGGTTTAGCTGTCCACAACACGTTGACA
CCAAGATGTGACTGCTAGGACAATTCAATGGCGTGGAAATCTCTTTGACAAACATTTCCACACCCTTTCGCGCTGAGCGA
TACCATCTTCTGGTGAATGGAAACTACTTGCGGTGTGCTGTTCAATCCGTGCTGACTGTGCTCCTGATACACGGTATGCG
ATCCATGCTGATAAAGTGATCCCTGCCGACCGTCTGATGTATCCCTGAAACAGCTCCTCTCCTCCACCCATGGCAGCGCT
AGAATGCTGGTAGTCATCAACCTGTCGCTCTTCACCATCTGTCTCTTCAACCTCCTCACCCTCACCACAGCTCTACCGAC
CGGACAGCAACAATTTGACTCAATCAGCACCATTGGACGTCCAAAGGGCCACGACCAACCACAGCTCTACCGACCGGACA
GCAACAATTTGACTCAATCAGCACCATTGGACGTCCAAAGGGCCACGACCAACGGAGTCTACCTGGTTCGCTTGTGACGG
CTCCTGAAGGGGCAGTTGGAGAGCACCCCTCACCGGCTTCCGGGGGAGAAGGACACATTGAGAGGTTGTGATTTTTCTTT
TCGTTAACTCTTTTTACTCTACCGTGTTTCTTTGTGTCATCGCTGCTTTCCAGTCTTTGCTATGAGTTTTCCCATGTTTT
ATTTTTTTAATTTTTTTTATCTCTTATGCCTTATGGATTAACATGGCGAATCAGTGATGGCGTCAAAGGCAATGACGTCT
CTATGAAATAGTATAGGTAGTATGTAGGCTTGCTCTCTGGTCAAGTTGTGGATAGGCCAGGGCTACAATGGACGTGATCT
CTAGCATTGAGCCGTCATGAGCTTCTCGTTAGCAACCAACTCTTCCAGTGCGACATGTCGTCGAAAAGAAACAAAACAAG
AGGTGTTTTTGCCGCGGCCGCATGAGGCCATGTATCGGGT

>ucsf_hc.01_1.G186AR.00170
AGAGCCTACAATTTGATAAAGGATGTTGTTGATAGTATTCCCGGATTTGATGCAACGGAGGAGAGACATTTTCCGTCAAC
TCACTTAACTTCAGCTATTGCTGCCGAAAGGGCAGATAGCGTATCAGTGCAGTAAGCTGCAACTAAAATCACTCGAGCTA
TAGTTTGTCTATCCAGCAAGACGAAATATTCATTGAATGGACTGAATAACATGGCCAACTCGCCATACTCCTTTGAAAAA
TGGCGCCAACACGTCGCAACAGACCCGTTGGAGGGACACGAGATATCCTCCCTCAACGACTCGGCAAGCGCAGATTCAGC
GGAGCCATCCTTCTGCACAGGAACAGGGTTGAGTATCCTGAGCGACTACATCTGTCCAGATATTGAGACAGCGGAGCGGG
AGGTCGTCTTCGTGACCTGTTTCTGGGCTACCATGTCGAAATCTCGACTACGACTATGCGACGCCCTCCGTGCCCTGTCC
GAAAAGGTCGTCAAGAAACGAGCAGACGCCCCCACGCACACTACCATTGAAAACATCAAAGTCTACATCTGTCTTTCGTC
CGTCTCTCTTTTGCAGAAACTACGACACATCAAATCAAAAGATGGATACGTCTACGACCCGACGGAGTGGAACGAGAAGC
TCAAGCTTCCCGCCCCGGATGAAATCCCTGGACTAGATTTAACCGTCAAATCCATCTTCATTCGGCCGTTCTCCGTCATG
CATCCGAAATTCGTCATTGTCGATCGTAAATTCGTCTGGGTACCCAGTTGCAACGTCAGTTGGGAGTCATGGTACGAAGG
CGCTTTTCGCCTGAAGGGCAGCATCGTTGAGAAATTCCATAAATTCTGGGCTGAGGTCTGGAACCCCGAGATGCTGCGGC
TACATAGAGTGGCCGGAGATGTAGCATTTCCGGCTACGGCTGATGTGAATCTCCCACCACTCAAGGACCCATCAATGAAA
CTCCCAGGCCGACTCTTAAAATCGTTCGCCAACATCCCCGTGAACCGGGAGATACAGACACTTTTCCTACCGTCATCGCA
CCATCAAAACCCGGCGTTCCGGCCGGGTATGTGCCGCGCGCCAAAGTCAGAGCCACGTACGCCGCTGAATGCGTTCACCA
AGTTCCTGTTTGCGAATGCGGAACGCAACATATACATCACCACGCCAAACATTACCGCGAAGCCTGTGATCCAGGGGTTG
GTGAGAGCGCTGGAACGGGGCATCAATGTCACCGTTATTACGAACACGAACTTAATGGTGATGGAGCAGCTAGCCACGTC
AGGGACGACCACAGGGTGCTGCATAAAATCACTGAGCAAGCTACATAAACGCGTGTTGGGTGCATGGGCGGCAAAGGCAA
CAGACGGCGGGGAAGGAAGCCCGGATGTGAAGAAGCCGGGGAAACTGTCCATTAGGGAGTGGAGGGCCGCGAGGAAAGGA
CGGGATATTAGCAGCGAAACCGCATTTGCCAAATCGCATTTGAAGCTCACGATTGTCGATGAGAAGGTGGTTCTCTTTGG
CAGTGGAAATATGGATCGTGCCAGCTGGTTTACGAGCCAGGAGGTTGGGGTTGCGCTATACTCGGCAGAAGTGGCGAAGG
AGATTCTCCACGGGGTGCTGCTGAAGGATATTGAGAAATATACTAGAACTGTTTACGAGTCATGAGAAGCTTGAGCTCGA
AAGGGATGAACTTTGTTTTAGTTTTTACGGAATTTTTGTGCGCATGTCAATGGCGTTCCTCCTTGTTGGGATTCGGCTTG
TTTTTGATTGTTTTTGATGGCGGGACAAGGTAAAGCCATGTTTAATATGTAATTAGAATTGTTGAATTGCCGTGAATTTT
GCTGGGTTCTAGTATCTCTGTTTTATTCTATCCACGATGTTGTTGTTCCATTAGAAGCAATCTCCAAAGGTGAAATTCTC
AACACAAA

>ucsf_hc.01_1.G186AR.00171
CGTGGTTCGTCTTGCGGGCGCCCTCGCCGACCTTAGGCAGCGCGAGGTCAACGCCGAAGGGCAGGTCGGGGCTTTTCAGG
TATGATTTTAACTCTGTGAGCATCTCGTCGAGCTGGTCAGGGGTGTAGCCCAGTCCGCCGACAGTGCCCAGGCCTCCTGC
ATTGGAGACTGCGGCGGCAAGGGGACCGCCTGATGTCCGGGCCATACCGGCCAAGAGTATGGGGTGTTGGATGCCGAGGA
GGCTTGTGAGCGGAGTGGTTATTTGAGACATGGTAAATATGTGGTGAGAGGAGACAGTTTCCAGAGGGGAGGGGGGGGTT
TAAGTTGTCAAGCTTTCAGATATATCTATTATTTGGAGGGCTCGGTTGTACGTGGGAGCTCGCAGTTTTTATCAATCGGG
AAATCAATGGGAATATAAAATGAAGAGCACTCGGAGGCGGAGCTTTCAATGGCTATATATAGCTGCTGACTTTCGTCCCG
A

>ucsf_hc.01_1.G186AR.00172
CCTCGCTGGTCTCGTCTTCACGCCCGGGAATTTCGGAACTAGATATCGAGGTCTTCTCCTGTCACATGTTGGTGCTACGA
CTTGCTCCTGTCCCTTTCATACGTCTCCGTTCCGCGCTGTGTCTCCAGAGAACGTTTGGTGTTGGTATTGAAAAATTCGC
AGGGTCTGCCTCGGGTTCCGAGCACGAGACTTTGGACATCTTCCATTCGTTGACTGTGTTGGGCTGGAGGTCGAGAAGCA
GTTCTACGGGTTAATCCCCTGGAAACTGCGAGGGCATCGTTGGGTTGATTGCGCAGTGGGCTAGCTATGGCAGCAGCTGC
TTCGCATATTTATCTAGGTCACAACAACTCTAGTGCCCACACTGCTTCCTCCCGTACAAACCATTCGAACATCGTAAATA
GACACCCAGATAGCCCAGTTTCGTCAACTCATTCGGTATCCGCCCACCCAGCAATGGCCCCAACCGCCATGGCAAAGAAG
GCCAAGGGAAAGAAGCCCGCGGATCCCAGCGAAACATCAAAGCTCTTGGCAGCCAAAATATCCCAACTCGAGCAAGATGC
GGCGGGAGAAAAGGACCAGGAGGCTGAAATTGAACGAGAAGTTAAAAAAGCTACTCGTGACTTAAATCAACTCTTGAACA
ATATAGAATCGCCCATGACACGCCTTGAGACTGTCCATAAAAAGTACACTGAACTACTTGCCGATATGAAGAAGCTGGAT
CGAGATTATGCGAAGAGCAAGAAAAGGGCTGATCAGCTACAGAAGGACCAAGATAAGGGGAAATCTGAGCTGAACAAAAC
TGCTACCATGAAGGACAAACTTGAAAAGCTGTGTCGAGAATTGACGAAGGAGAATAAAAAAGTCAAGGATGAAAACAAAA
GACTTGAAGAGATAGAGAAGAAAGCTCGTGGGGTCGTGAACGCACGACTCGACTCCCTACTCTTTGACATTCAGGACTTC
GTTACAGCACGGGGTGATGCTCGTGGAGAAAAAGCCGATATCGATTTGGACGACGCTCTTCGTGCGAAAATCAAGACCAT
TGGGGAAAAGTTTGAAGCGCGAGAACTGCATTATAAAGCTCTCCTCCGCAGTAAGGATGCGGAAATCCAAAGCTTAACTG
CCAAATACGAAGAACAAAGGCGTGGGGCGGAAAGCGAAGCGCACAGATGCCGTGCTTTGAGTAGCCAAGTCTCGACGTTT
TCACAAACTGAAGCTGAGCTAAGAAGCCAACTCAACATCTATGTCGAAAAATTCAAACAAGTTGAAGATACGCTAAATAA
TAGCAACGAACTGTTTTTAACCTTCCGCAAAGAAATGGAGGAAATGGCAAAGAAGACCAAGCGACTGGAAAAAGAAAACA
TGACACTAACTCGGAAACATGAACAGACGAACCGTAACATTTTAGAGATGGCGGAAGAACGAACTCGAAATAACGAAGAG
CTCGAAAGATGGCGCAAAAAGAGCAACAACCTTGAAGCTCTCTGTCGACGTATGCAAGAGCAGGGAAGAGGCCAAGCCCT
TGCCGGTGAGCTTGATGCGGTAGATGATGAAGGAACAGAAAGTGAATACGATGATGAATATGAAGATGAAGAGGACGATG
AAAACTCGAGTGACGAGGGAGTATATGAGGAACATCATCACCACCATCACCACCACCACCACCAGCATAATGGGGAACAT
CAAAATTCACCAGCGATAAACCGAGCTCCGGACGGCAAACCGTTTTTTGGACCACCGCCACCACCAGCACTTGTGGAGAC
AAAATCTAATGGGCATCGTGGTGTTGTAAATGGGTACAGGCATTAGAGGGATGAAACAAATCACAAATCACGGGAAAAAA
AATTTGAAAAAAAATCGATGAAAAAAAGGAAAAAGAAAAACAAAACCCCAGAAAACCAGAAATATAACAAGGAGAGGTGG
CAGAAACGGTATCTATATATCCTACCGCATTGTTGCTATTCAATCAAGGATTACTTGTCTCTATACAAGTTGAAATGGCA
ATTAATTGGTTGGATAACTTTTCGGTATTTTCTTAGTGATACGGCGGGTGTTTCCTATTTCTGTTACTCCCGCCGCCTCA
TCTCTGTACTGCCTTTGCTTCTGTTTCTTTTACTTGTTAGAGTTGCGTCTTGTCGGCTGTTTGTTCCTGTTTCCTCCCCA
TATTTATTCAATGCCACTTTCGTGTACTACGACCATGTCAGATACACGGTATAGATGAGAAATTTTCAATGATTCCTGCC
AACGATATATTTAGCGATGGCCAAAATGTCAGCAGCTTTGGTTTAAAATCCAAGGCGTGTATATGGCATTATCTTCGAAG
AATCTAGCTCGAGTCGGATATTGCTTTGAATTCCTGGCAAAGTAGACAGCATATCAAGCATCCTGGTCGCCGAGCATGTC
TCCTCCGTCAGCCATACCTCTCTAGATAATCTGATGAAAGAATGAACCTCTTTCCCTCGTAATTAAACTGACACAAACAA
GACTAAAAATATTTTATATACAGTGTCAAAAAAAACCGGGACTACATACCAAATCGTAAACCGCAGATGGCAATCACAAC
TTACTTCCCTCCTTCAAGTATCCATGCCCTACCTTCAACATATGCACCGCCTCCTTAACCATTTCCTCCACAATCTGCCC
TGCAGGCTTAATATCCTTCACAACAGCTGCAACATGCCCCATCAAAAACGGAATATCAACATCCTTCCCCTCGTCAAAGT
CTTTCATAATAGGCACCACCCCCGCATCCGTGAGCCTCTTGATTTCCTCCGGCTGCGCATGCCACGCCTTTATATAGTCA
TTCGGCAACACCCGCAGTGGCCGCCCAGACACAACAAGCGTGGTAACCGTATCGCCAAACCCAGCATCCACTACCGCCTC
CTTATGCATCCGGCTGGCCCCGCTCTCCTCCGACGCCACAAAGCGCGTACCAACCCACACCCC

>ucsf_hc.01_1.G186AR.00173
CATAGCGTTCGACCGATTCTTGATCTGACGGAATAGCTCTCGTTGAGCTGTTATATATATATATATATATATCGACTCTG
TCCGCTCATTTAATGGATGAGATATAATTGGCAAATGGTGTCTAGGAACTAAAACGTGTTTCCGGTATTTGCATTCTAGG
GTAGCGTTTCTCGCCGCCAACTCTCCTCCCGTCAATATGCTTCGATCAACCAACACGCTATTGAAATATGGGTCCTTTTC
GACGAGATCTCCCGCTTTTTCCTCCCTGCGCAATAACGTGAATCGTGGGTACTTACTTGGGAAGAATCGGAGACTAGCTT
CTACCGTCACACAGCTAGATAGCTATCCTGCAGTGGACGAAAAACTACACGGGTTCGCCGTCCAGGAGAAGAAGCATGTT
CCGGAGCTGCATTTGACTGCGGTTCTATTGAAACACGATAAAACAGAGGCAGAGTATCTCCATGTGGCCAGAGATGACAA
AAATAATGTTTTTGGCATTGGGTTCAAAACCAATCCTCCCGACGCAACTGGCGTGCCTCATATCCTTGAGCATACAACTC
TATGCGGCAGTGAGAAATACCCTGTTCGCGACCCATTTTTCAAAATGCTGCCCCGCTCTTTATCCAATTTCATGAATGCT
TTCACTTCCTCTGACCATACGACCTATCCCTTTGCCACAACCAATAAGCAAGACTTCCAGAACCTCCTATCTGTCTACCT
TGATGCTACATTACACCCCTTGTTGAAAGAGGAAGATTTCCGACAAGAAGGATGGCGCCTAGGACCTGAAGATCCGCGCG
CATCCATGGCTCCGAAAGATGGAAATGAGAGCTCAACCTCCGGAGACGATATTGTTTTCAAGGGAGTGGTCTATAATGAG
ATGAAAGGGCAGATGTCGGATGCCAATTACTTATACTATATTAAGTTTAAGGAACATATATTTCCCGCCATAAATAACTC
AGGCGGTGATCCGCAGTATATAACAGACCTAACCCACCGGCAATTAGTCGAATTTTCGAAAAAGAATTACCACCCAAGCA
ATGCGAAAATTTTCACGTACGGCGATATGCCTCTAGCTGATCATTTAAAACAAGTTGGGCGTGTCTTGGATGGTTTTGAA
AGGTCAACTCCTGATAGGGAGGTCAAACGTCCACTTTCTTTGCAGGACGGGCCCCTTAGCGTCACGATTCCTGGTCCCAT
CGACCCATTTACCAGTGAGGACAAGCAATTCAAAACTTCAGTATCTTGGCCTGCAGGTGATTCCACTAACATCGTGGAGA
CTTTCTCAATGGGGATTCTTTCATCCCTGCTTCTTGACGGATATGGGTCACCTATGTACAAGACTCTGGTCGAAAGTGAA
ATTGGCTCCTCGTTTACACCCAACACCGGCCTGGACACCTCTGGGAGAATTCCTATCTTTTCAGTTGGTGTGAACGGAGT
TGCTGAAAAGGACGTTGCCCTCGTGAAAGGAAAGGTGCAAACGGTTTTTCAGGAGTTCTCGGCTACGGGATTCAACGATG
AAAAAGTAAAGGGCATACTGCATCAATTGGAACTGGCATTGAGACACAAGACTGCCAACTTCGGGATTGGAATTATGGAA
AAGACGCTATCATCTTGGTTTAATGGCTCCAATCCGATGAAAGAGTTGGCTTGGAACGAAGTGATCAACGAATTCAAGGA
ACGCTATGAGAAAGGTGGCTACCTGGAACAACTTATGCAAAAATACTTTATGACCGATAAGTCCATGACATTTACGATGG
CTGGATCACCGACTTATAACAAACAACTGGACGAAATGGAGGTAGCGCGAAGAGAGGCAAAAATGGCAGAGTTGACTGAA
GCTACAGGTTCTCTTGAAAAAGCAGTTGACAAACTCAAGAGAGAGGAATTTGAGTTACTGAAAGTACAGGAGGCGGCCCA
ACATGCAGATTTGAGCTGCCTGCCAACCCTCCACGTGAAAGATATCTCGAGAACGAAGGAATGGAAAAACGTGAGGGAAT
CCAAAATAGATGAAGTCGACGTGGTTTGGAGAGAAGCTCCAACAAATGGCCTCTCCTACTTCCAGGCAATGAACTCATTT
GAAAATCTGCCCGACGAGCTACGACTACTTCTACCTCTCTTTAATGACTGCATAATGCGACTCGGCACCGCCGGACGAAC
AATGGAACAGTGGGAAGATTTAATAAAGCTCAAGACTGGTGGTATTTCATCGTCTACTTTCATTGTATCTTCCCCAACAT
CCCTGGACAGATACTCTGAAGGCCTTCAATTTTCTGGTTATTCCCTCGATAAGAACTTCTCGACCATGCTTGACATGACG
TCCAGTTTGGTAACCGAAACTGATTTTAACAATCCTGTGGCTCCGCGTATGATACAAGAATTACTGCGATCATCCACCAA
CGGTGCGATTGATTCAATTGCAGGCTCAGGTCATCGATATGCTATAAATGTTGCGACTTCCGGTCTCTCTAAAAAGTTCT
GGGCAAGTGAACAATTATCAGGTCTAGCACAAGTCCAGGCTACCGCTAGGCTTCTCCATGATGCGGAAACGTCGCCTGAA
CGGTTGCAGGAGCTCATTCGAAAACTTCAGATGATACAATCCTTTGCGATTTCGAAATCCATCAAATTCCGGGTGCGAGT
GGTCTGCGAACCGGAAAGCGCCAGTGCCAACGAAGCAACTCTTCAAAGTTGGCTTGCCTGTCTGCCCCGTAATCCTAACC
CCACCTCAGCAACCGAAGGATTTACCTCTGGCCAATCTGCCTCCAAAATCCTCTATAATCTCCCGTACAAAGTATCTTAT
TCTGGGCTTGCCCTCCCAACAACAACTTTCACCGATCCTTCTAGCGCATCGCTCAGCGTACTCTCCCAACTCTTGACCCA
TAACTACCTCCACCAAGAAATCCGGGAGAAAGGAGGTGCATATGGAGCGAGCGCCAGCAGCGCCCCCATCCAAGGCTACT
TCGCCTTTTCAAGCTACCGCGACCCCAACCCCATGAATTCCCTAAAAGTATTCAATAACTCCGGAACCTTTGCGCGAGAC
CGATCCTGGACGACGCGGGAGATAGATGAAGCGAAACTCGGCATTTTCCAGGGTCTTGACGCTCCGATGAGCATTGATGA
AGAAGGTCAGCGATACTTCATGACAGGTGTAACCCAGGAGATGGACCAGCGCTGGCGCGAGCAGGTTCTTGATGTGACCG
CCGAGGACGTGAATAATGCCGCTCAAAAGTTTCTCGTTGATGGATCGCGACAGGTATTCTGTCTCCTGGGAGAGAGGAAA
GACGGGTCCGATTTTGATGGCTGGGATGTGAGAAAGCTTTCCATGGGCCCTGAAGAGGGTAATGCCGCCAGTTCTGAAGA
ACAAGGTGTGGCTACCGGTGCAGCCTAAGTATATAGAAATCCCCTTCCTACTTTTTCATTCTGGCTATGGTTGTCCTATT
TTTATGTCGTGTCATATTTGAATATATCTTCAAAACTTTTCGATATAGACCGGTTGATGTGCCTTCTTATTGTCTAAAGG
GGTATGAATTTCACAATCCATGTATTTTTAGATGAACGTGTATTATAATCGCATCTCCCTTGCTTGCTTTCATCCGAAGT
GGGCGCTCTCAACTCCCCCCTCCCCGACAAAAATATTTGCTCTATTACTAACCTTCTTCCATCACTTTCTCCTGCATCAG
GCGGGTGTGATGCTTTCACTAATACCTACACCCTGAAGGGGCTCCTAACATAAAGGGAAAAAAACGCGCTGCTTAAGAAC
AGAGCAAACATTCGTCTGCCAACCTTCCATCCCCATGGTCGGCAGATCACAAGTCTCTCTGACGACCACTCGCTGTCTTC
ACCGACAGTGAGCTAGGCCATGAGAAAAGCGCAAGAGCAATAAGAGGAGAAAAGCGCAGAGGAGTTCTGGTGGAAAGCGA
AAGAAAGGAAAAGAACAGAAAAGGCCATGTATTCCAGAGGGAGAATGGCTCACGTTATCCAATCCCCTCTATTTCCCTTG
CTTGCAAGGGGGTAGAGGAGGAGGTACGATGTTTTCCTGGTATGATCTTGAATCAGTCTGACTGCTTGCTTGTTCCTGAT
ACAGGGAAGAGGGTTCTTTGCCCGCTCCGTCAGCACTCGTTTCCTGAAAACCCCCGATTCGTCGGCGGCGTTATCATGGG
GGCTGTTAGTGCTTTTGGCGTGTGGTTCCGTTCTTCTCTTTTATTGACGGGCTTGTCTGTTGGTGGGGTGGTTTGAGTTG
TTTCGGGATTTCGTATCTCTTTCCTTCCACCTGTGGTGGGGTGTAAAGGGACCACTTTGGTTATGTGGGCTATGGTTTTT
CCCCCTGGATGAGGAGTTCTTGATTTTTCTTATTATTTTGTTTTTCCTGGAGTTCTTCTTTGTTCCTTCTGTTAGCCTTT
TGTCTCCATCTCATTTCAGAACTGCTCTTTTCCTCAAGGTCAATGGAGAGCGGACTAGGGATGCGAGAATATTTACTTTT
CTAGCCATTTTTCGGACGGTCGACTTCACAAGTCGCCCTAAAGCTTACCATCTCTAGTTTCTGATACTGAATGAAGTCAT
AACCCGTTTAACTCACATTCGATTTGGCGCTAACATAGATAGAAACAGGCGCTCTGTCAAAGATGCTGAGGCAAAACTTC
CTGTTCTCTCTACAAATTGCTTTGAGCCGATTCCAGAGCAAAAGTAAGTGTTGCAGTTTGACACGTCCAAACATCAATTA
AATAGTCATCATGTCTTCACAGCAACGCCTCGAAGACGAACATATCCCAGCCATTTACTCCCATCCTCTTCCCGCGTGAT
AACAGTTTCCAATACCTGAGAGACTTCCTCAACCGCAGCCTCTCTGCGGTCCGCATCCACAATGTCTAGAATCTCGGATC
CCATTAACCGCACCCACCCGGCAAGACCACCATTTGCGTCAGCGGTAAGTCTGGTGGGCCGATATTCGACTTCCAGCTTC
TCGACGCGAAAGCCAATCTTCTCCAATTTCGCTCTCATCCAAGCCTCAGATGGGAAGAACCACGGGTCCACGGCGCGTGC
TTGCTGAATTGTTGCTCCCTGATGTATCACCGCGGCAAGCAGCGCGCTGTGGACCTCGGGGACGTTTCCATGGCCTCCCA
TTTCGAATACAAAGGTCCCATTTGGCTTAAGGCACCGATGTATTGCTTCCAGCACGCCAAGCCTTGTGGATGCGTCTTTC
AGTATCCAGTGCAGCGCAGCATTGGAAACCCTGTTGACTTTTCCCCTCAGTTCTAAGCTCCTTTTGTTGACAAGCCATCG
GCTACGAGTATTCAAATAACCAAAGGAAGGAAGGAAGGAAGGAAAAAAGAACCTCACACTTTATCCCATGCCCCATTAAG
AATATCCTGTTCCCGATCTAGATACCTGCAATCCACAACTCGAAAGTCGGCTTTGGGAATGCCGTAATGCTGTTTGGCAG
AGCTAATCATCGAAGGGGAGGCGTCTACACCCAGCACCGATTTTATGTGTGGAATGAAACTGCTGGTGAATTTCCCATCC
CCACACCCGACATCCAACACCCGGTCCGTTGGTTGGGGATTGAGATATTGCAACACTTTGTGCGCCAGCTTTGGAACAAA
AGCAGCCGATTCTTGATATGCCTGACTGGAGGGTTAGACATTGATTTTCTGATCCCAATCTCTATAGATTTCGGACTTCT
CCTGTTGACTGTCTGGGGACCAAAATTCAAAGGTTTTTTTTGTTGGAGGCCTATCGATTTCAAATAAGAAAAAAACAACC
CAGCATCTTCACTGTGGAGAACATATGAACATTTGATCAAAACACTGCTCCTTAAACCCACAGCCTAATATAATACACTC
AGCAGCGCATTAGAATCATATCGATGTGTGTGTCAATGTGGGTGTATTTTAGATGGTGTGAGCCTGTTGTGAGCCTACAT
AATAACCCCGCAGCCGATATCGGGATCTCGTTAGGAATAAAATCTTGGATCATAGACAATTTGATTCCTGTGCCGAGGCT
AGGCTCCGCTAGGAAGGATGAAGGACAAGGCATATCGCTCATATTGGTGTCCTGTTGTGTTCAGGAAAGTCAGTATCACA
AGTATCCTCGTGCACTACAACTCTATGTTGCCGGAAAGCCATTCGCATACCCACCCACAACCATGCTTAACCTCCCATGA
AACTGCTGGACGGGAATGCACGGACGCCGCAAGATAACATCAGTGGACCCTGATCGGATCCAATCCGTCGACAAGGAACA
CAATGGCTCTCTCAAGTGTTTATGATCAATTCAAATTAAAGAAAATTCATTACGATCAGCAAGAGATGCGGCTAAGCTAA
TAAGATCTAGTAACTCTACATCATAGAACAATGAAGAGCTTTCCCCAGGCCATTGCGATTGATCTGAGGCAGGCGGTTGT
TTCTTGTGTAGCCATACTAGTATTGACTTCAGTTCGGAATTCGCTGTCACAAATACCGATTCCAGGCTTGCACAATCTGT
CCAGCGTTGGTAGGAGTGAGATTGCTTGGAGCAATTTTACCCCTGACAGTGCTAGTATTGTAACTCCGTTTTCGATAACT
AGTTATACCTTATCGGAGGTAACATCTCACATATCGGAGATTGCATATCACCTCTTGATTCTTGAAACCTGACCGCTGCT
CTCTCGCTTTGCCTCGCTTGTATAATCGAGCATTCCCTTCCTTATAAATACTGCCTTTTTATCATGTAACTATCAGAATT
ATCATAGTCAATTCAATATTCTT

>ucsf_hc.01_1.G186AR.00174
AAAATACACCCACATTGACACACACATCGATATGATTCTAATGCGCTGCTGAGTGTATTATATTAGGCTGTGGGTTTAAG
GAGCAGTGTTTTGATCAAATGTTCATATGTTCTCCACAGTGAAGATGCTGGGTTGTTTTTTTCTTATTTGAAATCGATAG
GCCTCCAACAAAAAAAACCTTTGAATTTTGGTCCCCAGACAGTCAACAGGAGAAGTCCGAAATCTAAAGTTATCAATATC
AGTATTAATACTTCTGGCCTCCTACGTGGAATATATTTCGTGAATCGCCACGTCGAGCGGAAGTTACTAGTAACCATTGA
AGAAAAGGGCAATTAAAAACATGACACAGACACAGGTTTCAGACCAGCGCAAGGATTACTGGTCTGCAGAGGCATATCAA
GAATCGGCTGCTTTTGTTCCAAAGCTGGCGCACAAAGTGTTGCAATATCTCAATCCCCAACCAACGGACCGGGTGTTGGA
TGTCGGGTGTGGGGATGGGAAATTCACCAGCAGTTTCATTCCACACATAAAATCGGTGCTGGGTGTAGACGCCTCCCCTT
CGATGATTAGCTCTGCCAAACAGCATTACGGCATTCCCAAAGCCGACTTTCGAGTTGTGGATTGCAGGTATCTAGATCGG
GAACAGGATATTCTTAATGGGGCATGGGATAAAGTGGTTTCCAATGCTGCGCTGCACTGGATACTGAAAGACGCATCCAC
AAGGCTTGGCGTGCTGGAAGCAATACATCGGTGCCTTAAGCCAAATGGGACCTTTGTATTCGAAATGGGAGGCCATGGAA
ACGTCCCCGAGGTCCACAGCGCGCTGCTTGCCGCGGTGATACATCAGGGAGCAACAATTCAGCAAGCACGCGCCGTGGAC
CCGTGGTTCTTCCCATCTGAGGCTTGGATGAGAGCGAAATTGGAGAAGATTGGCTTTCGCGTCGAGAAGCTGGAAGTCGA
ATATCGGCCCACCAGACTTACCGCTGACGCAAATGGTGGTCTTGCCGGGTGGGTGCGGTTAATGGGATCCGAGATTCTAG
ACATTGTGGATGCGGACCGCAGAGAGGCTGCGGTTGAGGAAGTCTCTCAGGTATTGGAAACTGTTATCACGCGGGAAGAG
GATGGGAGTAAATGGCTGGGATATGTTCGTCTTCGAGGCGTTGCTGTGAAGACATGATGACTATTTAATTGATGTTTGGA
CGTGTCAAACTGCAACACTTACTTTTGCTCTGGAATCGGCTCAAAGCAATTTGTAGAGAGAACAGGAAGTTTTGCCTCAG
CATCTTTGACAGAGCGCCTGTTTCTATCTATGTTAGCGCCAAATCGAATGTGAGTTAAACGGGTTATGACTTCATTCAGT
ATCAGAAACTAGAGATGGTAAGCTTTAGGGCGACTTGTGAAGTCGACCGTCCGAAAAATGGCTAGAAAAGTAAATATTCT
CGCATCCCTAGTCCGCTCTCCATTGACCTTGAGGAAAAGAGCAGTTCTGAAATGAGATGGAGACAAAAGGCTAACAGAAG
GAACAAAGAAGAACTCCAGGAAAAACAAAATAATAAGAAAAATCAAGAACTCCTCATCCAGGGGGAAAAACCATAGCCCA
CATAACCAAAGTGGTCCCTTTACACCCCACCACAGGTGGAAGGAAAGAGATACGAAATCCCGAAACAACTCAAACCACCC
CACCAACAGACAAGCCCGTCAATAAAAGAGAAGAACGGAACCACACGCCAAAAGCACTAACAGCCCCCATGATAACGCCG
CCGACGAATCGGGGGTTTTCAGGAAACGAGTGCTGACGGAGCGGGCAAAGAACCCTCTTCCCTGTATCAGGAACAAGCAA
GCAGTCAGACTGATTCAAGATCATACCAGGAAAACATCGTACCTCCTCCTCTACCCCCTTGCAAGCAAGGGAAATAGAGG
GGATTGGATAACGTGAGCCATTCTCCCTCTGGAATACATGGCCTTTTCTGTTCTTTTCCTTTCTTTCGCTTTCCACCAGA
ACTCCTCTGCGCTTTTCTCCTCTTATTGCTCTTGCGCTTTTCTCATGGCCTAGCTCACTGTCGGTGAAGACAGCGAGTGG
TCGTCAGAGAGACTTGTGATCTGCCGACCATGGGGATGGAAGGTTGGCAGACGAATGTTTGCTCTGTTCTTAAGCAGCGC
GTTTTTTTCCCTTTATGTTAGGAGCCCCTTCAGGGTGTAGGTATTAGTGAAAGCATCACACCCGCCTGATGCAGGAGAAA
GTGATGGAAGAAGGTTAGTAATAGAGCAAATATTTTTGTCGGGGAGGGGGGAGTTGAGAGCGCCCACTTCGGATGAAAGC
AAGCAAGGGAGATGCGATTATAATACACGTTCATCTAAAAATACATGGATTGTGAAATTCATACCCCTTTAGACAATAAG
AAGGCACATCAACCGGTCTATATCGAAAAGTTTTGAAGATATATTCAAATATGACACGACATAAAAATAGGACAACCATA
GCCAGAATGAAAAAGTAGGAAGGGGATTTCTATATACTTAGGCTGCACCGGTAGCCACACCTTGTTCTTCAGAACTGGCG
GCATTACCCTCTTCAGGGCCCATGGAAAGCTTTCTCACATCCCAGCCATCAAAATCGGACCCGTCTTTCCTCTCTCCCAG
GAGACAGAATACCTGTCGCGATCCATCAACGAGAAACTTTTGAGCGGCATTATTCACGTCCTCGGCGGTCACATCAAGAA
CCTGCTCGCGCCAGCGCTGGTCCATCTCCTGGGTTACACCTGTCATGAAGTATCGCTGACCTTCTTCATCAATGCTCATC
GGAGCGTCAAGACCCTGGAAAATGCCGAGTTTCGCTTCATCTATCTCCCGCGTCGTCCAGGATCGGTCTCGCGCAAAGGT
TCCGGAGTTATTGAATACTTTTAGGGAATTCATGGGGTTGGGGTCGCGGTAGCTTGAAAAGGCGAAGTAGCCTTGGATGG
GGGCGCTGCTGGCGCTCGCTCCATATGCACCTCCTTTCTCCCGGATTTCTTGGTGGAGGTAGTTATGGGTCAAGAGTTGG
GAGAGTACGCTGAGCGATGCGCTAGAAGGATCGGTGAAAGTTGTTGTTGGGAGGGCAAGCCCAGAATAAGATACTTTGTA
CGGGAGATTATAGAGGATTTTGGAGGCAGATTGGCCAGAGGTAAATCCTTCGGTTGCTGAGGTGGGGTTAGGATTACGGG
GCAGACAGGCAAGCCAACTTTGAAGAGTTGCTTCGTTGGCACTGGCGCTTTCCGGTTCGCAGACCACTCGCACCCGGAAT
TTGATGGATTTCGAAATCGCAAAGGATTGTATCATCTGAAGTTTTCGAATGAGCTCCTGCAACCGTTCAGGCGACGTTTC
CGCATCATGGAGAAGCCTAGCGGTAGCCTGGACTTGTGCTAGACCTGATAATTGTTCACTTGCCCAGAACTTTTTAGAGA
GACCGGAAGTCGCAACATTTATAGCATATCGATGACCTGAGCCTGCAATTGAATCAATCGCACCGTTGGTGGATGATCGC
AGTAATTCTTGTATCATACGCGGAGCCACAGGATTGTTAAAATCAGTTTCGGTTACCAAACTGGACGTCATGTCAAGCAT
GGTCGAGAAGTTCTTATCGAGGGAATAACCAGAAAATTGAAGGCCTTCAGAGTATCTGTCCAGGGATGTTGGGGAAGATA
CAATGAAAGTAGACGATGAAATACCACCAGTCTTGAGCTTTATTAAATCTTCCCACTGTTCCATTGTTCGTCCGGCGGTG
CCGAGTCGCATTATGCAGTCATTAAAGAGAGGTAGAAGT

>ucsf_hc.01_1.G186AR.00175
CCATCAGGTTATGGGCCCTTTGGTGCTTCAGCGCCATCAAATGCTTAAAATTTTTAACCTGGTGGTTGGTTCCGTGTTCC
CTACGATAGTGGGTAAGCGGTTTTGGAGCAGAATTACCAGATCAAGTGCCTTGAAAAGGCCTTCAGTTGTCTCCTCAATC
AAGTTATTTTTGCAATCATGATGTGGATGCCTCTAGTAGGCATGCTGTCTCTCATATTGCATCACCCTCTTTACCGCGTC
TTCTATCCTAGTTGAAGGCGCGTTTATCTCACATCTTAACGGAAGCCATCCATCGAACGATCGATCCTCTCTCTTTTCAA
TATTATCATCCTATCAACTGCCAAGAACCTACCCTACCCTATATTTATGAGGTTTACCACAAATTCTTCGAAAGGGTCGA
CTAAGACTACCTGCCATAAGCCGAGCCAGAGCAAAAGGCCAGCGCCAGATCTTGTGAGATGGGGAAGGAACAATCGTGTT
CCATGTTTTTAGGCTTTAAAAGCAGGATATTGTGGAATGTTTTCAGGGAGGATAGGGGCAAGAAGATAGATGAAGATGAT
GATAGTTGAAGTTGAAAGGTGTATAGAATCTCAAGAAGAATGCCGACGTTTTACGACTCCTACACGCCCTATATGGCCTA
AGAAGATCACCTCTCCTTTGGCTTAAGAGCTATCTGCTACTCTCAAGAGGTTAGGCTGTGTTCCGGTCTCTGAAGATAAA
TGCCTGTTCACCAACGGCCGGATAATCCTCTTCTATGTTGATGATACAGTTGTATTTCATCCACATGATGTGGAAGAAAA
GGATCAACTGATCACAGATGCCAAGAATATGTACGAGTTTCGACAGATGGGAAACCTGGAATGATTCCTTAATATGAGGA
TTACTAGGGACCGAAGCTCCAAGAAGTTGTGGTTCTGTCAAGATGCCTATATGCATCTATGGAAGAGCTACAAATTAGTG
ACCGCGAATCCCCTCAATCTCTGGCAGGGTGAAGTGTCATCGAGTCCATTTCACCGGTAACCAGTGATGAGGCAAAGTTG
TTGCCCTTGGTTAAAGATGAGCAGATCGTGAACACAGCTCTCATTCTACTTTTGCGAGGATTATGTGTGCGGATGCCTGG
TCTCATGAATGCAAGATGATCTCTTGAGCGGAAAGCATTTCGCATTAGACAACACAAATCTCTCGACAAGGAATGCCTTT
ATGAGGCACGAACGGACGACCACCTCGCATTCTTTACTGAAAATACGCCACGATCATTAGCCATCCTGGAAGTTAAATCT
CAGGTTAGAGAAGATGCAGAACCATGGATGCAAGAAAGTGCGCAGATGGCTGCTTGGATATACGATGAACCAAAAGTGAT
AACAACTTCCACCACTGAGGCTGGGCTTCTAGCTATATCACAAGTAGGCAAGGAGTCCATTTGGTCGATCATCTAGGATT
TGATCCAGGGTATAAGATCTCTATCATGTGCGATAACCGACAAACGATTGGTATCCTTAATAAGGAAGATTCTTCAATCA
CCACCAAGCTACGCCATGTTGATATCTACAGCAATTGGTTGCGAGAACGGATACAATCCGGTGATATATCAGTGCAATGG
ACACCTACAGCTAGCATGCCAGTGGACGGATTAACCAAGTCACTATGACATCAGAAGCAAAAAGAATTCATCAAACAGAT
GGGATTAGTTGATATAACTAATCGCGTCAATAAAATCGCAAAATAAGGTATAAAGACACAATGTGCTTGGACGCGAGGAA
TCCACCATGTTCTCTATGCTTTCCTATTCTGGTAATCTAATCCAGCTTCATTCCTTGCGCTATTCTGCTGAAAGGGGTAT
GTATGTATGTATGTATTTGTTTAGCGCCCCAGAGGGGTGCATGCAACGCCTGCGCCCCCCAAGCCTTCGGGCATGGGGAT
GTGCTACGCTGAAGAGATCTCTATATACACAGTAAGGGAGAGAACAGAATCCAGATAGCAACTCTTGAAAAGACTCTATC
CCCAGGACTGTACATCCACTTCTGGCCGAGAAGGGGGTATGTCAGAGACACTATCTCATATATTAGAGATTTTATACCAC
CTCTTGATTCTTGCAACCTGAGCACTGCCTCTCGTATAACCGAGCATTCCCTTGTAAATACTGCCTTTTTATCATGTAAT
TATCAGAGTTAACTATCATACGGAGGATCCTCTCAAAAGTTTTGATTAGCGCAAAGAATTTAAGTTGTAATATTGTCACC
ACTC

>ucsf_hc.01_1.G186AR.00176
AGCTGGGTTATAAGGGGGGTTAACGCCTGTGGCACCGAAATAAACCACTACAACTTAACTAAATATAGCCTAAATCTCAA
GGTTGCTTGGGAATGAAGGTCTTTGAGAGTGGTGACAATATTACAACTTAAATTCTTTGCGCTAATCAAAACTTTTGAGA
GGATCCTCCGTATGATAGTTAACTCTGATAATTACATGATAAAAAGGCAGTATTTACAAGGGAATGCTCGGTTATACGAG
AGGCAGTGCTCAGGTTGCAAGAATCAAGAGGTGGTATAAAATCTCTAATATATGAGATAGTGTCTCTGACATACCCCCTT
CTCGGCCAGAAGTGGATGTACAGTCCTGGGGATAGAGTCTTTTCAAGAGTTGCTATCTGGATTCTGTTCTCTCCCTTACT
GTGTATATAGAGATCTCTTCAGCGTAGCACATCCCCATGCCCGAAGGCTTGGGGGGCGCAGGCGTTGCATGCACCCCTCT
GGGGCGCTAAACAAATACATACATACATACATACCCCTTTCAGCAGAATAGCGCAAGGAATGAAGCTGGATTAGATTACC
AGAATAGGAAAGCATAGAGAACATGGTGGATTCCTCGCGTCCAAGCACATTGTGTCTTTATACCTTATTTTGCGATTTTA
TTGACGCGATTAGTTATATCAACTAATCCCATCTGTTTGATGAATTCTTTTTGCTTCTGATGTCATAGTGACTTGGTTAA
TCCGTCCACTGGCATGCTAGCTGTAGGTGTCCATTGCACTGATATATCACCGGATTGTATCCGTTCTCGCAACCAATTGC
TGTAGATATCAACATGGCGTAGCTTGGTGGTGATTGAAGAATCTTCCTTATTAAGGATACCAATCGTTTGTCGGTTATCG
CACATGATAGAGATCTTATACCCTGGATCAAATCCTAGATGATCGACCAAATGGACTCCTTGCCTACTTGTGATATAGCT
AGAAGCCCAGCCTCAGTGGTGGAAGTTGTTATCACTTTTGGTTCATCGTATATCCAAGCAGCCATCTGCGCACTTTCTTG
CATCCATGGTTCTGCATCTTCTCTAACCTGAGATTTAACTTCCAGGATGGCTA

>ucsf_hc.01_1.G186AR.00177
GCATCAACAAGCAAAAACGTCAAATTCGGTCAACTCGCTGGCAGCATAGAAGTGGGCGAAATATATACACAAAAGGTCGA
AAGTTTTGTTATACGAAAATAATTAAATATACTATCCTGCACGACAGCTTCTCAGGTCTCATCGCGCTCCCCTTGCCCAG
TAAGTCAATTATTGCCATTGGGGGCGGCTGTCCCCTTGCTGCATGCTTTCAGAAGAAGAGACATAATGTGTCCCCGTCAT
GGCCAGTCTGCAGTCTACTTCTCCCAATAACAATACGACCAGCAGCAAGGACAGTAATAATACTCCTGATATCCATCCCA
ACTATACCCTCCACAGCTCCACCTCTGCACCCCTAGCGACAGCAAGGGAGGACGAAGCTACCCCCTCCCGTTCCCGTCCA
ACGTCCACCGTCAACCACCCCAGAACTCCCAGCCGTGACGTCGTGAAGTCAAAGGAAGCCTCCGACCAGCGCCAGCGCGG
CATAAGCACCTCATCGAAGACGGCAGCGGCGGCAACCGCTGCTGCAGCGATTGCAATTGGCAATAATGATAACGAGAGCT
ATGAAGATGTAACGGAACTCATCGACCTCGCCCCGCTCCCGGCATCAGATCACAGCGACGGTCATGATCGTGACACCGCC
CGCCATTGCAATAACAATAATAATATTGATATTGATAACGATAATGGCAACGGTAGTAACCACAGCAGGCCATCTTCGGC
ATCATCGATCTCTTCAGGCTCCGTGCGCCTGGTTGTCCAACGTACACGAAGCACACAGCGGTCGGGCACATCCGGTGACA
GCGTGGAAAATAGGGGGAGCAACACGGGCATCCTGGGGGGAGTGAAGAGATTCTGGTTTCGGCATGTTTCGATGACGGTG
CCACGGAGACAGAACAGGGATCATTTTGCCCTCGAAAGGACTTTCCTAGCCTACATCCGCACATCCCTCGCCTTCGCCTT
CCAAGGCGCCCTCATAGCCCAGTTATTCAGCCTGCAGAACACGCACGATCAAGGCGATACGCCGTTCGGGTTCCACGCCG
TCGGCAAGCCGCTGGCCTGTGGGTGTCACGCCTGTGCGATAGCGGTTGCCGCTGTGGGCTCGTACCGCTTCTGGAGGCAG
CAGAACGCCCTGGCGCGAGGCAAGGTGCATGCCGGCGGTTGGGAATTGGGCGTTTCTGGTGCTTGTGCGGCTGGGATAAT
CGCGGCGGCATTTGTGCTAGTGGTATTGATAACTGCCAGAAAATAAAACCAATAGAAGGCCATAAAATAACCAATGTCTC
GGTGATCGCCTTGAAGATCTTGTTGCCATTATCTCGTTATTTCCACCTGACTGCTTCTGGTGCCATGCCAGCCTAAGCAG
ACCCTCATCGGGCGTACAGTTGAACGGGGTTCAAATTTTTAGACTGGTAAAAACTTTCAGTGTGGTTCAAACTCACCATC
ATCACAGAATTCAAAGTTGGAAAGTGCTCATTTGATACGTACAATTTTTGTGTCTTGGTTAAACCCGCACTCCAGTATTC
TTTCCTCTCTTAACTGTGTGCTTCTAGGGGGGTGTTCTCTATGTTTCTCAAATTCTTGACTCTCTACGGATAACTAATAC
TCTAATCTAATCTAATATCTAATCCTCTACTTAATTTTCTAATCCACCTCCCTTTTCTGATTCCTAACCCCCAGCTGATT
CTATCTTAAAATTCTTCGCGTGAGATGCTACTCACTTTTGACAGCGTCCTCCGTACTCTGTATATACACATGCAGAGCTC
CCCA

>ucsf_hc.01_1.G186AR.00178
GCCAGGCTAATTAATGACTGTAATCCAAAACAATTGCTTTGACTTACAAGGATATATCTCAGAAACACAAATGAGCGGAT
TGAACCAGTTAACCTGGTTCTGCATTGGCAATTTTTAAGGATAGCAGCATCCTTTTGTCGTACTCAGAGCTGAAACCAAT
CAAATTGATCTTGGGGAGCTCTGCATGTGTATATACAGAGTACGGAGGACGCTGTCAAAAGTGAGTAGCATCTCACGCGA
AGAATTTTAAGATAGAATCAGCTGGGGGTTAGGAATCAGAAAAGGGAGGTGGATTAGAAAATTAAGTAGAGGATTAGATA
TTAGATTAGATTAGAGTATTAGTTATCCGTAGAGAGTCAAGAATTTGAGAAACATAGAGAACACCCCCCTAGAAGCACAC
AGTTAAGAGAGGAAAGAATACTGGAGTGCGGGTTTAACCAAGACACAAAAATTGTACGTATCAAATGAGCACTTTCCAAC
TTTGAATTCTGTGATGATGGTGAGTTTGAACCACACTGAAAGTTTTTACCAGTCTAAAAATTTGAACCCCGTTCAACTGT
ACGCCCGATGAGGGTCTGCTTAGGCTGGCATGGCACCAGAAGCAGTCAGGTGGAAATAACGAGATAATGGCAACA

>ucsf_hc.01_1.G186AR.00179
AACAGGAGAGTCATTCGAGCTTTAAATATGTGAGTCTGTCAACTCTTCCACGGCGAACGCGGCCTGAAGTTCCTGGAAGG
GGTGGTAGCCAATTCTGAGAGAATAGAAATTACAGCACGGAGCCGATGAGACATGATGTTGCTAGCTGTAGAAAACAGCC
ATTTTGGTTCTACGCAGTAGGCAGCAGTGCCCTCAATTCCTGTGTACTTTAACAAGGCCTCTATTCAATCCGTAGGGTTA
TCATGAGGCTTGACATTCGCTTTCTTGTATCCAATGAGAGGTTACTTGAATCCGGTTTGGTTATGCACATCTGCAGATAC
CCCGTAGGGAGCGCGGTGGAATCCTTGACAACATGATAATTTGTTCTATTGTCTTGACATTCAAACAAACAAACAACCAA
ATCCGGCAGGTTGCAGTTGGATACGGGTTGGGGTTTAGATTTTTGACTAAGAAATTTTGAACGACAAAGAACTCTGACCT
CCACCGGGGATGGGAGTTTGAATCACACTTGAAATTTTTTCCAGCCAAAAAATCTGAACCCCATCCAGCTTTTTTGAACT
TCGTTCAACTGGACGCTCAAAGAAATCGACCAGTTATTCTTGAATCAACAAACAACTCTTTGCTCCCTGTTATATTTGTT
TCTCATCTCAAACCTCCTGCTAGCCTTGACCTTCGCAATGTCTTCCTCTACAGATAAAGAATGGCTTAAGAGATGCCGAA
ACGAGCATATGCCGTTTCCCCCGTTTGATAGGTACATATATCTACTACACGAACACGTCGTGAAAAAGAGACTTATCCCT
GGCGAGTTGGGCTATGATGGCTACGAGCCTGAGTTCTCCACTATCTCCTTACGGGACGAAAACGAGGTGCGCACTCTAGA
GCTCGTTCGCCAATACACGAACATACCGGTGCCAAAACTCATACATCAAGGCGATGGATTCAATGTCTTTGAAAGGATCC
CTGGCATTACAGTGAATGAGAGTCCAACATGGGATAAAGTTTCCCCCCGTCAACGAGAGGCGATTAAGCTTCAAGTGCAG
AGTTATATCAAGGAGCTGGCAAAGGTTCCCAACCCCTCTGCAGGGGTTCGGTCGCTGAGCGTTTCAGGCGAGATCATCCA
CCTTCAACTTCCTCACCGCGGACCTTTCGAGTCTACGAAGGCTTTTCTCAGAGCATACGAGGACGAGCATGTGCCATTTA
TTCACCAGATCAACCCACTCAGCAAGCCGGTGTTATCGCATCTGGATTGGGACCTTTCAAACATTGTGCTGCATCCGAAC
TTGGATGCCGTAGCGGGTGTGATTGACTGGGAAAGAGCAGCATTTTTCCCAGAAGGTGGGAGAAGTATTCACCGGATGTG
TCACCAATGGGAAGGCTGGGAGACGCTCTTCGATGGGATTGAATTCCCACTTGAACAATAAGTGGTGAAGGCTGAAAAGC
ATTGCAATTCTCCATTGTTTAAGTGGTATCTTTCTCAATATGTTCAAAACTCCCTGGGTTGATAGCAGATGAAAACAGGT
GAATAGGGTAGAAAGATTAGGGACGAGGATTTAGGGGTTAGGGGTTGATCAGGATTAGGTTAGGATTATATATATATATA
GGGTTAGTTAGGGGACTATCACCTGGGAAACATGTTGGCATCCCTATTGCTCGCTAGAAAGCCACGTGACCACCCCGATT
TAAGCAGTGCTGCGGCCGCTAGATATGGTGGCGGTTTAGAAGATTTTACCATCCTAAACTCCAACCAATATGGAAAAGTT
TATATATATATATGCCATGGAGATCTTGGTCCGGGAATGATGGATCTTTTAAGAGTCGCCCCCCACAGTTGGTTGCGCGA
TGACAGAAATGATGATTCTTCTATGTAATCATAGAAGAAGAAAAAAAAGAGGGGG

>ucsf_hc.01_1.G186AR.00180
CACAAACGCCAACCACGCATGATGCTGTAGAACCGGCCTTGCTCGCACCCCGACATACCCTCTCATCCACATCTTCTAGC
GATGCCATGCTCAAAAGATTCCTTCTACTAGTCATGGGCTCAATCACTAAAACGCCACTACCACTCTCCCCCTCCCCTCC
CACCATCGCGTCCTCCCTCACACCCCGAGTCCCCATCCCTAAAAATGGTGTGGACTATCGCGGTAAAATAGTACTCGCTC
CCATGGTCCGCTCAGGGGAACTACCTTCCCGTCTCCTGGCCCTGAAATACGGCGCGGACCTCGTCTGGGGCCCCGAAACA
ATCGACAGAGCCCTAATCGGCTGCACCCGCCGCATAAACCCGCGCAACTCCATGGTCGAGTTTACCCGCCTGCCCTCCAA
CGGTGGGCGCGAAAACAACCAAGCCGCGAAAGAATCCATAATCTACCGCCTCGACCCGCGTCGAGAAAGCGGGAAGCTGG
TCTTCCAAATCGGCACCGCCTCCCCCGACCTAGCCGTCCAGGCCGCCAAAATCATCGCGGCAGACGTCGCCGGCATAGAT
GTGAACGCCGGCTGCCCTAAACCATTCAGCACCACCGGCGGCATGGGGGCTGCCCTCCTCCAGACCCCCGATCGCCTCGT
CTCCATCCTCACAGCCCTGGTGCAGCAAGTGGGCACCCCCTATCAGATCGGCATATCCGTGAAAATCCGCCTCCTCGCCG
ACCCAGAACGGACCCGTGACCTCGTCACCCGCCTCTGCGCCACAGGCATCACAGGCCTGACCGTGCACTGCCGCACGACC
CCGATGCGCCCGCGCGAGCGCGCCATCCGCGACCAACTGCCCATGATCGCCTCCATCTGCCGCGCCGCCGGCGTCGCCAT
CCTGGTGAACGGCGACGTCGAGTCGCGCGACCACGGCCTGGCGCTGATGGCCGAGTACGGCGTCGACGGTGCCATGATCG
CCACTTGCGCAGAGGCAAACTCGTCCTGCTTCCGTAGCGCGGCCGACGGCAGCCTCCTCCCCTGGCGCGCAATCGTGCGC
GATTATATGGATCTCTGCCTGCAGTGCGAGAACAAATGGGGCAATACAAAGTATCTGCTCAACATGCTTATTCCGGGCAA
GGAGCGGGCGTTCAATGCCGCGAAGCAGTCCAAGTCGTATCAGGACTGCTGTCGGGTGCTGGGGTTTGAGGACTTGATTG
CCCGGGCGAGAGAGGTGGATGAGATTATCGGGCGGACGCCTGCTGCTGATGCTGCTTCTGTGCAGGATGACTATGACTCG
GTGAGTGACAAGAAGAAGCAGAACACAGATAAGAAATATAAGAAGATCAAAAGTCCCGCGGTCCAAAGGGCCATGTTGAC
GAATGAGACTGCCAAGGCTGCGGGCATCAGTGCTGGTGATTGCAATGCGTATCCTGTTCCTGGTGGTAGAATGGGAAGGG
ATAAGGCCGGTAAGAAGACGGCCGGTACGTCCACGGTGGGCGACGGGAATGTGAATCTTGGGCCTGATGCAACTGCCGTC
TTGATGGATATGAACATGGCTGCTGCACACCCACAACCTGCGATGGAGAATGCGCCTGTCGCCAGTCCTCTACATGGTTG
AATCCGCGTTTTCTTTTTCCTTACAGTTTCCCCGTTACGCATAATCGACGAACATACGCGATCTACCTCTCATCTCTACT
TGCTATTCTCGGTCCATCCTGTTATTCAGCGCCACTAGATCATATTATTTGCATAAGAATGGCGTTATATTGGTGGAATT
CCCTCTCATTTTTGACTGTTATCTAGGCCAATTCATAGATGTTCACGCCTTTTTGTTCCCCCATCATTATCCTCCCTATC
TGACAGGGCGGGAGAGAAGTGGGAACGCCCTCTCACCTTAACCTACTCTATCTAATCTTTGTCTTTACTTCATCCTCTGC
TTGCGTCCCATCCCACAGCAACCAAAAGAGAAATAAAAATCAGCATATATTTCATCTCATATTATTTGGTCATTCATATT
GATTTACATATACCGCCGCCCCAGAATTATCCATTATTAAAGATTTCCTTCATCTACATGCTCCAAAAAGGGGGGAAACG
ATGCAATATGGATGGCCTGCACGCACCGAACGCAGGGAACCCCCCTCAACAACTCATTCCACTTTCCACACTTCAGGCAT
CTCCAGACCATTGTCCGTGAAGAGGTCGATAGAAATCAAAGAAGATAATTCAAGAAAAGCGATTTTAACTTCATGTATGA
GGAGGCTTGAAGGGGTGAAGACTGTCCTGCCAAA

>ucsf_hc.01_1.G186AR.00181
CTATATTATTGTTATATTCTTACTATTCTTATGTTACTACGCGCTACATTACTATCTTCTCCTATTCACTCTTCACACTG
TCATCACCCCTCACACACTCACAGCAATCTTATATTGATTAAAGAATGCTTTGAAATTTGAAAATGTCTCACTGAGTATT
CTGCATGACTCTGAATCATCAGAAACAACTTTTATAATTCATTATTATAATGTTGAAAAGTTGCTATTCAAGCTATTGAC
ATCAGAGGCTGCTGAAATATGCAATGTTATTTTGACAATTAAAATGAGATACCTTGCAGAAAATGCAAATATCTTATATA
TTAGAAAGTTCAGTGGAAATCAGTGGATCAATCTGATCCAGTGACATCAAACCCTCATTGATCACCACTGTGATTTACTC
ACAGGTACACAACATCCAATCACCAATGGAGACATTTTGGCGATTCCTGTTAATATGACTGTCAATTCTTCAACTAATAC
AAATGCTGACGATAGAATTAGCTCCAATATCGAGCACCAAAACCCAACTGAATATACTACCCTTCTCCCAAAGGTAGCTG
ATGCAACGGCGTATCAAGTCATGATGAGAGATAGATTTTCAACCTGCAAGATGAAGGTCGGGGGGGGTGGCAATTGATCA
CGCGTGAATTTACCCTACTACCGAAGAGATCTATACCTGTCGTCCTGGCATATACTTTGTAAAATAGCAATAAAAGCTTT
TATTTCATTATGGCCTTTCGGCCTAAGAGCGTCTAAGCTCAGAAAGAAACAGAAGACATTTCATATGGCACCCAGCCCAC
TCCTTTTCCAGCTGCTCCACCACAGCAGGACGGTAGCCAACGGTGGTGATGGTTCAGCGGCGTAAACGGCAAGGCGAATT
CATTTCATTTAGC

>ucsf_hc.01_1.G186AR.00182
AGTCCAAGGCAAGTTTGACCATTTGCTCCAGGTCGCCACGGTCGAGAACAATATCACATTCCCCGTTGCCGGCCGGGGGT
CGCAAAAGAAGGTCCTGGAAACGGATCACCATTGGGGCACTGGCAGAATAACCACTGGCGCTCTTGGTAACAGTCGCCTC
CTGTGTCATAACAGGACGGGGGCGAGCAGCTCCATCACGGAATTGCCACATCTCAAGGTGGACTCGGTGATTGCGGAATA
CCTTTAACGTGATCACCACTCGTACCTCCCCCTGGGATTCTGTTAACCACCAGCTGGTGTCTTTCTTTAACTTTGAAGCA
GACTCGGAATACCCAACCTCAAGAACCAGGCTGGGCCATTCATCTGATCGGGCGGCCGGGAGTAGGCGTGGCCGGAATGA
TGTATCGGGAATTTTGGTGCGTGTTGTTCCATGCACATCTTTTGATCCACAGGCTTTCACTTCGAGAGAAAAGTCTGTTC
TCATTTCGTCCAGTTTGCGTTGAAGAACTTTGTCAAAGTAGCGG

>ucsf_hc.01_1.G186AR.00183
ATAACACAGCGAAAGGAGCGGGGAATACACAATAATGGGTTTGTCAAACACTTCCATGAGTGAAGGTCACAACGATGAAG
TTAGACAGATGATTGAAGCCCTGCCTCCTGGAAGCAGCCAATATGATGCTGAAGGTCTCGGGGCAGAGGACCTTGAGGAG
CTTCTTCAAAGGGATCGCTTATTCACTCATACTGAACACTATGACAGTGATGGAAAACGAATCTTGGACAGCTATGTTGT
GTTTAAGAATGTAGCTCCAGATACAATGCGAGACTTCTCCAACCAAAGGCATCTTGGACGCATCAA

>ucsf_hc.01_1.G186AR.00184
CCTACTATCATTGTCTTTTGCTGCTTTCTTTTCTTCTTTGGCAGGTATATTTTCCACACCGTACCAAGCTCCAGCAGCCC
TTCAGCCAGCGGTTCGCGACAAAACCCCTTCCGACCCAGGGAAGCGTCTCACCAGTAAACCTAAATCCAATCTCAAATTG
CGAAATCTCATCGACATCGTAAAAATCCTGCGGACTTTTTGATCCACACTGGAGGCCTGTTTCTTTTGCTCGCCACATGT
[truncated: 26,238,520 more chars]
