# Supplementary material for: Genome-Wide Reprogramming of Transcript Architecture by Temperature Specifies the Developmental States of the Human Pathogen Histoplasma
Source: PLoS Genet. 2015 Jul 15;11(7):e1005395. doi: 10.1371/journal.pgen.1005395 (PMC4503680; doi:10.1371/journal.pgen.1005395)
Supplement: S7 Data — (FASTA) [file pgen.1005395.s028.fasta]

>ucsf_hc.01_1.H88.00001
GCCCCGGTGGCCGAATGGGTAATGCGGCCACCTGGTAGCGCCTTGGCGTGGGGACCCAAGGCGCGTGGGTTCGAAACCCG
CAGGGGACAACATTACATCCGGAGCCAACTTTTCAGCTCCTTAAATAAAGGAATGTGAACTTGCCAAGTAGGTACCTTCG
GGCGGACCTACTACCTGATTTAGCTGATTTTTCCTGGGCTGGGAACCTGTATTGCATGTACCAAATCCTGTCTTTCATTA
ATTTTCCTATGTTCCTGTTATGTCTTGGCGTTGTTCAACACTAAGCATTCCTCCTGTATAACCAACTCTTGCCTGTATTT
AACATCACACAAGGACTCGTCATAAGCACTGCTTGCATACGAGTATAACGGAAGAATAATAATATAATAATAATAACAAA
AATATAGAAATAAAAATAGAAAAATAAAAATAAAAATAATAGTAAAAATATAAAAATAAAAGTAAAAATAA

>ucsf_hc.01_1.H88.00002
TTGCCCCGGTGGCCGAATGGGTAATGCGGCCACCTGGTAGCGCCTTGGCGTGGGGACCCAAGGCGCGTGGGTTCGAAACC
CGCAGGGGACAACATTACATCCGGAGCCAACTTCTCAGCTCCTAAAATAATGGGATGTGAACCTGCCAAGTAGGTACCTT
CGGGCGGACCTACTACTTGATTTAGCTGATTTTTCCTGGGCTGGGAACCTGTATTGCATGTACCAAATCCTGTCTTTCAT
TAATTTTCCTATGTTCCTGTTATATTCTTGGCGTCGTTCAACACTAAGCATTCCTCCTGTATAACCAACTCTTGCCTGTA
TTTAACATCACACAAGGACTTGTCATAAGCACTGCTTGCATACGAGTATAACGGAAG

>ucsf_hc.01_1.H88.00003
GTACGCAACTACCACGAGAATTGACTGAGAGATCCTTCAGAAACCTTTGACCGTCAACAAAGAAAGCAGCCTTATACACC
ATTCATCTCACTCGTCCACACATGATGAAACTCGACAAGGTTTGTCCGTAGCATGTGGTTTTCCATCGGGAGCTGCAGCG
CAACGACAACGCCGCGGTCTTTTTAGTATCAGTTCAGGGATTTGAATGTGTTATGAAAGTGGTGAGCACCTATCGTGATA
GATGTTGTCTAAGAGAGCTGACCGAGAGCCTGCACATAGCACCGTGATCATCCCGGACACGGGCATATCCATGAACGTGA
AGCTACTGCCTACCAACGACTCCAGGCGCATGGCGTGACTGCAAAGGGCTATGTGCCTCGATTCTATGGAAGCATCGAAA
AGCTTGAACCCGAACTTTGGCAACCAAATCTAAATATGTTTATAAATGACACAGAGCTCCCAAGTGCGATATTTATTGAA
TATATTCCCGACATGCGTCAATTGCATCTTGACACCTTTTCCAAGGATCGTATGGCTAGATTTGTTCAGGCCATCAAAGC
TATTACTGCTGCACTGGTCATGCATAATGATCTGAAAGCCAGAAATTTTATGGTCACTCCTGGAGAAAGGGTGGTATTGC
TGGATTTCGATCGAGCCAAGACATACGACAAAAACACCATAACTGCTGAGCAGCAAGAATGGCTCCGGGAGGATGTGCAG
ATTGTGCAGGACCTTGGACGTCTCCTCGAAATGGATGTTGCTGAAGGCCGCTTGAATCATTCCTACATCTACTTTTGCAC
CTAAATCCGAGCCGGGTTGCTCCCGCACGAATGGAGGATGGACGCACTCATACAGCAGGAGGAAGTTTTTTTGCAGTTCA
CCGCCAAGGACGACGAATTCTCGTTTTTCCTGCACAGTCGGATAAGCGAAAGTCCAGCTGCATCAATGTTATTAGAAGCT
ACATTTCAGTAAGGCACTGTTACTTACCCATTCTGTGAGTGAAAAGAAATTGTCTGTGAGCATTCACAGTGGCAAATGGT
CACAGCCGCTTCTGGATAGGTTCATAGCTCGATGTCTTACATAAGCCACTCTCGGGCATTTCGGGCACCTCTCTACCGCG
CTAATCTTGGTGGATGCCCCTTGGTTATTTGATAATAAAGGACTCATTGACCTATATTACGGTGTTTGAAATATTATACC
TTTGTTTTATCACCAAGTATACAGAAAATCAAATCCTATTAATGATATCCCCTATTTGTTCTATGTGAAACTTAGCAGCT
TAAAAGAATTAACCCCTTTAAAGGGCAGTGTTATAAACCTGCGGCACGGCCCGGGGCTTATTGGATAAGAATCAAAGAAG
TGCAGGGAAAGAGCG

>ucsf_hc.01_1.H88.00004
AACACCAACGTTTTCCTTGCAATACCACTCGCGGCCTGCGCTGCTCCATCCATGCTCTTGTTGCCTGCAGTGGCTTCCAC
CGCCATTGGCTAAGCTTGAATCTAGAGATATGACTCACTCTTTCGAAAATTACGGCGAACAAACCTCAACGAATCGATCC
TCGAGACACTGGCGATGGTACTCGCCGCATCCATTATCACCCCTTAGGCGTATCCCGCCTTTCGCAGAGAACAATGCCAA
ACCCTCCTGATCTGGATCTGTGTGATGCCTTTCTTGTATATACATGTACCCACTGTCTTCTTCTTCGCCAACGGAAGGCA
AACCGCAGCGTGATACTCCATCATTACATTAGCATATACAAATCTCATCTCGGGCTTCGAGAAACGTCTTCGGTTGACTG
TCGTTTTCCGGATGGCCAACGCAGTTACTCTTGCTGCTTTCTTGCAGAACGGCCCTCCACATGTGCGGATCAACGTCCCG
CCCAATCCTGGTCCGAATACGACAAATACCGCCTACAGCTGGGAAGATATTCACTCTCTAAATGCCTGGCCAGAGTTTAC
TCTGCAGCATATTACGAACCGCTATCGCCAGCTGCTCACAATACCTCCCTCCCGAGTGAGCCAATAACGTCGCCGGGTCC
GATTGTCAGTTCGGAGAATCAACTCAGAGCTCTTATTGTGACACAATTCAAAAACCGAATCAGACATGCTCTACGGGCAA
CGTTTGATCAGTTCGGAAACCAACTCCAAGGCCCCCAAGGGCTTACGAGAGTATCATACGACGAAGGTGAAGGCGCCAGG
ATCCTCAACAACTACAAGCCGGATACAGCATTCTTTGATGAGACGATGCCCGCTACAACGAGTTGGAATCGCGCACCTGG
CGAGGTGAAGCCATCATGGAAATGGACTAGCAATTTGCGAAACAGCCCGCTGCCAGCAGGCCGTCGAGAATTTCGCCAGG
TTCTCTCGCGGCTCAATTTTTATATGAAGCAACATCATGCCCGGTATGGTTATATTATTACGGACCTGGAGTTAGTCCCC
GTAAGGCGCCGAGACAATGGCGGCAATCTTGATCTCGCTCAACCGATTGCGTGGAACGCACGGGGAAACCCCGGAAACGA
GCAGCTAACGGTCATGCTCGCGCTTTGGTATCTGGGCATGCTGGCTGCGCAGAATAATGGCCCTGGGAACTGGAATATCT
GAGAAGCTAGTCACAGTATGCCCGTCAATATTGCTGGCGTCGGGTGGTAGAAATTTGCTTGGCCTGTGTACAATGTTGAG
GTTTATTGTCGCTATTCTTAACTACAACATAACAGCATTACGCTAGTCTAGATAGTTCTACCAATGATGATACCTTTTCT
AGCGCGGCTTCCGGGCTCTGAGCTCAGTACGTTCCTTATAAGCAGTTTAAAACCCGTTCTTCTTTCCACTTCTACACAAA
ATTTCATTGGAATTGACATCATTGTCCCACAGCCGCC

>ucsf_hc.01_1.H88.00005
AGAACCTCTTCAACTGAAGAATCCTCGTTGCAAAATCGACGGCTTCGCACCAATCACAAAAGATACCAAACATATTTTCT
TGGAATTGGACAAGCTACAACCTGAAGTGGAGGATTACTTTCAAAAGGCTTCCACAAATGGTGCTTGGCCGAACAATGGG
AAGTCTATCACATTGGCGTGGTTGAAGGAAGGCCTTCAACCGCGCAGCATAACGCGGGATATGAAGTGGGGAACACAGGT
CCCGTTTCCAGGTTACGAGGACAAAGTCATATATTCATGGTTTGACGCCTGCATCGGTTATGTGTCTATCACTGCGAAAT
ATACTGATCAGTGGGAGAAATGGTGGCGGAACCCCGAAGACGTGCAGCTATATCAGTTCATTGGGAAAGACAATGTTGTT
TTCCATTCCGTTATCTTCCCTGCCTCTCAGATCGGTACTAGAGGCCCGTGGACAAAAGTCCACCACCTGTCCACAACAGA
CTATCTCACCTATGAAGGTGGAAAGTTTTCCAAGTCTCGCGGCATTGGTGTTTTTGGGGATTCTGCTCAACAGACGGGGG
GTTCTGCAGATGTCTGGCGCTATTACTTACTTTCCCGCCGACCAGAGACTGGAGACACTGAGTTTTCTTGGGACTCATTT
ATTAGCGCTAACAACAGCATTCTCCTAAACAATCTAGGGAATTTCGCTAGCCGCGTTCTCAAATTTGTGAACTCGCGGTT
TTACAACAATATAGTGCCCAACTGGACTAGGTACCATGAACCTTCGTTCGAAACTTGGAAGGAGGAAATCAACCGCCTCC
TTACAAAGTATGTTGAGGTACTCAACACTGTCAAACTTCGCGCCGGCTTGGCCACCGCTCTTCACATATCCCAGCAGGGT
AATTTATTCCTCCAGACTAACAAGCTCAATGACAAACTCCATGAAAGCGAACCAGCAAAATGCACTGCTGTGATCAGCCT
AACTGTCAATCTGATCCACCTTCTCACCTCCATTATCACTCCATATATGCCAGAAACCTCTTAAGTCTATATGCACGCAA
CTCCGCGTGGAGCCACTTGCAATCCCAGATCACTGGAGCGCGGATTCCATCAAACCTAGCCATGAAATCGGAAAATCCGA
ACACTTGTTCCGTCGCATCCAGCCGGAGAAGGCACAAACCTGGCGCAAAATGTTTGGTAGCAAAGAAGTATATAAGGAAA
AGGAAGAACATGCCGCAACAAAGGCGAAAAAATCTACAGCTTCGAAAGCCGAAAAGACTCCGAAACCACAATCGGCTGCC
ATGAACTAGTTTTTCAATTACGGCAGAAGTTGGATCATCGCAGTTATATCTCAATTAACAGATGGACAACAGTTGTTACA
TGTTTTTATTTTTTTGATTTTTACTCCGGAGCCACCTTTCAAGATAGACTTTGAATGGCTTGCAGCGCAATGTACTGACT
TCAAATCAGTAATTAGAACTCAGCAGCACAGAGACTGATCTCAGATTGTGTGGGAATTGAAAATGTCTCACCATTCTGTC
AATGTTCCCTTCCCTATTCCATCCTGATGTCCAGGTCTAAGATTGAACACGAGAACTATTTTCCATTAGGTTTGTAGAGT
AAGAAACCTGTAAGGCATAATTATTACTCTATGACCATGTTGAAAAAGTTTGATGACTAGTAAATGCAACAGCCCCAGAT
AAGACCATATCACAGATTTCTTCGGCAGCGAACAGTTTGTTTACCTTTAAAACAATTCTTCTCAATTCAAGTATTGTATG
ATGCTTGGCATTTATGAATTGCATAAATAATACGATGGGAATATCTAAAATCTACTGCTGTGAACATTTCCTGTTATTAT
CAAGCTGAATTCAATGGGTAAAGGGAGAAAACATCCGTTGAGTATACCAGGGCGACGGAGATGTCAGGATACGG

>ucsf_hc.01_1.H88.00006
ACCGGGGTATACTTCCCGAGCCTGGCGCAATGTTCTTATTACTAGTGCTCTTCCATACGTGAATTACGTGCCGCACCTTG
GGAATAACATTGGGTCTGCTGATGTTTTCGCAAGATTTTGTCGAGGACGCGGCATCCCCACGCTGTATATTGGTGGTATA
TGATAAACTTGCACCGCGTCTATCTTCCTAATATCGAAAAATTAAAGAAGTGGCTAACTCAAAAGATTATCGGGGACTGA
TGAATATGGCACGACAACAGAGGCCAAGGGTCTAATCGAGAAATGTACACCACAAGAGCTGTGTGATAAGTATCACGCGA
TCCACGCTGAGATATATCAGCGGTTCGACATCGGCTTTGATATCTTTGGCCGGACGACGACTCCGCTTCAGACAGATATT
ACTCAAGATATCTTCCGCAAGCTGTACAACAATGGGTTCCTAAAGGAGCGGATGACAACTCAACTCTACTGCGAGGAGCA
CCAGTAATTCCTGGC

>ucsf_hc.01_1.H88.00007
ACCCGTAAGGTCCGGCCTCGCCCAGAAATTCCATCTTCCCTGTACCTAGTCTGTGAATAATATTAAATCGAAAAGCTACT
CAGGTCTCTGCCGGCCCACCACGAGCTCCTCTCAAGTCGAATCTCCACCATGGACGGATACACCATCAAGAGAGTTGGAT
TAAGGGAGATAGCGATGAAAGGGGGGACAGCCGTACTCACACGCAAAATCGGAGAAGAGGAGTGGTCGCCATACACGTCG
TCCGGCAAGGCTGATAGCGGTACCAGTTTCTATCTCGGAGTCGTTCGTCAGGAACAACCAGACGCACAAGGACATCATTG
GTCCCTCTTTGTCGCAGAAGAAGGTAAACGGGGGACCGTATACCAAGTTACTGGCGATCATACGTTCATGGTCTATACGC
ACCGGCCAGGAGTCAACATTCTGAACTCCAGTACTTTCCGCGATATTCACCAAGTTGCAAAGCTTAATGAGCAGACTGTC
CAACGTGTTGAATATTGGGCCAACCGAGAATCCCCCCCGCGAGCCCCAACTCAGGCTCAAGTCCAAGAAACCTACCAGTC
ATGGACTATAAGAGTAGTTCGCAGGTTGATTGCTGAAGAGATTGTCGCACCAAAGTGGGAACAAGAATTGGAGAACTTGA
TCGACTCTCCCATCTTGCTTGACTTGCGTGGTCATTAAAGAGTCAAAGGGAAGAAGGGAAGAGAGAGTGACAGAAAAGGC
TTGTTTTCTATGATTAAATACTTGATGTGATGGGTTAGCAACACAACCAACCCCTATCGCCTGCTCGCCTAATCACATGT
TCTCATGAAATGTTAGTGGGTTCACTACAAACTACTGAAAAATAACATGCCTCTTCATATATCATTAATGTACGGAGTAT
GTCTAGGCATTTTATTGAGTGATTAGAACCTTATGATTAATCTGAGATTAGATCAAACTGTACTAATGTGCCAGCGCTGG
GCCGAAGCAGGCAACCAATGCTAGGCTGGAACAGCTGATTGCCCG

>ucsf_hc.01_1.H88.00008
GCTAACAATTCCCCCGCGCCTATACTGGGTACACCCATACCGAGTCCTTCTAAGCCGTACTGCAACAGCCCAGCCGACAA
CATGAGTACACTGGAAGAGTGGGAAGAGTGGGGTTCCGAACGCATGTTTCGCGGGATGCATGACGAAGTTGTTCTCTTGA
GCCATCAAGGCGGTGTGAAGGTCCTTAAGTGTGACAACGAGGCCATTCTAAAGGTTGGAAGCAGAGTTCGTCCTTCTGAA
GAAATCGCTATGCGCCTTGTGAAAGAGCAAACTGATATCCCTGTCCCGGAGATCTTCCTTGCCGCCTATGTTGGCGAAGA
AGGGCGACTGGCAATGAGTGTCATCCCCGGCGCTCCACTGACAGAAGCTTGGGATAGTCTGCATGATACAACAAAAAAGC
GCATATGCATTGAAACTTGGTCGATGATTGAAAAATTTCGTCAGATTGAAAAGCCTGCAGCACTACAACACCACTTCCTT
TGTCTCGCCGATGGTTCGCCCTGTATCAACGACCCCATTGTGGCAGGAATATGCTGTGCAGACCCTCCTCATCCTCCTCT
CCTGAATAATGATGATGTTCGCGCCCGCATCTACGAATGTTACTACGCAGCAAATGGTCGAAAGTATGAAAAAGAGTTGC
TGAGTATGCTTCCTCACTCTGATATCTCTGTTTTCTCGCATGTAGACATTGGACCGCACAACATCATGTTCGACAAAGCA
TCACTTAAGATAACTGGGATTATTGACTGGGAGATGGCAGGGTGGTACCCGGATTATTGGGAGTATTCTAGCATCATGAG
ACCTGCTAGGTGGAAAGATTGGCAGAAATGGATGGACCTGACAGCTCCAAAGAAATATGACCTGAGTGGTATTATGGCAG
CAAGGCGTGTTTTGTTTTAGCGTACTTTATTAGGTTGGGATTGAAAGTCTTTAGCCCTTTAGTCCACGATCGTTTATCTT
CTCGTCTGTTTTACTTGAAACACATGGCGTTGGACAACCATAATACAGCAACAGTAACCCAATCT

>ucsf_hc.01_1.H88.00009
TCCATCACAAGTACTAGTATTCAAGAATTGGAAACTCTTTAAATATTGAGAAGCTGTCAATGGTTTCGCGTTTCCCTCCT
CAACAATAAAATACCCTTCCCTTGAAAAGAACCAATCACTGGAACCACAGTCGCTGTGCCCTTACTCTAACCTTTTTGTT
CCACGCTGCTCCGGTCTGACCTTCGATAAAGATGGCGGACAAATCACTCAAATCCACCTGCCATTGTGGCGCCATCACCG
TGATCGTGCCTCATCAACCAGAGGAAATCAACGAATGTCAATGTACAATCTGTCGGCGCTACGCAGCTGCTTGGGCTTAC
TACAAAGTGAATGAAATCAAATGGGAAATGAAAGAAGGCGCCAAACTCTCTCAGTACATTTGGGGAGATAGAGATATCTC
ATTCAAATTTTGTAAGAATTGCGGATGCGTGTAGATGCTACTGGTGGCCATTTGAAGAAAAGAAGCCAGACGGCGGTGCA
GCTGACTTCGGTGTTAATACGAGGAATATGGATCCCATGCAAATCTTGCACGTCAACCGCAGGATTGAAAAAGCCATGTT
GTTCCAGCCACTCAATGATAAAACCATGGCGCATGAGCAGGATCGGGCCGGGTACTGAACTATTTATGTAAATAACCTAA
AGCTCGGGTCGCCTACACCAGAGCGGGAACACAAACATAATACTTTCTTTGTTTCTCATTGCGTTCTTTTGCTTTCACTA
GAAACCTTGATATATTTGTTCGAGCCATGAGATTCCTAGCAGCACGATGTTGGAACGAGTACTTCTCAAGACCAATTGTC
TGTCCTAGATCAAGTCCCTGCTGAGAGAGGATGTGGTTTAATGAATTTAGCAACACAGATTGTATGTAC

>ucsf_hc.01_1.H88.00010
CAACCACTGGGCGACTTAGACCTCTAGAAAATACGATACCAAACGCGGGGGACCGCGCGTGAAACCAATGACCATCCGCG
AATTTACAAATGAGGAAATCGGATCAGGACGTACCGCTCTAAATGGCCGGTATGATTGGCATGGAATGCGATTGGGAGCA
TCATGCCGCGGAGAAATCGGAGGAAATCAGGGTGCTTGCACTTCTCTTCCGACGGTAAGCGCTCAACACCATCCAGGTCT
TTTGATATGGTGTTAGTTGTTTTTGACCCTCCATTTAGATGCCCATTAATGTTCACAAAACACCCACAGTCTTGCAATAT
TTGAAGTCAATCTTGAGTTGTTGTTGTTGTTGTTCTTCATATTTTTTCTAAGGCTATATGCAGTCAGAGACTATGACAGT
CTTCATCTCACTAGTCTACTCTTATAGTCAGCTACTCTCTAGTTACATTTTCTCTATTCATAACTGAGTCATTCTTGATG
AAGAGACTTCACTATATCATTCTGAATCTAGCTCTCAAGAAAGATCTTGTCTCACAATTATTTATACAATACTAAGCAGT
CTCTTATCATCTGAACTAGATATATAAGAATCATATCTTAGAATCTCATACTATACTGAATTCATCTAGATTATATATAT
AGTGTTGAACATTGCTCCACCCTGCAGTGGCAGTTATCAATAGAAAATG

>ucsf_hc.01_1.H88.00011
ACGGCCCCTTGCCCTCGCCCTGGGCGCCGGTCTGTTGCGCTCACGATGGCGTTATTGGTAGCCAAGCGGTTTTAGTCCCT
CAACGGGCTTGATGCCGGAAGTTCCCAGCAGCTCTCGCGGAATACAAATGCCTCAACATCAGTTTGACGCGACGGTTACC
CACGCAGCAAGGCCCAGCAAGTTCAGCGTGGAGCGGTGCGGTGGCCTGTGTCTTTGGGAGTGTTGCTCTGATGCGGATTG
AAGTCAGCCATTCAGGAAATACGAAGTCGACCTTTCGGCTCGTTGCGGAATCGTTACCACGGACCTGGCCCATGGGTATA
AGTCATATATGATCAGCCAGGTTACATGTCCAGCGTTGCCCAGGACGGTGGAGCTAGTCAGCGAAAGCCCTGGACCATTT
GATGGGGCGAGAATGTGCGAGGATATGCGACTGTTTGGTGGGCTATAGCCGGAGATGCGTCTTGAACAGAGTCGATGTCC
GGACAGCAGTGAGACACTGGTTGGGGCCAGCCGAGGTGCAACTTGTTAACAGTACTAAGGCGATCCTATTGCGATTACGA
TTACGATTCTTTCGTGTTGAAGCGATGAACTTGCATTGTTTCGCCTTGCCTCGCCTTTACCCGTGTTGAACGCAAAGAAA
CGAAGATTAGCCTGTTCCGGTATACTGCTTGGCTTCTTCGCAGTCGATGAGACGCCCATCCTCAGGGATTTTCTCCCCGT
GTCACCATCACTGGGGAAGTTAGTGACCGAGAAGCAGTGCTGGTGTAAATGCCTGGCCGACTTGAGATATTTGTTAATTC
ACTCAAGTCACAATCGCCATCTGCTTAGTCACCGCCTCTCTGCAGCCAAACCCTCGTTCACGTTGCAGTTTTATTTTCCC
CGCTTGCAACCTCAAGTAATTCAGCTTGACTTCCTTGGCCGACAGGGTTCCCCAGTTTTGACAATCTGCGGACCGCAACG
GTGGCAGTTGTTCTGGGCGCGTTTTTTAGGGCAAGGGGGGGACTGGCGCCGGGGCACTAGGATGCGACCGCCAGACTGAG
CGGGCCTCGGTTCACAGTAGCTGCGCGAAGGAAGAAGTTTTTCTTGCTGGTCATGGCATTTCTTGATTGGGAGGGAAATA
AATAGCAAGCGGCGGAGGGAATTAAGCATTGTTGCTGATTCACGACGCAGTTAGCCGTTTTGGGTAAAATCTGGCGCCTC
CTGACCTAGGCCATCTTAGGAAGGTTACATTGTTGCTTCCCCTCCCCCTTTAGGCGAACTGGATTCTTGAAAGCGATTGA
TCAAGGCGAGCGCTGGTTCCGTCTCTTCTTTCAATCCCCACAGCCAAGACGGCCAAGTAAAGCCAAGTTCAAACAAGCAA
TGCTAGTGCGTGCCGGGGTCTTAAAGGCGTGGCTCCACCCTGTTGGAGCTGTTTCCCTCCTCAATCACCCTCTTCTCATG
CCTGGGGATGGATGGCATGTAACCGGATATCGCCTTGAATACCATATGCATCTCCGAACTTCCGCGGGCTCAAGAAGCCG
AAATTGATATCCTGCGTTATCCGCTTTCCCTTGACCACACATCGACAGTTATTATGCCCGTACCTCCCCTTCGCTCCATC
CACCCTATTGATGTTGTTCTCGTTTTTACACTGAAAAGGTGGATCGAAGCGACAAGGACAGGACGGAGCAATTCACAATC
ATGGATGTCACCGAAGAGAAGATGGCGCATGCTTCCACACCCGAAGATGAGGGCAAAGAAGCAAGGAAACACGTGGAGCA
GCGTGCCATTCCGCCGAAGATGCGCAAGCTTCACGATTCAGCCGTCACCTTTCAGGAGTACCAGCATTATGCGAGCCTCA
CACGCGCCGATCAAGACCAGATGCCGAAGTCGACAGCTGGGAAGAATCTACTTTTCTATTTGATTCCTAATTTGCAAAAT
GTAGGGATAGAGAAATACGAGTTGACCAAGGTCAACACGTCCGATGACGCACAGCGCATGAACATTACTGATGAAGAATG
GATCAATGCCTCCCGTGCATTACGCACGGCCAGCTCCGGTGCCGTCTTTTATCTCATCACAACGGATATTTTCGGGCCAT
TCGGCCTACCCTACGCTTTTGCAACAACTGGCTGGGGGCCTGGCACGGCTCTCTATACAGTGTTCGGCGCCATGGCAGGT
TTCTCTGGGTATTTGTTGTGGGATTGTTTTATGGGCGTCGATTCGTACGAGTTTCCGGTCAAATCTTTTGGAGATTTAGG
TTACCGTATATATGGAGCATGGGCGCGATACATGTTGAACGGCCTCCAGGCCATCCAACTGCTGTGTAATGTCGGCGCGA
TTGTTATCTCGAACGGACTGGCGTTGTCGGAGGTGTCTGAATTTAGACTATGCTATGCTATCTGCTGCCTGGTGTGGGCC
CTGGCGGGATTTGTTTTTGGCCAAATCCGGACATTGCAGCGATTCTCCTGGCTCGCAAACCTGGCTGTTTTCATCAACCT
CCTGGTCATTTTTGTGACGATGGGAGGAGCAGCCCATTCGCCCCCGCTCTACTCCGCCGTTGCCAGCTCTGCGGGTGCTA
CTATATACCCAAACCTGGTGGATCAAGTCAACAAAGGAAACCCTCCTCCTGTGATGCATAGTGGGGGCTTGCCAAATCCA
GCGAAGTTTGCTGCTTCATTGAACGGTGCAATGCAAGCTGTGTATTCATACGGTGGGTCGATGATCTTTCCCGAATTTCT
GGCTGAGGTCAGGCGCCCACGCGATTTCTTGAAAGGTATGTGGGGTGCACAGCTCTTCATCTACCTCGTCTACATGATGT
ACGGCCTCTACATGTATGGCTTTCAGGGTCAGTATATTCAAAATCCGTCGTACTTGGGAATCTCCGCGCATCAGGTACAG
ACAGCTGGGAATTCTCTGGCCATTGTGTCGGCTTTGATTGCCGCCATTCTGTATGGTAATATTGGCATCAAAGTGTTTTA
CAATAACATCTTGGTTGAATTCTTCCATGCGCCTCCGATTTTCCTTAAGAAGGGCAAGCTGTTATGGTTGTTCGTTGTTC
CAATCTACTGGTCCATTGCATTTATCATCGCTGCCGCTATTCCCGATTTCTCAGGGTTTACGGGCATCGTAGCGGCTACG
TGCATCCTCAATTTCACTTACACTTTTCCACCGTTGCTGCATATCGGCTACCAAACTCTCCGCAATGCTGGGCGTGGAGA
AGCAGGTTTTGACCCGGTAACCGGCGAAGTACTTGCAAATGATCAAGGACTGAAGCGATTGATCCGTGGATTCTTTGGCG
ACCGTTGGTGGTTGAATGTCTTCAATCTTCTCTACATGCTTGGTGCTTTGGCGTTGTGTGGCCTGGGCACCTGGGCCTCT
GCTGAAAATCTTATTGAGGCCTTCGCAACGCCCCAAATTAATGCATTCAGTTGCAGGTCGCCGCTCCAATGAAGGATGAA
GTAGGAGAGTGGCAGTTGAAGCTGATGCTTGAAGGGAGGATTTCGTTTAGTTTCGGAGTCAGTGCTCAATAGTTGATGCT
ACATTAATATCAGCATAGATAACTGAATGAAGCCAACCATTCCTTCTCCTCAACTCAAGATTGACTGGGGGGGTGGATGG
CGTAGTGGTAAGCGCTGTTCATGGAATGCTTTCTCAAGTAGTCACTTGATGTTGGGGTCACCACTGCTGAGACAAGAAGA
TAGTGGGTTTGAATCTCACTCTCTCCAAAAGGATATTATCACATCTTAGTAGATATTGAAGGTACTCTTTCTTATCTCAT
TTTCTATTGATAACTGCCACTGCAGGGTGGAGCAATGTTCAACACTATATATATAATCTAGATGAATTCAGTATAGTATG
AGATTCTAAGATATGATTCTTATATATCTAGTTCAGATGATAAGAGACTGCTTAGTATTGTATAAATAATTG

>ucsf_hc.01_1.H88.00012
CGGGCTCGTCGTTGACTTGCTTTTCTTTCCTTTCCTTTCCTTTCTTTTTTTATAGGACAATGGGCACCCGTGGCGGGTTC
TGGGCTCTAATCCTAGATATTCGACTGGCTACGGACGGCCATTGGCTGAAATTGGGTCCACCGCTGATGACCCCAGACAA
GGTCACACAATGAGGCCAACGTAGGTAATAGACTTGTGCAAGGACACAAAGTGGCGCATGTCATACCAGTACCCCACGAC
CATTCCCCACGGGTTGGCTAACCTGCAGCCCCGACTCGGATAGCAGTGCGGCTACCTCTCGGGCACTATCACCGGCATCT
CTAAGACCGTCCCGCTTTCCATCGCCGCTTCCCTCGTCCAGCATACAGCGGCAGCCACGCACCGGTATTTTACGGCGATA
ATGCATCTTGTCAGTCATCTGGTGATTTACCTGTAGGCTGTGTTGCAACGGCGCGACACCGTGAAAACACCCACATCCGC
CTATCATGGTCCACCAGAAAAGCGCCCTCACATTCCGCCACTGGAACCATCGTCTGCGTCTCTCATGGCCGCAATTCGAC
TGCTATTGTGGTCTCATCGGAACCCAGCCGTCCTCGCCTACACGTTCGCCTGTCCTCAGCGCCGCGCTGCCTCTTCTTTA
CCAGAACCGCGGCAGCTGTTAGCCCAAACCGTCCTATGATTACCTGGATGTGGCGGGGGCACCTATACACCAAGATGCTA
AAAGTTTGTTGGCATCATTTACTTGGTGACAGTGTAATCTATCCTGTCAACGGGCGGTTCATATTCGAAGCCATCACAGA
ATATATGTACCGATGGCTGGACGGTTTTTGAGGAAATTTGACTCAAGAATCTTGGAAGTTGAAATTGTCTCGCAGATCCC
ACTAATACCACTATTGCGGCCTTCTAACTTGTCTAGAGTCTGAAAGTGCCCACGATCCACTTTTCTTTTAGGCTCCCGTC
GGATATTTCCTAAAAAGTCTAGAGCGCCGCGCCAACTGTACGGGCAATCATCAGTTGCCAATCCCTCACCTTCCGAAATA
TTAAGCGATATGGTATTCTAGATTTTTTCTATTCTGGCAATATACAAGAGATATGTCCACATTTGAAGTGTCACCCGCCT
TCCCACCAGTAGTACCATATAGCACCTCCTGGGATGCTGGGAACTTGACCATGGTAGGTGGTCACAGCACGAAGAGCTCC
GGACGGCGATATACAGATAAAAACCTGCAAGCTTAGGTTTTTATCTGTATAACAGAACTCACACAATCTGACTTTCCACG
ACGAGCAGCAGTCGATACAACATACCGCCTTGAGACACCAAGTCTCCTGGAAACAATTAGACCTACCATCGAGGGTATCT
TTTGACTTGTCAATGCCAACTTCCACATGTCTACCTGCTTTCCAATATAAAGTTCTGGTTTATTTCAGTAAGTGGTCACA
GATATGTTCTGCAAAGGGGGAACAACGCAAAATTGAAGATGCTGTCAAGGCACACCAGGCCCGGTGTGGCTTCCGCTTAG
TGCAAGGACGCAGTGGAATGGAAGGGGTATGGCCGAAGTCCATGTTTTGGATCCAATATAACTGAACTTCCCCAGATTCG
ACGGAAGGGATTCGTGAACCAAGCGACAAGCGATGGACATAGAAATCAACATGGAGAATGAGAAGACTCGTGGTGTTCTC
CCGGTCATGCGCCAAGACCAATCGGGTTTCTGAATCGGCATATTTGAAGAAGGCTGCCATTTTTCACCTGCATCACCGAC
CCCTGCTGGAGAAACGTTCCTTAATATCCGCAATGTCCTCGCTCACATCAAGAGCGACTTCATTGACGGTTGTTTGAGAT
GGCGGGCCTTCAATTTCCTGGCTCTTGTTTACGTCTACAAGTTTAACAGCCGGATCCGGAAAGGTTCTCTAAGGTTGTCG
ACTAGATTGTGCTGTAAGGGTTGCGACCTCATGGTGCTGATGTACGGATTATCACTTGAGCGGGGCCAAGGTAGAGAATG
GCGGATGGCTTCCCGACCTGGTGTTTGGCGGATAGATCGGCCTCTGGCATATCAGCAAGCTGGACAGGACTCTCGCAGGT
CTGGCGTTCTCTTGGTGCGGTGGTATGTTGCATGTTAGTGAGCTGGCGAGCGTGGAACATTGCTCGCAATGCAGATTGAG
ACGCGGCTGTCACCAGAAAGAGAGAATCTAGTCCTGGAACGAATGGCCCTTCAATACTACTCTGCTGACGGCGCTGAGTC
GATCCAACATGCTCAGATTTGGGCA

>ucsf_hc.01_1.H88.00013
ATCTTGGCCTTGGCCGTTCCGCGCCAAATAGTCTGATCACACACATGATTACGCCGGGAATTCCATATCCGTCAACAGGA
AGCTGTTCACCTACTAGTCCACCTGCAACTTAATGGTCGTTCTCCCCGCCGCGCAAGGACGCGACTAATAGTATCCACGT
CTTCCTGTCGCCCCAATGGATGACCTTTGGAACCGCCACCTTTATGGGCGTCGCTTGTTGTGCTCCTGCCGTCTTCTTGC
TCATATCCGGGTGTGAAAGCATCCCGGAGATCAACTGGAAGGCACACCTCAGGAACGGAGGAGAGGAAGAGGGTCCGAAT
TGCGCCACCATTCGATCCATGGCGGAAGTCAACACGTTGCTAAGCACATAATTCACTACTAGACGAAACAGATCTCCAGG
ATTGGCAGGTTGGCCCCTACCTAATTT

>ucsf_hc.01_1.H88.00014
TGGCAAGAAATGTGCTTTGAGCGAGGTCGGCTTTTCCGTAAATCCTGAGACTCCGCAAGAGTTGCGACTTATATTCTCTT
CATTTCCGTATAGGTGCCTAGGTAACTACAGTATCCGACCATTGCCAAATACTTTTTTGGTTTCAGTCATGGCTGATTCC
TACCCCAAATCCTACGTCAATGACTCCGACACGCTCTATCTCTTTACCTCTCTGACTGCAGGCTCATCCCACATAATCAC
AGCAACTTCGCGACTGGAAACAATCCTAAAAGCCAACAAAATCCTCTTTCGGGCCGTTGATGTTGCAACTGACGAGGAAG
CGCGCAGGCTGTGGGGTAGACGGTCAAGGGGGAAAAAGCTGCCCGGGCTGGTCAGGGACGGGATGATTGTTGGCGATTTA
GAAGAGATTGAGGAGTGGAATGAATATGGCGAGCTCAAAATGCGCCTTGGCAACGAGTCTTCGATGTCCACAAGCAGGCC
CATCACTCCGACTATCACATCTTTATCTAAGTCAGACACCACGCAAACCTCAATCACAGCTGTTCCGACTTCACTTCCCG
TTGAGCCCACTCCCTCACATCAATTCCAAATGCAAGAGCTCCCGTCAAGGGTCCCGCTGCCAGAGGATTCTATCACGCTT
GCTTTACGACAAGCCGGAGAAGAGGCAGCTTCAAAAGCTAAGGAAAACACACGAACAAAACTAGCCGCCAATTCGGCCTC
TGCAAAGACCCAGGAAACGAGTTCGGCCGTCTTAGAAAAGACAAATCCTGAAACATCCGAGCCTGATGAGAAGAGGAACT
CAGAGGCCACAGGGTCGCCAAAAAGTGCCCCGGAACGTATAGAAGAAACAGGTGAAAGCATCTCGCCTCGCAGGCCCTCC
CTCTCCGGGGTAGCTGCGACATCAAGCGCCGACTTGAAGGCGAACTACCCTAAGGGAATGACGCCGCCGGAGCACCACCG
TGGGACTGTGGTCTCTGTCACATCACCCAGTGAACAAAATCAACTTGTCAAGGAGCTTGGTACATTGCATCAAGGGCCTG
TCCTTGGGAATGAAGGGGCAACTGGGAAGTCAGATGCCACCCCTGCAGTTGAACACGTCAAGGTGAAGGAGAGTTATCCC
GAATATGAATCGGGTTTCCATGCCTCGAGCGAGGATGAAAGTAACACTGATAAGAAAGAAGATGAAGAAGTGACAGTCGC
GGGAACATCAAAAGACTGCGTTTGACGAAAATGACAGATGGGAGCTTACCAGCCGCTTATTTACTTGGCTGAAATGGCAG
AGAAATACCCTAGTGATGAAGACAATCCACTATGGTTGATTATGTAGTTTAATTGCGTGGTATTATTTGTTATAACAGAA
GGGACATTGGTCCCCTAAGTGAGAAAAACACAAGCTCTGAAAGCTCTAAAGGTTGATCCCTTCCATTTCTATGAAACAAA
ACCACTGGAACAATTGTGTGTGAGGCAATGATACACCATCAGCTTCTCAGTGACGCCTTGTATAATGTGGTTTCTTTGAT
ATGTCGACCCTTTTACAAACCGCACAACGGAAACCTCCTTAACTGCCATTTTATTTCCCTTTCCTTTTCCCATTTTTTGT
ATTTTATTGTTTTTCATTTTCTCCGTTTCTCGACGGCTTCTCTGAGCATTGCAATTGCTTGAGCTGGATCCTGAGCCCCA
AATACAGCCGACCCAGCAACAATCACGTTGGCCCCAGCATCCGCCGCCTGTTCTACGGTGTCCTCTCCGAGGCCTCCATC
GACTTCAATATTAAGATGGGGATACTTGACTCGCAGGGCATTTACTTTGGGTAATTCTGAAGCCATGAACTTCTGCCCGC
CGAAGCCGGGGTGCACAGTCATAACGAGCACCATCTGTAGCGGTTTAGTTTATTTATCAGAATTTATTATATTCGCATTC
AATTCCCAAAAGCCAATAACGAACACGGCAGTTTTGTTGTCATGAACAGTTTATACGCAATATTGTGAGGGGGCGAAGGC
TTAGTTATGGTAGACTCACATCAGGTCTATCCAAGGGATCGTCCTGTTCAAGTATATCCCACAACACATCCACTGGAGTA
TCTGGCTTGATAGCTATACCAGCTTGCATACCATTCTCATGGATATACCGAATAAGCTCGGTCGGACTGGTGCGGCGGGT
GGTCGACGTATCCGTTGGCTCCTTAGCGGCAGTTGATGTCATGGCTGCTTCATAGTGGAAACAGTATAGGTCACAACCAG
CACTTTTGAATTGCGTCACCCATTTCTGGGGCTATATGGATTCATATCATGCGAGGGAACAGGAGGGGTCTCAATGCCGC
TTCGCGCCGGGCACAACCCTATCAGCCATAGCTGGTTGGACCAGGGTTATGGCGCGTAGCAACCCCTCCGCTCTCATCGA
TATGGGTTAGCAAACTAATCAATGGAAAAGAATGAATTGACAGAAATTAGATATAAAAGAAGATCACCTGAACGATTGTA
GATTACTTCGGCTGAATTAGAAAAGAAACATGGAAAGAAATTAAATAGGCTCGAAAATGGCTGGCAACTCTAATAGTGGA
TGGAGGGAGGTGCCTCCGAACTGAAATATTGCAACAATACCCCGCCCACCCTTCTCTCTCTTTCTCTCTCTCTCTCTCTC
TCTTTTTTTTCTTTTTTTTTTCAAAAGTGACATCCATATAAGTCAACAAGCCTGCTAAATGAGCGCGCCATGTAGTGAAT
ATATAAAAGTAGGAGAAAATGCTTGGTAACGAAGAAATACGCGACCACCAACAGCTGGACGGACCGGGGGGGGGGAGAGG
GAGGGGGAGGGGAAGGGATATAAAATAAGATAAAATAGTACCTCTGCAATCATCATATGGCAATCAAAAGTGCCTTTTCC
ACCGGGATTAGAAGGTCGGGCTACATGTCTGCGGATTTTGGATACAACTGGGGCGCCAAAAGTGATATTGGGAACAAAAT
GGCCATCCATAATATCCACATGAATCCAATCACTGTTTGATTTCATCAAGTCAGAACATGCCGACCCAAGCGCAGCGAAA
TCCGCGGAGAGAATGGAGGGAGCAATAATGGTAGGCGGAGACATGGTGGAGGGGCG

>ucsf_hc.01_1.H88.00015
CAAGCCCTCAAAAATCCTACCTAATTCTCCTACCATTGGAGCATTTTTTTAATCGTTATTTTGGTCACTATATGGTCTCA
ACCTGTTCTCCATCATTTAGCTTCATTTGTTCCCGGTTGGAGTTGCATCAACTTCTAGGCCGACTCGCCCCTCCACCATG
TCTCCGCCTACCATTATTGCTCCCTCCATTCTCTCCGCGGATTTCGCTGCGCTTGGGTCGGCATGTTCTGACTTGATGAA
ATCAAACAGTGATTGGATTCATGTGGATATTATGGATGGCCATTTTGTTCCCAATATCACTTTTGGCGCCCCAGTTGTAT
CCAAAATCCGCAGACATGTAGCCCGACCTTCTAATCCCGGTGGAAAAGGCACTTTTGATTGCCATATGATGATTGCAGAG
CCCCAGAAATGGGTGACGCAATTCAAAAGTGCTGGTTGTGACCTATACTGTTTCCACTATGAAGCAGCCATGACATCAAC
TGCCGCTAAGGAGCCAACGGATACGTCGACCACCCGCCGCACCAGTCCGACCGAGCTTATTCGGTATATCCATGAGAATG
GTATGCAAGCTGGTATAGCTATCAAGCCAGATACTCCAGTGGATGTGTTGTGGGATATACTTGAACAGGACGATCCCTTG
GATAGACCTGATATGGTGCTCGTTATGACTGTGCACCCCGGCTTCGGCGGGCAGAAGTTCATGGCTTCAGAATTACCCAA
AGTAAATGCCCTGCGAGTCAAGTATCCCCATCTTAATATTGAAGTCGATGGAGGCCTCGGAGAGGACACCGTAGAACAGG
CGGCGGATGCTGGGGCCAACGTGATTGTTGCTGGGTCGGCTGTATTTGGGGCTCAGGATCCAGCTCAAGCAATTGCAATG
CTCAGAGAAGCCGTCGAGAAACGGAGAAAATGAAAAACAATAAAATACAAAAAATGGGAAAAGGAAAGGGAAATAAAATG
GCAGTTAAGGAGGTTTCCGTTGTGCGGTTTGTAAAAGGGTCGACATATCAAAGAAACCACATTATACAAGGCGTCACTGA
GAAGCTGATGGTGTATCATTGCCTCACACACAATTGTTCCAGTGGTTTTGTTTCATAGAAATGGAAGGGATCAACCTTTA
GAGCTTTCAGAGCTTGTGTTTTTCTCACTTAGGGGACCAATGTCCCTTCTGTTATAACAAATAATACCACGCAATTAAAC
TACATAATCAACCATA

>ucsf_hc.01_1.H88.00016
GTGCCCGCTGCCAACGTCCTTCCCTTTTTCTCTCCCTCCTGCTTTTCGGCTTTGGTTGCTCTTTGAGTGCATATTGAGTG
TGCACCTTGGACTTCCTTAGTTTTTTCTTTTGCTTTCTTTGCTTGGCTTTGCTTGTCTCTGCTTTTCTTTGCTTTTCTTT
ATCTCTTTCAACTAATCCTCAATATTTTATTTTTCCTTTTTGTCCCTCTCAACCCACTCATTCATTCCCTGCCGTTTGAT
CTTTGAGTTTACCTGTTGATCGGGTTATGACTTTCCTGATTTGTTTACAATTTTTCTAACGGAGATGAGAATTGAAAAAA
ACTATATCATCCCCGTTACCACCATTACCCCCGTGCAGAGTTATTTGCAAATTTTCGCAAAAAATTTCGACAGTTAAATC
ATTGGGTTTGGTAATTCATTCGGTGTGCTGGGGAAACCTTGAACATCTCCGAATTTGAACTCTAGCCCGAAGGATCCGGT
TTATCTGCCATGGCGGACCGTTTCATCCAAACAGAATCACAAATTCGGTTGGGCCGAAATAGACACCTTAATACAATCAC
CGAAGATAAACGCGAGTCCCAGTTTGATGCGAAAAGGGTTATTGATGGCATGCCTTCAGCCGCTGGCCGGCGGGCAGCAG
TTCCAGTGAATCAAACTCGACCAACTCGTCCCTCGCGCCTGGGTCTCGCGCATCGCGCTATATCCCCCGGATCCACCAGT
TCGTCCGGTTCTAGGAATTCATGGCTGAGACGGAGCCACGATTTCGACGACCTCTACGATGCCACTGATGAGGATGACGA
AGGAGAAATGAGCGACAGCTGTCCGTCCCTTCTCAGCCAGGGAAACAGTGAATCCACCAAGTCATCGCAGCCATCCACAC
TTTCGTCGAGTAGCCGCAACAAATACCCGGCGATTATCATTCCGTCTTCGTTACATAGGGCCAATATCAACGCTTTTCAC
AAGAATTCTCCTGTTCCGCCGACTCCGCCACCAAAAATACCAGTGTCGCCTGAGGCCCTCTCACGCATCCCAAGGGCTGT
TCCTGAAGCCCATGCCCCCCCCTCACTAGATGGCAGTGCAGCCTCGGACCATCCTTCTACTTTGAGTGCACCTCTCACCC
CTCGACTGGAAGCAGTATCAGACGTTGATTGGGATGCACAGTATTTGCGTTTTCATATTGACTCCGATACTAATGGGGAC
GTCGAATCCCCTTGTAGTGCAACCATGAGTCCTCAGGTTGAAATTGAAATGGATAATCCTGAAGACTGGAGTCACGTCCT
CGGTCGTTTCCCGGTCATCCCGGAGAATGGGCCCGATGTTGACCTACATGGTGTTCCAGATATCCCCGAAATTAATAGGC
CTGCGTCGACAGACAGTTCAAACAAAGGCGTTGAGCTTCCAACAAACGCTCTTGCTATTCTTCAACGCATTGAGTTTGAT
AGTGACAGTGACCGCCACTCTGAGATATCCGGGGTTAACGAAATAGGCGAAATGCAAGAAGTAAAGCTGTTCTCAAGTCG
TCCTCGGAGCATGAATGCTGCTATTCCAGCTTCAGCTGGTTCAACTCCCTTCACTCCTCTCAGCATCCCATCCCCAGGAG
GCTTCTTTTCTTCTCTAGGAGTTGATGCGCAGCAGACTTGGCGTTTCCCCATAATCCCCCAACCTTCGTCTGCTACTGCG
GAGAATTTCTACAATTGCTCTTGGAACCTTCCGGCGATATCCGATGACGTCCTTCCTACTACACCTCATTTAGGTCGCAG
CAATACTTTTCTAGCAACGCCAACACCAAACTTTGTTCCCTGGGACAGTTCAGAAACGTCACTTCCCTCGAAAGGAGGCG
AACGCTATTCAGCCGCAGATTATATCGCGGATGAGTATGACGAGCTATACGAAGAAGAATTGAAATTTCAGGCGGCTTCT
AACCTTGATAGGACAACCACTTGGCTGGCAGCTCAGACTACATACCTTTCGGCTTTACGCGAGACTAACCCCGTGAATCA
AATTGAGGGCGCGCCAGCCACAATTCTTCTAGAAACCCCTCACGAGTGTCCACCAAACACATCGAGAAAATCAGAAGTCC
TAGCTAACATTCGGGAAAACGGCGTTTGCTTAAAGCCCCATTCTCATCCTGCAGGAGGTGATGCCTTGTTTTATCGTGGC
TTTCAACGCCTGGTACGCCAGTCAACCGCCCAAGATGCCTTTTTCCACAACAAATTACGCTACGAATCAATTCAGGCAAT
ACGGCTCAGTTTCATGGACAAGCACGTTGATGGCCTTCTCGGGAAATATGCTCTGAATAACATTGTCCGTCCTCCTTATC
GCGGACCGTTCTCCCAAGCCCCCCGAAATTCTACTATCCCCCAGATTCTCGCCGATCAAGCCAAATTTTCAAATTTAGAA
AAGGAGCAAGATGTAACGCATCAGCTACACAGTTCAATGTGGGCAGTCGAAGCCCTGAAATTTTTGAAGGGTGGATCCCT
CCTCCCTACCTCGGCGGTAAAGCGGTTTGTTAAAGCAAAGGTTCCCTGCGGGGATCTGAAGAGTGCTTCTGTTCGGACGA
TCAGGGTGCTCGACATTGGTGGCGACCCATCCTGCGGCTGGGCGTGGCATGTTTCTAACGACCACCCCAATGTCAAAGTC
TACACAACGATGGCGAAACACCAAGTTGTGAATCCAGGTATGAAAGGGCCTTCGAACCATCGGCAAATCTCGGTCCCTAA
TGTTTGGCGGCTTCCCTTCCGCGACAATCAGTTTGACGTCATATCTTCTCGTACCTTCCACTCATTGTTAAAAACAGATC
ACCCTTGCGGTGAAGAGGAGGACGAGTATGATTTATGTCTGAAGGAATGCTTTCGATGTCTCAAACCTGGTGGTATCCTC
GAATTCTTTTTGATGGATTCGGAGATTATCCGTGCTGGACCATGCGGTGCGGCCGTTTCTGTTGAATTTGGGTTCAACCT
TAAGACTCGTGGGTACGACCCTTCCCCTACAAAGTCTTTCATCCATCGGCTCCATAATGCCAATTTTGCGCCAGCCAAGA
GAGCATGGATGTTTCTGCCTCTTGGTACCGAAACTTCTACTCCAAAGACGGAGCTGGGTTCCCATTCTGATGTCGGCGAA
TCTATGGGAACCACGAGTAATATAGCCAGTACTACTGGCCTGCTTGGTGGGTGGATGTGGGAACAATGGATGTTGAAACT
CCAGATGGAAATGGGCCGTGAGAAGTGCAAGCTGCTCGAGGAGGTCCCTGGCGTTTACGCAGAGGGACAAAAGTCTGGAG
CTGGATGGAGGTGCTTAACTGGGTGGGCGATGAAGCCGAAAAATACCCACAGCCACGTTTAAATATCCATTTCGCTTTTT
GTTCGTCACTCACTGTCTCACATTCAACCCCTTTTCTTGTTATTTTGTATATTTAATCTGCATGCGTTATTTTATACACT
CCCTCCTTCCCCACTTTCCAGTCGATGATCTCTTTTGTGTTGACTATCACACTCGATTCCGCTTCAGCTCATCTCATTAC
AGCTTAATCCCTCTTACCTTACTATTCATGTAACTCCTCTTGTGACTTGCTACTCTAGTCTGCTATCTTCGACAGGGCAA
ATGTCAAGCCAAAATACGGCATTGTGGTTGATCTATTGCTTTTGAGGATTCTCCATTGATTGATCATTCTAGTGTCTATG
TGTGTAGGAATTATCGGCTAGAAAGCTCTGGCTTCTCAAACCTTCAAATGAGAAACCGGGTGATTCAATTGATGAATTTT
TGAGGAATATTAAGAAGTAAAATTTTAACTGACT

>ucsf_hc.01_1.H88.00017
CACTTCTAATTCGCCTACACACCAATGCTGTAGGCACATCTGTTCCCATCATCCTGGTTTTCCCAAGGCCACTCCTTTCT
GCTGTTTCTGACCTCCGACTGCAGCGATGCTGTTCTTCAGTTTTTTTAAGACTATCACAAACCACACAGTTACAATTGAA
CTGAAGAATGACATACGCATACGTGGCACCCTTAAAAGTGTTGACCAATATCTGAATATCAAGCTGGATGACATTGAGGT
TCTTGACCTGGATGAATACCCACATCTCTCCAGTGTGAAGAATATTTTCGTTCGAGGGAGCGTGGTCCGATATATCGTCT
TACCGCAGGCGGAGGTAGATCGGGGATTATTGGAGGATGCCACAAGGAGAGAAGCTGAAAATCAAGCGAATAAAACCCGA
TGATTTCAAAATACATTACGTCGCTTGAACAGATTTGAATAGATCTTACAAATGAGAAGAACTCTATTCTAGGAGCTCCT
CGGTAAGAAACATCGCCGCTGGATCGTACCCAATTATGAACAGAGGATTAAGCTATGGAGGAATGCGGATTGAAGCGGCA
TGAGTCGATTGAAATATTTCAGAAGGTTATTCAACTTGGCAAAGATGCGCGTTGGAACCCATTGCTAAGCCTCGCAGTAT
TCTTTTGGGGTGGAAATTCCAATGTCCGTGTTGTCAGCATATGCAGCAGTGCTCGATTACGGTTATTCGCAAATTCAAAA
TAATAATGAATAAATAAACAATACCAAATGACGATACCCAATGATATTACCAATTATACTAGTACCTAACAATTTTAGAT
CCTTTCCCAAGTTTTTGTCCAACAATTGCCGCCGACTTGGATTTGCTAACACACATAGTATAGTAATTGGGTACTGCGAT
GTACAGTACATATAGATGGCGTCGCGCGTCGTTTGATCCAACACCAAAAGATCGTTGCAACAAATCGGTCGGTTGAATGT
GGTTGGGCAAAATTTGTTGTTCCGCCGGTGATTAACGTTTAACCTGTAAAACATGCAATCTTGTAGGAAGGCTTTACCAC
TACGCCAAAAAGGATCAATCCTTAAGGTAGCCACCCATTCCTCAAGATGCATGTATACATGATTCACATAACCTCGCTGT
GATATCACTTCTCGAGGTGGAATGACAAAGAGATAATGTGGTTGTGAAAGAAACATCTCATCCGGCCTTAGACCGTTAGA
GCATCATTTCCATCGTATTTATGTATTTATTTATTTTATGAGAAAACCGT

>ucsf_hc.01_1.H88.00018
GCGGAAGGAAGAAGTTCCCAACCGTCTCTCCTGATCAAGAGAATATCAACAATCGACCTCCCATGATCGTTTCAATTACT
TAGTTATGCTTGTTTATGTCCTCCATGGACGAGCCCGCCCATCAACGAAACAGCTTTTGAGTTGCCATCGCCAGCTGCAG
TAACTCCTCACCATCCCTGCCGGCTCCATCCTCAACGAGCACAATGAGTTCCCCTTCTCCTTATTTCAATTCTAATAGGA
ATCGCGGCCGTGAGGCCTCCAAATTTTTACAGTCGTCCTCCAAGCGAACCGTTTCTAAACGGAATACCTCGATTCTGAAT
TTCTTCAAAAAATCAGAAACCCCTTCAACATCGTCACAGAATCGGATAACCAATTACATGATCGGTTCACATAGTAAAGA
GGAGAAATTTCTGTCTACAGACAATATACATCGCTCCGGGAGTTTATTCTTTACGGAAGAGGTTGAGGAGAACGTTGTGG
ATCGCTCCATCAAGCATGCTCCAGATGAGGTCCAAGCGGGGTCACTGTCCGATGAATTTTGGGACGCAGCGGAAAGTTTT
GACAACGAGGATAGATACAATGCCAAGCACAATTTTGGTGAAAAAAGACAAAGGGTGAATAACGCGTGTGACATTGGAGC
GTCCGCCCTTGGAGACGACGCAGGGAGGATTCCTAAAAGGCCGAGAGGAGCGAAGGGCTTACCATCATCTGTGGGAACAG
CACCCAGACCTACTCGTGTCGGCCCATTCTTGGATGAATCAGACAGTGAACACGAATCCAATTGTGTATACGACAAGGGC
GTTTACACTCCAGAGACGCTTAGCAAATTCGATTATAATTCACCAACGCATTCATCAAATGAATCTCATGCGAATTTCAC
AGAAAAACGCGATGCTCTGGCTACCTCAAGCGCTTATTCGTCTAGTCGTAAACATAGCGGCCATAGCGGATGCCGAGAAG
GGGGGAGTCTTCAAGATCAAAACGTGGAAAAGTATGGTGAACAGCGGCTCGGGCTGGGCACCTTGTCAATAGAAGAAATC
GATTCAGAATCCTCTGCACATATTCATGATAACAGTATCGCGGTGTGCCCGGTCTGCAATGAAGCTCTTGTTGGTATCGC
TCACGACGATCTGCTACTTCATGTGAATAACTGTCTAGATGGGAACCCAAGCCCAATGCCTTCTAAAATTCCAACCCCAC
CCGTCCAATCGAATTTTGGTATCTCCATTAACAGGCAGGAAAAAGCCGTTATTCCCCGCCCCAGGCAGATAAATCCTCTC
GCGATGGAATTGAAAGGCGAAAAAATTTCCGCCTTCTCAAAAATGATGTCTAGTAACGCCGAAGATGCTACATGGGAAGC
GGCAACTGCAAAAGAGGAAGCATCGAGAGGTAAACAAGCCCATGAACGTACATGCCCGTTTTATAAAATCATCCCTGGGT
TTTCTACTTGCGTCGATGCTTTTAGATACGGCGCTATCGAGGGATGCACTGCGTATTTCCTGAGCCATTTTCACAGCGAC
CATTATATCGGCCTTACGTCTTCCTGGTGTCATGGGCAAATCTATTGCAGCACAGTCACAGGGAATTTGGTACGGCAGCA
GCTCAAAGTAGACCCAAAATGGGTTACCGACATAGAATTCGACCAGCCATTTGAAATCCCGCGGACATGTGGTGCCCGGG
TCACTATGTTGCCCGCGAACCACTGCCCAGGAAGCTCCATATTTTTATTCGAAAAACGAGTTAACAAGAGCCGTGAACCG
AAGGTCCGTCGCATACTCCATTGCGGCGACTTCCGAGCATCTCCGACCCATGTTCAACATCCCATACTCCGCCCTGATAT
TACCGATTCGTTGACTGGGAAAGTCAGGCAACAAATTATCGATGTCTGCTACCTTGATACAACCTATCTTAATCCCAAAT
ATGCGTTCCCTAGCCAGGACGATGTTGTTGCGGCATGTGCAGCTGTTTGTGCTGATTTAAATGTAACTGAACATGGCCAT
TCCACTGATTCAGAATGCCGTTTGAGCCATTTGAAAACTTCCGGGAAAAGCGACATGGACCCACAAGCGCCAACTTTGCT
ACCATATGCACAATCGGAGTCTAGGAATCGGCTACTTGTTGTCATTGGAACTTACAGCATTGGCAAGGAGCGATTATGTA
TGGCAATTGCACATGCGTTGAATTGTAAAATATATGCCCCAGCGGCGAAACAACGGATCCTTGCATGTTTGGAAAATAGT
GAACTTTCTTCACTGGTCACAAACAATCCTGTAGAAGCTCAAGTTCATATGGTAACCATGATGGACGTACATACTGGAAC
GCTCCTTGATTACCTTCATTCTCTCAAACCTCACTTTTCTCGAGTTGTTGGATTCCGTCCCACCGGCTGGAGCTATCGAC
CACCAGCAGGAAGGATGACAGATAGTCCCCCAGTGTCTTCGGTCTTATACTCCGATTCCTGGAAACCTCGCTTTGCCACT
CAGGACCTCATCCCTCAACGTGGAAGCAATCAAATAAGCTCGTGCTACTCAGTTCCCTATAGCGAACATAGTTCGTTTAG
GGAATTGACAATGTTCTGCTGCGCGCTGCGGATAACCAAAGTGATCCCCACAGTTAATGTTGGCAGTAAAAGAAGCCGAG
AGAAAATGAAGTTATGGGTGGAAAAGTGGGAAGCCGAGAAAAGGAAAAACGGGTTATTTGAGGTGGATAATGAAGCAATT
CGCTGGTAATTGCTTGGGGCTTGAAAGGGGAGTTGTGGAATATCTTGTTGGTGATGGCACTGCATCCTGCGTCGGCGGAC
TAGAGTGGAAAATGTCTCATGATTTGTATTTTTCCACATATCTCAGTTTCAATGCATATTCATAGCTGCGTC

>ucsf_hc.01_1.H88.00019
CTTCAGTAACTCATGTCACTGTATCCAAAGTTGCCAGGCCATGCTGTTTTCACATTCACAAAGCTAGAATTCCAACCATT
CTTGCTGACAGTCACTGACCAATGATCTAATTCACAGTCATCACAAGCTCTGTCTTCATTCACCAGACTGCACGATCATG
AGATCTTGCCACAGCTCAATCAGGAATTCATCTCATGATGCAGAATCAATCTGAGTCAGACAAGCTTGTGGCATTTTCCC
CATTGATTCACATCATCATTGCATATCATTGAGATTCATCATTGGGTGAGGATGGACTGGAGAGGCCGACAAGGATGACA
ACTGTGAGATCAAGGCATTTGGGGGCTAGCTGCTGAGAGTAGATCTGCAACACCAAGAGCTGTACAATGTAACCTCCAGC
GGTTTTGTCTCCGACAGAGCGTCAGATGAGGCGGATGAAGTGGAGCACAGAGTATTGAGAGAGGCAGCTGGGGAGACTTT
GCTTGTTGCGAAGTCAGAAGAAAAACAGAGACGTTCAGTGACAAGGCCTCAGCCGCAGAAGGAAACCAACATATCTTTGC
AGCAAGACCCACGGTGACTTGTTTGGGAGAGAAATCAAAGGTGGATTGGCACGCAATCACACGGTGTCAGGGACAAAATA
ATGGAGAATCTCCGTCTTTCGGCTCCTGGGCGATTGGATAGAGCGCCACCTCCGGCGAAATGAAAGGGACAGTGCATCAG
GCTAAAGCCAATGCACAGGCCACAGTGGTGGCCAAGAAAGAAAGATGCCAAGGGGGAAGCAAGGAGGAAAGAGAAGAGCA
AATGCATCAACAAAGAGAAGCAGAGGTGAGGGGGCTTTTATAGATGACTGGC

>ucsf_hc.01_1.H88.00020
TGGCATCTTTCTTTCTTGGCCACCACTGTGGCCTGTGCATTGGCTTTAGCCTGATGCACTGTCCCTTTCATTTCGCCGGA
GGTGGCGCTCTATCCAATCGCCCAGGAGCCGAAAGACGGAGATTCTCCATTATTTTGTCCCTGACACCGTGTGATTGCGT
GCCAATCCACCTTTGATTTCTCTCCCAAACAAGTCACCGTGGGTCTTGCTGCAAAGATATGTTGGTTTCCTTCTGCGGCT
GAGGCCTTGTCACTGAACGTCTCTGTTTTTCTTCTGACTTCGCAACAAGCAAAGTCTCCCCAGCTGCCTCTCTCAATACT
CTGTGCTCCACTTCATCCGCCTCATCTGACGCTCTGTCGGAGACAAAACCGCTGGAGGTTACATTGTACAGCTCTTGGTG
TTGCAGATCTACTCTCAGCAGCTAGCCCCCAAATGCCTTGATCTCACAGTTGTCATCCTTGTCGGCCTCTCCAGTCCATC
CTCACCCAATGATGAATCTCAATGATATGCAATGATGATGTGAATCAATGGGGAAAATGCCACAAGCTTGTCTGACTCAG
ATTGATTCTGCATCATGAGATGAATTCCTGATTGAGCTGTGGCAAGATCTCATGATCGTGCAGTCTGGTGAATGAAGACA
GAGCTTGTGATGACTGTGAATTAGATCATTGGTCAGTGACTGTCAGCAAGAATGGTTGGAATTCTAGCTTTGTGAATGTG
AAAACAGCATGGCCTGGCAACTTTGGATACAGTGACATGAGTTACTGAAGCTGGTTGGTGTCTTCTGTGCAGTGAAGTAG
GCAGATTTCGCCTCGCAGTCTATAAAAGAGACTACAATTCCACCCAAATGACAAAACTGCAACTCCCCCCTCCAAATTCT
CTCAGCTTACTCTTCCAACTGTGCCCTACCCACTGCCCCTGCCCAAACTCCTGATCCTGGTTTCTCTTATTTCTAACAAG
TGGTTCTAATCCTCTTATCCTGTGGACTTGCTCAGCTGCCCTATTCGCACAATATGTCAAGAGACAGTTTTCGCCTGGAA
TCTTTCCGGCCGTGGAATCCTTTCCAGGACAAATCGCAGCCTCTGCGGGATTCTCTCGATATTTGTCGTTATCCAAGCCC
TGTCTCGATCACGGCCACCTCGCCTCCCTCCAATTCTAGCAACTGGGCTTCAAAGAGCCCAAATTTTCATTCTCATAAAC
CTGAACGACACCCCCTTCCTCCCCGACCTAAGTGGAGACTTGCTTGAACGATAGCCTACCACAGGAGATCAACACCCAGC
TCCTACCCGTTGTGGAGGATCAGGAATCATGCTTTAACCTCGGAGTTGAGGCGTTGGACTTCGAGGATATTCTGCAACTG
CAGGATTTATCAAGCTCTGGAGACGAAGACCATCCGATGATCTGTGATAATCTGGGTCCGGAGTCTGCGCACCGACTCGG
CTTTGAATCTGGAGATCCGAGGCTCGCTTGCACTACCAGTCAGCACTCTCATGTTGGCAATGCTGGAAGTTCTAGTCTGG
CCAGCGAGTGTTGTGACGCAACAATTGATCCGGCAATCCTGGATGATTATCATTTCCGAGATACTGAGCAGACGCTAGCA
AGAAAAGAGGCCTCTGACGTTGTGGACCCTTCTCGTTCGTCTGATAAGACTATTTGTGGCCACAGCATGCGACCGAATTC
GCAGAGGGCGACGAAACCCGGGCTGCAGCAGTCCAAAATCAGCAAGGTTTCTGTTGTCGTGGACAATCGCCACCTGAATA
GGACCGACCGGAGTACTCGAGCAAAAGGGCCTGTTAATATGTCGTTTTCTATTCATCGGGATCAATTCTCTTCTCTACCG
GTCGAAGAGCGACTACAGTTTTTATCCTGGCTGTTTGACGGTGCTTTGTCTCAATGCCTCCATGTGCCCTCCCGCTCAAA
TGATGCATCAGTATCGAAGGGTATCGAGAGAGAGGGAGGAATCACGACTTCATCAACTGAACAATCAAGCAAAGGTACTA
AAGCTATCCATGGGAAACCTACTTATTCCTCTAGGAAAGGATTAACTTGGTCCGCAGAAGAGAATCGTCTTCTGGTACAG
CTTAGGGAGGAAGAATCTCCCGCCTGGTTGGAAGTGATCAAGCGATTTGATCGGAGGTTCTCCTGGAGGGGTAAAGGTTC
TATACAAGTACACTGGAGCACGACGCTTAAGAAACAGCGGCTACTTTTGCCAGACGCCTCTTAAAAAAAATTCCATCTTT
CTCCATTAGATCACGTCCTCTTCTCTTGGACTTCAAACTACAATATCCACATGATTTCAAGAAAAGTGTGGAACAGCCAC
TTTTTTTTAGCACTTTTGGCGCTTTTCCTTTGAATGGATTGATAGAAACCGTACGCCGTTGATATATGATCAAAATAGCA
ACCTCCCAACAAGCGCCAAGGCCTCGAAAATTGGGGACAAAGCCTACGGGCTTCGCTGGGATGAAGGTGGTGCGGACGTT
ACTGTATCATTCATTTTCTGTCTTTCTCTCCAGTTATTGCTGCTCTGTTTTGGCCAGGTTAACAAATGATTGGAATTTCC
CTTCATGGCTGATTCTGTCATTCATTCTCCTGTGCTTCAGATAATCTTTGTTGCCAGTTTCTAAGCGCGCTGCTGAGAGA
ATGGCGTTCGTCATAGTTTGGGTCGGTCTCGGAGACGAAATATCTCTCTGGTTTTATTTCCTTCGCAAATGTCCCCCAAA
AATTCTCTGGAAAAGTAGGTTCCTTGTACGGAGTATATGTTTGAGCATTGAAAGGGTGCGTCTATGGGATTCTAGGATTC
ACAGCATGATACACCCCTGAACACCAACCCGGATCATCCATCTCCTAACATATTCTTGCAAGATGCATAATCCCATACGT
CCAGGAAATTATTGCATATCGGGCTCAAATCGAGAGGCATACGCTGGAGGCAATAAATCCAAGAGTTCTTCAAAACACTC
TATGTGATAGAAGGCTGTCGCAATATTTTAGCCTC

>ucsf_hc.01_1.H88.00021
GAGAGCATTTCTACGCGACATCCGCCAAAGATAGCCGCTGTTCCTTGAGTGTTGTGCTCCAGTACAAACGCGCCACATTT
TAGTCTGGCGACAAACCAAAAACTACGATTCGTCCAAAGCAGGCATGTCTGCTACAGGCAAGATCGCTTTTAGACAAGGG
TACTGGCCCCACAAAGGATGAAAAGAAACAAAGCGTCGATGGGACGGTAGGCGAGTCTGATTGGGGGACGAAATTAGAGG
GGGCAAAGGTGATTCCAAGATAGAGGGGTAGGAAGGATGGAAAAGTGAGGGAGCGGAGAACGAACGCGAGGATGGCCCAT
TGAGGTTGGGAGGAGCATCGAGGGGGAGGCCACTCCCAAAACATGTCATATCTTGTCCAGTACCTTCCCCTCTTTGCCTT
CTTTCGGGGGCCAAATGAACTAGTGTTAGATGACTCGGAATCCTTGAATTGGTGGCCTCAATTCGCAATAACTTTGGAAA
CATTTTATCTCACCTGCTACTTTTCCGCTTCCAATCCAAATGAAGTGTCGCCCTGATGGCGCACTCGGCGTCTCCGAGCC
TCTGCAAACTACTGAAAGAAACAGGAATGCGACCGAATCTAGGCAAGCCATATTGTCAACGAACAGTCAGCCACCAGAAA
CGCAAACCTCAACATCGAGCCAAAACCGATGCGAACTTGAAGGAAGCACTAAAAATTCCAATGAACACAGCCTGGTAGAG
CCGCTTTCTAATGGACGGCTCTTCCCATCGCTGTCTAGTAATATGTTGGTAACAAGGCCCCTACCTAGCATAAATTCCCC
CCGAGTTGGTGACACGGACGCATCCGAACGAGGCGCTCGAAAGAAAATTCAGAAAGAGAAAACAATGGACATTCAGTTAA
GGAAACACAAGCAAAATCTCCGAGAGAATATTGCTTGAGAGCTTGACCGCGACGTTGCCTCCATCGACTCTGATGAAGAA
CGGAAGTGGGTCAACAGAATCTTTGAAAATATTGATGCGGAGGAAAAGCGCTGACAGGGTCTTTCGCCTGCAGAAAGGCG
TCGAGAAAGACATTCAGTCTTCAGCTCGAGCACTCGAGGAACTTGTAAAAGCCTATTTTGGACCATACGCACAGCGTCCC
TATGCCGCCTTCCTGCTTCAGGAGGCGCCGGAATCCCGCAGAGGAGCAAAATGCCAGCTTCATCACTGCGAGAAGAGTAT
TTGCCTGGCGATTATCGAATTAAAGTGGATGATGGGAAACAAAGGGGCGATTTCCCCTCAGCCTTCTATCACATAGAGTG
TTTTGAAGAACTCTTGGATTTATTGCCTCCAGCGTATGCCTCTCGATTTGAGCCCGATATGCAATAATTTCCTGGACGTA
TGGGATTATGCATCTTGCAAGAATATGTTAGGAGATGGATGATCCGGGTTGGTGTTCAGGGGTGTATCATGCTGTGAATC
CTAGAATCCCATAGACGCACCCTTTCAATGCTCAAACATATACTCCGTACAAGGAACCTACTTTTCCAGAGAATTTTTGG
GGGACATTTGCGAAGGAAATAAAACCAGAGAGATATTTCGTCTCCGAGACCGACCCAAACTATGACGAACGCCATTCTCT
CAGCAGCGCGCTTAGAAACTGGCAACAAAGATTATCTGAAGCACAGGAGAATGAATGACAGAATCAGCCATGAAGGGAAA
TTCCAATCATTTGTTAACCTGGCCAAAACAGAGCAGCAATAACTGGAGAGAAAGACAGAAAATGAATGATACAGTAACGT
CCGCACCACCTTCATCCCAGCGAAGCCCGTAGGCTTTGTCCCCAATTTTCGAGGCCTTGGCGCTTGTTGGGAGGTTGCTA
TTTTGATCATATATCAACGGCGTACGGTTTCTATCAATCCATTCAAAGGAAAAGCGCCAAAAGTGCTAAAAAAAAGTGGC
TGTTCCACACTTTTCTTGAAATCATGTGGATATTGTAGTTTGAAGTCCAAGAGAAGAGGACGTGATCTAATGGAGAAAGA
TGGAATTTTTTTTAAGAGGCGTCTGGCAAAAGTAGCCGCTGTTTCTTAAGCGTCGTGCTCCAGTGTACTTGTATAGAACC
TTTACCCCTCCAGGAGAACCTCCGATCAAATCGCTTGATCACTTCCAACCAGGCGGGAGATTCTTCCTCCCTAAGCTGTA
CCAGAAGACGATTCTCTTCTGCGGACCAAGTTAATCCTTTCCTAGAGGAATAAGTAGGTTTCCCATGGATAGCTTTAGTA
CCTTTGCTTGATTGTTCAGTTGATGAAGTCGTGATTCCTCCCTCTCTCTCGATACCCTTCGATACTGATGCATCATTTGA
GCGGGAGGGCACATGGAGGCATTGAGACAAAGCACCGTCAAACAGCC

>ucsf_hc.01_1.H88.00022
CACGGGGCGCCTTCACCGGAACACCTTCTCCCACTACTACCTTCATCATGACACCACAGATTACGAGGTGGGCTGACTTT
GCCTATGTATCTGAGGAATTCGACAAAGAAACCCACGAATTTCAATACACAATGTTAGCTGCCATTAACTCGGACGATGT
CATCTACTACGGCGAACTACCTACCCGCAAAGCTGAGATCTCGTTTCAACAAATAATGGCCACACTCAGGCCAATCCCTG
ACAGCGAGATATTCCCAGAATTGCCACTGTCCGACGCTAAACAGTTTACTAAGGCGCCAATGGAGCTCCCCGCCAATTGT
CAAGTCTTCATCAAGCGACCCAACATTTCCCAATATGATATGTATAAACGATATAATGTAGTACACCTGCTCGCCCAAAG
TTTTTTGGAGGAGACCCGTACCATGGAATTTCTTTCCGCACACCCACATCCTTATTTCATCCAGTACCACGGCTGCTGCT
TCCGGAGAGGCTACCTGACCGGAATCGTGCTCAGCCGCCATTCGCACGACCTGAAGAACTATCTCAGTCACGGAGTGGGA
AATATCGATAAGAAAGCATTCATGACCGCGCTTGAGTCAGCTATTTATCACCTACATTCACTCGGCTGGGCACACAATGA
CCTCAACCCGACAAACGTGCTGGTCGATGACTCTGAGGCCAGTGGTGGAATGCCGGTCCTTATAGACTTTGGCTCGGCCA
GGAAAATCGGCAGCTTGCTGGGAACGTCTCGGGGTACGAGCGGTTGGATTGAGGGTCGGATTGAGGACTATACCACTTCT
AAGAAGGAACATGATACCTTTGCCCTGGAGAAAATGCGGCTCTGGTTGGACAATCCGACTTTTGACGACGATTAAGTGAG
AAAATAGTGATCTATGGAGCCTTTCCGCTACATGGCAAAAAAATGAGACTGACGTTGCCACAAGTCTGTTGACACATTAT
TACCGCCCTGTAGCAATATCAGTCAAGGAACTACCACTAAATCAAAATGCCCTATGCTACAGTAGATATCCATTACATCA
CGTCGAGCCGACCGAGAAGAACCTGCAGTTGATAGGTAAGAGAGCCAAAAGACGTGATGAATATTGAATACATACAACTC
CACAGTTAAAAAAAATCCTCGAGCAAGTTTCACCTCAAACAGCCAGGACAGGAGCTGGAGCGTGTCCCTTCGATTCCATT
GTGGACTAGAGCTTATTTGATGTGCGGTCTGCGCTGTCCTCCTCCGCCCGGCCTGTTGAGGTTGAGTTGATCGAGATATT
GAAACCGGGGGCGGGAGAGGTGGTAAAAAGTTACTTTTCATAACCGTTCTTGAAGCACTGTGGAGATTGCAGTTCAAGTG
CGAGAGATGAGGATATGGCATAGTTGATAAA

>ucsf_hc.01_1.H88.00023
CTAAACATCTTGTGCTAAATGGCCAATTTTTTTTACCTGGAATCCCGTTAGTTGAACATCCGGTTATAGTTGTCCAATTT
CGCTGCCTTTCTGCAATCGGAGTGGAGCCCAACAAATGTAGTTAAGTTCCTGTGAATTTCTCAGGAACCAGACAACTTTT
GTTTGTCTTTTCACAAGCAATACTGTAAAGTGTCTTTTTGGAAGTGGCAAGTCCACATCCATGCAAACACAAAGATCACA
TTTTAGTTGTATTTCCCCATTTCAATGACTGAGCGTTTCAAGGGGCTTGTTTAAACGCGGT

>ucsf_hc.01_1.H88.00024
TGGCCGCCTTCTCGGCCATAGAACGAACATTCTCCGGACGCAGGCCGCCATCCTCCTCGATTCCCGACACGGCCCAGAAT
TCTGTCCAGAACGCCTCCCAGAGCCGTGGCCGGCATGTATAATCCTGCCAGCCATTTAGACCCAAATATCCTGTCATCAG
GAAGAGACTGTCTAGCTCAGTGCCGAAGGGCTGCACCGCCGCGAGGGACCAGTCAACAATGCCTGTGATTTCATATGTGT
CTGGATTGACAAGGATATTGGTTTTGGAGAAGTCACCATGCGCCAGGACCTGAGGGAATTCACTGGCGAAGAGCAGCGGT
AAGATAGTTTCAAGTTCAGAAATAATCAAGATCCTGCACTCAATGGCGACGCCTTGAGAAGCATTAGTCTGTGGGAGATT
CCGGCCTGGTACTCGACGCGCATCTGAGGCTCCATACGCTGAGGTGTGGCCCAACACCAAGCATAGTACCCTGATATTGA
ACTTTAGCAACT

>ucsf_hc.01_1.H88.00025
GTATCTCTACTGAATCTCTAAAATACAGTCTTTGTAATCTTTTACTTATTCTGTTGGAGGGATTGGGTTGGGTGATTCGT
ACCCTCTATACCACCATGGCGCTGGTGGTGATTGAGCTCTTTTGCCCTAGTGGCCTAATATTTGTCTACAGACTCTTACT
AATTCTATGTTAACATTCTCATACTTACTATATTATTACAATGAACCTTCCATCTTCTTCAAGATATATAAAATGTAAAA
ACTAAAATGTTTGGATTATAGCTATGTTTTTATATTTTTATAGTAAAGAGATGAATATGTAACAGGCG

>ucsf_hc.01_1.H88.00026
ACCTTTCTTCCCTCTTCCCCCTCTTCTCATTCTCGAATCGCTCTCCAATTTCCTCGCTTTACTGACTTTGTCCATCTTTA
CCAACATTCGACTTGTTGCCAAGGCTCATATATCAGAACAGAGTCTCCCCACAAACCTCCTGTATGTTTATATAGGCCCT
CGCTTTTGAAGAACACCAAATATTTCAACCAGGTTACCTTTCCAAAATCCCTCTCTCATAACCACTACAAGCAACCCAGG
ACGGGACCGGAACCACAGTCGTTGGAGATCGATTTGCCTACACTGCTAAACATGGCCATGGCCTCTACCTTTGACGACAG
TCTCTTCACATCTGCTCTCACATCGTCCCGGAACGTCTTTTTGGCCAACAATGCGCACCTCCCCGAGTCGGAACGTGAAC
AACTCTGGGGTCAACTCCTTATCTCATTTATGCCTCATCGAAATGTACTCAGCGGTAACACGTTGAAAACCCTCGACGGG
AGTGGAATTTCGGACACTTTTGGGAAACGGTCTCGGGAAGATGTGCCTCGCACGGTTCCTTCAACACTACCCCTAGCAAA
ACGGCGAGCCATCACTCCGGAACCTCCAACGGTGGCAGATGTAAATAGACCGGTTCCTGAACGCGAGTCTCCTGCTCCCA
TCCATCAAAATCGCCGCCTTTCGATTCGAGCACAGAATGGAAACTCACCACTCCAGAAGGCCGGGATGCTTACCACCGTT
TCACCTCCACAACCGCAAGCTATCCCCGCTTCCGAGAAACGATATTCCCTTCAAATCCAACAACTCAACATGAACAATGT
CAACGAATATTCTCCATCGGAGTTCACCCAGCAACAGTCTTTGGATAACCTTTCCGACTCACTATTCATGTTTGAGCCTG
GCTCCGATTCCTCCCCGTTGAACAACGAGAAATGCCAGTATACCACCTCTGATTGTTTGATTCCCCCAACATCTCAAAAT
TACCCGCAATGTAGTTCGACCACAGCTGTTGAGATGAGTCGAACTGCAACAGCAGACTCTCTCTGCGGAGGAATGGGCAT
GATCCGTTTCGATTCGACCGGATCAGTCTCTAATAATCTGGCAAAGCTAGATAATAATCCATCTTCTCGCATCTCTCATC
AGTCATTAAACTTAAACAATGACCTTAATTATTGCATTGCCCCATCTCCTATTTCAAATTTTCGTTCTGGTAACATGAAT
AATGTTCACTTTTCTCAGTCGTTGCCTGAATCCAGGCCTCCTTTCCCTAGCATTTCTCCTTCTACTTCCCTTGCTTGTTC
GCCGTCATCCCCCACACCCCTTTCTTTAACCCCTTCATCTTCAGAGATGAAGCATTCTTTGTCCAGCGCGAGCGATAGCT
CGTCGCTGTCGAATCAGTCAAGGGCTGTGCGGAGGACTCAGGAGCAAATTGTGCAAGGCACACGGCCCATCGCGCCAAAA
CAAGACAAGAAATATGCTTCGCACTCAAAAGTTGCGGAGCACAAAATGCTTAGGATATCGTCGGGCGATGGCACATCACG
AGAAGTAGCGGCAATCCCAAAAGCGTCTGTTCGCCGTCCCATGAGAACAAAGACGTACTGTAGTTACTGCAATGAGCAAC
CAGAGGGCTTTCACGGCGAACACGAACTGAGAAGGCACATTGAACGTGTCCACTCAGTGGTCCGCAAGGTCTGGGTCTGC
GTTGACATTTCCCCTGACAAACAGTTTCTCGCCAACTGCAAAGCATGTCGTAACGGGAAGCGCTACGGTGCCAACTACAA
CGCGGCAGCTCACCTTCGACGGACTCACTTCAACCCATGTCAGCGTGGGCGTGGGGGCCGCGGCAAAGACAGCGAAAAAC
GCGGCGGTAAAGGCGGCGGGGTTCTTCCTCCCATGGATGTGCTAAAGCATTGGATGGAGCAGCGAGAAGAATATGTCATC
GACAACGTCATCGACAGTGACAACGTGGCCGAGGAAACCCTCGATGCTAGGTCCTCCGAACCTAACGACGACATGGACAG
CAAAAATGTGTCCCCAGCACAGCAAGACCACCAAACCGCAACCACGTTCACGAGTCAATCTTGCCAGGCTTCCATCGCTC
CAGAAGCACCAGATCTCTACTCAACGATGCTAATTGATTTTCATAACAGCATGAACGGGCCCTCTTCGAACTGGGATCTC
TTCGGTCATGGGTTCCCTAGTGGACATGACAGTGTTGAGCAAATGTCGATGAATGTTCTAGATTCATCCTTATTCGACCC
ATCTCTTTTCGATGCTCAGCAGTTGCATGAGCTCGATCCTTTTATTCCTGTTATGCTGTAGAACGCTTGATCTACTTGTC
CGAACTTTCATCTATTTCTACTTCTTTAGCTTTTCCTTCCTGTGCATGTTCTATGCTTTTCTCTTTCTTCTCTTTGTTCT
GGTATTCTCGCTTTAATCTCTCTATCTCTTTTTCTCTTTTTCTTTTCTTCTTCTTTTATTTTTTTTATTTTTTTTCTTTC
TTTTTTTTCAAAGCTGGAGCTTTTTATTATCTCCACGTTTCTTTCTCTCTTTGCTCAGATCTTTACATTCCCGTCCAACA
ATTTTTACCATGTTCGACGGGTTACGAATCTATCTACGTAATCTGAATTAACGGCTGTAACGAGCATGACGATCTGTCTG
ACGAATTGTATTTTTCAAATTTCCGTTGTCAATTTGTCATTGGCTTGTCTGTTTTAGTGCCCGTTCTCAGTCTCTCCCAA
GTTACATCTCATCACGATGCCCAATTTCATCTTCAAATATATGTTCTATATAGCCCAATCTTAGCACATATTAACCCAAC
G

>ucsf_hc.01_1.H88.00027
CTATGGACCATGAATACTCGTACGAGCAGCCAATTGGCGGCGGGGATATGCCACAGGCAGCCCCAGGCAGCCCCCCACAG
TAGCTGGTGGATTGGGAGGAGAGGATCAGCCAGTTGGTCGTGTTTGGGTCCATCCCAGCAGAGGGAGGGCCTGCGATCTA
CACTCAACTTTTATTCAACTACGTCTGCGCCAAAATATCCAATATATACATATATATACAGATATACGGAGGAATATATC
GAAAGGAAAAGCCAAGTACTAGTTAGTATTAGGATTACTGAGTGATGTTGGAGCGGTAGAGGAGATGAGGACTTTTTATC
ACGTTCTCGTTGGGTTAATATGTGCTAAGATTGGGCTATATAGAACATATATTTGAAGATGAAATTGGGCATCGTGATGA
GATGTAACTTGGGAGAGACTGAGAACGGGCACTAAAACAGACAAGCCAATGACAAATTGACAACGGAAATTTGAAAAATA
CAATTCGTCAGACAGATCGTCATGCTCGTTACAGCCGTTAATTCAGATTACGTAGATAGATTCGTAACCCGTCGAACATG
GTAAAAATTGTTGGACGGGAATGTAAAGATCTGAGCAAAGAGAGAAAGAAACGTGGAGATAATAAAAAGCTCCAGCTTTG
AAAAAAAAGAAAGAAAAAAAATAAAAAAAATAAAAGAAGAAGAAAAGAAAAAGAGAAAAAGAGATAGAGAGATTAAAGCG
AGAATACCAGAACAAAGAGAAGAAAGAGAAAAGCATAGAACATGCACAGGAAGGAAAAGCTAAAGAAGTAGAAATAGATG
AAAGTTCGGACAAGTAGATCAAGCGTTCTACAGCATAACAGGAATAAAAGGATCGAGCTCATGCAACTGCTGAGCATCGA
AAAGAGATGGGTCGAATAAGGATGAATCTAGAACATTCATCGACATTTGCTCAACACTGTCATGTCCACTAGGGAACCCA
TGACCGAAGAGATCCC

>ucsf_hc.01_1.H88.00028
AACCATCAGCACCAGCAGCAGCACCAGCAGCAGCACCAGCAGCAGCACCAGCATTCATAATAAAAACCAGAAGAAAACAG
ATAAATCACGTTTCACCGCAGCATCGGCGTCTAATTTCAGCCATCCCATTTCGAGTCTGCTGACACCCCGTGGAAAACTT
TCTTCACCCGCTTGTGATTCCCTCCAACTTTTCCTTCTTTTCATCTCTCGTCTTTCTTTCTCTTGCGTTAACTTCCTGTC
GCCTGCTCCAACCCAATCCCTACGGCCTGTCACACCGGATTCTGGACATCGTCATGGCCTCTCAGGGTTATTACCAGCAA
CAACCGCCACCTCCTCAGCAAGCCTATGGCGGCTATCCGCAGGGCTATCCACCGCAGGAAGGATACCCCCCTCCAGGCCC
TCCTCCGATGCAATATCAACAGCCCCCTCCGCAAGCAGCCCCCAAGGATAAGGACCGCGGATGCTTGATGGCTTGTCTTG
CAACATTATGTTGTTGTTTCCTTTGCGAGGAGGGATGCGAATGCTGCGTTGATTGTCTTACATGTTGCTGCTAGGTTTTT
AAATCCTGCTTGGTTGCGGAGCTGTGTGTGCTTCATGATTTTTTTTTTCTTCCGTTCGTCGAAAATACTACCATAGTAGT
ATTGCACCTTCCATCGCCGTATTTTGTTTGCCCCAGAGATCGCTTGATCCATTTTGGAATTTTTTTTTCTTTTTTTACAG
GGATACTTGCCACAGTCATTATTGCGCAGTCATTATTATATGTATTGTGGTATTCTGGGATGGGGTAACTTTTTGTTGAT
ATACATTAGCTACAATCCTTTTGTCTTATTGCATGGGCCATGATACAATTGGTTGATGGTTTCTATGCTCGGCGGTGGGA
TTTCTTGGAATAATTTTCCGGGTTGAAATTGACCGACACAACTGGCTAGCCATGATCTTGGGTTAACTAAGTTAGCACCG
CCGTCGTTGCTTATTTAAACGCTTTTTATAGTTATTGAAATGGACGAATACATTCTGTATGTTTTCACAAAATTATTATA
AATTGACGGACATGGATCCTATCTTATTTTATATTTTATATCCTATATCTTATTTTTAAATAAATAAAATGAATAAAAAC
CCCA

>ucsf_hc.01_1.H88.00029
ACGCCTTCCTTCGCCTTCTTGTTCAATTCATGTCCGATATGAATCATGACGAATACTTACACGACCGTTGTAGTTTAATG
GTTGTTGTGTTTCTGCGTTTATGTCATCTTTTTGCTCAAGCTCCAAAAGTATTTCCTCGAATGTCACGATATTGAGGTTA
TCAGCTTGAATTTATAATAATCGCGGGCGTCGTCGAAATGGAAGCTGAGGTATTCTATCCCGTTGACCTTCCTCATACTC
GCTTTTCGGACCTCGAATATTCGAGTGACTCCTACTCCTTATTCACAAATCCAACGATTCTGGCCCCCGTTACAGCCCTA
GCTAGCTATCCTGATGTTGTTGATACCCAGGATCTCCGACAGGATGCCATAGTGCCAAGAACAACATACATGGAGAAGAC
TCAACTGCCATGCTGGGTAAAGTCTGTCAACGATTGCACTCCAATTTCCGTTGCAGATGAGAATCCACAAGCTACATGTG
GCACGTTAAACACACCATCGGGAAAGAGCGATGGTAGTGCATCTGGTGTTTCTCCCGGTCTGAGATGGATATGTGAATCC
CCAGGTGGATCATACGGCGGTGATCTGACGGAAGCAGATTCAAGTTTAAGTGAACAATCGTGGGGCCATGTGTATACATC
CCGAGACTCCCAATGCACTACAAGCTACAGCTCATTTTCCTCCCCTCTCAGTGATACTTTCCAATATCGAGATCCATCGA
ACTGCTTCCCGTCCACAAACGTGGAAGGCTCTTACTGCGGAAGTGAACACTCAGTCAGCCTTCGGGAAGTCCAACACTAT
CCTGACCCAGACCCAGAACTAGAGACAAAATTCGAAATTGGCATTGGGTTGGATGGACAGTCATTTTCCTTCTATCCAAA
TCTCCCTGCTAGCAACCCGTTCCCTGGAACTATCAAATCCTCTCTTGCAAACCAAGACGGGCAAGAAGATAGGGGGCTGC
CGGGTGAGATCGATGGCGGGACGGACTCGCCAACAGCCCAAATTCAATCCGACCAGTTTTCCGCAGCAGAACGGAGAAGG
CCCCCTCATAAGCGGATGAAATATTCCACTCAATCTCCACTAAGAATTCCATCGCCACGGAAATTAAACGACAGCCGCGG
TTCAGTGCGGAACAGTGCATGTCCTAAGCGGACGTCAAAGCAGGGCCGCAGCCTAAAATCAGCGCAGTCTATTCGAGGTC
ATTCATCCTCTCAGTCTCAACAGAAGACCGCGGATCGTCAATTCATCTGCGTATTTGCTCGATATGGTTGCAACAGCACT
TTCTCCGCCAAAAACGAATGGAAACGCCATGTTTCATCTCAGCATCTCCAGCTTGGCTTTTATCGTTGCGACGTGGGATG
TTGCAATGTTTCCACCTTACAGGCGTCCTCATCGCCTGATATCCCAACCTCGTCTTCGCATCCACCGCGCTCCCCCAATG
ACTTCAACCGCAAGGACCTTTTCACGCAGCACCAGCGACGTATGCATTCTCCATGGGCGTCATCTAACGGAGTGTCACCC
AACAAGCTTGATCAAGATGCCTTTGACAAGAGCTTAGAGGATGTGCGCAAGAGGTGCTGGATTGAGCGGCGGAAAGCTCC
ACGACAGAGTATGTGTAACTTTTGCTGCCGGGAGTTTTCCGGCAGCTACTGCTGGGATGATCGCATGGAGCATGTTGGGA
AACACTACGAAAATCGCGACGTAGAAACCGGCGAAGATGTTGCGTTGAGAGAGTGGGCTCTTCAGGAAGGCATTCTGAAG
GTGGCTAATAGAGATGGATGGGTGCTTGCCTCTCCAAAAGAGATAGCGGAACGGCGCGTGGAGGACTTTTAACCTGCCGT
GGCGTGAGTGAGTGATGAGCTTTTATTTTCGTTGATCGATACCATGCAGAGTATCCCCTTTGGCTTTTCTTTTCTTTTCT
TTTCTTTTCTTTTTTTTTTCAAAGTCTATCGGCCTATTCTGTACGGAAATATACATGTATACCCTTTGATATGATAATGA
CTCACGAGAACCGGATATTCTGCTGTCGTATAATTTTAATATGTCTGGAGTGCAAATTTCGTTCATCTTCAATCAGATCT
CATACCCTGTATAGTACACACATTACATCGTTCCGCACTAAACTTGGGGTTTTTATTCATTTTATTTATTTAAAAATAAG
ATATAGGATATAAAATATAAAATA

>ucsf_hc.01_1.H88.00030
GCATCCTGAAGGGGAGCGAGAGCAGCTGTGCCTTTTGCTCAGAGACATGTGCAATAATGGCAACCTCCGTGTTCAATCTC
AAAATGTAATCTCTTGGAGGCTGAAACCTCTTTCGCGAAGCTCAACGCGAAGATCATGGGTAAATTAGCTCTCATGAACA
CGAGCAGAGCACACAAAAAGCTCCGAGTCTTCTTTGGGTTCCCGAGCAGATCTGGAAGCCTGACGACGATCTCCGCCCCG
ACTTTCCCTTCAGAGCACTCTTGCAGGCTGTTTCCTGAGCTTTGGGTGATTTCGTGCGCCACGGACATTCACACTTGTGT
CTTAGGGGTTTGAATGCTCACTTGCCAGTGTTTGCCGATATCAGTTGACCTGGCGAACCACTTTTGGAAATCAGCCCCCA
AAGACAGCGTCCTGCCGATGCAGGGGCTAGCCTCACTCGATTCGACCAGAGGCAATGACAGAAATTTGTTTTTATTTTCA
TTTTCACTTTCGCTTTTATTTTTATTTTTATTTTTTCGACGATGCGGTTATTATTACTCGTTTTGCGGCTCCGCGAGTAG
TTTAGTGATTGGAATTAATCCTTGACGTCGCTCTCGATTCACTATAAGCCGCATGCGTCGATGTTAGCATCCAACAAGAA
ATTCCTTTATAATAAGAGATCTTCCCTCAAGAAGAGTCC

>ucsf_hc.01_1.H88.00031
ATGGCCTGAGATTTAATGCTCTCTCAGGGTTTGATTGCTGAGATCTTGTTGCGATGTTCTGTAGGCTGCTTGGCTGTCCT
TTTGTAAACTGGCAATAACAGCCGGCAGCTGATAAATTGATCAGCAGCAATCCAGATCTCCAACAGGGAGGAGAGTAGGA
AACCCTTGTTGTGTCTTGAGCACTAGTATGGGGATCTGTTACAAACTTCCGAATGTTGAAACTCTACAGATCTGTACATT
TAAAGAAGCTGGCTAAGCTTCGAAGCCGAGAGAATATCAGAATTCGAGGCATTCTGTTTTTCAAGAGGAAAGATAGATTA
ACTTGTCGAAAATT

>ucsf_hc.01_1.H88.00032
CAACCATTATTGGCGAGAAAAAAGCCTCGCTGAGCTAGCCCCCACGCTCAGGTAAAGCGCTGTGTGGCAGTGTGGGCCTG
AGACTCCGAAACACCTTTTTATTCCGTTTTTATCCCCGCAATTATGTCATTGAGAGAATTGTTGGAATTGATGCTCTGGG
TGACGAAAATTCAAGGCTTCAACATACCACAGTCAATCTCTTTAAGCGAAAGAAAAGGACGCAGACATTTCTTTACCTAT
GCTATACAGAATGACTAAACCGCCCTCATGATGGGTCCCATTAGATGCCTTTCTCGTTCGGTGAAAACAAAAGCAACGCA
CAACAAAAACCAACCCCTGAACAAGCATGAGGAATCAGAGCCAAAGACTCTATTGTTTAAAAAAATAAAAATAATCACCC
ACTACAGGTGAAGTCCACAAGCGGCAGATCCTCGTCCAATCATCTTCGCTAGAGGAGTCGCAAAGTTGGGACGGGATCTT
GGGTTGGGTGTGGTGGTGGTTGAGGCCCTCCAGTCTGTCTGTCCCCTGTGAGGCTCAAGCGGTGATTAATCCATTGATCG
CCCACGAACTGGGTGCTTTACTCATCCTCATCCTCGGCGCAAACGCCAACGCCAAACGTCGTGAAGAATGGGGTGGAGTC
GTCCTCCCCCGAATCGACTACCAATGGAGCAGTCAGCTAACAGTAGCAAAAACTTTAGTTTCTGTTGTTCTTTCTAACTT
GACTACGGCTCCAAAGTCAGAGTCCCCTCCCACAAAAATATCGTGGCAACAACGCGATTTTTAAGCCTAACGACAAATTT
ATCCTCAAGCGGATATCAAAAACTGGACAGAATTCGTGCACGCGGAGGTTGAATTTGGGATAACCGATCATTTGGCAGCA
AACAGCGATCCCGAATCGCCAGGTTGAAATGAGCTACTATGGAGGACAATGTGATTCAGATCTCAATAAAGCTTGTCAAC
TTTGAATTCGTGATAAGCGTGACTTGATCTATGGAATGAGTTTACAAGCTTTCATCTCTGTAACCATTACAGCGAGAACA
GCTCTCACTTTTCGTGTTTCCAGGACATTCGTCCGCTGCATGATGTTGCTGGCAATCCTGTGAGGGTTATTTGTCGCATT
GTCGCGGTTATGGGCGCTGACCACAAGTCAGCTAGCTCATATGTCAAGAGGGAGGAGGACAAGAGCAGTGGAATTTCATG
TAATTGTAGTGTATTTGAAATATAAGAAAGAAAAGAAAAGGAGAGAGAAAGAAAGAGAGAGATATGCCACCCCGC

>ucsf_hc.01_1.H88.00033
ACGCTTCTGGTCTTGGACCATCAGGGATATGGCAACCTTCGACCTGCCAGCCCTCGTCACACGTGTCTTGTATGAGGCTA
ACTTCCCGAAACTAGCACTCATCGGTCACTCTCAGGGCGCAGCAGAGACATTCCTTTCACTGTCTAAACATATCCAGCCG
TCACTCGGTTCCCAAATCAGTATCTTCTGCGCACTCTCCCCAGCCGCCTACTCTGGTCCTCTTCTCAAAAAATTCTACCT
GAAATTCATGCGTGAACCATATGTCCGAGTTGTGCATTCGAGGGTAATTGAGGAATACGAACATTTGGATGTGATATGGG
CTATAAATTCTATTGAGAAGGTTGGAACGGAGGTGAAGAGCGTTATTTGGGAGTGTGTAAAGGACGACGTTCGAGGATTT
TGCCGAACTCCTGAGACGCAGTGTAAGGAAAGAATTGCAATGAGCTTATATTGCCCATTGGTAGTACTGTTGTAGATACA
TGCATAAATCCGTATCTGAGGAGTTCTATCTGATTGTGTGTACCATGTACTACGTTTGAATATAAAAAGGAAGCGCCCAT
AACCGCGACAATGCGACAAATAACCCTCACAGGATTGCCAGCAACATCATGCAGCGGACGAATGTCCTGGAAACACGAAA
AGTGAGAGCTGTTCTCGCTGTAATGGTTACAGAGATGAAAGCTTGTAAACTCATTCCAT

>ucsf_hc.01_1.H88.00034
TCTCCACAAACGTTTCACCTGCCATTGACTGGCTTTTTGTCTTCTCATCTCCTCCTTTCTTATTCCCTCGCTTGTCCAGG
TTCTACCTTCGTTTTCGATCTCTTATTGTCCCCTCCCCTCTTTTTTCTTTCTTTCTTTTCTTTTTTTTTCTCACTCTTTC
TTTTTCGTTGTCTTTACTTTTGCATATTGCCATTGCCAATTCTCGACCCCCATCGAATCCGTCACAGCTATTAGTATCTA
TCCTATTCCAACTACAGCGTCGCCTCAATCGGCTTTATTCACGGCTATTCCAGCTCTCTATTTCTCGTGAATACAACAGA
CGTCAAAGTTTTTGTTGCATCTAGCGCTATAACTCACGCCCGTTTTGCGTCCTCGTAACTACCTTCGCATTTGGTCGGAC
TCTTCGCCTTCACGGCTTTATATAGCCCGATCAGTGAATGAAGGAATAAGAGGGCAAAAACTCAGTAACACAAAAGGGTT
ACAAAACGCCGATCTATTTCAATATGGCTTCACCTGTTGACGAGAACCGTGAAACGAACCCGCTCAATGAGAAGGCACGC
ATTCGGAATAACAGTTCTTCAGAGGATGGAACAGTGGTGAATGATAGCTCACAACCTCCAAATTCGACAACAGATCATCT
GGCTGTCCATATCGACCCGGAGCGGGAATCCCACCCCCCGCTCGCCTCACCCTCCCAAAGGTCGCAAGAGAGGGAATTGG
CCCACCGTCTAGATGACGAATTGGCCTTGATGGAGGCAGAGCGTGTTGTATCGAATGAGGAAAAGCTCTCTTGCCGTGAG
AAGCCTGGCCGTCCCTTGTCCATCACTCCCACACGCTCCCGACGTTCGGAACCCGTCGACGAATTCGACGCTGCAACAAA
CCCTCTACATGAACACGCCGCCATCTACAACCCGCCCGAAAATCCCTCGACGAGTTTGGCGAAGTTTTTCAAAAAGGTCC
ATGAGTCTAGTTTCCTGGTCCGCTACTTCACCTACATCACTCCACTCGTCTTGATCCTTCTAATCCCGCTGTTAGTCGGC
TTGCTCGCTTATCCGGATGCCAATGTTGGAGGTGTGCGATTGCTATGGTTCTCAGTCTGGCTGGAGATCGTCTGGCTCAC
TCTTTGGGCCGGTCGTATTGTTGCCAAATTTCTTCCTATCCCCATGGGCCTGGTCGCCAGCGTCCTCACCAACAACTCGA
AAAAGTGGCGTGATCTGGGGAAGCAGCTTGAACTTCCCGCCACCCTTTTCTTCTGGTGGCTCGGAATCGAGATCTCCTTC
TTACCGACCATGACCAATCACCATATCGACGGCAGCCGCGGGACGAAGTCTTGGGAGGTCGTCGTTAACAAAATTATCGT
TTCGGTCTTCGTCGGCGCAACTCTCAATTTTATTGAGAAAATCATCATTCAATTGATCGCAATAAGCTTCCATCTACGCA
CGTATGCAGATCGAATCGAAATCAACAAATTCCAGATTGGGAGCATGGCCAAGCTATACGCTTACTCAAAGGAAAAGATT
AAAATGGAAGATTGTGACTTCGAGGAATCCCCGCAACAGACTTCCGGAATGAGAACCCCAATGCAATACGCTGGTGTGGC
CCAGCGGGTTGCCCGAACTGCATTGAGCAGGGTTGGGGACGTAGCTGGAGCTGTCGCAGGTGACTTCACCGGCAAAAAGG
TGGCAAGAAGCAACCACCCTCACCAAGTCGTTTTAACGCTCTTAAGCACCACGTCTGGCAGCCAGGTTCTTGCCCGCCGT
ATGTATCGGACTTTTGTCCGCGACGGATTCGATACCATCTTCTCTGGGGACCTGAAAGCGGCCTTTGACAACAGTGACGA
AGCGGAAGCTGCCTTCACCATGTTTGACAAGGATATGAACGGAGACATCTCTATGGAAGAACTGGAGGCCGTCTGCGTGG
AAATCGGCCGGGAGCGCAAGTCCATCACCGCATCTCTGAAGGATCTGGATTCTGTGGTTTCCAAGCTTGATAATGTTTTT
GTCTTCATCGTTATTGTGATTACCATCCTTGTGTTTTTGTCCCTCATTTCTGCGTCCACGGCCGGTGTCTTGACGTCGGC
GGGTTCCACGCTGCTGGCGCTCTCCTGGCTGTTTTCTGCTACAGCTCAGGAGTTTCTGCAGTCTATCGTATTCGTTTTCA
TCAAGCACCCGTTTGATGTGGGTGATCGTGTTTCTATATATGGAAATACTGGCGCAACTTTAACTGGTGATGACTATTTT
GTGAAAGAAATTGCGCTGCTATATACAGAATTCAAGAAGATGGAAGGGCACGTGGTGCAGGCACCCAACAGCTACCTCAA
CACTCTTTTTATTCTGAACCAACGGCGAAGCGGTGCGCTTGCCGAAGCCGTTCCAATCGTCATCAAATTCGGAACCACCA
TTCAGCAAATTGATAGCCTCCGATTACGCCTTACAGAATTCGTACGGTCCGAGAACCGTGAATATCAAGGAAAAATCCTC
ACCGAGCTGCGGCAGGTGACTGAAAATTACTCCCTCACTCTCAATGTGGTGTTCTTTTACAAATCAAATTGGCAAAACGA
ACTGCTGCGTCTTCAGAGACGCAACAAGTTCATCTGTACTCTCATGCTCGTCCTCCAGGAGGTGGGCATCGAAGGACCGC
GCATGAACACGATCGGCGCGAAGCATGATCTACCTTACCACATCAACCACCAGGGAGCTCCACCCACCTATAACGACAGC
ACGAACGCACCCGGCCCCGGCCCCGGACCGTCCGGGCCCGAAACGGCTGATCCCTACATGGCGCCGGAATCCCGTGACGC
ACTGGGAGGTCTGGGCCGTGCCCAATCGACGGGTATCGGTCATCATCCTTCCATCCTCCGAAACCGCGCCGGAACGACCT
CCAGCGTACGTGGCCGTGGTGAGCCAGTGTCAAAACACGTCGACTTCTCCCTCGGATTGTCCGAACTCAGCGCCGCCGAC
TCGATGTCTGACGTCCACGACGACCGCCAAAGTAGCAACCGGATCAACCAGATCATCCGCAATGCAAATCGCGAATCTGC
AGAGCGCCGCCGTCGTGAACAAGACGAAGCAGAGGCTCAGCGCCGTCTCGACTCCCTTGAACAGTCCCGTTCCCACGCGA
CTACCCGCACCTCTATTGATTCCCATCCCCCCTACCTCCCCAATCCCGCTACCCTAACCCCAACCCGTGGCAGCATGTCG
TCCTCCATTCACCGCAACCACCTCTTCTCCCGATTGGGAACCCGCTCTGTGAGCTCCAGAGAAGGCAGAGATCGGTCCCG
TAGCCGCTCTGGTGATCCGGAAACGGCCGAAACAGAGCTTATGGAACAGGGTCGCTACAATCCAACTCGTCACAATGATT
TTACTGACACGGAACCGCGTTCAGACGGTGTTCCGTTGCGTAACCCGCAGGACGATATTACTTCGGACCAGGGTCGAAGA
CCGCCAGCGGATGATAGGGGTTAGGTGGAAATGGGTCTGCATGGCGGGTGTGGTGAAAAAACCATTTTGAAAAAAGTTTT
AAGACATAAAGCAAATAGAATTTGTCATTTTTCCTTTTGTTTTCTCTTTTCCTCTTTCCTTTTACTTTTGTCGTCCTCCC
CCCCTCGCCACCCCCTATCCTCCTGCAACGTTGCCGGCAAGTTGCGGGTCCTCCATTTTCATTCTTGCTTTATGGTATAT
AGTTATCATTTTCATTTATAGATATACCTAGGTTTTAACCTTCAACATTTGTAGCTGCCAATTACCCCAAAGCTGCTGGA
GCCATTTGAACGGTCTCATCTAGCAGGGCCTGGGTGACAGGTGAATGAGTCAATGACATATTTTCGACGTGGAAACGTAT
AGCCATACCATTGCGTCCTCACACAATTTGGATGCTTAATGTCACTAATTAACTATTAGCTTTTCTAATTTTTGAGTAGG
TTTTCGTGCGAAGTTCTTGAAACAAAGTCTATAGACCAGTTCTGTTTAATATTTGGCCCGGCCATAACCACGGA

>ucsf_hc.01_1.H88.00035
GACCCAGTTGTTGTTGTTGTTGTTGTTGTAGCTGCTGCTGCTTGAAGGTATGAATGCGTGTATGTATTTGTTTAACGTCC
CTGGCATGGGGGCGCGCTACGCTGGAGAGATCTCTATGTACACACTAAGGGAGAGAACAGAATCCAGATAGCAACTCTTG
AAAAGACTCAGTCCCCCAGGACTGCGCATCCACTTCTGGCCCAACATATGGCCGTTCATGGTGGGGCTAAAGTGTGGGCT
CATAGAGGCCACCGGAGCCATGCCTGGAAGGCTTTACAGAAGATAGATAAGAGAGCTTACTCTCTCATACATCAAGGACA
TAAGCCATGTCCAAGCTGCTTGAAGGTGAGAACATTGAAGGTTGAAAGGAGAAGTGGTGAGCAATGGGAGGTGTGGTGCT
GCAGAACGACCGCGATGACTATGGAGTGTGATCCCTGGTTTCTTTCTCCTCTGTTTCTCTTTTGTTTCTCTCTTTTGCTT
TTTTTACTTTTCCCCTTTTTACCTCGTTCTCCGAAACTGTCTGTTTGACATTTAACATTGAGCCAAGCCAACCAGCGACC
TCACATACCTATATTGTCGGGTTAGTTAGTTATGAACATGATTGCTCCTCGTCGTCGCTGGCAAGTTTGGTGCCGCAAAC
CGTACCAGCTTCCTCAATAACGTTG

>ucsf_hc.01_1.H88.00036
TCCTTCGATCCATTGATCCTTCAATCAGAGCACTTGAAGGCCAGAGGATCTCTGTACTCAAACAGATTTTTGCCGAACAC
TCCGCCGTTAAAAAGAAGTTTGGCAAAGGCATAGTGGTTATCTTAGTTTATTTTTGATGGTCGCGGCGAAACCTATGTAC
GGTACAGTCTGTACTATGTCGGGCAATCCCAGGTCCCTAACACATGAAGGCAGTATTTGACTCAAAATGTGACATCCTAC
ATTATTACATTATCTGCAATGTCCAGGATCATCCGGCAGGCAAATTTTATCCGTTTGGGACGCTGATTCTTCCGGAAAAG
ATGGACAAAAGTATTCATGCTATTTTCAACAATGCACTTGGAATAATCATGGCGTGCATATTCCAGTCACTTCCCCCAAA
AGTATTGGAAAGGCGGTTCGGCGCTATAACTTCCTGGCCATTTTCAGGCGTATGCCTGAACGTTGTTCCTCCGATATACC
AACGACTTGGCCTAGCACCGACCACCCGACAGGAGTTCAAATTACGCGTGAGTAGAAGTTCTGATCTGGAGATTCGAGCG
CGGCCCCGAATATAGGCGGAAACAACTAAAAGAGGGTCCAAACTCCGCCGCAACAAACCACTTGCTACCTATGCTGAAAG
AATCCAGATTATCCCAAGCATTTAGAGCGGCAATAGCCGCCTCTATTCTGATAATTTGAAACAAACGCTGATCTCAGAGT
AGTGCGGCATTAATCATTCCAAGCCGCGGCGTTGCTCTCCTATTCCAGAGGTATACAATCTTGCTAGAAATCGTTGCATC
AAAGTCCCCGACGTTCCTTGCCTCCTTTGGTACCAGTCAAGCAACTATCGGGGTCATATTGGGGGAAAATACATTCGCCG
TGGATTCAAACAAAAACCATCATCATCTAAGAATGCCATGCAGCTACCTTAGGGATTTCTGCAGTATGGTTTCACGGAAT
CCGATGTCCTTGTATGGCCCTTTAATTCAGGAAACTTCAATTGACCTGAAAGCAAATCGGGTTAGGCCACTAAGCTCTAT
TGAGCTCCGGCTCCTAAGGAATGGCCATGGCGAAATTGTCCGAAACGGCTCAAAGGTTATTTTATGTAGTGCAACTGGCA
GGAAGGTTTCTTTAACAGAACTTATAACAGACAACGCGATCGATTGAGAGATACGCGGATACGGCTGTAAAGGATACTGT
CCTGAAACGCATGGGCTTAGTGTATCACGCATGCACCATTATCGTGTCTCCGGGCGAACAAGTGGACGCAATCACTATAG
CTGGGCGAACTTTTCCAGTTTGTCGCGGCCATTACCAATGTCCTGGAATTTCCTCATGGCTTTACACGTCTGGCTGAATT
TATGTTGCCATTTTTCGCAGGAACAGCAGGGAGCTAACGGGGTTCTGTTCGAAAATGATATCACATTCTATTGATCCTCA
TTTTCAAGCTTGGCTGAATAGTAAAGGGTTTATTACACAAGACGACGTTGAGTCTTTGGAGTTACGAAATGGTTCTCCGA
TCCAGGGCATCGTGATGCTCTGTCATGTCCTACCGGTTTCCCCCGAACAGTATCGGCAGGCCTGTCTACCACCGCCACTA
ATTCGGAAGCCGGAAAAGAGAGCCTGGGACCCAGACCGGAGTCAAAAAAAAGTAAAGCTTCTTGCTTTATGAAAGCATTT
GGTAGTCGGTCTTGTGGACTCAAGTCACGAGGACATTGAAGTGGGTACTGAAATTAGCATTGACCCTCGCGGTTCCTTCC
AAATGGTTCCACGCTCAAGGGGTGATGATATTCCTGGTGAGTCGAGAGATGGACATCACCAGAAAAGAAAAGGTGCACCC
TCCCATGTACGCCGTGGACACCTCTGACAATGAGCCAACAGCTCGTGGGGGGGTTTTGTGTCACTACGAAAATCTCAAAT
TGGGAAGAAGCTGAATATTACCCAGCCTCAGCACCTTACGGAACCGCGATGAGGGCCCATATCTTAATTAACTGGATGTC
TGGGCGCAACAGAGGAGGAGATCGCGACAAGATCAAATAGAAATGTCTATTCCGCTCCAAACCAGGTCTATGTTACTGAT
AGTACCATACATTGCAACAATGGTAGTTATCCATGGTTCAGTAACAGTTATTACACACAGCAAGAATATGTTATTCTTTG
TCTGCGGTTGAGTGAAAATGTAATCTTGATTTATCATGTTCTCTGGGAATATGGAGTGAACGGAGTGATCAAATCTCGGA
ACACGTTGTGTTTTTAGATGGTTTATAAACTTGCTCGGACTATCAGATGATGATAACAGATGATAATAACAAATTGAATA
AACCGCGGTATGTAGCATGTTTTAGAAAGGATCTAGGCCTAGAATACACAGAGGGCTAATCTTGGGTGTTGGCCTTTGCC
CTGCACGAGCGCCCCCGTCCAATCGGCAAATAATTTAGGACGGCGATCTGCACGAGAAATAATTCGAGGTGATTGGATGG
GTCATTATACGACAGGAACCCAGAGACAAGCTTGCTGAGAAGCGACGAGGTGGTGCCACTCTTATGACAGCAGATCTGAA
GCCAGCAGCTTGAAGGTGGCCCTGTACCGGGAGGCTGACTGGTTCTAATGAATGAAAAGAGGTTTGCAAGAGAGAGACAC
AAACACTACACTTCATGTCTTCAGCGCGAGAACCGACGGGATTCCCAAAAGGTCCTCTCTGCTTTCGAGTGTGCAATGCG
AACAGCAAAATCAGAGTACACCTCTGAGGCATTCATCAGAGTCATCCCGCCCCTCTCTTTCACGAATTGGATCCAGTCCT
ACTGGCTGGAGGATGTCTTTCACCAGCCGAATCATCTCAAGGCTCCACATCGGGCTCAAGCTCAGGGAGTCATCCCACAG
CTTGTGGACTCACATCTCAACGTTATTGAGGAAGCTGGTATGTGAGGTCGCTGGTTGGCTTGGCTCAATGTTAAATGTCA
AACAGACAGTTTCGGAGAACGAGGTAAAAAGGGGAAAAGTAAAAAAAGCAAAAGAGAGAAACAAAAGAGAAACAGAGGAG
AAAGAAACCAGGGATCACACTCCATAGTCATCGCG

>ucsf_hc.01_1.H88.00037
CCTCCTCTCTCCTCTATTCTCTCTCTCGCTCCATCTCCTTTCCAAAGCCGTCTCTAGTGATTGCTTGCTCTCCTTCACCT
CGCAGATTCCATTGTTCCTCCTTCTTCACTCCCCCAAGTCTTGCATCACATCTGTCATCATGAGAGGCGAGGTTTGCCAT
CTCCATATCGGCCAGGCTGGTACCCAGCTTGGAAACAGCGCTTGGGAACTCTATCTTCTCGAGCACGGCTTGAAGGCTGA
TGGGCGTCTGGACCCTGAAGCCACAGATGTTGGTGAAGCAGGCTCCTTCGAGACCTTCTTCACCGAGACGGGCAGCGGCA
AATATGTCCCCCGTTCCATCTTCGTCGATTTGGACCCTTCTCCAATCGATGAGATCCGAACTGGCCCGTATCGACAGCTC
TTCCACCCTGAGATGTTGATCAGCGGAAAGGAAGATGCCGCAAACAACTATGCTCGTGGTCACTACACCATCGGAAAAGA
ACTCGTCGACAGTGTCATTGACCGCATTCGCCGCGTTGCTGACAACTGCACGTCCCTCCAGGGATTTTTGATCTTCCACT
CCTTTGGCGGCGGCACCGGTTCCGGTTTCGGTGCTCTCCTCCTGGAGCGTTTGTCCACGGATTACGGCAAAAAGTCCAAG
CTCGAATTCGCAGTCTACCCGGCTCCTCGTGTCTCCACCGCTGTTGTCGAGCCGTATAACGCCGTTCTCTCCACCCACAG
CACTATCGAAAACTCTGACTGCACCTTCCTCGTTGACAACGAAGCGGTCTACGACATCTGCCACCGCAACCTGGACATCC
CTCGACCCGGTTATGAACATCTCAACCGCCTTATCGCTCAGGTTGTCAGCTCCATCACATCTAGCTTGCGCTTCGACGGT
GCTCTGAATGTCGATCTCAACGAGTTCCAGACCAACCTGGTCCCTTACCCTCGTATCCACTACCCCCTCATCAGTTATGC
GCCTGTTGTATCCAGCAACAGAAGCTCCCACGAAAGCTTCAAAGTCAATGACCTTACATTCCAGTGCTTTGAACCAAACA
ACCAGATGGTTGTCTGCGACCCCCGCAATGGAAAATACATGGCCGTGGCCCTCCTCTACCGCGGTGACGTCGTCCCCCGC
GACTGTAATGCCGCCGTCGCTTCACTCAAAGCCAAGACCTCCTTCAACCTTGTCGAATGGTGCCCTACTGGCTTCAAAAT
TGGTATCAACTACCAGAAGCCCATGCGTGTACCGGGCGGCGAGCTCGCCCCCGTCGACCGCTCCGTCAGCATGTTGTCAA
ATACCACAGCCATCGCTGAGGCCTGGAGCCGCCTCGACCACAAGTTCGATCTTATGTACTCGAAACGTGCATTCGTTCAC
TGGTACGTTGGTGAGGGAATGGAGGAAGGCGAATTCTCTGAGGCGCGTGAAGATCTTGCTGCGTTGGAGAAGGATTACGA
GGAGGTTGCTAGTGATAGTCTGGACACCGAGGGTGATGAGGGTGTTGAATACTAAATATGACACGAGTAGCTATTACTTG
AACGATTCTTTTCTTTTGATTTTACTTGAATTACAAGACAAAATGGGAGAGAACAGAACATAATAGTTTATGATACGCCC
ACCTCCCCTTTCCCCAACCCAAACAACCGACCCCTGTTTTTGAATCTTTTCGCGTGGTTAATATCTACTCGTGCCAGCGC
CAGCGTTTGTGCGAGTGCCGTCCTTTCGAACTATATCCTCTTGCTTCTAATTCGATCCTATTCTTTTTGAGATGTTGATT
TTTTGTAACTTGTTTTGTGTGTGGGATGTTTTGCATCGTACAGGAGCGAAGGAAATAAGAGTAATAGAGCATAGGAAACT
AAAGTGCAAGCGGAAAATGAAAGTCGCATAAAGATAATTATCTAAGTTATCTGTCGGGGTCGTGGCTGTTTAACAAGAGT
GATGATGTGGAGGAATACCGCTTCTTGTGCAACAGCGCAAAATGGAAAGGATTCTGCAGTCCGTAGGAAAGTGCATGAAA
AAAAAAAAAAAAAAAAAAAAAATCCAAATGAGGGACTGGGAACTGAACTGCAAGGATGAATTGAATACTTGATAAGTAGA
CTATGGATATGTCATGGAAAATACAATTAATGTCAG

>ucsf_hc.01_1.H88.00038
AATGTCCCTATTATTATTATAATTGGTGATGTTGTTAGGGTTTCTCAAACTCCATTCCTCAGCAGGTTAAATATTTTATG
TACTGTTCAGAAGGGCAGATTGACTCATGCTCTCTTTGGAATACGGAGTTAACCTTTCAAATCCTTGCTTTTATCATCAC
TGGCAAGTAGGGGGAGATCTCTTTTCTGGCCCTGTCACTACTTTGGCTGCTCTCCGTATGTATGTCGGCTGGGGGGGAAC
ATCTCAATGAGGAAGGCAACAGAATACAGGTAGTGGCTGCCGGTGCAACCGCTGGGCTGGTCTCGAGATTCTGCGTCGCA
CCACTGGATGTCGTTAAAATCCGCCTGCAGCTCCAAATCCACTCGCTATCAGATCCCCTTTCCCACCGTGACATCAAAGG
CCCGATATACAAAGGCACCATCTCAACCCTCAAATCCATATTCCGCGATGAGGGCATAACAGTGTGCTTATTCCCCATAG
TACTAACCAACTAACCAACTAACTAAACAAAACAACTCTAGGGCCTCTGGAAGGGCAACATTCCTGCCGAGCTCCTCTAC
ATCTGCTACGGCGGCATCCAATTCTCCAGCTACCGTGCCATCTCCAGCGCGCTCCGCACCCTCCCTCACCCCCTCCCTCA
ACCCGTCGAATCCTTCGTCTCCGGCGCCGTCGCCGGCGGCATCGCCACCACCTCCACATACCCCCTCGACCTCCTCCGCA
CTCGTTTCGCCGCCCAAGGCAATGACAGAATCTATGCCTCCCTCCGCGCATCGGTCTGCGATATCGCGCGCACGGAGGGC
ACACACGGGTTCTTCCGCGGCGCCACCGCTGCCATCGCCCAGATAGTACCGTACATGGGCCTTTTCTTCGCAGGGTATGA
AGCCTTGCGGAGTCCCATTGCCAGCTTGGAGTTGCCGTTTGGCACGGGCGACGCGGGCGCGGGTGTCGTGGCCAGCGTGA
TTGCGAAGACGGGGGTGTTTCCGCTGGATCTGGTGAGGAAGCGGCTACAGGTGCAGGGTCCAACGCGGCGGAGATATATT
CATACCAACATCCCCGTTTACGAGGGCGTGTATAGGACTATCAGGGCTATTTTGGCTTCGCAGGGGCCTAAGGGTTTGTA
TAAGGGGTTGACGGTCAGTTTGATCAAGGCTGCACCGGCGAGTGCAGTAACAATGTGGACGTATGAGCATGTTTTGGGGT
TGTTGAAGGAGATGAATTGTGGTGATGATGAGGATGATGGCGGTGGAGGGATATAGTGGCGAGGCCTTGTATGTACCATT
TTCCTCTCTTGGTTTGGAACTTTTTGCACGGGTACGAATTGCTTTTTGTATAATATAAGAGCGGCAACGGTGGAGTTTTC
TGTTTCTCTATGGTTTATGGTAATAGAATCGGCCAAAATTGCTCTGGCTCCCTATGGTATTCAACACATAGGTTTATGGT
GCACATGAACTCTGACATTAATTGTATTTTCCATGACATATCCATAGTCTACTTATCAAGTATTCAATTCATCCTTGC

>ucsf_hc.01_1.H88.00039
TTGAGAACTTGAACTCAAGGATCTCTCCGCATCTTCCACAAGGACGACAGACAAACACGCAAGCAGTTCAATTAGACGCC
ATCTTGCCCCGCCCGTTGACAACGTAGATCTCTAGGGAGATTGGCTCCATGTCGCTTGCTCTCGCCCCTCTGCGCCAGGC
TGGAGCGAAGCTGGCTGTTTCATGCCAGCTTCGGTGGTCCGCGGGCAGACTAGTTTACGCTTCCATTCCACGAGCCAGTT
ACAGTGATTCGACCGAAGCCTATGCGGCTCCCAGGGCATCGAGACAGATTGTGAGGAAGATCCCATCTCCGCCTGTTAGG
GAATCATCAACCACGGAAAAACCGCTCGTGCGGATGCTCACAACACCCGACGCTCCGTCCATTCGGTCCTTTGTCATCTC
CTCCATCGAGTCTGCTACGGTAGGCGATTTTGGAAAGGTGGTAGTTACAACCCCAAATCAACAGCTCGTTCACATCGATA
GCATTCGCTTGCGGGATGCATGTACCTGCCCCAAATGCGTCGACCAATCGTCAAGACAACGTGAGTTTCGCATGTCCGAT
ATACCCAGTGACATCGCCGCACGTACTGTTGAGGTTCAAGATGGCCAATTGGTTGTGACATGGAGCAATGACATTCCTGG
TTATGACGAATCTCATGTCTCAACATTTTCCCCAGAGCAATTGTCTACTCTGACCGCGGTTGAGAAATTTTTCCGGGCCA
AGGAGGGTCGTCGTACGTCATGGAATAAATCTATCATGGACCAGAGCCAGCATTGGGTATCATTCAAAGATTACATGGAG
GACGATTTACAATTCTTCCTTGCCATGCGTACTTTGAAACACCTGGGTTTAATTTTTGTCAAGGATATCCCGGAGTCGCC
TGAGATGGTTGAGAAGATTGCAACTCGCATGGGCCCTCTGCGAAACTCTTTCTACGGCTCAACATGGGATGTGCGCAGTG
TTCCAGATGCCAAAAATGTTGCCTATACCAACAAACATCTTGACTTTCACATGGACCTGTTATATATGAAAGAGCCACCT
GGATACCAGTTGCTTCACTGCCTAAGAAACTCCCTTTCAGGCGGCGAATCGCTTTTTTCAGACACTTTCCAGGCCGCGGT
ACGTTTGCTACGAAACGACCCTATTCTATTCGACATTCTCTGCAAAACTCCCACCCGTTTTGAGTACAAGAACAATAACC
AGCATTACCAATATTCCCACCCTACAATCGAGATCGAGGGTGGAGAGGAATTCCTCAAAAACCCACCCAAGAAAAACCCC
GTCCCTTACGTCAACTACGTTAACTACTCCCCGCCATTCCAAGCACCCTCCTACCTCACAAAGCATCTAGTTGACGGTCG
AGATATAAAACTCTACGTCAGAGCCATGAAAGCCTTTGCGGCTGAGCTTGGCAAGCTAGAAAACATATTCCAAGTTAAAC
TGGAGCCAGGCCAATGCGTAATATTCCAAAATCGCCGCGTGGTGCATGCGAGGAACGCATTTGACCTTTCTGGGACAGGT
CATGGGGACAGCGGCGGCGAACGGTGGCTGCGTGGTGCGTATGTGGATGAGGATGCGTTGAGGTCGACGTTCCGCCTGTT
AAGCGAACGGGACTACTTCAGTTGGATCAACCACCCCACGCGCAAACTTGTGGAGGATATGCATTCACGGAATGTGCAGG
CTGCGACGGAGGATGCCAATGGAGTTAAGGATCAAAATCAAGGCGACCAGCGGGCAGGAATTCAGGGCCTCGCGTCATTA
CTTCCGTAAATCATTTTTTGAAAGAGAAGTTGATTGTCGAAATCTGGATAGATTTAGTTATTACTGTGACATGGGTCATC
CAGACTCCGATCAGGGCAATTTTGATTTTTGATTTTCGTCTCAGACCCAAATCTTCTATTCCCGTCGGCGGAGTAGTGAA
TACGCAATAAGTAAGGAGCCAGGAATTGTGATATTTGAAATACTCATACCTGCGATTGCGCACTGTACTTTTACTCGATC
TTTTTGTTCTCGCTTCCAGTGGTATTTGCATATGATTGTCAATCTCTCCATGCTTCCATTGATTTTGTATTATTAGATGA
TCTTGTGCGTTGTGACCTCATGCGTTATATCTATTATGCATCGCCCTCCTTATTATCCATTTTTTTTTATTTATTTTTGA
GGTGCCCGATTTGGTTGCAGGGCGCTAAAATGGCCTGATTCCGATTGCGTGGAAACAGTATTTTGGGACAAAGGAAAAAG
TCGCCCGGTCATCAAAAAAGGGTGAGAAAAGAAAGCAAGAGAAAATAAAACAAAAAAAACGTTAGAGGATAGAGAGAGAG
AGAAAGGACATTGTGTGGCTGTTTGGACTGTGACAAAATATGAGTTTGATTACAGAAGAATTCGTGGGAAGAAATCATAT
TACTGCCTTAACGGTAATTGCGTTATTTAATCATGAAAAGACAAGAGGACAATAATTTTTATACTTATGTTCGGGGTGCT
ACCGAATAGTCTTTGAAAAAGTCTGGATTTGTGGCGATTTCTTCCTTGACCTGTTCGGACGTGAATAGCGGCTGATTAGA
TACTGATAGAAATACACCTATTGGAAGATTGTGGGGTCAAAATGCACACCAAAGGGGCAAGGGAGAACTCACAATATCAA
GTCCACCCACTAATTCTCCCTTCACCCACAGCTGGGGGAACGTAGGCCAATCGGCATACTCCTTCAAACCCTGCCTGACG
TCCTCATCCGCCAAGATATTGAAGAAGCCATATTTCACACCATTTTCGCGAAGAATGCCGACGAGCTGCCTGCTAAATCC
GCACTGCGGGGCACTTGGTGTTCCCTTCATAAATAACATCACTGGCGCGGCCTTTACTAGCTCATCGAGACGGGCGAAGA
GCTCGTCTTTCGTGGGCGGCAGCGATGGGTCGGCGGCGGCTGAGACTGCACCGTTTGTGGTAGCGAGAGGGGTATCAGAG
GTACTGGGAGTGGAAGTGGAGATATCTTTTCTTGGTTCTGCATGAAGAGGAGGAGGGATGGACTGCTTTTCCGCACCGGT
AGTGTTGCCTGTTGCATCCATGCCAGCATGCTGCTCGATGGCGACGCGGGCTTTGACTGCGTCGGAGCCGGAAAAAGCTT
GGAGGGTTTTGCCGTCGCGGACAAGGACAACAAAAGGGACCGCCGTAACGCCATATTCTTCAGAGATCTCTGGGAGCTCT
TCAGCGTTTACGCTGACAAAGGAGATGCCGGGAGGAGTAGTGGCGGGATAGGTGGACGCAAGGGTGGAGAGCACGGTGCG
CATTTGGGTGCACGGCGCAGCCCAGGGAGTGTGGAAATAGAGAACTAAGAGAGCGGATGGAGGGATGGAGGAGACATGAT
TATTGAAGGCTTCTTCCGAAGCAATTTCGGTCAGGGTTGACATAGTTGAGCTCCAAGCTGGCTATCTCGTCGGAAGGCGG
GGTATCACTGGTGTATGACTTGGTACGTCCTTTTGGGCACCCAGAAAGAC

>ucsf_hc.01_1.H88.00040
GATAAAAAAAATCTCATCCGTCAAGTTGGAACATGCAAATTCATCTCGTTTTGAAGACATTGCCCCTGCCAACATCACCA
ATCCGCGATATTCCAGTTTTATTTTCAACTGTATTCCGTATATCGCCTTGTTCCTCATTTATCAAAGTGCTCACCTCCTG
TCTTTCTGGGTGCCCAAAAGGACGTACCAAGTCATACACCAGTGATACCCCGCCTTCCGACGAGATAGCCAGCTTGGAGC
TCAACTATGTCAACCCTGACCGAAATTGCTTCGGAAGAAGCCTTCAATAATCATGTCTCCTCCATCCCTCCATCCGCTCT
CTTAGTTCTCTATTTCCACACTCCCTGGGCTGCGCCGTGCACCCAAATGCGCACCGTGCTCTCCACCCTTGCGTCCACCT
ATCCCGCCACTACTCCTCCCGGCATCTCCTTTGTCAGCGTAAACGCTGAAGAGCTCCCAGAGATCTCTGAAGAATATGGC
GTTACGGCGGTCCCTTTTGTTGTCCTTGTCCGCGACGGCAAAACCCTCCAAGCTTTTTCCGGCTCCGACGCAGTCAAAGC
CCGCGTCGCCATCGAGCAGCATGCTGGCATGGATGCAACAGGCAACACTACCGGTGCGGAAAAGCAGTCCATCCCTCCTC
CTCTTCATGCAGAACCAAGAAAAGATATCTCCACTTCCACTCCCAGTACCTCTGATACCCCTCTCGCTACCACAAACGGT
GCAGTCTCAGCCGCCGCCGACCCATCGCTGCCGCCCACGAAAGACGAGCTCTTCGCCCGTCTCGATGAGCTAGTAAAGGC
CGCGCCAGTGATGTTATTTATGAAGGGAACACCAAGTGCCCCGCAGTGCGGATTTAGCAGGCAGCTCGTCGGCATTCTTC
GCGAAAATGGTGTGAAATATGGCTTCTTCAATATCTTGGCGGATGAGGACGTCAGGCAGGGTTTGAAGGAGTATGCCGAT
TGGCCTACGTTCCCCCAGCTGTGGGTGAAGGGAGAATTAGTGGGTGGACTTGATATTGTCAAGGAAGAAATCGCCACAAA
TCCAGACTTTTTCAAAGACTATTCGGTAGCACCCCGAACATAAGTATAAAAATTATTGTCCTCTTGTCTTTTCATGATTA
AATAACGCAATTACCGTTAAGGCAGTAATATGATTTCTTCCCACGAATTCTTCTGTAATCAAACTCATATTTTGTCACAG
TCCAAACAGCCACACAATGTCCTTTCTCTCTCTCTCTATCCTCTAACGTTTTTTTTGTTTTATTTTCTCTTGCTTTCTTT
TCTCACCCTTTTTTGATGACCGGGCGACTTTTTCCTTTGTCCCAAAATACTGTTTCCACGCAATCGGAATCAGGCCATTT
TAGCGCCCTGCAACCAAATCGGGCACCTCAAAAATAAATAAAAAAAAATGGATAATAAGGAGGGCGATGCATAATAGATA
TAACGCATGAGGTCACAACGCACAAGATCATCTAATAATACAAAATCAATGGAAGCATGGAGAGATTGACAATCATATGC
AAATACCACTGGAAGCGAGAACAAAAAGATCGAGTAAAAGTACAGTGCGCAATCGCAGGTATGAGTATTTCAAATATCAC
AATTCCTGGCTCCTTACTTATTGCGTATTCACTACTCCGCCGACGGGAATAGAAGATTTGGGTCTGAGACGAAAATCAAA
AATCAAAATTGCCCTGATCGGAGTCTGGATGACCCATGTCACAGTAATAACTAAATCTATCCAGATTTCGACAATCAACT
TCTCTTTCAAAAAATGATTTACGGAAGTAATGACGCGAGGCCCTGAATTCCTGCCCGCTGGTCGCCTTGATTTTGATCCT
TAACTCCATTGGCATCCTCCGTCGCAGCCTGCACATTCCGTGAATGCATATCCTCCACAAGTTTGCGCGTGGGGTGGTTG
ATCCAACTGAAGTAGTCCCGTTCGCTTAACAGGCGGAACGTCGACCTCAACGCATCCTCATCCACATACGCACCACGCAG
CCACCGTTCGCCGCCGCTGTCCCCATGACCTGTCCCAGAAAGGTCAAATGCGTTCCTCGCATGCACCACGCGGCGATTTT
GGAATATTACGCATTGGCCTGGCTCCAGTTTAACTTGGAATATGTTTTCTAGCTTGCCAAGCTCAGCCGCAAAGGCTTTC
ATGGCTCTGACGTAGAGTTTTATATCTCGACCGTCAACTAGATGCTTTGTGAGGTAGGAGGGTGCTTGGAATGGCGGGGA
GTAGTTAACGTAGTTGACGTAAGGGACGGGGTTTTTCTTGGGTGGGTTTTTGAGGAATTCCTCTCCACCCTCGATCTCGA
TTGTAGGGTGGGAATATTGGTAATGCTGGTTATTGTTCTTGTACTCAAAACGGGTGGGA

>ucsf_hc.01_1.H88.00041
CACCAAAAATACATGTTCTGCAACATCTGTATCCGCCCCACCCGAAGAGAAAGTTCCAGTTCCAACATTGAGACTGAAAA
TTGCTGGAAGTCCTTCGCAGTCACAACCTACGAAATCACCACCCAATGAGTCGAGCTGAATGGAAACATCGTGAACTTCG
ACGTTGGGGTTGAGTCAATATCTGTGGTTTCTCTTCCAATACTTTCTCTGGTCTGGGGTCATTCAAGTCGCACAACCCTG
TTGATGAGTATGAGAGAGTCCTTTTTTCCAGCTAGACCCACAGGCAGCCCGCATCGCGGATGATTGAATCAGCTCCACCG
TTAATGTCCTATTTGTTTCCTTTGCCAACCCTGGGCGTTCATATAAATAAATGTGTTTGGCCCCACATATTAGGACTCAC
ATCTCCCGTTTCCGACAATGAGGGACGTTAAGAGAACTTGAAGTCGTGAGTGAAAATCAGTCGAATCCACAGCCGCCTAG
TGTGCAATAGATAGAAGTCCAAATGGGTTCGTTCAGCTAGTCGTCGCCATCTAGTTATAATTATGCCATAGGTCGCTAAC
TGGAAACTCCTGTTCGATCACTGCTCGCAACTTGTAACTGATCTCGAACCACTCTGTTCAATGTTTCGAGCTGGATTGCT
CTTTCTCTCTTTTCTTTCTTTTTCTTTTCTTCAGGCTAAACAAGAGTGTTTCTGGATGCAAAAAGGTAATGAACGGAAAA
AAAATAGAGGACTCAGAAACACATAGCGAATTTTTGAAGATATGTTCTGAAATGAATAGACCACTGG

>ucsf_hc.01_1.H88.00042
TTGGCGTGTTGAGAATCCCCCACAACTTGGAGTACGTCCCCAGCTGTATGTGTGCATGTATCTTTCGGGGTCGAGCATGT
TCCGGTGACCATTTTGTGGCTACTCCCGTTTCGCATATTGTATTGATGCTCAGAATCCTCACGAAAAGCCATCTGTCCGC
TCCGTGTCAGCCTGCGCAATTTATACAATTGCTTCTCGGAGCTTATTATTTGGCCTCCACTCTAGCCAGCGGCATATATG
ACTTCTGGTAGAAAGCGTAAACGCTCACAATCATCTGTGAAGATCGCGAATGCCAGCCCCAACAGTGCATCACTTCCTCC
CCAAAACAACAATGGGTTTGGCGTAGCTGAGACTCTTTCGATGCTCCGCAACAACCATAGCAATCCATCCCAGAAACCTG
AAGTGGCACCAATGAAGAAGCGAAAGAGGGCAGGAAATGAGAAAACCAAGTACCCAACACTGACCTATGTGGAAGGTCGA
TTGCAATCCTCCATCCGAATAGCAGATTTACAGGGGCTGCTACTTTATTGCTTCGGTGATGGCATTGCACCGCAATGGAT
CTCAATGAAGCACTCTGGTCATGTCAGGAAAGTGGTAGTGCTAATGGTCCCTGGTCTGGAGATTGGCATGTTTGATGGTA
CGATTCCGTTAATGGCTGACAATCCTCATGCTTCTGCATCGGATACAAATGATTGCAACAATTCTGTGACGCAGAACACT
GAGGATACGTGGAACGAAGTCCGGGCCAGCGAGGAAAGCACAAGTGAATTTGATCGGTGGAAAGCAGGTCTTCCCCAGGT
GCCGAGCGAAGCACAATTCAACCCAAGACCACTTTCGGTGGACCAGCTACCCGACGCTCTTAAACCGTTAGCTGATATTT
TCCCACATATTTGGCCTGTCAAAACACCGGGAGACTCAAAATATAACAAAGTGCACTCCCCACTGCAAGCTATCTTATTG
TCTGCTCTGCCGAAATCAAAAGAGACAAATGAACTTAAGGGCCCGAAGCCTCCCCGTGGCATAGATAACTGGCCATCGAA
ACGGACGCCGATTACTACTTTCATTAGTTCCATAAATGATTTGAGAGATAATGAATACGTGTTACATCCCGCATTATTCG
ATAAACCAGAAGATGCTTCTGCTAATGCGAATCTACGAGTATCGTTGGGGCAGGGCCCAAATGATGGCTGGGTGGACACC
AAAGTTGACAAGTACTCAGATGGAACAGTACTCAAGAATGATATTCAATTAGGTAGTATAACAGCGGGGCGAGAAATCCT
TTCCCTAGACTGTGAAATGTGCATAACTGAAGGAGGGTCTTCGCAACTCACGCGCGTTAGTCTCGTCTCCTGGGATGGGG
AAGTGGTGCTGGATGACTTGGTCAAACCGGATAAACCTATCATCGATTACCTGACACGCTTTTCCGGGATAACGAAAGAA
ATGTTGGAACCTGTAACTACCCGTTTGCCAGACGTCCAGCAGAAGTTGCTAACTTTATTAACCCCTCGTACCATTTTAAT
TGGCCACTCTCTCAATTCCGATCTATCAGCCCTCAAATTGACTCATCCGTTTATCGTTGACACGTCAATCATCTATCCCC
ACCCTCGCGGACCCCCCCTGAAATCAAGCTTAAAATGGTTATCACAGAAATATCTCGGGAAAGAAATCCAAAAGGGTCAA
GACGGACATGACTCCATTGAAGACGCGCGAGCTGTTCTCGAACTTGTCAAGCAAAAGTGCGAAAAAGGCGAACGATGGGG
AACAAGTGATGCTTCTAATGAAACTATATTCCGCCGACTTGCCCGCGCCACTGTCCCAGGGAAAACCGCTAGTGGTGCGA
CAAAAGAGGGTCGAACAGGGGCTGTTGCTGACTGGGGCAACCCAGAACGGGGATTCGGCTCTCAAGCAACAGTTGCGTTG
GGCTGCAAAAACGATGATGAAGTGGTTCAGGCCGTGAAACGCGCCGTAAATGGTGATGAAGACGGCCGTTTAGTACCTGG
CGGTGGTGTAGACTTTACCTGGGCGCGCCTACGTGAACTCGAAGTCTTCCGCGGCTGGTGCAACCGTATCCCTGATCCGA
CAAAGGCAAACGAGTTTGCGGCAATCCCAGCCCCAGATCCATTCGACCCATCGAATAGAGAAGCTTTGGCTGAAGCTGAT
GATTCAGAATCCAAGTGCCTCGCCTCCACCGTGGCGAAAACGGTCTCATGTATCCAGCAAATTTTTGACTCATTACCGCC
ATGCACCTTGTTCATGGTGTACTCTGGTACAGGCGACCCGCGGGAAGTTTCCCGTCTTCAGGAGCTCCATAAGACCTACA
TGCAGGAGTTTCGAAGCCGGAAGCCGTGGCATGAACTCAGTGTGAAATGGACAGATTCCGAAGAGCAAGCGCTGAAGAGG
GCTTGCCAGGTGGCGAGGGAGGGATGTGGATTCATGACTGTAAAGTAGCTGAGTGATTTTGCTCCCTGGCTTGATCTGAA
TGAAACATTCTTTTATTATTATCCTTCTTGACAAACATCTACAAAAGCCCTTCCATGTATATATATGTGGCTTACTATGC
TGAATACTAGTTGCATATACTCCGTAATTAAAGCCGACATGAACTCTTGATGAGCGTAAATAGATTTAAACACATGGATG
AAGGGGA

>ucsf_hc.01_1.H88.00043
CAAGTGGCCATACATTCTATTTATCACCAAAGGATAGAAAAAAATACCTACATTATTTCCCTGCTCGACTTCATGGCTGA
CAATCCCATCATCTCGTCAGCGGCCTCTCTCCTAGTTCCTTGGGAGACTTGCAAAACAGTAACGTGCCACTGCCGTAACT
GCGACACTCTGTTAGCTATCGCCCCGAACTCATGGGCTAGCTGCGACCCTTACCTATTCACGCCTGGTTCAATTTGCGTG
TTTGATGATAACATTTTTTCGAAACCCAATTGTGAACCGCACCCATCCGAGGAAGCACAGCTTCAATTGATTATTTGCAA
TCATTGTCTGCAAACAGTTGGACACGGCGTGCAGAAGGACGTGTTCAAAAATGGATTTCCTCTGTTCAACGTCTTTTGGA
CCTCGCATGCAACTTGCCTGCGGGATATCACTACTCGGGGTCTAGTCCCTCCCCGCGTGGATGCCGTGATACGAGAGTCG
TCTCTGAAACCCCCTGACCCCAATAAATATGAGTCAAGCTGTCATCAAAAACAAACAGATGGCCCATCCGACAGGAAAGA
AAATCAGGGACATAACTTTGATAGGTCCTCTACCAAAGCTACGTCGAATGGAATGCATGTCACTATCAATGAATTAAGGC
ATCAAATCAGCACTCTACAGGATGAGGTTCAGTATTTGAAAACTGTAACCCCATCAATAAACCAAGTACCACAAGAACTC
CATGATGGTTATGAACTAATCGCCACCGCTTTGAGGGAGATCAGAGCGAAAGGGATTGAAATAGAACTTCTTAAACAAGA
AAACCATTCTCTAGAGCTCAAATGCAAGCAGTTAAAAAGCATGGCATTAACCCGGGTTGAGCGATCGTCTACCATTAATG
ATCGCTCATTTGCCGTGGCTCCGAGAAGGCCTAGCCAGCCCCTAACCATGAACACAAGCGGTCCCCCTTTGGGCTTGAAC
TCCAATGGGAAACGGCCGTTCCCGGAAGAATTCCCTTTAGCAAAGAACGATAGGAATTCACAATCACTTGATGCTGAGAG
CAACCAGCAGAATTCAGCAGCACGCAATTTGTCAGAGAATGCAGTCTCTCTGCCACCTTGTGGCTCACAATCGAACCCCG
TCGTTTCCAAAGTATCCCATCGCGAAGCCTCAAATTCTGACACCGACGAACTTGCTGAACCATGGCAAGGTCCAAAATAT
CGAAAATTATCGAGCAACGTGAATTGTGGGGAGAAGATGATCCATTGCAGTGCAAAGCCTTTCCACTCAAGCCCAAACCA
ACGTCAAGCACATGAGCTAAACCAAACTTCCCAAAATGACCCTGCTAAACCAAGAAAGAAAAATGCTCCCGCGAAGGCAT
CCCGTGGACGGCCGAAAACTAAGTCCCTATCCGCAAAAGCATCTATGACCACTAAAATTCCCTTAAAAGAGTCGGCTCCT
AACATCGTGAACCCAACAAACTCGCCGGGCACTGCCAATCCCATCAGTCCCCAGGATGGAAGTGAGCACCAACCCGGGGA
CAAACTACAAGCCATGCGCAGACCAAGAAGAGCCAGTGCGCGACTCTCAAGGCGATCCTCCCTTGTCTCTCCGGATCATG
AAAATACTGAACACACCGCTAGCACCAAGCCGAATCGGTCGCATTCGGTGGAGGACTCGATACAACAGAAACAACACGAA
GAAAATCCGCCCCTTCCAGCCCCAGACACCGGTAACTCAGAGCAAACTATTCCAAACTCTCAAAGCAATAGCGATAACGC
ACCACTTGACCAGGAGGATTCTCGCGCTACTGTTAATGAACAGGAAGAATCTGCACAAACCGCTGCAAAATCCAAAAGTC
CTCGCGACTCTGCTCATGACAAACGTAAATCGCAAATCGCAGCTCGTGACGCTCTTGCAAAACTGACCATGCAACGAGAA
GAAGCGCTGGAAATGGCCGCCCATTGAAGAAAGGAAGAACGGAAGATCAAGTATGTTTGCATTTACGGCGCTAAGTTTTG
GTTATTGAGCTATACATTTGGCAACATGGGGATATGAGGTTTTTGCCAAAATGTTCCCCGAAATTCACGGTTCTCAGCCC
TTTTACCCATCCGTCGAACTACTTTCTAGGATAGTAAAATCCCCTACACTCCGGGGACTTCTGTCCTTGTCTAGATATTA
CGCCCAATCTTTAAGAGTGAGCGGAGGGAACTGCCCGCCCGCATTATTAACTTTGGTACTAGTTATTTGGTCCCCTTCAT
CCCCTTCATCCATGTGTTTAAATCTATTTACGCTCATCAAGAGTTCATGTCGGCTTTAATTACGGAGTATATGCAACTAG
TATTCAGCATAGTAAGCCACATATATATACATGGAAGGGCTTTTGTAGATGTTTGTCAAGAAGGATAATAATAAAAGAAT
GTTTCATTCAGATCAAGCCAGGGAGCAAAATCACTCAGCTACTTTACAGTCATGAATCCACATCCCTCCCTCGCCACCTG
GCAAGCCCTCTTCAGCGCTTGCTCTTCGGAATCTGTCCATTTCACACTGAGTTCATGCCACGGCTTCCGGCTTCGAAACT
CCTGCATGTAGGTCTTATGGAGCTCCTGAAGACGGGAAACTTCCCGCGGGTCGCCTGTACCAGAGTACACCATGAACAAG
GTGCATGGCGGTAATGAGTCAAAAATTTGCTGGATACATGAGACCGTTTTCGCCACGGTGGAGGCGAGGCACTTGGATTC
TGAATCATCAGCTTCAGCCAAAGCTTCTCTATTCGATGGGTCGAATGGATCTGGGGCTGGGATTGCCGCAAACTCGTTTG
CCTTTGTCGGATCAGGGATACGGTTGCACC

>ucsf_hc.01_1.H88.00044
CTTGTTCAGAAATCGGCATCGTACTTGTGTTGACTCGTCTGATTCATTGCCTTCAATCAAATGTAAGTGGTTTACCAAAA
TTCATCAAGAAGTTGACCAGGCAGGCAGGCATACATTGAAGTCACAGACAACATTGTATTTTCTTCTATAGAATTTCTGT
ACATCTCTGTAACAGAAGTTTGACTAGCTTATCTGAATCTATCTTTTTGACAGATGCTAATTTGAATGATTGGATGGATG
AGAGCTATGTTGAAGATGATGAATACTCCTAGGTACATGTGCAGTACATACATTTAGCAGCATAAGACAAAATCTGCGGC
ACTGAAATGATTGTGGCTAGATTGGAATTTCCTCAACCTTTCAAGCTCTAGGAGGACACAGCAACTATACAAATAGTCAA
ATTGAAGCTATAAAATTTGTGTCAATGAAAACGTGTCTGAACATTGACCTTGGCAGTTAATAGAATAGTTGAATGAATTG
GGAAGCTTGCCAAGACATTTTTGTGTCAATGTGTGAGATGAGATATAGCTGG

>ucsf_hc.01_1.H88.00045
GGTACAGTTATCCTACAATCCATTTAGCTGCCCCGGCGGCCTTCATGCTGGCACGCCTTGTCGGCTGCGTAACTGCGATA
TTTTGTGCGAGCTTCCCCAGGTTTTTCGCTGTCCTGGCGACAGCTCCAGTCCATGGGTATCTGTTAATCGACGCTGTTCT
GTTCGGGCCACTAAGTGTACCTCGTTGTGCACCACTTGCCCACGCCTTCAGGTAGCAACATAGCGTATGTGCATTCTGTA
AGGCACATGAGATTACCGGTTACTGGGATACTGGTTGTTGGTTATTTTCTTGTGGACACCCCTATTGGACATGTTGCGAG
CCTGAGGTGCCCAGGCAGAAACCAATATCTTTGGGGGTGACTTTGCCTCCTTCACGCAACGTCGCTTGGCTGTAATCTCC
ACATCGACAACACGTTGCCAGGTGAGCGGCTGCTCATACTCATTGGCTTTTTTGACACTGGGCTTGTGACTCGACGCTTA
GCGTGAAGGGAAACCGCTCTAACCGCCCTTCTCGTTGCCTGGTGGCTGCTTGTCACAAATATATCCTGTCGTTGTTCAAC
TTCGGATGTTCATTGCCGCTTGCAGAGCAACGGCAAGATCTGCCAACTTTCTGCTTAAGTACCAAATCCCAGATAGGCAA
TCCTTGGTGACTTGCAGAGTCTTCTTGGTGGGATGATATTGAAGTTGAATGCCAAATTCTACATATCCGATTTTACATCC
GTTGCCCAGCAACCAGGCAAAATCTTGCTCGTTTGCAATTCCATATTCCACACGGTATTTTGCCTTCAATTTCCACTCCC
TTCGGCACTCGACTGGCAGCTTGTAATGCCAACTCGCTCCACCTTACGACTGGGGTTAGAAGACCTTGTATCGATATTCA
TCCGACGTTAAAACAAAGCATCCCAAGGGACAAAGTGGACTCAACCCCTCACAACAACGCACAGTTCCCCTTCAGGGGAG
GTATCTCATATGTTTTGACACTTTTCCGAAGTTAACGCACGAGATCAAATGCACACGGTACAGCATACCTTCCGTTTTGA
GAATCATATATACTAAACCCTTTTCGTGTATTTAAGTGAGGGAACCTCTACCCATTATTTTTCATCTTGCAACTAGAATT
TTCCACAACTTGAAGCGACAAAGCAATGGATGAGGCAACGCAGCACTCAACCCAGCCATATGCCGATCCGCGGCGGATGG
GCCTCAACAACTCCGGGCTTGATGAACACGATGTTCCCGACATTATTTGTGTTTTACATCCTAACTCCATGGCGGCCCAC
AATGCTGTAACTGCGACTGCGCGTTTTGGCCAGCAGCATATCTTACAGAGGACCAATCTTGAATACGAAGCCGGGCTTCC
CAACAGCTCTCCCGGAGACATCGCCTTGAGGCTTTCATCTCCTGTAAAAGATGTGAATATGGGTTTTTGTTTCGGTCGCA
ATCCGAATCGTTGCGATATAGTCCTCGCTCGGGATGACAGCGAAAAAAAGATCTCAAATGTGCACTTTCGGATCTATCTA
ACACGCGACAACATCTTGATGCTCCAAGACACTTCAACCAATGGAACCCTTGTAGATGATATTGTTGTTCGGAGGGATAA
TAAAAATGGCACCTCCTCCACCCAAATGCTTGTTCCCGGCTCTATCATTCAGGTGGCGAATGATTCAATAGCTGGCATCA
GGTTTATAGTCCGTATTCCCCCCAGGGATGGTTTTGAGCGTCAGTACACGCAGAATGTAATTCACTACATGAATCGAATG
CAAAATGCGTGCAAGAAGGTGGGGGATGGTGGAGGGAAGCCGATGAAAGTCGAACCTCGTGATGGTTATCTTATCGTCTC
CCAGCAAGGCGGAAATAGCCATGGAATGCACTGGAATGGTGGCTCCAAATACAATGTTACCGGACAGGTTGGGAAAGGCG
CGTTTGCTACAGTGTACAAACTCGCGACAAAAAACGACGGCATGGTCTACGCTTGCAAGGAGCTCGACAAACGGCGACTT
ATGAAAAACAATATCTCAGATCACAAAGTCAACAATGAGATGATCATCATGAGTGGATTACGACATCCGAATATTGTTGA
ATTCAGAGATTACCATGATCACGATAACCGCTGGATTTACATCATAATGGAATATGTTCCCTGTGGCGAATTGTCCGCTT
ATCTTAATCAATGTCATCACCTTGCGGAGGAGCAGGTAAAAACAATCTCTCGGCAACTTCTACATGCCCTTCAATATCTC
CACAGACGGAAGATAACACATCGGGACATCAAGCCCGATAATATATTGATCCAGTCGTTTGAACCCTTACATATTAAGCT
TTCGGATTTTGGACTCTCCAAGGTCACCCAAGAAGAATCCTTCATGAAAACGTTCTGTGGAACACTCTTGTATTGCGCCC
CTGAAGTTTATCCGGAATATGACAACTATAGACGAGGCGAAGCAAGAAAAAGACGACGTGCTGCTGATCCGATCCCTAAA
ACTTCCCCGTATGATCAATCAGTCGATATGTGGTCTTTTGGCGCGGTTCTATTTCATATTCTCTGTGGAACTGCTCCATA
CATCGGCAGAGGGGATGATAGGGGTGCGACGATGCTGCGAAGTATCATGACAACTGATGCTGATTATGACTTGCTTCGAA
AACACGGAGTGTCGGAAAATGGCATTAATTTTGTTTCCAAGCTTCTTAACCGCGATCCAAGAGCTAGACCCAAGGAGCCC
GAATGCTTTCAACATCCGTGGATCGCTAACGTTGAGGACGAATTTGATTACACAAAATTCGACTTCCCAGAAGTTCAGGG
CGTTGACACGACTTTGGCTGTCGTGGGTGAGGTCAACGAAGATGAAGAAGCAGAACAGCTCGACGCCTCTGGCCTTCATC
TTAATGATAATCTTAATAGAGATTTAGATGAAGAAATCGAAAATCAGGATGACGCAGATGAAGACAAATCATCCACCGGC
CACAATGACGTCAAAAGACAGCGACTGTCCCATTACCCTGAGGATACTAGCCACCAGGTCGTGATGGCCCAAGTTCCCGC
TATAATCACATATCCTTCGTTACCGGACCTTGGTAGCTACGATCTAGACTCGAGTTTCAATGCCCAAGGAGCTCAGCCGC
CAGAGGCACGGCTTTTTGGAGAAATAACCGGGTCTGCTCTGCGAAGTTCGGCCTTACTCGAAAGAGAAATAAACCGACCA
GAAACGATGTTTGACTTTCAACCTTGTTTCCAAAATGATGATGGCTACGACGACCCTTCTTCAGATATAGAATCTTATGA
AAGCTCCAGCAGCCTGGACAACCCAGCACAGATGCACCATCAACAGTTGCCTATCGAACTGGAGCGGGGCGCATCTGCAC
CAAGTCTAATGGGTGCGGAATCACTCGTCGGCCAATTGCATATGGAATCTCCTGATGCCGGGTCACCAGTCTCCACAGCC
CCTAATAGCAGCGATCCAACTACCCCGGAGCCTCCAGATGGCAATGCACCCGCGTCCCAAATCCAGAAACCAAGATCCGG
TGGCTGCAGCGACACTAAGAGAAAAAGCTCGCGCCAAAAACCTAACGGCCTCGACTCTACTAATCAAGCGCACCAAAGAT
CGGGCGGCAAGGTATCCTTCCCTACCCCGAAAGCTACACCCAGAATTCCCGCGAATCAATGTCGTCTTGCTGGTCAACAA
ACTTCGAAATCGTTCGACCCGAAACATCTACTCGAACTCGCGACCACTATCGACGAGCGTACTGGAGAGGAAGTTACAGA
ATCTGATGGCTCGATTGGTCCTCACGAGGCTGGCGAGGTGAACACGCAACCCACTCCAAAGGCCAAGGTTCCCGTAAATG
CAATGAATCTCACTCCACCCTTTGGAACGCTCGTATCAATACCTGGTTCTATCGCCGATATTGCCCTCCACCTCGAATCA
CGCATGACATCATGGGGCCGAGGGCCAAGGGTAAATGTGCGTTATTCCGATCCCATGGACAGCCGAATACCGGCATATGC
ACTCGAACTCACATTCTGGGCACCGTCGATCGAATCTCGCATCGCAGCGGGAGAAGACTGGACAAAGATTCCCGGTGTGA
TGGCCATCCTCTCCACGAAGGCGAGCAATTGCATCTGGGTTAATGACGTGGAGCTACGTAAGGAAACACCGGCGAAGGAT
GCACGCCTCTTCGGAAAACTTTACACCGGCGATATAATCACGGTATTTAGAGACCGTGAACGCTATCTGCGCTTTCGATG
CGAGTTTTATCATGGGGAAAGCATAAAGCAGCGACCGCTGGAGGAGAAAGGGTTCATTATTCAAACGGCGAAATATTCGA
AAAGTAGAAGCAGGGAAGAGGAGAATTTGAAGACTTTACAGGGTACTACAGGCGACGCTAGCACGACAGCGGCCACCATA
GCTCCAGAGGGGGACGGAATAAATAGCGTGGATTGGAAAGGCAAAGGAGAGAGCAGGAACTCATAGTTGATTGGTATCCC
CCTTTTTTTGTTTTGGTTTGGTTAGTGTTCAAGCGATGAGATTTTGTTTAACTTGTCTCCCGTTGGAAAGGGCTCGAGGC
CTCGTTTATATTAGCTGAGACTTCCTTGACTTAGATTGCCATACTCTTTGTCTTTATCTCCTCCATTTGCATATTGTTTA
AACGGTCTGGTTGGTCACTTTTACCGTCTTTGATGATATTTTCTTTTGTTTATGCTCTTAAGCTAGTGGGATTTGTTCTC
TTATCTGGCGAAGACGATATTTCTGATTTGCGGAGGAGAGCTAAGCAGTAAAGTGGGTGAAACAGATAGTATAGCAATGT
AAACGCAAATTGTCATAGACTTAATAAATATTGCCACTA

>ucsf_hc.01_1.H88.00046
CGGCAGGATGGCACCCCTGAAGATTAGCGTGATCTGGATCTCTCAAGGGACGTGCTAGATTCGAGCTAGGCTCATTGGAG
AGATCCTTTAATTTTAGGTGCCAAAGAGGTTTCACAGTGCATTTATTACCACTGGATCGATGGGATGCGCTTCGCGGATC
CAACCGTTCGATAACAAAGTGATTTTTCCCCGTCAAAATGAGACTGCTTCCCCTGGCGTCTGTTCCCCGGACAATACATC
CATATCCGACGCTTCTGCTTTTTCTGATATCTCTTCTGCCGTCCACCTCTGCCCAGTGGTCGTATCCCCCAAACCTTCCA
GCTGGCAAGACCCTTTCGGATTACACATCAGGTGCAGCCCCGATCATCACCGACTATTACGAGTATGATGTCGTAGTTGG
CGGCTTCCGAACGCCCAAACCCAGCTTCGGGCTCTCCCGATGCGCCAAAAAGGGACGAACAGAGCCAATATATCCTTCAA
CAGACACCTTCAATTCGTCCGAGGGTCATCTCGCCGCTGATGGCACCTGGCAATCCATGGATTCTTATGATAATGGCCCC
TGGGAGAACGAGTATCCAGCAGGCAAGCACCCATGGATCACTCCTGTGTGGTATATGGTCGGGAACGAGACTACAGGGAC
CATTTGTTGGTGGGAGCTATACAGCGTCAGCGAGGAGAAGATACCGTGCTCTCCAACACCAGGGCGGGATTGCGAGACGG
CGTATACGCGGTTTGTGACGGTGCTAGGGAATGATACGGAGAATTACTTTGCGACAATACCGTTCACCGTGCACCCAGGA
ATGAGGAAAGGGAATGTGAATCATACATGGCATAATGGGGGTCACAGTGGATCGAAAACAACTCTCGCCTTCTCGAATAT
GCCGACGGGGAATGCGGCGGCGGGATTACGGCCTACTTTTTTTCAGGGCGGTGTTTTTGCCTTGATAGCGTTGATATTCA
GAAGCCCTCTGATATAGATCGTGAGCATTGTATATCTATTCCCTATTGTAAAGAAGTATTCTAAGTTGTTGTTACCTTAC
AGGAGGGGTTTTGGCTAAGTGGATTTACTCTCTTCTGCACATTACCAGAATTCTGGTGGTCGCATAAACCATAACTCTGC
ACCCGTGTGTGCTGCTATTGCTATTCTTCTTCTTCTTCTTCTTCTTCTTCTTCTTCTTCTTCTTCTTCTTCTTCTTCTTC
CGTTATACTCATATGCAAGCAGTGCTTATGACAAGTCCTTGTGTGATGTTAAATACAGGCAAGATACAGGGGGAATGCAA
GATATAACAGGAACAT

>ucsf_hc.01_1.H88.00047
AGGAAAATTAAAGAAAGACGGGATTTAGTGCATGCAACGCAGGTTCCCAGCCCAGGAACAATAAGCTAAAAGAGGTCCAA
GGTCCGCCTGAATAGTTACCCCGCATCACCATTCGGCCACCAAGCGTGTGTGCCTGGACCAGCATGAAAAAAACAGATGA
TGCCAGATGCTACAATCGATCTCCTTTGTTCTCCTTCTGGCTCCCATTTACAGCTCTCAAAACTTCTCCGTCGCTGCACA
TTCTCAGCATCGTTTTCTTCTCCTCCATGTGTCGAAATTCAACGTTGACGCCCATCTCAACAATTCCTTCTCATCACCAG
TATGGCCCTTGCGACGAGGAGTTCCAGTACATCTTATCGAAAGTCATATGTGGCATTAACACCACCCCCACGCGCCCATT
TCCCGGGGGGCGCGGCATTGGAAGAAGTGGTGCATGACAAATCCAACGGGAATCGAAGCTATATCCGCAAATTCACCGTT
CTACCGGAGAGCTTAGTTGCACGTTCCATCTCGCAGCTGCCCTGTCTCCGGCGGGTTATCTGGCGGCGGAGGAGCCGGAC
CCACGAGTACAACGTGCGCGCCATTGTGAACCCATACCAGCGAGATGCGGTTCTCATCCAGACACGGGGTCAGCAAGTGT
ACTCCGACATCGACATGTGCACTAGGTGCCAGTCAGGCTTAGGGCCGTTCTCGACATGTGTGGTTGCCAGGGCGAGCAAT
GGTGAATATCCCAGCTCTGGAGCCTGTGGAAACTGTATATGGCGTGGCCTGGCCTGTAAATGCTCCTTCCGCGATACTTT
CAACGGGGATAGTGAAGAGGAGTGGCAACATGAAAGCGAAGACGAAGATGAGGACGAAGATGATGAAGATTACCACGAAG
AAAATGAAGAACAAGAATCATATTTACAGAGTCCCCCACCCTCGCCAGATTCCAAGACCACGGCAATCCGCCGAATAACC
AAGGCCGCCTCTAAAAAGCCACCCAGGCCGTTGTCGAAGTCGAACAGCCGCATCAAAAGCAAAAACCGTCCCCAGCAAGC
GGAGCCACGGGCGACCTCGAGAGCCAAAGGACACAGCAGTGTTGCCGTTGTCATTCCGTCTCCGCCGAAGAGCACGGGCA
AGGGAATCGGCAAGGGAATCGGAAAGAAAACAAAGCCAGCAGGGCAAAAGTACTTCAAAATCCCGGCAGGTTTGTCCCCG
AACACAGCAGAAGATATCCGGCATGCCATTGATGAGCTCAACGCAATCCGCACAAAGCTATGCGCCCGCCTTGAGCTGCT
GGAGTGTGTGCATCTGGCCGGCTGGGAGTAGGGACAGGGCAAGGGCGTTGGCCGGCCAATGAAGGATCAAAAAATTTTTC
CCATTCGCAGAATTTTGCCTCGCTTTTGAACCATACTCCGTAGCGGGTACGAAGGCGCGCGTACAAGAAAGAGCACGCGA
TGGAGCGCGCGGGGGTGATAGCGGTTATTGGTCATAGCATAGCATCCCCCTGGTCGAATTTTTTTGAGCTAGATACTCCC
TTGATAGATCGTGATGTAGTTAGTTAGGCGTGACAATGGAGGAACGGCAATTTAGGAATATATCAGGTGCAGCTTAGTCG
GCTACTGCGCAAGCAAGCAAGCGCCGATGAACAAACTACCGACGCGTTACTACGTAGGATATACATGTGCTAGTACTCCC
CAATAAATTGATTGATAAAGCGAG

>ucsf_hc.01_1.H88.00048
CTGGCCGGCAATTTAGGGCGAAGAATCTGGCAGACTTCATCTCTGCAGGCGTCATTGGCCAATCAGCGCGCCTGTTTTCG
ATGTTTCTTCGGCCTTCCACCATCGAGTGACAAGGGAGTGGGAGATCTGGTGAAGCTGGTGTGGTACGCATCCGTTGACA
ACTTACGGAGTGCTGGACAGACATCCTGAGTCTGAACCTGAGTCTGAACCTGAGTCTGAACCTGAGTCTGAACCTACAAA
CCTCTTGTTCCATGTGCCGCCATGTGTGCCATGTTCCACCTGCGCCTCGATCTGCCCGCGCGGTCTGCGTGTGCACTCAG
TTATTTTGCAATAATTAGTTACCCAAGGCTCCACGCGGCCCTTGGCTGATCCCGGCCAAGGGATGTCACACTACGGAGTA
CTCGCTTACCTGGTTCTCATTCTTTTTGACGAGCTAACGACCTACACGGCGTAGTTGACTACTGTTTCATTGCCAGTTTG
TTCGAGTTGAGCTCTTTTGCTCTAGCGACAACATCAACAACAACAGGAAGCTAGAGAATGGCATTCGAGATTCAGCCATG
CTCTCGAAATATTCCGACATCTCCATCGTAAATCTATCCCCCTGTCCCGTTCGGCGGATTATTCTCTCATCTGAAGTGAC
CGAAAGCAATCAAACAACGGCCCGTTTTCGCCGTTGGCTTCTGCGTCCACCCAAATACCATATAATCAGATCAGTCTATG
CAGCAGTCAAAAAGTAAATGATCAATTATGATTTATAAATATATACATACATACATATACAGATCTGTATATATATGTAT
AATAAAGAAATAGACGGGGGAGCTCACACAAGTGATAGAACCTGCAATCCCCCCTTCACCGCCGCCACGAACCTTCTTTC
GGCATCTGTTGGCGGGAAGGGGTTTGCTCAATTTTTGAAAAAAATACCAGCACTATTTACTTACTTGGGGACTCTAACTC
GCTTTATCAATCAATTTA

>ucsf_hc.01_1.H88.00049
CCCGTCTCCTCACCTCTCCTCACCTCTCTCCCCCATCTCTACCCTCCGTTGTCCTCCGGTCCTGCGAGTGCTGCGATGTG
TCTCACCCGCTCTCCTGTGGCCCGTCGTCTAGCTCATCCCGGCCGCTTGTCTCGCCGCTAAGCTTCTGCCCTGGTCGCCC
AATCCCAATCCCGCTCCCGCCACTCGATTTCAACAGCAAGACGATTGAATCAACTTACGTTGTCGACCGTCGTCCCTCAG
TCGCTACAGGTTTTTTGGTTTTTGCCCGTTTCCCACGATTCAGCCAGCATTCACGATTCGCCAGACGGCCTCCCTTGACC
GCCCTCGTCCTCCACCGCTCTGCTTCTGCCTCTGCCTCTGCCTCTGCCTCTGTCCCGTCCTCCCCTTTTGCCGTGGCTTC
GATATATATCGACTCAATATCGTCTATACTACGGAGTACATTTCATCTGCTTCCTTGGGCCGTCAACATTCCTCGGGACT
TTTTACTGTCCCGTGTCTTTTTTTTTGGGGGGGGGGAGTTTGTTCTCGTTGCTGTCTTCTTTTTTTTCTCTCTTTCCTTT
CCTTCTTTCTTTCTTTCTTTCTTTTTTTTCGATGCCAGACCTTTAGACTTTTAGATTCTCCTCTACTTGGTCCTATTCAG
CCGATCTCGGATCCCGCCACCAAGAAAAAAAGAAACAACTTCCCCCCAGCTATACTTAAAAAGTATAGCTACCCTTGCCG
CAAAACGTCAAAACCGTTCGTGTCTATTAATATATACGCATACATACATACAAAGACGCAATTTGGCATTGAGTGGCACC
GCTACCACTGCCCATCGAGAGGCTGATATAAACTCACCCAACAAACACACCAACCCTCCGCTCCTTCGTGGGTTGAAAAA
GGGAGAGAATTTCCATCTCTCCCTATTCTTCCTGCTCCTCGATACCCACCTTCATCCTGGCTTCGAAATCCTCGAGGGAT
AGCCGCTCTCCCGCTTCGCACCACCGCAGACGCTCCTCCGCCCGCATCACTTCCTCAATACAGCGTCTCCAATCCTCGTC
CTCCAAACGGGCTCTTCAGGCTACACCGTTAGCAACCACCTCCTCCCTCTCTCCCAGGTCTACCCCTCTCCCCTCCATCG
CCTCCCCACCTTCAGATACACCTTCGGAGACGGGCCAGCTGCCCATGTCCCTCTCGAGATCGCCCTCCCCCCGCCGTGGA
GGAGGATGGTCCAGTCCCGGGCTGACCATTGCCACAGGCAGCTCTAGAGGCTCCAGCCCGCCGAGGGGCTACCATGACAC
CGCAAACAGCAGTACAAGCAGTGGGAGCGGAGCCTTCCACCCAAACAGTTCACCAATCGCCGGTGCTGGCCCCGGCAATG
GTGCCGTCACCTGGGCTTCCGCAAAGGCAAAGAGTGACCGCATAGCCGCCTACCCTTCCTTTTCCACCCGGAACAATGGC
TTCTTCTCCAGACAGCGGCGAAAAATCTCCGCGAGCCTACCGCGGTTCCGTGTCAATTCCATGCTTGATTACGGCGAGAA
GGAAAAGTTGGGCCGTGGGCGATGGTTGGCGCGCGGTCCCGGCGACCTGCCGTTGCGCGTCCGCCTCAAAACTCTCCTGG
GCAGCTTGATTCGCCGGAAGAGGTTCAGATTCATGCTCCTGTTGCTGTTCTTATTCTTCTTCTGGCTGTTCTTTTCAACT
CGGATCATACAGTCCTACCGCGCATCGTCGATGGGTGGGGGTAAGAAGATTGTGTTGGTTGTGGGTGCGAATATTGGCGG
AGGAGTGATGGAATGGAAAGGCGCTCGCGAATGGGCGATTGAGCGGGATAGTTTGAAAAACAAGAGAAAATACGTTCAGC
GCTGGGGCTACGAGCTCGAAATCGTCAACATGGTTACGCAGAAGCGATATGCACATGAATGGAGGGAAGGATGGGAGAAA
GTCGACGCCCTCCGCCAGGCTTTTCGACGATATCCTAATGCAGAATGGTTCTGGTGGCTTGACCTTCACACCTACATCAT
GGAACCCACCTACTCCCTCCAATCGCACGTCCTCAACCACCTCGACACCAACGCCTACCGCGACATCAATTTCTTCAACC
CGCTCAATATCTCTCACCCCCTGAACGCGTCATACCTGGATCCATTCTCCCGCTCCATAACCGGCGACAACAAAACCTCC
TCCATAAACATGATCCTCACGCAGGACTGCTCTGGCTTCAGCCTGGGCTCCTTCGTCGTCCGGCGCAGCCCCTGGACCGA
GCGCCTGCTCGACATATGGTGGGATCCCGCCCTCTACGAACAGAAGCACCTGGCCTGGACTCATAAGGAGCAGGACAGCC
TGCAACATGTCTACATCAACCATCCGTGGGTGCGTCCGCACGTCGCCTTCATGCCACAGCGGCGCATGAACTCTTTCCCG
CCGGGCGCGTGCGGCAACGGCACGGATCGGCGCATCCACTACCAGCGCAATGACCGAGATTTCATCGTCAACATGGCCGG
CTGCGAGTGGGGAAGGGACTGCTGGGGGGAGATGTGGTATTATCGCCAGCTGGGTTACTTCCTCAACCGGTCCTGGTGGG
AGCGCTTCAAGGAGGGGCTGGCGGATATATTTTTCAAAATGATTGGTAGGCCGCTAAAGAGGCAGTTTTGATATATATAT
CTGGATTTCTTTTTTTGTCCGGTTTAGGTCTTTTTTATTTTTTTTAATCTTTTTTTTCAACTTTTCTTTTTTTTGTTAAC
AAAAATTCCCTTTGCTGGCGGTATGGTGTTTATTCCTTCTGACCTTTCTTGTTACCATTCTTTCTTCCTCTATTTTTTTT
TCATTTTAACTATATATATATATATATATATATATATTTTTCCCTTTCCCTTTTGGTGTTTTTTTGCTTCGAACTTCATG
ACCTTTGATGTTCCTTTTTTTCTCTCCCAAACCCCTTACCCTGCATGAGAGGCATTTGTTTGCGATTTTCGTAATTCCCT
GCCTTCCCTTTCCATCTCTGCATCAAGAAGCCTTCTTGTTGTACCCTTCTTGTATTTTATTGATTCTGTCCATGCTTCCT
TCTACCCGTTTTACATTCGCATCCCTGCTCTAGACATGCATGTATTCTAGCGCCCTTGGACATTACATTCCTATGCTCTA
TGCTTCGTGTTGTTGTTTTGCTGGGTTTGGGTTTGGTTTTGGGTTTGGTTTGTTTTTTCTTCATTCTTTCTTTTCAACTA
TTTGCTGACTGACATTCCTGATATTGCTAACTGTGTGTGTGCTCTTGCAAATTTATTATACCTTAGCTATACAGAC

>ucsf_hc.01_1.H88.00050
AAACTGCTCGCTCACCATTGCCTATCCCACCATCAGCCAAAACCACACTGGGGACCAAAATAATATCAATAATAATAAAT
GATCAGACAGTAAAGATAAAACTAGAAAGAACCAACCCCTTGAAAGCCAGGAAACAAAACAACCGACCGACCGACCGACC
GACCGACCGACCGATCGATCCACGCCGACCAACAACCATGCCCACCCCGGAATCCGCCGCCTTCCTCGCCAAAAAGCCCA
CCGTAGCCCCCAGCTACGACGGCGTCGACTTCGAAGACACCGCCGCGCTCCACAACGCGCGCGACGCCATCATCCGCGAG
CAATGGGTGCGCAGCATGATGGCGCGGCTGGTCGGGGAGGAGCTGGGCAAGTGCTACCGGCGCGAGGGCGTGAATCATCT
GGAGAAGTGCGGGATGTTGAGGGACCGATATTTCGAGCTTCTGAAGGAGGCGAAGATTAAGGGGTATATGTTCCAGGAGA
AGAATTACGTCTCGAAATCGGCGTCGCCGTGAGAGGGTGTGCGGAGTGGCGGGGGGCGGAGGTCCTTGCGGATTGGCCCT
ATCGAGGTGCGGGAGACAGCGATACGTGTTCGAGGTGGACGCTACGAGATTGTATTCGACCAGACAATCGAATTGGATAC
CTGAGTTTGCAGGCCTTTGGGATGAAGCGCGGTGATGGAATCGGACTACGTGCGCTACGGGGCACTGTCCTGGTGTTGTG
TTGGGTCGGAAGGGCATCTTCTTGTTCGTGGTGACGGAGACGTCACTTCGTTTCCCGCCGGCATTTCGAAAACCCATCTC
GACTGGTATCGTCGTTCTCAATTGCGGCTTTTTGTGTTTTTCTTCCAGTTCTGGCTGTGATACAAAAGACACTGTTCATT
GTTAGATAGTTAAACTATCTTCGTGATCTTGCTTTTCCTCCCGCAGACCAGGATTATGTTTTCCGTGTCGATGATGCCAG
TTACAGTGGGGGAAAATGAATAGACCGGCGGTGCACTTACTGTATATAATGGATAGATTTAAGGGACAATAAAAAAGGTT
AAAAATTTTTAGAAGC

>ucsf_hc.01_1.H88.00051
GGGGAGGGAGGAGGAGGGGAAAGTGCTGGATATGCTTGAGGCGAAGTGGGTGAAGATGAATGATACTGTAAATACCCAAC
TCATACCCTCGTCATCTTCGTACATAGCGAATCTGCCCTCAGGCAGAGACATCCACTCCACGCCTGCAGCATATACCCCG
CCGCAGCTTGACGCGGAACAGATAGTGCGCATGCGTGCGCCGCCAGACACTTACGAGTCCCTAGACGTGGCGGAAAGTAG
CGATGAGGATGCCGTTGAGGGAGAAGCAGCTGGGAGGGGATATTTCTAGTGTGTGTGTTATGGCAGAGTTAGTTGGAGCC
ATTGATTGATGGGTAAGCGTGTATATATATATATAATTTCTACCCCATTTCTATATTCCAGGGAGAAAGGGGTCTTTATG
GACTTGAACTGAAACAACAATGGCTTCTAAAAATTTTTAACCTTTTTTATTGTCCCTTAAATCTATCCATTATATACAGT
AAGTGCACCGCCGGTCTATTCATTTTCCCCCACTGTAACTGGCATCATCGACACGGAAAACATAATCCTGGTCTGCGGGA
GGAAAAGCAAGATCACGAAGATAGTTTAACTATCTAACAATGAACAGTGTCTTTTGTATCACAGCCAGAACTGGAAGAAA
AACACAAAAAGCCGCAATTGAGAACGACGATACCAGTCGAGATGGGTTTTCGAAATGCCGGCGGGAAACGAAGTGACGTC
TCCGTCACCACGAACAAGAAGATGCCCTTCCGACCCAACACAACACCAGGACAGTGCCCCGTAGCGCACGTAGTCCGATT
CCATCACCGCGCTTCATCCCAAAGGCCTGCAAACTCAGGTATCCAATTCGATTGTCTGGTCGAATACAATCTCGTAGCGT
CCACCTCGAACACGTATCGCTGTCTCCCGCACCTCGATAGGGCCAATCCGCAAGGACCTCCGCCCCCCGCCACTCCGCAC
ACCCTCTCACGGCGACGCCGATTTCGAGACGTAATTCTTCTCCTGGAACATATACCCCTTAATCTTCGCCTCCTTCAGAA
GCTCGAAATATCGGTCCCTCAACATCCCGCACTTCTCCAGATGATTCACGCCCTCGCGCCGGTAGCACTTGCCCAGCTCC
TCCCCGACCAGCCGCGCCATCATGCTGCGCACCCATTGCTCGCGGATGATGGCGTCGCGCGCGTTGTGGAGCGCGGCGGT
GTCTTCGAAGTCGACGCCGTCGTAGCTGGGGGCTACGGTGGGCTTTTTGGCGAGGAAGGCGGCGGATTCCGGGGTGGGCA
TGGTTGTTGGTCGGCGTGGATCGATCGGTCGGTCGGTCGGTCGGTCGGTCGGTCGGTTGTTTTGTTTCCTGGCTTTCAAG
GGGTTGGTTCTTTCTAGTTTTATCTTTACTGTCTGATCATTTATTATTATTGATATTATTTTGGTCCCCAGTGTGGTTTT
GGCTGATGGTGGGATAGGCAATGGTGAGCGAGCAG

>ucsf_hc.01_1.H88.00052
CCCATGAGCAGAGCGACGGTGCAGTTGACGCTTTTAATTCCAAAGGATCAATATCCCATTTGACACCAACAGACATGGTC
TTCTCTTTCGCCCTCCCCACAACTTCCCACTTATCCTTCCAGTCCTATCTCTCCTCCCCCTCCCACCCCTCCCTCCCTCA
GTCTGCCTCCACAGCTCGACACGCCCTCCGGCTAGCCCTCAAGGAACACAAGCGCCTATCCCCTGCTAAGCAATCATGCC
ACTTACAGCTCGTCCTCACTGCTCTAAATGAGTACATCCCGCTCCTGTTCACCCTCTCGCGCAGCCTCAGCTCTGATCCT
GGCCCGCACGACACAGAGCATATCGGTATCCATCTCCGCTCTGAAATTGAGGTCGAATGGCGCACCACGCTCTCGTCAGG
TTCTTTGCTGCTCCGTCTGCGACGGGGTGAGGTCGGCCTGGGCCGCTCTTCCCGCGTCCGTGGCCGCGGATTGGACTTTG
AAATAGCCTTCGTGCTCTCGACGCTGGGCTATACGCTGGCCAACCTTGGGCGCGCTAGATATCTACAAACTCTCTACGCG
AATAAAACACCCACGCCAGAAATGAAGACGGCGGCCGTGCAAGCGGCGACCAAATATCTACTCCAGGCTAGCAGTGTCCA
TGCATTTCTAGCTTCGTCGTCTTCACTCTCGGGCCTGTGTTCGGCAGCTGTCGTTACTTATACCCCGCACACCCCTAGAT
TTCACAAACATGCAGCTACAGCTACAACTACCGCTACACCGGATTCGCCGCCGGTTGAACCTGACCCTTCTCCAATTCCC
ATTCCAGACTTGGACCCGTCAACACAATCGGCCCTCGCAACCCTAGCCCTCGCGGAAGCGACGCTTCTTGCCGTGGTCAA
GGATGACGCGTACCTCTCGGCCTGCATCCAGGCCCGGAACGCTCTTGACACGGACTGGATGGTCAAATCGCCTGATATCC
CGAAGGTGCGTACGGTGCTTTTTGCGCGGCTATGCGTGCGCGCGGCGGAGTATGCGGAGCAGGCTCTCTCTAGCGCAGGT
GCTGTCGGCGGTCAGCGAAACGATGCCAAGGTCGACGAAGATTTGCTCAATTATATGCATAGTCTTGCAAGAGTTTGTCG
TGCCAAGGCTTGTAGGTTCTTTGGTATTGATGCGG

>ucsf_hc.01_1.H88.00053
CATGAAATTGTGGATGCTACCATGTTGTCACTCTTGGGGTGGGTTGTATAGTAAGAGCTGGTGGTGAACATGAATGTGAA
TGCGAATGCCCATATACTAATTGAAAGCACCCTTCTTGCCTCCTTACTGAGCAATCACTCCCCATAATCAACCACCTCGA
CATCCGAATCCACAAGCCACGGCGTAATTTCTATGGCAGAAAGATGTCAGCGCCCAACCTCTACCACACCTTACTACGTC
CGCCAGTTATTCAGATACTTCGCGCTGCAGGCTTCCATTCCGCGAGCCCTGCCGTCATTGACACCGTCACTGACCTGGCC
GCTCGCTATCTGATTCTCCTCGTCTCGCTCACCAGCGACCATGCCAACAACAGCCACGATGAAATCTCCATTCCAAACCT
CCACGACGTTATCATGGCTTTGCAGGATGTTGGTGCCCTGAGACCCCAAATGTCTTTCTCGGAGGAGACACTTAGGGGCG
AAGAGGATATGCGTGGACTCGAGTCGTTTATGGCCTGGTTTTCAGGACCAGCCAATAAGGAAATCAGACGGGTAGCCGGA
TTCCTCCCCAGCGAAGGGGATGTGGTGGATGAAGACTCTCTCGAGAAAGAGGATTACTTGACTGCCTTAAAGAAGAAGCA
CAGCAAAACAGGCGAGGAATCACGGTACCAAGGTACTGTCCTCGGAAAAAGCGGAGAGGTGCATCCCATTGTCATAGAGG
GCGGAGCTCAGAGTATAAAAGCTTGGGGTATGCAGGTTCGATCGGGAGAAGCCAGCACCGAGGCCGCCTCATCCGTCATG
AGCAGTGTCCCGAGCAGTCTGTCAGATGTGGCAGCAATGGAAATATGAGCGCCTCGCATACATCGATCAGGTCCATCTGA
ACACATCTTGCCCGTGTCGACTTGCGCAGCCTTTTTAAGAAACTCGTACGTACAAACTTCATGGGAAAACATCATTAGAA
CTACCAACGGACCTGATTCGAGCAATAACTGCGACCCACAAAATGGCAATTCTAGTCAGCATGAGTGAAGGAAACCTCCT
AATAATCCGCCAGCAGAATTTATCTGCCATCGAAGGAATTTCCATCTCGTTTCGGGCTGGCTTGAACGGAATAGTGTAGC
GGAGGAACAGCAAGGGGGTTAATCGGCACCAAAATTCTTCTCGCAAAAATCCAGTGAGATAGGAGACAAAACAGGCGTTC
GGGTACCGCAGTGGTATTCCGTCTCCTACCCGGCCGCAAGCGCAGAGAGTGATACTGAGGATAGGCTGTTCTAATAGAAG
CAACGAAGGTCAGGGATGCTATATAGGTATTAGCATATTCCCCCACACCCCGGGCGTATGCAACCATTTACTGGAATGGA
TACCAGAAATCTCCAAAATGTCTTATTGGGAGCACCCCTCGACATACCATCAGCACACCGGTAGACAAGCGGCTAGTTAT
ATTTTATATAAACATACTGAATCTTGTTCCTATATTTTTCAGTGAATCAATTCATAATATTGACATAAAGTTATTTCCGG
CAC

>ucsf_hc.01_1.H88.00054
CTCACGGCTCTGTTACTTGAAGGGGGTACCTTTTCATTCAATACTGTATACTCACTGGCTCTTCTACGGCAATATTCACG
ATATCTTTCCGTACTTGACATGCCCAAGGCACCGTAAACCCATCACTATGTCTTCCCGACCGATGCTCAAGCTGACCTTC
AGCAAGCCAAAGGTCGATCAAGTTGCTAATTCTTCTTCTTCTCCTCCTCCTCCTCCCTCTAATCCAACTACGCCTGGAGG
CTCGTCACTTCCTAAACTCAAATTCAAAATTGGCCCAAAACCAAGCGCCGAAGAATCCGCCGCCCCCCCAGCTTCCGCTT
CCAAATCGTCCAAAAAACCTAAGGCCTCCCGCCCCAAGACCTCTCAGGATACTCCACGAGCAGGTACATCAAAGAAACGA
GGAAGAGAAGCTTCCAGTAATGATGCGGACATCGGCACGACGGCTAAAGGGTCGGCGACTAAAGCTTCAAAGCAAGCGGC
TGTAAAGCGCATAAAGCTCAGTACCAGGCCACCGCCATCCATTCGTTTGCGAAGCAAGGGAGAACCGCCTGTGAGACCAA
AAGGTGTGGGATATGATTCTGAAGCTTCAGACACGGAAAGGGACCCCGCTCTGGAAGAGCAGTTCATCCTCCGTATGCTA
CCTGGAGAGGATTGTGATTACCTCCGCCAGGCCGTGATGGAGAAACGCTTTGGGCCTCGTAGCCAGGGTGGCGCCGATAT
TAGCTTCAAGTCACTGACAAGGGACGGACGGCGCGCTGTTCTCAACATTCGCGGACACATATATGCAGCATCCCTCGTCG
ACCTACCTTGTATCATCGAGGGAATGAAGAGCTGGGACAAGCGGGGCTGGTATAAATCCGCAGACATCTGCCAGATGCTT
CTAGTCCTTGGTCGTGTGAACTCGGATGATGAAGCACGTACCTACCCCCTGCCCAGAGACGTCGACGAGTCCACTTTCCA
ATACGCCCATGGCATTACCCCGCCTCTCCGTTGGGTGCGCAAGAGACGGTTCCGGAAGCGCATTAGCAACAGAACCATTG
AGGCGGTCGAGCTGGAGGTGGCGCGCTTACTCAAGGAGGATATGGCAGCTGAGAGCCCTCCTGAGTTCGAGATAATGGAT
TACACGCAGTATATGAGGGAAACTAGTGCTATGAGTGACGATGGCGCGAGGTATGGTTTGACAGGCCAGGAGTATGATGA
TGAGCAAGATGCAGAAGGGGAAGACGAGTATGGCATGAATGGCTATAATCAGACCTCGGCACAGGAAGAAGCTGCCGACT
ACTTCGAAGATGAGCTTGCTGCTGAGATGGAAGCAGCACTTGCAGCTCATGCTGATGGCGGTTCTGCTCCTGGCCCAGCC
TGCACCTCCGCAACTGCGGGAGATACCCAAAACAATATTTCTACCCCCACTCAAGCCACAGCGCCAATAACAAAAATGGG
ACCCGAAAGCCATACGGAGGGCGAAGTCGATGTTTACGTCGACGCCAGCACACCCAACTCCAAGCCCCAAACGCCAGCTG
AAACATCCGGGGACGAGGACGAAGATGACGAAAGCGAGGATGGCTCTTCAGGTGACGAGGCTAACGAAGCTGACCTAGAC
GAAGACGCTCTAGAGCAGCAACGACAACTAGAGCAGCAGCGGGAGGAGATTGCCGAGCTGGAGGTGCTGGTGCAGACTGA
GACGCTCAAGTGGGAGAGTATGGCGAATCCGATATTGAAATCAAAGCTTGGCAAACGAGTGCAGAGTCTTAAGCAGGCGC
TGGAATTGAAGAAGGTTTCATTCGGGGAGGGCGACGAGGATGGGTAGATGCCAAATATCATCAGGCAACGGACGCTACGC
TAACTTGTTCACTGGTTCGTTTGAATTTATACTAATTATTCCGATAATGAGGATATGTGAGGTTTTGTTTACGGGGATGG
ACTTTATTCGAGTTCTTGCTATATGTTGCCCCTGCTCTTGTCTTTACGTTTACTGGGAGAGACGGAGTTGCATGGCTATG
GGCTATTGCCTCGCTAAAGGATCGAGGAGCAATCTGACTTTCCATGCTGATGGCACAGACTACTGGGTGAAAATGGCATA
TTCTTGAAATGCGAGGCGGGATATGTATATGATTGTGAGAAGCCTATCTTAGCAATCGTTTTACCTCCATACAATATATC
CTCCATCTCCAGTCCCTCTTTGTGTTGTAGTGACAGTAAAGGTAAGCCGGTTTTGCCTAGGAGCTGGGATGCAAGTGGGA
TTTTTATTTTTATTTTTTATTTTTTTGATATACAAACCCCTTGGGCTCTCTGTGTGCTACACTGCATA

>ucsf_hc.01_1.H88.00055
CCAGCAATAAAGTGACAGTAATGGATGCTCAAGACAGTCCTCCGCGGCCGGGAGAACCTCCCCGCACTCCTCCCCACCCT
CCATACTCTCCCATTACCCCCGTCCTCTCCCACGCCCCCATGCTTCCCCCGCCATCACCAATGCAGCAGGCTCTCCCACC
TCCCTCCACCTTTGCCGCCACCACCGCCTTCTCTCTTGCCACTGCTAACCCCGCGAATACCAATGCACATTACATCTCTA
CTGCGCTGCCCGTATCTACCCCTGCAGCCTTATTTATGGTTGAGCCTGCACCGATACCCATATCTGAGAGTGACAACCCA
GATGTCATCGCCTTGCGCTCCGCCATCTCTATCCTCCAGATGCAAAAACAACAGGCACTACGTGACGTGAAAACGCTCGA
CCAAATGAAACAAGCTGCGGTGGAACATCCCGAAGAGTTTGCGAGGGAACTCGCCAAAGGGAACCTGACCTCCAAGGCAG
GCGACATCTTCAATCCCACCGCCCTCGATGATGGAGATGAAGGTGAACATCCAGGTGGAATAACGGCCCAGGTGGATACA
AGTACGTCTAGCGTTAGGGATGAAGATGCTATGGATGTCGACCAGCAGTCACTTCCGTCCTTTGGAAAAATTCCCACCCC
GCAAAAAGTTGTGCGCATGCCGCCTATCAACTGGGCTAAATATCACATCGTTGGCGAATCGCTGGATAAGCTGCATGAAG
AGCAAAGACGACGCCCAGCGCCCGGGGAACCACGGAGGGACGATGTCCCGCCTCGCCAAAGAGCACCAGAGCATTTCATC
GCGGCACCGTACCGGCCATTTACGGATAATCTGGAGCAACCTATGAAAACGCGGAGTAACAGTAGAGCAAAGAAGTGAGA
GACGGTATTAAATTATATATGCACGCCGGGAAGAGTTGTCTATGTACAGTATACTTATGGTACATACGACATACGTTTTT
ATACCATCATCGGGGTTCGTTTCGGCGCTGGTCCACATGAATCGACCAAGTAACGTCATTCAGAACCTCTCTGCAATGTA
CCTTCTTACCAAGGCAAACGACATACACTCCACTCCATCACTATACCCCACGCACTGCACGCCTGTAAATGCTCCGTCCG
CTCTCCTTTTCAACATCAGTTCCATCTAGCGAACAGCAATTTGCATTCCAATATGCGCCATCGCAATATTTCCCCATGAT
ATCGCCGCTGCGCACTCCGGACACGTCTCCCCCTGGAACTCAAAATCCACATCCACGCGTCCATACACCATGCTACGCGT
CCTACACCGCCCTTGACGCTTCCGCTCCTTCCAGAACAGCGGGTCGAGTGGGAAATATTTTCCGCAGGCCATGCACAACC
GGCGCACGTCTGTCATCCACGATTCCAACCGGAAGAGGATCTGCAGTCTCATGGAACTATCGTATAGTACGCCGTAACCA
CCGTTCAGGTGGCGGGTGATGTTCGCCAAGGCTTTGCTTGTCAGGCCTAAACACACTTGGTCGGGGACGTCGAGCTCATT
GAAGATCATCATTACTATTTCGATGGGTAATTTGATGAGAGCGGCAGGTGGTGATGGTGATGAATTCTCCTTCACACGCC
ATACATAATGTATCAGACTGCCTCCTGAAAACCCGTCCCAGAGACTCTTTATGATCTGTTATTGAGGGAATGTTATTAGT
TTTCTTTTCTTTTCTCTTTTCGCTTTTCCATTTCATTTTTTGTTTCCATTGACATTCTTCCAATTATGATTGCTTGTCTT
TTTGACATAGCATTCTCACGCCCTCCCATACTATACCGAGTATGAAGAGATTGAAAATCCACAGGAAGTCTGTCATCTAG
AAGAGGCTTTTTTTCTTTTTTTCTTTTTAAACTCACCTGATAATCCACATAGAACTTGTAGATCTCGTTTCTGTTGTCCG
TCACGTACCACTGAATGTTCGTGTCTGGGACCATGATTTTAAGCCAGCACATCCATTCTGCAGCCATAGCCTCGGCGGAT
TTTTCTCCGAGATGATCTTGCTCCGTCTGCTGGTCGTATTGGTCCTGCTGGTTCTGCAGGCTCTGCACGTCCTGTTGGTC
GTGGCTTGTTGTCCTCAATTGTGGCAATGATTCCTCGTAGTTATCCGGAAGGATAATTGATAAATTGTTGGGAAAGCGAC
TGTGAAATACATCATAGTCAGCATCATGCTCTCCTTTCTTTCTAGTTCTTATATCAGTGGGCTATGTTCTCTGTCTCGTG
ACCATAATTTGGTCCCGCCTCTCTTGAGGTCCCTGATTCTGAGAGAAGTCTGGCTCTCTTGCCCGAAACTAGACTAGGAA
GGCAAGGAGGGATGAGGATAGCATCAGCCAGAAATCAACTAGACTCACCGACGCTGGCGAATTGTCAGTGGCATCCGCAT
CTCCTTCACCGGTGTCAACGGAGGCATCCTGGCAAACGCGCCCATACTATTTGTCAAGACAATTAGTGATTTTCGTCTCT
TCTCTTTGATGTAAAGAATAAAGAATGTGACAAGGAGCCGCAATCCAAAGCAAACTGCATGCAGCCGCTAGAAGGAGCGA
GATGGGGGAAAGATCAGGCAAGGAGACAAGGGATACAAAACAGAGGATTGTCTGCCTTAACAATAATACTGTGCTCCTCT
TCCTGGCTTCTCTCTCAAATAACTAGTGCCTAGTTCAACAAAGGGGCAGCGGAGAATTGGTGTGATCGCTTACTCATTTC
TCTGCTCCGGGACTGTCAGGAAGCCAGAGGTGAAGCTTTTGGGCATCCGATGAGCTGCAGCCATAGCCATGGCTATGGAT
TGTCCTTTTCTTTGTTTCTCTCTTCTCTGTGGGCGGTATTACCTGAGGTTTGTGATGTTTCGTTTATTGTGAGCAGATGA
CAATGATCTCCAATTCAGAGAACAGAAGATTCGCTGTTAAAGAGATACATAGAGATAAAGTGGTTGTCATGAAGAATGAA
AAACTCCAGATGACAAGTTGGCTGTGTGGTAGTTATTTGAGTTCTGTCAGGGCAGACAAACCCGGTGAATCAAAAAAGGG
GGGCTGGACAATGTGAGAGCTTAAGATTCAATTCCCCAAGTCCCCTTACAACAGTCAAGACTCAACACTTTTAAGTGAAT
ACATTAGGATCAGCGCCTAGACAATGGCGTACAGTGGGGAACATGATGGGAGGATTTTATCCAAGACTCATACCAATCCT
ACCTGAATTCTATGTGAAATTTTCTGTTGTCCCATGCTTTGCTTCTGGCCAGATAAGATAACCCATAGCAAGTCTGCTGT
TTTGGTCAAGCTGCTATGCAGTGTAGCACACAGAGAGCCCAAGGGGTTTGTATATCAAAAAAATAAAAAATAAAAATAAA
AATCCCACTTGCATCCCAGCTCCTAGGCAAAACCGGCTTACCTTTAC

>ucsf_hc.01_1.H88.00056
GCAGCTTGACCAAAACAGCAGACTTGCTATGGGTTATCTTATCTGGCCAGAAGCAAAGCATGGGACAACAGAAAATTTCA
CATAGAATTCAGGTAGGATTGGTATGAGTCTTGGATAAAATCCTCCCATCATGTTCCCCACTGTACGCCATTGTCTAGGC
GCTGATCCTAATGTATTCACTTAAAAGTGTTGAGTCTTGACTGTTGTAAGGGGACTTGGGGAATTGAATCTTAAGCTCTC
ACATTGTCCAGCCCCCCTTTTTTGATTCACCGGGTTTGTCTGCCCTGACAGAACTCAAATAACTACCACACAGCCAACTT
GTCATCTGGAGTTTTTCATTCTTCATGACAACCACTTTATCTCTATGTATCTCTTTAACAGCGAATCTTCTGTTCTCTGA
ATTGGAGATCATTGTCATCTGCTCACAATAAACGAAACATCACAAACCTCAGGTAATACCGCCCACAGAGAAGAGAGAAA
CAAAGAAAAGGACAATCCATAGCCATGGCTATGGCTGCAGCTCATCGGATGCCCAAAAGCTTCACCTCTGGCTTCCTGAC
AGTCCCGGAGCAGAGAAATGAGTAAGCGATCACACCAATTCTCCGCTGCCCCTTTGTTGAACTAGGCACTAGTTATTTGA
GAGAGAAGCCAGGAAGAGGAGCACAGTATTATTGTTAAGGCAGACAATCCTCTGTTTTGTATCCCTTGTCTCCTTGCCTG
ATCTTTCCCCCATCTCGCTCCTTCTAGCGGCTGCATGCAGTTTGCTTTGGATTGCGGCTCCTTGTCACATTCTTTATTCT
TTACATCAAAGAGAAGAGACGAAAATCACTAATTGTCTTGACAAATAGTATGGGCGCGTTTGCCAGGATGCCTCCGTTGA
CACCGGTGAAGGAGATGCGGATGCCACTGACAATTCGCCAGCGTCGTCGCTTTCCCAACAATTTATCAATTATCCTTCCG
GATAACTACGAGGAATCATTGCCACAATTGAGGACAACAAGCCACGACCAACAGGACGTGCAGAGCCTGCAGAACCAGCA
GGACCAATACGA

>ucsf_hc.01_1.H88.00057
AGCCCTCAAGGGGGGCCTTGCCCCACAATTGCTCACGCAATACTAAGCAGTCCCTTGTGTAAGGATCACAACACCTTAGA
ATCCCACACTATACTGAATCCATCTGGACTATATAGATACGTCGTGTAAGTCTCCTTGATCTGCGATGGGATGGGTGAGC
TTGGCAATAACAGGTGATTTCCTGTGGGAGGATAACGTTGTTTTTCCGCCCCCAAGAGGGCTAAAAGTACCGGGCCTTCC
GAAGGACTTCAGCCTTGGACAGAAGTATGCGCCATTAGTAAAAATAAACTCAGTTTTACTTTCTAAGTAAGCACTTAACG
GAGTTCAGATAAATAGTATTACTCCGTGTCACATGTTAGCTGGAGAGTTGTTTAGCATCCGGCGCCGCAATGTTAGAGAT
CACTACACCTATAGCCATACTTGATGCTGACATGCGGGGAACCAGACGCATAAAGATTAATTTGGCCATCAACTATCATA
TTTACTCCGGCATTGCGGAAGCGGGATTGCATAGGAAAAGAGCTCAGCTTTCATCCATTTTTGAACTAATGATTTGTAAA
TATATTAGCCAGTTGTCTGGCAGGTCAAGAGAGGGGGAAATACGCAAGACTATCAGCAATTCTATACTAACACCAGCAAA
TAGCCCGCTCCAGTTACCTCTTTTGTTATTAGCGTTCTCTCAGTAAGTATTTGTCAGTCAGCTTATCAATCTCAACAGGT
ACTTCTTTCCGAGCCGCTTTTGCTATCTGTCCCTGTGAGTTATATATATCTCCAGCGGAGACCAGGACTAGAGGTAGTTA
TTCGCTACGGAATCGTTCCCAAGTCACCAAGAACACAATTTAACGCCCAGCTCAGATTAAACTGCAAGCCCCGAATTGCC
CAAAATGGCAACAAAATACGAGAAACGTGTCCGCGCTCCCGTCGCCGAGCTGCCATCGTATATTCCCACGGTGCCTGTCT
TGGAGAATGAACAAAGCCTGAATGCTGCTGGAGAAGCCCAGGCCTTTCTGCAGTCTTTCTCTAGGGCTGTAGGCAAACAA
GACTGGGAAGCCTTTGGCAGTCTCTTCTGCGATGGCTGTTTCTGGAAAGACAGCTTGACCCTGACTTTCGACAAGCGGAC
TTTGTCCGGGAGAGACAAGATTGTTGCAGCGTGGAAGACACTCTCCGAGACCCGGAAGCCCAC

>ucsf_hc.01_1.H88.00058
CAGGCTTTGTTCATTCTCCAAGACAGGCACCGTGGGAATATACGATGGCAGCTCGGCGACGGGAGCGCGGACACGTTTCT
CGTATTTTGTTGCCATTTTGGGCAATTCGGGGCTTGCAGTTTAATCTGAGCTGGGCGTTAAATTGTGTTCTTGGTGACTT
GGGAACGATTCCGTAGCGAATAACTACCTCTAGTCCTGGTCTCCGCTGGAGATATATATAACTCACAGGGACAGATAGCA
AAAGCGGCTCGGAAAGAAGTACCTGTTGAGATTGATAAGCTGACTGACAAATACTTACTGAGAGAACGCTAATAACAAAA
GAGGTAACTGGAGCGGGCTATTTGCTGGTGTTAGTATAGAATTGCTGATAGTCTTGCGTATTTCCCCCTCTCTTGACCTG
CCAGACAACTGGCTAATATATTTACAAATCATTAGTTCAAAAATGGATG

>ucsf_hc.01_1.H88.00059
TGCCCACATATTGCTCGGCTGTGCCATATTCCGCCGCGTGTTGGACGACACCCTGGAACAGATTGCGGTCTGATAAGTTG
GGGAAGCCTGGGTTCTCTGGGGATATTAGGAAGCCGGTCGATATGACAATGTTCTTGGCTTCTACTGTTTCTTCTTCCTT
TGTTTCTACATCTTGGATCACCACCTTCCACAGACCAGCAGTCTCATCCCAATTGTTTCTCACTACCTTGACTCCACAGA
ATAATGGCAGTTTGAGCGCCTCGACAGCGCTCGAAGTGTATCTTGTGAAGTATCGGCCCGGTAGATATTCTGGATAATCT
TCAGGAATAGGGAATCCTGGCAAAGCTACCATGAGCTTGTTATGATGAATGGTCACATAATCTTTTCCATTACTCGACCA
GTTACCGCAAGCGACAGGGTAGGTTTCAAAAGCAGCAACATTCACCCCAATAGAGTCGAGCATGATAGTATTCGCTAATC
CACTGCAACTGGCCCCAATTACGACGACATCCAAGACCCCTTGCAGGTGTGGCAGACCCTGCGCTTGAGCCTTACCTCTT
TGAGAGGCTGGAACTGATGATGGGGTTTTCCGTGGAAGGGTTTCAAACGGGTGTTCTGTGAGAGAAACAACGTCGGTAGA
CAGTACCCAGATCTTCCATTGGCCACCTTCGGGGATCAGCTTGACAAGACCAATATTGTTGGATTTGGGATTGTCAGTGG
TGAAGCAGAAGGGCACATCTAGGGATGCCAATGTCGGAGAAAGGCGCTGGAATTTCGGTTCAATCCCGAGTCCATATTCT
TGCTTAGAGGTAAAGACTGTGGGCTTCCGGGTCTCGGAGAGTGTCTTCCACGCTGCAACAATCTTGTCTCTCCCGGACAA
AGTCCGCTTGTCGAAAGTCAGGGTCAAGCTGTCTTTCCAGAAACAGCCATCGCAGAAGAGACTGCCAAAGGCTT

>ucsf_hc.01_1.H88.00060
ATCCCTAGATGTGCCCTTCTGCTTCACCACTGACAATCCCAAATCCAACAATATTGGTCTTGTCAAGCTGATCCCCGAAG
GTGGCCAATGGAAGATCTGGGTACTGTCTACCGACGTTGTTTCTCTCACAGAACACCCGTTTGAAACCCTTCCACGGAAA
ACCCCATCATCAGTTCCAGCCTCTCAAAGAGGTAAGGCTCAAGCGCAGGGTCTGCCACACCTGCAAGGGGTCTTGGATGT
CGTCGTAATTGGGGCCAGTTGCAGTGGATTAGCGAATACTATCATGCTCGACTCTATTGGGGTGAATGTTGCTGCTTTTG
AAACCTACCCTGTCGCTTGCGGTAACTGGTCGAGTAATGGAAAAGATTATGTGACCATTCATCATAACAAGCTCATGGTA
GCTTTGCCAGGATTCCCTATTCCTGAAGATTATCCAGAATATCTACCGGGCCGATACTTCACAAGATACACTTCGAGCGC
TGTCGAGGCGCTCAAACTGCCATTATTCTGTGGAGTCAAGGTAGTGAGAAACAATTGGGATGAGACTGCTGGTCTGTGGA
AGGTGGTGATCCAAGATGTAGAAACAAAGGAAGAAGAAACAGTAGAAGCCAAGAACATTGTCATATCGACCGGCTTCCTA
ATATCCCCAGAGAACCCAGGCTTCCCCAACTTATCAGACCGCAATCTGTTCCAGGGTGTCGTCCAACACGCGGCGGAATA
TGGCACAGCCGAGCAATATGTGGGCAAGGATGTCGTCGTTGTTGGCTCAGGGAATTCGGCTCACGACATAGCACGCAGCC
TTGTCCATGGGCATGCTAAGAGCGTAACCATGCTACAACGCAGTCCGACGATTCTCAGTAGCCATGAAGCCATAAAACCT
ATCATTGAGGCACATTACCAGGGCAATATGCCCGTTGCGACAGCGGACTTCTTGCAACAGTCACTGCCTACTGGAATCGC
TCGAGACGTGTCCCGGGGGATGATATCCATAGTGATGAAATCGCAACCCGACCTTCTGGCTCGTCTTGAAAGCAAGGGAT
ACATGCTCAAAAAGGACGCTTGCATGGTCACCCTTATATACGAACATCGCGGCCGCGCATGTTACATGGATCAGCTGAGG
ACGTTTGAGCTTGTGTTTGAGGACAAGATCAAGATAGCGCGGGGTGATGCTCGCAAATTCGTTCCAGACGGCATTGTCGC
GTTCGACAAGGATCAAGGGAAAGAGGTTGTTTTAAAAGCTGACGGTGTTGTCCTTGCCACTGGATACCGCGATGTAGATC
TTCCGGACCGGTATGCACAGACGGGCTTCCTTGACAGTAAATCGGCTGCCATGATCGAGAACGTTAGCAAAGCAGGTGTG
GATGTAGAAGGGGAGATGCCAGGCTATTTCACACACTCGGGGCATCCGCACCTCTACTTTGGTGGATACGCAATTATAAA
TAACCGCTGGGTTTCGAGACTTACTGCAATTCAAGTCATGGCCGACATTGCTGGGAAATTTCCATCCAGGTACGCGCGTG
AATGAAATGTAGGCATATTCTGGCGGCTTTGAAGAATGAACAAAACTCCATTCCAACTGATGTCTGACTGGACGGGCCGC
TGCGGCCATGTCAGAGGATTGTGACTTCAAAGCCTATGCCTCTGAATCAGAGTCTGCAATAGCCAATTTTTTAACAAGTT
TAGTTCTATATTTACAAGAATTGTGTCATGTGGCTCTCTGTGGTGACCACTATTCAAATGTAGGATTCCCAGGTGCATGG
GTAAATGAAAAGGCGCATCAAGCATTTTCTAGGTCTAGCATTCTCTTGGCCAAGCATTTTCTAGCTGCAGCATGGAGAGC
TTGTTGGTAGCGGAAACAGCAGAAAGCAATATAACACACTTCCATGCCAGTTCGGGGTTCCAACTCTCAGGCAGTTATGC
AGCGTACGACTATAAATGCAGGTGTTCCCGCCCTTTTCTTGGAAATTTAGCTATTCTTGCAAGAAATGCCATCCTGTCAG
ACACCAGAGCTTCCTCTATTCATAGTCTTCTTGATTGTTCTGTGTCTCTGCCTTGCCAAGCCTTTCCTGGCCCTCCTCAG
CTATTATATTGGAGTACTGTGGAGGGGACTGCCTGGAATTGAGCTCATTTTTGCTGCCTGTACCGCCATTGACGAGCTAC
AGAAAATGCGCTTGATGGCCACGCATGAAACTTTGCCTGCACAGATTCGTTGTCAAATCCCCAATTTAAACTGAAGGGCA
TAATGAGAAAACATGTCATTTGTATCATAGGAGGAAG

>ucsf_hc.01_1.H88.00061
CACATCTCTTGACAACAATCATGTTCCACATACCTCAGAGACAGCAATAGTCGCGATGTCATATCTACAAGCTATCAATG
CTCAGCCTTGTTGTTGTTGTTGTAGAGCAGTGATGCTCTACTCCTCACAACGTATAAATTCAATGTCTTCCACTTCTTTG
AAGCATTTTCTTCATTCACTCTCAGTGATACTGTCTCTACTGCCTTTACATACACTTATTTATACTGCTCCTTTTCAGTC
TCCTTGTGCTAGCTACTTTCTCCACTTCCTCCTATGATACAAATGACATGTTTTCTCATTATGCCCTTCAGTTTAAATTG
GGGATTTGACAACGAATCTGTGCAGGCAAAGTTTCATGCGTGGCCATCAAGCGCATTTTCTGTAGCTCGTCAATGGCGGT
ACAGGCAGCAAAAATGAGCTCAATTCCAGGCAGTCCCCTCCACAGTACTCCAATATAATAGCTGAGGAGGGCCAGGAAAG
GCTTGGCAAGGCAGAGACACAGAACAATCAAGAAGACTATGAATAGAGGAAGCTCTGGTGTCTGACAGGATGGCATTTCT
TGCAAGAATAGCTAAATTTCCAAGAAAAGGGCGGGAACACCTGCATTTATAGTCGTACGCTGCATAACTGCCTGAGAGTT
GGAACCCCGAACTGGCATGGAAGTGTGTTATATTGCTTTCTGCTGTTTCCGCTACCAACAAGCTCTCCATGCTGCAGCTA
GAAAATGCTTGGCCAAGAGAATGCTAGACCTAGAAAATGCTTGATGCGCCTTTTCATTTACCCATGCACCTGGGAATCCT
ACATTTGAATAGTGGTCACCACAGAGAGCCACATGACACAATTCTTGTAAATATAGAACTAAACTTGTTAAAAAATTGGC
TATTGCAGACTCTGATTCAGAGGCATAGGCTTTGAAGTCACAATCCTCTGACATGGCCGCAGCGGCCCGTCCAGTCAGAC
ATCAGTTGGAATGGAGTTTTGTTCATTCTTCAAAGCCGCCAGAATATGCCTACATTTCATTCACGCGCGTACCTGGATGG
AAATTTCCCAGCAATGTCGGCCATGACTTGAATTGCACGGTTATTTATAATTGCGTATCCACCAAAGTAGAGGTGCGGAT
CTGGAGAGTTCTTAGTATGAAGTGCTTCCAAAGCAGAGACTCATGCTGGTGTTACTCACGCCCCGAGTGTGTGAAATAGC
CTGGCATCTCCCCTTCTACATCCACACCTGCTTTGCTAACGTTCTCGATCATGGCAGCCGATTTACTGTCAAGGAAGCCC
GTCTGTGCATAC

>ucsf_hc.01_1.H88.00062
AGGCGCTGTATAGAGATGTCTGTGATAGCCTTCGAAGCTAGATCAGAATTCAAGTATTGAATGCTCTACTGAACAAGTTC
AACACTCAGCTGAGGCGTTAGAAGGTTATGAAGGTGGTTGACATCAGCAGTTTCAACTCTCTCAATCTTACACCTTACTC
AAGCGTTGCGAGTGTGATCCGAGATAGACTGGCTTCGTTCGAGTAGAAATCTTCCGAATCATCTGCTGATCAAAGATGTA
ATGTTTTCTCCAGACACTGAATCCCACAGGGAAGCCTTAAGTGATAATGTAGTGAGTGACTAACCAACCACGAGCAAGCA
AGGTTAACTGCTTGACCAAAAAACCATACACAATAAATAGTTACGATCATTTATTATTCATTGGCCTTCGGCCCTACCTC
TCTCTCTCTTTTTTGCCCTTTCTTACTATATAAGTTATAATATAGTATTCATATTCACTACTTTAATACCAGACCATAGT
TGAAGGGAAGGTAGACCCTGGACTGGATTGTGTAGGCAATATCAATAGCGCTCCTAGAAGTCAAAGACAAAATGCAAACA
GA

>ucsf_hc.01_1.H88.00063
GCATCCCAGACCCATACTGCAATACTCACACATGAGATGCGAAAACTCTGTTGTTTACAAAAAATGATGGTGGGGTGTCT
TCTTTGTCATGGCCCGGCTCAGAGCCCTTTGTCCACCTTCTCCGCAATCCGCCATCCAACCATCTACCACAACAACCTGC
CCCTCAAAAAATACAGGTAGGAGACAATGAAGCGCAAAACAACCTCTACGCGGAATAGCCTTGATGGCAATGGCCAGTCG
GACCCCAAGAAGCGGCTGCTGGATGAGACTATCAAATCTCGATTCCGCAACGGGCTGCTTGATAGGGCTACCTTGGATCA
ATATAAACAGAGCTATGCAGTCTCCGCACCGTACAAACACGGTGTGATCTCTCCACTCATCAACCCGACGCTCCTCCGCT
CTGTCCGCACCGAGATCCAAGAACACCTCTCCTTCACCGAGAAAGAGACAGACATCTACAAAATTTTCCAATCCGGTGAC
CTCGCAAACCTCGATGGGCTAGACAATGCCTCGCTGTCCAAACTACCCTCGCTCCTTGAGCTGCGCGACGCCCTCTACTC
TGCGCCATTCCGCAAGTTCCTGTCGGAGGTCACAGGTGCGGGTGACCTGAGTGGCCGCAAGACTGACATGGCCATCAATG
TCTACACTGGCGGGTGCCATTTGCTCTGCCACGACGACGTGATCGGCAGCCGACGTGTGAGCTACATTCTCTACCTGACG
GATCCGGATGTGGCGTGGCAACCGAGCTGGGGTGGGGCGCTCCGCCTATACCCGTCCACAATTGAAAAGGACGACACTGG
GAACGAGGTAAAGGTTCCAAGTCCGGATTTTAGCCTTTCGATCCCCCCCGCGTTCAACCAATTGAGCTTTTTCACGGTGC
AGCCTGGGGAGAGCTTCCATGATGTGGAAGAGGTGTACTATGCGGGTCCTGATGGGGAGAAGGGTGGCAAGGAAAGAGTG
CGCATGGCGATTAGTGGGTGGTATCACATACCGCAGGAAGGGGAGGATGGGTATGAGGAAGGGTTGGAGGAGAAGTTGGC
GGAACGGAGCAGTCTGCAGCAGTTGCAGAGTTCCGGAGATGCGTTTGACCGGCCGCAGCCACAGGTTACACCTTACGAAG
ATTTAGAGGAAAATGTCAAAACAGCTGGTGAAGGAGATCAGGGTTTTACAGAGGCAGACCTGGACTTCCTGCTCAAATAT
ATCACTCCCTCCTACCTTACGCCGGATATCACAGAGGAGCTTGTTGAGAACTTCACTACACACTGCTCGCTGATCCTCGA
ACGGTTCCTCCATGATAAGTTCGCCACACGCCTCCGGGAATATATCGAGCAGCAGGAAAAAGAATCCCATGCCCTGCCCA
CCTCTTCGCATGAGATCGAGCAGAAAACAGAGTGGAAGGTCAGCAGGCCACCTCACAAACAACGATATCTGTACCAGCAG
CCTCGAATTGCCGGACAAGAGACTGAATCCAAGACTCCTATTCAGGAACTGCTGGAGGATCTCCTGCCCTCTCAAGCATT
TAGGAAATGGCTCTCTGTGGCGACTGGATGCAGCGACCTCCTCGACTACAATATCCTTGCGCGCCGCTTCAGACGAGGTG
AAGATTATACATTGGCGAGTGGGTATGAGGCCGAGACACCGCGACTAGAGTTTACGATTGGGCTGACGCCGACATCTGGG
TGGGAGAAGGAAAGAAATGAACAGGAACAGGAAGGGGAGGACGAGGAGAGAGAAGAAAGGAAGGACGGACACGAGGGTGA
AGACGGTGAAGCCAATGGCAAAACGAAGGGAGAAGCAACGTCAAACACGAATGGGAAAGAACAAAGACTTTCAACGGAGA
ATTCGACAGAAACCGATGACCACTCCGTCGGTGGATATGAGATCTACATGGCCGGTGACGACGACGACGACGATGATGAT
GATGACGACGAAGAGGAGGAAGCGGAAGCGGGTGAAAACAATGAAGATGAAAATGACTCCAGCACGAAGAAAACAAAAAA
GCGCGTAAAATCCGACCCTGCAATCTACAAGGCGAACTCGGGTGCGGATGGCGATGATGGAGTCCTTTTCAGCATGGCAG
CGGGCTGGAATCGCATGAGCATTGTCCTGCGCGATTCAGGGACGCTGAAGTTTGTGAAATATGTCAGCCGCTCGGCGGCG
GGCGATCGGTGGGATGTTACGGGAGAGATTGGGTTGAAATTTGATGAGATGGAAGTCGATGAGGATGAAAATTAAAACTG
AGACGTCATCGGGTTTATTTATGGAAAAGGATAAAAGGTTTTGAAGTGTGTTGAGTTTGGGTATGGACATGCGAATCGAT
ATAAGTATTGGCCTACGGGTATCAAGCGGGGGAGATAAGTCTGTAGATGGGTAGATGGGTGGAATGACATATCATGAACG
CGCGTATCCGCTTTTACCACATACTCTCTCAAATTGTCTCTGTTTTCCTTGTCCTTTTTGTTCTAATAGAGGGGCAAACC
CATGCTCTGGTATTGCCACACACACTCTAAGGCTTATCCGCGATCCAGATCTGAGATCACATGATGATACTAGCGGGAGC
TTTCCAAGATTGGCCATAGTTTAAATCTACGATAAGCTTTGTGGGAGCGGAAGCACGTCTCCTGGGGCAATGGGGAAGAA
TACGGACTGACTCAAAGGCCAGCTTCTTTCAATCAACAGACTGGGCATTGGATTGGAAGGGAAATGCCGATTTCTTCCAT
GGCAAACACTGCCCCGCTTCTCGGAGGAGGCAACATCGCTTGAGAGGATGCTGTAGTTCATGATGGACAAACAATGTGCT
TCATTTATCATCGCACGAGGAGTTAAGGTCGTATTGTGTTTCGCGCAAGTCTGACATCGAGGCAATTGTCTTCTTCCATC
TCCGTCCTCTCGACCATTGCCAAGTTGCCGACGAAGCTTAGTGGCTATATGGGAGCTACAACGTGCATATTCCCGTAGAC
AATTCACCGTCAGATGAACAAGTCCTCGTTCGGATCTGTTGGCACGCAACGCGAATGACATATCCCTCATTGGGGCTTCC
CAGGTGTTGTCTCTCGCTCGCTCGCTCTTTAAGTATGGCTGGATGCTATTGGACCTTGCTGATAAGGAGCAGAGGAATAT
TTCCTTCCATGGAATTGCCTCGAATGAGCAATAGTTTCCATCAACCGCATTCCTCTGACACAATTGGATCCTTGAGACGG
TATGACAATGATTTCAACCGCTTTACAGACCTCATTCTGACGCTACGCTACGACTTCAAACTTTGGGAAATGAAAGGATT
CCCATCCTTACCAACAATACATTTTGGATATTTTAAGGGGA

>ucsf_hc.01_1.H88.00064
CGACAATATTGGAGTGGCCCGTTTGTTCTTCCACACAGCAGGCTTCCACCTGGCAATGTACACGTGGCCGAGCATACGCT
CAGCCCATTCTAGAGTATATGTGCTGTGGGCGTGATCCAGAAAACGTTGGCTGAGACTGTTGAATATAAAGATTATCTGC
AGAAAGGGTTTGTCATCTCCCTCGTGGTCTCCGTTCTGCTAAACCAACAGGAACGTTGTTATTGTTGTGCATTATGTGTT
TCCATCCGGTTTTCTTACGTTGACTTAATTCTTAGCATCATCCCTCCTTCCCTGCGCCTCAGTCACGGACGACACTGGCT
GGTCAATGGTCAGTCTGTTGGCTATCTGCTGAGATGGCAGCTTTATTCCCCACTTTCCCTCTGAGACAAACTGACCCTTA
TATTTTCTATTCCGAACCTTTGCTTTGCAAACAAGAGACAAACTAACTTTCCTTATTTTGGAAGATAATCATGCATTTGT
GGAGTTGCGTAATGTATACAGTGAGAGAAATTTCAATTTCTCTCAGCTTCAAAGGGCCGGTGCGGATTCTGCAGGGATTG
GAATGTCCTCCCGCGATATCGAACCCTTGTTTTGGCGGATACGCGCTGGACTCCAAGAAAAGACTCAACAGCGTGAGAAA
CTCAACAATAAAGCTTTCGTACATACAGGGCTTGCATCAATTGGCTTCTCAGCTGGCGAATCTTTTGTTCCCCAGGGCTA
GGAAGCCCCAGGCCAGTGCCATTGAGGGGAGCATCATGAAGCATCGGAAGGGAAGGAACGAGATCAAAGTAATGAATGGG
TTGGGGATTTTGCAAGTCATCATTGACTGATTATTGTTGCCATAGAACGTTTAGCTCACATATGCTGGCAGTACTCAATC
TTCTATACACCGAAGCCGGTAATCCTGCCGGTGAGGACAGCCATCTTCATATATCGGCCTTTACATATATGTTTATATAC
ACCCTGGCCAACAAAAGATGACATGCTTCTCCGTCGTCGACTAACTGATATTAGCAGATCTCGGTAGATCAATCAATTGC
TCGTCTCGGTTGGTGGTCAAATTTCCTCGTTGAAGATCCAAGAAGTATCTGTGGCCCACTCTCCGAATCAAAGCAAGAAT
GTGAGTAATGTACTGGGGATGCATTTCGCAACCATGAATCCTGCGTTCGTTGTATGTGCATTCGCCAGGTCCACAGGAAC
TCGGCTTATATTCCGCATTCGTTCGACTGACGGAGTACATGTAGAGTACATACATGTACGGAGTAGAGGACAACAGATAG
ATTGATTCGGGGTGTATAGTCCATGGTGATATGTGGGGTGGCTCTTATCCTTTTACAAAACAAAGCCAGGGGAAGGGGGG
GGGGTGTCTCGCTCTTCTTCTTCCCCCTCGCCCAGCCGTTATAAAAAATATATAATTAAAATAATAAAATTCGTTTGCTT
TCCCTTTGTTAATTTTTATTGCTATTTTTTTTTTTCTCTCTTCTTCAATTTTTCCCTATGTATGGCAG

>ucsf_hc.01_1.H88.00065
CTCACCGGGCCCCTGAACGGGCGTGCCCTTTTTTTTTTTTTTTTTTTAATTGCTTTCTTCTTTTTTTTCTCTTTCTTCCT
TCTCTCCTTTTTTCTTCTTTTCTTTTCTTTCTCTTTGTTTGTTTTTGTTTGTTTGTTTGTTTGTTTTTGTTCTTTTGTTG
TGGTTTATTTCTTTATAGTTAACTATATTTTGTGATCCTTATTTGGTCCTGGTGCGGCTCCTCCTAACTACTGTGGACCT
ATTATATCCCCGCGGGCTATATCACCCCGCAAAGAAAAAAACCTTGAACGCTTCAACGGAGGACTCGGTGCACTTCCCTT
GGCGGTTTCTTTTTTGGAGGTTTCTTTTCTTTTTCTTTTCCTTTTTCTTTTCCTTTTTCTTTTCCTTTTTCTTTTTGTCA
GATCGCCAGCAAGCCAGACCCCATTGGGACGAATATTCATCATCTTTTCAGTGAGTAATATCTGTGCGCACATGCACCGT
TCCATTCGTGCTGCGGCTGCCTTCTGAAGTTCTGCTCGGGGTCTCCGAGTTATCTCAATTTTCAATTTTTCTTTCTTTAC
TTGCTTTTTGTATTTTTGATTTATTCATTCATTTATTTGTTTATTTAAAAAATACATCCATACATACAATATTATGAATT
TGTGATAACATGTTTGGAAAATAGGATGGTCACCATCCCCCGACGCAGGGTTCCGTCCGTGGGTTGCACAACCTTGCCTG
CCATACATAGGGAAAAATTGAAGAAGAGAGAAAAAAAAAAATAGCAATAAAAATTAACAAAGGGAAAGCAAACGAATTTT
ATTATTTTAATTATATATTTTTTATAACGGCTGGGCGAGGGGGAAGAAGAAGAGCGAGACACCCCCCCCCCTTCCCCTGG
CTTTGTTTTGTAAAAGGATAAGAGCCACCCCACATATCACCATGGACTATACACCCCGAATCAATCTATCTGTTGTCCTC
TACTCCGTACATGTATGTACTCTACATGTACTCCGTCAGTCGAACGAATGCGGAATATAAGCCGAGTTCCTGTGGACCTG
GCGAATGCACATACAACGAACGCAGGATTCATGGTTGCGAAATGCATCCCCAGTACATTACTCACATTCTTGCTTTGATT
CGGAGAGTGGGCCACAGATACTTCTTGGATCTTCAACGAGGAAATTTGACCACCAACCGAGACGAGCAATTGATTGATCT
ACCGAGATCTGCTAATATCAGTTAGTCGACGACGGAGAAGCATGTCATCTTTTGTTGGCCAGGGTGTATATAAACATATA
TGTAAAGGCCGATATATGAAGATGGCTGTCCTCACCGGCAGGATTACCGGCTTCGGTGTATAGAAGATTGAGTACTGCCA
GCATATGTGAGCTAAACGTTCTATGGCAACAATAATCAGTCAATGATGACTTGCAAAATCCCCAACCCATTCATTACTTT
GATCTCGTTCCTTCCCTTCCGATGCTTCATGATGCTCCCCTCAATGGCACTGGCCTGGGGCTTCCTAGCCCTGGGGAACA
AAAGATTCGCCAGCTGAGAAGCCAATTGATGCAAGCCCTGTATGTACGAAAGCTTTATTGTTGAGTTTCTCACGCTGTTG
AGTCTTTTCTTGGAGTCCAGCGCGTATCCGCCAAAACAAGGGTTCGATATCGCGGGAGGACATTCCAATCCCTGCAGAAT
CCGCACCGGCCCTTTGAAGCTGAGAGAAATTGAAATTTCTCTCACTGTATACATTACGCAACTCCACAAATGCATGATTA
TCTTCCAAAATAAGGAAAGTTAGTTTGTCTCTTGTTTGCAAAGCAAAGGTTCGGAATAGAAAATATAAGGGTCAGTTTGT
CTCAGAGGGAAAGTGGGGAATAAAGCTGCCATCTCAGCAGATAGCCAACAGACTGACCATTGACCAGCCAGTGTCGTCCG
TGACTGAGGCGCAGGGAAGGAGGGATGATG

>ucsf_hc.01_1.H88.00066
CCACTACTACTACTACTTACTACTACACCAACCACCACATAGGCTGACGACAACAATAATAGATGCGGGCAACCGAGCCC
TGTCGCATCGCCGTTGGAATAATCATCATCATCTGCCCAGGTCAGGCCAGGCCCAGCTGCGTCCCATTATTACAGACTAT
CCATCCTGACTTGAGTTAGTATGGTATGTGTGGTATCATATCCACCCTGGTTCGTCAGAGACTAGCGTGCTGGGGCCGAT
TTTGCTGTTCCTTTCCTTTCCTTTCCTTTCTTTTCCTTCCCTTCCCCAGGTGAGGAGGATGTCGAGCAGATGACAGATGA
TAGAGGATAGAGGATAGAGGATAGATGATACAATCCATAGTCATATATATCTCATCCTTATCCTCACCATCATCTTCATC
TTCATCGAAGATGCCAGATTTCCCAGCGGGAGCCTCTGGGGAAAACCAATCACCTCCTGCTTCTCTTCCCCAGGGTCCAA
CAGCCTCGATCCACGCTTTTTGATCCACTCTTGCCACGCGGCCGGGAGGGGTGGGTGTGTGGTTGCAAAATGCCTTTTTT
TTGTTTTCTTTTTTTTTTCTTTTTTGCTTTTTTTCTTTCTTTCTCCTTTTTTTTCATTATTTTGGTCAAATCTTGGCGTT
GATGAAGAAAAAAGCAGGAAAAAAAAGAAAAAAGGTCCCCCAAAAATTAAATAAAAAAATAAAAAAGAAAAGGCAGAGGC
CAGACTGGATGTGTGATAGAATCTCGGTGGCTTTTCTATGGAATCATCCCTCTGCAGCAGCGCTGCAGGGATAACAACCT
GCGTACATTCTATCGAGAAGAGCGCTGTGGGACAGGAAAAGCTTTCGGAGGGATTCAGTGATTCAAGTGATCTCTGCCTG
CTTTGGCTGCAGGGAGGTGCTCTGTACGCTGTACTGCACGGACTAATGTATGTAGGAAGAAAAGCGCGGCTGGTCTTTCA
ATTCCCCCTTGGACCTCATTATTGTGCATTCCTTCTTTTACGCCTTGTTCCTCCTCGTCTCCTCATGGTTTATTATGGGA
TCCATTCCCCCTGTTGACCGGCTAATGATGTGACTATCAAAGTCCGCGCGTGCGGGAAAAGCAAAAAGCGAAAGAAAAAG
AAGAAGAGAAGAGAAGAGGGTAAGAAGAATAGTTAACTATCATTACTTACTTACACAGCTTCCCCTAGTTACTGCGTATA
TCGAGAATTGTGTTATTATTCCTGTTCTTGGACTGGAC

>ucsf_hc.01_1.H88.00067
ACTCACACCCATCTCTCTCTCTCTTCTCCCTCTCTCCACTCTCTCCACTCTCTCTCACACAACCGGCCGTGTTGGCACGT
GGCGGCCAACCGGGGCTAGCAGACAAGCCATGCCTACCAAGCACCCCAGCAGCAGCCTAGCAGCAGCCTAGCAGGAGCCT
AGCAGGGACCCTAATTGTTCTGCCGCCCGCGGGGCTCTCTGGGCTGCAGCGCCACGATGATGATGATGGCGATGATGGCG
GTTGATGGTAATGCAAGCTATTGTATATTACTAGTTTTCATCTATTGACGCTCAGTTGGTAATTCCGCACCAAGGAAGGA
CTACGGAGCTACATGTATCTCCTCGTACTAGCCTTAGTTCCTCGTTTACTAGTAACAGCGAGTTTGTTTGTTTGTTTACA
GGAACCGCCGTCTGAACCGTTCGTTCCCTCGCCATGAAACCTTGTCCCGAGATATGCTTGGGTGCGCAACCATAGCTCGG
CCTGAGCGT

>ucsf_hc.01_1.H88.00068
ACCAACTGAGCGTCAATAGATGAAAACTAGTAATATACAATAGCTTGCATTACCATCAACCGCCATCATCGCCATCATCA
TCATCGTGGCGCTGCAGCCCAGAGAGCCCCGCGGGCGGCAGAACAATTAGGGTCCCTGCTAGGCTCCTGCTAGGCTGCTG
CTAGGCTGCTGCTGGGGTGCTTGGTAGGCATGGCTTGTCTGCTAGCCCCGGTTGGCCGCCACGTGCCAACACGGCCGGTT
GTGTGAGAGAGAGTGGAGAGAGTGGAGAGAGGGAGAAGAGAGAGAGAGATGGGTGTGAGTATGGGTGTGGGTATGGGTGT
ATGGGTGAGTGAGTTGAGTGTTGGAGCGAGAATCAAAAGAGCCAGAAATATAAAACCATAGCTAGCTATAACTAAGAATA
ATCAAAGAATTAAGCACAGCACCATCGTCGCATCCATTGTTCGGCTCCCTGGGCTTGATCTGATCGGTGGTCGCAGGATC
TGATTCTTGTGGGTTGCGGATCTGTGGTCGGCCAGTTCCTTTTCTTTTCTTTTGTGTCTTCTTGATCTGTTCTTCTTCTG
GCCTGTCTGTGCCTCTCTGCCAGTTTCCTGGGTGTGTCGTATCCACTAACTATATTCCCCATCCCAGTTTTGTGTGTCTG
TCGCTCCGTCGCACCCCGTCGCACCCCGTTGCTGTCTGTCATAGTTTGTGTTCCCTGCATCTCCTCTCTCCTCTCCTCTC
CCTCTTCTCCCTCTCCCATCTTGCCAGATATCCTTCGTCTCCTGGCTGGGGATCCAATTCTATCCATCTTGCCCATCTCC
CTTCCCCTCTGCCCGCTGGTTGTTGGCCCTTTCTCTGTCCTTTCTCATCTTGGCATGCTGGCTGGGGTTGTTTCAAGGTC
CTCCGTTGCCTTCTTCCACGAGGCTTTCCCGTTTCCTCCTCCCACGTTGGCCTAGCTAGCGCCCTCACTCCCTCCAGCTC
CCTCAGCTCAGCTTCGGCTCAAGCAAACTCTCTTCCTCCTCCAATTCCTTTCTCTTACTAAATCGATCCCTTCTTCCCCT
TCCCCCAAAACCCCACGCTCACCTCCTCCACTCCCCTAGCAAGAAACGAAGGAATTAAAGAGAAAAATAAATAATTAATT
GATTAAATTACACAACTTGCTTCAGCTTCATTCACCACATCCTGCCCCTGGGGAAGGCCAGAAGATCCACAACTCCCAAC
TCGCAACCCGCTCCCTTATCTACCTCCCCCCTTCAACCCTTACCTGTCGCCATAAAACCCTTCGCTAGCTAGGCTGTCCT
TCGTCTGTCTCTCCCGGAGATGGACGTCTCGGTTGCGCGTCGTCCATGGGAGGAACCGAGGACCGGCCAGCAGACTCCCC
AGCCGCATACTGCTGGCGCTGGCGCTGCTCATCAGCAGGTTCAGAAACTGCCTTCTATCTCGACGCTTACCGCCAGTATG
TCTCTCGGTAATTTTACCAATGCTGTTGTTGTCCCTGCAGAAAAATCCCCGGCACAGGCGTCCTTGAACACCGTCGAGCG
TGACTCCGGCAATTGGTCCATGCCACAGAGCGCCCGCTCCTCCACATACTCAAACACGACCAATGGCACCAATGGCACCA
ATGGCTACGCCCAGTATCCTTACATCACCTCCTCCCAACACTCCCCAAAGCATCGCCAGTCTCAACAGCAGCAGCAGCAG
CAACAACAACAACAACAGCCCTCAAACGATCCACAGCCGCAGACTCCCTCCTCTGCTACGCCCTCTTCCCAACAACAGTC
CCCAACCTACTCCATCCACCAGCAAAACGCAATACTCCCCTCCATCAACCAAAATTTCGACGGCGGCTCGGCCCAGCGGT
CCAATGCTAATTTCTCAGAGTCCCGTCGCAGCAGCATTGATAGTCGAATGAACCAAGGCATTGGTTCCTTAGCCATAAAC
CAAGCCTCCCCCTACCACAGCACCAATGCCTCTCAATCGTCGATTGTCTCCGGCCTGCAGCGCGATCGCGGCATTTCCGG
TGAATATTCAACCCTGGCTGGCCAAAGGGGCCCTCGCTACAGCGGCGACCAACGCCACCCGCTCTCCCCTCTCGGCCCCA
GGACGAGCGGCCAGAGTCAACACCGTTCCTTTCCCGTGCGCAGGACCGCGCCCGCCATTTCCAAGAATCCACACGCCGAG
ATTTACAATGCGGAATCGCCCACGGCCGGCCAGGCTTACGCCTTTCCGGACCCCGACGTTGCTCGCTCGTCCGACAAGGA
AAGCACTCGTGCGCAACCCTCCAGTCAGTTTAACCGGAGAGGCAGCACCACGGAGTCTCTAGCCAGCAGTGTGTTTACTA
CGGATTCTAGGCTGCCTCATGGCCAACAAGGAACTGCCGCAGAATGTTCATCTTCATTCCCTGCAGCAGTAACAGGTTAT
AGACTTAATGGGCGCTCCGGAGTCACCGAACGGCGCTGCCCGTACAGCAGAACCCCAGAATTGCGCGTTTTTTACAAGAT
AGCAGAGCGCAAAAGACGAAGTGAAATGAAGGACTGCTTTGAGCTTTTACGTTCGCGCCTCCCTTCAAGCCAGAGTAGCA
AGTCCAGTAAATGGGAGACCCTGACTCGAGCAATCGAATACATCGGCCAACTAGAAAAAACAGTCCAACAAACCCGTCAC
GAAGCCGTCACCTTGAAGGCTGAAGTCACCGAACTGCGCCAACAGCTTAACGAGCAGCTCCACCGTCAAGCAGCTACAAA
CGGCCACCACCACCACCACTCCCAAGCTGCCTACGACCGTGCCACGCCGCAGCAAGGTGCTCCCTCACTCCAACAACAAA
CCAACGGCGCACATCCCCACCCACACTCACAAAATCATATGTATGCCAACGGGCACGGGAGTCCCTATTCCCCGCCCGGT
GCCCTGCAGCCCCAACACCCCTCTGTGGATCTAGCGAGGACGCTACCGCCCCTGATGAACGGCTCGCTGGCGATGCAGGA
TGTACAGTATACCGAGGAGCGTCGATGAGGGTTTGTCATGACTATTGTTGCTATTATCGTTATGTGTTTGACTACGCGTG
GATTGTATTTTTTTTTTTTTTGCTTCTTCACTGCTGTGCAGGTTGGGAAGGGGTTGGACACGATTGCTTGAGAAATTCGT
CTCGATACCACCGCCTAACTTCGACCGCCTTTCTGTAAACACCCGCTTGAGTTTGACTGTGAACGTTTATCTTCATTTAC
TCCCTCCCCCTTTCCCCTTCTCCTGGATGATGCAAGCGCCGGCATTTAACGCAAGTTTTTTCTCCTTCCATATCAAGCGA
CCTGTTCTTTTACGTCGTTTAATCTCCAAAACTAAAACCAGCGCCTCGACCGTCGATGTCGACTTTTTCCACGCATGACG
CAAGTGACATGATTTATATACCCAACCCTCCAACCTAACCCTTTCTCTCTCTCACACCTACACATCCCTGCAAATCGAAA
CTGCATGACTCTTATCTAAGATCGAAGATTATCCGGACTTTTGTGTTTTTATTCGTTGCATGCATGTGTTCCTACCTCCT
TTCCTATCAGCCTGCTGCCTTTGGCATCGATATCGACATCAACTCCTTCCCGCCTATCACCTCTATCATATACGACCTGC
TGTGAACATGTAACGTCAGTAGGGCCCATTGCATTCCTCACACCACGCTATACCATGGAGTGACCTGGGCCTGTCGCCGC
TATTCTATACCGCAGTCATGCACCTGCACGGTTCCCGCTCCGCCCGAAAAGGGCATGAAAAATCGTTGGAGATGCTGCCT
ACGCTAGCCTTTTCGCTACGATACGTGTATCTACGTCGACGGTCACGGCCAGCGGTTGACGGTCGCCGGGTGGTTGCATC
GTTGAGAGTTCAGTAGCTGCCCACATGCGATGGGGCGGTAGTTCATACACAGCGGATGAATGGATCGGGTTGACTTCATG
AGATGAACCCAGGAAGGTGGGGGGGTAATTACATCTTTCTCTCCTGCTACGGTTGTGTGGATATGATATGATATGACACA
GACCATAGACACACCACACGCCCGCGCACATGGACACGATCTGCTTGCTTTTCTGGCCACTTATATATTTTATACGCACT
CGACGGGGTGCGAGATGCTTTTGATATCATTGGCTTTTTCATTTTCATTTTTTTCATTTTTCCAATTTTGATTTCCATCC
CGGCTTCGAATTTTGGTCTTCTTCTTCATCATTTTTTTTTTTCTTTTTTGCCTTTGGTTTGGATGGATATAAGGAATCAG
GAAATGCGGGCAAGGAAGAAAAGAAGGTAGATACAAATACTACCTCGTGGAATTCGGAGTTAACTAGCTCTTATGTCTTT
ATTTTATTTTATTTTCTATTTTTCATTTTTCATTTTATTTTATTTTATTTTCTATTTTTTTCTAAATTTTTTGATTCAAT
CCATTTCTTCATTTTGCTTTTTTCTGGCTGGATTTTACAACAACTCCTTTTATTTATTGACCTGATACCAACCGATTCGA
TATGAGTTCCCATGTTCTCCGCGACTATACTTCTTCTTTTTCACCTTTCAGTCTTTCCGTTTATATATATATATATATAT
TTTTGTTTTGGCCCGTTTGGCAGCCATCCCTCCCTGCCTTTCTTCTTTGTTTTTTCCCTTACCAATGTTTGTGCAAGCCA
TATGATATAACTACTGCAGACTCGTCCGGCTTCCCGGGTCCTTTTGTCATGTATTTCGTTTCTCTTCTTCTTCTATTTTT
TTTCACTCTCAGTTTTAATCTATCCTCTTCTTCTCTCATTCCTCATTCTTCGTTTCTCGCCTTTTTTTCACTTCGCCCTC
TATACATCCGTCCCAACCTATGAAAATTGCTTCATCCGCAATCGAGAACGGTACCAGACATACCGTGCTATCCATGGATC
TATCTATATACCCTATACCCTCAATCAAGGCGCCCGCTCATATC

>ucsf_hc.01_1.H88.00069
ACAGGCAGTGTTCGATTTCGAGGGCGAGATGCCCCTCCGTTCAAGTTCATGATGGGGGGCGAGGGATACCTTGATATGTA
CTGTACAGACAGATCTGTGTACATTGATTGGTTGGTCAGTTTTGATGGCGCGATAAAATCAGATACAGGGTTTATATACA
TATATATATATAGGAGCCTCTCGCCAGCACAGCTCATCCACCAACTCTTCCCCTCTCATTTCTTTTGGCGGGATTAGGAT
TTGCCGGTATCTAAATCAACCTACGTATTGAGAATGCTATACACATATGACAAACTATGTATTATTTCTTACTCATGGCA
GCTTGGTCATGGAAAGGTAAGAAGTTCAAAAAGAATATAATAAATAAAAGAAGGAAAGAAGAAGAAAAAAAGTCGATAGA
TATGAGCGGGCGCCTTGATTGAGGGTATAGGGTATATAGATAGATCCATGGATAGCACGGTATGTCTGGTACCGTTCTCG
ATTGCGGATGAAGCAATTTTCATAGGTTGGGACGGATGTATAGAGGGCGAAGTGAAAAAAAGGCGAGAAACGAAGAATGA
GGAATGAGAGAAGAAGAGGATAGATTAAAACTGAGAGTGAAAAAAAATAGAAGAAGAAGAGAAACGAAATACATGACAAA
AGGACCCGGG

>ucsf_hc.01_1.H88.00070
TCTCACACCTCCACACCTCCACACCGATCCTCTCCCTCGCCTGACGAACTTCCCTCGTCATTAGCCAGCCGTCCAATCTC
GTCGCTGGCACGATGACTTACCTGCCTAGCCTCTTGCTGGCCCCGCCATAACTCCCCCTCGCAGCTGAGCCGGACACTCT
GCTCCACACTCTGCTCCATGCGTCTGACTGCGTCTGGTTGGTCGTATACATACAGGCAGAGCAGGCGGCTACAGCTCTCT
GTATCATTATGGCTTTCTCCTTCTCCTTCTCCTTCTTCTTCTTCTTCGCCCTTGATCTCCATGTCCTTGTAACATGCACG
AGGGCCCATAGACCTTTAACATGCAGGTACTCCCGTCTCTTGATTGGTGGAGGATGGGGAGCCTCGCTGCGTTTCGTAAG
CGCTCATTGTATTTTTTCTTGTCTCTTTTCTTTCTAGTATGATAGCATATATGGACGGTGACTCAAAGCCCCGCCGTGTG
TGTTTTTTTTGTTTTTTGTTTTTTCCCCCTTGGTTTGGTGACCTCAGGGTGGCGCTGTTTCCCTGCTATAATTATCCCCG
GTCTTTTCCACCTGGGTTTGTTTGCGAAATGAGTGGTGCAGGGCGCCAAAATGGAATGGATAGATAGTTGTACCTATCCA
GACGCATATCCGCCCCTGGCTGCGGTATTGGGCGTCGTAATGAACTTGGCTGGGAGAGCGGAGAAGCGTCTTGAATGGGT
TCTTTCTCTCTTCATGGACCTATCTATCTATTTCCTTTCTGACTGGTTCTTGGTTCTGTTCCTTTTTTCGTGAGTTTGCC
ATCTCCCTCCGGCAGCTTCTCTCTCTCTCTCTCTCTCTCTCTCTCTCTCTCTCTCTCTCTCTGTCTGTCTGTCTTTCTTT
TCCCTTCTCACTCTCACATGACACTCTTTATATTTGTCTGGTTTTGTTAAAAAGGCTGTTTGTTTTGTCTTCTTCATTGC
ATCAAGTATCAAACACCATCATAGGTTCAGGGAATCTCATTCACTGGGTCTCTTTCATTCATTTTTGGGCATTTGCACTT
TTTCTTTTTATTCATTACTAGTATTCATTCAATAGATGTTGTTGTCCAGTTTCCTGTTTCACCGGCAACAAGACTTCTCT
TTTGACCTGCCCTGACAGAAACTCATTTTTCAATAAGTAAACAGTGGACATTCACTTCTATTGTTTGCTGTTGTTCTCCT
CATCTCTCTTTGTGAGGATATCTAACTTTTGAGGAAATCCTGTACAATGCCAGCTTGATGATTCGCTTCTACTTCTGCAT
GTGTTACGAACGCCTCTGATTTGACCCTGGAGCTGGATGTTTTTTATACTGGTATCTATGCCGATCTGTCGTTTTATGAC
CTAGCAAGATGAATGACTATAATGCGCAGTACGAGGTCCCGCCGATGGCCGCTTCGTACCTTCGTGCACAAAATATCCCC
ACGTTCCCATTGTCTTCTCCTATAAAAGAAGAAATCTACACCCCTTTCGAATCACCCGACAGTTCGCAATTGGCAGCGGC
AGCACCAGCACAGGACAAAGAAAACCCTTCTTCCTGGTCCGAGGACTATTTTACTCTGGGACAAACTCGTTTTGAAGCCA
GCAATGCGAAACGGTTTGATGGCCAAACGGAGGATAAAGAGAAGCTTCTTGGCGAAAACTCTCAAGCCCCCCGCCCCAGC
CGTTGGGATTCCATTAAACGTCCCGGTCGAACTATCATGAAACGAAACCCTAAGGAGGCCGCAACGAACACGAAAACGCG
CCCTGGGCTCAACCTCGTCACGAACTTTTCCAATGATACGAAGTATAGACGGGATGCGGTGTCGAAGCGTCGGCAGTCGG
CTGGTGGGAGAGGATATATTGACCTGAATGACCTGAGGTTTCTCTCGAAGGGGAAAGAAACTACTGCTAGGCCAGCACAT
GCGAACAGACTGCTGCCGGAACGGAGACTGTCGTCAACAAGGGGTTATGGGGAGATCAAAGACGATGTTGAAGATACCTC
ACAGGGCGTGCAGGCCACTTCCTTTGTTAAGCAAATGAAGAAATCTCCCCTGGATGCCTTGCGGGTTTCTCCTAGCAAAA
CGCAGGATTTATCGCCCTCCGACCGCCCTATTATGATTGGACTGAGCGTTCCATACCGCGACGCCGCTAGCCCGGGAAAA
ACAAAAAAGCTCGCGGGTGACAGCACTCCGGCTAAGAACAACGTTGGGACCCCAAACAGCCAAAGAAGCACAAATACTAC
GCCGATTACCCCGACCATCATCATCACGCCCGCGAGAGAGGATAATCCTTGGGATACCTTTAGCAGTGGAAGCCCGGAAG
CACGCCGAACACGACCTCCGTCGAGCGTCTATTCTCAACCGACGCCGCGGGTGAAAGATGGACGCCCACCGTCGATAATC
CCACCGGTCCCTGCCATTCCTGCCTCACATTCCTTCACAAAACCCGCTGAGGCTCGTGAGGTATTTGACGACCAAGTTTC
AATCCCTGCGCGAAGAAATCGTGCTTTTTCTGTGGGGACAGTTTTCGAAGATGACTCGCCGGACTGTCGACGGACGGGTC
GTCCGCGATCTTTGTCGGATGAAAGTAAACTGCAGGCGGGGATACCCAGCAGATACAGCATGGACACCATCGCTACAAGA
CCGCGGTCGCAAGGGTGGTGGAACTTGTTGCTCTCCCCGCTCCTGTCAAGATCAAACACCATGGCCAGTAAAATGAGTTT
AAGGTCACCCCAAGATGAAACACCGCCGGCTATCCCCCCGTTTCCGTTTGCTGTTTCACAGCAGCTGCAAGTTCACGTTA
ATAACAACAATAATAATAAGTACCGGGAGAAACAGTTCGACGAGGAAGTTTCTTTCTTTTCACCAGATACCCCGTATAGC
GGTGAGGAGAAAGAGAGCGTTTGGGCATCTGCCGCAGGCACTGTTGGCAAACCGAGTGGTGAACGTGAAGGATCCAGCTC
TGATGATGATGAGTGGGACGATGATGATTGCTCACAGCCGTCTTCATGGCAATCGAGGAATAAGTCTTCTCACATTTCCA
CAGTTTCTGCACAGACCATTCCCTTCATGATCTCCAGCCCTACTTCCGCTGGCTATGCCCAGGAACAATTTCACCAGAGT
GTACACAACTACTTTATTCCCACAAAACAAAGTCCACCACCACCATTGCCGTCTACGAGCCATTTTACTGGATTTTCTAG
CAACAGCAACGTCGCCGCTTTTCCACCTGTGCCTGGAGAGAACGTTCAAATCCAGAATCAAAATCCCAACAACCCATTTT
TCCAACGATTCGTAGAGAGCATACGGAGCGGAGCGGAGCCAAGGGAACGCTCGAATTCTGATTCAACTGTGATCGAAGAC
GAACCGGATGTTTCCCCCAACGTTCGCCAAGCTACGGTAACTCCCTTTCTCAGAGCTGCGCCAATAGGGCCTTTCCAGAC
TGGCCCAACGGGACCTCTGCCACCGATCCCTCGACGGGTGTCGCCCCCACACAAGATCTCAGAAAACTCACCAAGTATAA
GCGTCGGAACGTCAAGCACCCAACCTCCGCCTTACTCTCCGCCTAACAAGGTCACAAAGGTTCGGCGGTATAGAGCTATC
TTGCCTTCCGATTTGCACCCGCAGCCTCAATCACCAGGACCTCTATCCCCCGAAGGACAGACACAAATGGCGTCGAGAGG
CGGAATACTCTTGTCCAGTATGCGGCAAGCCCAGGCCCCGCAGCCCCCAGCAGCAACGTACCACGCCAGGAATGATCCTC
TACCGCGAGGTGTTTTACCGCCCCGTCTGCCAAACAATCCTGTCCACCTCTCGGACATCGAGAGGCCCGGGGATGTACGA
GCACAGAACGAATCTAGGCGTCAGAGGTTAGAACGCGAGGACCGAATGGCTAGGAAGGTCGGCGGCCTGTGGCGCGGCAG
GGGCTGTTTGAGTAACAGAGGCTGCTTTGGTAGATCTGGTCGAGAAGGCAGAAAGAGACGCCGGTGGTACATGTGCATTG
CAGTTGTTTTAATCATTATCATTATTGTCAGTGTTGTGCTCGCTATCACTCTCACGAGAAAGCGTGATGATGCACCCGAG
TCACGCTGGTTGAACCTGACGGGCTATCCACCCATGCCAACTGGGGTCTCAACCATTGCGGGCCCAAATGCAGCCGTCGC
GAACTCCGGGTGCATACGCCCAACATCGATGTGGAGCTGTGCGTTGCCAAAGGAAAACCAGGATGCAAACAAGCCCTATG
ACCCGGACCAACCGAACTTCAGGATTCAGATCAATTTCCAGAACGGCACCTTTTCTCATAGCACAGTCCCTTTAAACAGG
AAACGATCGACCTTCACATTCCCGGATAATTTGGGCTCCAGCCGTCGTCGATCGCTGCAGGAACGGAGCGGCGGATTGTC
TCCGATCCCTGCCCCACCGGGACTCGAAGAACAGGCATTCCTGGGAAACACGTCTGATGGAGTAACTGCACCATTTGCGG
GGGAAGATACGCCGTTTTTCGCAACCTTCCTCTCTCCAGAGCCGATAAAAATATCTACCCGCCAACGGCGCGCAGACACC
CCTCCACCACATGGCACTGACGCCGATGACCTACGGGACGCCATCCCCGACCCAGCGCACAACCCTGACGGGACTGCCGC
ACCCGCAAACCTCCTCCCGCTCCCTATCGCCCAGCCGATCCGTCTGTATGACCGCGGCCTCCCTACCGAACACTACGGCT
TCTACACCTACTTCGACCGCTCCATTTTCCTCAAAGCCGACAGGCCACTGACCAACGACTCCGTTCTAGCCGTAGCGCCC
GACGACCAAAACGGCGGCTCAACGCGCTCCGCCGCTCGCACCCGCTGCACCTGGACGCAGACCCGGTTCCTCGTGCAGAT
CTGGACGCAGCCTTCGCAGAATAGCATGGGCCTGATCCCGCTGCAGCCATCACCAACCCCAACGCCGGGCTCTTCCTCTC
CTCCCGCGCCCGAGTCTCCCACGGCAGCACCCTTCCCCACCGCCGCGACAGACTTCACGCGCCCGGGCTCCTTCCCCTAC
CCCATCACCATCGTCTTGGACAGACACGGCGGCGATCCAAAGTCCAAGATGGTCTACTGTTACCAGCTCGATTTGGAGCA
ACGGTACGTGTTATCTTCGAAGACGCTGCAGGTGGAGGATCGGGGGTACCGGGGCCAGCTGGTCAACCCGGGGTCGTTGC
TTGGTGGGAGCGCGAGGGGTACTTCCTCAGCAGGGGGATTTGATGGCGGCACCGGGGGATGCCGGTGCGAGTGGCGGAAT
TGGCTGGCGGTGCGATGAGATTGGCGGCGTGTGACGGTGTATTTGTAAAAGTGTTAACATATATATAAATGGTTATTGCA
TTATTTCCTATCTATTGATGTCCTCCGTGCTGTGTTTGCCTGAATGGCCCTGATTGGCTTTGGTTTGCCTTTGATTTGAT
GTCCGTGATTTGAGTACTGAAAATGGTTTATGTTGAAAATTATTCCATCTTCATGGGGTTGTTCAGCTTGTACAGTCCTT
GCTGTATATGTGTATGTACTGCATTATGCTTGATTTTTATCCTTTTTTCGCCTCTAATGTTCCTTATGTATGTATGTAGG
TGTTGGGTTTTTTGTCTTCTCTTGCTTTTTGTTATCTTCATTTTGTACGGTAGTTACTTTGATGATATGAATCTTGATTA
TATTTGCAGCGGTA

>ucsf_hc.01_1.H88.00071
TTATTTCCACTCCTCACTCCCCAATCTTACATAGTATGACAACAGGAATCAACTCCATCATAGCATCATGGCGAATGCCA
GACTGAGCATGCCAAGCTTCGATTCGAAATTTGGGGCAGACCCCAGCATGATGGTTGGATACGGGGCCCTCAGCCAACAG
TGCCAATCGTGCCAATCCTCTCGTGCGCAAAGCACCCAAGCAGGAGAATGACATCTGTCCAGGGGTGGGACGCCAAGGCC
CTTCTGCCAAACTCCGCACCTCAAACAAGGAAAAAAGGGTGCGAGAGATGCTTCACAGAGCGGACCGAGTGGGCACTGAG
GGATCATCCCTCGTGTTCCAGGGAGAGGCCATAAGGAGATCCTCCGCCACCCTGCAGATGCTCGATGCAATGGATACGGT
ATTCATATCAAGGTATTTATATTGTTAGGGTTCCCAGGAGCGGAATAAATGTTTGACCTACCCACAAACGAACTACCAAC
AACGGAAAACGCAGGAATTCTATCAACCCTGAATTTTCCAACATAGGCATCCCAGGAATAATCCAGAGGGACCAATCAAC
TCAGGCGCCCACTAGACCGGCCGTGTTGGTGGTCATACCAATTCTCACTCGAGATTGACCGCCGAGCCGCTGGGCCTGCG
CCAAGACGTTGCGCCGCTCGGGCACCAGTTCATTGGCCGGGCTGAACATCGTCGCCTGGCTCTCACTTCTGCAAAGGAGG
AGCGTGAGCTTCTTGCTGGGATCGAGGCAATCAGAATGGGAGACAGCAAGCAGTTCCTGGTTTGCTGCCGACGGAAACTC
ACCCTCGCTCATCCTCACCCCACACACCTGCAGAACATCAAAGATAGCAGCAGTAAGTTGGTATCTCATCAAGTGACACC
GTGCTCTAGTAGAATAATGGTGAATACAATAAGCGTTATATTTTCGGGGGCAAAAGAAGCCGACCGGGCACTTCCTGCCG
CCAAACAAGCCAAGCCGAACAATCAACCCCACAAACATCCCCACCCATATCGACCAAGCAATATACAGGATTCATTAGTT
ATGTTTAACGCTCTCCTACTCAAGTCTCAGAAACGCCCCTCCACCCAACTCTTGCGCAGCCCAGGATGGTGGGCGGGGGT
GGGGACCTCCGCCGATGCTTAAGGTTGGAGCGTCGCCCGTTGGCATTCCTGGTCGACTGGTAATAATGTTACATTTTCGC
GGAAGCCCCGCTATGCTGGATAAAGGTGAATATTCGCCCGTGAGCCACAAGCCCGCTAGTAGGAAACATTAAACATTTAT
GCGTTTATATACCGCTGCAAATATAATCAAGATTCATATCATCAAAGTAACTACCGTACAAAATGAAGATAACAAAAAGC
AAGAGAAGACAAAAAACCCAACACCTACATACATACATAAGGAACATTAGAGGCGAAAAAAGGATAAAAATCAAGCATAA
TGCAGTACATACACATATACAGCAAGGACTGTACAAGCTGAACAACCCCATGAAGATGGAATAATTTTCAACATAAACCA
TTTTCAGTACTCAAATCACGGACATCAAATCAAAGGCAAACCAAAGCCAATCAGGGCCATTCAGGCAAACACAGCACGGA
GGACATCAATAGATAGGAAATAATGCAATAACCATTTATATATATGTTAACACTTTTACAAATACACCGTCACACGCCGC
CAATCTCATCGCACCGCCAGCCAATTCCGCCACTCGCACCGGCATCCCCCGGTGCCGCCATCAAATCCCCCTGCTGAGGA
AGTACCCCTCGCGCTCCCACCAAGCAACGACCCCGGGTTGACCAGCTGGCCCCGGTACCCCCGATCCTCCACCTGCAGCG
TCTTCGAAGATAACACGTACCGTTGCTCCAAATCGAGCTGGTAACAGTAGACCATCTTGGACTTTGGATCGCCGCCGTGT
CTGTCCAAGACGATGGTGATGGGGTAGGGGAAGGAGCCCGGGCGCGTGAAGTCTGTCGCGGCGGTGGGGAAGGGTGCTGC
CGTGGGAGACTCGGGCGCGGGAGGAGAGGAAGAGCCCGGCGTTGGGGTTGGTGATGGCTGCAGCGGGATCAGGCCCATGC
TATTCTGCGAAGGCTGCGTCCAGATCTGCACGAGGAACCGGGTCTGCGTCCAGGTGCAGCGGGTGCGAGCGGCGGAGCGC
GTTGAGCCGCCGTTTTGGTCGTCGGGCGCTACGGCTAGAACGGAGTCGTTGGTCAGTGGCCTGTCGGCTTTGAGGAAAAT
GGAGCGGTCGAAGTAGGTGTAGAAGCCGTAGTGTTCGGTAGGGAGGCCGCGGTCATACAGACGGATCGGCTGGGCGATAG
GGAGCGGGAGGAGGTTTGCGGGTGCGGCAGTCCCGTCAGGGTTGTGCGCTGGGTCGGGGATGGCGTCCCGTAGGTCATCG
GCGTCAGTGCCATGTGGTGGAGGGGTGTCTGCGCGCCGTTGGCGGGTAGATATTTTTATCGGCTCTGGAGAGAGGAAGGT
TGCGAAAAACGGCGTATCTTCCCCCGCAAATGGTGCAGTTACTCCATCAGACGTGTTTCCCAGGAATGCCTGTTCTTCGA
GTCCCGGTGGGGCAGGGATCGGAGACAATCCGCCGCTCCGTTCCTGCAGCGATCGACGACGGCTGGAGCCCAAATTATCC
GGGAATGTGAAGGTCGATCGTTTCCTGTTTAAAGGGACTGTGCTATGAGAAAAGGTGCCGTTCTGGAAATTGATCTGAAT
CCTGAAGTTCGGTTGGTCCGGGTCATAGGGCTTGTTTGCATCCTGGTTTTCCTTTGGCAACGCACAGCTCCACATCGATG
TTGGGCGTATGCACCCGGAGTTCGCGACGGCTGCATTTGGGCCCGCAATGGTTGAGACCCCAGTTGGCATGGGTGGATAG
CCCGTCAGGTTCAACCAGCGTGACTCGGGTGCATCATCACGCTTTCTCGTGAGAGTGATAGCGAGCACAACACTGACAAT
AATGATAATGATTAAAACAACT

>ucsf_hc.01_1.H88.00072
CAGCAAAGTAGAGGATGGGGTATACAATAACCAGTTGAATGGCCATGCCGGAGAGACCAGCTCCTATCAACAGACCTAGA
TTGATGCCGACCTCCTTGATATCGAGCTTGAACAGGTTCGGCATGATCAGGAAGAAAATCCCAATCGGTGCCATGTTGAT
AAGGAAAGTGATGGCGACGGTGATGAGACCTTCAATCTCCCTTACGACCCGCAGGATCGACGAGGTGGCAGGGTCCTTAA
TCATATAGCCAAGAATGATGGACGCCACGAGAACACCAAGGAGGACGTCGTTTGCAAACGCGGCGACAATGTTGTCTGGC
ACAAGGGTGTCGAAGAGCTCGATGACAATATCATGCGCGCGGTAGGCGGAACGTGAGTCGATGTCTTTTTGCAGGTCCGT
ATCGACAGTGCGCGAATCAGGGTCGACCTCGGAAAACTGCTTGCTCCAGATCAATGCCACGAGGATTGTGCTGTGCAAGA
TTGCGACCAGCGTGGTAAAAAGGTAGTATCCAATAGTCCAGCGAGCTAGAAGTGCTCCACCGCGCGACATCTCCCGCAGC
CTCTGAACGGCCAGGATCAGAGAGACCACGATCAACGGTAGGACTAACGAGAAATCAGCAATGATTCGACGAATAATGAA
ACAATTTCCTTTTTATTCGTTTCTCTTTTTTTTTATTTCACATTCATTTTTGTTGGATATTTAATTTTATTTGTGAGGAG
AGGGGGGACCGCAGGATACACGCTGTTCTTGTGGCTACCTCACTTACCAATAGCTTTGAGAGCGCGCAACCAGATTCGGC
CAGGCATGCCGCAGAGATCGACAGCGGCAACAGGCACTTTGTCCACCGTTGTGTTCACAGCGAAACCGATCGCGATGGCG
ATGGCAGCAGAGATAAGAATCTGGTATACCGAGCCGGGCGTTTTCACATTCTCCCACAGGGTTTTCTTTGGCTCTTCCAC
CCGCTCCATTGTTTCAACCACGCCAGAACTCTGGACGTGTTTCAGGGGCTGGGTCTTCTCTGTAGAGAGAGCTTCCTCCC
TCAGGTCGTTGGACGACATTGCTACTGGGGTTTGATGGGAAGGCCTCGAAATGGGGCGGGGAAGTGTCTGCCAAAGAAGA
GGGGAGGGATGTCGCCCGCAGGAGATGG

>ucsf_hc.01_1.H88.00073
CCTGCGGGCGACATCCCTCCCCTCTTCTTTGGCAGACACTTCCCCGCCCCATTTCGAGGCCTTCCCATCAAACCCCAGTA
GCAATGTCGTCCAACGACCTGAGGGAGGAAGCTCTCTCTACAGAGAAGACCCAGCCCCTGAAACACGTCCAGAGTTCTGG
CGTGGTTGAAACAATGGAGCGGGTGGAAGAGCCAAAGAAAACCCTGTGGGAGAATGTGAAAACGCCCGGCTCGGTATACC
AGATTCTTATCTCTGCTGCCATCGCCATCGCGATCGGTTTCGCTGTGAACACAACGGTGGACAAAGTGCCTGTTGCCGCT
GTCGATCTCTGCGGCATGCCTGGCCGAATCTGGTTGCGCGCTCTCAAAGCTATTGTCCTACCGTTGATCGTGGTCTCTCT
GATCCTGGCCGTTCAGAGGCTGCGGGAGATGTCGCGCGGTGGAGCACTTCTAGCTCGCTGGACTATTGGATACTACCTTT
TTACCACGCTGGTCGCAATCTTGCACAGCACAATCCTCGTGGCAT

>ucsf_hc.01_1.H88.00074
TCGGCATCAATCTAGGTCTGTTGATAGGAGCTGGTCTCTCCGGCATGGCCATTCAACTGGTTATTGTATACCCCATCCTC
TACTTTGCTGTTATCAGGGGGAATCCTTTCACATACTGGTTCCGCAATTCTCCGGCGTGGATTACCGCGTGGGGCACGGC
ATCGTCCGCAGGCACAATGCCGGTGACACTCAAATGTCTTCAAGCTCGTGGGGTGCCAGACACTATCGCCAAGTTTGCAA
TTCCGCTTGGTACCTTGGTAAATATGGACGGAACCGCCATATACCTCCCAATAACTGTAACTTTCCTCGCCGCGACTCAG
GGCCAGGTCATCACCCCTGGCCAGTACGTGGTAGTGTTCCTGACTTCGACGCTCGCATCGATAGGAACCACCCCAATCCC
CAGTGCCTCCCTTGTTCTCATTATCATGATCGCCAACAGCATCAACGTTCAGGTGACGGGTATGTACGGAGTGATCACTG
CCATTGACTGGTTTATGGACCGTTTTCGAACCATGGTTAATGTCACTGGAGATCTTTATGGTGCTATCATTGTCACCAAG
ATCACAGGCATCAGAGACCCGATTGTTGACGCTGATGGGACTATAATAGAGACGATTGACCAAGATGAAAATGGAAAGCG
AAACAGCCAAGTTTAAATAATGACAATAAAGCCTAAACAAAAATGTGAAAAGAAAAAGAAAAAGAAAAAGAAGGAAGGGG
GAATTGCTAGAGATGGAGGAGGGAAGGGTTTAATGTATTTAATTAAATACCACCCTCTGGAAATATATATATGCAACATT
TTCTCCCTAGAGGCGG

>ucsf_hc.01_1.H88.00075
CCAACATTTACCAAATATTCCGGTGGGGCTTCAGAACATTCCACATATTCAAAACAATCCAGCTAATAAAGAAAAGTCCA
GGTTGGCACAGTTGATCCTGAGGCAAGGCAGAGCAGAACCTCGCCGAGCGTGGCCATATCTCTAGGCGCTGCGGAGTTTG
TGGATACGAGATGACTCAAGCCATGCTGCAGAACATCGCATTTCGGGCCCCTGCACTTCCATACATAAACACAGTTGACA
ACCCCAAACACCACCCACCGGGAACCATGGGACAATTTTAGCACTGCCAAAATACATTCTCCTGTGAGATTTTGCTGGAA
TGCTGTTTTGCTTGATCCCTTGAGCCCTCTCCAAGAGCCATTGAGGCAGAACTTCGTTGCAATCATTTTGTGGCTGCCCA
AATGTCGCAACGCGGCCAGCCGCAAGCGATGGAAAATGAACCTAACCCTTTGGCCAACAACTATGATGCCATGATGGCCA
AGTTGCTACCAGTCGACCCGACCTTGGAGACGGCGGATCAATCCCACTTCACCTGGTGTTTACCAAACTGGACGAAATTA
GAAAAAACGGAACTGGGCCCGAAATTTGAGTGCGGTGGATCCAGATGGCGGATTCTCCTCCACCCATATGGAAATCAGCA
GAACCAGCATTTATCTATCTACCTTAAACATGGTTTTGATGAAGGAGAACTACCGGTCCACTGGAATGCCTGTGTCCAGT
TCTCTTTAGTCTTGTGGAATACCACTAGCCCAGAAGCCTACATTTCACAACAGGCAAATTTTCGCTTCACAGTTGACAAC
CCAGATTGGGGCTTCACAAAGTTTTGTGAACTTCGAAAGCTGTTAGGCCGTCTTGGAGATAAACCATCGTTGTTGGGTAA
CGACGAGGCCAATATCACCGCTTACGTTCGCGTAATCAGAGATTACACCGGAGTTCTATGGCACACGTTTCATAACTACG
ACTCAAAGAAAACGACCGGCTTCGTTGGTTTGAAAAACCTTGGCTCCACTGGGTACCTAAACGTTATACTGCAGTGTTTT
TATTTTACGAACAAATTCCGCAAGGCTACCTACCAGTTACAACATGACGATAAATCAGGTGGAAACACTTTCCTGTCGGC
ATTGCAACGCCTGTTCTACCATTTACAAACCAATGATCAGTCGGCGTCCCCACTGGAGCTCACCAGAGCACTTGGATGGG
GGCCCCAACATCTTTTTATGCAACAAGATGTCCATGAGATGGCTCGGCTGCTCATGGATCGATTTGTGGAAGAACCTACT
TTTTCGGGCATCTTTCGTGGCAAAACTAAGAGTTATGTTTCTCTTGACGGTGTCCAACAGTCAAAGATAGAAAACTTCTG
GGATATCAGCATCAACGTCCAGAATATCCAATCCCTCGAAGCAAGCTTGACAGAATATATCCGCGAAAATGTTAGCGAAG
AGCACAGAGCGAACGGTATTCAAAAAACTACCAGCGGCGTTATCCTTGAAACCTTGCCCGATGTTCTCCATGTCCATTTA
AAGAGATGTGCATATGACATGCCCCAGCGCCAACTCGTGAAAGTCAATGATTTCTTCGCTTATCCAGAAGAATTTGATGC
ATCTCCATATCTTTCAGCCGACACCGATAGGTCTGAATCATGGGTTTACCGATTGACCGGTGTTGTTGTTCACAGTGGTG
GTGTCTACCACGGCCGTTACTGGGTATTCTTACGCCCTGCAGCAAACATGCCTTTCTTTAAGTTTGACGATGAGCAGGTT
ACTCGTGCCATGCTAAGGAATGCCATTGAAGACAATTATGGAGGGGAAGGGCGGGTTACGAATGCATATATGTTAATATA
TGTCCGCAAATCAAGGATTAATGATATCCTTGCTGATGTTACCACAGCGGACGTACCTGAATCTATAAGAAACGGATTTC
TACAAGAACAGGAGGCAGCTGAGCGTCTGAAAAAGGAGCAGGAAGAGCAACACCTCTACTTGCAAATCACTCTGTCTTCA
GTCACCCAGTTCCGTCTCCATGACGGATTCGACCTGACCAGCCCTAACGTGGGTAATAGTGGCACAGCCACCCTACGCGT
CCGTAAAGAAACATTGGTTAGCGAATTAATCCAAAAAGTCGCTGAGAAAATGGGATTGGGGCACGGGCAATGTACCCTAT
GGATCTGCATCAATCGCCAGAATGGAACACGCAGACCCCACGAACCCTTACTTCGCACTAACATTACCATGGAGCAGGCA
TACCTGGATGTAGGATTCGTCGGGCCCAACCCACATATATGGGTTGAGACGAGCCCCGCTGGCACAAGGATACCATCTGT
ACCCCAAGCTACAGATGGAGGAGTCATGATACTGATATTCATCAAAAATTTCGACGTGGTCAACCAGACTCTGTGCGGTG
TCACATCCCTCTACGTTCGGAAAAACAGCACAGTTCGTCCCCACATCCTCACAGTAATGCAATGGCCAGAGGATTCGAGA
TTTTCAGTTCATGAAGAAGTAAAACCTTCAATGATCCTCAACGTGGACCCTAATTCAACCTTCGAACGGGCTGAACTGGG
AAATGGTGATATCCTCTGTGTTCAAAAGCTAGTGAAGCGCAGCGAGTACCCTCATAACCTGCTAGCCAAAGATGTTTCTC
AGTACTTTGACAATCTCAGAAATGAGAGGAACAAACAGAAGTACACATAAGCACACCTAATTTCGCTTCACATAACTTCA
GCGAGAGCAAAAACTGATATTTCCGGGGGAAATTGGTCGAATTACGTATATTGTTGTGGGATCCGGAATTGACATTTTCC
TACTCATGCTTCTCCGCCTCTAGGGAGAAAATGTTGCATATATATATTTCCAGAGGGTGGTATTTAATTAAATACATTAA
ACCCTTCCCTCCTCCATCTCTAGCAATTCCCCCTTCCTTCTTTTTCTTTTTCTTTTTCTTTTCACATTTTTGTTTAGGCT
TTATTGTCATTATTTAAACTTGGCTGTTTCGCTTTCCATTTTCATCTTGGTCAATCGTCTCTATTATAGTCCCATCAGCG
TCAACAATCGGGTCTCTGATGCCTGTGATCTTGGTGACAATGATAGCACCATAAAGATCTCCAGTGACATTAACCATGGT
TCGAAAACGGTCCATAAACCAGTCAATGGCAGTGATCACTCCGTACATACCCGTCACCTGAACGTTGATGCTGTTGGCGA
TCATGATAATGAGAACAAGGGAGGCACTGGGGATTGGGGTGGTTCCTATCGATGCGAGCGTCGAAGTCAGGAACACTACC
ACGTACTGGCCAGGGGTGATGACCTGGCCCTGAGTCGCGGCGAGGAAAGTTACAGTTATTGGGAGGTATATGGCGGTTCT
ATGAGGGAAGGCGAAAGAAAGTGTAAGTTTACATACACGTATCGAAGGATGTGTTCATAGAGGAAATGTTACAAATGGCA
TTAGAAAAACAT

>ucsf_hc.01_1.H88.00076
CCAGGTTCCTTTTGCACTGAACCAACCGTTACTCTCTCTATAGTATTATGGCATAGTGCTACGACGCTATTGCGATGCTG
AACATAGAGTAACGCAGGGAATTTGGTCCAACTGTGGTTCGGGATCTTGATTTTCAAGGGAAACAATGCCGCTTCGAAAA
CCTCCACCCAGCCCATCACTCCTCTCACCAACCGCATACGACGACGATGTTGATACTATTTCTCTGAGATCGTTATCCGA
TCAGGACTCTGATTCGGAAGACGATGAACTTATAAAAGGCTCTAGGACAACCCTGGAATTGTCCCAGCATGACAGAACTG
TTCTGGAGGAGGAGGAAGAACGTGAGCGGCTTCTCGTTAAGCAAAGCCCAACACATGGGCTACGGAGGATATTCGGTCAT
GATAATGGCAGCAGCGTGCGCATTGGGAAGCAGGAGAGGAGAAGGCAACGACGTCTACAGCGAAGAGCAGATCGGATAAA
GCGTATGGAAGAGAAAGGAGAGGAGATGGGTCTGATGTTCGAGATGGAAGAAGGCAACATTGATGACAATACAAGCTCCC
ATTCGTCGGGAGGGTCTTCGATTTTGATTCATCCTGGTTACAAATCGTCGAGGGGTTCATGGTGTTTCAAGGTATCCATA
TTATCTACGGGTATTGTGGTTTTATTCCTTATTCTATACTTGGGCGCATACAAGGAATCAAGCAGTTTCCGATCCGCCCG
CCAGCCACGCACCCTGTTGTCGAATGGCACCTCTCTCTTCGCTCCAACAACGATTTTGATCTCCTTGGATGGTTTTCGAG
CCGACTTTCTCAATCGCGGTCTTACTCCAGCCCTCAATTCCTTTATCGCCAACGGAATTTCCCCAGCCTACATGCTTCCC
AGTTTCCCTAGTGTAACATTCCCAAATCATTTTACACTAGTGACTGGGCTTTACCCTGAAAGCCATGGTATCGTGGGTAA
TTCCTTCTGGGATCCGGTCCTGCGGGAAGATTTTTATTATACTGATCCGGCAAGAAGCCTGGATCCAAAGTGGTGGACTG
CAGAACCAGTGTGGGTGACTGCTGAAAAGCAAGGGGTTCGCACAGCGATTCACATGTGGCCAGGTTCGGAAGCCCACATC
GGTAACATTGAACCCACGTACCTTGATAAATTTAATGCAAAAGAGGACTTAGCTAGCAAAGCCAAGAGAGTGCTCTCATT
TTTGGACTTGCCTGGCGACCAAGAAGCACAGGACCTGTCATCGGATACTGATAGACGACCACAACTAATAGCCGTTTATG
TGCCTCACGTTGATTCTGATGGACATACTTTCGGTCCGAATAGTACTGAAATCCGAAGTACATTAGCTCGTGTGGATGAA
ATGCTTGCAGAAATTTTCAAAGGGCTTCACAGTCGCAATCTGACCGACGTGGTCAATATCGTCGTCGTATCTGACCATGG
TATGGCCACTACTTCAACTGATCGTCTTGTCCAGTTAGACGATATCATTGACGTGGATTTGGTGGACCGCCTTGATGGAT
GGCCCCTTCAGGGCATCCGTCCTAAAAGACCTGAAGATCTAGAAATACTGAAGCAGCAGCTGGCGGAATCATCCAAACAA
TACAATGACTCCATCGATGTTTACACTCGGGAAACGATGCCTGATCGCTATCACTTCTCCAGTAACGATCGTATTGCGCC
GTTATGGGTAGTACCAAAAACAGGGTGGGCGGTCGTTGAAAAGTCAACCTTCAATGTTCAGGATGCGAAAATGAAGAAAA
CAGTTTATCACCCGAGAGGCCTTCATGGATATGATCACGAACACCCTCTCATGAGAGCAATTTTTGTTGCTCGCGGCCCT
AAGTTCCCTCACCACCCCAATAGTCGTGTGGAAAATTTCCAAAATACCGAAGTATACAATATCATCTGTGACTCCTTGGA
AATAGAAGCCCACCCAAATAACGGAACCCTCCGCCTCCCTCTAAATCCTATTGGTTTTCATTCCCCCGAAGACTTTCCAA
GTGCCAATTCACCAGATGATCCTCCCGTTAATACAGGCCCTAGCAGTGCTGTTATTACCTCCAAACTCCAAATAACTGCT
TCCAGCAATTTGCCAACAACGATACTGAATTCTGGCTCACCGGATCCTACATCCACGCCCAAACATGGCGAAAAAGACAC
CAGCGCTTCGACGAGCTCGTCATCATTGTGGGACAAATTTCTCGATAGAATCCAATGGTTAAAGAATTGGGCCCAAGGTT
TTCTAGACTCTGTTGATAGATAGCGTACGATACTCCATACTCCATTTCATTTTCGATTTTCCCCCGAGGTATAGTATCTC
CTCCCATCCCCTTGTACGTTTCATATGCTACCCTGCATTTTTGTTTGTATCATGCACGATACCCAACGCGGCATTTACCA
TTTGCAAATCATGGCATTACATTAAATTTGTTTAGCTTTCACACTGCTCGCATCCGGGTATTTTTTTGCCTTTGGTTTTG
ATTTCCTTTTTCTTCCTTTGTTTTGGCTCTTTCCCCTATTTTCCATTTCCATCCTATAGGATCCCTTGCGATAGAAAATT
TCTGCTTCTATTTAGTAGACTTAATTCGCCCGCGGACGTGATATCTAGAATATTTGGTTGCCATTCAACTTTCTTCGCTA
GCCAATTTTCCTTATTTCAATCAT

>ucsf_hc.01_1.H88.00077
TAATACAGTCTGGTTGGAATCTCTTGGATACGCTTATATTGATATCCGACCTCCGAATCGGGTGTAAGCTGCTCCCAGAG
GAAAACAAAGGGAAGCGCCGAGGCGGTAAACAGCACATTCAACAGTATGTAGGAAATGGCGAAATGCATGTCAACGGATC
CTTCAGCGCGGGGGCGGGGATTCAAGAATTCCCATATACAGAGGAGCATTCCTCATAGATACTAGAAGTGTGGGATTGGA
TTCTAATGTTTGTGACAGAATAACAACACAACTTCAAAAACGCATTTTCTGTCTGTTTCCAAATGAGAAAGGAC

>ucsf_hc.01_1.H88.00078
ACTAGAATAAAGAGTTGAGAAAAATTTTTGGATGCTGGGTGACCCCAAAACAAAGCAGTGACATCACCTGGAGAATTCAT
TTTGGGGCTTTTCTGGGGGTTTATTTTATTTTATTTTTTTTGGCACCGTTTATGAAAGGATGTTGACAAACAATCCAATG
CGGCCACTGTTCCTGTCACATTGAAGGGAACCAACTTGAATATATGTATGTATATCAACAGATCACAGCATAAAGGTAAA
TTATATCTTTGCACCGCCATACCTTAGATAATGAAGTATGCACCTCTTACCTGATCCACATCAAACCGATTCTCGTTGCT
GAAGAGTCGGCATGATACCATCCTCACTTCGACCGTCGAAGGGCGTAGAGAAGCGTCATTCCGCAAACTCAGACCAATTC
CGCCTTCGATGTGGTTGATATGTAATTTGCAATTGTCCGTTTTCACCAGCTGCTTGGACCTCACCTACCTTCACAGCGTT
GCTGAAATCACATAGCCTAATTGACCATCCGTGCGAATGTAGGCGGGCTAAAACCGCATATCGCTGTGAATAATTCCTTT
CTGATAGGATTCGCTTAAGGCGGAGGTAGGTAATTTGGTCTATCAAATCCTTGCAGCGAGATTGTTCCCGAGTTTTAGTC
AGAAGGGGTTGGTTTGAAGATTCGTGACAAAGAAGCCCATTCCTATCTCTCCCTCCTTATTCTTCTAGAAAAATGTGCCA
CGGGCGGTAACAACGCGGCCGCTATCGTGAATTAGAACTCAAAATTGAGAGTTTTTGCTTCAATTGCAACAATGACGTCT
GCGCAGTCCATATCTGCAGCTCAATACCTGATCTGCCCTTGTTGTCTTCCTTTATTTTCATTTATTTTAAATTAATGAGC
GATCCGTCCTTTCTCATTTGGAAACAGAC

>ucsf_hc.01_1.H88.00079
CCAGGTGCAAAAAAATATCGCCATGTGTGATTCGGGGTATAGTTACGGAACTGTATAGTACCCAGCCTGCGATACCGGAT
TTAGTTCCGTCGTAGCAATTGCAAGTCATAAATTGTCGCAAGATGTTTTTGTTGGGCAAACACCTCCCACAATTGGGAAG
ACGTGTCTGAATGTCTAATTCTGCTGCTGTCCTACAATCGACCATACCATGCTATCGCTCTTCTATCAGCGTATATCTAC
CTATATCAAATTATCCGCCTCATCACTTCTCAGCGTCCTCCGTCTCTACAGGCCATTCCAACGTCGGCGTCTTACCATGC
CTAGTAACGAGGGATCTATAGGCTCGTCCAGCACCACAAGACCGAAAGATGTCCTTGTGGTAGGTGGTTCATATTCTGGG
CTTGCGGCAGCTCTGAACCTCCTGGATCTATGCCAAGGTCGAAGTTGCAGATTTGCTGGCGCCTTGGATCCTGAGATTTC
CGAACCAGCAGAAAGGAGAGAGAGAGTCCCTATCCAAATAACGATAGTGGATGAACGAGATGGCTACTTCCATCTTATTG
GGACTCCACTCGCGTTTGCGTCGGAAGAGTATGCCCTGTCGGCCTGGAGAAAGTTTGCAGACATTCCCGCTCTACAGACG
CCAGCTATAAAATTCATACAGGGTAGTGTCACTCGTGTGGACTGCGAGCGAAAAATCTCCACTATCAAGGAAACTGGCAC
CAACAAAGAGATCAGCCAGAAGTATGACTACTTGGTTGCAAGCTCTGGGCTGAGACGAACTTGGCCAAGTGCTCCTCAAT
CTCTGAACAAGGATAACTATTTGGAGGAGGTAGGGGAGCATATTGCGAAAATCAAAATGGCAAACGGTGGCGTCGTAGTC
ATCGGAGGTGGAGCCGTCGGCATCGAAATGGCAAGCGAGCTGAAAGAGATGCACCCAGACCTAAGGGTCACCCTTATCCA
TTCAAGGGCCAAACTTCTGTCATCGGAACCTCTTCCTGATGAATTTCGTGATCGGGCCCTTGAACTGCTTCATGAGACTG
GCGTCGAAACCATTTTGGGCTCACGGGTAATTCGAACTGAGCTAAATGGGGCGGCAACTCCAAGCTATACTCTTTCATTA
ACAGATGGGCGGACTATTAAGGCAGGCTATGTCATCAATGCCATCTCAAAATACAGTCCAACAACAGCATACCTGCCTAG
CAGCGTCCTTGACAAAGAGGGCTATGTGAAGGTTAATTCAGCTCTAAACTTCACCGATGAAGTTCCAAATGCAAAATACC
ACTTCGCGGCCGGGGACCTCGCCCTGTGGTCTGGCATCAAACGGGCCGGCCGGGCCATGCACCACGGACACTACGTCGGT
ATGAATATCTACCAGCAACTGCTAAATGAGCGGTTTGGGACGAAGCCTAAATTTTCCGAAATGGTGCATGCGCCGCCGTC
TATGGCGGTGGCAGTGGGGAAGAACACTGTCGCATATGGGGCTGAGCAAGGCGTGGTGTCAGGAGAGGAAATCGCCAAGA
TCTTCTTTGAAGATGATTTGGGATTTGGAATTTGCTGGAGGTATTTGAAGCTTGGAGAGGCGCCGAAATGACTTTAGGCT
ATGGTGTTTTGGTGCCTGGGAGAGATGGTAAATTTTCATACAAAGGACAGCATTTTACTAGTTAATCAACGGGATATTTA
TATATATACATATATATATATATTTCATTCATCTCTGATAAACTAGTTGAATTCTCCTATTTCCAGGGGTTATATTGAGA
AGTTATATTTTAATTTGCGAGCGAGGGGAAAAGAGATGGGAGTTTAAACGTGGAATATAAACTTGGCTCTGGATTATTGC
AAAATGAAGTAAAAGAGTAGTTACTATAAATTAAGAAAGCTAG

>ucsf_hc.01_1.H88.00080
GGTGCAATTGACCCACAAAACGCGAAACTAGAAAAAATGAGAGCAAGAGAAACTTCGCAGCATGGGGCCTAGAATCCTCA
GAGCTATCGAGGGCCATCCGCCTGGGGGAGACATCGAGCTTCATCGAGAGCCACTTTCCGTTCTCGCCATGAATCAACTC
TTCCTGGTGTTTGCTTTCATAAACTCGCATTGGAAATCGCGGTACTTGAGCAGAGGAGTTTGTTCTCCTGCCACCAAACA
CAGATATGACTGAGGCGTCGGAAGATTTGGCTGCCGGAGAGTCAAAAACTGCGAAGAGCCGAAGGATTATTCGAAGGGCT
ACTAGATATGTCCGCCTTCTCGTTTATGCAGAGCCGACAACCGTTGACCTTATTCTCCTCACACTTGGTATACTAGCCGC
GATTGCTTCAGGAGTGCCATTCCCTCTTATGGGTATTATCTTCGGCCAATTGGTTGACAATCTTAATTCTGCATCTTGCA
ACACCGATTCTCAAAGAGGCTCAGCATATCAATCAGAAGTCAATGACAAGGCACTCAAAGTCGTCTATGTCGGAATCGCT
TACTTTGTCTTGGTATATATCTATGTCGCTTCGTGGAATTTGTTTGGTGAGCGCCTGGCCCAAAGACTTCGTGAGCGGTA
TTTCAAAAGTCTATTACGGCAGGATGCTTCATTCTTCGACAATATGCCAGCTGGAGAAGCTGCCTCTCGACTCACGAGTG
ACATAACGACAATCCAACAGGGGACATCTGAGAAAGTAGGCATTGTCCTCAATAGTATATCGTTTTTCATCACCGCTTAT
ATCATCGCTTTCGTCAAAGATGCAAAACTTGGTGGGGAGTTAGTGTCTCTAACGCCAGCCTATCTGCTAATGTCGCTTGT
TGGCGGTTACTATACTCAGAAATACGCATCGGCTATGCTGAAAAACGTTGCTGGAGCATCATCCGTTGCGATGGAAGCAC
TGTCAAACGCAACAATTGTGCATGCATTCTCGGCAAACGCTCAGTTGGAATCGAAATTTGCAGGCCTGTTGGGCAATGCA
AAGGTAGCTGGAATTAGAAAGGCAATTTCTATCGCTGTCCAGTCGGGATTGCTGTATTTTATTGCATTCTCCGCAAATGG
ATTGTCATTCTGGCAAGGCTCGAAAACGATCGCGGATGCAGTTGCCTCCGGTAATCCTGGATCATCAGTCGGGACTACAT
ACACCGTGATTTTTTTATTGGTCGATGCTACTTTGATCCTTAGCCAAGTCGCTCCTTTTGTTCAAGTCTTCGATGCTGCG
GGAGTGACCTTCGAAAGTTTGGAAGCCGATATCAACCGGGAACCGAAAATAGATGGCACAGTTGAAGGCACTGGAAATTC
TCTCCGAAACGTTTCTGGTAATATTGAGCTGAACAATGTTTCCTTTGCATTTCCGTCCCGGCCGGATAAACCTGTGCTAG
ATAATGTGTCGATGTCATGTGCAGCTAGACAACATACCGCAATCGTTGGTCTATCCGGGAGCGGGAAGTCGACCGTAGCC
GGCCTAATAGCACGATTATATGACCCAACAAATGGGGAAGTGTCTTTCGCTGGGCAGAACATCAAAGATCTCAATGTTCG
ATCTTTGCGAAGCAATCTCAGTCTTGTCCAGCAAGAGCCATCACTCCTCGACCGATCCATCCTTGAGAATATTGCCTTGG
GACTAATTAATTCTCCATCTCACTCTCACCTGTCCCCAGCCTTGCTTGGAGGTAAACTTTCCGATATTGCAACTGCCGTC
AGGAATGGACGGGATCTAATCGAAGAAGCAGAGATTCATGGTCAAGAGACTGCAAAAATCATAGATTTGGTGCGTAATGC
AGCAGATCTCGCTGATGCGAGTGCTTTTATCGGTCGTCTAAAGGATGGGTATGGTACTCTTGTCGGTTCTGCAGGTAGCC
TGATATCAGGAGGTCAAAAACAAAGAATTTCCATTGCTCGTGCTTTAGTTAAAGAGCCTAAACTTTTGATTCTTGATGAA
GCGACCGCTGCTCTCGATTCTACTAGTCAGCAACGTGTCCAATCCGCGATTGAGAAGGTAATGAGCGGAAGGACGTTAAT
ATCCATTGCCCATCGTCTATCCACCATAAAGAACGCCGATAATATTATCGTTATGAATCAAGGGAAAGTTGTTGAGCAGG
GGACTCACTCGGAGTTGATATCAAGCGATGGCGCATACGCTGGTCTAGTTCGTCTACAGAATCTCAATATTCGTCCTGAG
GAAGAGAATGTTTCGAGTGAGTCATTGGCAACAAAGGACTCCTATGAAAACATAATCGAGAAGGCTGCCGAAGTTAGTCT
TGACGAAAGGCGCTCATTGGAGACATCTGCGCGGAAAGGAGAAGACAACAGCGATGGTATTAATGCGAAACGGTCTTTAT
CGTCAACCCTGAAAGCCGTGGGTCCAATGTTGCGGCCGCATATGCTCTTCCTTTTCCTAGCACTGACCAGCGCTTTCGTA
GTTGGTGGCACATATTCAGCCTCTGCAGTTGTCTTCGGCAACACGATTGGTGGGTTGAGCCCATGCAAAACTGCAGATTC
CATCAGGTCTGCTGGTAAATTTTACGGATTGATGTTTTTCATCCTCGCCATTATCGAGTTTTTCGCTAATCTGGGAAGTT
GGTCAGCATTTGGCTGGGTTGCAGAGAAAATTACTTACAAAGTTCGAGTGCTCTCGTTCAGGGCCCTCATGGAGCAGGAC
TTGCAGTGGCATCAGTCGGATGGAAGAAGTCCTACTGTCCTCCTTTCAATCATCACCCAAGATGGTAATGCTCTATCTGG
TCTCACGGGATCGGTTGTAGGTACCATTATTGCTATACTAGTAAATCTGGTCGTCGCAATTGCGTTATCCCATGTAATTG
CATGGAAGATTGCACTGGTCTGCCTCGCTGTTGTCCCATTGATGCTGGGCGCGGGTGTCATGCGAGTCATAACAATGACG
CAGTTTCAAGAGCGCCATGCCAGGGCGTTTGAGAAATCACTTGGAATAACAGTTGAAGCCGTCAATTCGATCAAGACTAT
CTCTGCTCTTTCTCTGGAACACGAAATTTTGAGAACCTATCGACGCTCCCTAAAAGGCCCGACAATGGAAATTGCGCAGC
AAAGCGCCTATGCCAACCTTTGGCTAGCAATTTCGTACGGCGTGAGCAATTTCTTGTATGCGCTTGCCTATTGGTGGGGA
GCTAAGAGAATTATTGCAGGCGATTACTCACAGACGCAGTTCTTTATTGTGCTCATGGCTCTCCTCGTGAGCGCACAGCT
TTGGGGCCAAATGTTCACACTAGCCCCAGATGTGTCGCGTGCCTTCACCGCGCTCGCTCGAATTCTGAACCTCCTTGACC
TCGGATCGACCAAGAATCTTTCTGGTCCATGCCAACATCTGAAACCGGGCAATGACCTCGAAGCCAACGCCGAGCCACGA
GAGAAACGTCCCGATCAAAGTCAGGGAGGAATCAGCGTTTCTCTGAACAACGTGAAGTTCTCGTACCCAGCGCGTCAAGA
CGTTCTAGTCCTTGAGGGTTTGGATATTCACATTAAACCGGGCCAGTTTGCGGCGTTAGTCGGCCCAAGCGGCGCAGGCA
AATCAACCATCGTATCTCTGATCGAGAGGTTATACACACCAACCTCAGGCAGTGTCCATATCGATGGCCAAGACATCTCA
ACCCGTGAAGGAGTATCGTTCCGTGATAACATCGCTTTTGTCCCACAGGACAGCGTGCTTTTCGAAGGCACTATCCGATT
CAATGTTGCCCTTGGAGCTCGCCCTGGCCACAAGCCAACAGATGCAGAAATTGAAGAAGCTTGCCGGTTGGCAAATATTC
ATGACACCATTGTTAACTTGCCGGAAGGGTATAACACTAACTGTGGACCCAGTGGAAATCAGCTGTCAGGCGGGCAGAAA
CAGCGACTCGCAATTGCCCGCGCACTTGTCCGGAAACCTCAGCTGCTTCTCCTGGACGAATCGACAAGTGCCCTCGACGC
AGAATCCGAACAGCTTCTCCAGGCGGGCTTAGAGAAAGCCACCAAAGGTATGACTGTTATCGCCATCGCGCATAGGCTAT
ATACGATTCAGAAAGCAGATGTCATCTTCCTCATCGAAGATGGAAGATGCACTGATAAAGGCACCCATGCAGAGTTAGTA
GAACGGAGCGAAAGTTATAAAATCAATGCATTACATCAGGCCTTCGAGTAACATGGGACAAACAGTTGATGCTGTCAATT
TATTACCGGGTGTTTGTGCTTGCGGGGAACTTAAATAAAAAAAACATAGAGGTTTTGCATCGAAGTGATTTTAGATCTAG
CTTTCTTAATTTATAGTAACTACTCTTTTACTTCATTTTGCAATAATCCAGAGCCAAGTTTATATTCCACGTTTAAACTC
CCATCTCTTTTCCCCTCGCTCGCAAATTAAAATATAACTTCTCAATATAACCCCTGGAAATAGGAGAATTCAACTAGTTT
ATCAGAGATGAATGAAATATATATATATATGTATATATATAAATATCCCGTTGATTAACTAGTAAAATGCTGTCCTTTGT
ATGAAAATTTACCATCTCTCCCAGGCACCAAAACACCATAGCCTAAAGTCATTTCGGCGCCTCTCCAAGCTTCAAATACC
TCCAGCAAATTCCAAATCCCAAATCATCTTCAAAGAAGATCTTGGCGATTTCCTCTCCTGACACCACGCCTTGCTCAGCC
CCATATGCGACAGTGTTCTTCCCCACTGCCACCGCCATAGACGGCGGCGCATGCACCATTTCGGAAAATTTAGGCTTCGT
CCCAAACCGCTCATTTAGCAGTTGCTG

>ucsf_hc.01_1.H88.00081
CATACCCACATTAATTTCTGGTTCTGTACTTTTGTGGAGCTCTATGCCGCCCATGCAGAACTGAACTCACAAAAATTCCC
ACGGCTAGGCTCGGCTTGAGTGGCATCATCATCATCATCATCATCACCATCCTGGATTCGGTTCTTTCCCACTGTACGTC
ACGCCGTAGTTCGTACAAGCCGTTTCGATTCTTATTACAATGGAAATCGTACGAAATGGTTTGCAAAATTTCCCATACAA
CGGTGACGGAAATGTCTCTTCTAGAGATCAGCGGGAACAAAAAGATGTGGAGCCCCCGCTGTAACTTACCATATTTCTGA
CAGACCCGTAAGACGCTTTCGCTCTCCACAGTTAGGTGATGGTACTGACATAGGGAAGTGTTGAACGGAAAATGACTGAA
GAATGCAACTCGGGCAGGACTGTTGAGATTCGCGGGAGATATACGAGAAAGGGAAAGTATAAAATTAGCCCGGTGCAAAG
GTACACCATCTTATCCATATCTGTCTATAGATTATGAGGGGATAGACCTCGCCTCATGAAGGTAGACAGTAATACGGAAG
ACGATTGTCCATTGATTCCAGTCATGAACATGCACTTACCTGCTTGCAACGGCAATAAGGTCGATGGGAATGCCCAATTT
GACTTCTCTGCAAGTGGTCGAGTAACAGATGGGGTTTTTATGGAGAATTCCCTCTTATTTCTCAAGGGTTTTGAGGATCA
GATTGATCTTTTAGTTTTGGCCTGGACTTTATTCCTGTACCGAGATAATGGTCTCAGCGATGATGGAGAATTCTCATGGA
GTCTGAAGGTCGCACCAACCGATGAGAATTCAATTCTAAAAGGTTTCTCAAACAATATCAATGAAATCGTTTTGGCGGAG
AGCGACCCCGTAACGAAAGCACTCGCCTCCATTCGCGCCAGACGGACCACTATCTCAAATAGCGAACATACGCAACCATC
CACCTACTCCATTTTGTTCACAATTACCACTCAAACAGAGAATGGCAGTGAAGATTTGCCATTTTACGTCGAAGCACTAG
CATCGAATCCGAAATTATTGATGAAGCAACACGGCCAACATGCCACGCTATCCTTGCATGCTGTTCACATCCAGTGCTCC
GGATTCATGGATATTCTCGACTCAATCCTCAAAAACACAGACCAGACAATCGGGCAGGCCATGCAGCTTGGTGACCGCGA
ATTGCAGCAATTGTGGAAATGGAATGCATCCGTCCCTCAAACACTTGACGACTGTATCCATGATATTTTTGTGCAAAAGG
CGCGAAGGGATCCTAGTCGTCAGGCCGTTGTTTCGTGGGATGGCGAATTGTCTTACGGAAAAGTTGATCAGTTTTCGACG
CTGCTGGCAATTCATCTCATTAAACTAGGTGTCAAATTTGGAAACCATGTGTTACTTTGTTTCGAAAAGTCAATGTGGAC
TGTTGTTGCAGTGCTCGCCGTTATGAAGTCAGGCGGCACATTGGTGCTCACAGACCCGAGTCAACCTGAGGCGCGATTGC
AGACAATAGCGACAGAAGTGGGTGCGAATCTGATGTTAACTTCGGAACGGCAGGAGGAGATGGGAAAGAGAATTTTAGCT
GGAGGCGTGATTGTGGTTAATCGTGATTTTTTCCAACAAATCCAGACGTCAGTACTGCCGCCAGCTTCTGCAACAGACCT
ACCATCTGTTCCTGGGTCTTCTCCCCTATATACCATTTTCACATCAGGAAGTACAGGAAAACCAAAGGGTGTGGTAATAT
CACACGCGAATTATACTAGCGGCGCTTTGCCGAGAGCTGAAGCTGTAGGCTATGGTCCACACTCACGGGTACTCGACTTT
CCATCTTACGCTTTCGATGTCAGTATTGATTGCATGTTATGCACTCTCGCCCATGGAGGGTGTGTCTGTGTGCCATCCGA
AGACGATCGAGTGAACAATCTTAGTGGCGCAATAAGAAACATGAAAGTCAACATGGCTCATATGACACCGTCCGTTGCAA
GGGTCCTCGGAGAAGATACTTTGTCTTCTCTTGAGGTTCTTGGTCTTGGGGGAGAATCCGTTTCCGTTCGAGATGCGGCA
AACTGGGGCAAATTGACAAAGGTTATTATTGCCTACGGGCCGTCAGAGTGCACGGTTGGCTGTACAATTAACAATGAAAT
CGCACTTGATCGAGCATATACTAGCATCGGGAAGGGTGTTGGTGGTGTTACATGGGTGGTGGACCCAACTGACCATAATC
GTCTGATGCCTATCGGAGCAATTGGCGAGCTTATTATAGAGGGTCCGATTGTGGGGCGGGGGTACCTTAACGACCCCGAA
CGGACTTCATCTGTATTCATTGAAGACCCAATGTGGCTGCTTTCCGGTTGCCAAGGATACCCTGGAAGACATGGACGTTT
CTATAAAACGGGAGATCTAGTCAAATATGATCCAGATGGCTCGGGCTCAATAGTTTTTGTGGGCAGAGGCGACCAGCAAG
TAAAGCTCAGAGGGCAGCGAGTAGAGCTCGGAGAGGTGGAACACCACTTACGGACCAGGCTACCAGCTGGAAACGTCGTT
GCTGCGGAGGTTATCACACCAGGAGGGAAAGGGGATCAGCCAACCTTGGTCGCCTTTATCGCAGAGAAAACCACCACGAA
ATCCCGGACAAATAAAGAAATAGCGACCTTCTCCACGGAGCTCCGTCATTCTCTAGAAGTGATGGATAAGGCGCTTGGGA
GTGTGCTTCCTCGGTATATGGTGCCAGCAGCATATATACCTCTGCTTGAAATGCCATTACTCGTATCGTGTAAAGTAGAC
CGCAAGAAGCTACGCAGTCTTGGGTCTGCCATGTCAAGAAAAGAGCTTATTAGGCATAAGACTTTCTCATCACAGAAGGA
GCCGCAGTCAGAGAGGGAGCGACAATTGGCACATCTCTGGAAAGGTCTATTCGGCGCTGAAGCGGAGATTGATGTACAGA
GCAATTTCTTCGACTTAGGAGGAGATTCTCTCATGGCAATGAAACTGGTGGCCGCTGCACGCGCGGAGAACCTTCTTACC
AGCGTAGCTGATATATTCCGGCATCCAACCTTAGCCGAACTGGCTATAACCCTGAAGCATTCTGATTCCGAAGCAGAAAT
CGATGTGCCGCCATTTTCACTCTTGGATTCACACTGGAAAGAGAACAATGCGCGCATCGAAACGGCAAAACTCTGCGGAA
TTGACGCAACATCAGTCATGGATGTCTACCCTTGTACGCCATTGCAAGAAGGCTTGATGGCCCTTTCTGCCAAAGTCAGC
GAAGCGTATGTTGCTCAGCGAGTTGTCGAGCTAGCAGATTTCCAAACAGCACAGCGGCTCCAAAGGGCGTTCGAAACTGC
AGCTGCAGACTCCCCAATATTACGCACACGCATAGTGCAGGTTCCCGGCCATGGTCTCATGCAGGTTGTTTTGAAAGATG
GGATCACATGGCGTGCAGGCACGACCCTAGAAGAGTACTTGGTTAAAGACCGGAATGAATCAATGGGATTAGGCACACCG
CTCGCGCGTTTTGCAGTTACTTCAAATGAGACAACAGGCAAAGTCCATTTTGTCTTGACAATACATCATGCTTTGTATGA
TGGTTGGTCTATGCCATTGGTAGTGCGGCGCGTCAATAGGGCGTTTAACAACCAGGAATCAGAAAGATCAGTCGCTTTCA
ACTCCTTTATTAAACACCTCAGCGGCCTCAACCATAAAGATTCCGAGATATACTGGAAGGAACAACTGCAAGGAGCGAAC
GGTTTGCAGTTCCCAGCTCTCCCGCGGGCTGGATATCAAACACAGGCTCAATCGCTATTGGAACAATACTTCCCGCTAGT
GAAGACATCGGCATCAAGTACCAGCATTGCGACCTCTATCAGAGCGGCCTGGGCTTTGGTTGCAGGAAAATATACCTTAT
CCGATGATGTCGTGTTTGGGGAAACTCTTACAGGGAGAAATGCACCTGTTGTAGGTATTGAAAAAATTGAAGGGCCCATG
ATTACCACCGTCCCCGTGCGGGTACGGTTTGACCGAAATGCACGGGTTAGCGAGTATCTACAAAGAATCCACGATGACGG
TATACTTCGTATCCCCCATGAACACATGGGACTGCAGCATATCAGACGCCTGAGCCCTGACGCGCGCGAAGCTTGCGAGT
TGAGGACCGGCATTATCATTCACCCAACCACAACGGAGGATGGCACGAACCTGACGGGAGATGGACCAGCCAATGGTTTT
GTCCCAGCCGGAGATGAGGACGCTGCCCGCGAGGCATTGAAATTCAACACATATGCTCTTATGTTGGTTTGCTCGTTGGA
TCCCAAAGGTTTCCTGGTCATGGCCAGCTTTGATTGGGCCACAATCGACGTCTGTCAAATGGATAAGGTGTTGGGGCAAT
TCGGACAAACCGTACAACAACTATGTGAAAATGGGAATGCCCTTGTCAGCGATTTGCTACCAATGACAGACGAAGAGCTA
GCTGAGATATGGCGTTTCAGCAATACCTACAAACCAAATAGTGGAGATGAGGTAGTCTTAGGTCATGACTATTCAGATGC
AACTGCAACTTGGATAGTTGCTCCTGAAGATTCGGAACAGTTAGTCCCGCTTGGGGGAATAGGAGAGCTCGTCATCGAAG
GGGATTTCCCAACAAACACTTCCATTCAAATCAGCGGTACCAAATGGCTTTCTGCTGGTCATCGGGATATTCCAGGAAGG
CAAGCGACCCTTCATAAAACAGGCCAGTTAGCCAAGTACAACAGTGATGGTTCGTTAGTGATCCTAGGGGGAAAAGGCGG
AAATATCAAATCTGACATGGAAATTAAGAAACCGGAAGCCAAAAGTCGGTCACAAGTGACAACTCCCAAACAACAGAAAT
TACGAAAACTCTGGGCCCGCGTCCTTGGGATCAGTGAGGGCGAGGTTGGCTCTAATGACAGTTTCTTTGACCTCGGCGGC
GACTCTATTAGCGCTATGAAATTGGTGTCGGAGGGAAGAATGGAAAATCTCGAACTGGTAGTTATGCAGGTCTTCCAGCA
TCGTCGTTTTCACGATATGGCGGATATTGCGAAGGAGTCGCTACCTCTCCAAGTAGCTACGAAACAATACAGTCCATTTT
CAACTCTTGACGTCTCAGATGTTGATACCTTTATTTCTGAATCTATCCGCCCCTCGCTTTTGAACTCAAGCTGGAAAGTA
GTAGACGTCCTGCCTGCACGTCCTCTCCAGGAGATCGCCGTGAATGGGACAATCAACCTTCCCCGATATTCTGCACGGTA
CGAATTATTCTACTTGGATGCAGCTGTCGACCAGTCGCACCTATTCAAAAGCTGTCAGGAACTCATATCTCGCAACGAAA
TCCTACGGACGATTTTCGTCAAGTCTGGCGGTTCTTGTTTTGGTGTTGTGATAGAAGAACTACAACTTCCCCTAGATGAA
TACCAAATAGACGGCGACCTGACAGCTTTTGCGGAGCAGCTTTGTGGTCTTGATATCCAGACGGTGATGCCACTTGGATC
CCCTTTCATAAAGTTCTTCTTTGTCCAGAGCTCTAGTGGGCTGAGTTGCCTGATCATGCGAGTTTCCCATGCTCAATATG
ACGAAATCTGCCTCCCCATTTTACTTCGTCAGCTTTCCGCTTTATACGAGGACGAGCTGGTTCCTGCAGGCTTACCTTTC
TCCTCATTTGTCCACCACATCGTCAGAAACAACATCCCACAAAGCAGAGAATACTGGCGACGCCTGCTCCAAGGTTCCTC
TATGTCAGTTCTGCGCCCATCAACGCCGTTAATCAGCAAAAAGCCGATTTTTATATCCAAAACGTTTGATATCTCATCAC
GTTCGAAAGAAATCACGCTTGCCACTCTTCCTACAGCAGCATGGGCACTATGCTTGGCTCGCCGTTTGTCCCTACGTGAC
GTCACATTCGGAGAAGTTGTCAGTGGTCGCAACATCGATTTCGCCAATTGTGACACGGTTGTAGGACCAACTTGGCAGTA
CATTCCAGTGAGAGTCAAGTTCAAGTCTGGTTGGACAGTAGTCGACCTGCTCAACTTTGTTCAACACCAGCACATCTCAA
GCACGCCGTTCGAAGGTATAGGGCTTAAGGAAATTGTTCGGAAATGTACAGACTGGCCCGAGACGACGGAATGGTTTGAC
TCTGTCGTACACCAAGACGTTGAGCATGTGGAGAGCCTACGTTTTATGTCAGCCAATAGCCGAATGGATACTATTTACCC
ACACCTGGAGCCTCTTCGTGAGTGGAAAATACAGGCTTTCCCGAAAGGGGACAGCTTATGTATCGAGATCGTCACATTTG
AGTCCTGGAAAGCAGAGGCCGATTCTATCCTCAACGAAATGGGTGACATTATCTCGCTGCTGGTGACCAAACCAAATTCA
ACACTGTTTCGGGCAGACGTGATGGAAGAGAGCACTCCACCTACGAGCTGATGGAAAATTTTTCGTCTGTCCCACGAAAT
AGCTGGGTTGGCGTATAGACACTGAAAAATCTCTTGACATCTACGGAGTATATCCATGGGCGTTTCCAGAAATCGTGCCA
ATTTTTACCTCCTGCAATCTCGTATACTCATCTACTTAGCACGTGTCTTTTTTTTTGTGTGTCCTTTCTCTTCTCTCTTT
CCCACACTCCCCAAGGGATTTCCTCTAAAGTAACAAAATTTGATGATGCTATTTCTGTTTCAAAAATTACCGTGCCCAAT
TTTTTGTTCCTTTCCCTTTCCTTTCTTTCGTTTCTTTCTTGCTCCTTGTTAAAAGTCTATCAGATTAACAAATTGAATCA
CTATTACTAAATTCCTATTTATTATGTCATGTAGAGAAAGCTTTTGTCAGTTGACAACTTAGCTATCATGCATGAGCTTC
CATTTGTAAATATAGAAACCTAAACTCCTTCTAGTCCCCTGTTTCAATTAACCAAGCCAAATCTTACTTCCCGGTGGGTA
TTACTCAAGTTAACGCGGCATATACATAGACACAGCAAAATGAAGTGGACAAATGATGAGACACCGTACCACTCGCTATC
ACTGAGCTTCTAATGATGAACCAGCTGATGAGTCGAATTGATATCCATTTCCAGCTCTGCCGTAGGTTCATACCATCTCT
TCTTATCCCTCGAGAACAATCCTTTGATATCAAGCGGATCTAGTATCTTCTGCAGCAAAGGGCGAGAATCGGTGAAAGCG
CCCTCGATTGTTTCGTTGGCTCTCTCCTGTCCATCAATGCCTACGTATACCCGCGAGTCAATTGGGAGAATGTGGCCAGG
GTGGAAAGCATTGAACATCGTGGTGTTAAGCAACATCAGAAATGCCTCACATATGAGGAAAGGCTGCTCGTTTGTACGAA
ACGAGTGGCCTTCGGGAACAAATGTTTCTGCAATATGGTAGGC

>ucsf_hc.01_1.H88.00082
TTTCTTCAGAGAATTCCGGCAGCAACCAAACCTCCTGGCGACCGCTTCCAGGGTTGGCTGTGTCCTGGCCCTTTTCCATG
TGTCAAGCGTCCTCCACAGAGCCCGTGAGCGCAAGATCTATTTTGTTTTTCTATCAGCTCAAGCTCAACAAGCGAATGAC
GGGTTGTTGCGCTGCCCCGTCCGAGTGATCATTCCATGCAGCTATTTGATTGATTCGAATCCCGTTATAATCAAGTTGGT
TGTTGGCACTGCCCCTGAGACCTTGCAATGATTGTGATCTCCCCATCTCTCTTTTGCTTTTTCTTTTTCTTTTTCTTTAA
TTTTTATTATTTAAGGCTCCATCATGTATAAGAGCTACTCCGTGGGGGCGAACACTGCAGCTACCTGTCCATATCCAGAC
AATCAAATATTGCGGCTGGAAAACGAAGCTTCCCCCTTCTCTTTTCAGTGCAATACTCCTCGTCCTACCTATCTTGATTG
CGAGGTTGATTTCCTTGTGTTTGCAATTTCAAACCCATCTGAATTCCTCGTCAATTCTGCAGCGGGAATCCAATGCTGAC
AAAACATTCGAGGAAGTCGATGAACGATTTGCGCTTTTCACCACATTCTTTATTCCGATTACCATTTTTATCGTTATCCC
ACGGCATTTGTTCAAGTTCAAGTTGGGAATCTCCCGGGCAATATTTCAAAATTCTCTCGGAGAAAATACGCCTTTTCTAA
TTGCGAAACCGTGTTTCTGGAATAAAAAGGAGCGAGCGGCACTGCCGATAAGCTCTCTCATCCATTACTCGAGATAGAAA
AAATAGCAACTATACTGTTTGATGCGCCTTGATGGTTTTTAATAATGAATTTTTTTTTTTTTTTTTTTTTTTCTTGCTTT
TGGCATTTGCTCATTGGCTTCAACTTTTCTTGTTCTTCGTTTACAAACTTGATTCACCCACTACGCTCATTGCCAAACTT
GAGAGCGCCCGCTCTGCTTGCTGCGGATCACTACATGCGGTTATCATAAAGTAGATTTGACATCGAACGATGATGCTCAG
CTACTTCCACCTTACTCCGTATATGAATGATCGACCGCTAGGTGGTACTTGGCAGGTCTTGGCCACATATATTTCCTCAT
CGGGTATCAAGCTTCTTCTTTGAACTCATCATCCCTCGCGCGGAGCAAAGTCAAGCGGGACAAGGCGCACCCCCGAAACA
ACCAGCAGCGTCTGCAGACCCAAGATATTTCCCTGAACCAGTTAGTAAATATGAATCATACGGCAGGGACAATGGGCGCA
GCATCTAAGTTCCTTGTCATGGCCGGTGAAGTTGAATTTGACATGGGCGGAGCGTTATAAAAGAGCCAGAATGGCCCGGC
TCTGGCTTCCTGGACTTTCTTATTCATGGCAAACGGAGTGTTCTTTTAGAATCCCAAGATATAATTGTTTTGCCATATCA
ATACTATCATTCAGGAAATCATGTCACCTGAGCCTGAAGTACAAGAGCTATACCACTATTCTCCAAACAGAAGTGCAGCC
ATTTTCTTCACCGTGGCTTACTCAATTTCTGCAGCATTGCATGAATTGCAGCATAGGACGTCTAAACCACAGAAATTCAC
AATCCCATTGATGCTAGGCGCCATTTTTTCGGCCATAGGTTTTCTCCAGCGCTCCCTTCTCGCTTCTGGCAAGGGAGATG
TTCAATCTCTCTACACACTGTCGACGATGTTCATTCTCGGCGCTGGGCCGACGTATGCTGGTGCAGACTATTTCATCTGT
GGACGACTATTCAGCTTTGTCCCCTCTGCAGCTCCAATGTCTCCAATCAGGGTCGTCCGCACGTTTATCACCTTTGACGT
CCTGGCTGAGGTATGCGTCTGGACCGGTGCTGGCTTACTTGCTGGCGCTCATACTGACACGGCTGCTCGGTATAAAATTG
GATTGAATTTGATTCGAGCAGCCATGATTACTCAGGCATTCTTGTTCACATCGTTCGTGGCCATTTTAGCATCATTTCAT
GTCCGGGTCTGTGCACTTCGTGCGGAGTGGTCTGTTACCTCGAATGGTGGTACGGGTAGAAGGTTTATGATGGTTGTGTA
CTCTCTTTACGCATCCTCGATGTTTATTATTATACGATCCGCCTACCATATTGCAGAAACATTTGTTCCCGAAGGCCACT
CGTTTCGTACAAACGAGCAGCCTTTCCTCATATGTGAGGCATTTCTGATGTTGCTTAACACCACGATGTTCAATGCTTTC
CACCCTGGCCACATTCTCCCAATTGACTCGCGGGTATACGTAGGCATTGATGGACAGGAGAGAGCCAACGAAACAATCGA
GGGCGCTTTCACCGATTCTCGCCCTTTGCTGCAGAAGATACTAGATCCGCTTGATATCAAAGGATTGTTCTCGAGGGATA
AGAAGAGATGGTATGAACCTACGGCAGAGCTGGAAATGGATATCAATTCGACTCATCAGCTGGTTCATCATTAGAAGCTC
AGTGATAGCGAGTGGTACGGTGTCTCATCATTTGTCCACTTCATTTTGCTGTGTCTATGTATATGCCGCGTTAACTTGAG
TAATACCCACCGGGAAGTAAGATTTGGCTTGGTTAATTGAAACAGGGGACTAGAAGGAGTTTAGGTTTCTATATTTACAA
ATGGAAGCTCATGCATGATAGCTAAGTTGTCAACTGACAAAAGCTTTCTCTACATGACATAATAAATAGGAATTTAGTAA
TAGTGATTCAATTTGTTAATCTGATAGACTTTTAACAAGGAGCAAGAAAGAAACGAAAGAAAGGAAAGGGAAAGGAACAA
AAAATTGGGCACGGTAATTTTTGAAACAGAAATAGCATCATCAAATTTTGTTACTTTAGAGGAAATCCCTTGGGGAGTGT
GGGAAAGAGAGAAGAGAAAGGACACACAAAAAAAAAGACACGTGCTA

>ucsf_hc.01_1.H88.00083
GAACACTCCCATCAGCTCGCTGCACTTGTGGTGTCGTGATGCAATCTTCTACTGCCTTGTGCTCTCTTCTCTCGTAACCC
TGAAGTCCTTGTCACAATGAGATCAGCCTTCCTCTCCAAGCTTCAGACGCATGCGCCTGTGGCCCAGCCACAGGTAATAA
GCAGTGGAGCAGCCAAGGAAGCCGGTGATTTGCCCCAAGTGCAAGAGGTTGCGAGTGACGCCGAAGACCAGCTTTCAGCA
GATGCCCAAGATGGGGTACGCAAGATACCCAGGTCTGGAGCAAAGGACATCTCATCTTTGCATATGTCATGATATGGGTT
ATTACCTTCGTCGACCCAATGCAGCAGGGAATGTCCAATTCCCTTCTCCCCTATGTTACCAGTAGTTTTAGGCTGCACTC
ATTGAAGGCTTCAACCATGATTATGTCGAATATCATCGGAGGTCTTATCAAGTTACCACTTGCTAAGGTCCTTGATATCC
GGGGTCGACCACAAGGCTTCCTCATCATGGTTGGAGCACTGACGATCGGCCTTGTCATGATGGCTGCATGCAACAATTTC
AAAACCTATGCTGCTGCGCAAGCGTTCTACTGGGTAGGTAGATACAATGGGATGAGTTACACAATAAGTATTTTCATTGC
TGATACATCTGCTCTGAAAAATCGAGCCCTTATGTTTGCGTTTGTTTCGTCACCTTATATCGCTACTGTCTGGGTTGGCG
GACCACTTGCGACGGTCTTCCTGAATGGTCCTGGCTTCAGGTGGGGTTATGGTGCTTTCGCCATCATCACTCCTGCCATC
ACTTGCCCTCTGTACGCAGTGTTTGCCTGGAACTACAAAAAGGCGAAAGACGCCGGGTTGCTATCTGAAAAAACACATAG
TCGCACATTCACCCAATCGCTCAAACACTATTTCATCGAATTCGATATTATCGGGATAATTCTCCTAGCTTGCGGGTTGG
CTTTGTTTCTCCTCCCATTCAGCCTTTATTCTTACCAGAAGGATCAATGGAGATCAAGTCTAGTCATCAGCATGATCATC
GTGGGTGGTCTCCTCCTTTTCGATCGAACTGTGTTGGGCGCCTGTATTCTTGCTGCAAGTTTGTTTGTCAGCTTCTACAT
CTGGGATAGCTATTTTTCATCTTTCCTCCAAATCGTCAACGACTTGTCAATCACCCAGGCCAGCTATATCGTGAACATAT
ATAGCATCGGCGCGTGCTTTTGGTCCATCATCGTAGGAATCTTAGTGCGATGGAGTGGGCGCTTTAAATGGCTTGCCCTC
TATTTCGGTGTGCCTCTTACCATTCTCGGCGTAGGCCTCATGATCACTTTCCGCCAGCTGGATGTCAATATCGGATATAT
CATCATGTGCCAAATTTTTATCGCCTTTGCTGGTGGAACGTGCGTCATAACAGAGCAAATGGCTGTTATGGCCGCTACAT
CTCATCAATATGTCGCCGTCGTTCTCGCAGTTGAATCCATGTTTGCAAACATCGGCGGCGCAATCGGTCAAACCGTTGCC
GCTGCAATCTGGACCGGAGTATTCCTCCAAAGATTAGCTGAGTACCTACCTGACGAGGCCAACGCCAACGCCACCCTCAT
ATACGGAGATCTTACGGTACAAAAATCGTATCCAGTTGGAAGCCTTGAAAGAATTGCCATTAACAGAGCCTATGGTGATG
GGCAAAAATATATCCTTATAGGAGGTACTGCGATTCTGGCTGTCGGCCTTGGAGCTACCATGATGTGGAGGGATATCAAG
GTCAAGGACTTCAAGCAAGTCAAGGACCTTGTTGTTTAAGCCGACTTGGGTGCGATTTCCTGATTGAATTGCGCATGTAA
CTGGCGTTATGCCGACAACATACTTTTGTCCTATTTTGGCCTATGAACACAGTTGAATGAACTTTACAAAATTGGCGGTT
ATTTTTATTTTGCTTGGCAAAGAGTATCAAAAACATTCTCCCTCACTTTCCGGGCTCCGCCGTCTCATCACGATTTCATT
ATATCGAGTTCTTGGA

>ucsf_hc.01_1.H88.00084
ATGTTTCTGCAAAAGGCAAATTGCAGAAATAGATATGTTCCTGCTTCTTCTATCATTATTTCTCTCGAATCTTAATGTTG
AAAATTTCAGTGGGGTTCGGTTCTAGCGATGACCAGTGCTCTTCGAGGTTATTCCGCTGATTTAAGTTGAAATCAAGTTA
TTTATATCGCAAAACGACACCTATCAGCTCCCTCTAACGAATTTTCTCACACTCAATGGCAAAGTCTACCGCATAAGATA
ATGTTATTTTGTGTGTGTGTGTGTGTGATAGCAACGAAGGGAAAATCGAAGATCGAAAATCAAAAACCAAACCCACGAAA
GAAGATATTAAGAGATAGTAAAATGAATCTAATCGACCTGCCTGCGACCATTTCTGATATCACCCCAGTCTACGATGTCT
ATTTTGCTGTGTTAAAGGGCTATTCCTGCGGGGCATGCATGTCGAAATACGCAAGGCGCATACAGCCAGCACACTGCAAT
GGTGGCACGGCACCGCGGTAGCCCATACATTTAAGTGTGCAGATACCGATACCGGAAGAATTTGAATGGTTGGCATGGCA
GTATGGGAGGTCCACTGGCGCGGAGAGGCTGACGGATGGCGGAAGAACCCAACCGTCGCGTGGCTGCAAGGACCGGAGAA
GGAGGGGGCAGAAAAAGCTTTTTGGGCCATCTGGGAAGTGGGGGACAAGTGGCTGCGTGGGGAGGAAATATGTTTGTGAT
TGAACCCACTCCCCCCTCCCTTTTTTCTCCACTTCTCGTTTGAGGAACCAACCCACGTTTTTAAGAGGAATGCTCAGAAA
CTAGCTCACTCTACCTACCAGATTGCTCAATCATCGCAGTGCACCCGGGGCACCAAAAACGTGGCATTGGCCAATTGCTG
ATAGACTGGGGTTTGGACGTCGGCGAGAAGCTGCAGGTGCCAGTGTACCTCGAATCCACCCGAGCTGGACTGGTATTCTA
CACGAAACTTGGGTTCGAGAAGCTGTCTCGGGGCGCTGTGGTGAAAGCCGAAGTGACTCACGTGGCCTCCGACTTCGAGC
TTCCTGTGACGGTCAAGATGCCTTCAGCGGCACGACGAATGGGCTTTGAAGGATAGGCGGCGAACGGATATCAGCCTTTC
GGCTGAGGTTTGACGACTTGCTGTTTGATGTTTCGGACAAGGTGGATTTTTGAGGTAAAAAGCAAATCCTGTTTGTATTG
CATGTTGTACTGTATAAATCTTATTAATAATAAGAATAAAGAAGCACCTTCGTTTATACAATATAGTATAATATATTAAT
TCTGGTTGGGTGA

>ucsf_hc.01_1.H88.00085
ACCATGACTTGTTCCTGTGGCGCCCGGGTGCTCGTGGAAATATTGACCGGTCTTCTATCCCTAAAGAATCAACCCCCCCG
GCACGTAATATATAAATTTCTTATCGATATCGGTTGTAAATATTGATTAATTGACCTCAGACGAGCGGACTATCCATAAA
ATCAGTCCTCCTGAAGGCGAGGGAGAATTCACCAGGAATTACATACTCGGGCCGAAATACATTATAAAGGCAATCGAGAT
TTTCTCGACGATGCCAATCACAATTCCACCCTTCGAATATGCGCCAGTGAAGACTACATGGCTGAAGCGTGATGTACTTC
TTTTCGCTCACTCAATTGGCTGCAAAGCGGGGGATGAGCTTCACTTTCTTTATGAACTACACCCAAAATTCCAAGTCTTT
CCCACGTATCCCATTGTGCTAACCTTCAAACACGCTGACACCGACATTGTGGACTTCCTCGCGCGAAATGCAGCACGGAC
TCTCCCTCCGGGCTGCCCGGTGTTAGACTGGAGCGTAGCTGTCGATGGGAGACGACGAATGGAGTTCCTATGTCCACTAC
CGCCATCTAGTGAGGGGAAGACGTGGGATATCCACACCAAAGTTCTGGGGGTGTTCGATAAGGGAGCGGGAAAAGGAACA
GTGATGGAGATGGAACATGTGCTGAAGCAGCGGGAGAGCGGCCAGGTGTATACGCGCGCTTGGGAGAGTGTTTTCTTCAA
GGGGACTGGCGGTTGGGGTGGGGAGCGAGGTCCGAAAATGAACGAGCATGTTCCTTCAACTCCAGCAAGACGGCCAGATG
CAGTGTCAAGTTTCCATTCAAATGCAGAATCTGCACATTTGTACAGGCTTAACGGCGATTATAATCCCCTTCATGCTACC
CCTGAGCCAGGGAAATCTCTGGGGTATGGTGGGACCATCATGCATGGACTATACAGCTGGAATATCACAGCACGGGCTGT
GTTATCTCAGTTTGGTGGAAGCGAGGGTCGGCGTTTGCGTGACTTTGAGGCGATGTTTTCCTCACCCGTTAAACCCGGGG
ATAAACTGGATATCCTCATGTGGGATATGGGCGTGTGCAAAAGAGCGACATCTGCAGTCCGGAACGACGAAAGCTTGCAA
GAGGTGCGATTTATGGTGAAAGTTGGTGATAGGGTTGTATTGTCAAATGGAAAGGCTTTGTTGAAATGTGAAGATGAGGG
TGTTAAGGCTAAATTGTAGATGTATAAATAACCAAGGAGAAAAACAGGATAACAGGGATCAACAGACGAAGAGAATACAT
ATCTATATAGAACACAAGACACTCCACATAAGAACGAAAATTGCTCAGATTCATCCAGCCACCGCTTTTTAGGGTGCTAA
TAATCAACACCTCCAAACACAAAAAAAAGGAAGAAAGTGGCGAAGTTCGAGCGGCTGAAATTATCAATAATGCACAATAT
AGTTTGGCGCTTACAATTGAAGGATCGCAGGGTATTTTTGGTCTCCGCCCCTCTCTTCTGACATAGAAAAACATAAAACA
TATCAATGCCTTGATGGAAATTTTTATTCAAAAGCATAGCTAGCCGAACCTCTTTTACAAGGGCCAATGCACTCCCAGTC
TTTTAGAGTCGTGCATGATCTTCAGCGCGCTTACTGCTTGCAAGGATGGAATCAAGCAGTTCGCTACTACGCACCGCAAG
GATAGATAGGAGACTATCACTCAGACCATGGCTGCTTTCACAACACCCCTGGAGCCA

>ucsf_hc.01_1.H88.00086
CACAGCCAACACGGCAGCTATTCTCCCCCTCGGCAAGGTTTGTTGGAGACTAGCACCTCAATCCAGTGTTCCGTTCTCGG
TGGCCTGATATCGGCTTGCTTAGGATGTCAATCTATGGTTCTCACTGCACTGTTTCGGGGGCCAAATTTTGCAAAACTAG
GATTTCCATTACCGTCTCCTAGCCGGACAATGGAGCCAGGAACCCGGTGGTGATGCGACCAGCAAGTGGAGTGGCCTTTT
GTTGGGAAACATTTGCGTATTCTCTCCTTGAATCTCCAAGAAGACCATGGCAGTCAACTAGGCTAGCGGTGTGTTCTCAC
TTTCACAAGAATCCTCATAAGTTTTGGTGTTCCCAACTGTCACTTGCTGCTATCCAAAGTTTCTCTCCTTGCCTCTCGCC
CTCAGTGAGCTTTCATCATTATCATTCGCTCCCTCACATCAAGTCTTTACATCGTCGTTGTCGTCCTCAATACCTCCATG
GAGACGGTACTCAAAAACGATTGTTCCCACTGCCAGGAATCGGTGATCTTGCGAGAGAACGGCAGTGCGGGGAGGAGTTC
AAATACCGGCATTCAGCATGATATAATTTGCGTTGGGTTTGGCCCTGCAGCCCTCGCCATAGCAATTGCTATGCGGGACC
GCGGGATTCAGCGTCGCGTTCGTTTCTTGGAGAGGCAGCCAGAATTTGGCTGGCACACGGGCATGCTGCTACCCGGGAGC
AAAATGCAAATTACTTTCATCAAGGACCTGGCGACTATACGCAACCCTCGTTCTCACTTCACCTTCCTCAACTACTTGCA
CCAGAAGGACCGTCTCGTTCATTTCACCAACCTCTCCACCCATTTACCTTTCCGTGAAGAATTTAACGATTACATGAAAT
GGTGCGCCTCGCATTTCAACGATTGGGTCCAGTATAGCCAGGAAGTACTCAGCGTTACTGCAGTGGAGTCTACCCCTGGA
CGGCCCGCTGAATATTTCAAACTGATATCCCGTGATGTGCGTTCTGGGGAGCTCAGAGAATTGTCTGCTAATCACATCAT
CGTGGCTAGTGGAGGAGAACCAGCCATTCCTCCAATACTTTCTACGCAACACCTACCCAAGACTGTTATCCATTCCTCTA
CTTACCTCGGTTCTGTACATCATCTTCTCCAAGAAAGAAATGGTTCCTACCGTTTTGCCGTTGTTGGTGGTGGCCAGAGT
GCAGTGGAGATTTCTGAAGATATACAATCAAGATACGCAAATTCGAAAGTCACTCTTGTGACGAAAGCTTCGGCCTTGAA
GCCCAGTGACGACAGCCCATTTGTCAATGAAATTTTCGACCCAAGCAGTGTCGATAAGTTTTATTCTTTAGACCACTCAG
CACGCCAACAGACACTTCTCGAGAACAAAGCAACCAACTATGGTGTTGTTCGGTTACCACTTCTGGAATCAGTATATGAG
AAGTTATATCGTCAGAAGTTCCTGGAGCCCAACCCTGCTAAGTGGCCATTTCGCCTGGTTACTGGCCGTGAGGTAATGGG
CCTGAAAGAACTCCCAAACAACCAGATAGAACTTCAGCTCAAGGACACCCTATCTGGGCGTGTTGAAAGCTCAGCCGAGG
TATATGACCTAGTGATTCTTGCCACAGGATATACGCGTAACCCAATAGCCACCATGCTCAAACCCTTGGAGCAAATTGTT
GAGGCTCCAGCAGATGGGAAGACGTATTGCACAGATCGGGACTATCGATTGCGCTTTCGCCAGGGGAAAGTCAAACGTGA
TGCTGGCATCTGGCTCCAGGGGTGTTGTGAAAGCAGCCATGGTCTGAGTGATAGTCTCCTATCTATCCTTGCGGTGCGTA
GTAGCGAACTGCTTGATTCCATCCTTGCAAGCAGTAAGCGCGCTGAAGATCATGCACGACTCTAAAAGACTGGGAGTGCA
TTGGCCCTTGTAAAAGAGGTTCGGCTAGCTATGCTTTTGAATAAAAATTTCCATCAAGGCATTGATATGTTTTATGTTTT
TCTATGTCAGAAGAGAGGGGCGGAGACCAAAAATACCCTGCGATCCTTCAATTGTAAGCGCCAAACTATATTGTGCATTA
TTGATAATTTCAGCCGCTCGAACTTCGCCACTTTCTTCCTTTTTTTTGTGTTTGGAGGTGTTGATTATTAGCACCCTAAA
AAGCGGTGGCTGGATGAATCTGAGCAATTTTCGTTCTTATGTGGAGTGTCTTGTGTTCTATATAGATATGTATTCTCTTC
GTCTGTTGATCCCTGTTATCCTGTTTTTCTCCTTGGTTATTTATACATCTACAATTTAGCCTTAACACCCTCATCTTCAC
ATTTCAACAAAGCCTTTCCATTTGACAATACAACCCTATCACCAACTTTCACCATAAATCGCACCTCTTGCAAGCTTTCG
TCGTTCCGGACTGCAGATGTCGCTCTTTTGCACACGCCCATATCCCACATGAGGATATCCAGTTTATCCCCGGGTTTAAC
GGGTGAGGAAAACATCGCCTCAAAGTCACGCAAACGCCGACCCTCGCTTCCACCAAACTGAGATAACACAGCCCGTGCTG
TGATATTCCAGCTGTATAGTCCATGCATGATGGTCCCACCATACCCCAGAGATTTCCCTGGCTCAGGGGTAGCATGAAGG
GGATTATAATCGCCGTTAAGCCTGTACAAATGTGCAGATTCTGCATTTGAATGGAAACTTGACACTGCATCTGGCCGTCT
TGCTGGAGTTGAAGGAACATGCTCGTTCATTTTCGGACCTGTATGTTAAATCAGTAAGGGCAAGGCTTCCTGTCTTCCAA
TGAAAGAAAGAAGCAGCAGAATGGCGTCGTTTACCTCGCTCCCCACCCCAACCGCCAGTCCCCTTGAAGAAAACACTCTC
CCAAGCGCGCGTATACACCTGGCCGCTCTCCCGCTGCTTCAGCACATGTTCCATCTCCATCACTGTTCCTTTTCCCGCTC
CCTTATCGAACACCCCCAGAACTTTGGTGTGGATATCCCACGTCTTCCCCTCACTAGATGGCGGTAGTGGACATAGGAAC
TCCATTCGTCGTCTCCCATCGACAGCTACGCTCCAGTCTAACACCGGGCAGCCCGGAGGGAGAGTCCGTGCTGCATTTCG
CGCGAGGAAGTCCACAATGTCGGTGTCAGCGTGTTTGAAGGCTGGTATTGGGTTTTTGGTAATCAGTACTTTTGCAAATA
TGTGCAGAGGAATAGAAAGATGCCCGTACTTAGCACAATGGGATACGTGGGAAAGACTTGGAATTTTGGGTGTAGTTCCT
GAGAGCAAAAATTAGCAACCAAGGACGGCGATATTCTCTTTTCTAACTCTAATATACTCCGT

>ucsf_hc.01_1.H88.00087
CATTTTTTATTTTTTCCGGTAGAGAAAATTGAAAACGTAATATTTGTGCGTATTTCCCACGCAGAGTAGCGACATCGGAA
TGTTGTTGGCAAGGTTTCCGAATCCACCACGCCAGCTGCATGGGATGGCTCGATGGCTCGTACTACTTCATACGGCCTCC
GGAGGATGTTTTAGCAAGAAAAGACGATGTTATATGTCCGGTTTATCGTAGTGAAACACTGCTGTTGAGCATTGGAAGAC
TTAGTGTCAAGTTGTCAAAGCAAAGTATCGAGAATGGCCACAATATCAAATGAAACCCCTCTCTGGAGGCTGCAACAAAC
ATTAAATCACATCCTGCCACAATCCGTTCGCAAAAATGAAAAACGCCTCGCGGTCGTTCACGGACCTACCCAGCCTGCTC
TTTGGGAGATGACCTTGGGCGAATTGCTGGAGTTCCAGTGTTTGCGGTATCGCGATCTAGAGGCTGTCGTTGTCCCCTGG
ACCGGGGCGCGATGGACGTATGGACAACTTGAGAACGAAAGCAGTCACCTTGCCCGTGGCCTCTTAGCAAAAGGGATCCA
TCGTGGGGATAGAATTGGGGTGATGGCGGGCAACTGTGAAGAATATGTGTCACTCTTTTTCGCCGCTGCCCGTGTTGGCG
CTATCTTAGTTCTCATCAACAACACCTATACGCATGCTGAGTTGAAGTATGCTCTTAGCCACACAGCTTGCAAGTTGCTC
TTCATTGTTCCTCGAATCGGCCGGCATGATCTTAAGAATGCATTGGAGGATCTTCACTCGCCCGATATATCAAAACGACT
TCCAAATCTTAATGAAACGGTGATGATTCAAGGTTCCTTTAAAAGCTTTGGAACGTATAAAGATGTTATTCTTGCCGGCA
ACGTTGTCCCGTTAAGCGCAGTCCAGCGGCGGCAGGACACTCTATCGCCATTCGATGTCTGTAATCTGCAATTTACGAGT
GGCTCAACCGGGAATCCAAAAGCTTCAATGCTAACACATCACAATTTAATCAACAACTCGCGCTTCATCGGTGATCGGAT
GGACTTCACCGAGTACGACATACTCTGCTGTCCACCGCCGTTATTTCATTGTTTTGGGCTTGTCCTTGGTCTTCTCGCGT
GTATAACGCACGGAGCCAAGGTCGTGTATCCTGCCGAAACATTTGACCCCGAAGCCGTATTGAGAACAATATCAGACGAG
CGGTGCACAGCATTCCATGGAGTGCCCACGATGTTTGAAGCAATCCTGGCACTCCCGAGACCCGATTCGTTTGACTGCTC
ACAGCTCCGAACGGGCATCATCGCAGGTGCGCCAGTACCACGACCACTCATGAAACGGCTATGGAATGAGCTGAATATGA
CCGAGTTCACCAGCAGTTACGGGTTGACCGAAGCGTCGCCAACATGCTTCAACGCATTCACTAGCGACTCAATTGCGACC
CGACTCACAACGGTAGGCAAAGTGCTACCGCATGCTAGCGCCAAAATCATCAATCCCGAAACTGGGGAGACTGTGAAAAT
CGGAGAACGGGGAGAACTCTGTATGTCTGGCTATCAAATCCATAGAGGATACTGGGGAAATCTGGAAAAAACAGCAGAGG
CATTGATAGAAGATGAGGATGGCACGATTTGGTTGCGGACTGGCGACGAGGCGGTGTTCAATTCAGACGGGTATTGCACC
ATCACAGGGCGCTTTAAGGACATAATTATTCGTGGAGGAGAAAATATATATCCTCTCGAAATTGAAGAACGTCTCACTGC
ACACCCAGCAATCTCGCGAGCTGCAGTAGTTGGACTGCCCAATAAGCATTACGGAGAGATTGTCGGTGCATTTTTGGTAC
TCGAGCCTGGCCATGCTTGTCCACCAGACGACGAAATAAAAAATTGGACGCGGCAAACACTCGGGAGACATAAGGCTCCC
AAACACGTGTTTGTGTTTGGTTTGGATCCAAGGCTGCCGCCAGATATGCCCCAGACTGGCAGCGGGAAAATTCAAAAGCA
AGTATTGAGGGATCTGGGGAAGCGATTGGTCGGTGAAGAGTGAATAACTTGACGGAATAGAGTGCAGTTTGCCTAAATGT
AACTAATGTAACTTTACATAGACCAAAAGTAAACAAGTTTCTTCGCAGTAGAACTTATATCTAAACCTCAGACAGGTGTT
GCATTTAATGTGAATAACTTAATAAATACGATAGTTACAAGT

>ucsf_hc.01_1.H88.00088
AAACGAGGGACCTTCGCAAGGCGTCCTGCAAGCCGCAAAGGCATGGCGCCACCGTGGGATGAAGAACTTATGACTTTCCT
TGTGGTTGCGTCTGACTCCCGCATGTTCTTCTCTTTTTACTCCGTGCTTTTGCTCCGATTGTCAAAATTCGATAGTATCA
CGAAAAGGTGTTCATATCTCGTCCGGCGTGTCAGCTGTCAGTGGATTGAGAGATATTTTTGATCATTTGCTGTTAAGAAC
CGGGTCAAATCGGGAGGCTGTTATGGGCCATGTTGATTACTCCCCTGAACTGCTTCGGCTAGTTGTGGGCCATCCTCAAG
TAACCATTCTGCAAAAAAAAAAAGATCTGATAACGAGAGCAGCGTGGGGGAGTGGGGTGCGACCTGGAAAAGTTTGGGAG
CTCACGCCACTTTCCGGTAACCATGAGCAGATAGGTTCTTTTCGCGGGCTCGGGTTGGGACCGTTGGGCGGATTGTCGAC
CGAAATCTTATCAGATCAAACACTGAGCATTCAACGGAAAACTGACACAAACGGAGAATATAGCTTATCGCCCCACAGAT
GGGTAATATTGTCGCGGGTCTGTAGGATACTGGAAGTGTATTTCAGTATTATTCGTATTGCGTATCAGAATAACAGGTTC
GCAGGACTTGCTGAAACGTCCATTACCCTAGTTGAAACGCTTGGATATGAACCGTGGAGAATTCGGAGCATCATGTTGAG
GTTTCTAGCTGCAAAGCACAGGCAAGGAAGCTGGGCTTCTTTCCCCTTTCTGGGTTACGATGATTGGGGCGGTCGGCCCC
ACGACTCACTCCTGGCTTCTTTAGAACGTATTAATGGTTCGGATTGGGACTTTGCATTTTCCACCCCGTTGCATCCCACG
ATCAGTGTATACTTGAACAATTGTCATGCAACAAAATGAGCTCCTCCCGCGAGATGCGAGATTTGCCGCTTGTGCGACTT
CCGGAGCCATACAAAACAAAATATGAACTATACCAAGCTTCCTCGGGACCGAATGGCAGGATCTTCCAGCTTCGATTGTC
AAGCGACCAAAATAACGGCGCCATTTCGCCGCCAGAGCTACTGCATCACCAGATGCTCTACTTCAGCGAGTTAATTCCTG
GCCCTCAGGCTACCCTACCTGCTGAATCAGATAACACTGCTTGGGCACGGGCTTGTCGAAGTCTGGTTTCGTTTGTGACT
TGGGATGGAGAGTCGGCACCGACCGTTGGCCAAATATGGATGCTAGTCTACGCGATCTTCTCTTTGAGGCCGTCAGAAGA
ATCCTTCCGTCTTTCTCTGTCGGGGGCGCTGAAAGATCAATTATACGCCGAATGCAATGCGACGGGGCTTTCTACACGTT
TTCCAACTCCGGTTCAGCCTCAGCCGCTGTATACTACCATTGAAGATGTTGTGGTTTCCCGAGCTGCCTTCTGGCAAGGA
GCGGGTTCTCCTCTAGGAACTCGACCTCCATGGCTTGTCCCATCGATAAGCAGGAGCGCTAGAAAACTGCCGTCAGAATA
TCCAGCTTTCCCTCTTCAGTACACATTGACATCTCAACTCACAAATCGGCCGGTACATACGCAACATCCGGTCCGCCCAG
CAAAACCCGCACGCGGGGCACCGATATACAGCAGGTATATTCCGCACCTGGATGAATTTTTCGCCATGGACCATCTCGAT
TACACGAACGAAACCCATCTCCAGCTGTTCCATACTTGGCAGAATGATCCCCGAGTAGCCGTCAACTGGAAGGAGGCTGG
CACTTTGGACCAACATAGAGAATATCTGCGAAAGATCGATGAAGACCCGCACCAGATTGCCGTATTGGCACGATTTGACA
ATACCTACTTCGCGTATTTCGAGATATATTGGGCTAAGGAGGACCACATGGGCACATATTATCCCGCCCTAGATTGGGAT
CGTGGCAGACACTCGCTGGTTGGTGATGCGCGGTTCCGCGGCCCTCATCGCGCCATGGCATGGTGGACCAGTCTGATCCA
TTACATATTTCTCGACGAGCCTCGCACTACATGTGTAGTCGGGGAACCAAAGGCAACCAATGGACCGGTATTGGGCTACG
ACGCAGCGCATGGCTTCCACGTTCACAAGTGGGGAGACCTGCCGCATAAGAGATCTGCCATGGTGAGGTGCGAACGGGTG
CGGTTTTTCGAAGTCGTGAATTTTGGAAATGTGACTAGCAATGGGACGGCAAAGCCAAGCAAAAGTAAATTATAGTCTTC
GTGGTGGTTAGCTTTGAATTTGAATTCCAATGAAAATAGATTGATGTTCGATTACTTGTAACTATCGTATTTATTAAGTT
ATTCACATTAAATGCAACACCTGTCTGAGGTTTAGATATAAGTTCTACTGCGAAGAAACTTGTTTACTTTTGGTCTATGT
AAAGTTACATTAGTTACATTTAGGCA

>ucsf_hc.01_1.H88.00089
GTAAAGTACAGTGTCGGGAGCCTCCTAGAACAGCAATGGCGATCCGACAACCTTTTCGACGATGGATATCTTCAAATAAC
TTGTCGCCGGAAGCTGTGCACTACAATTTATTTCACCAAGTTCTGTCCGTTAAACCAATTTACTGGTGTGAATTATCTGA
ATTGCTCCATCCCATGAAGAGTGGTGCCAACCCCTCAGTAAAAGTTATGCAGGATGGCCGTCATAATGTTTCTTTCCTTG
ATGGAGCCTGATTTTCATTGTTTTCCGATTCCTTGCTTTGATCTTGAACTAATTCGTCTCATATACCCTGGATAAAAGCT
GGTTCTCAATGTATCTCTGCAACTATACCTCACAACGACGCCAACTACCAGACCTTTGTCGTTCTAAACGTTCCCTATGA
CTATGTATGTGTTAGTTTTCCCAAGCGCGACGTTCAAGGAGGAGCATTCTTTTTGGCCGGGGTTGGAGGGTGCTACGGAA
ACGGATCAACTTGTTTGGATACCGCAAGAGAGGTTAGACCTCATCCTGGAATAAAACCAGTCAACTCACTATTCCGAGCA
GACGGAGTAATGGACATCGGGCATGCCATCGCAATAGAGGTTCTGAGTTGAAAAAGATCGGGACTTTTCACTTCCCGACC
ACGGATCTCAAATCTATCCTGGCCCCTTGATCGTGCTGTAGGGACCGACCACGAATATTCATATTTGCAGAGTATATTGG
AGAATTGTATCACCGCCATTGGAACAATTGCCTCCTGTTATGTACGATTGCTATCGGGTATGGGACTTCTAACGGCTGAC
GGATATGCAGATATAAAAATTTTTGAAACCCGAGGTGCCTTCCGACAAGCCTAAGATATGTAATAGGTATATGGAAAGGA
TGGGTGATCATCTTGGCGAATTATGGATTGGCTTTTGTCGATTTTTTGTCGTCGATTGTTTTTCAGAAGTACAAAATGTG
GTTACGGACCTAAAATCGACGTCCATACCAACATAACCCTAACCATCGATATCATATCCTTATCGATGACGCCGCAGTAT
GCAGCTCCCGAATCGTCTCCCGATACCTCCACGGTGGTTAGAAACGATGTTCTCCAAAAGTTTTCTCCATTCTTGCTAAT
CCTTCTTAGAATGCAATTCTACGTCATCTTCGGAGACAAGCTAACGTTCATGCTCAAGATTGCTTCTGCCATTATTCCAA
CCTTGATTGCCGGTAGCTTTTTTGTAGCTTATCCGACACAAGGGACGACTTTTCTTGGTGACCATTTCGTCCCCGTCATT
TATTTGAACTTTAATGGGAATTGAGTTTGGGGCATGAATTTGAATACCAAGTTCTAGAAAATATTCCGTATGGGGCTTGG
GCATAGCAACGACAATTATCGAGGTTGATCTACAACACATGTGGTTCCACGGGAACAATTGATAGCGCGCCCTATATTGA
CCAGAAATGTGGATCTTCTCTTGGCCATATCTGAAGAGGGTTCGGGATTTTTGTTGAGTTCGGGTTCTGAATTTTCTTCA
CTTCGATGATGGCTGTTGAAAATTGAGAATCTTGGTTTTCTCAGAATTGCTTTAGTACTTCTATATTGTCAGGGCATAAA
ACCACATCTTAGTGGAGAAGGGATTGGATAAAACAATTCCGCCGTATCCTCATGAGGCAAGAAGAATTCCCCTCTCATGA
CGTCGGAAGGGAGAATGGAGAAGGACATGGGTGAATTTCAAGAGCCAAATTGGTATGGATATATCAAATTGGGTGTCTTA
CCGAGTTCTTAAATAATAGCATTTCTCAGAATCAAACAACATGTACGGTACCTCACGATGGGGAAAACTGATAAGAGAGC
AGCATAGAGAGGTTATATATGATTACCATTAAAGGACGCTTTTGAAAATATAATAGCTAAGATAATGAGATACAAATCTC
TCTGAATAGAGAATCAAGAG

>ucsf_hc.01_1.H88.00090
GATGTGACGGGCCCGAAGATGATTCAATGGTCAATGGCTGGCGAACTAGGGAAACTACTATTGAACTTTCCTGAGTAGCC
GCCTTGGCAGATTTGCAACGAGCACCTCTTCATCTTCCTTTCATTTTGGTTTTTTTTTTTTCCTGTGAACGCACCAGCCT
GAAAAAATAACACGACGGCTCCGGGGAAATATTATTCTTGAAGAATGTGATATGAACACAAATTTGTGAGAGAATATTTG
GTTTTATTCTTTATCATTTTTGAAACAGACACGAAAAAAAACTTACAAAGTCAACAAACAATCAGCTCAAGCGGTCAAGG
GCTGACATGGATTCCCAGCCCCCCAGCCCTCAGCCCCATATCCATGCTGGCTCCCACTTGTTCATCCAACTCAAACGCCC
TCAGTTACGAGCGTGTTGTTGAGCAAACTGTGCACTGGTGATATTGGGCTGAATTGACTCTGTGCTCTGTCCTTGGTTTT
GATGTCTCATGGATGTTTCTACGACTCTCGGGCTGTGGTTAATTTTTATTTTTATTATTTTTAAATTTTTTTTAAATTTT
TTTTCGAACTGCTGCGGGTAATGATGCTGATGCTTGATGCCGTGCCGTCTGTGCCTTTTCCGTTCAGCCCTGGCATCCGC
AGGACAATTGAGCACCTTGTTCGCGGTAAATGGCTGCAGCACCGCCGTAAGCAGAACTTGCTTTTCCAAGGACAAATCGA
TGGAGAGAGAATTTCCATCTTCCTTCCCCGGAATCGCTTTGCCATGTCTCGTAACACAGCTGTGGCAGATTTGAATAACC
GTAGCCACCCACAAGCACCATAGGCGATGCTCGTTTGATTTGAAATGAGCCCAGTCACAACGCTGTATACTTGCAGAGAT
ATATATTCATGATGGCGCTGATGGTTGCAGGGCTTACTCCCTACATACAGCGGTGATGGCTGCAAAAGTCTGTGCTTGCC
GCTTGGGGAGTCTCTTCTTTCTTGGAACACAGACAGTACATGCACGTGCGTGTATCAGCGAGGGTACCACCACGCCAATT
TAGTATGAGAGAGTACCTGCTTCTGTTGGTCTTGTTTGTCTTAGAGGTACTCCCTCATACTAAATCAGCATGGTGGTACA
AAGTGGTCAAGAAAATGGTGAACTCGGTTGCAGCAGTAGGTCAGCCCCGACAGGAGTTGGAGTTAGTTTATGGGGGTCGA
TTCCTAAAACTTGGCGGTCACGCTAGGGTCAGTACGCTATGGTCCGTTTATGGCTCTTTATTATTTATCATGTCTGAGTC
TCTCTGCCATTTTAAGTATCTCTTATTTTTGCCTTAATTTTTTTCGATTTTCAATTTCTAATTCCTTTACAGTCCATCTT
GCGCAATCAAAGGCATATCAGGAAGATCAAATGTGATCCAAAAAAGAAGAAGGCCTCATCCAATATAATGGGCCAGCTGA
GTTTTTCTGATGCATTAGGAGAGAAATGTCGCGAGGTCCAGACTGTCGGTATTCAGTCGAGGAGACGGGGTCTCGACTTG
TTTACTTTCAGGAAACTGCTCTCGGGATATAGTGGGAGCTTTGCCAATTGAGACTGCGGGTGAGCAGCCGTTGCTGTTCC
TTCCATACCACACTGTAAGCCTGTTTTTTGCAACACTAGTTGACGACATGGTGTCATTTTCCCTGTTCTTAACATTGAAG
AAGTATCGTCTTCTGTTATGAGATATGTATCCTGGCACAAATCCGGGCATACGTCTACCAATGATACGTATTTCCCCCGT
GTTGCATAGCCAATGGAGTGTCCATGGCCGATCATGGCCCTTGAAGTCGAGGCCTGTCATATAGGTGATGGAAAAAATTT
GCGGGCGCCGCGAATTCCATTCTTCAGATTCTTGATGGAGATTTTTCTACAATCACATGGGAGGATGGGAGGCCAGAATG
CGTGCCTTTCATTATACCTATGAACCGTGACGAGAAAGGTCTTTCCGGTCAGCCTACACAAGGGTGTACATCCACGACTA
GGACGGGCACATCAAAGGAGAATAGTAACACTGGTCGCTGTTCCTTTATGAACAGTGCAATTCTTATCACTTGATTCTTA
ATGTGAATAAGTGTTGGTACTATTTTACTGCTCGATGCTTGATAGAGATATCAGCGTCCCCGGATCCAGCTGACGAAGCG
TTCAATTATTCGTTCGTTGAGCTATCAAGGGCTTTGCTAAATCCCCCATCGCAGATATACGGCAACAATCGCAATTTTCT
ACTCTCGGTTCGAGCGCCGCAGACCAAACATATGAGGAGCTCCGATTGTTTCCTCGCAGGCACATAGGGACTAATCATTA
GGATCCATCCATACCTCTCAAAACGAATGAAGAAGGATTGACGGTTCTTCCGGCTGCTGAGGTTTTTCGTTCTTTTCAGA
CATTCATTTGGTTGATATCTACTAATACTGAAAGCCGTGTCTTGTCATATTACTTTTTGAGGCTTAGGCG

>ucsf_hc.01_1.H88.00091
ACAGCCTATCACTTGTCCAAAACCTGCTCCGTCTGGCAACCAACTCACCAGTCAGTGCCAGTTCACCCAGTTCACCCAGT
CCCCGTCTCTCCAATCGTCTGCTGCCAATCCTCCAGATTCCCAGCGAACCCTTGGAAGTTCTCTGGCTGTTCTGGTCACG
TTGCGACGCTCCGATTTGCCCGTCTTCCTGCCGCTGTCACCGAGGGTGTCTGCCTGCGCGTCTATTTCTTCCACTTCTGT
TGTCCTGAAAGTTCTTGCTTGCGTTATTGCCACGAAACGCCACTGCTGCCACTGCCCCAAGGACCATTACATCGATTACG
ACCCTGTTGTTATTTCTTATTCTATTGCTCTCATCCGCCCATTGCCAGCTGGCTTCCGATCCTCTGAAACCCGCCCCCAA
AGATTATCATCAGAACAATACTGAGAATACGGAGGATCCTGAGAAACAACTTGCAATTGAGACAGACATCCTCTTATTTT
TTTATTTAACCGACCGGTTCGCGTGTATATAGGTTCATATTCATTGCTCTTGCGACAAAAACTCTTGTGAAGAAAAATAT
AGTACCGCCCAACCCCCGAAAGTAAAGGAAGAAAAAAATTGGAAAAAGAAACGAAACGAAAACAAGACCGACCACCGCTG
TTGACAACACATCAACGCGCCTTTCTGTCACCCACCTTGCCTTCCCCCCCCGGCTTCCTGCATCAGAGCCCAACCACGTC
TTCGCTGCGACTGCGCTGTTCAACCGTCGCTCAAAAAGGACCATTATTATAATCCTTCCATATTACCTGTTCCTCAAATC
CCTCTTTTTTTTCATTTTTCCAGAATCGGGCCTTGGTCCGTCATCGCGTTCGAAAAACTTTTGCTCGATTGTGTCAACCA
ACGGGAGGACAAGGAAGGGAGAAAAAAACTTTGTGCGTTGAAGCGTGTGCACACTCACAGCCGATCGCTCATTTGGCGCC
GACCGCTCGTATTGGTCTGTTTGCTCTCTCCCAACCGGACCTAAACCCAGTGACCATCCACCGCTGCATTAGGTGCTGAC
GCGACCGAAAAGGCTGCAGATTCCCCATCCCAGCAGTATCAAATCATTTGTTCGCGCTTCCTCTCTCGAGCACTTCAAAC
ATAACCCTCGATTCTCGCCGGCCCCGTTCCGCGTCCTACCCTATCCTGTCCGCCATCCATCCCATCCTATCCCTCGATCG
GAAAGTAGTTGCTGGCCTTCCCTCCCCTTTCACCCAAGAAAAATAATAAATTCCTGGCTTGCGACTCCATTGGTGCGCTT
CCCAACGCATTTGCCGCTGGTTTAGACCAGGCAGATACTTGCGCTGCCGGAATCTCAGCTCCTCGTTCGCTGGTTCGGTT
AAATAAAAAAAAATATTGAAAAGGGAAAAAAGGGTCATACACCAACCAGCGCGTCAATCATGGAGTATCCCCCTCAATAC
CAACAACCTCACAATCAGCACCCACATGCATCCTCACACATGCCTCCATACCAATCCTCAACTGGTAATACTGGCCCGCC
GGTCGGGTCTATCACGTCCCCCACAAACCCTCAACCGCACATGCAACACCCCCATTCAAACCACCAGGCTTCTCCAATCC
TCCCTTCACAATCACATTACCAACAAACACAAAGTGCGCCCAGCCAGGTACACCAGCAGATGAACTTCCCTCAACAGTAC
GCTCCACTCCCACAAACGTATGGAATTTCTCCTACCCAAGCCGCTGCTGCCGCTGCCGCGATGGCCACTGCCGCTGCCTC
GGGTCATCAATTCTACCAACCGTTGCATCAAGACTCAATGGGCGGTGGATTGCCACCAGGCGCTCGGGGTTCACCAAGGT
TACCATCTTCTCAGGTGAAAAATGAACGACATCCAAGATCGCCACCACAGGTACCCGGCCAAATGGCACCGCTCTCCAAC
CAAGTGCAAATGCCGCAAAACGCGTCGATACAACAGCAGCAACAACCATCATCACAACAACAGCCACAACAACAGCAGCA
GCAGCAACAACAACGTCGCATGAGCCAACAGATCAGCAGCCCCCATGTACAAAACGCCCAACCCGCCCTCAACCATAGCC
ACAACCACACCATGCAACGACCCCCACCGGGCCCCTCACCAATGTCCGCCCCGCCTCAGCATCCTCAGCATCCTCAACAC
CCGCAACATGCGCAGCACCCCCCACCGCCACAGCAGCAACAGCAACCCCCCCAACCTTCCCAAGACCTCGTCACCACGAC
CTCCACCTCCGCTCCTTCCGCCCCACCTGCTGAAGAATCACCTCTTTATGTCAATGCCAAGCAATTTCACCGCATCCTCA
AGCGGCGCGTCGCGCGACAAAAGCTTGAAGACCAACTTCGCCTCACCTCCAAGGGCCGCAAGCCCTACCTCCACGAGTCA
CGACACAACCACGCCATGCGCCGGCCGCGCGGACCAGGTGGCCGATTCCTGACAGCCGAGGAAGTAGCGCAGATGGAGAA
GAACGCCGCGCTAGGCGTTACCGGGATTGAGAATTTGCCGAATCATGGAAATAATAACAATAAGAACAATAACTCCGCTG
GTGTTGGTGGGACCAAAGGGAATTCACATCCGCAAGTTCATTCGCACGCATCTGCGCAGAATGTGTCACCGGGGCAGAAG
CGGAAGGCGGCGGCTGCTTTGAGTGGGAATGTGCAGCATGGTGGTGCCCATGGGGGAAAGAAGTCGAAGACAAGCGGTGC
TGGTACCGGTGCAGTTCAAAGGAGACCGAGTACGAGTGTGGATAGTGATGGAGATGTGGATGATGACGGGTAGATACATG
TGGTCATATCGTTCTTCTAATCTCCATATATGAAAAAGTGAGGAAATACGAGATGCAATTGGTAACTAAGAAGGAAAAAA
ATGAGGAAAACCAGGACGATAGCTTTGGGGCAGGAATATGAAGTCATCTCTATAGGTTGCAGTGCTGCCATGTTTGACTT
GTCTTGCCTTGCTTTTCTGTTGCTGATTCATACCAGTTTGCGTCCCTGCTTACGCCGCGTGCTGTTTTTATGCTGGTGTA
TATGATCCTCGCCGCGTTAATTGCTCCTGTTGTTGTTCTGTTTTGTCCTACCAGTTCGGCTCTAAGAATGTCTCGCTTGC
CTTCAACCTACTACATGTTTATGCCCTCTCCTCTTGAGGTTCGACCGTTTATCAATGCCCTTGGGGAATTGTGACAAGTT
CGTATCTCTTCCATTTCCCCTTTATTTTATTTTGTTGTTACTTTCCCCTCTTTCTTTCCAGTTTTTCATCCACCTAGCCA
ATATCCTTCTCTGTTCTGTTGTCTCTTTCTGTCGTGCCTTTTTTATATTCACCGACTCTTGGAAATTTTACGATGGTCCT
TGTCTCATGCACCTGTCTCAGTCGTTGGCTCTGGGCTTCGGCTTTTGTGTCTGTGCTCTGCTGCATTTTAGTTTGCTTGA
GTCTTAGCTTACGTCTTTCGTTCAATCGCCTTGATCCCTTTTTACCACTGTCTATATTCATTTGCTCTGGATCGGTTGGG
GTGTTTATTTATGTGATTATATTTTTCATTTCTTATTCCTCCTCACGTCGTCGATTTCTCCTCGCTCGCCTGATCACAAA
ACCGCAACTCCTCTCCTCCGTCGATATCAAAAGCCCCGTAGTCAACTCACATCCCATTGTTATTATTTTCCAAGTCCACA
TTCAGTCTGATTTCAACTTGATTTTCCTCTCTACGATTTTAAATTTCGAATTTTTTTATCTTCCTATCCATATACACTTC
CAAATAGGCCCCATGCCTGATAACGCTTCGATGCGTGATTTTTTTTTCCGTGTCTATTTTCCAATTACTTTACTTATTAT
TTACATATTTTATTATTACTATATTATTTATTATTACAGCTATATATATCGATTTTTGGCTGGCTCTTTTTTACACGCTT
TTTATTTTTAACCTTTATGCTAAAAATCCATGTTTTAACATCGCATCCCATCCCATCCCATCCCTTCTCATCCTTTTCTT
CTTCTCTTGAGAGGTGTGATTGAGCTTTATAGGGCTGTGAAGCGTGAACAGGAGCTTCACCGGGAAATCCTTGCTTTCTC
AATCTCGCATGATCATACTACAGTGAGAATCTACGGCCACTATGCCCTAATCAAAGAAAAGCAGACTACCTTCTACCGCC
GCCCGATTCGCAAGTTTGATTTCACAGAACAAGATGGCAAAGAGAGATGGACGGCATACAGATTCACCAGGAACATCTAC
GATATATGGATGCCAACCCACTTGAAAAGAATACACTCGGCAATTGATCAGATACCCCCTCTACTGGATCTTGATGTCTC
CCAGATGGAACTTCAGTTCTCTCAGCGGTCAAATGCTGAATCCTTTGAGGATGACGACCGCCAATCAAGCTTCATCGGTT
CAGCAGATATCACCCCATCTACCTCCTTCACTCAGTACAAAGTCAATTGAAAGGAACAAGCTGCAACAATGAATCTATCC
TGGAAAGTAGACAATACCTTATGATTCTCCAAGCTCTGTATACATCTCAATTCAGTCAGAGATTATAATTTCCAAGACCC
CTCTTCATCTGAGCCATCCACCACCTCTGAACCACCTCCATATTTGACACAGATAAAAATAGATATGCTAGTTGACAGAA
CAGAGCCCCACCACACCACAGACAAAATGACAGATAATGTTACTGAGATGTACAATGCCAATGAGAGTGTCTTTCTTTGT
TTAACCACACATCTCTTAGATTTTGAAATTTGCAACTCTCTAGAACAGCATGTCCATGAGCAAGTGGTCTGATTCAACCC
AGATTTTGCATCATACACAGCAAGAGTGAACCAAGCCCACCTCCTCCAAGCAATGAAGACCCAGTTCCTATCGAAGCATG
AAGCAGAGCACTACGCCGCCCTGCGAACCTGGCGAATTAATCAACGCCGCTGGGAGGTAGAAGTTTTTGAACCCCCGCCT
GTATCTTAGAAGAGCAAGCTTAATTGAACC

>ucsf_hc.01_1.H88.00092
GCCCTTCGATCTTGAGTCCTCGTATATAATATCCTTGTTCACTGTCATCCCTTTTAGATGACGTTGGTTGTTTACGCGCT
TCGAATCCATCCACAGCGCGCCATATCGCCCGGCTGATATTCCCCTCGCACTCCTATCGGCATCGAGGTTAATTTGGATC
ACGTTCCCCCGGCTTCCGGTTACATATATATGGCCCCGCTTTTTCTTAAACTTCTCACCATCTGTCTTCGATTTCGTCTG
ATCATTTTGGTGCCAACGGCTGTTACGTCTCGGAAAATTTAGACTGATTCGAATTGCTGATATTGGAGGAGGTGGAGAGA
AGAGGGACTGAGTGCATGGGGCACGGGTGAAGATGGCTCCAGGCGGAGGAGGAAATATTAAGGTGGTGGTGAGAGTGCGG
CCTTTCAATGGCCGAGAGCTCGACCGTAAAGCAAAATGTATCGTTCAAATGAAAGGCTCGCAGACCGTACTTACGCCGCC
ACCCGGAGCAGAAGAAAAATCACGGAAAGGCGCGAAGCAAGGGGGTGCAGCTGTTGAAGGCCCGAAAGTGTTCGCATTCG
ATAAATCTTACTGGTCGTTTAACCGCAGCGACCCGCATTTCGCCGGCCAGGATGACCTTTTTGAAGATCTCGGTAAACCG
TTGCTGGACAATGCGTTTCAAGGATATAATAACTGTATTTTTGCGTACGGCCAAACTGGATCTGGCAAGTCGTATTCCAT
GATGGGGTACGGCGAAGAAGCGGGCGTTATCCCCAAGATTTGCAAGGATATGTTCTTGAGGATCTCTGCGCTTCAGTCCG
CGGATAAAAATCTTACGTGTACGGTGGAGGTGTCGTATCTCGAGATTTACAACGAGAGGGTCAGGGATTTGCTTAACCCC
ACAACCAAGGGCAACCTTAAAGTTCGAGAGCATCCTTCAACGGGGCCCTACGTTGAAGATTTGGCGAAGCTGGTGGTTCG
CTCTTTCCAGGAAATCGAGAATTTGATGGACGAGGGTAACAAGGCGCGAACCGTCGCGGCCACAAATATGAACGAGACGT
CCAGTCGATCACACGCCGTTTTTACCCTTACAGTGACACAAAAGCGCCACGACACGGAGACAACCATGGATACGGAAAAG
GTCTCTCGTATTAGTTTGGTCGACTTGGCCGGTTCAGAGAGAGCTACTTCCACTGGCGCAACTGGCGCGCGTCTCAAGGA
GGGTGCGGAGATCAATCGCTCACTCTCTACTCTTGGTCGTGTCATTGCAGCTTTGGCTGATTTGTCCGCTGGGAAAAAGA
AAAGCGCCTCGATGGTGCCATACCGTGACTCCGTTTTGACGTGGCTTCTGAAGGATTCTCTGGGAGGTAACTCCATGACT
GCTATGATCGCGGCAATCTCACCAGCCGATATCAATTACGATGAGACGCTAAGTACGCTGCGTTACGCTGATTCCGCCAA
GAGGATCAAGAATCATGCTGTGGTTAACGAGGATCCTAATGCAAGGATGATCCGGGAACTCAAGGAGGAGCTGGCGCAGC
TTAGGGGCAAGCTTGGTGGAGGGGCGGTTGCTGGAAGCGCTGTCGGCGGCGGTCTCGCTGAAGAAGTTTATCCACCTGGT
ACTCCGCTCGATCAACAGATGGTATCCATCGCCCAGGCCGACGGGTCGATTAAAAAAGTCAGCAAGGCAGAGATCGTTGA
GCAACTGAACCAGAGCGAGAAACTTTACAAAGATCTCAACCAGACTTGGGAGGAGAAGTTGCAGAAAACCGAGGAAATTC
ATAAAGAACGTGAAGCGGCGCTGGAGGAATTGGGTATCAGTATCGAAAAGGGATTTGTCGGGCTCAGCACGCCCAAAAAG
ATACCCCATCTTGTCAACCTGAGCGATGATCCTTTGCTTACAGAATGTTTGGTTTATAACATTAAACCGGGCACAACCAC
GGTCGGTAACGTGGATACGGCGGCAACCTCGGAAATCCGACTGAATGGTTCAAAAATACTTCACCATCACTGTAGTTTTG
AGAACGTCGATAATGTTGTTACCATCGTACCCAACGAGGGTGCGGCGGTGATGGTCAATGGATTGCGCATAGACAAGCCC
AAACGATTACGAAGTGGATTTCGGATTATTCTGGGCGACTTTCACATCTTCCGGTTTAATCATCCCCAAGAAGCGCGTGC
TGAAAGGGTGGAACAAAGCCTTCTTCGGCACTCCATCACCACAAGCCAGCTTGGATCCCCTGCGCCAGGAAGAATGGGAC
ATGACAGATCCATGAGCAAGGCAGGCTCAGAAGTCGATGGAGAGTCTAGTAGAGCCGAATCCCCCTTGCCATCGCACAGG
GGTCGGGATTCCGATTGGTTCTATGCTCGACGAGAAGCCGCAAGTGCGATATTAGGGCCTGACCAGAAAATTTCACATCT
GACGGACGATGAACTAAACGCGTTGTTTGATGACGTGCAGAAAGCCCGAGCAGTGCGGCGGGGCCGCCCAGAGAGCAAAC
TTCTCGACGGTGAGGACGATTCTGATTCGCTTAGCTCGTATCCAGTGCGGGAGAAGTATATGTCAAATGGAACTATCGAC
AACTTTTCCCTAGACACAGCTCTTACGATGCCGGGGACGCCGCGCCAAGCTGACGACGAAGACGGGGAGGTGGATAATAC
TGCACTACAGATGGTTCGTGACGACATGCAACAGCAGCTCGATAGGCAAAAGGAAGAGTACAAAACAAAGATTGCTACTG
CCGCCGGGGCGGCATCGCCGGATTTAGAAGAACTACGCGTAGAAAAAGCACGGATGGAAGATGCGCTCAAAGTTGCGAAG
GAGGAGTTTCAACAAGAACTACAAAAACAGAAAAAAGAGTTTGAATCCCAAATAAAACACATGGGGTATTTAGGTCCCCA
GAGGATATTTGAAACCGGATTCACTCCACTGGAGCCTGGAGAGATGTCAATAGCCAGGTCCGTTGTTCTGCATTGGCGAC
AGCGGAATTATGTTCGGATGGCCGAATCGGTTCTTCAGCACGCGTCACTACTCAAGGAAGCACAAGTCATGAGTAATATA
ATGGATAAGCACGTTGTTTTCCAATTCGTTGTCGTTGATGTCGGACATCATATGGCGTCGTCCTATGATCTAGTCCTAAA
CGGCATTTCAGGCGATGACGATGTGGCTCTGGAAGATGCGAAGAAACCATGCATTGGAGTTCGGGTAATTGATTTCAAAC
ACAATGTTATCTACATCTGGTCTATTGACAAGCTGCAACGTCGCGTCCAGTCCATGCGACAGATGCATCAATACATTGAC
CGGCCGGACTATATCCAGCATTTCAAGCTCGAAAATCCCTTCTCGGAGACATGCACCCCTCAATACTCACTGGTAGGCGA
CGCTGACATCCCATTAGCAGCGGTGTTTGAGTCGAGGGTACAGGATTTCTCCGTTGAAGCCATATCACCATATACCCAAA
GCGTTGTCGGGATCATAAAACTATCCCTCGAGCCATCCTCCGCGCAAGCACCTTCATCGACTCTCAAGTTTAACGTGGTA
ATGCGTGATATGGTGGGCTTTGCGGAACGGGAAGGAACTGACGTGCATGCTCAACTATTTGTCCCTGGTGTTTCGGACGA
AGGCGGTGCTACAACAACACAGATGATTAATGGCTTCGACGAAAACTCGATCAGGTTCGAGAGCGTTCATAGCATGAGCC
TTCCCCTCAACAGCCCCAGGAATTCGACCTTGAAAGTGTGCATTTTCGCCTCAGTAACTTCAATGCATCTTGACAAACTG
CTCAGTTGGGATGAAATGCGGGATTCTCTCGAGTCACCGCCTCAGAAGAGGAAGACGCCGCGAATTCCCGAGTCCGAGTT
TTATCAAGAAGAACGGCACGATATCTTTGTACGAATACAAATACTTGAGCTTGCTGAGAATGGTGAATACATTCCTGTCG
ATGTGGTGCAGAGCAATAGTCTTGATGCTGGCACTTATCAACTCCATCAAGGATTGCAGCGACGCATCGTGGTCAACCTC
ACTCATAATTCAACTGAAAGCCTACCGTGGGAAGATGTCACGAATTTAAGAGTCGGAACAATTCGGCTTCTTGATCCCTG
GGGGAAAATCCCTGATGCGGACCTGAAATCTTTAGATGTACCTCTCAAACTAATACAAGAACCAATGGTTACTGACAACG
CTGATGGGACGTCCAACGTAACACTTGTCGGGCAGTGGGATTCGAGTCTTCATGGGTCGCTGCTACTCGACCGGATAACC
GCAGACAAATATCGCGTTCAGATATCCCTTCGTTGGAATCTGATTTCTCCACGACTGCAGGAGCCCATCGTATTTGAGCT
CGATCAAACGCTACAGATATTGGGGAGGGCTTACGTACGGCCGCAGTCGATGTTCAAGCAATTCTGGAGCTCAATCCGTG
TTGTGCACTCCACCGTGGGGATGTTCTCCGTAGCCGTGCGGCCCATATCAGCGAAACGAGCAGCGGACCTCTGGCGCATG
AATACTCAGAATGACTATGTCAAGGGTGAAGAGCTACTAACAAATTGGGCCCCGCGAAAGGTATCACTCATCCGAGATTT
CATTAGTGCTCGAAAGAAACGACAACGACTTGCCGAAATAGACGCCGCTCGGGGAGCATTGAGTACACGCACCTTAACAC
CGTTATCGACCAATGGTCGATCTACTCCGCTTCAGGGGCAAGACGGTGGTAGCGAGCGACGAGATATGTTGCTTCGGAAG
TATCTCGATCTATGGTCAACTAAAAAGGACCTAACTGAAATAATCCTTATCAAGGATCATACTGAACCGCCTACTCGTGG
TGCTGCCTTCGCAAGAAACTTTTCCGCTGCAACGAGCCTAGCGAGCACCAGTGGCGATTGCTCCTCCATCCCCGCAGAAC
AGTCATTGCAATCGTCGCCTCCGCCACTACCCAGTCATCAACAGCATCACCTACAAGAGCCGTCAAGACCTCGCTTCGTA
GCCACAATCCAACACATACCCAAGAACCCCACCGTCCTCAAATCCGGCTACCTCTACACACCCGACGACACATATAGCAA
CTGGGTCCGCCGCTTCGTCGAGCTCCGCGTCCCATACCTTCACATCCACTCCGTGCCCGACGGCGACGAGATAAACGCAA
TCAATCTTCGCAACTCGCGTGTCGATCATGAACCAGACTTTGCACGGTTGCTGGACGGCGGCGTGAGAACTAGTCGGGAT
GGCGACGGCTTGTCCATGAGAGGGCGGCCAAATCTGTTTGCCATTTACGGGACGCAGAATACTTTTCCCTTTGCGGCGAG
GACAGAGGCGCAGAAAGTCGAGTGGATTTTGAAAATTGATCAGGGCTATTTTAGCACGCAGGCTAATGGTGACAGGGGTG
GGAGGAGTAACAGATGATCAGGGGTCTTAACCGGCTGTTATTAGCTTCAATGATTTGAATGGTAAGGGATTTGTTTTCTA
TTCTATCATGTTTTGTTTTATTTATCGTTTTTGGCGCCTGTCTTCAAGGAGTAAGATATATGCATATATATCTATACGTA
TATACGTAAATTTCTTTCCCAGTTTGATCAGGTTTTTTTTTTTTTTTTAACTCTCTCTTCGTCACATTAATCATGTATAA
GATCTCATTCTCTCCCCTTTCCCCGTTTCCTTCTTCCTCTGATTTCTTCTTTTGCTCATTACCCCATTACGGTTTCAAAA
TCCTGACGCCTTAATGATTCCAACTGATCCATATATACCTAAGAAAGTAAGTATCTGACCAGTTCCTTCCTTTGGCTGCT
TTCCATTTTTCCTTCTGGCGTCCTGTTCATTTTTGGAAAGTGATTGAAATGCTCATTTGGTTATGACCACTCGCATCGCT
CGTTCATTCTCTGTCCAACACTTTTTTAGTTGATTTTTTCTCCCCTGCTCATTTTATTTTTTCTTTCATATATATATTCA
CTAGGCTCAGTGCACAAGCTCAGATGGAGCCTCGTTTCACTTTCGCCTATTATCGCCCTCTTCTTAATCATCTTGCTTGA
GTTGTCATTTTTATTTATATACAAGATACCCCTGCAGACGAGAGAATCAGACGGAGACTTGAAATATATATTTTCTATAG
AAGCATTTTTTTCATTCCTTGATTCCTGCACTACTTTTGTGCCTAATCTTTTTCCGTCTTCTTGTTCTCCTTGTCTCTCT
TCCTCCCTTTCCTCTTTTTCTTATTTGATCTCTCTCTGTTGTGTCTGATAAACCTTTATCTTGTAGCCTTTGTATATCAA
CAAAATATATACTTTGAAAATATATGGAAGACTAGGTTTAGGATATTTCCGAAAATATTTACCGCGGT

>ucsf_hc.01_1.H88.00093
CTGGTCTGCTGAGCTCGCCATATTGTTTCCAAAGTTCTTATATTAATTAACTATTCCCATCGGCCTGTGGCAGTTTAGCT
AAGCTTTGCGTATCGCTCAGCCTTTTCTTCTCCCCAAAGCCAGTCCGGGTATTCGGGAAGTGTCACCGCGACATGATGAT
GCAGTAGATTACAAGATTTCAACTATGATGTGAGTCTGTGGCACAACGAACTCTCCGGGGCACTATTCGCCCCCGAGGTC
GATCTTCTTTGCTTTCTTCCGCTGAAGCAGGTTGGTTCCGCCAATGAACGTGGTTTCGGCAGCAATTCGGCTCCTCCACG
GCCGGGATTTCAAAATCTAGAGCCAGAGGAAACTCCAAAAATGAGACGGTCAAGAATGCTATTACCACCAAATCCTGTGG
CAAACCATTTGCCAGTGACGTGGCGGAAGTGAACAAAGGGGACTTCGAACCAAGACTTCATACCAAGAACTTTGATTGAT
GGCAAGGCTGCTCACCACGTGAGGCGGCGTCCAGGCTGCGGTATGCGGTAGTTGATAGTTAACGAGTTAGTTACGAGCCC
ATACTCTATGTAAGCGGAATGTGGTGGGTGTCCATCGCCATCCCCATCCTTCAATTGGGGCGCTTGCTAGCAGAAAAAGC
AACGAAACCTAATAGACCCGGGTCCCACACGCTAACAATGGCTACAGGAGCTGTGCGCTGCTGCTGATTTTACGGGCCCA
GGTCGGCCCAGGTCGGCGCAGGCGCAAGTCCCAGTCCGCAAAGTCTCCCACAAAGTCTCCCGCAGGCTTCCCACCTCCCA
GCAAAGCCCAGCAGCGGTTCGCTGGGAGCGGCGGCAGGAAACAGGTGACAGACAGCCAGGCTAGCGGCTGAACCAACTCC
AAACTCCCCCAAGCCGCCTTCCCTGACTCGCAGAGGGCAAACCCCTCACGCGCTGGCTTCAACTGCCCTTAACTGTCCTT
CACTGCCCTCGCGAGTCAACTGACCCCCGTATCGGGGAATAGATCTGCTCCCGGCTATGCTGTGCCGTGTCGCACTATAA
ATATCATGCCTATTGGGTGTCTGGCTTCCTCGTCCCCCTCGTCCCCCTCCTACCCTCCTGAACAACACCTGGCGGCACTC
AAAACAACTTTCTGGTTTGATTTGCCTTTTTACCTCGTTTCCCCCTTGTTATATCCTCTCCAGCCAGCTCTCTGTTGAAA
TGCCATGCAGAGCCTGCGCACGCCTCTAGTCATGTCTTGGAAGGCATCTTTGCCTGCCAGACAATATGTTGTTTCCGGTT
GCAGAGCTTCTGGTTCCCGCCAGTTAAACTCACACGGTCGAGCTTCCCTCCGACAAATCAGGTACCGCGCGTCGGTGCGC
GGATACTCCACGGAACCTTCCCAAGCTCCAGCAAAGAGAAGTGTCCAATTGGGAGTTGCTGCAGCAGTTGCCATCTCGAT
CGGCCTGGGTCTCGTAGTCTATCGACGGCCCGCAAAGCCTGTCCACCTCGACTCCAAGAAGGAATACCCGGCACACCTCC
GGAACATCGTGGATGCTGCGGAACCTGTTGGAAAGTCCCTAAATCTATCTGACCTTCCTGTCGAGGAAGCGCAACTCACC
AGCGCCCCCAATGTGCCCCCGCCCATTACTCGAGACCACCCCGTCCTCCTCAAGGTGCCCTTGACAACCACTACGAAGAT
AAAGCAACTCACCAGCACCTACAAGTATGAGCAGTGGACTTTTAACAACCAAGTGCCAGCGCCGTTTATCCGGGCGCGCG
TTGGGGACGTCATTGAGCTGTCCCTGACAAACAAGGATGTGACAGGCAACCCTCACAACATCGACTGTCATGCATTTACG
GGTCCTGGCGGGGGAGCCTCGCTGACAACTGCCGAAGAGAATCAAAACAAGACCGGTAGATTCAAGCTTCTATACCCTGG
GCTATTTATCTACCACTGTGCGGCAGCCCCAGTGCCCGTTCACATCGCCAACGGGATGTACGGTCTCATCTACGTACAGC
CAGAAGAAGACCCCCTCCCCAAGGTTGACAAGGAATACTACGTGATGCAGAGCGAGTTCTACCACGAACCGCCCGAGATT
GAGGAGAATGGCAAGCGCTCCTCTCTTGTCGAATTTTCATACCCCAACGCCCTCCGCGAAGACCCGGATGTGGTTGTCTT
CAACGGCAGCGAGACTGCCCTCACCATGGACCATCCCCTCAAAGCCACCGCGGGCGAAACCATCCGTGTTTTCTTTGGCA
ACGCTGGACCGAACTTGACTAGCTCGCCACATATCATCGGGAGCACCTTCCATAACCTCTACCGCGACGGGGACATCCTC
AGCCCTCCAGCCCGCAATGTGCAGACGACCACAGTGCCTCCCGGCGGTGCGACAATTTTTGACATGAAAGCGGTTGTACC
AGGGACGTACACACTGGTGGACCATGCCATCTTCCGACTCGATAAAGGCGCTGTCGGATTCATAAATGTGACGGGCAATC
CGAGGCCGGACGTATACCAGAGCAACGAGCATGCGGAGCCGTGCGTTGGGTGTAAACTGCATCCATGAGCGATCCATGCA
TGTATTTGGTTCTTTCGATTCGAAAATTTTATGATTCAGTTTTACCTTACGTATCGATGATACCTGTTTCCTGTCTTTCC
TTTTTAAATTTTCCCAACTCACTCACTCCTAATTAAACAAGAGGCGTCCTCGCATAATATTATCTATTCCTTGCTATTAT
GAAAATAAACATTCAATTATAAGTTTTGTTTCACGCAACCATCTCTCATCATGATTTGAGTCACTCACTAGCTGAATAAA
TGGATGACGACTCTTCAGCCATTATAAGTTTGACAGCGCATTGTTTCTCGGGTCTCAGAATCCGCCGGGGTATTATCCAG
GGTTTGGCTATTAAGCCCCGCAAAAGTGCCCGGGCCGACAAAGCGTCTGCCGCCTTTCTCGATTTATCCTCCGGCGTATT
GTCCAAGGTTGTCGCAATATAGCTATCCTAGACCAATGAGCGAAGCAATATTACACATGATGCAAAGTGCACACTGTACA
TCTGTCATAAT

>ucsf_hc.01_1.H88.00094
CATACGATTGAGTATCCCCAAAGACCAAAACCACATCCAATACACAGAGCAGACTCCTCGTTCTCCCTCAATGTTCAAAT
CATACCGGCCCGAAGTCTGGGTGGGGGCGTTGGGGGGCAATTCCAGCTCCACCACCGCCCAGACTTAGGGCTTGGCTTTG
GCAAAAAAACAACCACAACAACAACTAAACGTCATCCATAACCTATCCATCCTTTCTCCCCAATTTCAGATCATTCTTTG
TACTAAATTCTTATCTTTTGCTTTTTAAACAGCGCTTGCATTTGCCCAAAATGGAGGACAGTGCGTGGGCGGAATAAGTC
CTGTGAATTGAGAATGCACCTTCGGCCTAAAGCCCTGCGCAAGCGAATTCGATCCAAGACGAAAGAGTCCAAAAAAAAGC
AGAAGAAGGGAAAAAAGGAGGTGAAGGTGAAGGTGAAAGTGGTTACTTAGACATCAAAACAAAACGTTAAGAGGAAAATA
AAATCCCAGGGTGGTCGAGGAGACAATGATTCTCCTCGGCCTCTCAGGCCGCTATTTCACATTCGTCGCCATCACCATCC
TCCTGATCACTGCCATTCTCTACGGCTCTTTCTCCCACGTGTACAGTGGCCCTCTGTCATACCTGCCAAAATCACAGTCC
CAGCTGCCGCTATGTCGCGCCCCCAGCCCGGCCGCGGGTTCCGATAACAATAACAGCAACGATGGTGCGTGTGTTGGAGT
CAAACCATGGAAATTCGAGACGACCCGTGACGGAGATAACTACGGCTTGAGCAGGGCGCAGTGCCAGCAGGCATTTCCGA
AGCTGTATATTGAGATTGAGAAGGCGGTTGCGGCAAGGCGGGGACGGAATATTACCTTTGACGAACTGAATTCGAAGCCG
CTGAAGAACTCAATGGTTAGAGCAATGATATATCAGGGCGCACTATACGTCCTAAATTTTGAGGACATGAGATATACCTT
CAGCCGAGCAAAGGCGTCTCTGAATGCCCTAAACCGTGCGCTAAACGCCATCCCAAACCGCTATGAAATACCCAACATTG
AATTCATCTTCACAACGGAAGACTACCACGACGACCCGCATCCCATATGGGTGTATTCCAAGCGCGAAACCAACGGCTGG
GCCTGGCTCATGCCCGATTTCGGCTACTGGTCCTGGCCCGAGATCAAGGCCGGCCAATACCGCAGCATCCGTCAGCGCAT
CGCCGCAATCGACGAAGGCGCCATCATAAATGGCAAACCCCGCACGGCCTTGCGATTCCAACGCAAGAAAAAACAGCTCC
TATGGCGCGGCGCCATCGCCACGGCACCGGTACTGCGCCAGAAACTCCTCGACGTGACGAAGGGGAAATCCTGGGCCTCC
GTGCGCGCTCTCAACTGGGCCGACGAGACCAGTATGCGGGACGACTACATCCCGATCGAGGACCACTGCAAATACATGTT
CCTTGCCCACGTCGAGGGACGCAGCTACTCCGGGCGCGGCAAGTATCTCCAGAACTGCCGGTCCGTGATAGTTGCGCACC
AGCTGGTGTGGCGCGAGGCGCACCACGGCGCGCTGGTCGCCACAGGACCCGAAGCCAACTATGTCAAGGTCCGTCGCGAC
TTTTCCGACCTCGAGGCCAAAATGAACTACCTGCTCGACAACCCGGAGGTGGCGGAGAAGATCGCGGAGAACGGCGTGCG
TACGTTCCGCGACCGGTACCTGACGCCCGCGGCGGAGGCGTGTTACTGGCGCGAGCTGATCCATGCTTATGCATCCATTT
GCGACTTTGAGCCTGTGCTATATGCGGATGCAAGTGGCGAGCCGAGTTCGGTGCGCGGTGTGCCGTTTGAGTCGTTCGTG
TTGGATTGGAAGTTGCCTGGGAAGTGAGTGAGTGAGTGAGTGAGAGTGTATGTTAATCTGTTGTTGTTCTTTACAAGGAA
TTGTCTCTTGTTTTTTTTTTCGTTTTCGTTGGGTTTGGACGTTTTTTTTTATATCCCAACCATGCCGAGAGATTTTCCTT
TTTTTTTTTTTTTTCCCCCCCCCCCCCCCCCCGGTTTTCGTTTTTCGTATATTATGAATCATGGGTATGCAAAGTACTGC
ATTATGGTCAAAGGGGATATTTTTTTGTTTTCTAAATTGGTTGCATATACCAGTACCTATCCGTTGCCTAGCAAACGGCA
GTTGTACAGTACATAAAGCACGTCATCACGCTGATGAGTATTTTCCATGTCCTCCTGATGATTTTCTCCCGGTCTCTGAT
GACAACGTATGTAGTTGGACCAGCCGAGCCACCGGCTTTTGTTTGCATTGCAAGAATATCGACGAATAAACATTACTGAT
TGATTGCCCATGATAATACAAAGTTCCAACAACCAAACCCATCTCATGCTTCTTCGTATTTC

>ucsf_hc.01_1.H88.00095
CACCAACTCTGCTCGCGACTTTGCAGCATCAATTGCTCAACCATCCCCCTCTCAGATTCTGTGTCTTTTTTTGACACCTC
GGGGATTAATCCTTCTAGGCTTCTTGTAGGTTGCCGAACCTCTTACCTCTTCTCCCTCGTTCTTCCCCTGCGCGCTTGTG
CTGCCTCCGCCCGTTTATCTGGCATCAGTCGTCCTCCCTTGTCTTGTGCTTGGTCTCGTCCTCCTCCCGTTTATCTTCTC
TCTCTCCTTGTCCTCTCTCCCCGCGCACTCCCAAAACTTCGTCGCCCATATTGCTCGGTCCATTTTCTTCTCATTATCCA
TACTTGCCCCTCCACTCTTGTCTCTCTTCCAGCTCCCACTGCTTCCCCTCAAGGCGAATTCACGTCTCGTACTCTCAAGG
AAGCCTCTCATTCATCTTATTTCCTCTTCACCCTTATTTGATCGCTATCAGTGAGCGATGCAATTCTCTCATCACTTTTT
GGAACTCCCTTGTTTCTTCAATCACTTTTTATCCTTGTCATTTTTACTTCTACATTCCTCGCCCATCGCCCCTCGCCCCT
CCGCTTCCTTCAGCTAAATACTTTGAAATAACATCACTCTAACCCTCAAGATGTCGACTCACAGCTCCAGCCATCCCCCT
TTCAGCCGCCAGATCTATGAGTTTTGTCCCCAGGCGACATATAACATAGCTAGGCGCAGTGTTTATGCGCTATCATTGGC
CCGAACAAACGATAAGATTCCATAATCCTTAATATCGGCGTGAACTTAGCCGCTTATTTACGAATCCAGTGTCTCATGAG
AACAGTCGCGTGGAGTTTTTTTCCCTCTGCTTTCGTGAATGGAGTCATACGATCCCTTCGGTTCCCCCAGTGCCGCCTCG
GCTAAGGCTGATACCAGGTGGGGCCGCGAGGAGGATACTTTTGCTTCCAGGGCAGTCATGGATTCATATCGGCGAAGGTC
TCCCTCTTCCCAGGGCCGTCGTCGCTCGTCTATACGTGGTCGATCTCGTTCTCCTGTCGCAATTGATCGTTACCAACCTG
GTGATCGAGAACGTGCATCTCGCGGAGATGACTATTATGCCGCTTCTCGAGACCTTGCAGCCCGTGATCGAGAAGAGCGC
CGTCGGTTGCCCTCCCCCGTAGCAGCAAATATCGACCGTTATGTTCCCGGACAGGATTCTACTAAGCCCATTTTACGGAC
CAACCCTCTGCCAAACCCTTTATCTCTCGACTTCCAAGTAGGATTCAACTGGTTTGCAGAATGGTGGAGGGCAGATCAGG
CAATTAAAGAAGAAAAAGAGCGGGCTAAACTCGGCGGAAGGCGACCAAGTGATCGAGTTAAAGGTGAACGAGAGGCCCGA
GAAGATCGCGAAAAGGAACGCGCGCAGATCCAAGCCGCCTACGACACCTACAAAGCTGAACTGCAAATCAAGATGGCGAG
AGCTTTTGTCCAGCAACACAAAGCGGAGGAGTGGTTCAAAGAGAGATATATTCCCGAAACTAGGGACCCTATTCGCCAGC
GGCTTATGGAGTTCAGAACCCATGCGTATCGGCAGTGGGAGCAAGATATTGACTCTGGAGTATTTGATGAGTTTACCCTA
GAAGGCATTTACAAAAGCGAAAGTGACGGAGCAGGTGGCATCATTGAAAAGGAAGAAGGGGAAGCGACAGCCGTGGGGGA
AACCCTTAGTGTTCTCGATCTGGTCCCCGCACGCGGAGGCGATTTGCGCGACGATTCGCTACTGCAACCTGCTCTCTTGA
TCAAAACTTTGGCGCCCAATGTCAGTCGCGACAAGATCGAAGATTTTTGCAAGGAGCATCTTGGTGAGGGAGATGGCGGA
TTCAAATGGCTTAGTTTGAGTGATCCTAATCCTACCAAAAAGTGCCACCGGATGGGTTGGATTATGCTTCATCCATCAGA
AGTGGGCTCATGGGCAATTGAGAGAAGTGATGGCAGGGATGAAGAAGGCGAGGAAGGAGATGGTGGCGCAGCAAATGGAT
CTGCCTCCACTTCTACAGCCGAAAAAGCGCTAGAGGCGGTCAATGGAAAAACCATCCATGATCTTGATCGCGGCGACTTT
GTATGCCATGTTGGTGTCCATATCCCACCGACGAACCCGAGGAAAAAGGCACTTTGGGATCTGTTCTCGGCCCCTGAACG
TATCGAGAGAGATCTCGAGTTAGCCAAACGGCTGGTATCGAAACTTGATTCAGAACTTGGTTCAGGTGACGGCCTGTCGA
AGATCGAGAGTCGAGTCGAAGACCTACAGGGAAGAGGTTTACTCCACCCTCCTGTTACAGGCTCTTCGAAAGAAAAAGAA
GGCAAGCCGTTCGAAACCGATGTGGATATGATCCTCTCAGAAGATGGGGAAGCCGAGGAAGGAGAAGAGCAGGAAGAGTC
GTACGACGAGGAAGTCGACAGCGAGGAGCTCCTTGTTAAGAAGAAGCAGCTGGATCTGCTAGTTGAATATCTGCGTCGTG
TTTATAACTTCTGTTTTTTCTGTGTCTTCGAGAGTGATTCGATTCATGAGCTTGTTCGCAAATGTCCTGGTGGACATCTT
CGCCGCCCTCGTTCTGGGCTAAGTACTCAAGCAAAAGCCGCAGCAAAAGCTAGCGCTCTCGGCCTACCGTTTCCTACAAA
GAAAAAGGAAACTACAGAGGAGGACCAAAGCGGAGCGTCGCCAGTGGATGAGAAAGAGCAAAAGCAGCCGCACTTTTCGT
CAAAGGCTGAACAGCAGACTCACCGTGCTTTCAACTGGGTGCGGACGTTTGAAGACAAGCTTCTTCAATTATTGGAGCCC
GAGAATGTGGACCTGAGAAAACTTGGTGGAAAACCCGTGGACGAGGCGGTGGAGGAAGAGCTTTCGAAATTTGTTAAGCA
AGAAGACGAAGCTAAATTCCGTTGCAAAGTGCCAGAGTGCACCAAATTATTCAAAGCACATCACTTCTGGCGGAAGCATG
TGGAAAAACGCCACCCGGATTGGTACAGCGATATCCGCAGAGATTTGTTCCTGGTCAATGCCTATGTCCTTGATCCGGCA
CATATCTCCCCATCTAGATCTGATCCGACTAGCAACGGCCATTTCCCATATTCATCCGGCCACATGCCCACCGGAACACC
TCGCGGATTCAACCTTGCGAACATGCCTTTCAGCTTCGGGGCAGGTAATGGATCAATGCCTGGTGGATCCCCTTTCTCAG
GCCTATCATCCGCCGCAGGATTTACCGGATTCATGAATGCAGCTGGCCACCCTGGTGGCTGGGCTGGTAGTGGACTCCCT
TTGACAGGTGCCGCTGGCTCCGGGGACCCGTCTGCTCTGCATCACCCCGGAGTTATTCGACGTGGGAACAGATATGGTGG
AAATAGAACGGGGCCGTATGACCGGCGAGGAGGTCGTTTTGGTTCCGGTGGGGCCGGAGGAAGCGTGGGCGGCAACGGTC
GACTCAGCCCCGGCATGTCTGCGGCTGGTGGTCGCCTGCCTTCAGGCGCTGGCGCAGCATACATTCCACTTGGTCACCCT
GCTGCAGCCGCCGCGAGCGCTGGTGTTGGCCCTCGGTGGGGTGATAGTTCAGGCGGGAGCGCACAGGCCATGGGCCCAAC
AGAAGCAGTTCAAGGCCGCAGCTTGAAAAGTTATGAGGACCTCGATGCGGTCGGGGGGCCCGGAAGCGGGGAGTTGAATT
ATTAATGTTATCAATCCCATTCTCTTCGCTTTTTCCATTTCAATTTCAATTTCAATTCCTTTTTATTTTCTTTCTCCTTT
TTATTTGTGCAAACTTTTTCTCATTTTGAAACAGGTTTCTTTTCAGCTTTGCTTCTTTCGATTTGATATTTTTCGCTGTT
TTTTTCCCCCTCGGCTTTTCATTTTCATTTCAAATTTAATCAGGGTGAAATGTGTATTCATATCTATCCAATCTTTTTTT
TTTTTCATCCTCTGGTCGTTTCTCTCTCGTTTCTCTCTTACAAAAAAAAGGATGAACGGAGTGGTTTTTTTTTTATGTGG
CTGAAATCTACCAGCACATTATATACGTGTGCATGTGGTCACTTCCCTTCTCTTGTGGTTTCCTAGTATTCTGTCTTGAA
TTCCTTGCGAGCTTCCTTAGGTAGTTTTAGATAGATACCTTTAGCCAAACGG

>ucsf_hc.01_1.H88.00096
GACCTGCCCGGGAAGCCCTGGAGAATACCAACATATGGCAAGAAATAACTGTATCAAACCTAACATGTACTAAAGCCCGA
AGGGCATCTTACAATGACGATGGTGGTTTTGGACTTCCATTGCAGTGCCTGATGACTCGCTCCGATGCCCAACAGCGGTG
AAATACTCACCCACATCTCTGCTCCCGGTTCTGCAAAGGACGACGCGAGATACCGGGCTCACGCAGCTGCGTATTTTGAA
TTTGAGCCAGTGTCAAGGATAAGGATTTATCCTGACCCTCCAAGCAGCGAAACTGGCACGGACGACGTCGCTGAATCTCC
ACACCAGGTCCGCGACACATCGCCGCAGGGTGAAAGCCGTGCACCTCGCATCTCAGAGTTGGATGAGCGAGGACAGAAAA
CATTACATGACATCTCTACTGCCGTATCTTCAGCGAAGAGTACCCCTGTGCCATCAACATGGGGCCCGAGTTTCGGGGAA
ACGACCTGTGGCCTGCTGGCCCTTTCGGAGGCCTCAATTCAAAGGTCCCTCTCACAAAATGATGTAGGCGCTGGTGTTGA
GAATTCTTTCGTGACTACGAGTAATTCTCCTCCTAGAGTTCCTGGAATTGGCCCTCCAAACGTTCACGCAGCCATTCCAA
GCTCTCAGGTTACCGAGACGCCCCCCAGCGAAGTTCCCGAATCCCAGTCTTCTTTTCAAGCCAGTTGGAATGTTGAAAAG
GACAATAGCCCGCCCAGGAAATTGGAGAAAGTCATTCAAATAGGAAGATCGTCATTAGATACCCAGATCTCTCAAGCAAA
ACGCCGCCGACTCTCAGCTTCCCCAGCATGCATACCGTCTTCTATTTCCACTACCGCTACGCCCATTTCGTCCATATCTG
AGCCATCAGCTCCTTCGCATCTACCTCCACAGCCGGAGCCCTGTCGGCCATTGGATAAGTCAGCAGCAGCAGCAGCAGCA
GCAGCATCAGCAGCCCCGGCCGTACCCCTAGAATGGCTTTCGTCCTTGCCTCTTGAGATCAACCCGCCACGGCCCGTGCC
TTCTTCCACAGCTCAATTTACAACTCACATCACGCCCACACTACAAATGCTCGCTGACAGAGTCAAACTGTCCAGGGTGT
TTAACCCGCAACGACAAACTCGCCCCTTACGAACTTTGGAGCGTGGCTACTGGCTTCTAAATCTCACCATCTCCGATGCA
CCCACTAGCACCAGCACCAAAGACAATCATAAGAATACTTCAAATGTTGCCCAGTCTCAGAGTTGTAATCCTACACGAGC
CAACAAATCTTGGACCAGCAAACGCTTCTTCGACTTCTGGGGCTTCCTTTCGAAATTCATCGCCGACGACGGCCGCGCCG
GTTGGGGCGTGTGGTGCATTTGCGAATCCAACTCCCCAGCTTCCAGCTCGCAATGTCTGTCCTCCCATTCACACTCCGTA
ATCGATCTTACATCCCAGACAAGCACCCAAAGTTCAGCAAAGACCCAGTCTTCTCAGCAGAAGGCAGGGCTCGATGCCGC
GCAACATGTCACGGTCAAAATATACAGTTGGGGCGAAATTGCACCGCATGTATACTTGTTGATGTATCTAGCCAGTGATA
GGAGCGTCCGGAAAATAACCGGTGTTCAGTGGAGGGATGGAGCGGACGAGCCAGTTATTTTTATGGATTGATGGGGCGTT
TTTCGAACGATTATGGTTACTATGACGGTTATGATGATGCCCTTATGTATAACTTCATGACCGAGTGCTTTTCTCGTGCC
TGGGATCGGTGAAGGATGCTGTGCTAAGCATGTCCTGTCAACCGTGAGGTCGAGTTTATAGTGACTTCCATGAGTAGATA
ACGAAGAGACAATGACGATGCAAGGGCTGCAGCAAATTTATTGTGGAGAGATGGAGGTTGGAAAAGGGCATCACAGTAGA
CCCGCCATCGGGTCAATGATCTCTGGGTTATTGGGCTGAGCGCGCGTGCGACGGAATGGGGTATCTGTCTAAGGATGTTA
CCCAGAGGATCCCGATATACACTTTGGATTGGATTTAATCCAGACAATCATACAGGCCTCCATCACAGTATCAGGTAAAG
GACAGGACAACGGGGGAGATAGCGGAAGATTGAACAGAATAAATTTTATATGAAGAATTGTTGTTCGGATCCCAGTCTGT
AATTGGTGCTGGGTGGTTGCGAATGTGGAAATAGGCAAACATCACTCACTCACTCACTCACTCACC

>ucsf_hc.01_1.H88.00097
ACTCTGAATTGGGTTATTTACACCCAGCAAAGGTTGTGCTGCACACTAACAGCACGTATCAACCCATGCCGACATGCAAA
TTCTCGATGTGCCAAATGTTAACTGGCCTGCGACATGTTGATGCTCTGGGCCGAGCTTGGTCACGGCTGATTGGAGCCGA
ACCATCGCCCAAAAAAATGAGGGGCATTCAGGCCTATGAACCACCGATAGCCGGGGCGAAGAGATGTGGAAGTGGCACTA
CGATCACCAGGATGAGGGGAATTGATTGAAGCGCATGCTGCGGAAGGGTCTTTTTATTATTTCACCAATATAATAAACCC
CGTTCTGCATAGTATCGTTTTCATTCTACCTAAACGGGATTAACTTACCCAAACCACTAAACACACATTATCCGAGGGTG
CGTATACCCCAGAGCCATAATTTAATAGCATAAAAAAGTGGCTTGCAATGGCGATTGAATCTTGGGAGGAGAAGACCCGG
ACAGTTCGCGATTACCGCGATGCGACTCTCGCCAGGGTCGACCCTCCGCTTGTCCCGTTGCCTGATCCGCTGCCGTTGAG
CTCAATAGACCTGGCCAAGCAACTCCTCACGGCTCGCGAACATGACCTCACCCAGAATTACGACGCCATTGCGCTTCTAC
GTATGCTACGCGCCAGGGAGATTACCTCTGAAGAACTAACCAGAGCATTCCTCCGCAGAGCTGCCGTTGCTCAGTATGCA
GTTAACTGTGTTACGGAGCTTATGTGGGATGAGGCTATTGCGCGAGCGAAATATCTCGATTCCCTAACCCAACCTATAGG
ACCTCTTCATGGGCTGCCGATCTCCATCAAAGAGCATCATGGTATGAAAGGTAAGAAATGCAACGCCTCCACCGTCAGCT
GGATCGACCATCCCTCAGATGAAGGGTTTCTGAATGATACGCTTTATGATGCTGGCTGTGTGTTCTATGTTCGGACCACC
GGCCCCCAGCTCCTTATGCATCTGGAATGCACAAGCAATATATACGGCAGGACTGTCAATCCCCACAACCGCAATCTCAC
CTCAGGAGGCAGCAGCGGCGGTGAAGGAGCTCTAGTTGCAATGCGGGGGAGTGTTTTGGGCGTGGGCGGTGATATTGGAG
GTAGTATCCGTTGTCCCGCGAGCAACAACGGTGTATACGGCTTTAAACCGACCTGCACGCGGATTTCCGGCAAAGGCAAG
AAGGCTGGAATGGCCGGTTTCGACAGTATCCTCGCAACTTACGGCCCACTCTGCACGAGTCGAGAAGCGATCGATCTGTT
TATGAAAGTTGCATTGGATGGCGAGCCCTGGCGTAGGGACCCATCATTGACCCCCATCCCATGGGCGCCAGTCACCTTAA
CGAAGCCTCTGAAAATTGCTATTGAATGGAACGATGGTGTTGTTAAACCGCATCCTCCAGTGCTCCGTGCGCTCCGAGAA
GTTGCCAATGCATGTCGAAACGCTGGGATGGAAGTCGTCGATTGGGTGCCGCTGAACCACTCCGAAGCGTGGGATATCGT
TTCCGCTCTATACTTCCCGGACGGAGGTGAAGATGTCCTTAATTTGCTGAAGGCATCTGGTGAACCCATCCTGCCGTTAA
CGAAATTTATTATTCACGAGCAGCCCACGGTCAAACCGCATACCATGGCGGAATATTGGAAGCTGTGCCTTGAGCGTGAT
GGTTACCGTGAATCATACGCCAAGCACTGGTCCGCAACAGCCACCTCTCCGACCGGTGAAGTTGACCTGATTTTGTGCCC
AGTCGGGCCCGGATGTGCTCCACCCCACGAAACGGCTCGTTATTGGGGTTACACGGCACAGTGGAATTTACTCGACTACC
CCGGTGCTGTTTTCCCTGTTACCACCGTGGACCCGGCAGTAGATGCGCGCGACGAGAATTACCGACCTCGTAACGACAAG
GATCGATATAATTATAATCTCTATACCGGACCAGAGAGATACGAGGGGGCACCGGTGAGCCTGCAGCTTGTTGGGAGGAA
ATTCTGCGACGAAAAAGTTATCGCTGGTCTTGAGGCCATTGAAAAGGCCATGGGGAGAGAGTAAATGTAGAAGGGAAGGA
AGGGGGGGGGAAGAGGGATGAATTGCTGGAAAGTATTTGCATTTTCGTCCATTAAGCTTGGGCGCCTGACTCTCGAAGCG
ATTGATATTCTTTTCTCATTGCGGTTTCTTCTTCACCCATTTTTTCAACCAGACATCTCTATCTAGGTTTTCGTTGTCGG
CACATGTTTTCACCCCACTAATATTAACATCAATTTAGTCCTTTGCGGGCTATATTCACGTGCAAGCAAATAATGGTTAA
TTTAATCTTGCTCCATTTGTGGTTTGTAGAGGACGTGATTGCGCCGGGTTGAG

>ucsf_hc.01_1.H88.00098
CCCCCGCGCAACTGGCTTGATCTGCAGCGCTGTATATCCTGTCCCCAATCGCCGGTTTCCCCCCTCTCTATCCAAAGGAG
CAACTATATTATTGTCAGGCTTGTTGCAGATGGCCTCGATCGGACAGTACGATGATTCCACGCTGAGCGGGAGCTCAGCA
ACTCATGGAACCCAACACACAACCTCAAAGAGTCCATCACTCGTGAACATGTCCTTCCTGAAAAACTTGACCGGTCAGAA
AAAAATTACGCGAGATGGAATACAACCAAAGCGCAGAGGGCCAAAGCCAGATAGCAAACCTGCACAAACACGGCGACAAG
AATTAAATAGACAAGCTCAAAGGACACACCGAGAGCGGAAAGAACAGTATATCAGAGCATTGGAGACGGAGATTTCACGA
TTAAGAGAATCCTACAGCAACGATATGTCGGCCTCAAATCTGTCAATCCACGCATCCAATCTGTCAATTCAACAACAGAA
GAAAGTCTTACTGGAGCAGAAGGAAGAGAACGCGATGCTCAGACAGATTCTCACGGTACATGGCATTTCCTTCGAGGCGG
AACTTGAAAGACGAAAAGCTGCCCTTCGATCCGGTGCCCGACACACCCATACACACACCTTTGGCGGCACTATTGCTCAT
TCCCATCCACAACCCCATGCTCCGTCGCAAGCACCCTCTCATTCGGTCTCGCAGGATCTCATGGGAGATGCGAACTACCC
CATTGCTACGCCTCCTACTACGGCATCCGCCGTGAGCCCTCAGAATGGTTCTGATTATACAGATACACAGGGTGGAAGAA
ACATTATTCCTTCATATTCGGGATCTCAAGGGTTCCAAAATGAGCAGCCCGGTGTTCCCGCAGAATCAAATGCTTGGGGA
GGCGATAGTTTGGTAGTGGACGACATACCGGGTATTTTTGAAAAGGAGCCGCAGTTGGGTGTTGAGTTCATCCTCTCGTA
AGGAAGAGAGCAACCCCAACCACCTAAATCCTGCGTTGCGTGGCTAAACGCTTCATTTTCAACTAACGCTGATGCACAGC
CTTGAAGAATCCTGCCGAACTCATATGGAATTTCTCTGCAGGCGAGCTGAGGACGACGAGGGCTCCGAGACGATATCCGG
ACACGCCTTAATGGCATCCTGCCCGCCCCCGACCCAAATCGTTTCCACAGAACCGGGTCAAATGTACCCCGTCCGGACTT
ACGATCTACCGTATCCAAATCTAGCAAGACTTCTCAATTTAAGCCGCCAACTTGTCACAGATGGCCAGATCACGCCCATC
ATGGCGTTACAGTATTTGAAAAGCCACGACATGTATCCGTCATTGACACGAGAAGATGTGCAGAATATGATGGACGACCT
TAATAGCAAAATCCGATGCTACGGGTTTGGCGCAGTGATGGAAGATTTCGAGTTTATGGACTCGTTCAGCAGCGTGATCG
CGAGGAAGCTGGAGCCTCTCATGGATGCTGACCCTGACGATTCCATAGGCCTCCCAGCCGCGCCCAGGAAACTTTCGTCG
GACGGTCTGATGTATTCTTGAGACAAGCGGAGGGGAATGGCGGAAACCATTTTTGGGCAATATCTTACTTCTACACAGAA
GAGGTTGACCGCAAGCTAAAATGGGAATAGAAACAGGCAATTTCACGTGAAATTGTATTGAGTTTCCTCTTTGTATATTA
ATTTGTTTTACATTCTCTTCTCTCCTCTTTTTGTGTTATCTTTTTGACTTTTTGATTTGTTTATCTGTTACTCCTGTACT
GCGTATGTCTGTTTTTGGTGTTTTATTAGCTCGTTAGTCAAAATAAAGTCTAAGCATTCAGGAC

>ucsf_hc.01_1.H88.00099
AACAACGACGACGAGGACGACACCACAGCCGTCCCATCTACTCAACAACGGCACGTCGAAGAAGGACAGGAACCAGACAT
CATCATGGGTCCCGTTTCAATTGCAGATATCGTCGCATCCCTCCCTTCGGAGGACTCCTGGGGCCCTCCTGTGACGACTG
AAACCACTCTCGATGGTGTTCCTTACGCGCCCTTCTCAAAAGGCGATAAGCTAGGCCGGATGGCAGATTGGGCTACAGAA
GGGAAGGACGGAAGAGATGGGCGTGGTGGTAGACAAGCATATAACCGTATCTACAGAGATCAACAAGTGTATGGTGCTGG
GACGTCAAGTCTATTCTCCGTGCAGGTGGCCGAAGATGAGTCTTCCTTCTCCGTCGTCGATAATACGAGATCCTCTACGA
AGACTCGTGGATTTGGCCGCGGCGGGGGCACAGTCTTCCGTGGCCGTGGCCAACGAGGTGGCCCGGGGCAACGCGGCCGT
GGTGGCTTCCAAAGAGTGGGTGCGGGACGAGGCGGTCAGCCTGGAGGTGATCGATACTATGATAACCGTGGTGGACGAGG
TGGTCGGGGCCGCCGATTTGGGTGGAGAGACTACGACAAACCACAGCGTAACCGTGACAGCTCGGTTCACATCCGCACTG
AGTGGAACATGCGGGAGGAGATTGACTTCACGAGACTTGCGAAACTCAATCTCGAGACTCCGGATGGCGAGGATATCGAC
AATTACGGATTTCTGTACTACTATGATCGCACATACGATAAGCCTCCCGTGAGAAACACGGAACGGAAATTACAGTCCCT
TGATCGTGCTGCGTACAATGTCACCACAACCGCTGACCCAATTATCCAAGAATTGGCCGAAAAGGATGAGGCCACCGTCT
TCGCAACGGCTGATATCCTTTCCATGCTCATGTGCGCTCCTCGCAGCGTGTATTCTTGGGATATCATTATCATCCAACAA
GGCAACAAGATTTACTTCGATAAACGCGACAACGCTTCCATCGACTTGGTGACTGTCAACGAGAACGCTCAAGATGCCCC
CCTTGAAGCCTCAGAGGCCGGAGGAGCCAAGCAAGATTCCATCAACACCCCCGGTGCCCTCGCCATCGAGGCCACCGTCA
TCAACCACAATTTCGCTCTCCAGACTGTAATTGAATCAGAGACCTCCAAGGTCGACTTCGCCAACCCTAACCCATTCTAT
AACCCCTCTGAAGAGACCGAGCCCCTCGCATCCAAGGCCTACAAGTACCGCCGCTTCGACCTCTCACTTGAGAAGGATGA
GGAGCAGCTCCAACTAATCGTGCGCACCGAAGTCGACGCCGTCGTGAAAAACAACATTAGTGGCGATGACCAGTACCTGA
CCATCAAGGCCCTGAACGAATTCGACCACAAATCCCAAGGCGCCGGCGGCGCGCTCGACTGGCGCACAAAGCTGGTCTCC
CAGCGCGGCGCCGTCGTTGCCACCGAGATGAAGAACAACAGCTGTAAGCTTGCCCGATGGGCGACGCAGGCCATCCTCGC
CAAAGCCGACATGATGAAGCTCGGCTTCGTGTCGCGCGCCAATCCGAAATCAGCGTCTGCGCACATCATCCTGGGCGTCG
TGGGCTACAAGCCGCGCGAGTTTGCGGCGCAGATGAACCTGAACCTGTCGAACGGGTGGGGTATTGTGCGGACGATTGTG
GACTTGGTTCGAGGGCTGGAACACGACGATGGTGAAGACGGCGGTGACGGCGACGTGCGCAAGTTTGTGCTTGTGAAAGA
TCCGAATAAGCCTGTTATTCGACTTTATCAGGTTCCGGCGAATACGTTCGATGAGGATGAGGATGCCGGGGTTGAGACGG
TGAAGGAGGAGAAGGGGTCAGATGAGGATGAGGAGTAAAGGCAGCTAGTAATTTCTTTTTCTTTTTCTTTTTTTCTTTTT
TTTTTTTAAATTTACTTTTCCTATTTGATTACTTGGTTGATTAAAAGCGTCGTTGACAGGGTAGATGACGCCGTTTAATG
ACACCTTCTCCTTTAGTTTTCTTAGTTCTACAGCTTACCTCCCCGAATATGCGATAGATGATGGTAATGCCACTTTTCCG
CATTTTTATATTCCACGGATATCGGGAAAAATATGAGAAGTTAATGTAAGGGGTAACTTTTTTGTTCCTGTACACCCCGG
TAGAATGAAAATATATATACATATATATAACGTAGCGTGCGCAAAACACTTCCCTAGCTCGAGTGAGAGACTGCGAATGT
CACGAAAGAAATCATTATCAGATCCATTAACCATTCAGGTATCCCTATTCATAAACATTCACCAATATGCAACGCGATTG
TAGTCTTCTCTCCTAAATGCGCTTGCCCTCACACAATTTCTTCAGGGAAACAGCAGTGGCCGTTCAGAATATGAGACAGG
AAAAGAAGGAAACGAACTTGAAGAAGTAAAAAAAGTATATGGGAAAAAAACCAGGT

>ucsf_hc.01_1.H88.00100
GGCCCAGGAGAAAGAGACAAAAAGTGAGAGCGATCAAGACGACCATATTTTGAATCTCGAGGGCCAGGGGATTATGGTTT
TTGACCGATCCCCTAGCACGGAGAGTCATACTATGTGGATGCTTCGTCCATCTACCCAGCCGCGGGAAGTTACAATCGAT
CTTCCTCCACTCCTCGTCGAGTCACTCGGCGTTGGCGCAGAAGTACTTGCCAATTACCTGACCGCTCTCGCGGAAGCTGG
ATCTCGAGATCCCTCCCATGTACCTTTTCTCCCGCAAGTGCTATGTCGAATCTGCGAACGCCAAATCCCTTCTTGGTGGT
TCGAGAAACATTCAGAGCTATGTTTGCAAGAGCATGGGGCGGAGATGGAGGTCCAGATGGCGCAGGACAATTTGAATGAA
CATCGCCATTCCATCGTTAAGATCTTGGATGCCTTAGAAGCTCGCAAAAGCAGGTCAGCTTCGGGAGACTCGAGCCCCTT
CGCAGGGCCCAAAGCAGAGTATAAGAATTTACCCATTGGACCCTCCATACCTTCCTCGGGCTTGACTTCGGGCTCGTCAT
CCTCTTCAGGAACACCACCACTCTCACGTGATCCATCAACATCAGGTCGAGGACATGTTCGCACACGCTCTTCCTTTGCT
GTTCGACGACCGCTTGCGCGAATCGTGGAATTGATTTTGGATCTTTGTGATACCGCCCTGGAAATTAATACCCCAGCACT
TAAAGAAGCGCGAACCGAGGTCGGTGAGGAAATTCGAACACAATCTCCCCAGTCAGAATCTCGGATATCACAGGTTTTGC
AGTGGCAATCTCCCAGTAGCAATACTCTTGATCAAGAACAGGGTTTGGCCGCGCTCTCCGCGGACACTGAGCGTTTTGCC
CGTGCCAAGGTGGATGCTGTGTTTCGCCATCGTCAGATTGTAGAATATAGTGAGCGTATTCGCGTCGAATTTACAGTTCT
CGTTGAGGAGTGTGTTTCCGCAGCGATGAGTAAAGCGGAACGCATTGCTGCTGGGGAACTAAGCGATTCATCGGGTTCAT
GCCATAGCGTTGTGGGAGATTTGCAGGATGACGGCCAATGCTCAACACGGTCTCAGGTCCTCGATGCACCATCCAACTTG
TCTTCCCAGCCATCCTCGTTGCCTGCTCCGTCTGCAATAGCTACTACGTTACGAGTCGGCTCAGAACCTCTATTACACTC
TGCTTCCCAGTCGGAGAGACCACAACCTTCGTCCGTCGCTGTCTCGACCCGCTCCAGTAGTCCAATGGAGTGCCCAACGC
CCCGCTCGCATAGGAGTGTTGGCGGTTTGTTAAGCCAGTCGCAGCAATCTAAGAGAGGCTCGTTACTCGCTGAAAGTGAC
GCGGGGGATAGCGATAGCAGCATACTGTCATCGGTTTTCGCTGGGGCACGACGGACCGAATCTCCATCCTCTGAACGGGG
ATTAAGTCGTACCACAAGCTCCAAGGACCGTAAACGTCAAAGTCTTATATTACCCGGTATGTCAGTGTCTCCACGCAGAG
AATCCCCCGCCCGAAATCCACCACATTCCCCGCTTCGATTGTCCAAACCGCGGTTATCTATGGGCGAAAGCTTCACATCG
CCAATGACGTCGCCGCTGCTCAGTAACTCTGAGCTTGCTACCCAAAATACGCATCCATATTATCCACCACCTCCCCACCA
TCATCGTAGGTTGTCGTCTGCCACTTCTCCTGACCTGGGAAAGACTCCTGTTTCACCGCATCTTAGCTCTGTAAGTCATC
CGCCACCCCCACGGGCGGTTGCTCCTTCTATCAAAGACTTCGAGATCATCAAGCCGATTAGCAAAGGCGCATTTGGCAGT
GTCTACCTGTCTAAGAAGAAATCAACTGCTGAGTACTTTGCAATTAAAGTCTTGAAGAAGGCAGATATGGTTGTTAAGAA
TCAGGTTACAAACGTCAAGGCTGAACGGGCGATCATGATGTGGCAGGGTGAGAGTGATTTTGTCGCGAAGCTCTACTGGA
CTTTCTCGAGCAAGGATTATTTGTACCTTGTTATGGAATACCTAAACGGCGGCGACTGTGCATCTCTGGTCAAAGTTCTC
GGTGGCCTGTCAGAAGACTGGGCCAAGAAGTATGTTGCAGAGGTGGTTCTCGGCATTGAGCATCTTCATGAGAGGGGCAT
TGTCCACCGCGATCTAAAGCCGGATAACCTCCTTATTGACCAACGGGGCCATTTGAAGTTAACTGATTTTGGCCTTTCGC
GTATGGGACTCGTTGGCCGTCAAAAGCGAATTCTCAAAAACCCGAATGAGCCCGCACCGGATTTACTTAAGACGGGACCC
TTTACTCGCGCAACGTCACTGACCTCGTCGCGCTCGGCCTCGTTTGATTTTCCATCAACTCAGTCGCCAATTTCTACGCC
CTCGATGACTCCCGAGGTTCCTATGCTGATGAACCAACCATCTTATTTCAGCCTGAATAAGGAGCCGTCGTTCAATCGGG
AGACGTCGAGACGAGCTTCCGGGCATCGAAGTGATAGCGGCGGTAGTGACAGTTTGACAGGGATGTTTCGGGGGTTTTCA
CTGTATGAAGGTGGCGATACACCGCATCCCTTGTCATTTCAACCACAACCGTCATTCCCTCCTCCACAACCACAGCAACA
ACAGGGCCACCTCGCCGAGGAAGAGACTCAAAGTGAAGGAAGCGATTCTCCGCACCTGTTCCCTTTACAGACGGGTACCA
GCTATCCTACATCCTCGGTGTCTGGTCAGCATAGTACTCCGCCTCAGCAATCTTTGATGCCTCCCGCCATGGCCCTTTTC
GACCCGGAGGATCATAATCGATGTTTCGTCGGGACTCCTGATTATCTTGCCCCGGAAACTATTAATGGTGTTGGGCAAGA
TGAGATGAGCGATTGGTGGTCTCTTGGTTGTATACTGTTTGAATTCCTCTACGGATATCCCCCCTTCAACGCGTCGACCC
CGGACGAAGTCTTCCAGAATATCCTCAATCGCAGAATTAATTGGCCTGAAGAAGCTGATGAGCTGGTGACGCCCGAAGCA
AAAGATCTCATGAATAAGTTGATGACGATTAATCCAGAGGAACGACTTGGCTCGAACGCATCTGAGAAATTCCTCAATGG
GGGTGCTGAAGTTCGCGCTCATCCATGGTTCGCGGATATCAACTGGGATACGTTGTTGGAAGATGAAGCGCAGTTTGTTC
CCGCTCCGGAGAATCCGGAGGATACGGAGTACTTCGACGCCCGCGGCGCGACACTTCAATCTTTTACGGAGGAATTGGAA
GATCAGCTCTCTCCTCCCGCCGCTACAGGAGGACCGGATTATCCTGATAGACCCCACGATGCTCTTTACAAAGTTCGCAC
GCAGGCGAATTCTCTGAAACGCGGGTTGATGCCGCTCCATATCCCGCCACATGTACGCGATACTCGAAGTAGACGACTTA
GCGAACCTGTTCTAGCGGATGACTTTGGGAATTTTAATTTCAAGAACCTGCCTGTGTTGGAACGGGCGAATAAGGATGTC
ATTCAGAAACTACGAATGGAGGCCATGCAGGCACAGCAAAGGCAAATCCCAACGAATACATCTGCGTCCAGCTCTGGTCC
ATCGCTGGAGGGGAGTCCTCTATTACCAATGCCGTTGCAAAGGACCTTGTCGCAGAACAAAGCTACAAATCGTCCAGGAT
CGCCGTCCAGTCTTAGTCAGGCGAATTCTTCGTCCCCCAGTCGGCTTTCACAACCTTCATCACCCCTCCTAGTACAGTTT
AGTACGGGCCAGCATCATGAACGAAGGAAGACATCCGGTTCCTCGTCATTTTCCCATCAGTCCGGCGGATCACTGCCGCC
TGGGAGTTACCCTGAACCTCCACGTTTATCAACCAGTTTTAAGATGATGTCGACTTCTGCCACCTCATCGCCTGTTAAGT
ATGTGAAGCCGGCAACGCCTTCTCCTGATAAGTCGGGTGGTCCTTCCCAGCCGCGCCAGAGTAGTGCGCCGACTTCGCGA
TCGAGGTCGCAGACTATTGGTTCTCAGGATAGCGAAGCTGCGTCGTCTAAAGAGCCTTTTGCACCTGGGCACCATAAGCG
CCGGAGCCAGTTGTTTGATATTTCACCCTCATCGTCTGATAATGAAGATCCACGAACCAAGGCCAAGGCTCTTCTGAAGG
TCCAGAGACGACGGCAGAGTTCCCGACGGATGTCACAGATAAATCTTGCTGAGGGCCCATATTTCCGTCCCCTGGATGTT
CTGATCTGCGAGGATCATCCTGTTTCGAAACTGGTTATGGAAAGGTTGTTTGAAAAGCTACGATGCCGCACAATCACCGC
TGTCAACGGATCGGAGGCCATGCGCTATGCGCTCAGCGAAGTCCAATTCGACATCATCATGATGGAATTCAAACTACCAC
AGCTCAACGGCGCAGATGTGGCGCGTATGATCCGCGATACCAAGAGCGTTAATACACATACTCCTATCATCTGCTGTACT
GGCTACCTCAAAGACCTTCCGGAAACCCACCACTTCGATGCGCTTATCGAGAAACCCCCAACTCTTTCTAAACTCACTGA
GACCCTACACAAATTTTGCCAGTGGAAACCCCCGCCGAAAGATCACCAACTCAGCCTCACAGCCCATCATCCCATTCTAG
CACCAGCTAGCTCCCACCTAGCATCCTCAATGATGCCACCAGAAGGCAGCCCAAGTTCCATGTCATCCAGCTTTGTGGCT
GTCCCTACAAGTTCCTACCGCGGCTCCAGTCGCGAAGATTCCATTGGCAGCAGCTACTTTGGCGATGTCGAGTCCATGAA
ACAGGAAGAATTGCCCGTCATCATCAGCCGGCAAGCCACGGATGATTGGGGAAATTCCCAGTGTGGTGGCAGCGGTGGTG
GTCTTGGTATCTCTGATGAGCCCAACATCCCAAGATCAGCTCCCATCATCATGTCCTCGCCACCCCAGATTCCAACAGTC
CCCCATGCAGCATCCGCCCCCTCAACGGTTCTTTCCATGGCAATGACAACTCCCGCGGCAGGCATGGGTGTGGTTACCCA
GCGCAATCAGCCTTCTGTCGAAGACATTCGCACGAAGCGGGAATCACATGGGCGGAGGAAGTATGAAGGCGCTGAATCTG
GTGATGATGAGGACGAGGAGCTCGGCATTTCCAATTCGCAGAGCCGGCTAAAGAGTCCTCTGGGTGCCCGGGAGAAGGGA
AAGCGCTCTGGATCCAAATTGGGGACGGAGATGATGCGGACAAATAGTCGTGGTAGTGTTGTTAGTGATGCTGGCGAGGT
TTTGAGTGGTAGTTGTGCTGGGGTGGATGCTCCGGCCGCTACTGCTATTACTCCCGGAAGCACAGCTCCAGGTGGCGAGG
CGACACAGTCGTCAGTTGTTGGTGCACCGGGTCCGAGCGTTAACGCCGTGGAGGAAACTCTTGCTGACCTACAATTTGCG
GATGATGGCTTGGAAACCTTGCTGGAGGATAGGGAGCAGGAGGAATCATCTGCATTTACTGATCCTTTTGCCACCACGAG
AACAACCTTTGTTGTTCAATCACGTCCTCAAATACATTCACCGCATTCAGAATCTAGAAACGTGGAGTCGGAGCAAGCGG
CTTCCGATGCTCTGGCAGAGCAACGACCAGATCCCACTTCTCAATCTCATCCCCTGCACACGGCTACATCACAGGTCCCA
CAAACCCTATCTACCACCCCACCCTTAGTCTCAACATCACTACCAATCACCACTGGGTCCGCCGCTACAACAACAACAAC
CCCACCCAACACCACTGAACAACAGCGCACTCCCGTCGTCACCACCAACCTAGCCGATTCTCCTGGTGAAGATGTTACAC
CGCGCCCCGCGACTTCACTTACGATGAGCGGGTTTAACCCAGGAAAGGCGCGTAGTACTCTTGCGCCAGATACATATGGT
TCTGCGGCTGGTATTGGTATGGTCGATCATCGCGTGGCCGATGGCGAGTCTGAAGCTACGCCGCGTGCATCCGAACGTGA
TAAACGGCGCGAGAAAAGTAGGGAGAGGAGGCTGAGGGGGCTGGATTGGATACGCCGGTCATGATATGATGATTAAGACT
AGAGTAGAGAGCAGGGTTTGGTTGGGGGGTTCAGTTTGCTCTGTCTACTCTACAATGATCGATACACGGTAAATGTTTAT
CATCTCGATCTCTAGATCAGCCGTCCTGTGCTGTTGTATTTTTTGTCGTCGCCTCCGCTTTTCTCTTTACGATGTGATTT
GTGACGATGTATCATGATATGAATTTCATTTCTTTCCTGTCCTCTTTTTCTGCTCTTTATTTGTTTTGTTCTGTCTGGAT
TCGAATTGGATTGGGTACTTATTGTGATTGCGACTTCACTGGGACTCGTGACCTTTCTTTTCTCTTTTTTCTATATTTTT
TCCCCTTTCTGCATCCTCCCCTGTTAACTATCTGTAGCTCTATTGTCACTTTTTCCCTTCTCTTGACTTCGCTAAGTTGG
GTTTTGAGAGCTCCTTGTTTTTCTATTTTCTTACTTATATTACTATATAACTTTTATCCATTTATGAATGATTGGTGGAA
CCGGTACGGGTTTATTTGGCGTATTATGCTGCTATCTTGTTGTCCCAAACGACTTAATTTGCTTGTTCTCGACTATATGT
TTTCTGTTAAGTAGCTCCTTTCAGCTTCGAGGTAGCCCACTGTGAAGGTGAAGTTAGGCAAGAGGAGATATACGATGAGA
AAGGCGAAGGGGCTAAGTAAAGGCAAACAGTCGCAAAAGTCGTGTTTGAACGGCTGCGATCTGTATGATGGTGGGATGAA
TGCTGGGCATGACCCATTGACTGATATTGATTGACTTTGTTTCTTTATGTTACAATATTCAAGCGGACATATATATATAT
ATATGCATGTTTATTTATTGATTCTTCTACCTGGTTTTTTTCCCATATACTTTTTTTACTTCTTCAAGTTCGTTTCCTTC
TTTTCCTGTCTCATATTCTGAACGGCCACTGCTGTTTCCCTGAAGAAATTGTGTGAGGGCAAGCGCATTTAGGAGAGAAG
ACTACAATCGCGTTGCATATTGGTGAATGTTTATGAATAGGGATACCTGAATGGTTAATGGATCTGATAATGATTTCTTT
CGTGACATTCGCAGTCTCTCACTCGAGCTAGGGAAGTGTTTTGCGCACGCTACGTTATATATATGTATATATATTTTCAT
TCTACCGGGGTGTACAGGAACAAAAAAGTTACCCCTTACATTAACTTCTCATATTTTTCCCGATATCCGTGGAATATAAA
AATGCGGAAAAGTGGCATTACCATCATCTATCGCATATTCGGGGAGGTAAGCTGTAGAACTAAGAAAACTAAAGGAGAAG
GTGTCATTAAACGGCGTCATCTACCCTGTCAACGACGCTTTTAATCAACCAAGTAATCAAATAGGAAAAGTAAATTTAAA
AAAAAAAAAGAAAAAAAGAAAAAGAAAAAGAAATTACTAGCTGCCTTTACTCCTCATCCTCATCTGACCCCTTCTCCTCC
TTCACCGTCTCAACCCCGGCATCCTCATCCTCATCGAACGTATTCGCCGGAACCTGATAAAGTCGAATAACAGGCTTATT
CGGATCTTTCACAAGCACAAACTTGCGCACGTCGCCGTCACCGCCGTCTTCACCATCGTCGTGTTCCAGCCCTCGAACCA


>ucsf_hc.01_1.H88.00101
CCGCTGTGGTTCAGATATCCTGGTCGTTATATCTTCCTCTTAACTACTTCGTTGTATATCTATTTGCCTTATATTTGTTG
AGACAGTCTTCCCCGACTAGTTTCGTTTCATTGTGCTTCCCCGCGTCCTACTCAGCCATCCATCGCCTCTACTGATTGAA
TAGCGAATCTCTGCCCTGCGTGTCTGCCGTGGGCATTATTCCAATAAGTTACCTGGCTACAGGTGGGACCTACACATAAA
CCTACAGATAACCTGCAGGAATCTCGACCGTTAGGTGGATGGACTTAGCACCATCCATCGCCTTGTGACCTCTTCTGTTT
CATTCAGAGGGGGAGCGACACTGCTCGACTTCGTCTAACAACGAGCAAGGGATCCAGAGACGACGAGGAATTCGAAGAAG
AACAATCCTATGCGTAGGAGACATATCAGCGAGAATTGAGACAATAAGAGGCACAAGTGAGGAGAAAAGAAAAGGGAGCG
TTCCCTCAGCAAACCCCTTCGTTTGCTAGCTGCTGAGATCATATCTGTAACCCGATCAGATCCCTCAATCCACTCATTTA
ACCCCTTCAAAACCTTCGATTAACTTGGCCTATCCATATTTCCCAGCTAGCAACGAAACATCAAACGATCTGCGCCCATT
TTGCTTGTGTCCTTCTTCTCCGTTATACAGTGTTTTCCTGCTCCGTCAGCCCTGGGTTCAATGCTTGTCATGGATAGTTG
ATGCTCACGGATGAGGCTATAACGCTGCTTCCGGGCACCGCTTTAGCCGGCCTGGTCAGAGGCAGTCCTCTCTTGCTGTG
ATTCCCTCATTTCCTATCTGCCTAACTTAATACCTATCTCATTTCCGTTGGGCCATCCACTCACCCCTCCTCCGAGTGCC
CCCGCAGAGACACAGCGGCATAACCACCCGCCCCGCGCTACCCTGACGAAAGAATTGTACTTCATCTATACGTCGAATGA
CTGATAACTCCCAATACTATCCCTTATTCACAAGGAATTGAAACGTTACAACAACAACTGGCCCCCCTGCCATATATAGT
CTATTTTGGTCTACAATGGCTGACAATGGGCCCGAAAACACTCCAAACCCCTCTCCCAACGCCTATCGCTTCCTCGCGCC
CCCGGCCGTCAATGCTCTCCGTCAGGAAGCTCGCGATACCAGCAGTGGCAGTCCCTCTCCGCAACCAATGTCCCGCACGA
TCAGCGAAAATATCCGCGAAGAACGCCAAGACCTCAAGGAAGCCGCCGAGCAGACACTGAATGTCATCGTCGATCTCGAT
CTGGATGGGCGCATTAGGTGGGTTAGCCCGTCGTGGAAGGAAGTGGTGGGCACGAACGTCGAGGATGTTGAGGGTTCGTT
AATTTCAGAGCTTCTGCTGGATAATAAAAAGGCTTTTGAGCATGCGATTGAGAGGATGAAGATTGATGATTCGAAGAGTC
ATATTGTTAGGTTTGCGGTGAGGACTGGGCCGGCGTCATTCCTCAGGCGGG

>ucsf_hc.01_1.H88.00102
CCACCTACACCGAGCTCCTTCAGCACATGTTTAATATTCAACAATTCTAACCCGTTGAACCTCCTACTTTCCTTCTTTTT
TGTTATACCGTATATCCAAATGCATCATCTATAGCATTGAACATATCGCACATAATTCAGCTCTGGTGTTGCCCCAGCCA
TTTCCCCACCCGCCGGGCGACTCGTCCCCTGAATTTTCCAGGATTGAATCAGGAGAAAAGAAAGGAAAGAAGATAGCCAG
CCATGGCCACCCTGAATACTCTTGAGCTGGGCTCCGTCCTCGTAACAGGCGGCTGCGGCTTCTTGGGCAGTCACATTGTC
GACCAGCTCCTCAATTTTCCTTCCGAGGCCAACGCCAGCAGCAACAGTGACAGCACACAGGATCGAATGATCCCAAGCCG
GGTCCGCAAAACCAATGGCGAGCCAGACACCCGCTTCGTCGTCCCTCCGCTCTCCAACCGCTACCCAACCTACAAAAACA
CTAAAGTTTCCGTCCTCGACTTGCGCACGCTGCACAACCGCTACCCCGGCGCAGATTACTATGAGGCTGACATCATGTCC
GTCGAGCAGCTGCTCGAGGTGTTTCGGAAGGTGAAGCCGGATGTTGTGATCCATACTGTCTCTCCGCCGCCAATGCAGTC
GATGCCGGAATTGTTGTATCGCATCAACGTGGATGGGACGAGGAATTTGCTGGAGGTTGCGGGGGGTTTAAAGGGTGAGT
GGGGCGGGGTGTGCAAGGCATTTGTGTATACGAGCTCGTCGTCTGTGGTACATGATTGCCATAGCGATTTGATTCGGGCG
GATGAGAAATGGCCGTTGATCACGGGGAAGTTGCAGTATGAGTATTATACAGAGACGAAGGCCCAAGCCGAAACTCTAGT
GCTGAACTTCAACAAAGCCTCGCCAACAGGAATGCTGACCACAGCCATCCGGCCCGCCGGTATCTACGGTGAGCGCGACA
CGACCCTCACCAAAGGCCTGACCGACCATGCCCGCAAATCCTCTCCATTCGTCCTCCGATTCCAGCTCGGCAACAACGAC
AACCTTTTCGATTTTACCTATGCAGGCAACGTCGCTTACGGTCACATGCTCGCAGCCCAATACCTCCTGGCCACCTTTAA
ACGTCTAGAATCCGGGGCCGCATCACCGCTGGACCACGAACGCGTCGACGGAGAGGCGTTCAACATCACCAACGACAGCC
CCGTGTACTTCTGGGATATGGCGCGGAGCGTCTGGGCGCTGATGGGCAAGATAGTCGAACCTGAGAAGGCGATTGCGCTG
CCGGAAGGGGCTCTAACAGTTGTTGGGGGATTGTTGGAGATGATGTTTGGGCTGTTTGGGAAAAAGCCGCGGATGTCGAG
GAAGGAGGTGCGGTTCTCGTGTATGACGCGGTATTATTCGTGTGAGAAAGCGAAGAGACGGCTTGGGTATATGCCTGTTG
TACCGTTGGAGGAGGGGGTGGTTAGGTCTGTGGGGACCGTGTTGGAGAGGGAGCAGGCGTCTGAGTCGAAGAAGGATTTG
TAGGATTTTCTCTCCGTTTCTCTTGTCTTTAATTTTACTTTGTAATTTTATTTATTTTTCACTTTTTATTCTTATTCTCC
TCAATGAACTTTTCTTTTACTGTGACTTCTTTTTCTAAATTAGATGATCAAGTAAATTCTATAGCTACAGTTGATTGTAT
TCCTCTGACTACTTATTTACCGCTCTTTTCTATGGAAATTGAGGGAATATATACAACATTGATACAAAGG

>ucsf_hc.01_1.H88.00103
GCCCAAGAAGCCGCAGCCGCCTGTTACGAGGACGGAGCCCAGCTCAAGAGTATTCAGGGTGGCCATGGCTGGCTATCTTC
TTTCCTTTCTTTTCTCCTGATTCAATCCTGGAAAATTCAGGGGACGAGTCGCCCGGCGGGTGGGGAAATGGCTGGGGCAA
CACCAGAGCTGAATTATGTGCGATATGTTCAATGCTATAGATGATGCATTTGGATATACGGTATAACAAAAAAGAAGGAA
AGTAGGAGGTTCAACGGGTTAGAATTGTTGAATATTAAACATGTGCTGAAGGAGCTCGGTGTAGGTGGAAAGATCCCGTC
AGAGGGCGGTGTAATTTTGGTAATCCGAGACACACAAGAGTTTCTATAAACAGCTTCCATTAAAAACCACTAGTAAACTA
AGGAACCATTGCTCTACGGTATGTATGAAGGTGCCAGAAGTGCCAGAAAACAAACACAAGAAGAAAATAAGAGAATTCCC
ATTACCAAACGCATCCCATATTAGAAACAAAGAAAAGAAAAGTGCAAAAAAAAAAAAAAAAGAGAGAGAGAGAGGTCGAG
AAAAGAGAAAGGAAGAGAAGAGGAAACGGAAGACAAGGCAATACAAATTCATGTACCATATGCAAGGATAACATCTTATC
ATAAAAAAAAAAACAAAAAGAAAGAACCGGGGATAGAATCCTGCTACATAGTTATTAAAACCTAAACGAGTTCAAGCCTG
AAATCTGCGAGGGAATACACAGTTTCTGTGAAAAATGAGGACGAGCAAAAGGGGGGATCTCTACTATGAAACCAACTCAG
GAAAAAAAGACTTGTCTAACCTGGCGGCGACCAGCAGCTCGAGCTATGTACTTCAGCACTCCCTATTAATCAATTACAAA
TCTTTTAGCACTC

>ucsf_hc.01_1.H88.00104
CCTATTCATTTGTGCTGTCCTCTCACACACTCTCTCTTCCTTGAAATTGGAAGTTCACTAAGAAACCAGACTGCCTTGTT
TGTCTTGTCCTTACTGGATGAACTTCAACTTGAGCTTTGTGCTATATCTGTTGTCTCTCCTGACACAGAGATCTAGAGAG
GGACCTACCAGGCCTCTGTCCGGCTACAATCAGGAGCCTGTCGGCCCTCTCTTGTTTCACCCAAACATATTCTTCACTGT
GTTTTGATTTGTGTGTTCATTATTCCAATCTTGGACTCTCGCCCTGGAAACATCCAAGAAAACGAACGCAAGATATAATA
AAAACAACTCCGTTGGAACACTGGAGAGCTCACACTCTGCTCACACAACTCTCCATCACACCTTGCTTACTCCCTAACCT
TATCTGGAGCACATCTTTCTACTTTACTTCGGTTTCTTCTTCCCTCCGCTGGGAGGTCTTTGCTGCGGGGTCCACCCGTT
GCAAGCAGTCAAGTTGCTCTCGCAGCAAAAAAAATTGAAAAAATGTCTAACCAAGCGATTTTACGCATTGGCCGTGAAAT
CAGCCAGATCCAGCATGGCACGGACTTGTCTCTCGCGGTAGCCTGCAAGGAAGCAGATATACGTAGCATCAAGGCCCTGA
TCGTGGGTCCCCCTGAAACTCCATATGAGTTTGGTTTTTTCGAGTTCTCGATCAAGTTCCCTGAAGGTTCGAGTTGAATT
TCATCTTTCTGTGTGTTTGTGCATGCACATGATGCCTGTCAAATACTGAGGTAGCTTTTTTTTTTTTTTTTTTTGTTTCG
TATTGTGATCTAGATTACCCTGGAACTCCACCAACGGTTCATGCTACAACCACAAATGGCGGCAGATGCCGCTACAACCC
AAACATCTACGCTTCTGGGAAGGTTTGCTTGTCTATACTAGGGACATGGCGCGGTGAGAGCGGAGAGCAATGGTCTTCGG
CCCAAGGCTTGGAATCTGTCCTTATTTCCATCCAAAGTTTGATGTCCTCTAACCCCTATGAGAACGAACCTGGCTTTGAG
AACGCCAGCTCTGACCGGGACAAACAAAACATGGCTCATTATGTTGCCAAGATTCGCCACGAGACTCTGCGCATTTCAGT
CATCCAACGACTTGAAGAGTTTCTTGGTATTCAATCGGATGGAACGATTTTTCCCCCATGCCCTCCTGGGTTTGTTGACG
ATGAGGAAGAAGAAGAGGACCGCCTGACTGGAGAAGATGACCGCCCAGCTTTTGATCCTTTCGAAGATCTCCTCAAACGC
AGATTTCTCTGGTACTTCGAATCCTACATTCTCGCAATTGACGCTGCAGAGCCCGAAGTCACGCCATCGCAGATATTCAA
AAAGATGCCTTTTGAAAACCCTAGCAACTCCATGGATGGCCGTTTCTACTATCCAGAGCTTCGGAAACGCCTGATATTTA
TCAAAGAGACGATCGTGAATGAAACTGAGGGCTGGGCCGCGGAAGGCATGAAAGCGAAAGTCAAGGAGACTAGAATTGCA
GTCAACCTCCAGCGCCAGTATGAGCAGATCGTTGAGGATCTCAAGAATAGGAAAAATTTCATGATCGACCTGGGCCTCGA
GAATGGGAATCCGTTCCTCTGGAACGTGACTTTCTTTGGAAAACCCATGACGCAGCTGGACGGTGGAATTTTCCAGATCC
GAATCTGCCTGAGTCCCAAGTTCCCCGATGAACAGCCGCGGGTTATTGTTAAGACGCCACTCTTCCATAATCGCATTTCC
AAGGATGGGGTGTTGTGCTATTTCCCGAAAAAGTTGGAGGAGATGAAGTCGCATGTCGAGGCCATTATGGAGGCGCTGGA
GGATGAGTCCCCGCCCTATGACCCGCGTACGACTGTGAATCCAGAGGCGTCGAAGTTGTTCTGGGGTTCTGCGGATGATA
AGAAGAAGTACAATCGGCTGCTAAGGAGATCTGTGCAGCGGAGCGTTGAGGAGTGCTGAAGTACATAGCTCGAGCTGCTG
GTCGCCGCCAGGTTAGACAAGTCTTTTTTTCCTGAGTTGGTTTCATAGTAGAGATCCCCCCTTTTGCTCGTCCTCATTTT
TCACAGAAACTGTGTATTCCCTCGCAGATTTCAGGCTTGAACTCGTTTAGGTTTTAATAACTATGTAGCAGGATTCTATC
CCCGGTTCTTTCTTTTTGTTTTTTTTTTTATGATAAGATGTTATCCTTGCATATGGTACATGAATTTGTATTGCCTTGTC
TTCCGTTTCCTCTTCTCTTCCTTTCTCTTTTCTCGACCTCTCTCTCTCTCTTTTTTTTTTTTTTTTGCACTTTTCTTTTC
TTTGTTTCTAATATGGGATGCGTTTGGTAATGGGAATTCTCTTATTTTCTTCTTGTGTTTGTTTTCTGGCACTTCTGGCA
CCTTCATACATACCGTAGAGCAATGGTTCCTTAGTTTACTAGTGGT

>ucsf_hc.01_1.H88.00105
TGGCCCAAAGGTCACGCATCTATTTCTACTTTTAACTGCCGGGTTAATATCCCTTATATACCAATTTTCTCGGGTGGATA
TGTCACGGTCGTCCTGCGATTGGGTGGATCGGCCCCTGGAGGCGAAACCTTCTCCCAACCTATCCTCTGTCATGCAGACG
ACAAGTCTCCCACGCCCAGCTCCACAAATTCCAAAATACCAATCCCTACCCCCCAAGCAGCAGTGTCCAATGACTAGCAG
CATGCAGCACGACATACAAAACGCCAACAAGAACAAGAACAGCAACGATGCAACCTCAGCAGATGCCATCCGCATCCGCG
ACAATCAGCGCCGATCTCGTGCCCGCCGCAAAGAGTACCAGCAAGAACTAGAGCGACGCGTGCAAAAGTTTGAGCAACAA
GGGGTATATGCTACAATAGAGGTACAGACTGCGGCTAGAAAGGTCGCGAGGGAGAATACTCTGCTGAGGTCGCTGCTGCG
GCTGAAGGGGATCACTGCGGGGGAAATCGATGAGTATCTCTTGAATGCAAACGGGAATGAAAGTTGCGGAAATGTGGCTG
TGAATGGGAATAGAAATGGAAATGCAGATGTGAACGGGAGCTTGGATCGGAATAACGATAGATATGGAACCGGAATAGCG
TTTACACAATTGCAACCTGCTCCTTCTCCTTTGTCTACATCCGCATCTACATCCGACCCTACGTCAATTCCCACGGCACC
TGCGTTTCCAAACACCATCAACCAGAACCAGAACGAATGTCAAAATGAAAATCAATCTCCAATTCAACTAGACAACTACC
CTTCCTACTACCCAGCGGAGCAAACCACCATCCAACCTACTCCCCAATACGTCGAAACCCCTAACGCCCAAAACATACCA
GTTTCTGTCTCTGCACCTGCATCTATCACCACCTCTGCCTCCTCTTTATACTCTCCCAGCACCAGCTTCACGAGCTCAAG
TCTCACCCCATCCGCGAACAACGACCAGCAATACCAGCCCCAAAATTCATACACATCATTCCAGTCCACAATACCCTATG
CAGCGCCCAGATTCCCCCAAGGCCCTCCACAGCAAGACCACCAGCAACAGCAGCAGCAGCCATCCCTCCAACTTCCCCTC
CAACTCCGCCCGCCCATCCCCTCCACCCAACCACATCCCTACCGCCCATCCCCATCCCACTCCAACTCCAACTGCACTCA
CCCCATCCAACCCCAGCCCCAACTCCAAGACCCCCAAACTCTCCTCCACACCACCCCGACGCCCCAGGCCAGCTGTTCCA
GCCCGACGGACACCACCCTCGACTCTACGTCTTGCGAGATTGCCGCGAGCATCATCGCCAGCATGCGTGGACATGGTGAC
GCAGCCTCCGTGCGTGCAGAGCTGGGTTGTGGGCCCGGTGGCGCGAATTGCCAGGTCGGCAATATGGAGATTTTTAGGGT
GCTCGATCGGTCGATTGGGAGTTGCCGGTAATGATGACATATATGTATATTTTTTTCCCCCTAGGTTCTGCTTTGCCGGG
GGAGTTCTTAGGAGTTTAGGAGTTTGGGATTTTACATTTTTTTTGTATCGATATCTATTTGTATTTGTTTATGCGTGTTT
GAGAGTAGCGGGTGTCTGGAAGAATGCCAATTGATTACAAAATTGGTGAAGCTCTGCCGCTGAAGCAGGAGAAGCACCCA
AGAAGCACCCAAGAGCTTCGTACATAACAACACAAAAGGTTCCTGTCCAATTTTCCTTCATTTGGCCATGGGATATTTGA
GATATACTTTCGTTCCTAATGGTTATGTTTCGTCTACTATTTTCGGACTGTACGAGGCTGTCCAACTGCATGTCTTGGCG
AGAATCAGATGCATTATTATATTGATGATTGTATCCAAGTATCCTTTCACACAATATCGCAGGGTCTATAATAACCTCCA
AGTATCTCATTCAGGGAAGCTATATCCCAGGGCTGTTTGGATGTTCAAGATCGCTCCAATAGGGAAGTCTCAAGTTGGAA
ATACCTAGACCTTGAATTTATGCGCGCATAACGGAATGGTGAGATGGTGATGATAAGCGAAGTTTTCAATC

>ucsf_hc.01_1.H88.00106
ATGGCACTTAATGGGGATTCTCCTCGTACTTCTGACAGCGACCGTGATCGGTTCCAGCGGTTTCAGTTTGATAATAACCT
CAATGTCATTATCGCTAATGCTCCTCAAGAACCTTTCCGGTTGGGCCGTCTGGACGTTGGTTGTCTTGTCATCAACAGAA
TGATAGGCACTGGCATCTTTTCGTCTGTTGGGTTAGTCGTTCAGGGAACGAGAAGCATTGGGGTCTCCCTTCTATTCTGG
TTCTTCGGTCTCCTATATTGTCTTGCAGGAGTACATCTGTACATCGAATATGGCCTCAGCATCCCAAGACATCGCTTCCA
AGGAGTCACACAAGGAATTCCCCGAAGCGGAGGCGACCTTAACTATCTTCAGTATGTTTACCGGAAACCGAATTATCGCA
AGGGCACCGTGCTGCTTTCCGTCACTGCTTTCGCCACGGTGTTTATTCTGTTTGGCAATGTTGCAGGAAACTGCGTGAAC
TTCGCTGTCATGGTGCTTCAAGCTTTGAATACAGAAGTGACCAACGATGCAGTTCGAGCAATTTCCATTGCGGTAGCTCT
TTTTGCCTGCTTTACCCACACCTTTACTCGCCGAGGAGGCATTCTTTTGAGTAACATATTGGCCGTGATCAAACTTGCGA
TGCTCTTCATGATTGTCATTACTGCCATTGTTGCTGCCACAGGGGCTTTCCCACAAACCGAATCAGCCGCTGCCAAAAAC
TTCAATTCGAAGAACTCCTTTCGCAAGGCTTCCACTCAGGCAAATGACTATGCGAATGCCTTCTTATTGATTATTTTCAC
TTTCAGCGGATTTGAGCAACCCAACTATGTCCTTGGTGAAATTTCAAGGCCCAGGCAAAAATTTCCTATATCCATGATCA
CTTCTGTCTCCCTAGTCGGCATACTTTACATGGCGGTCAATATTGCATATGTAAACACCCAGGATATTTCCGTAAATGTG
TATTATTGATATTTAGCCAATACGCATCCCACCTGCTAATTGCTACTAGATGTCTATTGTGCCCATAGCTGACCAGCTTA
ATGAGCAAATGAACCTTGCTGAGAGATTTTTCGAGTTAACTTTCGGAAAACTCAACGTTGCTGATAACACTGGCCAAAGG
ATATTCAACACTTTCCTGGCCGTCTCTAGCTTCGGAAATATAGTTGTGATGACATACACTGCCGCGCGAGTGAAGCAAGA
AATAGCAAAGGAAGGGATTTTACCATTTCCGAAGTTCTTCGCGATGAATCGTGACGTTTCATTGGCTCGGCTTCTTCGAT
GGGCCCATTGCCGTCCCATCCTACCGCGATTGTTCGGGCGAATGCTCAAGTCAAGATGGTTCGTTCCTGAAGGCCATTCT
GAGGAGACACCAGTGGGGGCTTTGATACTTCATTTTGGATCTTGTTTGGTTCTGATTCTGGTCACGTACCGCGTGGAACC
AACTAATACTTATAGATTACTTGCGAAAGTGTATACTTACTCTGTCCATGCGTTTTTCGGAGTCCTACTTGCAGGTGGGA
TACTTCACCTCCGTCTAAATCGCAAAGAAGGGTGGCGAAAAAAAGCCATCGGTATCAACCCACAACTCAGCGTTATGTCG
GCCATAGTATACCTTCTTGGGAGCCTATTTCCGGTAATTGTCTCTTGGGTCGAGCCTAGCGGGGAACTCGAACGGTTCGC
CGACACCAAAATCCACTGGTATCTCGTCCCACTGCTTAGTTGGTCGGCGATTGCATTCGGGGCATTGTGGTGGCTTGGGT
TTCTAGTTTTTGCCAAACGAGTTGAGAAGCGCAACGGCACTATCTTTATGATTCAGAGAGACCCCGCTTTTGCGCGTGAT
CCCCCCATCAACGGATCGCCCATTCAGGTTAATGAGACTGTGTATCTTGGATGGGTCACTAAAGAAAATCTTACAACCAT
GCAGGCTTCAGGGGGTAGGCAGGGTGAATCTTCTAGGCATGATTTTGTCAATGGTGATGTCGCATGTGCGAATGGCATTA
GGGATTTCGACCATCAGTTGACGCGTTGATACTTCATTACATATTTTGACTGATTGAGTCCTCTCTAATGACGACAATTG
ATATTCAGCAAGCATTCCTCGCAAATTTCAAGCGATCCTAGCGTTGCTTTTTTTTTTTTTTTTTTTTCCCTCCCTTCGTT
CCCTGCTCCATGGACTCCATGTGTGTGTTTTGCGCACTTCAGTAGATGCATCAGTCTGTTTCAATACTTTAATGAAGAGC
TTTCGGAAT

>ucsf_hc.01_1.H88.00107
AGCCAAACGGATGGAGCCTCTGAAGGAGGGAGGAAGAGAGACCATCTCATCAGCAGCCAGCGATATCTTTACCCTAGATC
TTCCAGCCAAGGGCTCGATGTCCGTGTCCTGTAGAGGAAGAGCCACCTCTGCCGACTAGGCACAGGTCCCATACAACTAA
AGGTTGCGGAACTGGTGGCGGTCCGGGGTCCAACACAGACGCCGCAGTGACATATCAATCCGATTGACCGCATTCCCACC
ATGAAAACTGGAACGAGTGTGGTCTATATAAACCACTTCCATCAACGCCTGATGGTGGAATTGAAAATTAAATACCAACT
ACCGAGAATCAGAGACCCCGCTTAAACATTTGAGCATCAGTTTTGGCTTTGCTCAAGGGAAAACCTTGTTTTTGTACAGC
ATACATTATTGCTATTTCCACGATGGCCGAACCACAAGTATACCAAGAGGTCCAGAAACACTACAGCTCCGCTGCCAAAA
CCAGCGACGACAGATACGGCCACGACGTGGCAACCGCCTTTGGATATTCCAAGGAGGAGCTCGCCAGTATCCCACAAGAT
GCGAATCTGGGCCTAAGCTGTGGAAATCCTCTTGCTCTGGCGCAATTGAAAGAGGGAGAAACTGTGATAGACTTTGGCAG
TGGTGCGGGCATCGACGCTTTCCTCGCCGCCAAAAATGTCGGCCCGAATGGAAAAGTATACGGCGTTGACATGAACAAGG
ATATGCTTGCCAGAGCAAACAGCAACAAAGAAAATACCGGTGCCGCCGCAGCAAACGTCGCCTTTGTCGAATCAAAAATC
ACCGCCGTCGACCTCCCTGGCGCCGTCGCCGACTGCATCATCAGCAACTGCGTTGTCAACCTCGTTCCAGAGGCCGAGAA
GCAGCTTGCTTTCAATGAGATGGCGCGCCTGCTCAAACCAGGTGGGCGCGTAGCGCTCAGCGATATCCTGGTTCGGAAGG
AGTTGACGCCTGAGCTGAAGAAGAGCGTTGCGCTGTATGTTGGCTGTATTTCGGGAGCTAGCCGGGTGGAGGATTACGAG
AGGTATTTGAGGGAGGCGGGGTTTAGTGATGTCCTTATTGTCGATGCGAAGAGCGATTTGAACATATACACTTCAGCATT
GGAAACCCCCAAGAACGCCAGCGGTAGCTGCTGCGGGGTAGTGAAGAAGCACGAGCCGACTCCCTGCTGTGGCCCTGCGC
TGTCAAAGGAAGAGCGCGGGCCTGGGATCTTTTCTGAAGGATTTAAAGCTGAGTTTGCGAATGTCGATTTTAACGAGTGG
GCGGGTTCCTTTAAAATCTACGCCGTCAAAAACTAGGTGGGGTTGTTTAGGTGCCTCCCTTTCCCGGAGTTCGCGCCCTT
GTTGTTTAGCATATTTGATGTCTACTGTCCTCGATTCGTCGACATTGTCTAGCTGAGACGAAGGGTACGACAGCAAGGAT
TAACTACATCATTTCTATCCAAGTTGTTAACTGCCACGGGAGCTCTTCAGGACTATCTTCCATATTAACATGCATTATAT
CCCATTTGTCCTAATTTGAATTAAATGGGAATAATATATATCCCGTAATTATCCCCTGAAACGTCATGATACAAATTTAC
AAAGCTAAAAGCTCATTCGTACACGTGAACAAGAAATAATGTAGTGGGCTCCATGCTGTTAGGCCACTGGGCCAAAAGAG
CTCAACACATCCAGCCCATCAAGTTGCCAGAAGTCCTAAGTTTCATCCAACAGCGCGCGAAAAGGGGTTAGTGAATTCCA
CACTGAGCCAGACGACGTCGGCCTACTTCTGATGTTACACAACACAGCCAGAGGCCTAGGTACATTAACTTCAACCCAAA
CTATTAGTGAAATTAGGCGGCTTCTTCCAGTGGTGGGCTGCTAGGGCAAAATCCCCTTTCCGAGGGTCAACAGAGCATAG
TATATATATATATATTATTCCACAACGACTGTTTATATCACTAAGTATACAGGGCGGCTGTCTGCCCCCATCTAACATAC
AACAGAGGCGAGCATGAGTTATTACAACTTGGAAAAACGGAGAAAGGTATTGCTTGATTATTCCGAAAGCTCTTCATTAA
AGTATTGAAACAGACTGATGCATCTACTGAAGTGCGCAAAACACACACATGGAGTCCATGGAGCAGGG

>ucsf_hc.01_1.H88.00108
AACAACCGGATTGTCAACTCCAGCGGATGAAATCTGTGTTTTATTTTACTTTGTTTTCTTTTGAGTTGGTCCTACAGAGA
ATCATGTCTTCTCCCACTAGTAATAATGATGACTCTCCCAAATCACAAAGGAAGAGCCGTGCCCACACCCTCACGCGGGT
GCGCAACAACCAGCGCCGTTGTCGCGAGCGGCGTCGCCAGTATATAGCTGCCTTGGAACAAAGGGTTGAAGAAACAGGAC
GTCTGCTTGAAGAGGCTCGTGCAGAGATTGACAGTCTGAAATCCCAATTGATGGAGTGCGGGTCTCGCCGTCGCCACCAT
CCTCATCATGCTAATCAACTGGCTGAGGGCGAGAGTGCGGTGAGCGACTCTGGTGGTGGTCGTGGTGGTGGTGACTCAAT
AGACGCGGCGGCTTGGATGATGCCTTTAGGCCAGCAGGGTGGATATAGACAGGTATCCGGGCAGATTGAAGAGGTGGGAG
AATTACCTGCTCTACTTCCTGGCCCTCTTCCTGCCCCTCCTGAGAGGGAAGATGACTGGCCTGCTACTACATCGCATCAG
CAAACTTCAGATATTGAATACAATGCTACCCCGAACATGCTCGCCCTCCAGCAATTAGACAACACCCACCCGAGACAACC
TTCTTCGTCTTCTTTGGCTCTCGCAAATCAGCGCGAAACTGCTGTCTGCGGATCCAGGCTCCCAAACGCCGTCAATTCAG
ACACTACATTAGCTACTAGTACCAACGCGCCCTCACCACTCAGCACACTTTGGACACCGACTTTAACAGCACTTCAACTA
GAAGGTTTAATCCTTCCAGATATCCCCGATACATCCAACAGTGACTACACTGTATCTCCAGCCGATGAATCCACAACTCC
TTGTAGCCAAGCCTTCATCTTCATATCCCAGCAGAACTTCAAGGGACTTGACGCATCGTCTATTGAACGGTGGCTGTGTC
GTGGATTTCGACAGGCGACAGAACCTAGAGAAGGGTGTCGTGTTGAAAATACCTTGTTGTTGCAGTTGTTAGATTTCGTA
AGTGGGCCGTGAAGCATATGTCCATGCACATGTGTATATTTTTTACGGGCATACTTTCGTCGATTTCCAAAGGCCTCCTT
TAAGGATGAGGACGGGACTCTGCCCAACCGCCAACACCGCCGTACTTTGCTTGGACATGTATAAATCCAGGCGATTTCGA
TCGACCAGTATCCTAATTTCGAATCGTGGCATATAATGAAATGCCGAGCCAACATGTGCTATTTTAACACCGAGGATACG
AGAAACGACCCACATCCGAAGCGGGAGCAGAAGATTTTCTATCTCGCTCGATATTAGGACTCGCTGAACTCAGGGGAAGC
TCTTCAGTTACGAATCCTTAGATTCCGCTATACGTTCCAGTTGGGGGAAATCAGGAGGCTTCACAACTTCACGGAGAGGG
GCTCCTAAGGTTCTAGAGAGCCTGGGTATGTAGAGGACAAGTTAGATAACTATATATTTTTTACAGTACCTTCTCCGGAT
ATCAGGGTAGGATATCTGCGTGCGTGGAAGGCTTTTATTGCGGCTACTATAAAATACCCAGACACCTAGCAATTTGGAGA
TATCAACAGAAATCTTTTCGGTCT

>ucsf_hc.01_1.H88.00109
CCCAACCGCTGCAACACCACCGCACCGCGACATTGACTCGCTGCTATACTTACCAACGCCTTGAACCCTCACTCAATTAA
TTTAGTATTTCGCATAATAGCCCCACGTAATCTCTGCCTGTGCTGTATAAACATCCTCCCAATTCAAAGACCAAATCGGC
CGTGCTTCCGATATCTACCACCCCATCCTCTCCTCCGAGCTCCGAACAAGCTCTATTGCAGGGAGAGTTTTGTTAAGCAA
ACATGACCGTCTACTCCCTCATCATAATAAACAAAGCTGGCGGTCTAATATACAACCGCGAGTTCCAGTCAGGACTACTG
AAGCTGTCTACGAATGATTACCTGGTGCTAGCGGGAACATTTCATGGAATCCACGCAATAACCCGCTCCCTCACTCCGCG
CCTCCGCAGCCTCCGCACAAACCCCACAACTACGCCCTCTTCAGTCCCAAGCGCAGGCACAGCAATTCCATCACACACCC
ATGTCCACTCCTCCTCTTCCTCCATCAGCAGCCCTCTAAACCCGTCCACTACCCCCACAGTCACCAGCTCTTCCCTCCCA
TCCAACACCACCGTCCCCAACCCCACCCAACCCATCACCGGCATCGAAGTCCTCGAAACAGACAAATTCCGCCTAACCTG
TTTCCAAACCGTGACGGGGACGAAGTTCCTCCTCTTCACGGACCCGCTGATGGCGGGCGTGGACGTCGTCATGCGGAAGA
TCTACGAACTGTATGCGGACTACGTGATGAAGAATCCGTTTTATCAGTTGGAGATGCCAGTGAGGTGTGAGGCCTTTGAT
CGGCACGTTGCGGGGTGGGTGAAGGGGAGGGGATAGGAGGGGATAGGAGGGCGCGGGGTTGTTTTGGTTTTTATTTATTA
ATTGGAATTTTTCTGAGGGCTTTTCTTTTACGATCGTGTGTGTTTTCCGATATATATATATATATATATAATATATAAGG
CTTTATCTTGTGGTGGTTGAGGGATAAAACCATAATATACCCAGCTGAAGGCTATGGATGAGTATTTTGCGAGAGATTTT
GTCACTCTTTGGGGTATGTGTCTGTCTCTGGGGGCAGAGTCCACTTTATGTAACTTGAATAGAATGGCATGGCGGATTAG
ATATTTGGCGTTGCGTTAGGTCTGGTCTATAATTTAACAAAACCTGAACAACACACGATGCATCTAAATTAGGAAAAGGC
AGAGGAAACAGAAGATTTAGATATCTAAGTACAGCAAGTACAACAAACCCACAAAGCA

>ucsf_hc.01_1.H88.00110
ATCCACTGTAGTTAAACGCCATATATACAACTCCTTGCACCTTTAGACATCTGCCCCATATACCACCCAGTCAGCCTCGT
CTCATATATTCCCAAAAAAAAAAACTGCAGCACCAGGTGCACCCGCAGCCAAGATGGTGCTTGAAGCCACGATGATCATT
GTGGATAACAGTGAGAGCAGTAGAAATGGAGATTATCTTCCCACACGGTTCGAAGCTCAAGCAGACGCGATCAACCTAAT
CCACTCCGCAAAGACACAAGCCAACCCCGAATCGTCAGTCGGGTTGATGAGTATGGCCGGCAAAGGTCCAGAGGTACTGG
TGACTCTGACGGCGGACATCGGTAAGATTCTGGATGGTCTGCATCGAACAAAGATCCGGGGACAAGCGCATCTTGCCTCC
AGCATACAAGTCGCCGGCCTAGCCCTCAAACACCGCCGAGAACGCGCGCAACGCCAACGAATCATCGTCTTCACCTGCTC
CCCGATTGCCGAGGACGAAAAGACCCTCATCAAACTCGCAAAGCGCATGAAGAAATACAACGTCTCCGTGGACTTCGTGG
CCTTTGGCGACCTGGACGACGACACAATTAAGAAACTCGAAGCCTTCAACGAGAACGTCAATGGTGCTGACGGCTCACAT
CTCGCTGTAATACACCCCGGAGCAAACCTTCTTAGCGACTCACTGCTTACGACGCCGATTCTGGGCGGCGATGGGATGGG
TGTTGGGCGCACGGGTGGTGAGGAGGGGGTTGATGATGGGGTTGATATTGGCTTTGACCCCTCTGCAGATCCGGAATTAG
CGTTTGCGCTGCGCATGTCTCTTGAGGAGGAACAGGCGCGGATAGAGAAAGAGAGAAATGAGATGGCGGAGAAGGAGAAG
AGGGAGAAGGCCGTTTTGGCAGGGATTGCAGAGGGGAGTGAGGAGACACAGCCCCTTCTCGATAAGAATGGGGAGCCAAG
TGGGAGCGGAAGTGGCTCGAATGAGGGGAAGAAGGATGACAAGGATAAGAGGGACAATGGGGATAAGATGGATACGGCGT
AATGAAACAAACGATCTGCTTTGTGGGTTTGTTGTACTTGCTGTACTTAGATATCTAAATCTTCTGTTTCCTCTGCCTTT
TCCTAATTTAGATGCATCGTGTGTTGTTCAGGTTTTGTTAAATTATAGACCAGACCTAACGCAACGCCAAATATCTAATC
CGCCATGCCATTCTATTCAAGTTACATAAAGTGGACTCTGCCCCCAGAGACAGACACATACCCCAAAGAGTGACAAAATC
TCTCGCAAAATACTCATCCATAGCC

>ucsf_hc.01_1.H88.00111
CCAGGTTGATTCAATCCCAGTCTCTGTCTCATTCTCCATGAATCTCATCCACTTCATCGTTCATGCCCGATACGACGAAA
CTTACTCATTGCAATTAAAGATACCAGAGGAATGGCCACCGTTTCAAGGAAACGTAAATCCCCCGAACCTAGCGACCACC
ACGCGCTTGAACACGACAACAATGTCAGCACACCTCGAACCCCAAACGGAAGCCCAGCCAGGAAAAGATTAAGGATCACA
CTCAGCCAGAAACAAGCTTTGATTGACAACTTGCAACTGGAGGTCACTGAACGGGCACGCAAACTCCGTGCACACTACGC
GTTACAAGCCCAAGACCTCCGCGGACGGATTGAGCGACGTATAAATCGCATACCTACCGCTCTGCGAAAAGAAAAGATGG
GTGACTTGCTTGCAAAATACTCGGATCCAACCAGGGCAGTGGATGCAGGCCAAAAATCAGGGTCAACGAAAACATCCAAA
TCCTCAAGCAGAGCTGCGACGGGGCAAGCCAAAAATCCAGCGGACGGCCATGATGCCGCGACCACCACTCGAACAACTCG
GGGGGCTAAGCGGACAAGCGATGATATGCTCGCCTCCGGTAAAGAGAACGCCCCCTTTCAGGTTCAAGATCACCACAGCC
ACCCCACTCCTGCTATGCATGTGCCGCTATCAAACCCGAAGAAGCGTGGCACACCCAATGCACATCCTGCGGGGCAGCAT
CCCCGGGTACTATCTCAGTTTGCAGAAACGGGCGTCTTGTCGCCGAAATCTTCCAATTCTAGGACATTCCCGCAATCTCC
ACTGCGCAATGTCACTGGGAAGTCACAGCAGCAGCTTGGTGCAAGCGTTCGTCCGTCATCGCCTCTGAAGCATACGAGCC
CGGTAAAGCCGGCCAGGGCAGGGGTGGTGGAGCACACGAAAACGCGATCAACAAGAGGCACTACTACTACCGGTGCGACT
GGGGCACGGAAAGTTACGCCACACACCAACGATGGAACTGGCACGCGGAGAAGGACGACCGCTAAATCCACCACGTCGAC
AACTTCGAAGAGAGTAACTGCAGCCTCGGCAACGGCACCACCATCACGACCTGCTACTCGACAGAGGAACACGCGAAGGA
ACAGCGGCGCTTCTACGGTTTCGAACGTGTCATCTGGCACAACGATTGTGAAGACCACGGGGAGGGGCGGCGGCGGCGCT
GCGGGTTCTCAGAAAGGAGCAGGCTCGCGTCCGGTCTCTGCGGCAAGTAAACGGCCGCCAGTTCCTCGAGCGGGAACGAA
GAAGACGACATCAACAGCTGGAACTGGAGCGGGAGCGGGAACGGGCTCAGTGATAAAAAAGGCGCAGGCGACGGAGGAAC
CCGCTGCGGCGGCAGGGCAAAGAGTGCTTAGGAAGAGGGCTTGAGGGGAGGGTTGTCTACTTTTCTTGCTTTCATTCTTA
TTTCATTTTGCTACTGCAGCAGGTTTTCACTTCTGTCTTGTGTTAGACTCCTTTTTTGTTTAATATCGTGTGACGCATTT
GAAAGACAAGAAGAGGCATTGTTGTTGAGACACCAGCTGGGCTGGAAATTGTTTTTCCGTCTCCTCCGGACCTTGGACAT
AACCGTGCATTTTGGGTGGTTTTGATATGGTTTCACTGGCGTTTTGTTTCTGCCTGCCTGGGTTTCATGGGGCTGTTTCT
TTGGTTGTTTTCTAGATTGCCGGAGTTAGTTTTTAAGTTAAGAGTTATTCCAGTTTAGGACCA

>ucsf_hc.01_1.H88.00112
CTCGCATTCCTCCAACCTCCTCCATCCCTCATCCCTCCATCGCTCCCTCCCACTCTCCCTCGTTCTCGCTCTTCTCTTTT
GTTCACGTTTCCTTTCTCTCGCTCCCCCTCTCTCGCTCTTTTCTCTATTATTCTCTCCCTTCGTTCTGCTCACAACGTTG
GCTCCTGGCGGCTGTCCGTCTCTCTGTCAAGCTTGCCCGTCTCGCGCTCTCTCTCTGTATCCCCTGGTCTCCTGGTTGCC
ACGACTTCGTCTCCCGCTCATTGCTGATGCTCCAGGGGATGTTGGTCGATTGTTTGCGGGCCAAGCTGCTTCGCCGCCTG
TTGGTCTCACACTGACAGACTACCGCACCGCACCAATTAGCCCTCCACCACACCCTCCCTGTTCTCCCATTATCTCCTTT
CTACCTTCGCAGCCAGGTTACGGTTACTCTCACTCACAAAGCCCTCCTAATTATCGTTACTAGCTATAAGCAATACCCGA
CAATCTGAGAAACAAAGCAAACCGTACAAAGCAAACCTTACGTCGTCATCGTCAGATATCTTGGACCCAGGAACCTAAAT
ACCTCTCTCTCGCGCACTTCTGCGGCTAAGCTAACAAGGGTGCTTGGGCACTGGCTTGGGGGGCTGCCAGGTCACGTTTC
GGTGCTAGGAACAACCACCAACCCCCAGCTGTATACTTCCCCCTCCTCCCTTGCTCTCCTCACCCTCCCACTTCTCCCTG
ACAGTTTTCTATACGAGACTGGATTTGAAATTGCACCGTTGCTTTGATCCACCCCTCCCCACGAGAGCTCTACCTACGTT
TCCTAGCCAAGCAAGCTTCTTCCTGCAAACATACTGCTACAATCGTCCACAAATACACATCCTGGTCTTTTGATTGATTA
ATTGCATTTATCTCCCCGATATACCTGTGATACCCGACGTCCTTCTTCGGCGCCTTCTACTTTTAATTAACCCTCCGTTT
TCTGACAGCCTAATTTCGCTTTGCCTCACCTACCCAACGAATATTCATCGCCACAAATTCACTCGGTTCCCTTTTCGAGA
TTAAAAGCAATAATAAATATCCTCGCAATTTGCATTGGTGGCTAGGATAGACATAAATCGCACGGGTTTTTTGGGTTTGG
ATTGTGGGTGTAAAGGGATTCTCATTCCTCGAAACGACCCCAGGAGGACGAAGTGCGGAAATGCCTCCTCCTGGTGGGCG
TGCTTTCCCACCAGACCTAATTCCAGGCAACGGGCCTAGGAACAATGGGGCTCAACCGCCGGCAAATCTAGGTGACCCGG
GCATGTACGGCGAATCCTACCAGACCCAGCCTCCGATAGGTAATATGTCCAGTTCCACCGGGTCCGCTGGCGCGGGAGTC
CCGTGGGATAATAATAATAATTCACCACCCATGGGCGGTGGTGCTTTCGACACCGACACGTATCACGCGCCGGACATTCG
CACTGGGCGGGGACCACACCCCTCTAACACTCAACAAGGTGGCGCAGGATCAGGATCAGGCCCACGCGACAGGCCTCGCC
TAAATGGGGGATCAGGGAGCAAGTCTCCTGGTGGTAGGACTTGTAGGCGATGCGGGGAACCCCTCCAGGGCCAGTTCGTG
CGGGCGTTGGGCGGCACATTTCACCTGGAGTGCTTCCAGTGCAGTGACTGTGGCGATGTTGTCGCATCGAAATTCTTCCC
GGTGGACGCTGAGGATGGCTCTGGCCAATACCCTCTTTGTGAGACGGATTACTTTCGACGTCTAAATCTCCTCTGCTATG
ATTGTGGTGGTGCGCTCCGTGGGTCATATATCACCGCTCTGGATCGCAAATACCACATCGAACATTTTACTTGTTCCGCT
TGTCCAACCGTCTTCGGAGCACAGGATAGCTACTATGAACATGAGGACAAAGTATACTGTCATTATCATTATTCAACACA
GTTCGCCCAAAGGTGCAATGGGTGCCATACGGCGATCTTGAAGCAATTCGTCGAGATCTTCCGCAACGGCCAGAATCAAC
ACTGGCACCCAGAATGCTATATGATCCACAAGTTCTGGAACGTCCGGCTTGCGCCCAACGGGCAGGAGTTTGTGCGTCCA
GAGTTGGATATCGAGGCTACCGAAGAAGATCGCAACTTTGTCAAGAAGCAAGAGGATAAGATGGAAGAGAAGGTGTACCG
GATATGGAGCGTGCTGTCTACATTCGAAGAGTCGTCCGCTGCTTGCATCTCCGACATGTTATTACATGTCAGTAATGGCG
CGTACATCGATGGTGTTGTTGTTGCGAAAAAGTTCATCTACCATGTTGAGGTTCTGTTTAAGGCTTTGGATGGACTTGCT
GCTGCGATATCATATCGAAAGATGAAAGATCTGCAATACGGTCGAGAAGCCAAACTCCTGTGCAAAAAAATTGTCGCGTT
CTTTGCATTGCTCTCCAAAACTCAAGAGACGGGTGTTCGTAAACTTGGTGTCACGCAAGAGTTGCTGGCCCTTGTAACGG
GGCTTGCCCACTACCTAAAGCTTCTAATCCGTATCGGTCTACAGGGTGCTTTGAAGTTAGAAAGGGAGATCGACAACCCG
GACGAATTATACGCATTCCTAGATAAACTGGACAGCCTGGGTGAATTAGATTCCATCTCAGCCTCCAATCTCACAGATTC
TATGACCCAGCTCTCCGACCAACAGTCCGATTGCTGTGCTGCCTGCAACGACCCAATCGATGATGAATGCATCATCCTCG
GCCGGCGAAGGTGGCATTTGAAACCTCCGCATCTCGTTTGCGGCGCTTGTCAGAATGACCTCACTCTGGACCTGCTCAAT
GCGCGGTGGAGCGAGGAAAAGGATCGGCCATTCTGCCGCATATGTGCTGAACGGGGAGGCCACGCGCCGAATGGACAAAA
AGGGTTTGCTTATGTTAGCAAACTGCAGCAATATGTATTCTTGCTGCAGGTGGCTCTTGCGAGACTGCTTTCGGTTTTAC
GGTCTGGTGGGACTCTACCGCATACCTCAGACGATCCAAACCTGAAAAGCTACGAAGCGAACGATGGCCACCGTCTGAAC
GACGCGGGAGAACTCCAGACACCCCAGAGATCAAATACCCGATCGAGATCGTACGGGGCAGGCGGTGCACGGGACGAGAA
CGCCGGTTCATCGTCGTTAGAACAAACCGTCGGGGAAATTCGAAGACTCCACTCAACCCGAACAGAGCGCACTCTCTCCA
CAATATATAAGAAAGCCCACGCTTCACGAATCATTGACGGGCCTCAGGGAAGATCTGCACGTCCCGGTTCTCCAGGTGCC
AGCGGGTCTGAAACGAATAATCCAGGTTTCCAGATTGTCGAAGAACGAGATGCTACTGGCGAGCCCATTAAAGACCTGAC
ATTTGGAAACCAGGACGCGCTGACGCTGGATGATATCCCAAGAATCGTCGCAGCTGAGCAAGCTAAGGAGCAGCGGCCTA
ATGCATTCCGCCATGCTGGAACTAATCTTGTTACCTCCGGAGGCCGACCTCCCAAACTAGTCAATGGACACCAAAGGGAA
GTATCCGGCCCCGCCGACACCCGTGGCGACACCGGCGCGCCTAGAACCACAAAGTATTTCTCCGAATTATCAGCGCTGGA
GTACTTTATTGTCCGACACGTTGCCGTCTTGTCCATGGAGCCACTTCTAGAAGGACACTTCAATCTGGAAGAACTCCTGG
GTCTCATCGAGTCGCGCAAACCTACGATCTGGAACATCTTCGGCCGCGCGTTTAAGAACGATGGCCGCAAAGGTGGGAAG
AAGAAAGGCGTCTTCGGCGTCGGCTTAGACGCACTGATCGAGAAAGATGGGACGGAGTCAACGCATGGTGTTGGTCCGGG
CACGTTGCGTATACCGACGTTCGTTGACGATGCGATTTCCGCTATGCGACAAATGGACATGTCTGTCGAGGGAGTGTTTC
GGAAGAATGGTAATATCAAGCGTCTGAAGGAAACATCGGATATTGTCGATACGAAGTATGAGCAGGCGGATTTCAATAAA
GAGAATCCGGTGCAGATTGCTGCGCTGCTCAAGAAATTTTTGAGGGAGATGCCGGATCCGTTGCTTACGTTTAAGTTACA
TCGGTTGTTCCTTGTTTCTCAGAAAATATCCGATCCCGAAAATCAACGGCGTGTTCTGCACTTAACTTGTTGTCTACTCC
CACAGACACACAGGGATACCATGGAGGTCCTCTTTTCATTCCTCCATTGGGCCTCCTCGTTCTCTCATGTCGATGAAGAA
TCTGGCAGCAAAATGGATATCCACAACATCGCGACCGTCATGACTCCTAATATTCTCTACTCGAGAGAGAAAACAGCGGG
GATGGAGGATAGTTTCCTGGCGATAGAAGCTGTCACCGCATTGATAGAGTACAATGATACGATGTGTGAGGTCCCAGAAC
ATCTCCAATCCGTCCTAACGGACTCCTCCCTCTTCAACGGGAGCGCAGAAATAACCACCAAGGAAATCCTCAAACGGTAC
GGCGGTGACCTCAGCAAAATTGCAACCCCGCAACGCGCACCACCCACTGCGGAAGGCACCCCGGTCCGCACCGGTTCGGG
CCGTGCGGTCAACCCACCCCTCGCCACGCGCATTGACAAGGATCCTTCCCAAGCCCATGCGCGGCAGATGCAAACCTCTG
TCCGACATGTGCAACCTGCTGGAGCTGGAGTTGCAACGGGTGCTGCACCACCACAAGGCCCACAACAATTCGAACAGCAA
CAACAGACACTCGGTTCACCGCCGATGGAATATGATTACGGCTCGCAGCAGCAGCAACAGCAGCAGCAGCCACATCCCCG
ATTCCCAGATCGCAGCGCAAGTGGAGATAGTTATACCAGCCAAACAAAACAAGAGCGGCAACAGCAGCAGCAGATGGCAT
TTCGACAGCGGCAGGCAGCTGCCGCAGCCGGTGGACCTATATAAGAACGTTATCTCACTCTCCCACTCATTTGACTTGGC
TCACAAATATTAATAAATAACACTGTGCAGAGTCACACTTCACTGCCTCGCAATAATCCTAGCGGAAAAACCGTAATTAT
ATTTTCTGCAAATCTGCGATAGTCGAAATATCGAAAAATACTTTTGGGGCTTTCTCGTCAGCCTGTGGCTAACTGGGTTA
TCTTGGGGTTTTGCTTTTGCTTTCCAAACCTTTTTTTTTCATTCTTTTTTTTTTTTTTTGAATGACTTCTTATTTCATTT
CTTACTTGCTCCTCTTCCTCGTCCTTCCCCCTCTTCTGCTGTCGCTGCTGTTTCGCTTTCCTGGACGGAAATGCAGTAAC
CCTTTCTTCCTGTGTTGTGTGTCATGTTGTGTTTGTTGATTGTTTCCGTTTGTATTTTCATCTCTTTTCGCTTTATCTTT
TAGCGTTACCGTTATCGTTGAAGCCTAGAGAAAAGGAAGAATGAGGAAGAGGGTGAGGCGGTGGTGATCGAGAAAGTATG
AAAAACAAAATCAAGAAAAAAATGCCGTCTAGTATTGGGATGATGGACAGAGGGAAGGGTATGACATGATATCATCCTGT
GGCCCGGCCGCCAACATTTACCTTTTTAACTTTTATTCCTCCTCACCCCCTGTTTCGCTTCAACCCGGATTTTCCTTTTA
CCTCTTATGACCAACTACTTTGCTTGCCCTACATAACATTTCACCTCACATATACCTACCTCCCTTCCAGCGCTATTTAG
AAATCTAACACCATTTTCGTTCGTCAGGAAAGCTCTGGTTACCCCTTTTGACCTCCCCCTATCCCACACTATTCCCCTAT
CTGAATTAAGTAGTGTCTCTTCCTTTCGAGGAAGCGGTCTGTGCTAAATCGTTGTACCTATTCCTTCGCTGGCTCTTTGT
CTTTTTTGCTCTATCTTCATTCCAATGCTTCTGCCCTCCAAGTGTCTCGTTCCCTATTTTTTCCTTTTCTTGCTTTTCTC
TTTTTCGTTACAAAAGATTACCCTATAAGCTATTGACTTTTTTTGTTATTTATTTATTCCCTGGCCTCCTCCACTTATTC
GCGCGTTCTCTTCTCTTCACTGTTTTCTATTTTTATCCTCCCTTCTTTTCGTCTTTTTTTTTTTTAAATATATTTTTCAG
CATATCCATTTTAAAGCATCCTGTATCTGCTCTCGACCTCTCTCTCTCGCCCACACCCATTTTTTTATTAGTACATTTAT
CATTTTGTCATC

>ucsf_hc.01_1.H88.00113
AGCCAATACCTCAGCACAAACCTGAAACTACAGAGCATCAAGGACAGGGGTTGCATTAGTTAGAAAGCGATACGAGAAAC
TCTGAAAGGACAAAAAAACTATTTGGCTTTGTTTCAATATATTAAGCTAAGAAACGTAAAATAAGTCCCAGCATCCTGAG
AAGCTGATCTGATGACAAAATGATAAATGTACTAATAAAAAAATGGGTGTGGGCGAGAGAGAGAGGTCGAGAGCAGATAC
AGGATGCTTTAAAATGGATATGCTGAAAAATATATTTAAAAAAAAAAAAGACGAAAAGAAGGGAGGATAAAAATAGAAAA
CAGTGAAGAGAAGAGAACGCGCGAATAAGTGGAGGAGGCCAGGGAATAAATAAATAACAAAAAAAGTCAATAGCTTATAG
GGTAATCTTTTGTAACGAAAAAGAGAAAAGCAAGAAAAGGAAAAAATAGGGAACGAGACACTTGGAGGGCAGAAGCATTG
GAATGAAGATAGAGCAAAAAAGACAAAGAGCCAGCGAAGGAATAGGTACAACGATTTAGCACAGACCGCTTCCTCGAAAG
GAAGAGACACTACTTAATTCAGATAGGGGAATAGTGTGGGATAGGGGGAGGTCAAAAGGGGTAACCAGAGCTTTCCTGAC
GAACGAAAATGGTGTTAGATTTCTAAATAGCGCTGGAAGGGAGGTAGGTATATGTGAGGTGAAATGTTATGTAGGGCAAG
CAAAGTAGTTGGTCATAAGAGGTAAAAGGAAAATCCGGGTTGAAGCGAAACAGGGGGTG

>ucsf_hc.01_1.H88.00114
GCGCAAATTAAAACAAATAAGGATAAGAGTATCCCACGTCATACATCGCTTGAATCTCCTGCAAAACTCCCCTCTCCACT
CTCCAGCAAAGGAGCTCCACGAAGGAACACGAAAAAAAAAAAGCAAGCCTGTTCTCTTTCGCTGCCCAAAGATGACGACC
CCATCCTCCACAGCCCTCCCAGACCCCACGCATCGAAAGCGCGAACTGCCACAGAACGAGCTAGAAGCGACCTCGCAGCT
GAAACTGGGAGAATTCCAAAACGTACCGACGCTCTCGTTATCAGAGGCGCGGCTGGTTATTAATAAGGTGCTGGATTTGA
GGAGGAAAGGCGATCATAAGTTTGAAGAGAGGGAGACCCTAGTAAAAACGCAAGATTATCTCGAGCTCTTCGCGCGGTTC
AAGGAGAAGGAAAACATCGAGGCTGTCGAACGCCTGCTATCTGCACATACTGAGCTTGAGTTTTTTGAGCGGTCGCAACT
GGGAAGCCTTTGCTGCAACGATGCTGAAGAAGCCAAGTCGCTCATCCCCAGCATCGGGAATAAAATCTCCGACACCGAGC
TCCAAGAACTGCTGGACGAATTGACGAAGCTGAGGAACTTTGTGGAGTGAGAAGACCACATTGTCGTGCTGCTTTTCTTT
CCACCTTTTTCGAAAGCATCAATGCTTATCTCTCTGCCCTCTTTGGCTTTTTGGCCCCCTTTTCATAAAGCAAAGGATAA
AAGTCACGGAGTGTGTGCGTGTACATGTGATTGATGGAATGGAACGCAGTCGAATTAGCATTTTATGATGAGTCATGATG
GATATATAAGATATGTGACTCGTCTCTCTGGAGATGCAAAAAGCAATCCAGAAAAATTGAAATACGGAATACTCTATTGT
ATCCCTGGGTACAAAATGGACTACCCGAATGCGAAAATTGGTGGAAGGTATGAGATCGGTTGCGCAGCGCGCTTTGAACC
CTATCATGGCAGCACCAATACATATCCATATCCCAGTGCCCGCCTACTATTTGCTTTACTTCTTTCCAGCAGACATCGTC
CGAATTCCGGTCCATAGGCTATTTGACGGGAACAAACATCCATTGTGAAACCGACTCTACGGACGCTGGTAATAGGATAC
ATTTGCAATGTAATTGTGGGACCGGAGTTGGTCCTGTATACTAATCGAAACCTTGGAGCGGGAAAACGGTTCACTCGAGA
AGATGTGGGACGGACATGTTAATCAAATAGTAATAGAAAGATGTACCACAAATAGAACGAAGATTGCTAGTTTTTCTTTC
CTTTTCTTTTTCTTCGCTTGATCGATGCATACTTCGAA

>ucsf_hc.01_1.H88.00115
ACTCCTGAGACTCTTAGCTACTAGTTCCCAAACGCTGTTGACAGTCGCTCGAAATTGCGCTTATACATAATTTAGATATA
TGCATATATGACCTAATTGCTACGTATGTATATCCACATAATGGTCTAGCAAACTACAAATCCATTCTCCGCGCAAACAC
AAGAACTTCTGCCTCTTCGCCATCCTCTCGTCACTTTTATACCCAGCATACATGGTTTAAGAGAGCGATTAGATGGAAGA
GGCTGCTACTTTGCAATCCCTCTCCATATCCTCTTCCTCTCCCTTCCCTAACAACTCTTCGCCCGTCGTGACGGCGGCCA
ATACCATCTCCACCAGCGAATCAGACATGTTCCGCGCACCGGTCAACCGCATGATGCGGACCCTCGACCGCTCGTTCTTC
AAAAAAACCGTCCCTCTCTCCGCTGCTACTATTTTCGACAAACAATCCATTGGCTCCATAAAAAGTGAATTGCTCCAGAG
TCAGGACTTGTTGCTGGCAAATCGCATTATACCTGTGCGCGCCGCGCGAGAGGGGCCGTTAGAAAATGTTATAGATCACT
GGTATGGGAGAAAGGACGGGAAGCAGGACGGTCGAAAATGTCTGCTACTTAGGGAGGGTATCAAGGCTGATGACGTGACG
ACGTGGTCTCCTACGATCCAGAAACTAGTTGAGGCTAAATCGGTGGAAGTCCGTCCGTTCAACCTGCTTCTTGATTATGA
CTATTTCACTTACAAGGACATCATCGATTCTATACTTCCGGACGAAAAATTGGATGAATTACCTGTTGGATTTACTCAAG
TTGGACATGTTGCTCACTTCAATCTTCGTGAACAATATCTACCATATAAATACCTTCTGGGAGAGATTTTGCGAGATAAA
CATCCTCAAGCCAGAACAGTAATTAACAAAACCGATGATGTTGGATCCCACAGCGAATTCCGCACTTTTTCATACGAAGT
ACTAGCCGGAGAGGATGATATGCTCGTCACTGTACACGAGCAAGACTGCGAATACTCCTTCGATTACTCAAAAGTATACT
GGAACACACGCCTCGCCACCGAGCATGAGCGTATGGTCAGCAGATTCAAAAAGGGGGAGGCTGTTTGCGACGTCATGGCT
GGCGTGGGTCCCTTCTCAATCCCGGCAGGAAAGAAGCAGGTCTTCGTCTGGGCCAACGATCTAAATCCGTATGGCTACGA
ATGTCTGGAGCGCGGCGCTGCAAAGAACAAAGTTAGAGAGTTCGTGAAAGCGCACAACATGAACGGCCGCGATTTCATCC
GCTTCGCTACCGAAAGGCTATACCAAGGAAATCCCCGAACCGTCGTCCACCGCACCAAGGTTCCTAAAGCGGAACGCGAA
AATAGTCCGATCCGTCAACGGAAGCCAAAAGCGTTCGACACGGAATATTTGACCTGTCCGCGAACCTTTGACCACTTCGT
CATGAACCTGCCGGCCACTGCGATTGAGTTCCTCGACGCTTTTCGCGGTCTCTACGCCGGCATGCAGGAGCTCTTCGAAC
CGTACACCGACCGCAAACTGCCGCTCATCCATGTCTATTGCTTCTCGACGAATAGCGAGGATGAGGCGCTTGAGCGCAAG
GATATCTGTGAGCGCATTTCTGAACGGCTTGGATTTAAGATAACGCCTGAGGAAGAGGGCCGGGAGTTGGAAATTCGGAG
CGTGAGACTTGTATCGCCGACGAAGAAGATGTTCTGTGCTTCATTTAGATTACCTGCTGAGGTTGCATTTAAGAAGGCTT
GAGTGACGGGCGCGATAAGGGGTGGAAAGATATATGGGTTTCTATGAAAGCGGTGTTTCGCATTGTTACCATTTTCGTGT
CCATGAGTTTGGAATGTCAAGAATTAGGCGTAACTTCTGTTTCTTTTTGTCTATTTAACTTTGCATATTCTACAATTGTA
TTTATAACAAGTACATCTATTAGCGACGCAGGGTAAATATTTACTCGATTTATCCCGAATTATATCACCAC

>ucsf_hc.01_1.H88.00116
CAGCCAAGAAACATGAATTCGGGATAGTTAATTCATTTTTTTATCCTCGTTGCTTTAATCTAGTTCATGGTTGTTGATGA
TGAGCAACACTTGCGTATTAATGGGGATAACGGATAATTCATCAAACCTTTGGGACAACCATTCCCCCTCCTTACTCCAC
CTACCTGCTACATGACGTTACCAGCCAAAGAGACCTTGATTTGACCCCCGCTCCTCTCAACAGGAATCGCATGAACATGA
AATGTTCTCCCGTCATGGCCCCTTACCCAGTACCCCATCAACTCGAGATAGGAATAACCCGCCCGCCTCCACCCAGCGAA
GTCTGCCCAGTCGCTCCACCGCCGTCCCGCTCCACGGCCTATTTGTCAACGGCAAATGGCATTGCAACTGCGAGCCGCGC
CGGTGGGCCGACCACTTTCAGACGAAAAATGGAGGGAAGAATCACGGGCGCTGGTTCTACACATGTCCAAAGCCGCAGGG
GATGCGGTGCAATTTCTTCTTGTGGGGCGAGGAGGCGGTGATTAGGGAACGTGACATGGCGAAGGTGCTGAAGAGTCCGG
AAGCGGAAGCAGGAGCGGGAGCAACTGGGTATTCCACTTCGAAAACAATCGGCAGCGGCGTTGTGAGCAAAACGCCATCG
CGGCCTTTGGCTCAGGCCTTCATCGATACCAGGACTGGATTGCTGACGCCCAGGTCAGCGACGAAGAAGAGGAGCCGTGA
TTATGAGCAGGGCTATGGTTATCGGCTAAATAGCGTGAGCGAGCTGGGATCGCCGAGCAAGAAGAGTAGGGTGGAGGGTG
TTTCTATTAAAAGAGAAGATGAAGAAGAAATAGGTGGTGAAGATGACTCGTTTGGTTGGGATGACGGTATAGACGAGAAC
TTTGGGGAGCAGTTTGTGAGACAGGAGAGCTCACGACAGACACAGGAACAAGATATCTTTCGACTAATTACTCCGCGAAA
AAGCCCTGGGTGGTTTCGAGATGGGCGGGGTTTATTTGTGAGCAAGGACGAGGGTGACGGTGCCCGTGGTACTTGTCGGG
ATGGTAGTGCGCATGGTGAGCGTAATAAAGATCCAGCAGGGCTGGATGATCCTTTCGGACCCGTCCCCTCAACTAGATTA
TTTGCTTCACACCAACGTCCCAGCCTCACACCTTCGACATCCCTTCCCCGACCCCCGACGCCACAAACAACATGCAGCAT
CTTTACATACGGACAAGATACAGCAACAACCCCACCTCGTACCACGATAGCGGACCCCTCCGATCTCGCTTCCCCACCAA
CACCAACACCAATCCGCTACCCCTCCACACCCTTACTACACAGCGATAGCATACCCTCCGTTGCCACCCCATCCGTCATT
TCGTCTACCACCACATCTACAATCAGCCCCCAGAAGACCCGCACAATCGTTTCCAATACCCTCGCCGTACTCTCCAAGCA
TGACATCGCCTTATCTCCCGCCGCTAAGCGGGAGCTTGTTACATTGCTAAACACGGAATATCTACATACGCAGGCAATTA
TTAATGGAAGGGATGTATCGCGAGCCGCTGTTCAGAATAGGGATGCGCAGATACAGACGCTGAGGGGAAGGATTGCGGTG
CTGGAGGCGGAGAGGGAAGGGTTCAGGCTTGGGAAGTTGAGTAGGGATTCGGCTAGATTTGAAAGTCCGGAAAGAGTGGA
GGAGAGGGATGATGGGTAGGGTTTAGATGCGTGTGTGCATTTCTTTTTACTGTAAACTGTTTTTTTGTCGCCCCTGATTC
GCAGATCGGTCGGAATTCGAACTTGCATTTATGCATTTATACCAGCACTTTTAGTGTTTAGTTTAGTATGGATTTGATGA
TAACCCTCCCCCCCTCCTTATTGAGGGGGGAAGCGTCGCGATTCTGGATACAGCCTGTGTATACTCTGTATGTACTACAT
GAGATAGGGA

>ucsf_hc.01_1.H88.00117
CCATCCATCTCCACCACAACCATCGCAGCATTGGCTGTGATTGCACTTGTATTCTTCCTTCTGCTTGCTTCTAATGCACC
CCCCCCACCACGACGCTCCTTTATAGAAATACATTGGATTCATTATCCCTCCGTCATCCTTTAGATTTCCCGAGTGTACT
CCCCCGAGTTGCGCACTAGCTGGCTGAACTAACAAGTTTAATTTCCCATGCTGATCACCTTTTCAACCTTCGTCTCTCGA
ACCACACGCAAAAATTTAACCACACATTCCTCACTCCCTACGACTCACCTCGTTATCGAGCGCTAGGAATATGGAAAATG
GCACTCCTACTCCAGCGCCTGCACCTCCCCCCGGCCAGATCTTGACCGGCAAACAGGAACACTACCTCAAGCGCGAATTG
ATATCGCTGCAAGTCCGCGCGGAGATTGCAGAACTCAACTCCCCCACGGCCCTCCGCCGTTTTGGGGCCCCCTTCAAGTC
GGATCTTGGAGAGATAGCGCCCATTGATTCAGAGCTTCCCATTCTCAGGTTCATATTCGTCCAGCATGTGCGCAAGTTCC
CGTTCCTGGATCAGGCCAAGGAGAAAGAATTTTGGCAGGATAAGCTGCAGACTTTCCTCGAGTCCTTCGCGAACAAACAC
ATATCCTCCAGCGAAGACCGGCACGAAGAAACGAAGCGGCGCAAGCTGGCGCTGAAGTGTGAGAAGCTGGTCGAGCTCAT
GATGGTCTCCGGCATCCCCACCGCGTCCGGCTATGAAGAACGTATCCGCTTCTCGGAAATGGAGGTGGTGGATCGCAGTG
CTAATGAACAAGGGTTGCTCGTTAATATCCCCGAGGGCCATGCCATACACGGATGGGATGTAAATGTTGCTGGCGCCCGG
ACGACATTGGTTAAGCGGACAGTTAGGTACCACCAGCACGCTGAATTCATCCTTAGAGTGAAACAACACGGCAAGCCTGA
TCGCTACGTCGGTCGACGGTTCGGCGAGTTCGCCAAACTCCATAAACGCCTTCGTACCGAGATGCCCGGGAAAATCCTCC
CACCGCTACCAAGGAAGAACAAAGGCTCTGTTTCCTCCACCATCCTCGGAGGCGGAGACGATGATGCGTCGTCCGTCTCC
TCCGTCTCAACTCAAGATGCCAATTTCACCGACGACTCCCGCTCCTCTCGGACTCTCACCGTCAACAACGCGGACCACCA
TCGTTCCTCCTCCCGTTCATCGGTCACCAAAAAGCTGAAGTCAGCGACGGTCACTCCACGTCCTTCGACAGGTGACCTTA
AGACGGAGGTTACGGTCTCCTTGTACCGCGAAAACCAGAGAGTATCCCTCCGCGCGTTCCTGCGCACCTTACTGCAGAAC
TCGCGGATTGCGGAATCCAAGGCGCTAGAGGAATTCCTCACAGCAGACCCGATCACGTTGAACGAGGAGGAGCTTATGGA
TATCCAGCGTAGGAAGGATTTAGATGCGAAGCGGGTTGAGGAGCAGAGACAGTTTTATGAGATTGCAAGGAAAAGAGCGC
AGGAGCTGGATGTTTATATGGAGCAGTTTCGACAGGATATCGTCGAGAATAATGGCTTGACGAAATTATTCCATGAGATC
CGCGTGAAGAACTCTGTTGAAGAGTTGAGTCCTCAATATCAAAAGTTTGCAGAATGGCTGCGCATTGAGGTTGCCGCGAC
GATATATCACCTCTTCCTGGCGGAAGACAACTCCCCCGAACTATTCGCCCAAGCAAAACGCATCCACTCCTTAGTGCCCT
ACACCATCATGAAAAACGTAATTCGCATCGCGAACCCCGCCGCTGTCATGTCCGGCGTTCTAGACCTGTTCCTCGCCCAG
CCCTTCGGCTCCCGCTCGCTACTCCAGCGCATTTTCTCTCTCGCTATCCACGACGGCATCAAGACATTCCAGCGCTCTAT
AGACACGCTCAGTGCCAAGATCGAAGACCCTGTCCTTGTCAACAAGTTGCGGGCGTTCACGGCAGCCGACAAACAGGTGA
AGGATGAGCTGAGGCGTGAGGCAAAAGAGGAGGATGTCGATATTGTGGTTGCGATTTTGAGGTCGGAGTATATCGAGCCC
GAGCTTAGTCCGGCGCAGATTGAGAAAGTTTTTAATTCCTATGTTGCGTGGGTTAATACGGTTGAGAATGTTGATATGCA
GATGCAGCAGGGTGCGCATTGGTTTGCGTATCTGAAGCAGCTGTTGAAACTTTTAACACGTCAGCGAGACAAGGCCATGA
TGTTGAGCGTTATCGAAGAGCCCGTCACCCTCCAACTCTTCCGCGACCTGTTCACAATCTTCTACGAACCCCTCGTCCGT
GTCTACAAGTCTGCAAACGTTTACAGCAGCATAACCGACTTCGCCGAGTTCGCCGATGACGCCATCGCTGTTATCGAGAG
CGCGCAGCGCCAAGACGTTTCCGCAGACCCCAACCAGACTGTCCAGGCCTTCATCGACCTCTGCGCCCGCCACCAGCACA
GCTTCTACAAATTCGTCCACGAGGTCCACCTGCACGACAACGGCCTCTTCGACGCCCTCATGGGCTGGCTGGAGGACATC
CTGCACTTCCTCCGTCATGGGCCGCGCAGCGGCGGCAAGCTGGACATGAACGCGCTGTTCCGCGGAGCGGTGGCTGTGGG
CCAGATTGACCCTGAGTTAGCGATGAAGGAGATTGACTCGCTGGTCAAGTGGCATGCAGATCGCAAGAAGTGGCACCACG
ATAAGACGCGGCAAAAGATGGCTGCGGAAGGGTCTGGGACGGCAGCGGAATCGGAGATGCCGGGCAGTGCGACTTTTAGG
GGGAGTGATTTTGGGCTGGATGAGGCCGATCTCGAGGACCTCGCCATCGACGACATGGCGTCGCACTCCTCCGACGAAGA
CTCGGCCGAAGATGATCTCGACCCCATCTCTGTTGAGCGCAAGCGTCGCTCGAAGCGCCAGGCGCGCCTGCGTCGCACGG
CGGGCGAGCCCGTCAAGCCAGAGATCAGGGAGATTTTGAAGATGAGAGAGTCATTTGGGGCGATGGTGAGGACTGTGCTT
GCAGATTGAGAGGAGGGGTGTGTGGGTTTTTTTTCCATACATATATTCTTTTCCCTTTTTGGAAATAGGGCTTCCTTTCT
TTCTTTGTTTTCCCCTACAATAATTGGGTTAGGATTTTGGGTAGACTCTGTGTTCTATTAGTTTTTATCTTTCGTTCCTC
GCTCTTTCTCTCTCTTGGATTATGAGCCATTGGCAACGCCAACCGTGATAGATCCCTGGGTTGGATCCCGAGTGTTGTTT
ATTATTATCATTATTATCCGTATATTTCTCACTTTAGATGCCCTTTCATTTTTTTCTTTTATTTTCACTTTTAATTTACC
CCATCAGTTTTAGGTGGGTGTTTGGGCCAGTTACTCTACTACGTGCAGGTGTACAGTGTTCGTTCTGTTGAACCGAGGTG
TCGATGGCGTGACGGGATGGTGTTACCCTTTTATTCTTTCTTCGTCCCATCCATATTGATCCATACACATAAAATTAAAT
AGGA

>ucsf_hc.01_1.H88.00118
CCCATGAGCACATTCAGCCACAGACGCAGCAGATATGGAGTATGGAGCGCTATGATTTGCTATTATTGCCCTGTGCTCCA
TACGTTCCCTTCCCGTGTCCCCATATCGCCCTACGAGTGGGTACTCCTATCCAGCATACTACGGCGTAGGATGATGCAGT
GGTTTAGCGGCGTGTAACTCGAGGAAATTGGTCTTCGACTGCTTGCTCCAACAGACACCAGACACCCGAACAACGTCGCC
TCAGCAGCTTGCCCTGGTTAGCTCCGTCGTTGCGCAGGCTCTCCATGCGCACTCTCTCTTATGAACAACGGGCCACCCCG
ACTGCCGGTGCCTAGACCGTAATGACGTAAGATTACCAGTCAGCTGCGTGCTGATTTGTTTGGTTACATGGAGTACAGGG
CGCAGACCCCTGCTGGTAGTACGCGTAAGGACAGCTACGCGTACAGCCAGTCCACACAGAACATGCAGTTCTTGTTTGGG
GGTTTCATCTCCACGAGTAGATATCTATATATATGTATTGATCCATCTCGAGAGTACGGAGAGCATGCATGAATGTAATC
ACCCCCACCCATCCCACTGCCCCATCACCTCATGCTTTTGAGAACTCACTCTTTTCTGCCATCAAGACAAAAAAATACGG
ATGATAATATAAATAAAATAACTTCCCCCCTTTTCTTTTCACATCTCACCATTTAAACCCATGAACTAACCTGACGGGAG
AGAGAGGGAAGGGTAGGAACGGGCAACGCTGTATATTCGATCGGAATCTTCGTATGGCAGGGCAAAACAATACATGATGG
AATGTGTTTGAACAACAATCAACACATAAAAATCTGAACAAAATGTCGTGAATTTGAGAGGGGATCTTCTTGGAGAGGTG
AGGTGCGGGGGCATCGCATACATTCAGTTGAGAGGGATCACAAACTAGGGAAGGGATAAAAATAATTAAGGAAAAACAGA
AAAACAATTACAATTATGAATGCAAAAGGGGAAAGAAAAAAAAGCTAGAACAAAAGGAGAGGGAGAGAAAAAGGGGTGGG
GTGAGGAGCGTCGTAATGAATTGCAAGAGGATCAGAAAGCCGGGAGTAGAGAAATCAGATGGAATGGAGAGAATAAAACA
CTTCAACTAAGATGATAAATTTGAGAAGAAAAAATAAAATAGAATAAAAAAGCCTGTTCTGTCCGCTCTTCATCCTTTTG
CCTTCGAAGCTTGCCGAAATCTAAAATCCAAACACTAAAACTACCATTTAGAAACCACTCATAATATACTCATCAACATC
CCTATGCAAATCCATCGGATCAATCTGATCAGCAGGCCACCCTCTTGCTACATCAGAATCCGTGAACCGTCCGCCATCGC
CATTGGCGAAACTATCAAGTGTCGGGAAATTGTGAACATTCTGCTGCGACCCCAGGCTGTGGTCGAAATTTGCATGCTTG
CTAATACCGTCAATCGACGTAGTGGACGGACTTTCAAAGAGTGTAAAATCACCATTCGGCTTGCCCATGCCAATATGGCT
GTTGTGATTATGATAATTGTCATAACCATCGTGAAACCCTTCATCCATATCGATATCCAAATCCAAATCCAAATCTCTTT
CCCGCTCCTGGGAGTTGGGCGAATAGAGCATCAAATTACCCTGGCCGGCAGGAGAGAGGTTATGGTTGATGTTGGACTTC
TGTTGCGGCTCCGGGCATGTTGGAGATGGATTCCGCGAAAAGGAGCGCAATCCGTGCACCTCGACGGATTGCGCGGGCGT
GAGTAACTGCATGTTCATGACTGTGTACTCATTGTCAAGGTTGTCGAAGTCGACGTTGAAATTTGGGGTTGGATGTGTGG
GTTCGAAGGGCGATTCGTCCGTCAGGCTACCAGGTCCCATAGGCCCGGTTCCATCAGGCGTGGTCGCGCTGGAGGGCACG
GAGGGAATGTGCATGTCCAGGCTTGGGACATATTCATTTGGATCACCAGCTTCCAAACTGGCCTGGAAGGCACTGAAGTC
CAATTGTGGTGCAAAGGGGTTGTTGATATCGAAGTCATCAAAAAGGTTGTTGTTTGTGGTTGAATCCGGGAACAGTTGGA
AGTCATGATTGTGTGGATCCATCATGTCATCCAGTGGGTAACCGCCAGAAGGGCCGGTATACTGCAAGCTCTGATCGTAA
GGCGAGACATTGGGCGCATAAGGGGACGGGCCCGGATGGCTCTGAGGAGTTGGTAAATCCATAACTCCTGAATTGGGAGT
TTGGATATTAGGGGTCCGAGGAGTGGGCTGGCCTGACGTTGATCCCGACACTCGGCTGCCGCTTTTGCCGTTGTTCTTGG
ATCGAATATAGACCCACCCGTGTGCTTTTTCCATATGCTGCTTGCAATTGCTCTGGCGCTTGGACTGGTAGGTACAAGGA
GCAAAGTGGCATTTGAACAAGGGCGGGGATTTGGAGTGCTTGTCATTCACATGACGGTCTCTCTCTTTCTCAGTTGGCCA
GCCGATTTCGAAATATTTGCATGACTTCTCTGCACATTTCCATGGCCTCGAATGAGTTTTCTCATGTTTAGTAAGATCGC
AGGGTCTCTTGAACACTTTATCGCAGTCTTTGCATTTCTGGTTAATGTCAAGAGGGGGAGCATTTTTCTTTCGTCGAGCC
ATCGAACGAGCAACGCCGTCATCGCATGATTCCATGCTCAGGGAGCGTTTCATGATTGGGACAGCAGGCGATGCCTTTTC
ATCGTACGGGTTTCCAGTACGAAGGGAGATAGCTTGCTTATCCTTCTTTCGTCGGACTAATTCAGCGGGGCGTCCGGTTG
CACCCAAGCCGCCTTCAAGGGTGACTTCCTCATCAGATGAATATTCCATGTTATTCTCTGCTATTCTCGAGCGGGGGCGA
GGGCCCTGCCTTTCTCGAGTAGCACCGACCAGAGCAGCGTACTGTCGCATCTGTTCGACGAGATCAAGGAAATAGCCGTT
GGTATACGGACGATCGGATGGCCGTCGTTGATCGCGGTCATTCAAGTACCCAACCGTAGTATGAAGGCACTGGATGGTAA
ATTCACAGAATCCGAGGTAGACTGCTTTGGATTGGGTGTACCGCGGAGCTAGGAAAAGAATAGTCTTTTCAAGATCTCGA
AGACAGGCGATCTCTTTGCTCTCAATCCGCTGGGGTACGCTACGGATTAAAGGGTGGAATGGGGAGAAACGTTTTTCACG
AAGAATAGGAACGAGAATAAAGCGATCGATGTGCTTGCGAGCAGCAACGCCAAAGCTGGGGATTTGAGCTAAGGCAGTGG
TAGATGAAATAGATCTAGTAATGGCAGATTGGGTTGAGACAATTTTACCCTCCTCTTGAAAGGAATGAGTAGCTTTGCGA
ACTTGTTCGCGTGTATCGACAGAGGAAGACATGCTAGCACCGCTGATGGACGAACCGATACCACTGTCACAGGAAAGACG
ACGGCGTCGATCCTGATCGCGGACAGGTTTGAAAGCTTTATCTTTCTGTATTGAATCTACGTCATTCATAGGGTCAGTGT
TAGTCATTCGGGCCTCCGGCATTCCACGCTGAACAGGCGAGTCGTTATCACAGAAAGTGTTGTCCAAACGAGGAGCAGAA
AGGTCGCTTCCGAGATCATAAGGGCTACGCTCGAACTTGTCTAATAACACGGCCCTTCGTCCTTCACCGGCCGCAATGGC
ATCCTCCAGAGCCTTGGGACAGGTAGGAGAGCGTCGAAGCAGCGAGTGGATGTTGAAGATTGGGTCAGAGTCCTCAGACG
GCGGGGTCGTTGGAGAGTGGAAGGTGGCACCTTTCTTCAACTTCATGCTATGGGGTGTTGAGCGACATGTTGAGTCGGAT
GACGACTGATCTGAAGTAGAGGACGAAGAAGTAATTGAAAGATGGGGGAGGTTCTTATGCTGAAGAGGTCGACGGCGTGA
ATGAACCTGGGGTGCGGACATACTTGCGACGAGGTGGGAGGGGGGGAGTCACTGGCTGGAAAGCAAAAGTGAATTAAGGC
CACTATTCAGAATCAGGAACCGGGATCTGCGGGACAAAGGGTGTCCTCAATTCAGAATGGACGCCCAGATGATTGGCAGT
ATATGGGTAGAATACAAGAAAACTAGATTCAATGTCTCTCAGATCACACTGATAATCCCCTGGACAGACCATCCACTGGA
GAAATATCCAAAGGATGAGATGAATCCAGATTGATTGAGAAGAGCTGTATGAAGACAGAGCCAAATAAAAAACAAAAAGG
ATGCTCGAAAACGTCTCTTGAGTCAAAAAGCAGAAAACGGTACGAGAAAGGAAGCCAAAAAACAAACA

>ucsf_hc.01_1.H88.00119
CTGCCAGACCCTCCCCCGTGCACTTTCTTAACCCCCTTCATCTCCATCTCTCGCTCTCGTCTTCATTCCAGTCTCTGTGC
TGCGATCCTCAGTCATCCATTTGCACCCTCAACAGCCCGCGAGTCACTCGCCAGGCGTCTCCGGCTCGTTTCGTCATCCA
GCGCTTGTTTGTTTTTTGGCTTCCTTTCTCGTACCGTTTTCTGCTTTTTGACTCAAGAGACGTTTTCGAGCATCCTTTTT
GTTTTTTATTTGGCTCTGTCTTCATACAGCTCTTCTCAATCAATCTGGATTCATCTCATCCTTTGGATATTTCTCCAGTG
GATGGTCTGTCCAGGGGATTATCAGTGTGATCTGAGAGACATTGAATCTAGTTTTCTTGTATTCTACCCATATACTGCCA
ATCATCTGGGCGTCCATTCTGAATTGAGGACACCCTTTGTCCCGCAGATCCCGGTTCCTGATTCTGAATAGTGGCCTTAA
TTCACTTTTGCTTTCCAGCCAGTGACTCCCCCCCTCCCACCTCGTCGCAAGTATGTCCGCACCCCAGGTTCATTCACGCC
GTCGACCTCTTCAGCATAAGAACCTCCCCCATCTTTCAATTACTTCTTCGTCCTCTACTTCAGATCAGTCGTCATCCGAC
TCAACATGTCGCTCAACACCCCATAGCATGAAGTTGAAGAAAGGTGCCACCTTCCACTCTCCAACGACCCCGCCGTCTGA
GGACTCTGACCCAATCTTCAACATCCACTCGCTGCTTCGACGCTCTCCTACCTGTCCCAAGGCTCTGGAGGATGCCATTG
CGGCCGGTGAAGGACGAAGGGCCGTGTTATTAGACAAGTTCGAGCGTAGCCCTTATGATCTCGGAAGCGACCTTTCTGCT
CCTCGTTTGGACAACACTTTCTGTGATAACGACTCGCCTGTTCAGCGTGGAATGCCGGAGGCCCGAATGACTAACACTGA
CCCTATGAATGACGTAGATTCAATACAGAAAGATAAAGCTTTCAAACCTGTCCGCGATCAGGATCGACGCCGTCGTCTTT
CCTGTGACAGTGGTATCGGTTCGTCCATCAGCGGTGCTAGCATGTCTTCCTCTGTCGATACACGCGAACAAGTTCGCAAA
GCTACTCATTCCTTTCAAGAGGAGGGTAAAATTGTCTCAACCCAATCTGCCATTACTAGATCTATTTCATCTACCACTGC
CTTAGCTCAAATCCCCAGCTTTGGCGTTGCTGCTCGCAAGCACATCGATCGCTTTATTCTCGTTCCTATTCTTCGTGAAA
AACGTTTCTCCCCATTCCACCCTTTAATCCGTAGCGTACCCCAGCGGATTGAGAGCAAAGAGATCGCCTGTCTTCGAGAT
CTTGAAAAGACTATTCTTTTCCTAGCTCCGCGGTACACCCAATCCAAAGCAGTCTACCTCGGATTCTGTGAATTTACCAT
CCAGTGCCTTCATACTACGGTTGGGTACTTGAATGACCGCGATCAACGACGGCCATCCGATCGTCCGTATACCAACGGCT
ATTTCCTTGATCTCGTCGAACAGATGCGACAGTACGCTGCTCTGGTCGGTGCTACTCGAGAAAGGCAGGGCCCTCGCCCC
CGCTCGAGAATAGCAGAGAATAACATGGAATATTCATCTGATGAGGAAGTCACCCTTGAAGGCGGCTTGGGTGCAACCGG
ACGCCCCGCTGAATTAGTCCGACGAAAGAAGGATAAGCAAGCTATCTCCCTTCGTACTGGAAACCCGTACGATGAAAAGG
CATCGCCTGCTGTCCCAATCATGAAACGCTCCCTGAGCATGGAATCATGCGATGACGGCGTTGCTCGTTCGATGGCTCGA
CGAAAGAAAAATGCTCCCCCTCTTGACATTAACCAGAAATGCAAAGACTGCGATAAAGTGTTCAAGAGACCCTGCGATCT
TACTAAACATGAGAAAACTCATTCGAGGCCATGGAAATGTGCAGAGAAGTCATGCAAATATTTCGAAATCGGCTGGCCAA
CTGAGAAAGAGAGAGACCGTCATGTGAATGACAAGCACTCCAAATCCCCGCCCTTGTTCAAATGCCACTTTGCTCCTTGT
ACCTACCAGTCCAAGCGCCAGAGCAATTGCAAGCAGCATATGGAAAAAGCACACGGGTGGGTCTATATTCGATCCAAGAA
CAACGGCAAAAGCGGCAGCCGAGTGTCGGGATCAACGTCAGGCCAGCCCACTCCTCGGACCCCTAATATCCAAACTCCCA
ATTCAGGAGTTATGGATTTACCAACTCCTCAGAGCCATCCGGGCCCGTCCCCTTATGCGCCCAATGTCTCGCCTTACGAT
CAGAGCTTGCAGTATACCGGCCCTTCTGGCGGTTACCCACTGGATGACATGATGGATCCACACAATCATGACTTCCAACT
GTTCCCGGATTCAACCACAAACAACAACCTTTTTGATGACTTCGATATCAACAACCCCTTTGCACCACAATTGGACTTCA
GTGCCTTCCAGGCCAGTTTGGAAGCTGGTGATCCAAATGAATATGTCCCAAGCCTGGACATGCACATTCCCTCCGTGCCC
TCCAGCGCGACCACGCCTGATGGAACCGGGCCTATGGGACCTGGTAGCCTGACGGACGAATCGCCCTTCGAACCCACACA
TCCAACCCCAAATTTCAACGTCGACTTCGACAACCTTGACAATGAGTACACAGTCATGAACATGCAGTTACTCACGCCCG
CGCAATCCGTCGAGGTGCACGGATTGCGCTCCTTTTCGCGGAATCCATCTCCAACATGCCCGGAGCCGCAACAGAAGTCC
AACATCAACCATAACCTCTCTCCTGCCGGCCAGGGTAATTTGATGCTCTATTCGCCCAACTCCCAGGAGCGGGAAAGAGA
TTTGGATTTGGATTTGGATATCGATATGGATGAAGGGTTTCACGATGGTTATGACAATTATCATAATCACAACAGCCATA
TTGGCATGGGCAAGCCGAATGGTGATTTTACACTCTTTGAAAGTCCGTCCACTACGTCGATTGACGGTATTAGCAAGCAT
GCAAATTTCGACCACAGCCTGGGGTCGCAGCAGAATGTTCACAATTTCCCGACACTTGATAGTTTCGCCAATGGCGATGG
CGGACGGTTCACGGATTCTGATGTAGCAAGAGGGTGGCCTGCTGATCAGATTGATCCGATGGATTTGCATAGGGATGTTG
ATGAGTATATTATGAGTGGTTTCTAAATGGTAGTTTTAGTGTTTGGATTTTAGATTTCGGCAAGCTTCGAAGGCAAAAGG
ATGAAGAGCGGACAGAACAGGCTTTTTTATTCTATTTTATTTTTTCTTCTCAAATTTATCATCTTAGTTGAAGTGTTTTA
TTCTCTCCATTCCATCTGATTTCTCTACTCCCGGCTTTCTGATCCTCTTGCAATTCATTACGACGCTCCTCACCCCACCC
CTTTTTCTCTCCCTCTCCTTTTGTTCTAGCTTTTTTTTCTTTCCCCTTTTGCATTCATAATTGTAATTGTTTTTCTGTTT
TTCCTTAATTATTTTTATCCCTTCCCTAGTTTGTGATCCCTCTCAACTGAATGTATGCGATGCCCCCGCACCTCACCTCT
CCAAGAAGATCCCCTCTCAAATTCACGACATTTTGTTCAGATTTTTATGTGTTGATTGTTGTTCAAACACATTCCATCAT
GTATTGTTTTGCCCTGCCATACGAAGATTCCGATCGAATATACAGCGTTGCCCGTTCCTACCCTTCCCTCTCTCTCCCGT
CAGGTTAGTTCATGGGTTTAAATGGTGAGATGTGAAAAGAAAAGGGGGGAAGTTATTTTATTTATATTATCATCCGTATT
TTTTTGTCTTGATGGCAGAAAAGAGTGAGTTCTCAAAAGCATGAGGTGATGGGGCAGTGGGATGGGTGGGGGTGATTACA
TTCATGCATGCTCTCCGTACTCTCGAGATGGATCAATACATATATATAGATATCTACTCGTGGAGATGAAACCCCCAAAC
AAGAACTGCATGTTCTGTGTGGACTGGCTGTACGCGTAGCTGTCCTTACGCGTACTACCAGCAGGGGTCTGCGCCCTGTA
CTCCATGTAACCAAACAAATCAGCACGCAGCTGACTGGTAATCTGTAGTTAGTTACTGAACGAGTTAGTTCCATAGCTAG
TCAACTAGGTAGTTAGTTAGTGAATGATAATACCTTACGTCATTACGGTCT

>ucsf_hc.01_1.H88.00120
TGACGGGCGGGCGAGGAGAACGCACCAAATTGAGGCCCAAAACAGCGGTTGAAAATGAGTGGGCCGGGGGGGTATGGATC
GTATGTGCGCGGTATTTGGGTATCGTTGTATTTTTTTTGTGACTTTCCTCTTTGGAGCAAGCAGCTGTGGCTGTGGGACC
TGGGATGGAAGCTGAGCGAGGGCTTGACGAAACGGTAAGTTACTGATACATAGTCCACAGAGATAGAGGATGGACTGCAC
AGATGGGAATTCTGCTACCTAATTTGCGGGGTCTTTTCATGTTTGATACTCTGATTCTCTGATTTAGCTTCATTGGCGTA
GTCTGTAGACACGTAGGCAGATTCATATTCTTATCGTCTATCATCCAAGCGGACAAGTGCGCAATAAACAAG

>ucsf_hc.01_1.H88.00121
ATGCAGCGGCCTGCCAAAGCAGGATTTTCCGCGGGCAACGAGGTCAATTGCAGACAGATGTAACCATAATGGCTTCAGAC
CTCTTAATTCGTGCGCAAGGGGGATTTTCGTTTGATTCCCTATTTTACCTGTTACTCTTCATTCATCCATCCATTCTTAT
TTGAACCAGCTTGACGAAAATTTTCGGCAGACCACGTTCGATGTTGCAGGCTGCTTTGGCCAATAGAAGTGCGGAAGTGC
AGGTTTACATTCCTCCCTTGCTTTGCTTTTGTTCGTGCTACTGCTGCTGTTGATGGCTTGCTTGATGAAACATCCGCTGC
AGGAGTTTTTGCATCCATGACAACGTCGCCGACCACGTCCCCCACTCGTGACTGGCTTTTCGTTTTAGGCCTCAGGTTGG
ATGTTCATACTGATGTTGCTGAGAATACAATAGTTGCAACATATTGCTTTGAGGCCAAACCGTTTTCTCGACCCGATCAT
GTGCGCAAGGAACTCAATTGTGTTCGGATGTGTATCTTGACGGGTCAGAACGAGAAAGAATCGGAGCGCAAGAATTAAAT
GAAATGTTCATTTG

>ucsf_hc.01_1.H88.00122
AAATCTTGGAACCTTGCCGGGTGAACGGGCCACCGCGCAATATTCTTATCAGGCTGCTGAATGAGCTCCCCTCTATCATG
ATTATTTTCAGACCCACAGGGACGAACGAAGCGCACACCCTGGATATCGCTGTCCGGAAGATTTTGGAACAAGTTACCCT
GAAAATCGCCAGGGGCAATGGGTCACCCACCCGCATCGGGTTTACCGCATTACTCCATGTAGATGGAATAGGAACAAAAC
CAAGAAACAGAATCATGACTGGCCAACGAGAATCGAAAGAACGGCTCGGATGGATTGTTGTTGTTGTTGTCATCATCAAC
AACTCCTCCCTGCAGCAGTTCTGCAGATAAGACTTTTTCAGCCGCATTCCATTCCCAGAACCCACGACTGGCTGACACGC
ACCAGGAACAAAAACAATAGCAGGGTTTGCAATGATTCTTGGAGGATGGGGAAAATGCATCCACCGCCAGATATGCAGCT
CCTTCCCCTCCACACTTACCTCGCGACCAACAAAACAGCAAATCGAGCGTCTCACGGAGGTGGTGTTGGACATAAATAAC
GCGGTGGACAAGCAATCGAACCAATTTCTCCTCGATTTCAACCAGTATACAGAGTCGAGAGCTAGATATTGGGCGACGAG
ATCGAAACCCAACGAAATGGAGCACTGTTGCAGCCCAATCCTGGGCTGTTACCCATACACACCGGCCGTGAGGAAATATC
ATTGACCCAACCCGTTTGACATCCCCGCTCTCAACACGAATGTTACCATGAGCTAACAACAGAGTCCGTGTAAAAAAGAA
CAAGAAATAAGCAAGGAGTTAACAATGGCTGCCCAGATGATTTATTTGACAGATGTTCCAGAAATTCAAGTAGATACAAC
ATGGGAAGATGATTTCTACACTGACTTTTGTATTGCAGTTCGATACTTGAATCTCAGAACAGGTATTTGTTTTTATATTT
GAGATGGCAGCAAGCACATGTCGTGTGTATTGAGCCGTACCCTCCTTATTCTCTATGCATTAAAGTTTTTGAGCCCTCCC
TACGAAACTGGCAATGAAACAAACATCCATCGACGGATAGAGGGGGAGGAACACTTCATACCGAACACTGTCTGAGGCAA
TATAGCCGTAGAATCTCCTCCACGGATTGCTGAA

>ucsf_hc.01_1.H88.00123
AACCTCAACTGGGGCATCTGTCCTTAAACAATGCATATTATTGACCAACAGGGACCTGGATTTTTTACAGTCCTGGATCA
TACTCAGGCAAGAGAGCAGAGCGAAACTTCAACTTCAAATTTATGCATCAAGCTTGCTTGTTGCTACGTATTTGCCGTTT
TGCTGCACCATTGTTACTATCTTAGGGTTTCAGATAACTAGTTAGTTACATTGGGAATCATGCACACGGTTGACAATCAT
CTGGACCCCCTGCCTAAAAAGGTGGGAAGCAGCTTAACAGACAGGAATATCACCCAGAGCACCCTGTTCCAGAAAACAGA
GGCCTACTTCAAAAACCTCATTGAGCCGGGCTTTGGGAAAATCACCCTGGCATCAGACCCGGTCTCATCACCGGATGGGA
GGCTGATTGCCTTTGTCGGCAAAACATGGCGCAAACTGGAAGGTCAGCCCGAGTCCCGCATTTGCTTGATCGAGGCGATT
GCCGGGGCTGTGTTGCGCATAGTCGGCGAGGACTCACAGCCCGCACCTTACCAAGATATACAACCCCAATTCTCCCCCGA
TGGGACACAAATTTCCTTCCTGTCTAACCGGGGGGGAAAGGGCGGATACCGATGTTATTTGCTTCGCGGAAGAAATTTTG
GAGAACTAGCTGAGGTATCTGGTATTGAAACCGTCTCTGTCGAGTATGCAAGATGGCATTCAGACAGTGCAAAGTTGCTC
CTTGGGATCTCTGGGCCCAGAGGGAGTGACGAAGATATCCCTTCCTGGGCACCAGAGATTCAGGCAGACAGCTGTGATGG
AACTTTGCGTTCGCTGGTGGTATATGACAGTGTGAAAGAACAGAAGCTTCATGCCATCCGGTTTCCCCAAGCTAGCGTGT
GGGAAGCTGGATGGTGCGGACCGAGCCATGCTGTTGCTGTTATGTCAGATGGGTTTAGTGAATCAGCGTGGTATTCCTGC
CGTGTCTCTGTGCTCGACTTGTTTCGAGGGACTGAACGTATTATATATACTCCGCCGCCACCATGCCAAGTGGGAAGCGT
CGTTTCGTCAAAGTCTGGAAAATACGCTGCTTTTACCCAGGCTTTAAGCAATACCCGAGGAAAGGTTGTAGGAATTGTGA
TGATTGTGGATGTTGGCAGTTCCGAAGCATGGCAATTGGACGTGGGGGGTGTGGATGTCACCGATGTGTCTTGGCTGGAC
GAATCTAGACTTTTCTACACCGGATTGAAAGGCCTTAATACAGTCGTTGGGGAAGTCGACGTGGTTACAAAATCAACTAC
TGAGCTGTGGACGTCAGAATCAGCAAGCTACGGCGCGGCGCCTATAGCTAGCGGCAGTTTTGCCATCATTACAGGAAGCT
GGATGCAATTCCCGCAAATTTCTCTAGTAGACAATCGAACGGAAACAGTAATCCACTCTTTTGTGGATTTAGGAAAGATC
TGGCTCAAATCTCACTTCGGCGAAGGCAGACCATTGACTTGGCGAGCCCCAGATGGGGTAGAAATCCAAGGGTTTCTCCG
CCTCCCGACGTTAGGTAGAGCCCCCTATCCACTAATCATGCATTGTCACGGCGGACCTATCTCCTGTTTCAAGAATGAAT
GGCCGGACATTGATATTAGCGCTTTCCTCACAGCAAATGGGTATGCCGTATTCTGCCCAAATCCCCGTGGTTCGACAGGG
CGTGGGCAAGATTTCGTCCGCCAGATATACGGCAACATGGGCGGAGTGGACTGCCAAGACCTGTTGAGCGGGGTCGAGCA
TCTAGTCGAGACCGGGTTGGCAGCCAGGTCGCAGATTGGCGTAACAGGCGGGAGTTACGGGGGGTTCATGACGAACTGGA
TAGTGACACAAACAGATTTGTTCGCAGCAGGAGTCGCTGTCGCACCTATTTCAGATTGGGTGTCCCTACACGGCACTTCA
AACATTCCGAGATGTGACCGCATATTGCTCGACGCTGATCCGTACTGCGTGGGCGGGGAGTATCAAAAGAGGAGCCCGCT
GATGTTTGCGGGGAGGTACCGGACGCCTGTGCTACAAATTGCAGGAAAAGATGATCCTTGCACTCCGCCCACACAAGCTA
TGATGTATCACCGGGCATTGGTGGAAAAGGGGGTGGAGTCAGCCTGCGCACTGTATCCTACTGAAGGCCATCGCGTCCGC
AAGTTCCCTGCATACATTGATTATTGTGCGAGATTGCTGGGCTGGTTTGAGCAGCATATGCCTGTGAAAATGTAACCATC
AGATAGCTGTTACGATGACATGTGTGGTTGATCCTGTTATATGAAGACCAAAAATAGTAACTGTATCAACTATGAGAAAC
TCAAGTCAAATTATAAATGTCAAGCGATTTGCAAAACCTGAACGTCTTTGTCAGTTTTCGCAAGATCCAAATTGGGG

>ucsf_hc.01_1.H88.00124
AACATTGCCGGTCTGCGGAAATAATGGACAGGAAAATATCAGATAATAACTCTCAAAATTGACAAACTATCCCAGCATGC
CTACTCTGGCCTCTTGTTGCTTCTTCTACCCAGAGTCCTAGATAAGTGGTTAGATGATCGAACCTTGATTGAACCTAAAC
AATCAGGGATGGAGACTCAAAGAACGATAAGTTGGTTGATACCTACAATCTTGCGCATCCTCACAGGGCAACGACGCCAC
TATCCAGTGCCCAGTTAGGGTCATATCAGCGCACTGCCTCACCAGAAGATATTCATTATTATCAGCGTAGAATCGGATCT
TGTATCTACGCAGCGGTAATGACCCGTCCAGATATTGCCTACGTCGTTGGCTAGCTAGCTACCTCCATGTCCAACCTGTC
TGCAGGCCATTCTACAGAAATCGACCGCGTTATCGCCCAACTACGAGATATGAAGAATCTAGCTATCCAATATAGCGCAG
AACCAGCACTATCGCCATAGTAGCACTGCAAGTACGACGGCTGATGCGGGTTAAGGCCATTGCTATCACTCAACGGACTG
TCTCTCGGTTTTCAAGAGCTAGCTTATCGGGCTCATAACTGTCTGAAATGGATGATTTTCCAAAATATTGCCACAAAGTT
ACTGAATATCAAGTTGAATTGTATTCTAATAATGATTTCTGATTATTGACACGAAAAGATAGCAGTATTTATAAGAATAG
AATGGTCATAAGCGAG

>ucsf_hc.01_1.H88.00125
TGAGGATTGATCGCGGGTTCTATTTCGTGCTGAACCTCGGCATCGGGAGCAAGAGGTTCACTTTTTCGATCACCATCACG
TTCGCTAACACAATTCTGTCGTTCGGAAACACCAACGCTCTGCGTCTCCTGCTTATGTAGGGCCTAACTGTGTTGGTCGC
ACCAACTATGATCATCTGCGTTCGCCTTTTTGAATTACGGGTATCCTTTTCAACATATGTGAGGGAGACGATACTAGCGA
TGCTATGGCGTCCGTTTCGTATGCTACTGCTCACGTCAAGCGTCGGCGGAGGGATCCTCGACGACGACGAGTGAATAACA
GGAACCCTGTATCTGCCAGACTAGTGCTTGATCATCATATACAAGGAGATGTTGGAATCCTGTCTGATGATTTAGCAGTA
GATTTGTTTCCGGGGTCGAGTGCCGAAGCTCTAGCAGAATCACAGGAAGTGCGGTATATTGCCATATCTCCATGGTCGCC
ACATAATCTCCTTGTGGACGACTTGCTGTGGACCATTATCCCTATGCGCCTCCAATCGGCCACTAAATCGCAATCCTCGC
CACTATCTCCTTCGACTGCCAATTTCCCAGCATCTAGCGGCTCAATCCAGTCATTTGTTCAAGCGTTCGAGATGCTTGAC
CCGACTCGAAATTCGATATCGAGCCAACGAGAAATCGAAATTCATGTGCTAGCCGTGGTCCCGCTGTATCTGGATACTGT
CTATGTGACGGTTGAACGCCATCTGCTCAGTACGGTGGATGATATTCAAAATAAGTTTGGTGGGGGCTTCGGCCCCGGAG
CACAGGGGAGCAGTGGCCTCTGGGCCAAGAGACGGGGCTCAGAGAAATTCAAAACAAAGCATTCCGAAGAGACGAAAGAG
ACAGCTGCTGGAAGGGAGGAGCGATTAATTGGGGTTATACGCGAGGCAATTTCCATACAGAGGGTATTGCATGCGGGGGA
CTTGTTACCTCTGCCGCTACCTTCACATCCTATCACTCATGCTACCCCCCCGCCGGCCAAAATTTCCTTCTGTGAGCCGG
TGTCTCAAGGCTTAGTTAAACCAACTACTCGAATGGTGCTTGTCGAAACCAAATCTCGTCATGAATCTCGAATATCCAAG
GGTCTTCCATCTCCAGGCCAAACGTTATTAAAAGAGGTGGTCGAAGACGAAGGTGATGATACCTCGAACGAGCAGTTTTA
TTCAGCTGCGGAAGAGAAATCGAACAGCACAAGTATGGAAAGTACATCACCGCCTGACGAATCCGATACAGAAGTTTCAC
CCCAAAGTGATAGTGATGCTTCTGATGACTCCTTGGATGATATGATCTCATTAACGGCTCCGGAGCTCCTTCCGCAACCT
TCCGGAACAATGTCCGCAATGACATCTGTGACCCCACGCCCCGATGGCAAGAGGTTCGATATTCATACACCAGGGTCCAT
GCTCTCGAGCTTCACGAATGCTACTACGCGCGCAGGAAGAAGTGCTGGGAAGACATTCCGAGCGGAAGGCCTGTTGGCGA
GAATACCTAATGAGATCCTACATCCTAAACCACGAGAGTTTGAAGATTCAGACTCCTTTGTGTATGTGGATATTCACACC
CTTGCCAAAATCGGTTGCTTCTCAGGAGACTGGGTGAGAATCGAAGCTGCTGAGGAACCTCAGCTCAACATGCTGTCTTC
TCTAAAGTTTGATAGCCTAAGCGGGCTTACGGATAATGCCGTTGATGATATAACCTGGAGAGCGGTAAAGGTTTATGGCC
TTCCAGGGTTGATATCTCCAAAACCTCGATATTCGATGAATCCCTCCTCTACCAGGAGACCTACCATATCGCAGCTGCCA
TCACATCGGTTTACCCCTACAGCGCTAGTGCCGCCCATATTGTTAAACAATCTAGGAAATCCTAAATACTTAAAGCTTTC
CCCGATATCGGTTCATGGGTATCAACAAGCGAGCTCCAGACCTGGGGTACAACTGAAATCGAGTTCACTCAAGATGCCTC
CTGTTGCGAAGGAAGTTACACTACTGAAAATTTCCACTCCCCTTTCTATGGATAGGTCTCTCCAGCCCGCTCTATTTGCC
GTATTAAAACGTTATTTTGAATCTAAACAACGATTAGTTAAGAGTGGCGACCTCATTGGCATAAGCGTTGATGAAGAGTT
AGGGAAAGCAATATACTCTTCTACCAAGAGTCCTGATGTTGGTGAAGACGAAGATGTGGCCGCTCAGCTTGGGCTGTCTC
CGGATCCTCAATCGAGGTCCCAAAATGGGTTGAGGAAAGTGGGGGTTGCATGGTTTCGTGTTAGTCAAGTTGTCCCTGCC
CATGTAGAGGGGTTAGAAAACAGTTCTGATGATGAACGTTGGGGCCGAGTGGCGGTCATTGACACTTCTTCAACAAGAAT
GGTGCAGGCAGGGAGTGAGATAAGTCCCGTACCTGGAACACTACATAATGGATGGGAGTATTGGTTAGGTGTGAAGCCAC
TGCCGAAACCGAACAACGAGACAGGAAAGCCACATCTCTTCGTCTCAGCGAAGCCTAAAATATTCGCTCCTTCAGTACAG
AAACGTCTTCGGGACCTCATTTCTACATCGACAAGCCCCAGGGCGATCCAGCTCGGCATGAAGCCTGTCGTTGTCTTGCT
TACGTCTACTCAGCGGGCCATCGGGAAATCGACCGTTGCATCTCGTGCTTGTGCAGAGGTTGGTCTTCATACATTTGCAA
TCGATTCCTACGATATTCTTGCCGAAGGGGGAGCCAATGGAGGGGATGTGAAGACGGAAGCTTTTCTCAAAGCTAGGGCG
GATCGTGCATTCACATGCGGAGCACAATGCACTGCCTTGCTAATACAGCATATCGATGTCTTAACAGCTGATAGAATGGT
TACAGCAATGAAGGATATCGTGGCAGACGCCAGAGTTATGATCGCCACGACCACAGACATTGAGAAAGTTCCGGAGGGCA
TCCGAAGTCTTTTCACCCATGAATTTGAAATGGCGGCTCCAGACGAAAAGGAAAGAGAGGGTATCCTACGCAACGTGATC
CATGACCAAGGAATCAAAATTTCGGCTGACGTTGATTTGGCCTCTGTGGCAGTAAAAACCGCCGCTCTCGTTGCGGGGGA
TCTAGTCGATGTCGTTGAGCGTGCAGTCGCCGCTAAATCTCTTCGTCTTCAGAAGTTAGCAGAGGATGCTACGACTTTTG
ATGAAAGCTTAAAGGTCACTGTGCGAGACGTCCAAACCGCAGGAGGAGATGCTGCTCGATGTGTGACAAAAGAGGACTTC
GATGCCGCCGTAGATGCCGCTAGAAAGAATTTTGCGGATGCCATTGGTGCACCAAAGATTCCTAACGTCAGCTGGGATGA
TGTCGGAGGCCTTACAAATGTCAAGGATGCCGTTATGGAGACCATTCAACTCCCGCTCGAACGGCCAGAGCTTTTTGCAA
AAGGAATGAAAAAGAGAAGCGGAATCTTGTTTTATGGACCCCCTGGAACCGGAAAGACCCTTCTCGCCAAAGCTATCGCT
ACCGAATTCTCCCTCAACTTTTTTTCCGTCAAGGGTCCCGAACTGCTTAATATGTATATCGGAGAGTCTGAAGCAAACGT
TCGGCGGGTCTTCCAGCGCGCCCGTGATGCGAAACCTTGTGTGGTATTCTTTGATGAGCTGGACTCAGTCGCACCGAAAC
GTGGAAACCAAGGCGACAGCGGTGGTGTCATGGATCGTATTGTTTCCCAGCTCCTCGCCGAACTGGACGGGATGAGCGCT
GGAGACGAGAATGGCGGAGGCGTTTTCGTAATTGGCGCTACTAATCGGCCCGATCTCCTGGATGCTGCACTCCTCAGGCC
TGGTCGGTTCGATAAAATGCTGTACCTCGGTGTGTCGGATACTCATGAGAAACAAGTTACTATTTTGGAAGCCCTCACAC
GGAAATTCAACCTACATCCAGACCTTTCGCTGGGGCGGATTGCTGAACAACTACCTTTTACTTACACAGGTGCTGATCTG
TACGCATTATGCTCGGATGCCATGCTTAAGGCCATCACACGCCAAGCTACTGCTGTGGATGAAAAAATTAAAGCGTTACC
CGGCGGTCCAGTCACGACGGCTTATTTCTTCGATCATTTGGCAACACCTGAAGATATAGCCGTCATGGTAACGGAACAAG
ACTTTATTGCGGCGAAGGCTGAGCTCGTTGCTAGCGTCAGCGCTAAAGAACTTGAACATTTCGAACGAGTTCGCCGAACC
TTTGAATCGGTTGACGATGCAAAGAAACCAAAGCCAAACATATCGGCTAGCCCAGAAACGCCCTCTCGCGCCCCTTTAAC
AATTGGTGAAGCGGCCAATGGGCTTAAGCCCGGTACATCTCCAGAAGACACTCTATCAACCGCACCAACAAACACTACGA
ACGACAACAAAACTGCGGCTCCATCGACGTTGCCTCATCGAGCCAAGCACGGACATAGGAGGATCTCACGGGGAAAGGGC
AAAACCAGTATCAGCGGTGCGAAGGTGAAGGGCACCATATTGTCATCCTCCCCTGATCAATACTCGGAGTCTGAGGAGGA
TGCTATGAGCAGTCCCGTTGGTGATGATAACGTCACCAATTCGAATGGGGCAGCTGCGCGCGGATGGAAAGGGAAGGGGA
ATGCCAAAGATGCTGTTGTCTGTGACTCGATAATGACAGTCAAGGGTGGTGAAGCAGAGAATGAGGGGAAGGAGGACGAG
GACGAATATGTAATTCGGACCGACCACTTGGCCCGGAATGATAAACGGTCATAACCCTTGTTACCCTTGAGGCTGTGAGA
CCGGGGTGTTTTACTCGCTAATCTATTATTGTACTGTACAAATATATCTATGTATGTACCGATATTGCCTTTAGGTTATG
GTGTACAGACATGTGTTGGAGAGCATATTGTTGAGGCCATTTGGTATACAATTAATTTCCTCTGTATTGGCGTTCCTGCT
GGGCCGCCCTGGTGTTCTCCTGGGGAAACTGGTAGCTCCTTCAAAAATTGAGAATCCTGAGGGTCTAATCTATTATATGG
ATCTGTAGTTGAGCCCAGCTTCCTACAGAAGTTCACTGCTCCGGCAGTGAGGGACCCCTATTCCGACGATCATATTATAA
CTATAGCCGCCAT

>ucsf_hc.01_1.H88.00126
CGACGAGAAGTTCAGGCTCGGTATTGGAGTGACACTGCCAACCCGAATTTTTGGTTGGGAGGTCAACAAAGGGCCCCTCA
AAGGTAACCTTACCGCCAACTGCAATGATTGCGGTACCCAAGGCGCTTTAGTCTTTGCTGGTCATGTTGAAGCAAGCCTC
GGCTGGGGCGGCTTTGATATAGACAAGTTTGAAATTTCCGTCAAACCTGAGGGAGTTGCAGTAAACGTTGAGCTGGAATT
GCTGTTTGACGCTCATCTCGATTTCCGTCGTTTCGTCAAACCTTCTCAGGAGATAAATTTGGTTGAAATTCCTATCTCAG
GATGGAACATACCTGGTATCTTTGAGTTTGGTCCACGAATTCAACTGAATGCCGGATATGAAATTAGCTATATCTCAGGA
ACCGCTTCTGCAACAGCTGGAATTAGTGCCCGTATTCCAGATAGCGCTATCGCAAAATTAGATCTTTTGGCTGAGGATTC
TGTGGAGGTTTCTGGATGGGCTCCGGTGATTGAAACACAACCTCTTCGAGTACAAGCTCAAGTTGACGCGGAGGCATCGG
TTTACACTGAGGTCGCATTGTCAGTTAGTGTCACAGTTTTTGATGACAATGGATTTGGAGTCGATCTTGCACTCAAAGTC
CCGCAGGTGACAGCCAAATTGGGCGCTGGCTTCGATACCGCTGGTTTCTGCCCCAACCAGGCAAATATCTTTGGAATCAA
ACTTGATGTTATGGTAGGTGTCGATCTAGATCTGGAAGGCTGGGAAGAAATCGATGGTCATAGGAAAACTCTCTTCGATG
TGGACATCTATGAGAAACCAGATATTTTTGTTTTCCCGCAAGTATGTCTCGGCTTCGATGATGTAGCCCCAGGGTATTGC
CTCGGCGGAAAGAAGGAAGAGGACGACGAGAACGATGACGATGACCCAGGTCATTACGTCCGCGGACGCAGAGCACGGAT
CCCCCGGGCACTGTCTCCTGCGCTATCTCCACGTCAAGATCCAGACACAGGAAGAGAGCCCATTCCGTTGAAGTGCGATA
AGAAGAAGGCTGTCCAGATTCTAAAATATCCAAGTCCAATAGAACTAGCAAAGAATACTGCAGTACCGATTTTTGTACCA
AACATTCCCTGCGGTGAAGCTTCAGAAGACTGCTGGCCAAATGCCAATATCAGTGTGATAACCGAACCTCTCGAACAACG
GGCCATCGTGGACCAGACCGGTCTACTTGACCAGGAGAAATGGGCCTCTGAACATGTGTATGAGGCCAACTGGGTCCGGG
ATTACTTGGACTTTCTCCAAAAGAAATTAGCCGGCTCCGCGGACAAACCTTGTCATCCTGCTATTTTGAGATTTTGGGAT
AAGCTGAATCCAACTTACCCGGCTCCAGGGGGCGCACCCGCGAAAGAATCATATGTGGAAGCATTGGCGCAACATTTAGG
CACTGTGAACACTGCATACGAACCTCGCATGGCCATTATTCAGCAGAGATTAAACAATCTGAAATACCTAATGTTTGCGA
AGAAAACTCTCATCGCAGGCCGTGACGGTGTGGAAGGTCGAAGAAAAGTAATCAACAGCCACGGCAGATTTGTATGTGAG
CTAGCGCGCATTTCCGCAACGTGCAAATACTACGCGCATCCAGCTGCCCAAGAGGCTTTGAAAAAATCCATCCTAGGGAT
TGAAGAAGTGCTAGGAATTGCGGACAATGATGCGAAGATGAAGGAACCCGGCACCTCCTTCCAACAGGTCCATAAGGACT
TTTATGATGAGTTCCACGATGCTGCTATCGAGTGGACTCGGAGCCAACTGCAGGATTACGCCAAGTTTTTGTTGCAATAC
CCTGACGAGGTGGATGAATTGCCACCTGGATTTAAGGAGGATCTTGAGCGGATCCGGGACGATGGGGAATATCGAAAGGA
ACTGTGTCCTCAGACTAAACGCACTGGTTGGTGATTTGCGTTTGTCAGGCGGGCTAGATGCCAGGTACATACATTCATTA
GTGGGAAGAAACTACATATATATAAATATATTGCCCGTATGTGTGG

>ucsf_hc.01_1.H88.00127
GCTTTCAAGATACTAAATCCCCGTATGGGGTTTCAGCATCTGTAACCCAATATCTGGTATGTTGTCACATAGATGCCTGC
ATGGAAATCGCTCCCACCTCTTTGGAGAGCACGGTGACGCATTGAGATGAGTTCCCGATGAGGGGATTACGGAATGCAAC
AATAATATCTCCTGTTCTCATATAACAGGTCCTCTAATATCCGGCAATCATCAATGGTGAGAATTAGTATGGGCCCCCCC
CCAAGCATAAAAGCCCCAAGTTCCGCCTTCTTGCATTCGCTTGTCCGACTGGAAACCCTTCCTCTCACGTTCTCACTGCC
GAGAAGAGATATATCTAGTCGTTCGTTGACATTGTCATACCTCAAAGTTGTTTCCACTGCCAGGGAATTATGGCTCAATT
CCCGCACATTATTGCTACGTTATGGCTGCTGGTGCAGCTTGTGGCTGCAATTTCCAGGCCGGAGTTGCAGCCGCTTCCTC
GCTATCTATGGGACGGAACGTCAGAGCCACAGCTCTCGGGAAGAGCAGTCAATCAAGCTGCCGCTGAAGAAGCCATAAAA
CCTGTTGACAAGGAGGAATTCTTTTGGGCTTCAACTGATAAACCGGGATCCAAGGCCGTAGTCGTCAGCATGGTGTCTTG
GTCTAAGGCAACTGAGCGGATCATTTCTTTGGATAAGATTGACTTTCTAATTCGGTCAGCGAGCTGCAATGCCAAGGACA
TGTCTTTCAATTTTATTCATCCCTTTGTCTATTCTGCCATCAAGATTTATTGGGACTGGGTTAACTTCAACGATATGAAT
ACTTTCGTTGTAATCCCCAACTCCAAGAAATGCGGAAAGGACAGAGAACAACAACCTTGGGTTGCACGCCGTGTTATATT
TGACGATAAAAACCAAAGAGTTCGCCTGGAAG

>ucsf_hc.01_1.H88.00128
CCAAGGCGTGTGCCGATTGCACAGTGGCTCAGCTTTGAACATTTCAACGGCTCAGGAGGAACCATGGAAAATTCTCTCAA
CAATGGATACTTAATTTCATCCTCCATGCAGTTCGCACAAGTTCTCGCCAATGATATGCCGCATGCCATCCAAGACGGTG
TCTCCGACGGCTGGCCGTGGGAAATGCCACTAGCAAATACGTAAAGAGATCCGCTATCACGAGCTATATCCATCAGGTCT
CGAACGGGGAAATTACTCAAGGGAACAGAACCCTCTCGAGATTTCAATGCTGGCTGATATAGACTGGGCACCGTGGATCA
ACCCTGTAATGCAGCTACCTGTGGAAGTTTTGGGCCTCAAGGCCTC

>ucsf_hc.01_1.H88.00129
GATATCAAAATAGTTAACACCTATTGGCCTTTTTTTACTTCTGTTTTCTACTGTGATTCCTGCTTGTGCTAAAGCTGGTG
AACATAAGTTCAAAGCTGCATTGCCCCAACTCATTCCAGTCGGGTACTATACGCCGGTGAGCCGCCTTGGGCCCAACTTC
AACCTCACTTTCCAAGCTCTTTCGACGTGGGCAATTGATTAAAAAATTATGCGACTCATTTAAAGACAGAGTGGATGTGA
CGTGATATAGCCGCCATTTCTCATCAATGTTTTCGCAATTCTCTTTTTCAGTCCCCTCTATCCAAGATCTTTTCACCTCC
CTCTCCACAGATGGCGACGCCATTAAAATACATTCCGTCGAGATCCACGATGTCGAGACGGCAAAGAAAAAGCCCGCTCG
GGCACTGAAACATCTACTGAAGTTGAACCATGTCACTTATTCGATTCTATACCATAACGACCGCTTCCATAATCATATGC
CGCATTTGCTGTCTTCAGCGTATTTGTTTGGAAGCGATGCCACCCACCTGAGCCGTCTTTACGAAATGGAGGAAAAGGTG
CTGGAGCCGTGGCGGGATTCTCCTGAAGAGATTGCGGTAGACGATTGGAGGGAATATTTGGGGAAACCAGAATATCAGAG
AGCCTATCTCGATTTTTTCGAGGACGAGCTCGTTCATCACTCTTATGATTGGAGAAAGGTTGTTGAAATGTATCTTTATT
CTGGGGATAAACCGTTGATAAATAATGTTGTTGCAGGCCTTGGACACCCGCTCATCCATTTGGGCTATGCATACGAAATG
TCGAGTCGAGACGTAGCTATTGAAAGTCTCGCAATGACGGCAACATGCTACAACTATCTACATAAATATATTGACGACCA
TTCCTACTTGGAAACACCACCCACATACCAAACCTCTTCATCCCTGGAGATATTACATAAAATCCGCACAGACAAGCGTT
TCGACAACCTCTTCGAAGAGCCTGGCGGCGATAACCTTGAAATCGTCTTCAAAGATCACGAGGACGCAATTCTTGAACAC
TGGCGCGCGTGGGCCATCACCCCAGACCCCGTCAAACAGCTTGAGGTTTCCCAAAAAGACACAGCGGCCATATTTGTCGC
CGCAGACACCGAAAAGCACGACTTTTTCCTCGTCCACCTACTTACCACTAGCCACGCAATACGAATTCTATTACCATTCG
TCCCAAGCAGATTCCACGTATCTCTTGTCCGCCAGTGGTGGCTGATCGTCGTGGGAGTTTACGTCGCACAGTTACGACCC
AAAATAGAGCCTGACGCCATTCGATACTATGACGTAAAGGGGCGGAACTGGGACTGGATTGGTGGCCAGGCCATCAACGG
TAAGTGGGCGGAAGAGACTCATTTTATCAAGGCACTTCGGGCGCTGAAGGAGGCTGCGAAGACGTGGGGCGATAGCGATG
AATACTATATCAAAGCCGCAGTTAAGCTCGTTGACGATTTCAAGGGTTTTGGAGGTTTTGGTGAACAGGCAGCCTAAGCT
GCATGGTAACGATTTTACTATATGGGCTTCAGCTTATCAAATTGTCTGTGTCTTCCATTCAAGTTGATGAACCACAAATG
GCTTTTGCTTTTTCAAGATTGAGGGGCAATTGGTCAGAAAGTTGTCACGACGTGCATTCCATAGTTATGTATAAATTGTC
TAGTTAGCTCAACACTTCTTGGATGTAGTCGACCTAAATTTTGCACTGTTTGCATTACTTGGCATG

>ucsf_hc.01_1.H88.00130
TTGCTTTTCCCACACGCGCCTCTCCCGGAGGCATCCAACTATGCCATCCAGAACGGAATCTGGACCGCTTCTTTATGCGG
AATTGCTACCAAATATCCGGCAGATAACATTGCATGTGTCTTTGCCCGCTTCCTCGCGTTTAGCTCAGAGTTCCATCACA
TCCGATACTCCAGGGGATCTTGTCCGAGGCAATTTCTCTCTTTCTCTTTTGCCGTCCCGCGACGCTGTTTCTCTCTACAG
CTCGCACACTGTACATACACTACCCCTGCCGGCATGCGTTTCAGAATCAGCGCACACAATTCTCTCCACAAAGCCGACGC
TAAACCCTCCTGGTGCTGGACATGGCGAACTGCTGTTCCGACTGCCAGTTGATGTTGAGCCGGGCCTCCCAGGAGCCTCC
CAACCAGAAAATGGTCAGCCTGGCCATGGAAGCAATGAAGTCCAGGTTCCGTGGACGGCCAAGGATATGTGCGCTGAATC
CCGCGTTCGATGCCAACGGTGCAAGAACACTCTTTTCACTCCGTCGGATAAAGGAAAGGTTACGTGGAAAAACCTACCTA
GTACTGACTGGGCTGAAATGATGGATTTATGGCATTGCCATAAACCTGATACGCATGCTGATGATCATGGCGACGCAGCG
GTTGGTACCGCATTGCATACCCACGATGAAAATGAAACCGTTAAAGGGTATGGTGCTTCCAACCAAGTTGTTTGTACCTC
TGGGACAGTTTTGATTGACGTTTTGTCCTTTGTCATGGCTGAGGGCGATTGCCAGGGATTACAAAAATCGGTAAGTGGGG
GGGTTTTTTTTTCTCCTAAATGGTCTTTGCAACCCATAAAACCCTTGCCCCTTCGTCGCCTCTATTCATTCGAGGAGGTC
CAATTAGTCGTATACCGCTGCATTTGATAATTATTTTTTTCTATTTTTTTCTATTACCTGCTACGGTTCCTTGCTTTTTA
TCGCGTAATATCGCCTCATCTTCGGGCTGCAAAGAAGGAGACGAGATTGCTAGATTCCATATCCCACGATCTTGTTTCCG
ATACAACTGCCCAATATCAACTATCGACGAGAAGAAAATTGCTGGGAATCCCCGCAAGGGATTCCGCGCCTCCGATTACC
TGGTACTTTCCCCAACTGCAGCCCAATCCATCATGATGAAGGAAGCTAGGAAATGGGAGAATAGAGGGCCAAATCAAGTG
CAGGATATTGAAGAGAGAAACCTCATCAGCTCTTGATTTTTCGGAATTAGGGGTTGGTAGATGGATTCCCTCTCCCTAAA
CCTGATGAAACCTTTGATTCATTCCCTTTTCTGTATCCTCCCTCGCTGTGGACATAGGCTTGGCTGGAGATGTATTCACA
AGCGACTAGGAAGAGAGGAGGAATGGTCGAAACATGAAAATTTCTATAGCCTGAGATGTATTTCACCGCGAAATTTGAAT
ACTTCACCTGGATTCTTCATGCCATTTTTTGTTTCTTTGGGTCCAGAAAAACGCAAGAGATGTCTGATAGTAGTATTCGC
TCCGAGGTTTTGTGGGATTCGCGGAATATGATCTGAGGTACACGCCCGCAAGAGCGGATGTTAGTATCATTGCAAAGCCT
GAAAACTTATATATGGATCTCTCACCTCAATGGATCTTATACCTCCGATGTATCTCGTGAAAATTGTAATGGCTAACATC
CTCCCACTGTCTTCTACCTCTCGACACATTGGAAACGGGAATCAGCCGGCTAATGATACTAAATTCCAACCCGTGGTCGG
TTTGTCGTGTTCCGGCTGCAGCGCTGTAGTAGGAGAAGAGCACAAGGCTTTTTCTGGCTTGAGACTATACAAAGCAAACG
TTTCCCTCTTGCGAAAACCCAAGGACGGCATCAATCCTGGCCATGATGTGTGGGAGGCGTACCCAGTAGACATGATCGTG
GGAACCCAGTTGCTGGATCTGGTTGAGAGAGTTGGAGCGAGGAGATTTGCTGTTCACAGTGCAGAATATACAGACACGAG
CAGTCGAGATAACAAAATAGGATTGCTGCTATGGGTGTTCAATCCGGATCTTCGCTATTCCAGTTTGCTCCTGGACTCTA
CTACTGATAAAGTCGCATCGATTACTTCCCAGCGGGCTATGAAAATACTGTACCAAGAAGTCCAAGATGTCCAGTCGATG
CTAAATCCAGCGCAAGGCGTACCGTCACCAGCTGCGCTGGAAGAAGTAAGCCTTCCACCCAATATTTATGACGGCGTCAA
ACAGACTCTCGAGAGGACCAGTGAAGCTCTTCCCATCTCCGCACGTCAGTTTCGGGAGTGGAGAGTAGGATTGTTCTCTC
GGTTTGAGGAAATAAAATCATCGGCTCGCGTCTAGTGCGACCTGCTGAGCTTTCGAGGAGACTCCTAGACAACTGAGGCA
CAGTACAAGAAGCGCCACGCAATTTCTGAAACCTTACGGTCACCAGCCCCCATATTAAGTAAAGCCATGCCATGTTGAGT
AAAACCCTCTGTGCTTGGTCCTGTCCGTCTCTATATCCATTTCTGTTCCTATTTCTTTCTTCTCTCCGTCCTGCTGCCGC
CAAAACGATGATCACGACTTGTGTCTGTTGTTAGGCCTCGTTCTCCGTCCTGGCCCTATATTATCTCCGTATAGTTCCGC
ATTGAAGTGAATTACATTGTTAAATTGCCATATCGAGCCTGTATCTTCATTTAACTTTCTCATTGATACGGACAACGATG
ACAGTTCCAACATTGAATGTCCTGACGTTGAAAACTCGGACGCCGGGATTCCCTTCGTGGGCCCTAACGACAGCAGCACC
AACTATGCTTATTGTATGGGTCTCTCGGGCAACGACCCCCTTATGACCAGCGTGGCCGGCCATCATGCCCAGAATGATAG
GGGATACGAAGCAGACAATGATTTGCCTGCTCCAGCATTGGCACCTGGTCATGCTCCCGTTCCCACTTCATCCCTGATGC
AAATCAATGCCACTATTCCGATTGCTGTCGGAGGAACTTCGTCTCTTGCTTTCGATTCCAGAAGTTATGCAAATCGTGGC
AAATCATATCATTAACGGGGAAGCCCTTTGCCTTTTTTGCGCCGCCCCATTCCTGACAGACAAAGCTTGAATGCTTAACT
TTTGCCACAGTCGGATTCAAATTGAATGATACCGCTGTCTCTGGCTCTTGAAAATTATACAATTCCTCTAGGCGACCACG
GCGCCCGGAAGAGATCACGAACAGCCTCCTGTAGCCCAGTTCCTGAATAATTTTCGACTTGAGTGCCTATAAAAAAAGAT
TTTATGCCAGCGATAGCACCTTCTGCACTCTTGTTTAGACCCGAAATTATGGCAGTGAGGTATCGAAATTTGTTAGGTCT
CGTCTCAGTTTCATTAGTATTGCCATTTGCGGAAGAGACTCAGTTATCTATAAGAGGAGCAATAGTGGGATCGCAGGTTG
CCTGCGTCATTATATTTAATACGTATCTGACTTTCATATATATAATACTGCAAAGCACAAACTCTCACCTATGTGAACAG
TACTTTATCATAAACTTACCACCCTCCCTAATGTCGCCCGGAATCAAACTCATTACACATGCCTATGCCATGCTATAGGG
TTCATGGGTGTTTCTAGGCAGCTCCTCCATTGCGTTCTTTTGGGTTTCAATTACACAGGGCAAAGACTGCTACTGGAGAC
GAGCAGCTAGCAGCGGCGATGCTTGATTAGCCTGGCAGGGAGCTTGAGGTTAACTTTCGAATAAATGAACTCCAGGCGTT
CAGCTGGGAAATTTTTATCCCATTGCCGTTCTGATGGGAGGTTGCAAGAATGCTATTTTTTTATTTACATCCGGCATCCT
GATCCCTCTGCAAAACATCGTTCGTGGCATTCGGTCTAATCGGAGTACTCCATCTCAATTTTGTGCCGTTGCGATCGTCG
GAGGCGTGTCCAGTCCGCGAGCCTCCAGGGCAATCTTGCTCTACAAGACCCAGGGCCGAGGGTCAGCGTATTGAGTATTC
TGTTCCATTGTCGGAATCGAGTCTTCACGTCCCTATTGGCCAGTGTCGGTACCCAGCACGGCAGAGATTTCAACTTTTTA
GGCCCTTATTATGAAGGGGACGCCGCTCGCTTTTCTGCTACGTAGCTTCCTGTACTTTTTCTTTGTCTGGATTCGCCTTT
TCGTTTATAATATGGTTACGCAGAATATTTGTTGTTGATTCATCTGATATTCATTAACCTTTAGCTACATGCAACTGATG
GAGAGCATAGAAGCCATATTTTGATTATTCCAGCAATCCCGATAGCTACTGCTACCGGAAAACACTATGGGACACAAACA
ACCTGTATTCTTTCAACACTCCCCATCTACACCTACGCATGCTCCCCTAGCATACATACACTTCTGACACCTTAGGTATT
GGAAATGAGAGGTTGGTGATATGGAATCCTATATTTCAGCCGAGAACTCTTCCTCTTCTTTATCTGACTACCTAACGGTT
TCTATTGTGTCTTTCCTTGCAACAATGACAATATGGGACTCATCATTTCAAATACTGTGCAAATAAAATGAAACCCCGGA
AACCTGGTTTCTTCAGCCCAAGGTATCTTGTTTAATAAAGGTGTTGAACCCCATGTCACAGCCGCTCGTTTGGCCATATT
TGACCAACAATATGTCAACACCAAAATATGATCTTTGTGCAGCCTCAAAATCAATTAGGTATACCAGGCCAATCCCATCA
ACACTCTGTTCCGCAGACATGGCAATCCTTCCCCGGAATAACCCACGTTTCCTTACCCTCCTTCGCGCACGTTGGGCATC
TGACACCGGGCATCTTGAACGAATGTCATCAGCTGGCGTAATAGTGACCAATTGTCTGTCGCTATGAGTCTCACCGGTGA
CATCTCATTTCCTACGGGTGCTACGCCAGACGACACTAGAGACATGACGGGTTTGGAAATCCTCAGACGCATCGTCGAAA
TTTTGAAACTTTGCTACTTCCTGCGAATGCACCATCGTTAATAGAGCAACATTTGGAAGACAGGTTCGAGTGGATGACTG
TTCTAAAAGAATCATCTTACTATGGCAGTGAGGAAACAATTTACGAGTATCAATGTCGATTTATTCAAGTGTTTGGATTC
AGAACAATTTTGGTCGCTCGCTTCACGGGTTATTTCAGTGCAATTTAAGGGGGGATTGACGTCTTATTTATGAAGCATCA
AGAGATTTGCAACTCCGCTGAAGTCTATACGATCTCCATGATCGACGATACGTCATAGAGGAACTGTCACATGGACAGAT
AACCTTCATTCAGATCCGGCGCCCTCTTGAAGCAAATGCAAGAACTTGTGGATCCGCAACTTAAGACGTCAATCCAGTAA
CAACGCATCTCGACGCAACCAGCTTGATTCAACACATGACTATATCGAGGATAAACCAATGATCACTGTTTCCTTTGGCT
CTGGTG

>ucsf_hc.01_1.H88.00131
CACTGAAATAACCCGTGAAGCGAGCGACCAAAATTGTTCTGAATCCAAACACTTGAATAAATCGACATTGATACTCGTAA
ATTGTTTCCTCACTGCCATAGAAGTAGCAAAGTTTCAAAATTTCGACGATGCGTCTGAGGATTTCCAAACCCGTCATGTC
TCTAGTGTCGTCTGGCGTAGCACCCGTAGGAAATGAGATGTCACCGATGCCCGGTGTCAGATGCCCAACGTGCGCGAAGG
AGGGTAAGGAAACGTGGGTTATTCCGGGGAAGGATTGCCATGTCTGCGGAACAGAGTGTTGATGGGATTGGCCTGGTATA
CCTAATTGATTTTGAGGCTGCACAAAGATCATATTTTGGTGTTGACATATTGTTGGTCAAATATGGCCAAACGAGCGGCT
GTGACATGGGGTTCAACACCTTTATTAAACAAGATACCTTGGGCTGAAGAAACCAGGTTTCCGGGGTTTCATTTTATTTG
CACAGTATTTGAAATGATGAGTCCCATATTGTCATTGTTGCAAGGAAAGACACAATAGAAACCGTTAGGTAGTCAGATAA
AGAAG

>ucsf_hc.01_1.H88.00132
TGAAGGAAGTTCATTGTGCTCAAGGGACTCCAACTAGGATGGCGCATTTCCCCAGATGTTTGGGTTATCGATAGATGTGG
AGCATGACCGGACAGGTGCTGTTTTCTCGTCACCCAGCACAAACGTCGACAGAAGTCCGTTACACCGCCTACCTGCATAC
TGTCAACGTTGTAATTCGTCGAACACCACCCCACCTCGCAGTACACCAATACAAAATTTTGAATGATAAGATTGGTCGGG
CTGACGCCATACAAGATGTCGAATTTATATGGATAATCCGTCTCTAGGAACGAAACGTGAATGTGGAAAACGGGGTCTGC
AGAAAGCTGCCTACTAGCAGGCCAGGTTATGATTGTTTCGATTGACTACGGAACTCATTTTTCCATGAAACAGATTACGA
GAATTGTCTGGGGCGTCGAATGGAGGTGGGATGGTTCTTGCTAGCGCATCAATAAAAGAAACTACGCGACCTCACACCAT
CCTCATCCGATAGACAACCAGTGTGTGGGTCCTTTCTTCTTGTTGTATACCTGGTTAAGATATTGTTCTTTCAAGGCAAA
TCAGTATTATAAGGGAAATCACGTCATTGCCTGTACGAAAGGAGAAGATTGCTTCCAGCAACTTTTGCGTATTCCTATGG
CTTTTGGGACTCGCGCGCCCAACTTCTATAATGATTCTTTTACTGTGCCATGTTAATGGTCTCGCGTCCTCAATGATTAA
CCCGATAGAGGCGAAGGCATGCTTTCCGCTTTTGGGCGCATCTGTCAGGCAGGGTGATGAGAAAGGCTGATAAGAAATCC
AAGAGTTTCTACGGGACAAGCCACTAACATGGCTGCTAAAGGGTAACCCCTGCGGTGGGAAGGGCATAAGACGGATACTC
CGCAGAAGAACGTTCAGGCGATCATGTTTCCTACTTCAATCAATTGATGATAATCAACCAATGAGACTACGATATTGGAG
CAAAAAGCAGACCTGTCACAATTTGCTTTAGTATGCATGAACTTTGCATGCACCTGTGTATAAGGGCGGAATACACAAAC
TTTATTTCTGCCGACAGCTATGTTTAGTCAATGCATGATAAATAAGTTTGGAAATGGAAAGCGGGAAATTCATTCGCTAG
CCCCTCCGTTCATTCCAACATGCTTGCATCAATCCGCAGATTATCGAGATTTGAATATTCCTTCCGTCGGCTGAGATTTG
CAAATATGAATGGAGGTAAATCATGGCAAGTCACCAAAGCCTATCACACTGACCACGAGGGCTATCGCACATAAAAGCGG
GCTGATTACCAAACGGCGCCATTCAACAACGGCAGTAAATCAAAAGACAAGGGAACAGGGACTAGTGCTCAAGATCACTT
TCCGAAATACAGTATGTACGAGAGAGACCCTTTTAGCCACTGATCTAAGGGGGATTTCGTGATCGAAGCAATCAATGGAA
CGAACACCTTAATGACTTTTTACCTAGACCACGACCGCTCTCCTTGTGAATGTTATGGCTTTTTACCGCGTATGAACACA
CAATGGAACCCTAGAGGACTACAGTGGTAAGCTGGCTAAAGGTGCAGGGGAGAAAACACACGAAGCTCCTGCCCAATATT
AAATGGCAGCATACTTTAAGATATCTGCTTTGAGATTTTGACAAGCAGAACACCTTGAGATTCCTTGCCGGTTGTGTCAA
ATAACCGAATAAGCCGAAATCCTTGGCGAAGCCGATCGAGTCTGATGCAAGCCCACGCCGCTAAATCATCTCTTCCAAAC
TCGCGGTCCTTAACCTTGAACCTGTCGATTCACCATTGGATTAGCATCTCGATCCTGCTAGCAAGAGACGGACATAAACA
ATATGCATGAGGAATCACAGTTAAAGCTAAGCGATCAACAACGCACACGACCCCATTTTTACATGGGCTCAACATATGTG
AGGAGTTTCTTTCTCCTGATCCTTTCGGTCATTTTTCATGCGTAGTGTTATTTCCCCCTCTTTTCCTGCAAAAGCAATAA
CAGGAAATATATTTCTCTTTTGATATCCTCTGACTGACGTGGCACTAATAGCCTCGCTGAAGATTTGGATCAATGATGGA
GGAGGGAAGGTAGACGTGGGCCAGTATATCGAAATACCGCATGAAATATTGGAAAACTGAGTTGAGACTTGTCAAAAATG
GAATTAACTGACCTCACAAAACTCAATTCCTCCCAAGTAACTGGTGCATTTGGGAACTGCAAGACTTGACCCCCAAAGTC
AGGATCTGAGCCAACGCCAGACTTCGTTTGCTGTTTGTGCTTTGCAGTGTCTGTACCGCTTTTCACATTTTCGGTGGCGT
AGATGCTATCTTTGAGTCGCTCGAGATGGAGTTGACATTTGACATATGGGCGGAAGCTCTTGGCGTGATCATCACCCTCT
GGAAGAGGAATGTTTTGCCCCGCAAGGACTTCAATGGATAAATTCATGATACGACACTTCGCGATATTCTGGAGATTACT
TTCAGTTCCCTTGGCTGCTTCCATGGTCCATGCTTTTCCCCTGTAAGTCTCCGGCTTAAGTACCCAACCTCTATGCCCTA
CGAACATTCCTTCGTTCATCATCATTCCCTTGTCACAATTCTGCCAATTTAATGCAACAATTTGAATACCTCGTCGCCAG
TAAAACGAGGGGTCTAAATTAGACGAATTTACACGCAGACCGGACGGGTACGTTCGCATCATATATTCTCGATTATGCTC
AAAAAGTGCCTGGCGTTCATTTTCATGGGCGTTTCTCACAGCTGACTCTGAGAGGGAGAATATGTGGTTTGGTTGGGTTG
CTTCTGTACAAACATCCTAGTGAGCCAACTTCCTTGCGTTCGTGTCTCCACAAACGTAGTTCTCCTTCACTGCTTTTGGT
TGCTTATATATAGCTTTTGGCGCCGTTATTGTTG

>ucsf_hc.01_1.H88.00133
TGGGAGTCATCCTAATGCCTGTCCACTGCTCAATGCCTCGCTGTACTTCGTGAGGACACGCTTGAGCGTCCCCACAGTGA
AATTTCTGATGAAATCAGCAGGTTGGGGGCTATATGTGTTTCCTCAGAAAACCGAAAGAAGGGGTTTCTGTGAAATTTTC
CTTTAATAGAACTCCGGCTCTGGCGGCGAAGGGAAGGAAACGCTGTTAATGTGCACAGTCTATCCGCTTCATGACGTGCC
GAATTCACCCCATAGGACGCTCCTCTCTGCTTACCACCCTAGGCCAAGCTCACTATTGCTGCCCGTTTCTCACCCATGCT
GCTGCCGTTCCAGCCCAATTCTTCCTTGGGATTAATTCCCCTAAGCCAAGCCGCTGGCTGAAGAACACCCACAACGGACG
AAACTCCTACCCCGCCATCACTGTTCTCTTTGAAACTTGCGTTTCTAGGATACTCGCAGACGTTGGGAGATGTGCTGTCT
CAAACTATTTTTTATTTAGCAAATTATCAGAGCATTTTACTTCTCTGTGCCACAACACCTGAAATCGAAATTGAGGCCAA
TTTAGCTGCCTACTGATCTCAACGTCGCGCTTGGTATCTCGCGATGTCGTCAGTTGCCGAACCTGGTGCAAGATTCCCTC
TTGAGGACAACAGAATTTCAGCCTTCTCACCTCATGTACAGGCTCATCTAAAGCGCTTCTTTGACTCAACGAACATGTCC
GGGAATAAAGAAACATTTCTTCGGGCCATCCAGCACGAAACTCCAGGGGAACAACATGATATCAGAACATACGATGACTT
CATGGTTTACATGTCATCTGCATACGCTCAAGCGCTCCCTGAACCACAAGATCTGTCGCTACCTATGAACAATTACTTTA
TCAGCTCGAGCCATAATACCTATCTTACTGGCAATCAATTGTATAGCGAATCAAGTACCAAGGTTTACAGAGATGTTCTT
CTGAAAGGATGTAGATGTCTTGAAATTGATGTGTGGGATGGAGAACCGGACAGCTCCGATTCGTCGGCCTCGGAAAGCGA
ACATGGCGATCCTAAAGTTCCCCAGAAAAATTCGAAGAAGAATGGCAAAGATCGAAAAGGTGGTACTTTTAATCTGTCAT
CATTGTCAAACCGGTTGGATCGACTTTCTAGAGGATCGACCGCGCAGCCGCAAGTCGCCGGTGCCGAAACTACCGTGGTA
ACTACAACTGCATCTACGAGTCCACCCGGGGATGCGGGAACGGCAGCGTCAGCTGTTCAGCTGCGGCGGGAGCCTCTCGT
TTTTCATGGTTATACTCTAACGAAGGAAATAACGTTCCGTGATGTGTGCAACACAATCCGAGATCATGCATTCGTCACCA
GCGATCTGCCTATCATAGTGAGCCTGGAGGTTCATGCATGTCTTGAGCAACAAAAAGTGATGGTGGATATCATAACGCAG
GCATGGGAAGGAATGCTCATTGAACTTCCAGCTGATATTGAAGCTAAACTGGAGAGGGGTGAAATTGAACACTTGCCAAA
CCCTGGAGAACTGCGAAGGAAGATTTTGATCAAAGTGAAATGGGCACCCCCCGAAACGGCGAGCCAAGCTGTGGACACAC
ACGGAGTCTCCGGGGCAATTGGAAAAGCGAATTCAGAATCAATAGCTCAGGATGACGCTGTGAGAGGTAATGATCCGGGG
GAGAACACTGGAGCAGCTCAGGCTACGAAGAAACCCTCGAAGATTTTACATTCTCTAAGCCGACTCGGTATCTACACGCG
TGGGCACACTTTTAGTAAATTCTCACAGCAAGAAGCAACCCAACCAAACCACATATTCTCCCTCTCAGAGTCAGCTGTGA
GAAACGCCCATGAAAATGAACGCCAGGCACTTTTTGAGCATAATCGAGAATATATGATGCGAACGTACCCGTCCGGTCTG
CGTGTAAATTCGTCTAATTTAGACCCCTCGTTTTACTGGCGACGAGGTATTCAAATTGTTGCATTAAATTGGCAGAATTG
TGACAAGGGAATGATGATGAACGAAGGAATGTTCGTAGGGCATAGAGGTTGGGTACTTAAGCCGGAGACTTACAGGGGAA
AAGCATGGACCATGGAAGCAGCCAAGGGAACTGAAAGTAATCTCCAGAATATCGCGAAGTGTCGTATCATGAATTTATCC
ATTGAAGTCCTTGCGGGGCAAAACATTCCTCTTCCAGAGGGTGATGATCACGCCAAGAGCTTCCGCCCATATGTCAAATG
TCAACTCCATCTCGAGCGACTCAAAGATAGCATCTACGCCACCGAAAATGTGAAAAGCGGTACAGACACTGCAAAGCACA
AACAGCAAACGAAGTCTGGCGTTGGCTCAGATCCTGACTTTGGGGGTCAAGTCTTGCAGTTCCCAAATGCACCAGTTACT
TGGGAGGAATTGAGTTTTGTGAGGTTCAAGGTTAAGGACCGCGAGTTTGGAAGAGATGATTTAGCGGCGTGGGCTTGCAT
CAGACTCGATCGGCTTCGCCAAGGATTTCGGCTTATTCGGTTATTTGACACAACCGGCAAGGAATCTCAAGGTGTTCTGC
TTGTCAAAATCTCAAAGCAGATATCTTAAAGTATGCTGCCATTTAATATTGGGCAGGAGCTTCGTGTGTTTTCTCCCCTG
CACCTTTAGCCAGCTTACCACTGTAGTCCTCTAGGGTTCCATTGTGTGTTCATACGCGGTAAAAAGCCATAACATTCACA
AGGAGAGCGGTCGTGGTCTAGGTAAAAAGTCATTAAGGTGTTCGTTCCATTGATTGCTTCGATCACGAAATCCCCCTTAG
ATCAGTGGCTAAAAGGGTCTCTCCTGTGCTCCATTGTCAGGATGAATAGACTTTATCCGATGCATGAGACCATTCAATAT
GTAAACTGTTCTAACTTACTCGTACATACTGTATTTCGGAAAGTGATCTTGAGCACTAGTCCCTGTTCCCTTGTCTTTTG
ATTTACTGCCGTTGTTGAATGGCGCCGTTTGGTAATCAGCCCGCTTTTATGTGCGATAGCCCTCGTGGTCAGTGTGATAG
GCTTTGGTGACTTGCCATGATTTACCTCCATTCATATTTGCAAATCTCAGCCGACGGAAGGAATATTCAAATCTCGATAA
TCTGCGGATTGATGCAAGCATGTTGGAATGAACGGAGGGGCTAGCGAATGAATTTCCCGCTTTCCATTTCCAAACTTATT
TATCATGCATTGACTAAACATAGCTGTCGGC

>ucsf_hc.01_1.H88.00134
ACCGACCCTGCCATAGAGTTATCTGGATGTCATCCACTGTGCTGTCCACCCTATTCATTCGGTGATATGCTGCAGCTGAA
TTGGAAATTAATCCTTCTCTGAGATTGGCCACTGCAATGGCTACGGAGAAAGGACACGGCAGGGATGATGAGGAAAGGGT
GCCGCTAACTCGAGGAAGTACAGAATTCCGCAACTCAATAGACTCTTTCGATTACTCGTCCTCCACCGCTTCGCTGTCTC
TCGCTGTCATTGACAGAATCAATAATTCGACGCAAGATGCGGCGCTAGGCGAGAAAGGGCCCCGTGACGATGACGACGAT
CGGTACTGGGACGACGACGTTGAGTATGACGTCGAGGATGCGGACTATATCCCGTCCGGAGGGAAGCCGATGCATAAAAG
TGTTAAGATAGCGTTATGGACACTTTTATTCCTCTCTCTGGGTGGATGGTCTCTTGCCTTCGTCCTTTTTATATTCAGGA
GTCACGACACATACGAAACGCCCATCTCGTCAGAGGATAACATATCAAGTGGAGGGCTTCGAGGGGATAGGATAACGTTG
GACGACGTGCTTGGGGAAGAATGGATGCCGCGTCATCACTTTATATCGTGGTTCCCAGGTCCGAATGGCGAGGATGGGTT
GCTTCTTGAGAAGGATGGCCTCGGATCTACTGGATACTTGCGCGTGGAAGACATTGTCAGTCGCAAGGATACGAAGTCTT
CCAAAGGCTCCATTGTTTTGATGCAGAAGAATACTTTTACAGTGGGAGGAGAAACCGTCATCTGCTCTCAGGTTTGGCCG
AGCCCGGATTTGAAGACGGTTCTGGTGCTATCCGAGAAAAAACAGAACTGGCGCCATTCGTTTACTGGGAAGTATTGGCT
GTTTGATGTGGATACTCAAACGGGACAGCCGCTCGACCCCGCTGCTCAAGATCAGAGGATCCAGCTTGCTTCTTGGTCTC
CCCAATCAGATGCTGTTGTGTTCACAAGAGATAATAACATGTTTCTTAGAAAACTAAGTTCAAAGGAAGTTACAACGATC
ACTTCTGATGGCGGTGTTGACTTGTTTTATGGAGTGCCGGATTGGGTGTATGAGGAGGAGGTATTTTCAGGCAACAGCGC
GACTTGGTGGGCACATGATGGCAACTATATTGCATTCCTTCGGACCAATGAGTCCGCAGTGCCTGAGTACCCTGTACAGT
ATTTCGTGTCCCGACCAAGTGGGGAGGACCCCAATCTTGGTGAAGAGAATTATCCCGAAGTGCGGGAAATTAAATACCCC
AAAGCTGGCGCACCGAATCCCATCGTGGATCTCCAATTCTATGATGTTAGGAAGGGCGAAATCTTCTCAGTCGACGTCGC
GGATAGATTTCCCGATGACTATCGCCTTATCATTGAGGTTTTGTGGGCCTCGAATGGGAAGATTCTTGTCAGAGAGACTA
ACCGAGAAAGTGATATTCTTATCATTGCCGCTATCGATGTGTTATCGAGGACTGGAAAAATCGTCAGAAAAGAAGATATA
AATGCTTTGGATGGCGGCTGGGTGGAGCCGACACAATCTACGCGGTTTATTCCTGCGGACCCGAGTAATGGCCGGCCTGA
GGATGGCTACATAGATACGGTCATCCATGAAGGACGTGATCAGCTAGCCTACTTTACGCCTCTCGATAATCCTAAACCTC
TCATCCTCACAAAAGGTCCCTCCGAGATCGTGAATTCTCCGTCAGGTGTAGACCTGAAGAGAGGGCTGGTTTATTTCGTT
GTTGCTGGCAATGAGCCGTGGGAACGACATGTCTATAGCGTAAAATTTGATGGGACTGCACTTCAGCCAGTGACGAATGT
GTCGGAGAGCAGTTATTATGATGTCTCTTTCTCAGACGGCGCCGGATACGCTTTGTTAAATTTCCAGGGGCCCAAAGTAC
CGTGGCAGAAGGTTATCAGCACCCCCGCCAACGAAAACCCATTTGAAGAAATTATAGAGCAGAATAACCACCTATCTAGA
AAGCTTCGTCTCTTTTCCCTGGAATCGAAAGTTTTCCAGTATATCAATATTGACGGTTTCTCGCTACCCGTGTTGGAACG
ACGTCCGCCAAATTTCGACCCAACGAAGAAATATCCTGTTCTTTTCTATTTATATGGCGGTCCGGGGTCACAAACCGTTG
ACAAAAAGTTCCGTGTCGATTTCCAGAGCTATGTTGCTTCTACTCTGGGATATATTGTTGTGACTGTGGATGGTCGAGGC
ACCGGTTATATTGGCCGGAAATCCCGCAGCATAGTTCGAGGAAAGCTTGGGCATTATGAGGCTCGAGACCAAATAGAAGT
TGCCAAAAAATGGGCGGCAAAGCCATATGTTGATGAGTCTAGGATGGCCATATGGGGCTGGAGCTACGGAGGTTTTATGA
CTCTGAAGACGATCGAGGAGGACGGGGGACGAACATTTCAGTATGGAATGGCGGTAGCACCGGTGACTGATTGGCGGTAT
TATGATTCCATATATGCTGAACGTTATATGCACACCCCTCAACACAACCCGCAGGGTTATGACAGTTCCGCTATTTCCAA
CACCACCGCGTTAGCAAACAATGTTCGTTTCCTGGTGATGCATGGAACAGCTGATGATAACGTACACATCCAAAACACGC
TGACCCTGCTCGATAAACTGGACCTGGCCAACGTTGATAACTACGATGTTCACGTCTTTCCAGACTCTAACCATAATATC
AATTTCCATAATGCGCATAAAATAGTTTACACTCGCCTTGCTGACTGGCTCGTCAACGCCTTCAATGGTCAATGGCTGAA
GACCAATAATCCTACACCGAATGATTCTCTATTTCGACGCGCGGCCACATGGGCTGGGCTGTCTATATAACTTCAAACAC
CAGCATTGAAACGGATTGCTACGTACCCGCAACCTCTTTACAATTCTTTTTGTGAGCATCATAATGAAATTTGTGCCTGT
GCGCGACCACTTTGGCATGTATATTTACCATCTGCATAAATCCCGGAAGCTGGAGTGTGCTAGGTTCAATCTCTTTTCTA
TTTTTTTTTCGGTTTTTTTCTCTTTCTTTTATCATTCTCTGGTCCCGGCGTTTAGACACAGCGTATTATACCTTTGGATC
CATTAGATCTCATGGTTCTGGATAGCATTCTCTTTCGGGATATGTTAGCCCCTGCATCCTAAAATGGCAATTCACAAACC
TGTGAAAAATATATATTAATATCAATGTTTTTGAGTCGATAAAATCATTCTCACCAGCTGCTTGGGTCATGTGACAACTC
ACTTCCACCTGGGCAACATCTCGTCTTCCATCCGCTGTTGAGAGGGCATGTTCAGCACGCTAGGCCTGTTGCTTTGTGGA
TTCTCTTGCTCGGTGGGCACTGATTCAGTCGCTTGTAGGATAACATCTGCAAAGTTTCCAAGGGGTCCCTCCAATAATTC
GAAACCCACCAGGGTTTGTCGCGGGAAGAGCAGAGTTCATCCTCAATGGCCTTCATATTATTCGCACTGGGGTCACAGGT
ATTCTGAAATTAGCCTTTTGCCTAAGCATACCTTAATGGTAGTTTCCCCTTGTCCAGCAAGCTAGCTTTTTGGGACGGAC
CGATATC

>ucsf_hc.01_1.H88.00135
CAGTTTTAGATGTCCCGTCTCAACAACGCCTCCAGTTAGTGCTTTGACTTAATTGGATCTCCCAGTGTTCTGTGTTAGAC
TTGAGGCATCATGAGCTTTTCCGGATTGCGGAGCCTGGCTTCCGCGACGAGGTTTTCCAACGCATTTAAGGATCAAAAAC
GTCTATTTTCTTCTTCACGTCCCACAGCCAGGATATTCGCGAATCAACCTCTCCGGGCGAAAGAAGCCCCTCCGTTCGTC
TCGAAAAATTATCCCGTAATCGACCACGAATATGATGCCGTCGTTGTTGGAGCTGGTGGTGCTGGTCTCCGTGCTGCCTT
CGGCCTTGCGGAGGCAGGATTCAACACAGCTTGTGTTTCAAAACTATTTCCTACACGAAGCCACACGGTAGCAGCTCAGG
GAGGTATTAATGCTGCACTTGGAAATATGCACGAGGATGACTGGAGATGGCACATGTACGATACCGTCAAGGGATCCGAT
TGGCTGGGTGACCAGGATGCTATCCATTACATGACAAGAGAGGCACCTCAAAGTATCATTGAACTTGAAGGATATGGATG
TCCATTTTCGAGAACAGAGGATGGTAAAATCTATCAGCGTGCTTTCGGTGGACAGTCTCAGAAGTACGGCAAGGGAGGCC
AAGCTTACCGATGCTGTGCTGCTGCTGACAGAACCGGACACGCTCTTCTTCACACTCTCTACGGCCAATCACTCCGACAC
AACACCAACTATTTCATCGAATATTTCGCATTGGATCTTCTCATGGAGGATGGTGAATGCAAAGGCATAATTGCCTATAA
TCAAGAAGATGGCACTATCCATCGCTTCCGCGCACACAACACCGTTCTTGCAACAGGAGGATACGGCCGTGCTTACTTCA
GCTGCACATCCGCCCACACTTGTACTGGTGATGGTATGGCCATGGTTGCCCGTGCTGGCCTGCCCAACCAGGATCTGGAA
TTTGTCCAATTCCACCCCACGGGTATCTATGGTGCGGGTTGTCTTATCACAGAAGGTTCTCGAGGCGAAGGTGGCTATCT
GCTGAACTCTGAGGGTGAGAGATTTATGGAACGATATGCTCCAACTGCCAAAGATCTGGCTAGTCGAGACGTTGTTTCGC
GATCGATGACTCTTGAAATCCGCGAGGGACGTGGCGTTGGCCCTGAAAAGGACCATATATACCTGCAACTCAGCCATCTT
CCTGCTGAAATCCTCCATGAGCGATTGCCTGGTATCTCAGAAACCGCATCCATTTTTGCTGGCGTTGACGTTACCAAGCA
ACCTATTCCCGTTCTCCCAACTGTTCACTATAACATGGGCGGTATCCCAACTCGTTATACCGGCGAGGTTCTCACATTAG
ATGAGAAGGGTCAAGATAAGGTAGTTCCGGGCCTGTATGCTTGTGGCGAAGCCGCTTGTGTTTCTGTCCATGGTGCCAAC
AGACTTGGTGCAAACTCGCTGCTTGATCTCATTGTATTCGGCCGGGCAGTCTCCCACACCATTCGTGATAAGTCATCGCC
TGGTCAACCACATAAAGAGATTAGTGCGGATGCTGGAGCTGAATCGATTAGCGTTCTTGACATGGTCAGAACTGCAGAGG
GATCTAAATCGACATTTGACATTAGAAATGCTATGCAAAAGACTATGCAAACTGATGTTAGCGTTTTCCGAACGCAAGAA
AGTTTGGATGAGGGTGTCCGCAAAATTAAGGAGGTTGATCAGATGTTTGATGATGTGGGAACCAAGGACCGCAGCATGAT
TTGGAATTCCGATCTCGTTGAGACTCTCGAACTGAGGAACTTGCTGACTTGCGCTACGCAAACTGCTATTGCCGCTGCCA
ACCGCAAGGAATCCCGTGGTGCACATGCCCGCGAGGACTACCCAGACCGTGATGACGAGAACTGGATGAAACACACATTG
ACCTACCAAAAGCAGCCTCATGGCAAGGTCGACCTTACGTACCGTGCGGTAAATCCCAATACGCTCGATGCGAATGAGTG
CAAGCCTGTGCCGCCATTCAAGCGGACGTATTAGATGTATTTTCTGTGAGACTGAAGTTTGTATGGCTCGGGATCACCTA
TGGTGTACCGGGGAAAATAATACACGGGAGGTCTTATCTCCTATATGCTCCATTATATAACCAATCTTTTTTTGATTTGG
TTTCTCTTGAGTTCTTCTGCGTCGCGAGTTTTTCCTCCATTTACCTCTACTTCTTTTTTCTACCGTGTTTTCTGTGAATA
CTTTTTCTAAGCGTATGTTTTTTTACTTAAAATTCTTGCTCATCTGCGTTGCCTGGCAAGCCGTATAGGCTGCTCATTGT
ACCATATTCCTATGAACTAGCGTGGAAGTAAAATGTGATAGGTGGTTGCGAGATGAGGCTATGAAAAAGCGGCGAATATC
TAATTACAAATATTTGACCTTTGAGCAATCGATGCTCTGTCTGAATATTCAATCAACACAAC

>ucsf_hc.01_1.H88.00136
AACCTACATCACAACACACAACCATACGCATCACTGTCCACACCAAAATCGCTGTGCTACCTAGGAAAGAATAATTCATA
ATATATTTACTTAGTGGCTGCTTCAAGACCGTCGACCTTGATCCTATCTCTTACCACCCTTCTTGCCATCCCGCCAGCAT
GCCCAGCGCCACGGGCCAGAACTGGGAGAAGTACAAGAAGAACTTTGCAGATGATGAAGAGCCAGAGAAGAAGATTACAC
CGCTAACAGATGAGGACATCCAAGTCCTCAAGACCTATGGCGCAGCCCCATACGCGGCCGCGTTGAAAAAGCTCGAAAAA
CAAATCAAGGAGAAGCAAACAAGCGTCAACGATAAAATCGGAGTAAAGGAATCCGACACCGGGCTTGCGCCACCGCATCT
GTGGGATGTTGCAGCAGATAGACAACGAATGCAAGAAGAACAGCCACTACAAGTCGCACGCTGTACGAAAATTATACAAG
ATGAGAAGGATCCAGAAAAAAGTAAATATGTCATCAACGTTAAACAGATAGCCAAGTTCGTTGTGAACCTTGGGGAGCGA
ATCAGCCCTACGGATATTGAAGAGGGCATGCGTGTTGGGGTGGACCGAAATAAATACCAGATTCTTCTCCCTTTACCTCC
GAAGATTGACCCAAGCGTTACAATGATGACAGTTGAAGACAAACCTGATGTGACCTATGGAGACGTTGGAGGATGTAAGG
AACAAATTGAAAAGCTTCGAGAAGTTGTCGAAATGCCACTGCTGTCACCAGAACGATTCGTCAGTCTAGGAATCGACCCA
CCAAAGGGAGCTTTGCTCTATGGTCCACCTGGAACAGGAAAGACACTGTGTGCCCGAGCTGTGGCCAACCGAACGGATGC
CACTTTCATTCGGGTTATTGGCAGTGAGCTGGTGCAGAAATACGTTGGAGAGGGAGCACGAATGGTGCGTGAACTCTTTG
AGATGGCTAGGACAAAGAAGGCGTGCATCATTTTCTTCGACGAGATTGATGCAATCGGAGGGGCGCGTTTTGATGATGGT
GCCGGAGGAGATAACGAGGTACAAAGGACTATGTTGGAACTGATCACCCAATTGGACGGGTTTGATTCTCGAGGAAACAT
CAAAGTCATGTTTGCTACCAACAGACCATCCACTCTTGATCCAGCGCTGATGAGACCGGGACGCATTGACAGGAAGATCG
AGTTTTCTTTACCAGACTTGGAAGGGCGGGCTAACATTCTGCGCATTCATGCCAGAAGTATGTCGATGGAACGAGATATC
AGATGGGAACTTATTTCTCGGCTCTGCCCGAACTCGACCGGGGCAGAGCTTCGAAGCGTGGCAACTGAAGCGGGAATGTT
CGCTATCCGAGCCCGGCGAAAGGTCGCAACGGAGAAAGATTTTCTGGCTGCAGTTGATAAGGTGATAAAGGGGAACCTGA
AGTTCAACTCGACTGCAACATACATGCAGTACAACTAAAACATCAGCATACTGCAGGAGATATTGCACTGTACGATGGCG
GAACAAGGCATACAATAATCCCAGTTCCTAGAAGCACTGTGTTTAGATTCTTATTTTCGTTAGAGCAATGGAATATATAC
ACCTATAAATGTAATATA

>ucsf_hc.01_1.H88.00137
CTGTAGTTTTTGGACAACTCCCAACGACCCCTCCATTAACACCATTATCTCGTTGTATAGCGCGTCATCTATATAGACAC
CTAAGATGGCGTCTACTATGAGCGCCTCTGGCAATGTCGGGAACAACAGCTTCAAGGACAAAGAGAAACCCATGGCCGTG
CGGGCCGGCAATATCATGGCAGCTAGAGCTGTTGCCGATGCTATAAGGACGTCATTGGGTCCAAGAGGGATGGACAAGAT
GATTCAAACTGGGAAAGGCGAAACCATAATTACGAACGATGGAAACACCATGTTAAAAGACATGGCTGTTATGCACCCAG
CTGCGAAAATGTTGGTGGACCTTAGTGCTGCGCAGGATGTGGAAGCTGGCGATGGAACTACGTCTGTCGTTGTTATTGCA
GGAAGCTTATTGGGAGCCGCGGATCGATTGTTGGCGAAAGGAATACACCCAACTACTATCTCGGAATCTTTCCAGAGAGC
CGCCGCCGCCGCAGTTCAGATTCTTCACGACATGTCCCAGCCTATTTCCCTTTCAGATCGAGCAACACTTCTTCAAGCCG
CTTCAACGTCGTTGTCCTCGAAAATCGTTTCCCAATATTCAAACCTGCTCGGGCCCATCGCCGTTGACTCCGTGCTAAAA
ACTATAGATCCTAAAACAGCAGACAACGTTGACCTTCGAAATATCCGTATAGTGAAGAAAGTTGGAGGCACAATTGAAGA
CAGCGAAATGGTAGATGGTTTAATCCTGAATCAAGGGGTCCTGAAAAGCGCTGGCGGCCCCGTCAGAGTTGAGAAGGCTC
GAATTGCATTAATTCAATTTCAACTAAGCCCTCCTAAACCAGATATGGAAAATCAAATCGTAGTAAATGACTATCGACAG
ATGGACAAGATCATTAAGGAAGAGCGCATGTATCTTCTAAACATGGTGAAGAAGATTGCCAAAACCAAGTGCAATGTGCT
TTTGATTCAAAAATCCATCCTCCGCGATGCCGTTAACGACATCTCTCTCTACTTCCTCTCCCGCGTAAAGATCATGGCTG
TAAAGGACATTGAACGTGATGAAGTAGAATTTCTCTGCAAAAGCTTAGGCTGCAAACCCATTGCCAACATCGACTCATTT
ACGGAAGACAAACTCGGAACCGCAGACTTAATCGAGGAGGTTCAATCTGCTGGATCCCGCTACACTAAGGTGACTGGCAT
CAAATCAGCAGCTGCAAACCAGACAGTTTCCATTGTGGCCCGCGGTGCAAATAGCCTAGTCCTCGACGAAGTGGAGCGAT
CCCTCCACGATGCCCTCTGTGTGATCCGATGCCTCGTTAAGAAACGCGCCCTCATTGCTGGCGGCGGTGCACCGGAGATC
GAAGTCTCACAAGCCTTAGCAAAACAATCTCGGGCTCTCACAGGCACGGAAGCGATATGCTGGAAGGCTTTCGCCGATGC
AATGGAGGTTATCCCTACAACCCTCGCAGAGAATGCCGGATTGAATGGCATAAAGGTTGTTACCGACCTCCGTCACCGAC
ACGCCATGGGAGAGAAGAATGCCGGAGTGAGCATCCGAAGTGGAGGGGTTAAGGACAATATTGCGGACGAGAAGGTGCTG
CAGCCGCTGCTCGTGAGCACGAGTGCGATCGAGCTTGCAGCTGAAACAGTGAAGCTGATCCTACGAATTGACGATATTGC
GCTCTCTAGGTAAAAGCGAGAAACACATCTTGATTGGTCAGGTGAATGTTTTCCGGCCTGTCTTGGGAGGGAAATATGGG
ATACTTGAGAGAAAACGTCGAATGACAACGTGTAATCGGAAAAGAGTTGAAAAGCTGTGTTTAATTATCTGATTCATAGA
ATAAAAAATGCCTCGACCCTTTTTCCCTTGTGGTAGTTTTACTCAGAACTCTCATCCAATATCAAACTTTTCCCTATTGC
TCAACATAGCACACTACTGTTGTTCTACCAAGTTTTCTCGACCACTCTGATAAATAAATGAATGAATCCTCGCTGACCAT
ATCCCCAAGTAAGAAGTCATGAAAATCCG

>ucsf_hc.01_1.H88.00138
AAAGCACTTGAGAATGGCATTTTGCCTTTTTGTTCGGAACGATTACTACGTACGCTGGTGCAACTCATGTATGACTTTTT
GTCCGCTTTTAGCTGAATTTTGGCAATCCCTTTGCTCGGATTGCTTGGCGCGAAAAACACCAGACAACAACAGAGCTCCT
TGGTTCCCTTGCTTTATTTAGACGATATATCGCGTATTGTTCTTTGTTTATTTCTTTCTTCTCTTCTCCTTTTTTTTTTT
TTTTCTTTTTCGCGGAGCGTGATTATGCATATGTATGTGCAAGAATATCTCGATTAAAAAGATGTTCACGAAAGACAAGA
AGAGACGCCATGGATTCATTTCAACGTTTTATTGGTCTGGGGAAATGAGAAGAAGGTGTACGAGGATACATTCTGCTTGC
GTATGGGCCGCTGGAATGAGTTATCTTATAAGTTCTTACTTCAACAAACGAAAGTGTTTTGGGTGGACTCCTGTATTGAC
AGTTTTCGCTCGGACGAGGGGCGGATTTTCATGACTTCTTACTTGGGGATATGGTCAGCGAGGATTCATTCATTTATTTA
TCAGAGTGGTCGAGAAAACTTGGTAGAACAACAGTAGTGTGCTATGTTGAGCAATAGGGAAAAGTTTGATATTGGATGAG
AGTTCTGAGTAAAACTACCACAAGGGAAAAAGGG

>ucsf_hc.01_1.H88.00139
TATCCCCTTTTATCCTTTCTCTGGATTAGTAGGGCGACCTCGAGTCATCAGTCCCACCATCATCTCATATACCAGATATC
GACTACGGCCATCGAGCAGGGCGAGGCTTGACTAATTGGGCCACGGAACTAGTCGAAATGTCACTTCAAACCCCCTCCCC
TGGCTGGATGGAGAGACTGTTGTCGTCTAAGCAGTACAGCGACTGTGTAATAGAATGTCAGGGCGAGAGTTTTTATGTTC
ATAAAGCCGTGGTGTGCACGCAATCCCCGGTTATTGCAGCTGCAATGGACGGACAGTTTCGAGAAGCGAGGACGGAAGTG
ATGCACCTGTTCAGTTTCGATGTTGAGACTGTCAGGCGCATGATTGACTATCTGTACACCGGCCAATTCAATGGAGATCT
AAAAAGCGAAGAAGTGGATAGCGCCACTACCATAGAAGCCGGGGATAGCTCGTTTTCTCAAGATGATGCACTGTTAAGAA
TCCGTCTACACATGCATGCCATCGCAGATTATTTGGAAATATCGGGGCTTAGAGAGCGTGCAATTGAGAGCATCTGTCAC
GTTCTCGGCATCAACTGGTCTATTGAGAGATTTTTGAGTGCGATGAATATAATACTGGCGACCTCTCAAGACGCGGACAT
GTATGAAGCCATGGCGAGCATAGCTGCCGATCATATCAAAGAGCTGCTGGACTCGGAGGAGTTCATCCACCTTGATATGC
CGAATCGGATGACTTTGGGTATAGCTCGAGAACTAGCAAAGGGACAGGCTCGTTCCCGCCGCTATCCCTGCCGTTGCTGT
AGCCGTTGCAAGTTTCGGCAATAGCTGTTAGGCATGGATTGCTCCTTGATCATACCATTCGACCACCGACTTTTCTTATG
TTTGCCGTTTTTGTTAATTTCCTACTTTCTCTTTTTTTCCCCCTCTACTTCCCCCTATTTTCCCATGTTATGTGTGGAC

>ucsf_hc.01_1.H88.00140
AGGCTCAATACATGTAATTCCATCAAGTTTTTATCCATTCTCAATATAATCTGGCTGTCAGATGAAACATCCGATTTAAA
GAAATATATATTACAGAATATTAAATAAAGCAGGATTTTCAAACAGCTGGATGTAATGATCAGCCAGGCACGGGCAGGCA
AGGTTAACCACTCGACCAAAAAGGCCATACGCAATAACAGCTGCACACACTCTGATCTGATTCCATGGAATGTTGGCTAA
AACAGTCTAGAGTCATAGGCTTGGTCGCCCTGGAGCTTGCCAATTTCCCGGTCATTGGGCGTGGCGTCAGAACGCTGCAA
CATTTCAAGCCCATCGCTCTATGCAGCCACCCTTGTCTGTTGATGGCATCTTGGCTATGTATATTCTTCTTGTCTGATCG
CGCGAGTCAGCCTGTGAAGCCATTTGACAGCGCTATCTATGAGCTACTTTTCAAGCATCTACTTTACAGAGGATGAGTTA
GAAGTTCGTACTTAAACTCCACTGTACGCCATAACAAGGCAGCCGAGGCGATACCTCCAGGACAATTACAGGGCATTAGT
CGTGCCACTGCTTGCCCGGCATCGAGATCTTTTTCCACTCAGCAAATTCACCATCGAAGATGCAGGCAGTATACGCGTGT
GATGGATATTGTGAATCGACAAACTGACACTTCTTTCTGCCCTTTTAGTACAAATGGGCACTTTGCACCATGTGGAGTCG
CGTGATGGATTTTGTACTGCCTGAAGCAGTGTTACACCTACAATCCCTTGTCTGGAAATGTCCTTGTGGGGAAAGACTAC
GAAGCTGGACATAAGATCTATTTTAAATAATCACCTTTTACATCTTTATAACTTTGTCATACTCAGTAATCCTAATCACA
ACTATGAACTTATTCTTGAAACACATTCACGATGCTATTTTTTGAGCTAAAGCATAAGCTCTGAGGATCAGCTGAACTCA
ATTTGATCTCTATCATCTCTCTCACTCTCACTGATCTGCTACTGAAAAATGTTCTTCAATACCTTCATATTCAGTGGTCA
GATGAATTGAATCTCAACCAACACCATAGCACTTTGACAAATTGATTCTAAAGATGAGAAAATCAGTGGTTCAAATGAGA
TGAAAGTTCTGCAGTCTCTGGTAGAATTGTTCTGTGGTCTTCTAGATAGTTTCAGAACTCAACTGAAAAAGTTAGAAGAA
TGAGTTGCAGAGAGAGGGTGTCTATCCTTCAAAAGGGAATGTATGGGTGGTGGTGCACATTAGTTTGGGCGAACAGCAGG
TATTGAGATTGGCAAGAAAGAGAGCGGAAGATATGTTAGCAGCGGTGGAGAGCGGGAGTGGAAATGAGAAGGATTCGTTA
ACAGCGCCGGCGATGCGCGAACTGCGAAAAAGGACTCTGCAGTTGTTGTCAGGTTGCTCATTACGAAGAGCACAAGGCAA
AATGTCAATGTACAGCTTCTAAGGCTGGTTCTAAAAAAATGAAA

>ucsf_hc.01_1.H88.00141
ATTGCACCCATCGGATTTCCCTTTCATTTGTAGTAAACCTGCGCCTAGCTCATAACCAACTTTATTCGGATAGCTCATAT
ATCGAATTGGGCCACCATCGCCCAGATTATTTCCCACCTCCCGAAAATGCTATGCCAGCGCTGCAGAACGAGCCTCCTCT
GCCGTCTACCTTTCCGCCAACAAGGCTCTACCTCCCTCCAGGCATCACGATGCTCAACTCTCGTCCCATACAGACAGAGT
CTTCGCCATTATAGCGCACCTGCTTCCGATAACCCTTCATCACCCCAGTCATCGTCTACCCCATCAATTGCCCTCCCATC
AGTTGCTCCTCCGTCCTTAAGTGCACCCGTGACACTTACGAGAAATGAGCCACCGCGTGTTATGAGCGGCACCCCGGCAG
GTACCAAACTTAAAGGCATAAACTACATGAAAAATAAACCCGAGGTTTTTGCCCTGGAAGATCATGAATATCCGGATTGG
CTGTGGGGCCTGCTTGACGAAGCAAAGGAAAGGTCAAAAGCAGACGGAAGCGCACATCTTTCCACCATGAATAAAAAGCA
ACGTCTCCGTCACGAAAGAAAGATGGCAGCTCTTGCAGCTTCTCAACCACGTAAAATTCCACTTCATGAACAAGCTATCG
ATATCACTCCAGCAGACGCAGTCCCGCAAGCCCAATCCCCGGAATTCCTAGAAACGGCGAAATCCAGCATCGATACATGC
TCGCAAATCACCAAGAGTGCTAGGGAGGCCCGACGAAAGAGCATCAAGGAAGCTAACTTCCTACGCGGAATGTAAAAGTT
GGGCTGAAGTGATGATCAATGTTAACAGGTCATTTGTTTCTGCCAATAGACCAATAGAGATGAAGTGGTGTCACAGTCAG
ACTAGTATCCTTCCTTTGTTACCTTGCGTGTAAGCAATGCATGGTTTAAATAAAGTTTATATTTTTGTATATATAAAATG
AAGAAGGGGAAGCTTCTTTGCATCTTATTGCTATTTTTCCCATTTTCCAATAGCGATGTAAAGGGCCTTTTAAACCATGA
AATGCGACTGAGAACTCTACTATAGTACTCACTTTATTCGCCTCTCTGCCTAGTTGATACAGTTCATTGTCGATTATATG
TTTCATTTTCCAATCCGTTCCCTCAGTAAAGACGACGCACGCAGAAAACGAAAGGAGAAAAAGGAAACAGGGTGATTGAT
ATATTTATACCCGC

>ucsf_hc.01_1.H88.00142
CTAGGTGCGGGTTTCCGCGTTTCTCACTGCAACAAACTTGTTGGTTTCGTTGGTTTCAACAATAATGTGCTAGCAACTAT
CATCCTCGTTCTGGTTTACCTCTGCAACTCGCCACATGCGTTCGCTCTGGAGACAGGGAACAAGATACAATATAAGATGG
AGCAATGTATCTCAGCATGCGAGGGGAGTTAAATTGTATACAATGTATAAAGGGCCAAAATGTCATGCAGGATATTCGGG
TTAAACTTGAACTCTGGTTTTTGAAATCCCAACATTTTCCATCCGAGAGGAAGGATCACGAGCTAAGGCAGAAACATCGA
GTATTTAGCCCAAAACCAACGCTTGATGAGCACGATAACCACCACACAGCTCTTGATCTTTGAAAAAACTTAGTAGGAGG
TATATATCATAAGCCTCATGAACCTCTCTTTGAGTGAACGGTCCCATACCATGCTAGACCAACTCATGACCATAGTTCAA
AAGCACGTTTTAGGACCAGGAAAGCTAGTGGATTGGTGTCAAAGAGACGAGGGAGGATGAACTGTGGTACCCTGTTTGGA
GAACTATCGTGCTCGATGACACTTAGCCACTCGCAGGAGATTCATCGCAAGATCAAAGG

>ucsf_hc.01_1.H88.00143
TGCATGACATTTTGGCCCTTTATACATTGTATACAATTTAACTCCCCTCGCATGCTGAGATACATTGCTCCATCTTATAT
TGTATCTTGTTCCCTGTCTCCAGAGCGAACGCATGTGGCGAGTTGCAGAGGTAAACCAGAACGAGGATGATAGTTGCTAG
CACATTATTGTTGAAACCAACGAAACCAACAAGTTTGTTGCAGTGAGAAACGCGGAAACCCGCACCTAGCAGTGGTTTAA
AACAGAAATGAAGCTGACATTCGAACTTGTTCAATGTGGGCTTGTTGTTCTGAGCAAAACAGCCGTCGGCGATGCTAAAT
TAGGTGCAACGCGCCAACTCCCTGGCGCTTCGAGCATGAAAATTGGCCCCTGGCTGATCACGTTCTAGCCCCATGATTCA
GCAAAAGCTCGAAAGGATAAGAGCCTGTGAACCAGGCAGAAATTGACACATTTCAGCAGGAAAAAAGAGCATATGCACTT
AGGAAGTAAGTTTATGACTCCATCGCTCCCATACGCTTCGAATATACCAAGTTTTGATGCTTGTATGTGAAAATATCAAT
GATAAAGCACAGAGCCGGGTTGAAATACGGTGAGATTTTGGGCAGACATTCGGCATCGAGACTCGAGAGAAAGCCTTGAG
CCTGAACTGTCCAAGCACCCTCACATTGAGGAGTTGTGACCCTGTTTAATCTTATCACTCAGATGTAACTGGTCACCGTC
GACAAGGGTTCCGGTTAGCACTTCGAACAAGTACAGAGTACAGTATTGAAAACATTCTGTCAACCCTTTCCTCGCTGCGA
TTCGCCTCGAAAACGGCTACTTGCCGGGAAATTACTCTCCGGTAGATAATGGACCCCAATACCCAACAGCAGTTGACTGG
TGATAGGTTTGACTGGCTTGAAACATGCGAGGCACATCATCTTTTGTTGGCCAAGCTCAGCGCTTACTGCTTCGAAAATG
ACATATTTGACAGTTAACAGGCTTAAGAAAGCCACACGGAGTATTAGCACAGTCGTTAGATTATGAGTCTTGGCCATTCT
TGAATTCTCCATCATAGCCGGATTTAAAGAGCATCGCTGGCCCCTCTCGAATACTCGTTGGCCACTCCGCTCCTTTGGAA
CCGTAACATTCTTCCCAGAAGTCCCATCTTTGGGTAATTTTGCCCTCACACTCTTTTCTTATCTCCTGCTGGAATTAGAT
TCTGGCATACATTCTTTTTCATTTGCGAGAACAGCAATTTGGAAGGGGTGCGTGTATAGATTATATATAGATATCTGTCG
CATAATCGCATTGCTCCCCGTGGTCAGAGACGTGGATTCTGCTCAGATTTCCAACACATTCGCCCGGCAGAGGTTCTCAT
ACCTGCCCACCAAATTTGCATGAGAGCCGGCCTCTTATATCAACAATGCGTTTACTTGTCGTCCTAGCGGCGACGATCTC
GCCGGCATTGGCATTTTGGCGTTTGCCATGCCGCGGTCGTGTGGGACTGGGTCCTATCGATCCTATTGTCAACCCTGGCA
AACGCTCCAGTCACGTTCATGCGCTTCATGGAGCTGGAAATCTTGGCTTGACCAATACATATGAGCAGCTCAGGGAATCT
GAATGCACGTCTTGTGAAGTTCTGGAAGATATGTCTCTATACTGGGCGCCCGCATTGTATTTTGAGCATCCAGACAAATC
CACAGAGCTGCTTAACCAGGTTGGCGGTATGCTGGTGTACTACCTTCAACGGCACGAGCCTAAAGAGAAAGTCCATGCGT
TTCCTCCCGGTCTGAGAATGGTTGCTGGCAGCACCTTCCAACGTAACTATACGGACGCTCAGAAGAACATTGGGTTTACT
TGCTTGAACTATGACAAACAACCCAAACCTTACCCCATTCCTCACACGTTGCCTGATAAAAATTATATTGACACCAATTG
CAAGCACGGAGTTCGTGCCGAACTCTTCTTCCCTTCTTGTTGGGATGGAGTGCGGACTGATTCTCCAAATCATAAAGACC
ATATGGCCTATCCAAGTCGCATTGACAATGGTTTCTGTCCTCCCGGTTACCCCATCCGTCTGGTATCTATATTTTTTGAG
ACGATTTGGGATACCAGCGCTTATAAAGGGAAGCCTGGAAGATTTGTCTTCTCCAACGGTGACCCAACAGGTTATGGCTA
TCACGGCGATTTCATGAATGGCTGGGATGAAAAATTCCTGCAGAAGGCAGTGGACGAATGCACCAGTAATTCTGGAACTG
TGCAGGATTGTAAACAGTTCACTCTTCAGAAAGATAATGTGCAGAACAAGTGCAAGATGCGCACTCCATCAATACTTGAG
GGTGAGACTTTCACCCGGCGCGCGAATGGACTGCCAGAAAATGTTCCCATTTCGGACGGCCCGGGTTCCACACAACCGGG
CACCCCGCCCCCAGAAACCAAACCACCAACCGACGACAAGCCCGGTAGCAAACCACCCACTGACGACAAGCCCGGTAGCA
AACCACCCACTGACGACAAGCCCGGTAGCAAACCACCCACTGACGACAAGGGCAACAAACCACCCACTGACGACAAGCCC
GGCAACAAACCACCCACTGACGACAAGCCCGGTAGCAAACCACCCACTGACGACAAGCCCGGTAGCAAACCACCCACTGA
CGACAAGGGCAACAAACCACCAACCGACGACAAGCCCGGCAATGAGCCACCAACTGACGAGACGCCAGGCAACCAACCTC
CCCCCGAAGACCACGAGCCTGGTTGCGAGACACCAACCGGGTATCCCGAAACCGAACTACCCACGCCCACCAACCCACCC
GTCGTTAAACCAGTCGACCCACAACCCACCGAGGTGCCTCCACCCGGGGTGACTGATGCCCCCGACGGCGAGTGTCCCGC
TGGGGAAATAGTGGCAACGAGCTGGTCCACCAACGGCAACTCAGTGTACAAGATTAACTATTATCAGCAAACCGTTATAG
AGACAATCACAGCAGCGGCAGCTGCTGTTGAGACCGCACCTGCTCAGGCCCATGCCCGCATGCATAAGAGACGCTTCCAC
CATCACTAGTTTAAAGCCTTTGTAGTTTGATAACTCTTTTGTATTTTTTGTTCTTTCAATTCTTGAGACCTGTGCTACCT
TGTCTCCTAGCCTGATTGCTTGTAGATTGGTTCGATAAACTGCAAATACTTTGTCAATGGTGAACATGCTAGTTACGATA
ATCGGGCCAGCTCTCTCATTTAAAAAAAAAAAAGGGAATGGGAAAAGAAGGCACACTGGCATCAGGTCACATTACAATTC
TTCATTTCGTGTATTTATTTGGCACCAATTTTGGGGTTTGAATTTCCTGATATCATGGCTGATTTCATCACAGCTCTTTG
TTTCTGCGTTGATTTTGTCACTTTGTTTCCTTGATTTATCTTTTCGTTCCTGAAATTCTTCACTGTATATATTGAGAGTT
TCTTTGCAGGAATATTCCGTGAAACAGCTTCGAAC

>ucsf_hc.01_1.H88.00144
ACCGCCAACTTCGGAGCAATTCGCAATCATCGATCGATCGACAATTTGTCGGCGTAGTCTCACGAAGCCTGCTTCCTGAG
GTTTCTGCAAACGCGTTTTAAGCCCCACGCTACAACCACATGTAAGGAGAAGCATCACCTTGCTGGATGGCAGCAGGAAC
AGTTTCACTGCACAAAACACAGCATGTGGCTCCGTTTCCTTGAGGTTTGGCTCACTGCAAGGCTTTTATCGAGCCCTGCG
TTCCACAGAACTGTGAGGCAAGTGCACAAGAAAGTTCAGGAGATTCGGTATGGGAAATCTCCGGAGGATATGGGAGGCAC
CTATATCGATAAACCAGAAGGCAGCTTCAAACGCTTTTTCGAGTTGTTCCGTGAAGAACTGAAAAATCAAACTGGGAGGG
GACCTCCAAAGTCATAACCCACCCAAAGAGACGGAAAATTATAAATACCACCCCCGTGTCTATATTATTATATTGGAGTC
GTTCTCCTGTGCGCTCCATGGACGTCCATTACGCCCCGCGTTCCCACCTCCAACGGTATGATAAAATATAGTCATAACAT
ATACTCCAATGATATTGTTTGGATTCGATAAAAAGGAAAGCCACACCCTACTCACGAGTGTCAATTGGATATCCGGATAA
AGATTGGGCTGCTTCTGCTTCACATACCATGCGATGCGTCCCTCATTCTATCCGAAGAGTAATTCGTTTTGTGCTTTCCC
GCCGTGAATGCTAGCTGTGTCAAATGCCAACCACATACAGCTTGGCCCTGCGTGCGAGGAATATGGGCATACAAAATTGC
GAACTACTAGACAACGTCGTAATATTTTTCTGTGTTCTTTTATCCTTCATATTTCCCCTCAATTTATCTGCTCAGCTTCG
TGTGGCGCAAAAACCTTCACGTTTTAACTAATTGCATTGGTATTTTACAAATGGCCTTTTGCCCTTGTTTTGGTTTCACG
TTTCCAGCGCTTTACGGAGTACCCGGTGTTACTACGCCTTATAAAGGGAAAGGAGAAAATGGCAGTTCATCACTGTTAAC
ATTCCTTTGTTGCATGCAGTAATCTGTTCGAAGCTGTTTCACGGAATATTCCTGCAAAGAAACTCTCAATATATACAGTG
AAGAATTTCAGGAACGAAAAGATAAATCAAGGAAACAAAGTGACAAAATCAACGCAGAAACAAAGAGCTGTGATGAAATC
AGCCATGATATCAGGAAATTCAAACCCCAAAATTGGTGCCAAATAAATACACGAAATGAAGAATTGTAATGTGACCTGAT
GCCAGTGTGCCTTCTTTTCCCATTCCCTTTTTTTTTTTTAAATGAGAGAGCTGGCCCGATTATCGTAACTAGCATGTTCA
CCATTGACAAAGTATTTGCAGTTTATCGAACCAATCTACAAGCAATCAGGCTAGGAGACAAGGTAGCACAGGTCTCAAGA
ATTGAAAGAACAAAAAATACAAAAGAGTTATCAAACTACAAAGGCTTTAAACTAGTGATGGTGGAAGCGTCTCTTATGCA
TGCGGGCATGGGCCTGAGCAGGTGCGGTCTCAACAGCAGCTGCCGCTGCTGTGATTGTCTCTATAACGGTTTGCTGATAA
TAGTTAATCTTGTACACTGAGTTGCCGTTGGTGGACCAGCTCGTTGCCACTATTTCCCCAGCGGGACACTCGCCGTCGGG
GGCATCAGTCACCCCGGGTGGAGGCACCTCGGTGGGTTGTGGGTCGACTGGTTTAACGACGGGTGGGTTGGTGGGCGTGG
GTAGTTCGGTTTCGGGATACCCGGTTGGTGTCTCGCAACCAGGCTCGTGGTCTTCGGGGGGAGGTTGGTTGCCTGGCGTC
TCGTCAGTTGGTGGCTCATTGCCGGGCTTGTCGTCGGTTGGTGGTTTGTTGCCCTTGTCGTCAGTGGGTGGTTTGCTACC
GGGCTTGTCGTCAGTGGGTGGTTTGCTACCGGGCTTGTCGTCAGTGGGTGGTTTGTTGCCGGGCTTGTCGTCAGTGGGTG
GTTTGTTGCCCTTGTCGTCAGTGGGTGGTTTGCTACCGGGCTTGTCGTCAGTGGGTGGTTTGCTACCGGGCTTGTCGTCA
GTGGGTGGTTTGCTACCGGGCTTGTCGTCGGTTGGTGGTTTGGTTTCTGGGGGCG

>ucsf_hc.01_1.H88.00145
CACAATAAACCTGCTTTTCATGACGAATCTTCGCCTTCTAACCTCCTAATCACTCTCGTGTGCCGTTTGACTGAAATTGT
GCTATATATAATCAATCGATGACGGCCTGCCACGAGTAACTAAGCCAGCTGCCATCCCTGATCCCATTTGCAAACCTTTC
AACACCATATCCCCTGAGAATCAACTACCCATAACAACATATTTAATAGGTAAATTGCTGGCCATATATCTAGATATAAA
GGGCGATTTGGATTGAGTGTTACTGAACTCCAATTCCAAACGACTCCCGCCTTGGATTACGCAGCACAAAAAGTGGATCG
TTTGGCGAACGAGATCACTGATTGACAAACACTGACGTAAGAGCATGTTTAAATGCTATCTAACTAGCTAATGTGCGTTC
CTATTGCCATTCATTTTGCCTCTTGTTTGTGACTTCGGTGTTTTCATTTCACCATCGCCATTCGAAGGCAACTATCAATA
CTTTCGCCGGCCTGGACTCGCTTGGGCGAGTGGACAACGATCCTGGCACCACAAGCCGCAGTGAACAGCTCTGATAGCTG
TCCTAGCCCCGGGGCGTTGGATGCTGCATTTCCAACTTCAACAGCGGGCTCTGGTGCTTTTCCGAAAACTGCCAACAATT
CCTCCACCTCCCTCCCATACCACCAAGATAGTTGTTCGCGCAGCAACTCTAGACACCGCACGCCCAAGAAGGTACGAGAT
CTCCTCGGGCAAGCCAAATCACTTCGACGTAAAGCTGCTGCGAAGATGTCAGAGGCTCATTTCCAACCATCATTGATGAA
GCGTTCACGCTCGGTGGGTAGTGGGGCTTCGGGACAGCGGGCGTCGATGTCAGAGGAAGAAGACGATGATAAAGAGGAGG
ATGGTAGCATGTCGACTGAGGATAGCACGGATAAACAGGATATTCCACCTTTTTTAAATTCCTCACCTGCAGAAATACAC
CAGAAATTCAACGAAATTGACATTCTCCAGGCTGCTCGTTTGTCCGGAGCCCGGGAATCAGTGGCGGGGAATGAATCGCA
GAAATGGGTGTTGGAAAATCGCCCGGAAATTCTACCAAGGAATCGGTACATCAACATACAAGTGTGGTCACATTCTCGGA
TCCATCTTAAAGTACCAGATGGGGAGTGCGACTTTATCAACGCATCGCCGATTTCTTTGAGCCACTCTAAAACCGGAAGT
CCTGCTCGCTATATTGCTGCACAGGGTCCAAAGACTGACTACATAGAACACTTTTGGAATATGGTGTTTCATGAAAGCGA
AGACTTTGCAGTTGTCATTATGCTTACTCAAAGCTACGAACAAGGCAAAGAGAAATGTGCGCCATATTTCCCATTGAGCA
TGGAAAACCCCATTTTTCACTTTCACCATGCCCTATCAGATCCATTTATAGATCGTAAGGGTAAAAACCAGGCGGATAAA
TCCGTTGCTGGAAAGGTGACCCTCCTGGAATATACCTACGACCAGAAATGTCGCTCTGAAATTCGCAAACTCGAACTTAA
CCTTGGATCTCAAACCAAGATTGTCTGGCATTATCTATTTGCTGGGTGGTCTGATTATATGAAACCAGAGGGGAAAGACC
GTGATGCTCTCATCGAGCTAGCCAAAGTTTCGGCGGAAAGGGCGGGCTCGCTGGAAAATCCTCGCATTGTACACTGTAGT
GCCGGTGTAGGCCGCACAGGCACGTTCATAACCATCGATCACCTGTTAAGAGAGATGCAGACAGGAAACCTATTGGAGAT
AATTAGCGGCGCAGATCCGATTTTCGATACGGTGAATCTCCTCCGCGAACAGCGGATGTCCATGGTCTATACTGAAATGC
AATACCAGTTTCTTTACGATATTCTCAAAGAACAAGCTCTCAATTTCCTTGGCCAGGATAATATACCTGGCAAGAAAGCG
AAGCCCTCCGGATCACGCTCGCAGAAGATGGCAAAGTATTCTGACGATAGCGCGTTTGAACCTACACAAAAGGAAGAGCT
TATTCCAATTATTGATTTTATCCCTACCCCAGGCGCAAGTTAGAGGTCTGGAGGCTCGCCGCCATATTTATTTGGATACG
AAAAATTATGCGCCCATGTTTCTTTAATGATTCTGCTTTATCTATATATTTGCCGTTTAAATACACTTTCCACTTACATT
GTCCGTTCCCTCTCTCTCCGACCCTTCTATTATCGATATCTTGCTTTTCTTTTAATCGATGGTGTGGATTACCAAGTTAT
CAATGATTTAATTATGACATTGCATGTTTTCCATCTTGCATCCACCTCATTTTCCCCCTTTTTTTTCTTGGGAAACCTCC
CTGCCTTTTATCATCATGAGGCTCCCCCTTTCTTCTTGGACGTATTTAAAGCTTTGTGTATGACCTGCATGCATTTGGGA
TTTTGATAGAGGACTAGTGACTCTGACGAATTTCATGGGAAGAATCGTTTCCCTCTCCTGTGCTGTGGTTTTGCTTTCTG
ATTAAACTTACATTTCCTACATAATTCATAATTCATCTCTTGTGCGCGTCCAACATCAAATACAGACAGACATTGACTGG
CTGGACCTCCTTCCTTGTGTTTGATCTTCCGCTGTGCTTGACGCCCAATTACCTGTTTATTTGTTGAGTTGTATAGTAAC
TTTCTTCAACGTTGAGAAAGCCAAAAGAGCGAACTTAATATATTTAAAAACAGTCT

>ucsf_hc.01_1.H88.00146
CAAGGCACCGCAGACAAGAAAATATCACTATTTTATAGACTTAGCTATATTATCGCATCTCTACTACGGTAGAGACGGAG
CTTCTCACTGTTCATCTCATCCCAATTTTCATCAGAAAGATATGGCCGCCCAGTTTTCTAACAAGCTATCATCTGGTCAC
TAAAAACGTCACGCCCCATTTCACCTGCAATTTCCCCAGACTAGAAGCTCTCCCCGAAGCCACTACCATAGAGTGGGAAA
CGTACATCAACGAGAATTTTGTTATTCTTTAAATCAATTCCATATCATTAAACAGCCGCCATGCTGCGGATACGTTACCC
ATTTGCTGCCTCATTTGCTCTCCTCTGTCTCCTATCCGCTTACATCGGCCTCCTTCCACGCAGCAACAATGCAACTCCAG
GCGGAAATGGCAAGAATAAATTACCTGTCTCCACCATACCTTCTCTCCAACCCAACGACAAAGTCCTCCACCTAGTGACC
TTCTTCTTGCTCTCCCTCACCTTTTACTGGGTCCTAGACACCACGCGCAGACGCACCCTCCACCTAACCATCATCGTCTG
TACAATGTGTCTTGGAATCGGCTCGGAGCTCGTTCAAGCACTCCTCCCCAACGGCCGTTCCTTCGACCCCTTCGACGTCC
TCTCAAATATCGTCGGCAGCTTATGTGCTGTCAGCCTATGTACATGGTATCACAAACGGATGTTGGAACGGCGGCGCAAG
GCTCGATTTGGCAATGTGTTGAACGGGGTAGGCGAAGATGTTGAGCTGGGAGGCGTTCATTCGGAGAACGGGGATCATGG
AGGGCTTGGTCCGCAAGAAACGGGTGTCACGAGGGGACCACTGTCACTGGAGCAAGAGGTGGACAATTGGGATGAGAATG
CGGTGGATAATTGGGAGGAAGGGGCTGACGACATGCAGACGGCGAAAACAGGTACGGAAGATGATGGACAACGAACTCCC
CCGAATAGTTCGGGAAATGATGGTGTTGAGGATGCGCGGAAGATACTGCCTGCTTGATCGATTGGTTGATTGTTTCAATT
CCGATTTCGTGATTTATTCGGCTGGCGGATAGATTTGATTTGACTGGATAAGAACTTTTTTTTTATCTTTCATACACAAC
AAAGAAGGAAAGCGAAAATCGACGGACGGAAAGTCTGACAATATCCTGCGACGGGAAGGGAGTTACATATCGTGGCCTTT
TTTCGTTTGTTTATTTCTGTTTTATCTATGCTTTTTTCCCACGCTTACGATCACTTTACTATTTCTGCCCATCTAGCCCT
TCACTCAGAACACTTACTTTAGCATCCGGTTTGTATAATTGGTGATATTACGCTTATGACCAATGATTGTATTATTCTTA
TCGTTCCCACACTTCCCCCTGTCCCGGTCCTGTTACTGTACTTTTGGTTTTATTAATTCTTCTATGTTGTTTGGACTTTA
CGAGTTGCAATTTATGAAAATGTATGTATCTCCATATATATCGGATAACGGCAGGTAATTACAGGTTGTTTTTATTTTCC
TCCC

>ucsf_hc.01_1.H88.00147
GCCATCGATAACGCGACACAGCCATCATTTCCGGCCCCAGACGCATCGCCGGGCAGGTCACGTTGATCCTGGATTTCATT
TGATACCACTTTTGTCCCTCCTACGTCCTGTTGCTGCCGCTCGGTGACCCGGCCAAAAGCGTGGAGGGACGAGCCCCCTC
GCCCGCCCCAGTGCTGGGGGTTTGGAGCGGTAATGTCTATCGGTCAACACCACAACTGGCTCCTACCAGGTCATCTCCGA
CCGCCTGATGACCACCACGATCCCCACCCTTCCATCAATGGCCTCTCAAAAGTTCCATCACGACCCCGTACTCCTCAGTT
GCGATTCCGCGGCATCGCAGACGGGTCGCAATCTGGAAATATGATATCTGATGCGGACACCATCCCGGAAGAAGACCCGC
GCATTGCGTCCTTTCGAGACTGCTATCAGAAAGGCGAAGCGAAAATTAGCGCATTATTTAATTTTGGAAAAGCTTCTGAC
CCCGGGAACAATGAACCTGGAGCTATTCAGGGTGCCGAGGAAACTGGTATCGCAGCCGACGGTCAGGTGCAATCTTCAGC
TCCAGCTCGAAAGGCAGCTCGGAAACTAGACGAAGATGATTATGACGACTACGACGACGATGATGAAAGCGAAAGCGCTC
CTCCGGCTCCCTCCCCCCTTATCATATCGAAGCCCGCCCCTGCTCGATCAGAACCTAACACCCTTCCTTCACCGCCTCAA
AAACCGTCGATCGCCCTTAAGACCTCAGAAACTCAGAAGGACCCAAAGAAACAGTCATTAGAAGATATCCGCAAAAAATT
AGAGGAGGATAAAAAGGCAACCGAGGAGGCTGCAAGACGAAACTTCCATACCGTGTTTTATACCCTAGAGAATGACCGGG
ATGCTATGCTGGACCAGCAAATGCTAGAGGAATCTGAGAGACAAGTCGAGGCGGAAATGTCCGGGCAAGGGGCCAACAGT
GCAAATTCCGCTAATGCTACAACCTCTGGCCACGGAACCTTGAGCAGCGCGAACCTTGGCGCCTCAAGCCTGACACTAAA
GAACCTAATTGCGCGAATTGATATGAAACGCAGTGAAGTCCAAGCTTCGGATGCTGAGCTTCGAAGTCTGATGAGCGAAG
TAAGGAAAAACCGGAGTAAATGGGCGAGCGAGGAGAAGGTAGGTCAGGAGGAGCTTTATGAAGCTGCGGAAAAGGTCCTT
AGCGAGTTGAAAGCTATGACAGAGCATTCTAGCGCTTTCTTGACAAGAGTGAATAAACGGGAAGCACCTGACTACTATAA
TATTATCAAACGACCAATGGACCTAGGGACAATGACTAAAAAACTCAAGGCGGTCCAATACAAGTCGAAACAGGAGTTCG
TCGAGGATCTCAATCTCATATGGACTAACTGTCTAAAGTACAACGCCAACCCGGAACATTTCCTCCGAAAACATGCCCTT
TATATGAGAAAGGAAACCGAGAAGCTTGTCCCTTTAATACCAGATATCGTTATTCGGGATCGTGCTGAGGTTGAAGCTGA
GGAACGAAGACTTCAATTGGCCGAGCTCGATGGCGCCGAAGAGAGCGACGATGAGCCGATTATGTCATCCAGAGGTCGCA
AAGCTCCTGGAATGAAATCCAAAAAGGGCATAGGAACTGGTAGAACAGCTCCCGGAAGCCGACCTGAAGCTACACCGGGG
GCGGAGAATAAAACCCAAGGAGGGACCGCAGTGGGTGCTGAATCTGATACAGCTCTGGAGGGAAGTCAGAATGGATTCTC
GACCCCCCCTCCTGGCACATTGACTCCTCTTGGTTCAAATGGTCTTGGCCCTGGTGCAGCTGGAAGCCAAGGTGATGCCA
TGGACATCGATTCATTTGGTGTCCCTGTCAACTCAAGCGCGTTGTCGCGTCCAATGATCGAATTTGAAGACCCTGAATAT
AAAATATGGAAACAAGTTACTAAAAAAGACAGGGCCCTTCTCGCCGCCGAAAGACATCGACTTTTCAAAGGGGACAAGCT
GAATGCCGATGAGCCAGCTTTGCTGAGATCGAAGGCTGGGATGAGGCGATGGCTCCGAAACCAAAGACCAGCCACAGAGG
AAGGCGACAGGCTTGATATTGCTGGCCCACAGTCTAAAGAGGTGGAGACTACTGGGGAGACGTTGGCAGAAGGGATTGAG
GTGGAGGAAGATAAAATGCTGCCTGACTACTACGATACGATGTCGGGAATTCCGGACCTCCCTGAACAATTACGTTGGAT
TGAAGACTCTGAAGGTAATGTTGTAGATCATTCGGAAGAGTTTCTTAGAATTCTCCCCAAAGGCTATTTCACGTCACCCA
AGAGCAAATTCTCCAAAAAAATGGACGCGAACATGCGTCAAATGCAGGAGACAAGGAAAGTCTGCTCGAAAATAGGAATC
GTTAAGCAGATGCAGCTCCAATCGCAGATGTATCAAAACCAATTCCAGAAATACAACCCAGAGCCCTTTGTGGAGCAGGA
TGTTCCAACTCATGTGATGAATGACGATGGACCCGTCATAAGTCCATGGGTCTGTAGAGCAGCCCTTCAGCGCTCTGTTG
GAAAGATCTTCTATAATGCTGGGTTCGAGGAATATCAGCCATCTGCACTTGATGCTGTTACGGATGTCGCAGCTGATTTC
TTCTATAAAATTGGGTCCACTCTTAAGACATACATGGAATCCCCCAAAATCCCACGAACCGAGCAATCCACGGTGTCCTC
TGAATGGAAATCACCTTATATGGCAGAAGAGATGATCCTACATACGCTTCAATCTGTTGGGACAGATGTAGAATCGCTCG
AAAGCTACGTCAAGGAGGATGTAGACCGACTTGGTCAGAAACTCAGCATTATACATGAACGAATGAAGAGTCATCTTACG
GAGCTGCTTCGGCCGGCTTTTAGTGATACGACTGGCGATGGATCCAGCGCTTTCAATGATGGGAGCGAGCAATTCGTTGG
CGGTGATTTCGCAGAGGACATAGATGAGGATTTCTTTGGATTTAAAGAGCTGGGCCTTGATAAAGAGTTTGGACTTGCCA
GTTTGAGTGTACCACTCCACCTGCTCCAGAACCGGATGTATAGTGCTCACCAGGCACAGAATACTAGCTCGTCACAAGCG
TCTGCTGCATTGTTTCCGCCGCCGCCTCCTTACCCACGCATATCCCTACAAACACTCCCTTCGCAAATCGGACTGGTACA
GAACTTCTTTCTTGCTAAGCTTCACGCCAACAACGATGAGCCTTTGGTTGAGGATCTCGAACTGCCTCCTAAACAGAGAC
CAACAGCCGCAAGACCGCGAGTACCCGCATCCGGTAAAATCCCCCATGCTCCTTTGGGAACTGGGTTAAATTCTAGTCCT
CAAAAACGGCCCGCTCCACCTGCGGGAACAGGTGGTTCGAAGCCAGGGGCCCCAGAACCAAGCAAGAAAAAATCCAAGAA
AAACAATGGGACCGCAGGGCCTTCAAATGCAGAACTAGGAAATGATGAGTCTTCAAACCAGACCAAGAGCTCTACAAGCG
CCAAAACCCTCGGGAAGCAGAAGGTTAGCTCTACAGTTGCCGACGATAAAGCCGCGGTAATTTCGCCGAAGAAAAGCAGG
CACGAATCATCTGCAGATGGCGTGGTTGCTGAAAGTGATTCCGAGATAATCCTTTCCGCCAACAACGGCAACAACGATAT
CAAAATGAACGGTTCGACGAGTGCAACAGTAAATGGAGCAGATCCTCCAGACCTTGCGGTTGGAGGTAGCTCTGCTATTA
GTGGTGGTGGCATACTTAGTCCAGAGAGTATGAGCACACGATGATTTTTCTATGTGATTTTTTGTGGCACAATCAGCAAG
CATTGTGAGCAATGACAAGATAAAAGCATCGTACGATCGAATTCCTTAGGGCGATGTGCTATGTTACACCACCACCTCTT
CCTAAGTGATGACCTTGATCCATCTGCGTCCCTGCCTTGTCTCCGTTTCTCCCGATGAGCGATGTGGATATCCTGTTCCG
TATACTCTCGATATTCGACATTAAGACAATGACGGCGAATTGCAAAGGGGTTCCCATGTCCTTTTTTTAATATCTTTTCC
GCTTTTATTCCGTCCTAACACAAGCTCTTTCTTCCCATTTACTTTTGTCTCTTTTCTTTTTTTATTATGGCATATTTATG
GGGGCGGCGCATCATAATATATCGTCATCATCATCGTCATCATCATGATTTCTCTTTGACAGGATTGATTCCATAATCTC
CCGCTCACTGGAATGAGTCTGTCTGATTTTGGGAGGTGAGCGAAGGGCGAACCCCTTCCTTTTCGTTTGCTTCTTCTCCC
TTCATGATTACCTATCCTTAGTTGTTTTTCTTGGGTGGCACTCCTTAATAGACGACTTTTTTTTTAGCGATTTTGACCCA
TGCTTCTTTCTTGTCTATTATTCTTGGATCATGGTATTATTATTCACTCTGAGCCATAGTTACATCCCGCTACTATTCTT
GTTCCAACAACTGCTGTTTCTCATGATGTTTTTCTTTTTTCTTTTTCTTTTTCTTTTTCTTTTTCTTTTTGTTTTTGAGT
TCCACCTCTCGCTCTCGTTACCGGTCGACGAAGGAGCACCCAGTGGCTTCCAAGATTACCCGCCTCATTTTCACCCTTCA
CCCTTCGCATCCCTTCATTTGTGTTGCACCCGAGGTGGTTGTTTGACCTTGCGGGGAGGGACAATTTTCCCCGAAAATAT
GGTTTCGCTTTCCATCTCTTTGTTTCCTCGGCTCTGGAATACCATCGGGTCAACTCCGAGATATTGTGTGAAATAAAAAT
TATTGTAAATAAATGGAGA

>ucsf_hc.01_1.H88.00148
CAGCACAAAGAAGCTAACTCAAAGAAACCGACGACCGGCAGACCGAGCAGGTTTCTATATAAAAATTGGTATTTTTCTCC
ATTTATTTACAATAATTTTTATTTCACACAATATCTCGGAGTTGACCCGATGGTATTCCAGAGCCGAGGAAACAAAGAGA
TGGAAAGCGAAACCATATTTTCGGGGAAAATTGTCCCTCCCCGCAAGGTCAAACAACCACCTCGGGTGCAACACAAATGA
AGGGATGCGAAGGGTGAAGGGTGAAAATGAGGCGGGTAATCTTGGAAGCCACTGGGTGCTCCTTCGTCGACCGGTAACGA
GAGCGAGAGGTGGAACTCAAAAACAAAAAGAAAAAGAAAAAGAAAAAGAAAAAGAAAAAAGAAAAACATCATGAGAAACA
GCAGTTGTTGGAACAAGAATAGTAGCGGGATGTAACTATGGCTCAGAGTGAATAATAATACCATGATCCAAGAATAATAG
ACAAGAAAGAAGCATGGGTCAAAATCGCTAAAAAAAAAGTCGTCTATTAAGGAGTGCCACCCAAGAAAAACAACTAAGGA
TAGGTAATCATGAAGGGAGAAGAAGCAAACGAAAAGGAAGGGGTTCGCCCTTCGCTCACCTCCCAAAATCAGACAGACTC
ATTCCAGTGAGCGGGAGATTATGGAATCAATCCTGTCAAAGAGAAATCATGATGATGACGATGATGATGACGATATATTA
TGATGCGCCGCCCCCATAAATATGCCATAATAAAAAAAGAAAAGAGACAAAAGTAAATGGGAAGAAAGAGCTTGTGTT

>ucsf_hc.01_1.H88.00149
CCGGAGTTTTTCCTCAACTCAGCAAATTCTGGCGAGTTTTCGGGCAGACTACGACTGCATGGAGCTGACCTTCACGAATC
ACCAACGCGCTGTCGACCCAAGGGCTCGAAGGCAGACCCTGCTCCCATGTGTCGAGGGTCATGGCATGGCTGTGGCGGTC
AGCCAGGACAGCATGCCCCATTTGTCCGTTTGCTTTTTTTCCCTTGACCCTGAGGATGCAACGTCCGCGCTCTAGCTCCT
TCCACTGGCGAGAATGAGGAACTTTTCTGGACGCTTTTCCTAGTTCCCGGCCGTTGCCTCCTACCCACCATGGTCATCAT
ATGGAGCAACTCTTTGTTCTCGCTTGTCTGCTCGGTTGGCAACACAAATGATAGGCTTCCGTTTCGGAGTGCATGGACGC
CTGTCCAGGGCCCTTGGAGACGCCTCGTTGCTCTTGAGGATGAAGAGCCCGACTGCCGTGCAATTTCATGGATCCTGGAT
CCGAGATTCGTCAACCATGTCAAATTTGCCCACGGTTGGTTCGTCTGTCAATCACATATATGGAACTTGAGCTGCCATAC
TTCGAAGCCAATTCCATATTTAACACCATCTGAATTGTTCGATACATATATCACGGTATTATGATGATAGATTGTCTAAA
TCTCCTAAAAGCATTCGAGCGTTTAAGATTATAACTATATACTTTTTGTTACATCATTTCCTTCAAGAGGAAATGCCCCT
CTATCTCCCAGAATCTGAGACTAAATCCCGTCCCGATCTTGCTATGTTCCAAACTCTTATCCAGCCTATATTTCCTTCTG
CTCGAGTCCTAGATTATAAGCCACTCCGTGATAACGTCTATCCGTGTTACCTTCTCAAACTCTCCAATGGACTCGATCTC
ACCGTGAAGGCCAGCCCTAGGCAACCCACCACACTGCTACGTCAAGAAAAACACTCCCTGAGGACGGAAGCCGCGGTCCT
TTCGTTGTTGGCTTCACGAAACAGCCCATATATCCCACGTCTCTTCGGCTTCGATGTCCTAAAGTTTGATCCTAGAACTT
ATTTTCTCCTAAAGCAATCACTCAGCGGGGTGCCACTTAGTGAGATTGATCCGTCGTCTCTCACTTTTGCAGATCGGAAT
CGTGTAGATGAGCAACTGGGACGGACGGTAAAATTCCTCGGCCAGTTCACATCCACCCAATTCGGCAATTTTCATTCCGT
TTCCCAGGGTAGGGGAAGACAGAGTTGGAAACACGCATTCCTAATATTCGCTGAATCAATCCTCTATGATGCTGAAGATA
TGTTCATTTCACTGCCATACGCTGAGATCCGTCACCACATCATGCGGCTCAGCCCAGCGCTTGGTGTTGTTACGGAACCC
CGTCTTGTTGTCGTGAATATTGGAGACGAATCGAATGTCCTTGTTGACCCGGACACCAAAGACGTGACGGGATTTGTTGA
TTTCAGTGATGCCGTGTGGGGTGATGTTATGATGGCGAAGGTCTTCGAGAATCCATCGGCAGCTCTATTAAATGGATATG
GATCTAGCAAGATGCAGATGCAGATGGACGATGAATTACTACGTATCCGCTTACTCCTGTATTCTTGCTATCGCCAAATA
TGTGAAATTGTGAAGCAATACTACCGCAACTGGCAAGACGACGAGGAAATGAGTGCTCGAAGAAGGCTAACGGCGATCCT
CGCAGAAATGTCTGCGCTGAGCTGTTAACTATAATGATTTGCTGTTTGAAGTTGCTATGCTTACCTTTTGTAAGACGAGA
TTGGTCTCGTCTACGGGAGGATTCTTTGTTCGATCTATCTGTCCTGCTTTTTTAGCCCTCTGTTGCATTTTCTGGAGTTT
TCAGGTTGTTGGTAGAAACCAATATGGCACGTTCCTGAATGTGCGGCCCTTATATATACCTAGGCATTTTAATCCAAAT

>ucsf_hc.01_1.H88.00150
ATAGATCGAACAAAGAATCCTCCCGTAGACGAGACCAATCTCGTCTTACAAAAGACATTTCTGCGAGGATCGCCGTTAGC
CTTCTTCGAGCACTCATTTCCTCGTCGTCTTGCCAGTTGCGGTAGTATTGCTTCACAATTTCACATATTTGGCGATAGCA
AGAATACCTAATGCAGCGTCCACGAATCAGTAACCGACCAATATTGGAGTATAAATGGAACATACGAGGAAAGGGAAAAC
GAACAGGAGTAAGCGGATACGTAGTAATTCATCGTCCATCTGCATCTGCATCTTGC

>ucsf_hc.01_1.H88.00151
CATTGATGAGTGTGTTGGCAGTATGATGCTATCTGCCATATACAGCTGGCTAGCTACAGTAGCTGTCGTCAACCTGTTTT
AGGAAGCCTTATAACGAACACAATATGGCGCATTTTCTACGAGGCAAACAGTCTGGCATCCATGGCGATTTAAGCGCAGG
CCTGGCTCCAGAGCATTTTGTGTTGGATGATGTCGCCAGGTACGGCATAAACTCTCGGATTAGCACCCTTGCTTATGATC
CTGTTCAGTCGCTCCTTGCTGTCGGTACCAGCGAAACGCAATACGGGAGCGGACAAATCTATATATTTGGACAGGAGAGG
GTGTCTGCCGTATTCACACTCCCGCGCAAGGCTTCTGTTAATATACTTCAATTTTGCACGGATAAAATTGTCTCTGTGGA
CTCGAAGCATGAGCTTTGCGTATTTTCTCTTGAGAAACGGACGAAGCTCGCCGCTTATACCCCGCCAGGCCATGTTACCG
CTCTATTGACGGACCCGAGTTTGGAGTATGCATTCATAGGGCTACAAAGCGGCGAACTCGTTACGTACGACCTCGACCGC
CTCATGATTGCTCCGTTCAAGCTCCCTAATCTGTGGAAAGAGCGGAGTCCTCGGTCCAGGCTTTTGCCGATCGTTTCGCT
GGCTTTCCATCCGCGGGACATCGGAAAGCTTCTAATTGGATATTTAGAAGGCGCTGTGACGTTCTCTATTAAAATGAATG
TTCCTCTCAAATATTTCCAATATGAGGTTCCACCGGGTGCTCCTGGTGGAGACTCAGATCCGTCATCATCTCGAGAGGTA
CGAAGACCTAGACTTACAAAGGCTGTTTGGCATCCTACCGGAACCTTCATTCTAACAGCTCATGATGACTCGAGTCTTGT
GTTTTGGGATCCCAAAGATGGAAGAATTGTGATGGCCAGAACATTAGTAGATACCGATGTTAACAAAGCTGGGGCAGTAG
TATCACCAAGTTCACTAGCAGGAACATATTCCCTAAAGGAGCCGATATTCCAAGTGGCATGGTGTTGCAAGGAAAATCCC
GACGATACTGGCTTGTTAATTGCTGGCGGTGGGCCAACAACAGAAGTGAACAAACACTTAACATTTTTCGATCTCGGACC
AACACCAAACTACCAGACCTCCTCATGGCAAATCCTCTCCAACCATCTTGCGAAACCCAGACGCGAGACCAAATTACCAA
CACCTCCAGCTGCCGAGGTTGTAGATTTTGTCCTCATTCCGCGCTCATCCCCTTTTTTCGCGAATGCACAAGATCCTATC
GCTGTGATCACGCTGCTCTCCTCTGGGGAATTGGTCACTCTTAGTTTCCCCAGTGGCCATCCAATTTCTCCCACAAATAT
GCTCCATTTGTCACTATCCTTTGTCCACCCATTTGTCAACAAAATCGCTCTATCATATGTTGACCGCACGAGATGGTTAG
GCTGGAGAGAGAAACGAGCCCATGGACCAAACATTGTGATTGGAGGCGCAGCCGCCAAAAAGCCGATGAAACGGTATGAA
AATCGGGATATTGTCCAGACAGCTCATGCTGATGGCATAATTCGCATGTGGGACTCTGGTCATGATGACCATGTTGAAAA
TCCCGCTACAATCCAAGTCGATCTCGCCCGTGCTGTTGGTCGTTTCCATGACATAGAGGTATCCGCGATGTCATTGGCAG
GAGCTGCAGGTGAATTCTCAGCCGGTTTAAGGAGCGGCGAAGTGGCTATTTTCAAATGGGGTCGTAATCCAAACGAGGAT
CGGGATTTACCCTTGGAAGGAAATTACGGCCCCGGACGACTGACTGATATCTCCCGCAAAGCTGATCCTGGACTCAAAGA
AGGATTTCTTCCTGTGGCCTTGTTGAACCAAGGCCAAGGGTCGGTCACTGCACTTGAACATAGCGATGTTGGCTTCATTT
GCGTTGGGTTCCAGTCGGGCAATCTTGCGATCGTCGACCTAAGAGGCCCGTCAGTAATATTTACAGCAAACTCCTCGGAA
TTGACTAAACCACAAAAGCGATTGAGTCTTAGGAAAAGCCACCACTCCGCATCAGAGGCATCCCCCGAATGGCCTACGTC
CATCAAGTTTGCAGTTATGACTTTAGATGGAGACGATTATTCCAGTATTCTCTGTCTCGTTGGAACTAGCAAAGGAAGCT
TGGCTACATTCAAAATCTTACCATCAGGAGGAACATACACTGTCTCTTTTGTTGGCTCTCGCAATGTGGATGATAGGGTA
TTGTCTATCTGCCCTATCAATGCCGAAAACGGTGTCCCCGCTTTAGCCAGCCAGGATGTTGTTGCCAAATTGAGAAATGG
GTATCAGGTGAACGGAGTTGTAATTGCTGTGACTCCATCTGGCTGTCGAATGTTCAAACCTGCTAGCGCGAAGGGTGCTG
AGAAGGATTGGGATGACTTCTTGTGTGATTCCGCAACAGTTGTTAGAACTGAAGAGAGATCCTCGCTTGTTGGTGTATTT
GGTGATGGCAAGGCGAGGGCATATTCAATCCCAGCCTTGAAAGAAATTTCATCTGCCCCAATTGACAATATTCTGGACAT
GAGAAGACTGGGCGAAGCAGTTATTTCACCTTCGGGAGATGTGATAGGCTGGACGGGTCCTTCAGAACTAGCTATGTTGA
GCCTTTGGGGCGCTGGATTACCTCTACGCCGGTGTGATGACGCAATATATAACCCGGGGCTTTCTGCGCCTTCTCGCCCG
ACGATTTCAAATATGCAATGGATATCAGGAACACAATACGTTACTCCATCTGACATGGATCTGTTAATCGGAGGGCCCGA
TCGACCCCCATCGAAGCATATGATCGAGCAGATGCGGCAAGAAGAGATATCCCGCCAAGCAGGGCAGCGCGGGCCGTCAC
AAGGCAACAGTACTAATGCTTCGCAGACACCAGGTGCTTCTAATGAGGGCTACTGGGCATATATGCAGAGGCAGGTACAA
CAGAGGACAGAGAATCTTAATATTATGGGCGATTCGATAAATCGGCTGGAAGAAACTAGTAGCGGGTGGGCCGAGGATGT
GAATAAATACGTAAAAAATCAGAAGAAGAAAGCGGTACTAGGCGTCATTGGCTCTAAATTCGGATTTTGAAAGATTGCTG
ATGTAGCAATGTGTGGATGTGTAGTTTCTTTACTATACACGTACTACACAGCTATCATTAAAGCAACAGTTGACCTGTTC
TTTTGAGGGAGATTGATTGCTTCATTCCTGGAGCATCCTACGTGGTCCCTTGCAGTTTTCTAACACTAGCACGACAACAA
GAGCAAATTTAATGGAGAGCAGTTTCCACGAACCCGAGGCTGGCTATCGGGAAATAAATATTACGGACGAACTCATCTAG
TAATAGCAAATATATCTGCTTTCTGTGATGCTCTTTGCTAGGCTTCAGGCTTCAAAATTTAGAATCCATAGTGGGAACAC
GTGGTAGGAAAAAGGGAAACCTTGGAAAGGAAATTGAAATCTAAATCATTGTTAAATTGTGCAGCCGCTTCACATAGATA
TATAAAAGTCGCGAGGATGGCATGAGTGAATTTTTTCCGTTTCTGTTCAATAATGTCATTGGGGCAATAAACAAGAGAGA
TGTGCCGTAAAATAGTCTTTGCGTATTCATGAAGTCAGATGATAAAAAATTAAAAATGAGAAAGAAAGAAAATAGACATA
AATGAGATAAGAGGGGTTGAGAGCATGGAGGAAAACTAGTCAGTATGCGTCCAATATCTGCGGCGTTG

>ucsf_hc.01_1.H88.00152
AGCCAATCTATCACCACCAATCCCGACTGACTTGCCCGCGTATCAGAACCCCCCATAGCCCCAGCCTTTTATGCTTCTCA
CTTCACTCTACAACATACAACTACAAACTCGGTCTCGATCTTCTTTTTTTCGGTCTTGAGAGTGTTTCATAATGTCCGTA
GTTTCGCTCCTTGATGTGCGGGTTGTCAACAACCCCGCACCGTTCCTCGCCCCTTATGAATTTGAAATTACATTCGAATG
CCTCGAACAGCTGCAAAAAGATCTTGAATGGAAGCTTACCTATGTCGGCTCCGCAACTTCATCTGAACATGACCAAGAAC
TAGATTCCCTACTAGTCGGGCCAATACCCGTTGGCGTCAATAAATTTATCTTCGAAGCAGACCCACCGGACCTTAAGAGA
ATCCCTACGTCTGAAATATTGGGCGTGACGGTGATACTGCTTACCTGCAGCTATGACGGCCGGGAATTTGTCCGTGTCGG
ATACTACGTGAACAATGAATATGACTCCGAGGAGCTGAATGCTGAGCCACCCGCCAAACCCATTATTGAGAAAATTCGAC
GGAATGTCCTGGCTGAGAAACCAAGAGTTACGCGGTTTGCCATTAAATGGGACTCAGAAGATTCGGCCCCTGCGGAATAC
CCACCAGACCAACCAGAAGCAGATGTCTTAGACGATGACGGAAAAGAGTACGGAGCCGAGGAAGCTGAGCTCGAAGAAGC
TCTGCTAAAGGAGCTTCAAGAGGCTGAGAAAATTCAAACAGCACGTGTCCCTGGTGAGGACCACGAGATGGGCGACGCCG
GCGAGCCAGGGGCCTCAAATAAAGAGGACGATGGAGATGATAACGATAACGATTCAGATGCTGGAAGCGAAGATCTAGAA
GCTGAAAGCAGTGGAAGTGAGGATGAGGAGGACGATGAGGAGGGCGGCGAAGGCGAGGGTGACGACGATGTGGAGATGGG
CGATGATACGGAGCAAAAGGGGGACAGCAATAATCAGGTGAACCAGCCACCAACGGACCAGCATCACCAGCAGCAGGCCG
AGTTGATGGTTCATTGATTGATTGAGTGGTTCAATTTATCTCTTTACGAAAATTTCCTCTGTTTACTATCTCTTTCGCCA
TATAACCGCTCCCAACGCCGCAGATATTGGACGCATACTGACTAGTTTTCCTCCATGCTCTCAACCCCTCTTATCTCATT
TATGTCTATTTTCTTTCTTTCTCATTTTTAATTTTTTATCATCTGACTTCATGAATACGCAAAGACTATTTTACGGCACA
TCTCTCTTGTTTATTGCCCCAATGACATTATTGAACAGAAACGGAAAAAATTCACTCATGCCATCCTCGCGACTTTTATA
TATCTATGTGAAGCGGCTGCACAATTTAACAATGATTTAGATTTCAATTTCCTTTCCAAGGTTTCCCTTTTTCCTACCAC
GTGTTCCCACTATGGATTCTAAATTTTGAAGCCTGAAGCCTAGCAAAGAGCATCACAGAAAGC

>ucsf_hc.01_1.H88.00153
GACACAACCTCCAAAGCAACCCAACACAGACTTGTCAAACTCCTTTTCTCGACGTGGTTGTTTGCTACGTCTGTTGACGA
CTCCGTTCTATTGCTTTCTACTGGATACGAGCTGGGTCCTTGGATTTTGTGGTCCACGCGACCGTGCTCCGTGCTTTTTT
GTTGACTACAAACCCGCTTTAACCTCCCGGTCCGAAGTTCGTTTCCTCAGCCATGGCAGAAGATGAAGCTGAAAACGCAT
TTTTCCAAGCACAGGCTTTGAATGCGGGTCCTATGGGTTATGAAGCAGTTACGGATCAGGATGGAGATAGTTCAGACTCA
GACGATTATGATCCTACCAAAACAGTTCAAAATCATGAAGATCAGTATTCTGCGCAGTTAACAGATTCAAAACAGAGTGC
TGTTTCAAATACTTCTTCAGCTTCCTCACAGCGGAGGTCTATGTCCCAAGATTTCTCTGAAGCCGTGCAAAACAGTCATA
CTTTTCCTCCTCAAATTCCTTCTGGAGCTCGCCCCGGAGGCCCTTCCTCTCTTCCCCATTCCAACCCCTCCATTCCTGTA
CAAATGCCGTCTCAGGCCCTGGGCCCTTTTGCTGTTGTCGAGGAGGATAGTGACCAAGATAGAGGCGATGCTGAATATGA
GCCTCCTGCAGCGTTAAGTCATGTTCACAGTAATGGAGATGGTGATGGCAGGGATGGGGATGGGGATGATGATAATATGG
CTTCTTCTGGCAATCGCCAGTATTCCCTTTCTCAAAGTGCAAATGGAAATGTTTCTCAGTATCATGTATCACATCACATG
CAGACTGTTCAAGACAAAAACTCTCCTCAAGATGTTCCTCCTCCTAATAGTTCATCTCTTACTCCTTCCTATGCTGGTAT
TTCGGCACCAAGTGATGGTGCCTCCAACTATTTGCAAGACGATTTAAAACCACCGACTATGGTAGCTGGCGATGCTACCC
CTCAATCTGCGAACAGGTCTACGTCCTCTACTCCTACGGCCGCTGCATTGTCGCGAGGCCGCCTTCCGCATGATCGAGTG
GGTATATTAGAGGATAGGATTCAGGCTGATCCACGGGGCGATACGGATGCCTGGTTGGAGTTGATCAACGAACACCGTTC
TCGAAATAAGCTTGAGAGTGCACGAGAGGTCTACGACAGATTTTTCAAGGTTTTCCCGTCAGCTGCTGAGCAATGGGTTG
CATATGCGAACATGGAATCGGAAAATAACGAGCTCTATCGATTAGAGCAGATTTTTAATAGGAGTCTCTTGTCCATACCT
AATGTCCAGTTATGGTCTGTATATCTCGATTATGTTCGTCGCCGTAATAATTTAACCACAGACACAACCGGTCAAGCTCG
AGGTATCATTTCATCCGCCTACGATTTTGCTTTGCAGAATATTGGAGTGGATAAAGACTCTGCAAATATCTGGGTTGATT
ACATCCAGTTCATTCGCTCCGGACCTGGAAACATTGGTGGTTCTGGCTGGCAAGATCAACAGAAGATGGATCTTTTGCGA
AAAGCGTACCAGAGAGCTATATGCGTCCCTACACAGGCTGTCAATTCCCTTTGGAAGGAGTACGATCAGTTCGAAATGGG
CCTGAATAAGTTAACTGGTCGGAAATTCCTCCAGGAAAGATCTCCAGCATATATGACAGCGCGGAGCTCCTTTACCGAGT
TGCAGAACATTACCAGAGACCTTGTTCGTGCCTCGTTACCTAGATTACCCCCCGCGCCTGGATGTGAGGGTGAAGAAATG
TACAACAAGCAAGTGGAGATCTGGAAACGCTGGATTAAGTGGGAAAAAGGCGATCCTCTAGTATTGAAAGATGAGGATGC
TGGTGCTGGCTACAAGGTCCGAGTGCTTTATGTTTACCGACAGTCCTTGATGGCCTTGAGGTTCTTGCCAGAGATATGGT
TTGATGCTGCGGAGTTCTGTTTCCAAAATGGAATGGAGTCTGAAGGCAACGACTTCTTAAAGCAAGGAATAGATGCAAAT
CCAGAGAGCTGTTTGCTTGCATTTAAACTCGCTGATCGGCTTGAAGTTACCACAGAATCTGAGCAGGACTCTAAGAAGCG
TGGTGCCAAAGTCAGGGAACCTTATGACAGACTGCTTGATGCTTTCTACGACTTAATTTCGAAAGCCAAGGTGCAGGAAA
TTAAAGATATAGATTTTGTCGAAAAAAGCTTTTCTTCCGACGCAGACAAGCCTCAGCGGCAAGTCATGGTCATCAACAAT
GACGATGACGATGAGGGAGATGATGTTGCAAAGGCAAGGGAAGCGGCGAAAAATAGTCAGATCGAGGCTTTGAAAAAGAG
ACATGCTGAAGAAATTGGCCAGCTGTCCAAGGTCATATCCTTTGCTTGGATTGCCCTCATGAGATCTATGCGCCGCATTC
AGGGAAAAGGCAAACCAGGAGAAATGGCAGGGTCGAGGCAAATTTTTGCTGATGCGCGCAAACGCGGGCGCATAACTAGC
GATGTCTACATCGCGAGTGCGTTACTGGAACATTATTGCTATAAAGACCCTGCCGCGACGAAGATATTCGAGCGCGGCGC
AAAACTATTCCCCGAGGATGAAAACTTCACACTGGAATATCTTAAACATCTCATTGACATCAACGACATTACGAATGCGA
GAGCCGTGTTCGAGACTTCAGTCAGGAGACTTGTAGCAAACCCAGCCAACACATCCAAAGCCAAACCCATTTTCTCCTTC
ATGCACGAGCATGAATCAAGATATGGAGATATGGTCCAGATTCTAAACCTCGAAGCTCGGATGCGAGAGTTATTCCCTGA
AGACCCCGCCCTCAAACAATTCCCCCACCGCTTCTCTACGCCAACTTTCGACCCCACTGGCTTCCAACCAATTCTCTCCC
CTTCCCAGACGAAACCAAAGCTATCCTCTATTACTCCCACGGAAGAAGAGATGCAATCACGCCAGGACTCCCCCTCCGCC
CGCTACCTCGGAGCGCCGGGAGCAGCTGCAGGGCCAGGACCGCCATCAACAACAACCCACTCCCCCAAGCGCCCCTATGT
GCTCGATGAATTGGACGAAGACTCCTCGAATCGTCCGCGTAAGTTCGTGCGAGCTGAGTCGCCACTGAAAGGCGCAGCAG
GCCGGCGGCTGAATCAGCAGAAGCAACAGATTCAGCAACAGGTGGTGAATGGTAGCGGTGGAAGTGGGGGAGGCGGGATG
GGTGGTGCGTATGGTGGTGGAGGTCAAGGGAACAAACCACCCATCCCAGTTCCGCTGCCGAGAGAAATCATGTTCCTGCT
CAGCATTATTCCGGGCGCATCGACGTACGATGCTACGAGGTTTTCGCCGGAGAAGATGGTCATGCTATTGCGTCATTTGG
AAGTTCCGTCGTCGGTGAGTCAGCTTAGACCGCCTGTTCCCCCGCTTGGGGTTGCTGGTGGTGCTGGGGTGGTGGGGGGT
TTGAATCGTGGGCAGTATATGGGTGGCTACCGCCCTGGTTCATAGGCATAACCTGTCGAAAGACATTATTTTGATATCGG
GCTATTCGCCGGCTGTATTCGACGAGCGCGTCTGGTTGCTGCTGTTCTATAGTTTCCAATTTATGTCGGGTGAAGGAAAA
AGAAAAGCGGGAACTACTTCTCCTAATATTTATTTAAAAGGCTATTGAGTGCCTGGGGTTTTTTTTCCTGCGGGATCTTT
AAACTGGGGAGACGAAAGGACATGAGAAACTTACCTCCGATGACACACGGGCTGCAGTTCTGTTCTGTTAAATTGGGTGT
TCGTTCTCTTTTTGTCTCCTATCTTTTTCTTTTTTTCCCCCTCCCTTTGCCGTTTTATTCCCCTTCTTTTCCTAGTGGGG
CTTTTTTTTTTTTTTTTTAAAGTCATTTTCATCATTGAAATCTGTATCATACATATCACATGAAAGGAAGAAAACAAGAG
AGAGGGAAGGTGGCTTTGGGAAATCTTGTCATCCTTTCTGTAGTTTTTCCGTTGTCGGTTGACTCTTTTTGCGGGGAAGT
TCAAACAAAAGGGGCGTTCGCACCATTTATTTATTTATTCATGGCAATC

>ucsf_hc.01_1.H88.00154
ATGCCAGAGAAACGCCGGGAGAGAGACTTGGCCGCTGGGCGCTGTCGCGGGCTCTCCGATGGGATGGAGACGGGTGACGT
AACGCCTTAACAGCTGTGTTGTGTTGTGTTGTGTGCCTGTCCAGCAGAGGGAGGACTTGTGTTGTGGTGTTGTTGCTTAT
TTCGATCTCTTGTTTGCCCGTCCTACTTCATCACCACCATCGTCCGTCATCATCATCATCATCTTCTTCTTCTTCTTATC
CTTTTTCTCCTCCTCCTTCTCACCTCAGCTAGCTGGTTATCCCATCTGACTTCTCCCCAACTCACTATCTCACCACGCTT
CATCCTGCTGGCCTCCTTCATCTCCTCCAACAGCCTCCCCTGAATACCTTCCAACTCTACTTCTCCTCAGTGGCCCTTTT
TTCACTTCTAATCTCAATCCTTGCATGCCCGTTCTCGCTCTCCTCTCGCGATTTTGAGCTACCTGCATACCAAAGAAGGG
TGGAAGACTAGAAAATCATGTCTGGTGCAGGCAAGCGTCGTCGCCGAGGCGGCGGCCGCACTCGTCCTAATAACGAAGGA
AATGGGAACGAAAACCCTCAGAGCACTGCTCAATTCGATGGCACGTCTGGGCCAGGAGGTGCTGGTCAGCGCGCTGGCGT
GAACTCTCCTCCAAGGTTGCCACGCGCTGGGTCACCGCCATCTCGTGGTAGGAGCCCAGCTCCAGCAACTCCAACTATTG
GAAGTATCGGCCAGGTTATGCAGGGTTCGAATCTTCCTCTGCGAGACCCTGCTCGGGATCCAGAGAGGGCCTCGAGAATC
ACAGATATGTGTCGAAATATCGACCTGCCAGCGGATGCCTATCTGCTAAATCCAGAATTTTTCGCGCGGAAGGACCTTGC
TAAACGCCCCGGCTACAATGCCACTGGCAAGGAGATCACGGTCGCCGTTAACTCTTACCCTATCACTCAATTCCCGACAA
AATCGGTATACCAATATGATGTACACATCGGCAATGGTGCAGAAAAGCGGGCCATAGTTCAAAAAGTGTGGAACTCACGA
GCAAGAAAGGCCACAGTTGGAGCGAAATTCATTTTTGATGGGAATAAGCTGGCATGGTCTCTCGTTCGGCTGCCCAGCGA
CGTCAATGTAATGGTTGACCTAGACGCCGAGCAGGGCCGATCTGGGTCAAAAACTCCAAATATATTTCGCTTAGTGGTCC
GTCCGACAAAGAAAGTTAACCTGGCCGTTATCGAGGAATATATTCGTGGGAATGGTAGTATGTCAAAGGAAGTGTTGGAA
GGGCTGAGTTGTCTCGACCATATTTTGCGCGAAACCCCAAGCGGCAAATTCATTGCGATCAAACGCTCCTTCTTTAGCGA
GCAAAACCCAAAGGCGTCCGTTGGAGGCGGGGTTTTTGCCTATAAAGGCATCTACCAGGCAATTCGTGTGGTCAACCCCG
GCCGACTGGCCCTGAATGTGGATGTTTCGAACTCATGCTTTTGGGCGCTCATTTCTCTGTTGAGTGCAGCAATTGAAGTC
CTGGAGCTTCGAGATGTCCAGCAGCTTATTAGCTGGACCAGGCCGGTTGATGATGGACATGGAGGCCGCGCGCCATCCCC
TAAATTTCATCAATTGAGCCGTTTCCATAAGCTTGCTGTTAAGGCTTCGTACAAGGGCTGCCCTTGCCCGGACAGGGAAT
GGGTCATCAAGGAATTCCTTCAAGCAAATGCGAAGGAATATACAATTGACGTGACTGACAGGGCGACTGGTCAAGTTCGC
ACAATGAGCATTTTCGACTACTTCCGCTCACGATACAACGTTGTTCTTAGCTACTGGGAACTTCCCCTTGTGCAAATGAC
CAAGAAGGGAGTGGTTTACCCCATGGAGGTTTTGGCAATCCATCGCCCTCAAAAATTCCCATTTAAGCTCAATGAGCTCC
AGACCGCATCCATGATCAAATTCGCAGTCACTCGTCCAAGCGAACGACGCAGAGCCGTTGAGGAATCGAAAGCAAATCTT
GCGCATGCTACTGACCAGGTTCTCATCGACTTTGGTTTGAAGGTTTCCGAGTCCATGATGACCACCAAAGCCCGTCTACT
CCCTAATCCGGAGATACTCTTTGGCGGCAATCAGCGCGTTAATCCAGGTACTGCGGGCAGATGGGATCTTCGTGGGAAGA
AGTTTTACGCTAAAAATTCAAAGCCATTAACTTCTTGGGGTGTGGGGGTCTTCCGCAGTCGTCATGTAAACCAGGCGGAC
GTTGAAAGATTCGTTGATGCCTTTGTCCGCGCATATCAAGGCCATGGTGGTGCCATTGCCAGCCCACGGCCATTCATTGG
TGAGGTGGAGGCAGATCCTGCGAAGGCGGCATATAGCTTGTTTCATTCCACAGGGAACAAGTTTAACCAGCGCCCAGAGC
TCCTCATTTTTATTGTCATGGATAAAAATGCGTTCCACTATACTAGGGTCAAGAAATCCTGTGACTGCCGCTTTGGTGTT
CCATCTCAAGTTTTGCAGGCCTCTCAAGTCGCGAAATGCAACGGGCAGTATATTTCAAATGTCCTTATGAAGGTCAATGC
GAAACTTGGAGGCACTACTGCTCGGATTTCATCGAAGATTACCAAAGGGCTGCCTCCATACACCATGATTATCGGAGCTG
ATATTTCCCACTCCTCCCCGGGGAGTGTTGCGCCATCCATGGCTGCAATGACAGTTTCTATGGATCAATTTGGTGGTCGG
TATACGGCAGCATGCGAAACTAATGGCGATCATGTTGAGATGATTAGCCAGGCTAACATCAAGTCAATGCTCTCCCCACT
CTTCCGTGAGTGGTCTGCAACAATTGGACAGGGAAGGATTCCCCAGAATATCTACTATTTCCGCGATGGAGTATCGGATG
GTGAATTCCAACAGGTCCTGCAGCAGGAAATACCATTTATCAAGTCCCTCTTGAAGGAATTCAATAAGGGTGTGGAATGG
GGCGGGAAGGTGACTGTTGTGGTGGCCTCAAAGCGCCACCATATTCGAGCTTTTCCTCAACCGGGGGATAGAAATGCCGC
AGATAAGAATGGTAACGCTCTGCCAGGGACCTTGATTGAGAGGGACGTGACGAGTCCTCATGGATGGGATTTCTTTTTGT
GGTCACATATTGCTTTGCAGGGCACCTCCCGCCCCGTCCACTATCATGTCCTTGTGGATGAGATGAACCACGGGCCGAAA
GATTTGGAAAATATGATATACGAGCATTGTTACCAATACATGCGATCGACTACTTCTGTATCGCTCTTCCCCGCGGTGTA
TTATGCCCATTTGGCATCCAACCGGGCTCGTGCCCATGAAAATATCCCTGCAAGTTCGGGTCCCCGCTCTGGGCCTCAGG
TCAAACAGGGCCAAAACCCACCCCCTGCGGAGCCTCCAAGATCCGAAGGAAGGCAGCTGCTTCCAATCGGCGAGGGAGAT
CGTTTGGCACTAAAGATGTGGTATATCTGAACGGTATTTACCACTTCGTTTTGTGATGAATGTTGCCTGGTTGGTTTTTG
GTTTTGCTTTCTATTTTGAAAGAAAAGTTTCCCCTAGGAAATTTTAACGGTGGATCTTTGAATCCAAGGCTAAGGAGAGA
ACCTTGATTTTTTCTTGACTGAGGAGAATGTCCTTACAGTGTGGGGAAGCAGAGTTAGGCATGGCTGCAGGACTTTTTAT
TTTGCTACAACACATAAATACCAGCGGACTTGGCAACGTTGCCTGAGGGGAATCGGAGTAGTTTTCGGCAATTACGTCTC
CATTTTTCTTTTACTGCAGGTAGATATTTCCATTATCGGTAGC

>ucsf_hc.01_1.H88.00155
TGAAGGAATACAGTCCAGGGATGGGACAGGAGACGGCAAGAAACCTGAAGTAGATTTCGTCCATAGGATTGCTGCCTTGG
TCCAGGCTCTTCTCTGATATTTCGAAGAAGTAAAAATTATCCCTAGCGCTAAATTGGTCGCTCGAACCCAACTCTAAACG
CCAGAGATCATTCAAGATCAGCTAATTGAAGAGTTCGGCTCACTGAAAAGCTGACCGCGTAGGGAGTGTTCCCTTTGGGT
TTTTGCATAGCTTTTACTACTATTCTTTATGTCGGTCCCTGCAAAAAGATCTCACGATGGTGGGGTAGATAAATCATCAA
AGAAGACCAAGAAATCAAATCTCTGGTTCAACAAGAGCAACACACGGCAATGGAGCTACAGGCGTGTTATTGAGAGAGGC
GATGCGGGAATGTTTGTCACGTCCAACCGGGGAAAGGAGGCGAAATGCGTGTCCGAGATCATAGACTTACTCTACCAAGA
CCTTGAAGGCCAAAGCCTTCGAGTTAAAACAACAAATCGTGGAGAATCATCTACTTCGGATGCGGATTGTACACAACAAG
TAGAGAAGGAAGATGACGATATCGAGGCCCAAATTCGCAAAGAAATAGATGACATGAAACCAAATAAGAGCACCAAAAAA
GACAGCAATACTTTCCAAGCAGTGAAACTGGACATACCTTGCCTCTCCTTCATAAAAATCGACAAAACGCTCGATCCGGT
CCAAATTGCCCATCGCCTCTGCATAGACGCGTCGGAAGATCCAGCCAAAAAGCGCAGCCGTTGGATCCAGCGAATAACGC
CCGTAACACTAACGCAGAAGGTCCTCGGGGGTGGCCTTGAGCAATTATCGCGCGAGGTTCTGAAACCACACTTCCACTCT
GGCGGGCCGTCGAAAAAGTACGCCATCCGCACCTCGATAAGGAACAACACAGAATGGACCCGCGACACCGTGATCCCTCT
CGTAGCCAAAGCCGTCGGACCCGGCCACTCGGTCAATTTGAAAAGCTACGACGCGCTGATCCTGGTGGATATTATCCAGA
ATATATGCGGCATGAGCGTCGTCGGCCCAGACTACGATGCCCTGAAAAGATACAACCTCGCCGAAATATACAATCCAACC
CCCAACCCCAAGCCTGCACACGCATCCACATCCGCACCTGCCGTTAGAGAAGAAAAGAGCAATACCCCTAGTGGCGGTGA
CGCAGACGATGACGCCGACGCGCGGGCTTCGGCTTCGGTAAATGGCGCCGCCGCCGCAGCAGCAGCAGCAGCAGGAGGAG
GAGGAGGAGGAGGAGGAGGAGGAGGAGAGGAGGAGGAATGAGTGGGAGAGCAAACATTCTATGATACACTGATTCCTTTC
CTTGAACGGACAAACCCCACTTTCCTTCCGCCCCTTGGGCAGTTAGCATATATCATACTGCTGGCTATTATATACCGGTG
TGGGAACGAGTGAGAGCGGAGGTAATAGTTGATACGCTTGGAGCAGACGGAAAATGTAGAAATCTTTATTTGATACCTCG
AAAACGGAATGTATCATTTAGAAAACCTGAAGTCAAATAGATAGAAATGCAAAAAAGA

>ucsf_hc.01_1.H88.00156
CCAACTCGCCAGGAAACCATGTTTGTCTCGATGTCAGCGTCCCGGCCATCCCAGCTTACGGTGCAGGAATGGCAGCCTCT
GCTTTCTACTTAAAGTTGGTTCCAGCCCCTCATCTGGATTCCTCTATCCCACACGGCTGCCATTGCTGCCATTTTCCGTT
CAGTTTGGTCTATTCCCCCATCAACAAGTCCGTTACATCTACATCCATCGATTAGAGCTATAATGGCAACCGAAATTCCA
AGCAAGGAACTTAAATCCCCTGTCGACATTGCCCACTACCTGTTCACGCGGCTCCATCAGGTCGGAATTCGAGCTGTCCA
TGGCCTTCCGGGTGACTACAACTTAGTGGCGTTGGACTATCTGCCGAATTGCGGTCTCCAGTGGGTTGGGAATTGCAATG
AGTTAAACGCTGGATACGCTGCGGATGGCTACGCACGCGTGAATGGAATGGGAGCACTCGTCACGACCTTCGGGGTCGGA
GAGCTCTCCGCGCTGAATGCCGTCGCAGGGTCTTATTCCGAGTTCGTCCCCGTTGTGCACATCGTGGGCCAACCCAGTAC
AGCTTCGCAGCGTGACGGCATGTTGCTTCATCACACATTGGCCAACGGGGATTTCAATGTCTTCGCTAACATGAGCGCCA
ACATTTCATGCTACGTCGCCAAGTTGAATGATCCACATGAAGCTGCTGCCCTGATCGACAGCGCCATAAGGGAGTGTTGG
ATTCGAAGTCGGCCAGTATATATCACTTTGCCTACTGACATGACGAAGAAGAAAGTGGAAGGAGAGCGTCTGAAGACGCC
GATTGACCTGAAACGCCCAGAAAACGAGGTGGAAAAGGAGGAATACGTCGTGGACATTGTTTTGAAATATCTTCATGCGG
CGAAATCGCCAGTCATTCTGGTAGACGCTTGCGCCATCCGGCACCGTGTCCTTGACGAAGTACAAGACCTCGTCATAAAA
TCCGGTCTGCCGACTTTCGTCACACCAATGGGAAAGAGTGCCATTGATGAAACACTTCCGAACTACGGCGGTGTCTATGC
CGGCAATGGTTCAAACCCAGGGGTCAAAGAACGCGTTGAGTCGTCTGATCTGATCCTCAACATTGGCGCCATCAAGTCAG
ACTTCAACACGGCTGGATTTACGTATCGTATCGGTCGTATGAACTCAATTGATTTCCATAGCAACTTCGTTGCCGTTCGC
TACTCCGAATACCCAAATGTCCACATGAAGGGCGTTCTTCGCAAAGTGGTCGACCGTATGGGGCAGTTAAATGTAACTCC
GGGTCCCCGCGTCATAAACCAGCCACCAAAACAGGAACCTAGTGAAACATCCGCTATATCCCATGCCTGGTTCTGGCCTA
CAGTTGGGCAATGGCTCAGAGAGAAAGACATCATCATAACTGAAACAGGCACTGCCAACTTCGGCATCTGGGAGACAAGG
TTCCCCAAAGGAGTCACTGCCCTGAGCCAGGTTCTGTGGGGCAGTATTGGCTATGCCCTCGGTGCCTGTCAAGGTGCTGC
GCTTGCGGCGAAGCTGGGGAACCAAGACCGACGAACCGTACTCTTTATCGGGGATGGCAGCTTTCAGCTAACGGCACAGG
AATTGAGCACCATGATCCGGCATAACCTAACGCCTATCATCTTCGTAATTTGCAACGACGGCTACACCATCGAACGATGC
ATTCACGGTTGGGATGCGTCCTACAACGACATCCAGCCCTGGAAATTCGGCGATCTCGTTCCAGCATTCGGGGCCAAGTC
GAGCACTTTTAAAACGCATACCATCAAGACAAAGAAGGAATTAGTAGACCTATTTGCGGATGAGAGCTTTTCCTCTGCTA
AGTCTTTACAGCTTATCGAGCTACATATCCCCAAGACGGACACACCAGCAGCACTAAGGTTGACCGCCGAAGCGGCATCA
AAGACCAACGCCGAGCACGAGTAAGAAAGCGAGGCTTTTGTTTCTTCTTCTTCTTCTTCTTCTTCTTCTGCCATCACTCC
CCTCTTCTTCCGTTCCCAGCTTCAATTTATGGCTTTCCAAATTGCTACAAGTTAGGACATTGGTGAAATAATAATAATAA
TAATAATACAATACAAATCAATACAAGGACAAGTTTCTCCAAAGCATTCATTCGTTCAGCAGCAAGGAACCAAGGAACCA
AGGAACCCCATTTCTCACGATGTCGTAGGTAGCCGTAGAATGGCTGACTGACTGGCTGGCTGGAGCAAATCCGAAACTTA
AGTTAATTTCGTTTGGTATGTAACTATTTGTCACTCTGCCCGGCATCGGCATTACTTTAACCAAGTTAGCTAACCAGTCC
CTGCCCCAATCAATGGAAACCCAACCAACCCACCAAGAAGACAACGGGAGCGAAGGACCCGCGACAATAAGTACACTTCC
CCCAAAACAGCCCCATGGCGGCAAAACTATGTTGTCACCACCGGCTTGTCACCAGCTTGTCACCGCAGACAATCCATTCG
TCCACAACAACCGCGCCATCAGGGCTGCGGGGGGGAGGGTGTTGTTCTAGATCAAACACAGCAACAACGCAACAACGCCG
ACTTCTTAACTACAGTAGTTAGTCTTTAGTCTCTAGCACTTCCTTTCCAACCGTCGCGCTCCAATAGATAGTTACACCAG
CAGTCTCCAGCTCTTGTTTCTTTTTTCTTTTTTTTTTTCGGGGAGGAGAAGAAGCAGACAGCGGATGCAGGCACCAAGCC
AGTTTTTGCTCTGGAATAGCGCTTGGCGTGTTGCGTGTGCGGGGCCCGCTTGATTGATTGATTGATTGATTGATTACAGC
GTAATTGCTGCTGATTCCAACGCCCAACGGCCAACGCAAATTCGACGTAACTACATACCGTACGGGTTCTTTTCTTTTCT
TTTCTTTTCTTTTCTTTCTTTCTTTCTTTTCGTATTCCACCGCAGACGAGCTGCG

>ucsf_hc.01_1.H88.00157
GCTTGGAGTGAGGGGGTTGGAGAACATTTTGTCGTGTGAGTTGGAGGTTGGAGGTTGGAGGTTGGAGAGCGGAGATTGGA
GAGCAAGAGCGCAGAGCAAGAGCTGGTGAGGGATTATGTATGGATGGATGGGCTGTGCTGTGAAATGGATATATACATAT
CGATGTATACTGACTGACTAACTAAACGGTCTATACTAGGAGTTGGAGTTGGAGTTGCATCAGATAACGTGGAGTGCAAG
GATAAGCTAACTTAGTTCGATTGGGTATTTAATATGGTTTGCACAGTATGTGTATGTATAGGTATATGTACAGCTATATT
TTTGTCTATGTTGTTATCGCAAGTAGAGGGAAAAGCCGAAAAAATTGATAAAGGGGAAAAAAGTAAATAACGTGAAGAAG
AAGAAGAAGAAGACGAGAGAATAGAAGATAGGATTTGCCAAAGGTTTAAAAATTGGCAAGATATAAAAGCTCGAAAACGA
AAGGACCCCTGCAGGACTACGAACCATGGCCAGGACCAGAAATAGATACTATTCTATCAACAGACATCAATAGAAAAAAG
GAAAACACGAAAAAAAGTCGTTGCAAGATTTAGGAACAGAACGGAGTGGAGAGAAAACGGAAAAAGATTTCCATCAGGGA
CCGATGGAATGCTCCCACGCCGTCGCGACATCATTCGTC

>ucsf_hc.01_1.H88.00158
CGAATTCCGAGCTGGCCCTCGCCCTCGCCCTCGCTTACCACACAGCTGTTCTCACTCAACTCGCTAGTTGGTTGGAGTGG
ACTATTTCTATCCAACCCGCCTCCCTTTTTCTTCTTCTCTCCCGTTTTTGCTTCCTTTTTCTCTCCATCCAGCCTGCCCG
CTTTTCCGCCTTCTCCGCCGCCGAGCTCCCTCTGATCTCCGAGGACCCCCTTTCCCTTCTCGGCTGGCCAGTTCCGCGGC
CCACCGAGACACACCGAAACCACCGAACAACCCCCACGTCCGGACAGTCCGTCGCCCAGTCCCCAGGATAGCACTCATCC
ACCGCTGCTTTCTACCATCCCTCGTATCCGTGAATTCTTGCTTGTCCCGGCGACATCGTGCACTGCCAGCGACTGGCAAC
CCGCTGGCCAGCTTGGAGACTAGCATGTCCCGGCTCGACACCACCACCACCACCACCACCACCACCACCACCAGCAGTGA
ACGACGGCGACCATCTCCATCTCCATCCCTACCTCCCTCACACTCCCTTCGACTCGATATTCGCTACGTTCCGATGTGAC
TTGTGCAGACTGAGACAAAGAGTGTGTCAATTCCCCACCATGACGAGCCCTCAGGATAGCGCCACGGCTCCCGGTGTTGC
TGGTTCTGGTGCTGGTTCTGGTTCTGGTTCTGAGAAGGGCCAGCAGCCGCCCGACGAGGCCCATGACGCGCTGGATTGGC
GCGGCTCGAACAATCACTCGGACGAAGAGACCCCTCCAGATGTGAAGAGCCCGGGTTCGGACACTGTACAGCCGAAGGCG
CCGCCACTGCAGAAGCGACGGAGGGTGACCAGGGCTTGCGATGAGTGTCGACGGAAGAAGATCAAGTGCGACGGCAAGCA
GCCGTGTACCCATTGCACGGTTTACAGCTACGACTGCACCTATGATCAGCCTTCGAACCGCCGGCGAAATCCTGCCCCGC
AGTATATCGAAGCACTCGAGAACCGGGTGCACAAAGCGGAGGCCATTCTCCGCACCGTCATCCCCGATCTTGACATCAAC
GACCCTCGCTTCGATACCGTTGGCCAGGAAGAGCTGGTGGCGCGGATCAGAGACCGGTTGAAGATCTCCGACGACGCTGA
CTCGTCGGGACAGCAGCCAGCGGGCCACGAGCGGGGTGAGGAATCGCTTCTGGAATCGATGGTCGATAATACGGGCCTGC
TTGATGTTGACGACCAAGGCCACTGGGATTACCATGGCCACTCGTCCGGGTTGATATTCATGCGCCGTCTGCGGAAACAG
TTTGGCAACCTTCCCGACCCTCGACCCGAGGACCGGCCGACCACCAAGTTCCAGAACATCTCCCACATCCTCGAGGGCGC
GAAATCGTCCTCGGAATCCCCAATTGACTCCCATCTGTCCCCGCTTCATGACCTGCCGGACAGAGACGTTGCCCGCAAAC
TCTGTATGAATACCCTCGAGGATGCCTGCTGTATCATGCCGTTGCTGCACATGCCCAGCTTCTATGTCATGTTCGATCGA
ATATATGATACCCCGCCGGAGAATTTCTCCAACGAGGAGAACAGTTTCTTGCCCTTGCTATATCTTGTCCTCGCCGTGGG
CTGTCTCTTTAGAGGGGTTGGCGATTCTACATTCGATAAGTCGGGTTACGAGAGCGCAACGGATCAAGGGTTTCGATATT
TCAAAGCGGGGCGGCAGCTTCTTGACATCACTGAATGCCGTGACCTCACCTCTCTGCAAACCGTCTGCTTCATGATCCTA
TTCCTCCAGTCGTCAGCAAATATCAGCACTTGCTACTCCTACATTGGCATTGCGCTGCGTGCGTCGCTTCGCCTTGGACT
CCATCGATCCGTCTCGGCCAATTTTAACCCTATCGAGCTAGAAACTCGCAAAAGGGTATTCTGGGTGGTGCGCAAGATGG
ATGTCCACGTCAGTACAATCCTTGGTCTGCCATCCATGCTCAGCGAGGACGACATCGATCAAGAATACCCGCAAGCCATC
GATGATGAGTTCATCACCGCGGAGAGGATTCTACCAGCCCCGCTGAACCATATCACTCTGATGGCCGGGGTGAACGCCCA
CATCCGTCTGGGTCGCATTGTCATGAAAGTGCTGAAGTATATCTACCCGATTAAAATTGCAAATCAGAGCGCGAACCATA
CGTACATGGTGAGCCACTCGAAAATTCGCGAACTCGAGCGTGATTTGCAGGCGTGGCATGAGGATCTCCCCGATTCATTC
AGACCCGGGGGGGATGCCCCTCCGCATATCGAAAGGGTAAGGCAATTACTTCGGATAGGTTATGCCCACGTGCAGATGGT
GATGTATCGGCCATTCCTCCATTATGTCACCGGCAACTCCCAAGAGCGGAAAATTGACAAACGGTCCTTTGCATGTGCGG
CTGCCTGTGTGAGTGTGGCGCGCAATGTCGTTCACATTACTGCTGGGATGAAAGAGAAAAAGCTTCTCAACGGCTCCTAC
TGGTTCACGATGTACACGACGTATTTTGCGGTTTTATCGCTCCTCTTTTTCATCCTTGAAAACCCCGAGTCGGCTACTGT
CAAGGATGGCATTTTGAAAGATGCGCTCGAGGGCAAGAATGCGCTTGCCGGACTTGCTAAGAATAGCATGGCTGCAGATC
GCTGTGCTCAGAGCTTAAATTCTATTTTCAAACACCTGCCGGAGAAATTGCAAAATCGACGAAACACCCCGACGCCCTTG
AATAGGAAGCGTGCTCAACCTACACCACCACCAGCATCGAAAACCAAGGGAACAATGACTCCGCCACACTCTAGCTCTGC
TACTCCATCGGAAAATATGGTCGTGCAGCCTCCCCAAAGATCAAAAACATTCCCTGTTCATCTTGTGTCGAAGCAAGTGG
GCCAAGCAAAGATTCAGACTGTGGGGGCCAGTGTTGACGATAATCATCATTTTCAGGCCGCACGCTCGTGGAGGGTGAAT
GAGCAGTCCCCTCTTGGTCTGTCTCAGGCTACTCCATCATCTGTTAATGATGAGGATATGCTTCGAAGTTCGTTGACGCC
GTCGCCGTCGCCAATCTCTGTCTCGCAGCAATCGCTTTTACCCGCTAATCTCCAGCAGCAGAATTATCAGCAACAGCAAC
AGCAACAACAAGAACAACAAGAACAGCCACCTTCGGTGTCATCGTCTGTGAAACAGGACACTTCATTTTCTCCTCCCTTG
GATAGTATGGCCTATATACCGGATCTGATGCCTATGATGTTCCCCTCCGACGACCCGTTCGCCTATCCCACTCAACCCAT
GTCGACGCTTGAAAACAATCATTTCAAAGGCGAATCCAACATCGCGGGAGCGCAGTTTGGATTCACATCGTCCTCGTCCT
CTGCAGATCCAACATCAGCGTCTACTCCAATTCTAGACCCGTTCCACGGCTTCCAGTCCTTCAGCAGCAATAACAACCAG
GATACGTCCGGTAGCACCGCCTCCTCATTACCACCCCATCTGAAACAGTTCCCCCAGCTTTCCACCCTTGGCGACCCAAT
GGCATCCGCATCATCGTCTACGTCACCCGGAGGCCTCTTACAAAGTCCCGATCTCATCTCGATGTCGGATGAGTCTTTCT
TCTGGCAGGACCTAAAATCACACCAGCTGTCACAACCTCAGCATCCATCATCCCAGCAGCAGCAACAGCAGCAGCAGCAT
CATCCACATGACAGCCGTGACCACCATATGTCAGGAACCCCCGGATTCGGCATGGGGATGGGGATGGGGATGGGAGTGGC
TGGTTTCGGCGGCCTCGGAATGGGCATGGGGATGAATATGGGAGTTGATTTGGATGATATACTGGGCAATATAACTGCTG
GCGCGGCCAACGATGCTGCTGATGGCGTAGGTACCGCGGGGCCAGAGGGGAATATCGAGTGGAGCCAGTGGACGGACACG
GGATTATGACAGCAGGGGGAGTTGACCAAGATAAAGAACGAATAAAGAAATGAAAAGAAATAATCAATCCCGCAGGTATG
TACCTTTTTTTTACGCCTTTCAACAAAGCCGGGGTTTGGTTTGTTTTTGTATAGAGAAATAACGACTTCCAATTTTCCCC
ATCATCTCCGTTGTTGGCGTCCATGCATGCATGATAAAACCAGAAGTGAAGTTTTTTCTTTTTTTCCATTTTCCACATTN
NNNNNNNNNNNNNNNNNNNNNNNNNNNNNNNNNNNNNNNNNNNNNNNNNNNNNNNNNNNNNNNNNNNNNNNNNNNNNNNN
NNNNNNNNNNNNNNNNNNNCCGTATTTTACTATCATTCTGGTTCTAGGCCTTTCTTGCTATCATTTTGCATTTATGACGT
GATGATGACGAATGATGTCGCGACGGCGTGGGAGCATTCCATCGGTCCCTGATGGAAATCTTTTTCCGTTTTCTCTCCAC
TCCGTTCTGTTCCTAAATCTTGCAACGACTTTTTTTCGTGTTTTCCTTTTTTCTATTGATGTCTGTTGATAGAATAGTAT
CTATTTCTGGTCCTGGCCATGGTTCGTAGTCCTGCAGGGGTCCTTTCGTTTTCGAGCTTTTATATCTTGCCAATTTTTAA
ACCTTTGGCAAATCCTATCTTCTATTCTCTCGTCTTCTTCTTCTTCTTCTTCACGTTATTTACTTTTTTCCCCTTTATCA
ATTTTTTCGGCTTTTCCCTCTACTTGCGATAACAACATAGACAAAAATATAGCTGTACATATACCTATACATACACATAC
TGTGCAAACCATATTAAATACCCA

>ucsf_hc.01_1.H88.00159
CCTACAGGAACTCGCGGGTTGGGGCCATGGGGCACACTTAGTATACATCTTCATCTTCACCGTTGATACTGGTTAACGGC
CTGCGAACACTTCTTGGTTTTTGGGGCAATACACGTATGGACATCACCATATGCTGTCGAGAATTCTTGCCTCTGCCTCT
GCCTCCAATTCGGATACGTCCTTGATTTGGAGATGGCAGATCCAATGTTCCACAACTCTGTACTGTACTGTCTGTACTGT
AGAAGACAACCAGCCATCAATTCTTCTTCTTGATCTCCTGAAAAAGGAACCCCATCATCCACCAGACGAACGGTTGCCGC
GCGTCTCCCACCAGACCGACCCCCAGAAATGGAATGTATCTGGCGGAGGAGTAAAGATTCTCCCCCCTCTCCCTCCCCGG
CGAATGGCCACTCAACCTAATCCCCATCCATATACCCAGCGGAGAAGCTGTGTGCAGAGGCGGGCATTTGTCATCGATGA
AGGCAAGGCACACAAAGTCTCGCGTGTGAGCCGCAACCGCTGCCCGTCCCGCGCACAACACACACCTTCCTTCCTCCCTT
GCCTTTATCGACTCTGGATATGAGCATATCCGGGCAAGAAATACCTTGGCCCATGGATAGAGAGATAAGTCCATGGCATG
CGGGTGATCGACGCCGGGGAGGACGGCGCCCAATCCAATCCAATGTCCTTCCCCCACCCTGTGGACCGCCAGGGAAAAAA
AAAAAAAAAAAAAAAAAAAAAAAGAATCCAAATCCCGAGCAGCGCTAGCAGGGGCACGCGTGGCTGCGAGCAAAGCCAAT
CAGCGGCGGGGAGCGACATGTTGTCCAGCACTCACACTCAAGCAGCGAGCCTGAACCTCCATATATAGCCTAGCTAGGAG
AGGCACCGCAGTAAAATTCTCCGGTGTGGATTTTGAG

>ucsf_hc.01_1.H88.00160
GACTGGCCTCTGCATTGAATTGCGAAAACTATCCGATGCGCTGGCCCCTCGGCGCGGCAGCCGATGATGGGGTGAATTTG
GTGAAGAAGGTTGACTACTTGTTTGGAATCCGTTCTTTGTTGGTCCCAAATGCCCGGTTTGCAACTACTTATTAGTGGCC
TGGACCCCAGCCCCTCAACCTCTTCTTTGGCTTTTTTGCTATCTTATTTTTCTGGCGAGCAACATTCCCCATTTGTAGCT
TCTTTTTTTTTTTCCTTTTGTTTCGTTTCTTTTCTTTTTGCGAAAGCTTTTGAGTTTTTGGGACCTCAGCTCTCACCTTG
GCAGGGCGTATCCTTTTTGGTATAGGTACTAGTATCATTTATTGTCTACAGCGTTTTACAGGCCAGACTAAATTTCACGT
TCGGTATTACAATCCACGCTCCAGTAGCTGTTGACTCTGGATACTCCGTCTGGATGGCTACCTCGAATCCTGAAAGTAGG
AAAACCCGGTCTTCGAGCCAGTTTCCAGAAGTCGACGACCAGGCTACCGAAGAAACCGGTAGTAGCTATGGAGATAATGG
ATCCATTTCCAGCGATGCAGAAAAGTATCTCGGGAGAATGGAGAACAACAGAAGATACCATCTATACCGGGAAGGCTCCT
ATCTCTTACCCAACGATGACAAAGAGAATGAACGGCTAGATATCCACCACGCGCTGGTGATGACTATCATGGATGACAGA
CTGTTTCTCGCGCCCGTTAAAAACCCCACGAAGGTCATTGATCTCTGCACTGGCTCCGGCATTTGGGCAGTGGAATTTGC
GGACATGTTTCCCGAATGCGAAGTGATTGGAAACGACCTCTCACCAACCCAGCCCTCACTAGTGCCACCAAACTTGCAAT
TCATCGTTGACGACGTCGAAGCGGATTGGCTGTATGAAGACACCCCGTTTGACCTCATCCACGCTCGTTATCTGGCTGAA
TCCATCCGAGATATGCCCCGATTACTGGAGCAGGCCTACAACTGCACGAAACCTGGGGGATGGGTCGAATTCCATGATTG
GGACACGCATCCTTACTCCGTCGACGGATCGTTAACGGGCACGGACCTCGAGCATTACTATAACGTGGTCCTGGCCGCAT
TTATCAAGCAGGGGTATTACACGCAGCCCGGAAAGCATCTTGAACAGTGGATTACCGATGCTGGCTTTGTAAATATCCAT
GTCAAGAAGTATCGGGTTCCGCTGGGGACGTGGGCAAAGGGAGGGAAAAATAAACGAATGGGCGCGTATAATCTCATGCA
GTTCGTCGAGGCCATCGAGGGGGGAGCCATGGCGGTGATGACGCGATACGAAGGGTGGGCGCCGCAGGAAGTCCAGATCC
TGACGTCCAAAGCTCGCAGCGATGCCAGGAGACCCGATGTGCATGTCCTGTTCGATTTGTATGCAGTGTGGGGCCAGAAG
CCCGAGAGTTGACAAATCCCCGTTATTCAGGAATGGAAATCATTGCAATTTCCAATCAATTCAAACTTTTACTTTTCATT
TCATTTTTTCATTTCATCCTTTTTTTCACCTTTCTGTTTGTCCGGAGTAATAATACTGTTCATAATACTGTTCGAAATGA
TTTTGCGGGAGTACAGAGAGCAGTGGAAACCCCAATTCAGCTGAATGGTTCCGGGGGGATTATGAACCAGCGCACACACA
CACACCCGCACACACATACATACATGTATATAATAGATATACCTATTTGCGGGAAGTTCGAATCAAATCTATTATTATTC
GGTCT

>ucsf_hc.01_1.H88.00161
GGCCACCGCATCACCGCATCTCCACAGGCGACCAAGCTGTTGGGATCCCTCTGGTCAGCCCATAATAATTTCCACATGAA
AATTCCAAATTTTAGGGCGAAGATGGTATAGTTTTAGACAGGGTAGTTCCCATGCGCTTGCGTCCTTTGACTCCTCGTCT
CAATTATTGGCCATACGAGGTGTGCGGGATAAGTCTGGCACTATGTGATATGTATTGAATCGCGGGAAGCAGGTTAGCTG
AGTCTGCAATCGTAGGCCTCGAACAATAATACCATGCATTCACTTCAAGTTCTGACATTGCTATTTCACTCGCCGTTGGT
GCCAGAAACTGCTTCAAATTCGGCCCGAATCATCTCGTTGTTCAAGCGTTTGTCGAGGTTATCAAGGAGTTTCCAGCAGC
CATCTGCTCTCCCACGCAGCGTACGAAGTACTGGTAGTTCACACGATATGGAATCATCCCGAGAGGAGAAAAATCGACAG
AGCTCTTCACCCCTCCCTAGTCCATATTCGCGATTTATAAATATCTGGATGCCAGTTCAACACGGTCGTTTTGTAATGGA
GGACCTCTTCATCAAAGCGATCCCAATCCCATGGAACAGTTGCAGCTCCCAAACACCC

>ucsf_hc.01_1.H88.00162
TGCACTGGCTACCAGGCCATGGGCCAGAATCAAATCCGGCGTGATGTTGGAACCCGATATTAACCCGCGACTAGGCATTG
TCCGACCGGCTGCCTTAGTTAGCCTCCAGGAGGCAGCGTCCAGCCTTACGCCCAAGATGCGAAAAATTCGAGACAGAGGC
AACGGACATCCGTTGCTTTGTGTGTTTACTCTCTCACATACAGGATAACCCTTCCAGCAATTCATCCAGTGTGATAAGAT
AGGGTCTGTCTGCAATTGAGATATGTCAGCTTTGTCTTAAGTCGTTACAGCACAACATATAACCCGAAATTCGAGATTCG
CACTTTTCCTCTACCTTTTTTTTCTATGAATGCCTGTACGCGCTTCTGCCATGGTGTGTGAAGTGCACTGTTTCATGCAA
CGTTGGTCGGAATCTCAGTCATTGCAAGACCTGAGTTTGAAGGGCCCTGGGATTCCGCAAACTGCCGCCGGACTGCATAA
ATTGAGCAGATAGAACCTAGACCGCACAGGGCCATTTATCCATTTTTGACATCCTACATAGGGTAGGCATATTCC

>ucsf_hc.01_1.H88.00163
CTTGGAGTGTCATACCTATCCGATCTCCATGGTCGACGGATGGTCATTTTCGTTGGCGGAATCCTGGGCACTCTAGGAGC
TTGTCTCCAAGGCGCAGCGTCTACAATTGCAATGTTAATTGTAGGGCGCTTTACCGCCGGAGTAGCCGTTGGGATAATGT
CTGCTACCATCCCTGTTTATTGCTCCGAAATCGCACCTCCTAGCATTCGAGGGTTGCTCGGTGGCATGCAACAGTGGATG
ATTGGATGGGGCTTCTTCATTGCGCAATGGGTTGGCTTCGGCAGCTCCCATGCGAGGTACTCCTTCTCCTGGCGTTTCCC
TCTAAGCCTCCAAGCCTTTCCTGCTCTACTTCTTGTTGTTGGAGCCTTATTCCTCCCTGAATCACCGCGCTGGCTTATCG
AGCATGGCCAATCCCAGCGCGGATATGATACCCTCGTCCGATTACACTCAACCCGCGCACATTCCAATACCTCACTCATC
CAGCAGGAGTATAAACAAATATGCGAAACCATCTCCATCGAACAGCGCGAATCCTCGAAATCCTGGCGCGACATCCTTCT
CAAAAACCCAAGTTGGCGCCGCCGCATCCTCCTCGCAGCCGGAATCCAGGCCTTCACCCAATGCTCTGGTGTCAATGTAA
TCCAATTTTACGGCCCCCGCCTCTATGCGACACTGGGCTTCTCCACCTCACGTTCACTAATGATTATCGGTATCTCTGGT
GCCCTGGCACAGACTTGGAATACGCTGTGCCTATTCCTGCTCGACCAGGTCGGCCGGCGTAAACTACTCATCCCGTCCTT
ACTCGGCATGGGTGCAACACTATGTGTCGAAGCAACGCTATCACACTACTTCGACCCGGATAGTTCGACAAATGCGCACG
CCCTCCGCAGCGCCGTCGCTATGTACTTTGTCTTCTCGCTCTTTTTCACACCCCTCGGTGTGTTGTCGTGGATATACCCC
GCAGAGATCTTCAGCACGCCCATCCGGGCCCGTGGAACCTCCATCAGTACATTCGTCAACTGGTCATTCAATCTGTTGTT
TGCACAGTGTGCACCAATTGGACTGTCAAGGTTGGAATATCGATTCTTTTATTTCTTTATGGCGTTTAATTGGGTTGGAG
CAGCGATGGTTTGGTTGTGGTATCCGGAAACCGTAGGGAAAACGTTGGAGGAAGTGGAAGACGTGTTTAGAGATGGAAAT
TTGACATCGAGGGTGACTGGCGTGGCAAATGGGCTTACCCCTGGTAACAGCGATGGCGAGGAAGCCTCGGTGTCTCCCGC
TGGAGGACCTGTACAGGAGACGAAAGGAACCGCATAAATGGTGCCGTGGAAGGAGTGATTGATTGGATCATGGGCGTTTG
GGCGATGGCGATGGGATGCGGACCTCCAAAACGTGTATATTTCTTTCATGGTAAAAGTAATTACTTGGGGTTGACTGGAG
CGTAAATACCCCCTCCCTACTTTAAGAAACATCGTCGTGCACAACAACGCTATGAGCAGGGGAAGTGACGGAGGGTGCTA
AGGATATCTTATGAACCACTG

>ucsf_hc.01_1.H88.00164
GATATGGTTGTTGCTCTGTCGATGTTTCCCCTTCAGGTCCTTCTCTCCTGTTTCTTTCGTCACTCGTTTATGAAGTGACA
CTGCCAATCGTTTGATGATCTATGATCATATCCTATATACTTGATATTTTTAATTTAATTTAATTTCCCTGACCATCTTG
GTCTCCACCATTGGTCACAATGAAGGTTGCGTTTGGCTCTGCGTTGCTGTCGGCTTTTGCCTTGCAGCGTGCTTCCGCTA
CTTTCAACTTCCCCGGGTTTCCCGGGTTCCCAGGTTTCCCCGGGTTTCCAGGCTTCCCAGGCTTCCCAGGCTTCCCAGGT
TCCCCAGACCCTAATTATCCCGTTGAGCCAACACCTACGGATTATCCCGTTGAGCCTACACCCACAGATTATCCTGTCGA
GCCTACACCCACGGATTATCCCGTTGAGCCTACACCCACGGATTATCCTGTAGAGCCCACTCCGACAGATTATCCCGTTG
AGCCTACACCCACGGATTATCCCGTTGAGCCAACACCCACAGATTATCCTGTCGAGCCTACACCCACAGATTATCCTGTC
GAGCCTACACCCACAGATTATCCTGTCGAGCCTACACCCACAGATTATCCTGTCGAGCCTACACCCACAGATTATCCTGT
CGAGCCAACACCTACGGATTATCCTGTAGAGCCCACTCCAACAGATTATCCCGTTGAGCCTACACCCACAGATTATCCCG
TTGAGCCTACACCCACGGATTATCCCGTTGAGCCTACACCCACGGATTATCCTGTAGAGCCCACTCCGACAGATTATCCC
GTTGAGCCTACACCCACGGATTATCCCGTTGAGCCTACACCCACGGATTATCCCGTTGAGCCTACACCCACGGATTATCC
TGTAGAGCCCACTCCGACAGATTATCCCGTTGAGCCTACACCCACGGATTATCCCGTTGAGCCAACACCCACAGATTATC
CTGTCGAGCCTACACCCACAGATTATCCTGTCGAGCCAACACCAACGGATTATCCTGTCGAGCCCACTCCGACAGATTAT
CCCGTCAGCCCAGAACCTACTCCCACAGATTATCCTGTAGAGCCCACTCCAACAGATTATCCCGTTGAGCCAACACCTAC
GGATTATCCCGTTGAGCCTACACCCACAGATTATCCTGTAGAGCCAACACCTACGGATTATCCTGTAGAGCCCACTCCAA
CAGATTATCCCGTCAGCCCAGAACCTACTCCCACGGATTATCCCGTCGAGCCAACACCCACGGATTATCCCGTTGAGCCT
ACACCCACAGATTATCCTGTAGAGCCCACTCCGACAGATTATCCCGTCAGCCCAGAACCTACTCCCACGGATTATCCAGT
CGAGCCAACACCAACGGATTATCCTGTCGAGCCCACTCCGACAGATTATCCCATCAGCCCAGAACCGACTCCCACAGATT
ACCCTGTGACCCCCGAGCCTACACCCACGGATTATCCTGTCTCCCCCGCTCCTACCGATGCCACGGATTATCCTGTCTCC
CCTGCTCCTACCGATGCCACGGATTATCCTGTGAGCCCCGCTCCTACCGATGCCACGGATTATCCTGTGAGCCCTGCTCC
TACCGATGCCACGGATTATCCTGTCTCCCCTGCTCCTACCGATGCCACGGATTATCCTGTCTCCCCTGCTCCTACCGATG
CCACGGATTATCCTGTCTCCCCTGCTCCTACCGATGCTACGGATTATCCTGTCTCCCCTGCTCCTACCGATGCCACGGAT
TATCCTGTCTCCCCTGCTCCTACCGATGCCACGGATTATCCTGTGAGCCCCGCTCCTACCGATGCCACGGATTATCCTGT
CTCCCCTGCTCCTACCGATGCCACGGATTATCCTGTCTCCCCTGCTCCTACCGATGCTACGGATTATCCTGTCTCCCCTG
CTCCTACCGATGCCTATCCTGTGTCGACCATCACTGCAGCACCGAGTTACACTACCTCTACCATCTACACAACAATCTGT
GAGACAGTCACCAGTTGTCCTCCTTCAGTTGTATCATGCCCAGCTGGCGGATATCCTGTTGTTGTCACGAGGACCGTTGC
TATAGCAACAACGGTCTGTCCAGTAGAGGCAGAGGCAACAGCCCCCCCACAATCTACCTACACTACCTCCACCGTTTATA
CAACGACCTATGAGACTGTCACCAGCTGCCCTCCTTCTGTCCCATCATGCCCAGCTGGCGGATATTCCACTGTTATCACG
AAGACCATTCCTATCTCAACAACGGTCTACTTGGTGGAAACAGAACCAACAACTCCACCTAATCCGACCCTCCCAAATCA
AGGTTATGATACGGCTATCCCAGCTACTCCATATACCTTGAGCACTGCCATCTACCCAACTGCCACGGTTGGTTCTGAGT
CTCCCACGTACTCTGGAGCTGCAGAGCCATCGGCTAGAGGCTCGACAGCCTTTATTGCAGCCTTCCTGCTGCTCTCAGGC
TTAACGCAGCTCTAGATAATGATGGTAAGCGGAGAAATGAATGGCCTGACCATTACATTTCAGTGAATGTACTTAAAGCT
ACTGCACGTCGTATTTTTGGAATCTCTTTCTTTCCTTTACTCTTAATTCTATTTCTTTCTTTCCTAATTCCTGAAATTAC
GTGAAATTTGCGAATCTTCATAATAGGACACATTCACTTTGGTTGAGTGCAACAAGTTGGAGAAATATAGAAATATTTAT
ATTGTAAATACCTGCTTCGCGACGGCTAAGCCAACCCATGCTTTTTTGTTATAATGTTAAAGAGCAAGTAAGGCGCTTTA
GTTAGGAAGCTTAATTTAAAATTGCCCTATACCGTCGCAAAACAGCCTTGACAGATTTGACCTTGCGAATATACAGCGTA
CTATAACTGTCCAAATTTATCAAGTGAGGTTTGAGAAAGTTTGGGGGAAGAGGATTGAACTTGAGAAGCTACTATGTATG
TTCATTAACTATTTCTAAGGATACTGTCAGGGATAGCTTCACATAAGATGAAAAGGAAG

>ucsf_hc.01_1.H88.00165
ACAGGTCCGACGTGGCTCAACTGCTGGGGCAATTTCATCAAAAATAGATCGAAGCTAATCGCGGGGCTTCTGTCTGCTCG
CGCCGGATCTTGGCGGTGGGATTTGGGTTCAGCCCGGTTGTTTCCAGGAGGCTCAAGGAAATGTTCGGTTCTTCCAGGGG
CTGTCGCTGGTGGGAACTTGTTCAACCTCCGTCCCCGTATGCTCCAAGCCACTGAGGTCTGGAACAATCTAGCTTCGCTG
TGGATAGTAACGAAGACTGTGTGCTTGAAGGCGACCCGTCGCAAGCAATGATCTATTACTGCTGTTCAGCGTCCTTCAGT
CCGTGCCTGCGATCCCTGGGGCTTTTGGATTTCTCTCGCGAGTCGTGACGCGGGAAGAAGTCAGAAAAGAAAAGGGAGCA
TCCTACACGTGGCAGAGCCAGCTCATGGATACGTTTGTTCACCAATGCCCGCCATCAAGCCGGTCAGCAAAACGCCGTGT
TAATTGGCGGAGAGCGAGAGCCACCGAGCGATGTCTCAGCCTCGCTTCAACCACTGGAGGGAACAGAGGTGGAGGAGCAA
ACTCTGTCCTCTCGTCAACAAAACATCCTTGCACGAGGAGATGTGGGCCGATTGCTTGTCGCACAACAATTGCTGTCGGA
TGCATTCGAGATTATTATTTTCCACGGACAACAAGAATTGAGTACCGATGGGTTGACGCCTGACAGCAGCAGAACTCCAT
GGAACTGGCACATTATCAGAGACTCAGAATGTTCTCTCTCTTTTCCAATGTCTACTGCAAACTTCGGCTATTTCCATCTT
GACTCAGATCTGGACGAAGGGGTTGAGGGCCTCTTTTGGTGAAGGAAAACTCGCCAAATTGCATGATGCTGGGGGAAGGT
CGGTTTCTCGACCCAATCCTGGAACGCCGCGAAGCTATGACAAGCAACTAGACCTGTTCCTGAACGCCTCTCAGGCACAC
TTACACTAGTGTCACATTTCGGAGGGATCCCCTGTCGACGCTTGTATGTCCGATAAGGTTTGGCATCTTGATCATGGACG
ATTGGTTTCCCATCGTTCCTCATGGTTCAGAATGGTGTATAAAAACGGCCATTTCTCGCGGGTCAAA

>ucsf_hc.01_1.H88.00166
TACGAGACGTCAGATTACAGCTTCCTGACGCTGAAGGCTACAATGTCGTAGCCAGAATAGTCATGGCCAACCCGACCCCA
ATTTACTTAACTCTGGCAGGGTGATATAACTGTTCGGATATTGGTTGGCAATATCCAGGTAGGGCGGGTTATCGTGGCCC
TCAATGAAATCGTACCTGGCAACAATACCCTTCTCGTCAAGGGAAACCTAGATTTTGGGACCATCCAAAAGAATATCATC
GCTATATTAAAAACGGAGCTACCATATCTGAAGCAGGGATTGTTAATGGCGTCTGCGGTAGTCGAATCAATGGTGTCTCA
GGGGCAGCGTCTGAGCTATTGGGAAAACTCGTTTCAATCAATCAAGATGTCCGCCACAACACCTGTGAAGCCTCTTTTTA
GCAGTGTCATTGGCAACCATTTTGAGTCATCAG

>ucsf_hc.01_1.H88.00167
CTTGACGAGAAGGGTATTGTTGCCAGGTACGATTTCATTGAGGGCCACGATAACCCGCCCTACCTGGATATTGCCAACCA
ATATCCGAACAGTTATATCACCCTGTTTTGGGGGGTTTTCCTGGATGTCAGTACATGGCCACCAAGCATGAATGATAAGT
GGATATTATTGGAAATACCTGCCAGAGTTAAGTAAATTGGGGTCGGGTTGGCCATGACTATTCTGGCTACGACATTGTAG
CCTTCAGCGTCAGGAAGCTGTAATCTGACGTCTCGTATATCAATTTGGACAAAGTTGCCAAACGCTTTCTCACTGTGAGT
AGTTACCCAAGAAGGGGGGGAATAATAATAAGAAGAAGAAAAAAATAAAGAAAATCAGAGCTCGTGAAATAGAAAAATCG
AACAATCCCAAGGAGGGCGATCTAACCTGGCAATTCAACAGTCCCATTGATATCTACCCAGATTGCTTGGATCGGAGGAA
TGCCTATTTTTGCACGTGCTCGACCCACCAACCTGAAAGCTGGCTGATACGCGACTTGTTCGGCCAGCCTTGCAAATTCA
TTCAGATTCCCCAATTTCAACGTTTCATTTACAAGCTCGATTCGCTCATTCGGGCGAAACGACATTTTGGGGAGATCGAC
TGTCACAACTGGAATAGTAAAAGACATTCTGTCTTGGATGAAGAAATCTGCATGCATTGGATCGACAGAAATTTTCAACC
CACCCGGGACTCGAATATTGGTAGATATCTTAAAGGATATGTTATCGTTGGTTGGATTTGTCAGGGTGACGTTATAGTCA
GGAATCGGGGTTCTATACATGAGATATCTTCCAAATGCTGGAACGCCCCAGGTGAATCTGTAGAATGAGTCAGTTTGTTC
CAAGTACCCACGCTGGGAAGCAAATAATGCAGGAGAACCTCATCTCTGGAAGTACCAGGACCTACAAAACCAGGAGCCCC
ACGGTCAAGAGCACGACTCCAATAATGCAAGAGCAGACAAAGTGTGAGGCAATGTGAGAGTTTCCAAAACCCCTTTTTCA
ACAATTAGCTGGGCGTTATGACATCCCTTCGGTTTGTCAACGAAACTCACATCACTTTCTTCGTCTTCTTTCGCTTTTCG
CCTGAAGGCACCTTTTCCACCGTTTCATCCAATCCTTCCTTTTTCCTTTCTTCTCGATATTCTCCTTTTACTTCTTGTTC
TTGACTCCATGCCTCAACGTTGAGCCTGTGGGACCCTTTCTTCAGTTTCCACCCCAGCCATTCGACTCAGATAATTATGC
ATAGGGACTTACAGGCGATTTTTGAGGGAGCGGATATCGAATTTAGCATCAACAATACGGATGCCTCCCTGCAAGAATGT
TCTCAGTCACCTGCCTCCTTCACATGAAATACACACAAGCGAGGAGGTGTTTAAGGACCGAGGAAATGGCCCACGTTCAC
TTACAAAAAAGACGCTTGTCAGCCATGCAAGCATGCATATAAAGACAAATGCCGTGGAAGTTTTGTAACTGGCGCAGCCG
ATCTTTCCATCAGGTCGGAAGCCATAACAATCTGATTCGAAGATCTAGAAGATTTGAATACCGCTGAGCCATTCATTGTT
CACTTCACTGCTGCGAGGTCATGGAGGAGCCGGAAGAAGGGATAACGCACTTGAATTACCAATGCGAAGACAGCGGCCAA
ACTCCATGCCAGTGTCCAAACCAAATCATACGCGAAGTTTGGGTACGGCGGTACCATCGATCCCACGACGGTCAGAGCCG
ACAGAACCTCTATGTATATCAGGAACTCCGTACTGGATGCTCTGTTTTGAATGAATGTAGCCCCGAGGCCGAGCACGATG
GCTGACGACGATAAGGCGCCGAATCTCGCGATACACGAGGGCGTGGCTAAAACCATGATTGCAGGAGTATCAAATTTGGC
ACCGTTGATAGATTTAAATGTTAGCCACTGTTTTTGGACATCACTTTAGCTAGAAAGGGACGGTTGTCTACTATTATTCG
GATATCTTCCATGTCATCTGATGGCCGTTCAGAGGACCACAGCTTCAAGTGAATGGACATCTACACCACCGACCTCTTGA
ACGAATTTGGCCCATCCTTTCACCAACAAGACAAAATGCACACCAACCATAAATTATCCGGGAAGATACTGAAAAAGCGA
CAGAGGGTGAGTAGCTTGATTGATTGAAATGTATTGAAATGTCGCTGGCTTTGAGTCCACTATATCCATTGAGCGGAATT
AAGTCACGGGACTGGTGTTCTCAAAAAATACTTAGAATGTAGAGTAAAGTACACTTTAGCTGATCGAGGGACG

>ucsf_hc.01_1.H88.00168
ATCTTCGAATCAGATTGTTATGGCTTCCGACCTGATGGAAAGATCGGCTGCGCCAGTTACAAAACTTCCACGGCATTTGT
CTTTATATGCATGCTTGCATGGCTGACAAGCGTCTTTTTTGGAGGCATCCGTATTGTTGATGCTAAATTCGATATCCGCT
CCCTCAAAAATCGCCTGCTCAACGTTGAGGCATGGAGTCAAGAACAAGAAGTAAAAGGAGAATATCGAGA

>ucsf_hc.01_1.H88.00169
CTCTATTGCTAGATCCATCGCACCGCTTGAAGGGCAATTCTATATTTGCTTTTTACTCCTACTTTGTTTGTTGCGTCCCA
TCCAGCCTTTCCCCGCCTCGAAGCTGGTTCCGAAAACCAACCTTTCAACCTAATGAGAACTCACTGCATCACATCCTTCG
GGAATCCCAGTTGCCATGTCTGAACCCGCGAAGGAGCCCTTGCGTTCTACAGCTCCTCCAGCGGTTCGTGCCTCCAATCC
GCCCTTGCGGTATAAGTTTATCGACGCATCCGCAAACAACCCTGAGAGTTTGGCTAGTGTCAAACGTCATGTCATGCTAG
AATATGCGCGTCAGAAAAAATGGCAACAGCAACAACGCCTTGACACTGATGTTGAAGACGATGCAGATATAGACACCAGT
GGGGAAACTAAGACACAGCGTGGAAAACGACATGTAACATGTGCCAGAGAACGAACACAAGTCCCAAGTGACCGGAAAGG
CAAAAAGCGTCTTGGACCTGCGAATACCCTCAGCGATGGTGAAGGGCATCGTCTGGTGGTAGATCGGGATTTTCAGCTGG
TGCATCGGCTACCGCACTCGCTAGACCCTGACCCTGGTAAATACGGGGAATATCAAGGCTTGGAGAACGCTGATGACACT
GGACTCGGCCTTGATGCTGATTATTATGATAACTGGGGAATATCTTCTTCATTGGGACCATTCGCAGACCCAGGACCTTC
GGGACTGCCACCTTTTTGGTATGGGCCCTTGGGTGATGAGTATCAGTCTGAGGCAAATTATCCCGGATTTCAAAGCAATA
GCGGATCATCTGAGTCGTGTGGTTTGTCCACATGGTCCTCCTCTACCTATTCATCACCCAGGTGGCTGTCACCCGCTCCG
CAGACACACCTAAGTGCGGCGCGAACTGATCCCTTTGATAGTTTACCAATTTCGCTTGACGAAGAAGGGAAGATTCTGTT
CGATTTCTATGCTAATGTTATGCCATCATGTTCATACGGGTTCCATACAAGATCGCCAAACGCTCATAATTGGTATTTGC
AAGTGTTCATACCAGAAGCGATGAAGAGAGATATTACTTTCCAAAATACCATCCTCGTGCATGCCGCAAATACGCAAGCG
TGGGTAAAAGGCCTGTCAGAAACGCGTGCGGCTCTTACCCACCGTGGACGTGGAATAGAGATGTTGCGAAAACATTTCGA
GAAGCATCCTGCAGATATTTCGGATGCCGCCATCTCTGCAACCCTCAGCTGCGCTGCAGTGGAAGATTTTGACCCTCGTC
CAGAGCGCAAACCAATCAGCTGGATCCATATGCGTGCCGCAATGCAGATGATCCGTGCCAGGGGAGGACCAGCCGCATTT
CAACAGAATCAAAGAATGGCCATGTTAATCAACTGGCAGGATTATATCCTCGCAGGTTACGAAACCAAGGGACCATCATT
TTTTTATGTACATATCCCTGCGTACGTCCAGAACCAGAACCCCTCGGATCAAACGTTAAGTATTGGAGACCAATCGTTTA
CGCCCCTTGACGAAATCCATACTCAATGTGAAGAATTCCTTTCCTTCCTCCACCGCTGCGAGCGGCTCTCTCTCACCCAA
AAATCTTCACACGCGGTCTTCAGCCCGCTAATTCCCAACCGGTATTCGGCCTTTCAACCAGACACCCTGTTGTTCCGAAT
CCTCTCCTCTCCTCCCGGAATTCGCTACTCGATCCCTGGTGAGAGAAAACAGATAATATCCCGCCTTGCAGCGTTGATGA
CAATCAATGTTGCCCTGTGGGACTACCGCAATCTGCCTCACAAAGTCGAAACCTTCCTGAATGGACTACAAACCAAGCTT
CTAACAAGCGAAGTCGATGTCAGCAGCTCTGTGGAAGCCCTTCTGCAAATCCTACTCGCATGCGACGACTCTTTTGGCTT
AGTTAGTGATGACTCTGAGCCCTTAGGTCTGCCCTTGCGAAAGTCTGCAACGCCCGCCGCTGCACCTGTACCCTCTGAAC
GCCCCTGGTTTGTTGGGAGAATGCTTAAAATTGCGAAGCGGCTGGGGAGGTCGTCTTGGGAGCGGCTGAATGACACCCTC
CTATCCTTCCTCACGCTGACGGCGGAAACGCCAAAGCTGCCGTCGTGGGAAAATGAATTGAGACATGAGATTCTCACGGC
CCCTTTGACGAGCTATATTATGCCCCTATTGCAGTGATTTACGAAGTTCTGGGTTTTCGTCTATTGCATCACGAATCATT
TTGGATAAAAGGACTTGTAATAATGGTGCGGATTTGAATTTGACGGATGACGTATTTGCTTTTATAGTATTTTTATTGCA
TTTCCCTGTAGATATATTCTGGCGGAAATTTTCTTCCCCCCTTATCACACACACACATACAAATATATATATATATATCT
ACATGCTACTTATGTCATGGGT

>ucsf_hc.01_1.H88.00170
CCAAGTGCCCATGAGGTCGGCAGAATCACCAACACTTTCTGCATGGCGAGATCCGCCGTTCTCTCACTGCGCCTGCGCCC
ACTGGCCGCCGCAGATCCCCCATCCGCCAGACCAGTCAAAGTAGAAATTCAGAATTGAAGGTTTCAAGGCACCTCGGTGC
AGCTGGCTAGCAGGGGTCTTATCAAGTATGTGCCTTTTGGGGTAACCTCGAGCTATTGACCAGACGAACAAATCTGATCG
TGGCTTCAGAAGACGAACAGTAGAAGCATATTATCCAGGGGCATCATGTTATTGTC

>ucsf_hc.01_1.H88.00171
ACAGCTCCAGACGCTCTGCCAGTTTCTCCCCAGTTCAAGCTCATTTTTCGTCCGTTTCCCAGTGGGCAAGTTTTCCTCCT
CGTCGCGACGCATTACTGCTAGCCGGCGGCGGTGGTTACTCACTTGGCGAACCCAAGCAAGCTTGCATGCCTCCTGCAGC
CACTCTACGAGCAATCTGAATCCACGGTCCTCCGGCAAACCAACTCTCCGCGTACAATCCACACGGACTTTCTCAGCGTA
CAACGCCGCTCAGGGTCTCTGGATCCAGGATTACCAATCTTTTTAGTCAAGGCGTCTTCGGCATTCGATTGACACCGGAA
CTTAGGCGCGTTTTAGAGCTGCTTGTTGCGTCGAACTTTCCTCGAACCACCAACCTTCGCAGAGATGCACGCGGCATAAC
ATTAGGCCTTACACGCCCTAGAAAAGCATCCACCATGTTCCACGTTGGCTTCCTTTACAAGATAAACGAATTCCGTTAGG
CAAACCTGAACCCTCCCCATAATCCTACTTTCTTTCCTCAATAAATTTCTCAGTCGCGTCCATCTCTTGCGCAGAGAGGA
CTCAGCTTGCAATATCAGCCTCCTATATTAGGGACGCTGGTGACATGGGACTCCTCCCAAGTGAGGCTGCAAACATGCTT
ACAGACCTGGATGTTAATCCTTATGAGACGAATGCAGAAAAGTTACCCCCATCCGACCGGTTTCTAGCTCGACATCCTCA
CTATGGCCGCTACCGTCCTAGCTCTAACGATTTCGAACCGGACCCAATTCACTGCAACTCTAATGACGATGAGTCACTTC
GCTACTGGGAAGCAGTTCTAGCCAGGTGTGATGAGAAAACGCGTATCAACACTCTAGCAGCTGGTAAGAGAGACACTTTT
GCATTGGGGAGCGTGATAGTGAAAAGTGACCACAATTCTACGGAGCCAACTGGGGACTATAGCGTCGCCGATGAAAACGA
AATTTATGCTATTAAGATAGCAGAGAAGATTCTTCCAGATATACAGTTACCGGAGATATATCTTAGAACTAAACTTAATG
GTCGCGATGTGCTTGTTCAGTCCCGCATCCCTGGGGTTTCGTTGGAAGTTGCGTGGCCCTACCTCACCAGAAAACAAAAG
GAAAACTTCAAGAAGCAAGCACGAAATATAATACAACGAATTAATAGCGTCAATGATGGTCGTAGCAGTCCGTCTTACGT
TGTCAAGGGAAACAGGCCCAAGGAGGAACACCGGCTGCAACAGGCTGAATACGACATCCTTTTCGGTCCTGCCTCCGATT
CGAATCAGAACCTATCTTTCACTAATAATAATATGGTTCCTGCCAATATCATTGTAGATAAAGATACGATCGTCGGGATT
ATTGGGTGGTATAGCGCCGGTTACTTCGGTTGGGATCGAGCCAAAAATATTCATCATAAAATCCGATGCCTTGACTCTGC
CGATGTCTCCTCTGACGGTGGTGTATCGATACCAGATGCGTTTTGGCGTGACCTTTACGATATTTCAGTCGACCATTCCG
CCTCAAGAAACCTCGACTTGAAATCCGAGATCAAAATTGAGCCTCCCAGTCTGAGCCTAGAATCTATCCCTAACGGTTCA
GCAGCTGATATCCCGGTGCTAACGAAGGAGCCATGGACACCCAGGAAAATAACAGACCTTAAATGTGAATCTATGTCCCG
TGCTTCCTCCACAGAACGTTCGTCCCCAGTGACATCCACCAAACCCCTGGACTCTAGCCCGGGTCCGAGTACGAAGAAAA
GAGCTGTGTCATCTACGAAAAAAGGAAATCCTACAAGAAAGCCTGCCGTTAAAAAGCGCAAACTGAATGATACCGAAAGC
GTTGATGGTGCTGCTTCGCCACTTCGACGATCAGCAACACCGATATCCTCGCGTGCAAGCAAGGCTCCTGTAAAAAATCG
AAAGCAGAGCTCGTTGTCCGTTGCCGGTTCTCCAGTGCCGGAAACTAAAAAGGCGATAAAAGCTCCCGAATCCCAGCAAG
ATGTGTATGGGGATGACGTTTACGAGGATGAAGATTCAACGGAGCTGTTTTGTATTTGTCGTAAACCTGACAATCACACT
TGGATGATTGGGTGTGATGGCGGATGCGAGGATTGGTTTCATGGGAAATGTGTCAAGATCAATCAAACAGATGCCGATCT
GATTGATAAATATATTTGCCCTGCATGTGAAGCAAAAAAAGGAATCCATACGACTTGGAAACGAATGTGTCGTCTCCCAG
GTTGCAGACGACCAGCCAGAATTTCAGGGGGGATGGTTCCCAGCAAATACTGTAATGACGAACACGGTCGAGAGTTTATG
CGCCAAAAAGCTTCTCTCTCAAAACAAGGATCAGCGGCTGGGGCTTCGCCTGCTGCAAACACGTCAGCTACAGACAGTCG
TTCGCGAGGATCATCAGTAGTAGTTGGAAAACGCCGCCAAAAGGGAGTTCATCGTGATGATACAGAACCAGATGGAGTTC
AGCCGGACCCTGGTGAATCAAATCCACGTGATGAGGATGAGGAGGATGAGGAGGACGTTGAGGACGAAGCTGAGACGGAA
AATGGGCAAACTGAAGACCTTGGTAGTAGAGGCGGGATCCTTTCTAAGAATGACCTCAAGTCTGTGGTCACAGGGGTGGC
ATCTGCTCAAGAGTTTCGTGAACTGGGCAACAACATCCTACCTCCTTCCGTGACCGAAAAACTAACACCATCCTCTAGCA
TTCCTTTGGAAGACTCATCGTCTAAATTCAGAACCAACACAGGGTCTCAGGATGTTGATCAAATTGACTTTGATCTCGAT
GCTCATCAGATCCAATTCACCGCCAATGAACGCCAACATATCGACAATCTCCGGCAAAAACGAAGAGAGCTCCGCGGCCA
GCTCGAAATGCTCCAAGATCGGGACACCTTCCTTACTCTGATTCGCCAACGTGCAAAAACAATCCTTGAGCACATTCGCC
AGGCGGACCCAAAAACCAGCGCATCCTCATGGAAGGATATCTGCGGGTATGACCGTCGCCTGGCATGGTCTGATGACGAG
TTCGACGAGTGGAGATTGTCAGAAGAAGGAAAGGAAGCCCTTCACTCTGGGGCCCTCAAAGCTGCTGATCCGGAACCTGA
TGGTTTTGGGGACATTGAGATGCAAGATGCGGATAGGGACGATATGGCTGTTGGTAGGATCGCTCGCGGAGTTTGTATCA
AGAAACGCTGTGAGAGACACAGGCAGTGGGTTAAAGTGCAGCAGCAAGATATTCAACACGAGGAGAGAGTTGCTAGGGAG
GAGCTGGAGAAATGTGAGAAGGATACGAAGGATGTTATTGGCCGGATTGTCTTGCGGGCATATGGAGAATGAGGATGGCA
GCAATCCCAAAATTTCTCCAGTTACGTCGGCGGCTACCACCGGCAATAAAAATGGAGATCAGAATATTACGGTTAAGGGA
TAAGGTTGAACTTCATGTCTCTATGAATCAAATTATATTTGTTTCTTAGAGGAAATGAAGCAAAACTCTTAGGTTCTGTT
TGTTTATGATTTTCTCCGAAGACATTAACGATGCCACGAGCTGATGATTTCGGTTGTTTATATTCATATCCCAAGGTAGT
CTAGTCTGGTTTTCTTTCTAGAGAGCCAATACTGTCCTTGCTAATTACAAGTTACTTCGAATGTTGGTGAAGGCGAATAT
TCTAATATAAAATATCCCCACAGATACTTACTCCACTGTGCTTAGCCTACTCAAAATAGGGTGCTAAGCCGCCATATGGT
AATAGGCCATGACTACCATGAATCATTTATTACTATCCAAGAGAAAATTTTGAGTTTGATAAGAATTGGGTTGAAATCAT
GCCTTCAAAGCAGCTGCAATAGGATACAAGCAAAGCGATACTGAATTAATAGAGAATTTTACAACTCAAGGGGAACACAT
GGGGAAAAAAACAAAAATTTAAAAAAAAAAAGATTTGTACAAAATAGAGCAATGGTAAACAACAATATAGCCAAATTACC
ACCAGAAATCGCCATCACCAGGGCTTGTCAGCACCAGTGGCCATATATCGGTCGTCACTCTTTTGGACACGCTGAGTGAT
GTCTCTGGCAGCTGCCCTGCTATCTTCATGATCATAATATCTCGTTACCGCGAAGCCGTATATAATGCCATCAACATGCG
CTTTGCCCAACAGCTGTCCCACACGCTTGCCGTCACCAACCCGACTCGTCCAGCCAAACACTCTCTTGACGTCACCCTTG
TCCCGAGCTTTCGCGCCGTTTCTCAACCCAGCGCAGACATTCAAGACATTTTCCACCTCGCCGCTCAGGCATACTGCCTC
GCCAGACTTCAGGTTTCCTTGAATATAGTTGAAACCAGCAGAATCCGTCGCACCTGC

>ucsf_hc.01_1.H88.00172
CCACCATGTTTTCTTTTGATAGATTATATTGTGTGGACTATGAATTTTGAGTCAAAATAAGGTAAAACTTTATGTGTGAT
GATCAACACAACTCAATCGCTTATTTTCAAACTTCCCCCGTCGCCTTTCGCGTTTGGAATGATAGGCTCGGAAAGATATG
CATCGCGAAGCATTTGATATAGAGCGATTTAATAGAGGTCCATCCCTGCAATATTAAATAAGGCGCCGACTAGTACAGCA
TTGAGATATAAATAGAGATCGGCAACCAAATGAAGCTGCTGATTGGGACTAGATCCCCTTTTGAAACAGTAAGCATCCGC
AGAGTGAGCAGTCGCATGGGGACGATCTGTCATTGCCTCAGCTCGCAGCTATTTCAACAAGTTTCGAATTGACGACGCCA
CGCCTTGGATTGACGGCTCTGTGATCTTGATAGGCTCCACCTATGTCTCCGCATAAACAAGGTTGGAAGAATGACGATTA
GGTATTTTGAGAAGATGATGATTGATGAGCAGGGATTTGCAGGCACTATCGTATTTTCTCCTGTTTTGCCGCCCCATAAA
TTGACTGTTCTCCTCAATATGAAATCTTATAAAGACTCTCTTCGTCCCAGACGGTTGAATACCCGAGGAAACAACACCAC
CTACGCGGTCTTCTCCTCCAGGTTGAAACGCACTTATTTTCCCTATAGAAATTGTGAACTGGCTTGAGCCAGAATGTCGC
CCCTGTTGCGAACAATATGCGCAATTCTCTGCATCCTCATAGCAGTCCCCCTCACCTTCGCTTGTCCAACCAAGGCTGGA
GTTAGCAAGCAAGCCAATAAAAGACCAACATACGCCATCGCTCATATGGTCCTGGACAGAAAGGGCCTCAAAGATGCCAT
TAAGAACGGCGCCAATTCAGTCGAGATTGACATTGCGGCTTACAAAGAGGGGTGGTGGGCCGACCACGACATAAGAGGCC
GGTCATGGGGCGACTCCTTGGAGGACATGTTCAAAGCTGTCGCCAAGGAGAGTAAGAACATCGCATTCGTCTGGCTGGAC
CTCAAAACGCCCAACATGTGCTCCGGCGCAACCTGCAACAAGGACGTTTTGGATCCCAGCAAATGCAAGCCCAAGGACAA
ATGCTCCATGAATTCATTGCAGGAATTGGCGCAGAAGATCCTGAATCCCGCCGGCGTGCGCATTCTCTACGGATTCTTTG
GTGCAGGTGCGACGGATTCTGCTGGTTTCAACTATATTCAAGGAAACCTGAAGTCTGGCGAGGCAGTATGCCTGAGCGGC
GAGGTGGAAAATGTCTTGAATGTCTATAACAAGAAAGGGCGGGGAGTAAAACCTCAGCAGAGGGTTATGGATTATGGGTA
CACTGAACTTGAGACTGGGTTTGGAAATTGCAAAGAGAAGGGATACAATACCTGCGCTGGGTTGAGAAACGGCGCGAAAG
CTCGGGACAAGGGTGACGTCAAGAGAGTGTTTGGCTGGACGAGTCGGGTTGGTGACGGCAAGCGTGTGGGACAGCTGTTG
GGCAAAGCGCATGTTGATGGCATTATATACGGCTTCGCGGTAACGAGATATTATGATCATGAAGATAGCAGGGCAGCTGC
CAGAGACATCACTCAGCGTGTCCAAAAGAGTGACGACCGATATATGGCCACTGGTGCTGACAAGCCCTGGTGATGGCGAT
TTCTGGTGGTAATTTGGCTATATTGTTGTTTACCATTGCTCTATTTTGTACAAATCTTTTTTTTTTTAAATTTTTGTTTT
TTTCCCCATGTGTTCCCCTTGAGTTGTAAAATTCTCTATTAATTCAGTATCGCTTTGCTTGTATCCTATTGCAGC

>ucsf_hc.01_1.H88.00173
GGGAAATGGCAAAGATGATACCCTTGCGGTTACTTGGATTTGGAAGCACATAATAGTTGTTGTTCATATTTTTTTTCTAA
GGCTCTATACAGTCAGAGACTATGACAGCCTACACCATTCTGGACCTAGCCCTCAAGGGGGGCCTTGCCCCAGAATTGCT
CAAGCAAACACTACAGCGTACTGCGTACAGAGCCCAGTACCATCAGACGTACTTATGTCTGTGATCCCTTAAATCTCACA
CACAGCACCGGGGGCTTGCCATATTCCAACTTGAATATCTTCATCCAAATTGCCTAGATGCATATATGCTCCAGCTTTGT
GATGTTAATGATGATACCAATGTTTCAGA

>ucsf_hc.01_1.H88.00174
CTACAATAATGACATGATTTTGTTGAATTTCAAAGTCGCTGTTATCACCATGTCGACTCGACAAGGTTTCTGCTTTGAGG
TTCCGAATAAGAAAAAGATTATAGCCAAATATGCAGGGGAATTCCTCCATTTTGCTCAGGAAATTAGGGCAGTGATTGTT
AATTTATAATGTGATGCTCCCTCTCCCACCAAGGAAAGCAA

>ucsf_hc.01_1.H88.00175
CAATGACGAGGAACATATTCAAACAAGGTTATTAGAATACTTAGATCCAAGGTATATGGGTGTTGGAGGAATAAGTACTT
ATATTCAAAAGATTGCTCACGACGACAGGCGAACTGAGGCGTGACGGCCGCCAGGAAAAGTTACAGGTTAATGTGACCCA
AATTTGTGTGTACTAAACATCGAGTTAAGCACAACAACAAAGGTTCGATCAACGAAAGATTAGCTCAACCTGATCTCTGC
TTGAATTATTCTATCTTTGCGAGAGCCTAAGTTCCAAAGGCGGGAGAGTGCGACATATTAGTATACACAGGTACACAGTA
ATGACTGACTTGTCCGCGGCAGCTCCACCAATCCTCGCATCTACCCTGTTAGACTCGTCATTACAGAAGAACAGCAATGA
TAATTCAGTTCACGAGCGACGTGGAATGGTGGAGAGTGATCCATGGGACTTGACCAGAGACATAGAAGAAGGGGTTTCAC
TCATGCCGAGCAGGTCTGTTCTGAGCTGTGGTAGTGTCATTGGGATATCTGGGCTCCAGCCCACCAATGCGAACGGCTCG
CGAGAAGGAACAGGAGATGATATCCGATATTGGGTTGATGAATTTTCGCAACATATCCTAACCACTCTTCTCTGCAAATA
CCCCGTCGACAAAGACTTCCCAAGGGCATTTGTGATACAGTATTTCGACTCACGACCCTTGTCGCGTCAAGCATTGTTTT
TTTCTCTCCAGCAACAATCGCCAGACCGCTCACCAGAAGACCTCGAAACTATCCTAGATAATATCCAAACACGTCGTGTA
TATGATTTTGACGAACTGCTTGAAGCTGTATCTCAGATATCGAATATACTATTCGAGCTCCAGCAACGGCAAAACCAACC
TGGAAACAAAGGAAAAGGGTACAACTCCGCTCCCGCCCTCCTCCTTATCGAGGGCATAGATCAATCACTCGAAGAGACCA
TTCGCACCTCCAACCCCGTGGCAGGCCATGCCCGCCTTGTCCCATTATTACGGACACTCACTGTGTTATCACGAACGTAC
GCTTCGTTTCTCTGCGTTATCATTGTTAATTCTATCGCTTTACAGCACCCTCCTCAATCGGCCTCGGCTCAGGAGGCCGC
TCTCACTCCAGCAGATGATACAGGTGCTGGTCGGCTGCAACAACAACAACAACAACAATATTGCCTAGGACCTCCCGTAT
GTTCCATATTTTCCAACATCTCGAGGCTCTCGAAAGCGTCACCAACCCTTTCCTACTTCTCTGTCTTGACGCGGTCGCTC
GACCAAGGCTGTGACGTGCATCTTTTAGTTTCCCAAATGCAGAAAAATATGATCATTGAGGTGGCGAAGCATAGGGTCGG
GACTGAAGTTGGACGGTGGTGTGATTTTTGACGATCGGGGA

>ucsf_hc.01_1.H88.00176
GCATTCCCCCCTTTTTAAGGTCAAAACCCCGCAGTCCCCCACTCCTACGCGCTTCTTAAGCAATTGGATTACCGAGAAAG
TTTTGTCCAGGAAATCTTCCAGCAAGCATATTATGCGATGATACTTTATTACGTTTATCTTCACTGAACTTTCAATAAAG
CCCTTATCTGGCAATTGCTTTCTATTTATAGCCAGTTCGATCACAATATATCATCATAGCAGTTGAACTGTATACATCAA
AATCAGGAGGTACATACATAGTGACCAAAACCTCCCCATATTAAACCCAGTATGAGTCCCACGGCAGTTTCAAAAATCAC
GGTTCCTGTGAACAACCCGGTTGCAAAGTCCAAGGGAGATCGGCAGCAGCAAGAGCAAAAGCCACATGTCTACGGAGGGG
AAGGCTTAACAGCCCTTCAAGCCCTGTCTCATGGCGGAATTGCCATTCCCGGTATATATATATACTAGTATTACCTACCC
TTCGACTATCAAAAATGATCCACTTCCTTTTCCCAACCTACATATCCTTATCTATCAAGCAAAAACCTAACCAAAACGCT
GCCCAGGAATCCCCAGCTTCACCTCTCAGGAGCTGAAACGCCATTGGCAACTCGAGCACATGGCAGGGGCCTTCCGCATC
TGGGCCCGTCACGGCTACACAGAGGGGATGTCCGGCCACATCAGTGTCCGGGACCCCGAACACACCAACGCCTTCTGGAC
AAACCCTCTAGCCGTGCACTTTGGTATGCTAAAAGCCAGCGACATGATCCTCGTGGATCTCAGCGGGAACGTCATCGGCG
GTAACCGCTCGCGGCCCGCCAACGCAGCCGGCTTCCTCATTCATGCTGCCGTGCATAAGGCACGCGAGGACGTTCATGCC
GTCTGCCATGCACATACCATCTATGGGAAGGCGTGGTCATCGTTTGCACGCCCGCTGGAGATGCTGAATCAGGACGTGTG
CAAATTCTTCCGTGCACATAGCGTGTATGAGTCTTATGGAGGGGTGGTGTTGGCCGCGGAGGAAGGGGACTTAATTGCCA
AGGCTTTGGGGAATGGCAAGGGGTGTATTTTGATGAACCATGGGTTGCTGACGGTCGGGGGAACGGTGGACGAGGCGGCA
TATTTGTTTGGGTTGATGGAAAGGAGTTGTCAGATTCAGTTGTTGGCCGAGTCAGCCAGTGCGAATGGGTGTAAGAAAAT
ACTAATTTCGGATGAGGAAGCGGCATATAATTTCAAGATGGAGAGTGATCCGGAGTCTCTGTATTGTGAGTTTCAACCTG
ATTATGAGTATGAGGATATGTTATGCAGTGGGGCATTTAAGAATTAATAGTGGTCGTATAGAACCAGCCATTTAATAGG

>ucsf_hc.01_1.H88.00177
CATCTCCGAAAGAATATTTCTTCTTTGGACTTCCCCTAAAGTCTTCCAGCAAACTTCTTTGGCACGACGCGGATGACCAA
GTCTAAGAGTGCTGGATTGTTCATCCTTTTCTCCTTCTCTTAGATTGTAGAGTTCTCGCCTCTTCATGTCCGAACTGGGT
CTGGTCCTGCTGCTCCAGCAGCCACCATTCCCTCCCCGTCGCGCTGTCGCCGTCTCATCCCCGAACCACCGCCCTCAGTC
CGCCCTGTGAATCCGTCCTTCCCTCAGGATCCAACACTAAGTAATCACTGTTTAACGTGTTGGCCGCCACTGCTTCCCTG
CTGGATAAAGCTGTACACTGCCGTTTATCAGGACACGCGTCCCCCTAAATTTCATCGCCGAATTGAACCCCATCCTATTC
GACGTCTGGAACGACAAACATAATACGCATCAAGTTACTGGAGGCAAGGGACAACGGTTACCCAAATGAATTCCCTTCAG
CAATCATGCCGACCGAAACATCAGGTCTTAATCTTGAAATGTTATCCACGGTTTCAGAAAGGCTTTCAGGAGGTGAAGCC
CAACTCGTCAGAGCTCAGTTATCTCCTCTACTATGCCAGCACGCGACGAAGTAAACTGCAGAAGGTTGGCGCATTTCTGG
AGAAAAGGGCTGCTAGAGATGTTTGGAGGATGAAGCTCGGGAATGTCCAAGTTACCCTCCAGATCCTCGCAGCGCTTATT
GAGAAGGTTCCACGAGATCTCCCCCTATACGCGCTCTCTGTTTTGACCATAATTGATACTGTTCTCGGCTCAAATGACCT
ACCGATGGTAGAAGAGACCATAGAGACTTACGATATCTTTTGCCGTCATCAGGATATGACTGTCCTTGTTGCGGATCAGG
AATACGTGAACCTATATAGAAATATTGTCAGGAGCTATGCGCAGCTGGCTTCAGTCGACCATGTAACTCCAGCGAGGGCG
GCGCTGTCACTCCCCTTACGTATGAGATGGCGAAATGCTGGTTTGCGGGCTATCAAAAGTATTGTCAGCTCTGAAGCTCT
GTCGTTGGACGGGACAAAGCAATTGGAAATTCTGATGCCGGTGATTCTGAGTAATCTTTATTCTACCGAGAACTTGCTTC
CGTTGCAGGCAAAGGTTTTGTCTTCAGAAAAGCAGGAACGGGAGCATGCGCGACGACGAAGAACGAGCATCACGACAGTC
CGGACCGTCGATACAACGGATGCGGACCCCACTACCGCTGCAGCGTCTACAGCAGATGCAGACAATTTGGCAGAAATTGA
AGTCCGCGTTTTGGCACTGCGCTGCTTGGAGAAGATTTTCGCCGCTGGTAGTAATCGGGGCCAAATTCGCCATGCAATTT
CCCTGATCCTGCAGTTTATTGTGAGCAAGAGGCCTCCGCGCCACTGCTCTCTGCAGCAGCACCCCGATTCTGTTGGTGCT
GGTGGCAGCTGGGCCACAAATTTGATGGAAGTCATCGCAAAGTGGTCACCAGTACAGGACCGCTTCATCATTCTCATTAC
AACCTTGGAACAGCTTGTCAATACCCCCATGGTTGACGATAAACTCGAATCGCAGTTGATCCTAGCATCGATGATGGACT
GGTTACTTAGCTCTCCAAACAATCTTATTGGACTGAGCGTAATTGACGTCCTTATTAGTTTACTTCAACGCCTGCTTCTT
CTCTTGCAGCTGGGGGGCCGATCTGCGAAAATGGTACACCACGGCGCACCGTCTGGGAATGTCGATAGCCTTCCAGAACT
CGGAGAAGCTAGTGAAAAGCCGATCGTGGAGCCTAACGGTAATGATGTGCAACTAGCAGAGGGCACAAGTACTGTCATCC
CTTGGGACGCGCGTCAGGAGTTGGTGGAGCTCCTGCAAAAGTGTATCGGATCTTTGGCTACACACATTTATTACACTGAT
CAGGTTTCTGACATGATTCGTACTATTATTTCGCGACTAAAGCCGTCTCCAACATCGGAACTTTCGAACCATGAGGCTGA
AGGCGATCAAACTAATGTCATTGACAGCTCGGAAGATGTAACGGGGAACACCTTCTTTTCCTTCCCGGCTGCTAGAATTG
TAGCTTTAAAATGCATCAAAAATATATTGATGGCCAATCTACGCAAGTCCATGACTGCGGAAGGAGCGGATTCGCGAAGC
AGAGTCAACATTTGGGTATGGGAGGGTACCCAATGGCTTCTGCGAGATCCAGATCGTGAGGTTTCACACACTTACGTTGA
TGCATTTCTTTCTTGGTTGCAACTAGAAACTACAAAAGATGACCTGAGGGCGACATTTGAAACCAAACGAGAGCCCAAAA
TTGGTGCTAGGCGTGAGGTTTCTGATCCATCCGACAAATTGACCAGGAAAATCATCTCCACAGTATCTCAGCGGGATAAG
GATGCCGCCATTGCTACGTCCAACTTTCTTCAACTCCTCCACCTGACAGTTTACGATATTGCAACAGAATATGCTGCAGT
GGACTCCGATATTATGCTTTTGCACCTGTTACTGGCTAACCTGGTGGAGAAAATGGGGGTCAATGCAGCCAAATATGGAC
TTCCTATGATACTGAGGCTGCAAGCTGACTTTTTATCCAACGATGAGTCAATTTCTGCCGCTGCTAGAATCAACGTTTTA
AGTTTGGTTCACGGGTATCTATGGGCGTTGGTTGAAAAATTCGCTCTCGAAACTACAAAAGTTGGTGATAATATCCTTAG
AGAAATTTCCAGACGGAAGCAGAGAGGTTGTTGGCTTGAAAATATCCAACTCCCGCCACGACAATTAAATCACATTATAC
CCTCTAACGGACCCAGCCCCAACCATAATGTACAACTACAACCCGACAGGAGTATGTACTACCCGTTCACTGGCCTGTCT
CAGCTTGTTGATCAAATTGAAAATAACTACAATACCGTTGTTAAATCACCAACAATCAGCCCTGCCAGTTCTCCTGGCCG
TGCTTTTTCCACTCCAATTCTTGGGCAGGGAAGCGCTGCGCCAGGGAGAGTTCCGCCGGAAGAACGACTTCCAACGATTG
TGAAGGAACGCATGCTAACGCCATGGTCGAAGGAGGAATGCCTGGCCGCCATAGCCACCGAAAAAGCGCAGTCGTCATCG
ATTAGTGGTTCGAGAACCGGTACTTCGGCGACACGTAATTATTTTGCAACAAATGGACATAAGAATGGGAATGCGTCTCC
CCCGAAAGAGGACAATATCTCAGCTAACCCACCCCAACGAAATCCCGATGCACGGCTTTCCGGCCCTCCTGGAATTACAG
GCGGTTCGAATAGTCTGCAAAAGCTTCGGCGCCAGAGTGTTCCGGCAGGTTCGCACACATCCGTTGCGAGTTCAAGTCGG
GATTCAACGGTAAGAGTCAACGAGCTTCGTCGGGTTTTGTCTGTTGTAAACGGCAGCAATGTCCGCCACTCGAGTCCTCT
TCGCGGTCGCGAGGACTTATCTCAGGGGGTTGAAAGTGGTGCATCCAGCGCAGAAAGCATTCTTAGCGATACATTTTCAA
CCTCCGATATAGGAACTACATCTGCCGGTGCTGCAGCTCCATCCAATAGGCCCCAGCGAGAGGGTTCGGAAACCCCAAAG
GCGTCCGTGTCTAACCACACCAATGCCTTAAATAGCGAAGAGAAGAATGGCCTTGGACAGTTAATGCGGGAGATTTCCAA
TGACATTCCACCAGTCCCTCCCTTGCCTGCAGCCCTCACAATACCAGGCGGATTCCCAAATGATTCCCCTCATATATCGC
CGTCATACCCACCAACTAGTGTTGATCGTCCTTCAACAGCCCCGTCTCAGTCCCGCGCCAGACCAGTTACAAAAGATCAA
CATACTGTGAGCACAACGCCGCGGCAGAGCAAATCGTTGACCAGACAGAAGTCGCGAACTTCAAAGCAATGGAACACTCC
CAGCGTTCCCAATCTCTCTCGGTATGCTGATAATTCGGTTCGCATTGTTTCCGCTGGTGACCACAGAGCATCCTCTTCCC
GTGGACCCGGTTCTATTAGCATGGGTCGCCGCGTTGATGTGGAAAAATTGCTTGAAGGTCTAATAGCCGGCCCGGAAAGC
GGGGAGGTGAATGGTGGCGGGGGCAACGTTGTTGAGGGTTTGCCATCTCAATCCCATCCACCATACTCCTCTCATTCTAA
CCGGTCCAACGAACCTCCATATTCTCTCAATGACACTGGTTCCTACCCTGGCAAAAAGAATCGGGATATGTCTGGAGTTC
GCAGTCTTGGTAGGGTAGGGAGCATAGCACGGCCTCCTTACTAGACTTCGCTCGCCCTTGTTCGCCACCTGGACGGCTTC
TCTTCTAATACCTGCTCTTGCCTTTCTTAGCATCTATGTTTTGCGCTTTATTTTGCGCCTCTTCGTTCCCGCCCATCCCA
TATATTTCTCCCATTTTTTCCAAAACCTTTTTCGTTTTATTTCCTACAGGCTAGTTATCATGCATATTTCCACCCCTTTC
GCTATTATGAGGTTTACCTACTCCTTCATGGAAGTCTTTCCTTTATTCTCATTTCATTTGTTTTTCTCTCTCTACCAACC
GAAAATGGCGTAGTCCATCTCCAATTCTTGTAAGAATATATTTCCTTTCCTGTTACATGCTTTTTGCCAATTGTTTCACC
TTCTTTTCTTTTCCTTTCCTTAGCCTTTTTTTACCTGTTGCCTTGCACCTGCGGTTTCTATCAACATACCTTTTTTTATA
ATTGTACGAAGTATTTACCATATTTGCGTATATAATATTACTGATAGTTGGTCAGTTTTATTAGGAAATGTACCCTTGTT
AGGGTTGATTTTCTTCTGTTGCCAACCCCCTCACTTTGCTGGGCTTACTGTTTGCCAATGGTTTTTATAGAATTATATAG
ATGGGATGGAAT

>ucsf_hc.01_1.H88.00178
GAGACAAAGGAATTGAAAAAATAGCATTCTCAACTCGAGGTAAATTGAATTTTTTTGTCTTCACTGTGGTTTGCTGAGCA
TTTATGCAACCAACTTGATGATTGCAATGCGCGAAACAATTTATCATTGTCTCACCCATTCGTTCCTGTACGTATTGTAT
TCACTGTATACGCAAACACCCCAACAGTGACCCAAGAGGAAATATCCGAACTCCGAATCATATCTGCAACCGCCAGTGGG
CTAGAACTTGCCTCCTAGCCCTCTTGAGGCCTCTATGACGGCAGGCGGGCCACTCGGCTGGCTAGCTGCGTGAGCCATAG
GAAGTTGGGAAACCAGTACTTCCTCCCATCGAATCCCTTACCCCACGATATATGGACAGCTACGAGAATACTGGCATGCG
ACACACAATATCCACATCAAACGCGTCCTGCTGCTATCTGTTTTCGTTGGTATTGGTATTGGTAGCAAATACATGGCTTT
CTCCGTTCGAGTATCAACCGTGACAAACTGAACGAATACGCAGAATGCCTTGCTATAAGAATTTATGCTTTGTATAGTCA
ATTATTATCGCCGCTCCATGGCCCCCATTGGCGGATTGGTTGACAGATCTAGATTACCCCAACTTCCGACTGGCCGAGCA
AGCCTTACTGGGCTAAATTCCCCCCGTCAAAAGGTCGATCACTCAATCAGAATTTACCCGGTTGGACGATATGGTAGTCT
CGGATCGGCTAGGAAGGCAGGAGTTGGAACACTCGAAAATCTAGAAAAGTTGATATATCAAGTTTGGGTTATTGTCATGT
TTTTATTCTGTCAACGGGGGCCACGGACAGGTGTATTTGTCCTGCAAGGACAACGACCAAAAAGAAGAAAAAGCGGCC

>ucsf_hc.01_1.H88.00179
TCGACGCAACCCATGGAGCGTATTATCTAGACCGCGTGATACCTTACCCGAGTATATAACTCGGATTATCTGCCGCGCCT
TTGGTAGAGTCACCATGACTCAGGCGAACCCTCTCAACCCTCCAATCCCCAACCTGGAAAATCCGCGGTTCACGCTCGAG
CTCGAATTCGTTTTATCTCTCGCAAACCCCCATTACGTCTCTCACCTAGCTATCACATATCCTCACCTCCTAGGAGTGTC
TTCTTCATCTTCCTCATCTCGTGCCGCCATCGATAATTCTGCGTCCACTCCTATCTCCGACGCGCAATCATTCGCCGCTT
ACCTCGCCTACTTATACTCGTACTGGAAACAACCTGAATATGTGCAGTTTTTAACACACCCAGGGGCGACACTACGGGCA
CTTCGGTTGCTGCAGGACGAGTCATTTCGCCAGGCTGTCATTCGTCCCCAGGTTATTGAGGCGCTGCTGGGTGCTGGGAC
AAAAAACGATACGGCAATTAGCGGAGCTGGAGAGAATATCAATAACCACGAGAAAGACGACCAGCATGAACCTGACGCCG
CGAAAACAACTGCTGGCCTTGGTAACATTGAGGGCAGAAACGGAATTGAATGAATAATAAGGCTTTCAACACCGTTTCTT
TTTGCACCATTATGCACTGTCATGGAAACTTGGTGTTGGTGAGAAATCCGTCACACGCACCTAATTCAGAGGTGTTTTAT
AGGTCGTTGGGAGGACAGTGGGCGACAGTGGGCGACAGTGGGCGAAAGAGGAAGACAATACTATTTCGTAACCATGTACA
TGTGCAATCTACGCACCACTTATGATGGTGCTGGTGATATTGACTGATTGGGCGATACCAACCCCATAGTAAGGGGGTAC
TTGGAGCTTGGTCAAGCCTCCCACATCTAATAAATCCACCAGATGCTTCAACCGTCCGCTGGATTTACGGCATTTTACCG
AGGCAAGCAAGGATCTACGGCGACGGGAAAAAAAAGTCGAATGAATAAACGATAAAACCAAGCTTGCCATTTTCGAGAGA
GGATCAAGAATGGAGAAGAATATTATGTGGTTCCCCACTTTATTTTGGCCGCTTTTTCTTCTTTTTGGTCGTTGTCCTTG
CAGGACAAATACACCTGTCCGTGGCCCCCGTTGACAGAATAAAAACATGACAATAACCCAAACTTGATATATCAACTTTT
CTAGATTTTCGAGTGTTCCAACTCCTGCCTTCCTAGCCGATCCGAGACTACCATATCGTCCAACCGGGTAAATTCTGATT
GAGTGATCGACCTTTTGACGGGGGGAATTTAGCCCAGTAAGGCTTGCTCGGCCAGTCGGAAGTTGGGGTAATCTAGATCT
GTCAACCAATCCGCCAATGGGGGCCATGGAGCGGCGATAATAATTGACTATACAAAGCATAAATTCTTATAGCAAGGCAT
TCTGCGTATTCGTTCAGTTTGTCACGGTTGATACTCGAACGGAGAAAGCCATGTATTTGCTACCAATACCAATACCAACG
AAAACAGATAGCAGCAGGACGCGTTTGATGTGGATATTGTGTGTCGCATGCCAGTATTCTCGTAGCTGTCCATATATCGT
GGGGTAAGGGATTCGATGGGAGGAAGTACTGGTTTCCCAACTTCCTATGGCTCACGCAGCTAGCCAGCCGAGTGGCCCGC
CTGCCGTCATAGAGGCCTCAAGAGGGCTAGGAGGCAAGTTCTAGCCCACTGGCGGTTGCAGATATGATTCGGAGTTCGGA
TATTTCCTCTTGGGTCACTGTTGGGGTGTTTGCGTATACAGTGAATACAATACGTACAGGAACGAATGGGTGAGACAATG
ATAAATTGTTTCGCGCATTGCAATCATCAAGTTGGTTGCATAAATGCTCAGCAAACCACAGTGAAGACAAAAAAATTCAA
TTTACC

>ucsf_hc.01_1.H88.00180
ACTGCTACCTTGGAAAGTCGGCGTGGATAACTTCGGGGGTATTCAAATTGAAGATGGGAGGAATGTGACCACTAACGTGG
AACCTCATGGGCTGAAATTAGACAATGAATGAAGCGCTTGGGATTTCTGGTATTGAGCGATGCTATAGTATGCTTCTCAA
GTGCACTCAGGAATGGCTTGATTGAATCTCAAACCAGGGGAAACGCTATCTGCGAGCAAATGGTGCTTCGTCACCACACA
GGACAGTTGACGAAGTCCTCCCTTACCTATGTTCCTGAGCTGCTTATCAGCTTCGGATGACTCTCATCAAAGGCATTCCT
GAAGAAGGAAAAAAGAAAAAGAA

>ucsf_hc.01_1.H88.00181
ACGAGATGGCTGATGGGGGATAGAATCCTGCTGCCATTTTGAGATATTTGGGGGCGGCAATATCACAGTTAATGCAAATC
CGCGCTCAGGTTTCAACGGAGATATCCATCTTGGCGTCAACGTTTCAAGTGGAACTCGACAGTCGACATACTATCACACG
GCTCTAGAACCTGCGTAAATTTGCAGTGACTCAGGTGCTGGCCAAAAGGGAGATTATACACCATGCTGCAACTGGCGCAA
TTTGTTGTTGGCCAACAGTGCCTGAAGCGATGTCTTCCGAGGTTTCAAAAAATAGAAAAATCACCGCCATTCTTCTCGAG
CTGCTCTGAAATTTCGGGAAGCAGAGATTGAGGGATCTGGAAATGCTGGATTTCGGTGAGGGAGCTCACGTACATTCGCT
AGTTGTTACCTCCTTCAAACTTTCCAGATGATCATTGCTACATCCACTGGTGTACTTGCAATTGTTTTGCCGTTTCGCGA
GAGTATTATTCTTTAGATAAAGTTAGCCTGTGTACCTCTAAAGAAAGGTTGATCAATGGCCTTCACTGTTTGTGCAAACT
CCCCATTCAAGGCGACTTGATTCAGAGCCTACGTTAGCGACAAGGATGACACCGATGCTCATGTTACCGAGGATGATGCA
TTGAGAGAGATATCCAGCGAGTTCGCTCACGGGCATGGTCAGCCTCCCCAGTCTTGATTCCGTGGATGAGAACTCCGTTG
TGCATTGGAGAGGAGGCGGTTTTAGGATGGGCCTCTCCACAGTCGGATTGACTACCCCACCACCGGATTTCAGCTCTGAG
GCTATAATGAAGTTGGCTATCGTCGATGACTGCACGTGTAGGAAGAAATATTACTGGACAAGAGCAATAACCTCCCTAAG
ATTGGACTTACCGGGCCAATATCAAAGCGAGATATCGGCCCTTCAACAAGCGTATCTCTGCCGCAGGTCTCTACGAGTGC
GATTGCGCCGCCCTACGCAATTGAAACGCTCCGATATTCTATATTTTTCTGGCGCCTCATATTCTTCCGGCGTCGCCACT
GGTTTGTTTCTGGCATAAGTGTATGACCATGATGCGGAGCATAATGGAATCACGCATATTTGCAAAGTTGACGCTTCGAT
TGGAATCATTGTTGCGGATTTCCAAGACTATTCGGAAGCTGG

>ucsf_hc.01_1.H88.00182
CAAGCTTTTTAGTTACAGATGGTCGACCACCAATGGATAGATAGCACACCGTTTTCAGTCTGGATAACATTTCCCGACTT
CTGATAAAGAGAGAGGTATATATAGAGAGAGGGACTTACAGGCCCATGGTATGGGGATGGTGAGGCCAAAGTCTAATTTA
AATACAGACATAAGTAATCTGTATACATACATGTCTCCAAAGGTTGAGGAGGATATTTATTGGATCATGGTTATGTCAGG
AATGAAGGGATAGTTAACTAATTAACTAACAATATAACAACAGATGAAGCATTTCCTGATAATCAAATGCCCTACTCCGT
ACACCTTATTAAATTCAGTTGTCCAATCGTCAGCCCCGGGCCTCCCACCACTTTCATTGCAAATATCCGTCGCTTACATC
CCGAGCTATTCATTACTCTGGATCATTTGGATGCGAAGCAGCAGCCCAGTTGCACCAGTCCTCCCC

>ucsf_hc.01_1.H88.00183
CCCCGCCTATTTCCCTTGCTGCGTGACTGTGATTCTTCTCCGGATGGTTTCCGAGCTGGGCGGCGGGAGGAGGCTTTATC
ATCAGAGAGAGTGTGTCCAGAGGGGGGAACATTTTCCGGTCGTGGGGGTGGTCGCCTTCCGTTTGAATTCGACGGCTTAT
CGGCTGGCTTGTCAAGAGAGAGGTCTTCAAATAATTCTGCAACGTGTCCGGTCGACGGAGGATCCGCTGATGGAAGCTTT
TCGGGTGACATATTCCCGGTTGAAGCAAGGAGTGAAGTCTGAGATTCTGAGTCGTCGAGGAATGGGTTTCTTGACACTGG
GCGCTGCTGTCTCAGGGGAGGGCCTGTTGTGGAAGCGAACGATGCCGAAGAGGCACGATTTCTAAAGGGATTATTGGATC
CCAAATTGACAGTCAATCCCGGTGAGGGTTGCCGGTCTGGCACTGGTATTGGGGCAAGAGACATGATGACAGGAGATGAG
TATTATTAAGGGCAAGGAGAATGAAGTCACCGCGGCAGTGACAACCGGTTTCAGGTCGGAGAAAGAAAGACCAGCAGCAG
GTGGGGATCCTGTGAACCAACAGCCGGCCAACAATCCTGAAAGCACGCGACAGGAACAGGCCCAGTAGCTGTGCTTCTTG
TGTCTTCTTCCCTTTTTTATTTGACAATGACAGGAGGATGGTGGGTCGTCGCGATGTGTCTTTCTTCTCCTCGAAACCCT
GGAACCGCCCGTTGTCGTCGGCAAGTTGGTTGGGGTCGGGCGACGATCAGGGACAACTACGAGGAAACACGCAAACGACG
GCACGGCGGACGATGACGAGTGGCCGTCACAAAGCCAGGTCGATTGGTGATGTTAGGAGAAGCCTTCAACCCGCCAGGGC
GAATCAACGTCGCTTCTCGAACGTGAAACAATCGGGGTGGTGGCCAAACAGCGCCTGAGGCTGGGTATTAGGGTGGGGAA
AACGATGATGGACGAAGCTGTCAAGACCAACTGAAAGAAAGACAGGTGGATCAAACGATTGAATGGATAGGCATGCTTAC
CGGTGAGACTGAACGCCTCTGATTGATTTAAGGAGTGTACCGTCGGAGAAAACAAGGGGGGAACACGGATCAATATGTTA
GTGACGGGACACGAGGATCCATGGATGGGGAAAATGAAGGAGTAAACGCGGAACGGATAAAGGGGCTGCTCTAGTTCACT
TATCAAGGTGCAGGCTAAAACATGGCCTGCTTGCAGTCATCGATAAGCAATAAGAACCTACAATCTTCTGCCACCGCTGA
ACAGAGGGGAATTTTGACAACAATCAATGCACGTAATCTGTCAGCAACATCGAGGTTCGTCCACGATAGAGCAATTGATC
ACGCTGCTGCAAACAGACGGCGACTGGCGAGGTGAGCTACATGAAATTCGCCGTACGGAATTTTGTGTATCGATGAATAT
TATTTGACTGAATTCCGAAGTTCCGAATTAACGCACTATATATATGGATTTTTACCTCTGCTTTGATAAATAGAAATTCA
ACGTTAATCCGTTACATCAGAGCGCGGGAAGATCCATTTAAATACTCTACGATGTAATTAATATGCTTCCGACCTAGGTA
ATCTGCAAAAGAAAACAGGAAACTTGTTAGACCAACCCAAGCCCTTGATTTTCCATGATCCTCAGTGCAATGCATCGAGA
ACTCTGCTCTACAACAGAATTGTATGTTCCAATCCTGTTTAAGGGCAGGTAAGCCTCTTCATTGACCTCATATGGCTCAA
ACCCTTTGCCTCGCCTGTTCATCCCTTGCCTTTTCAATGCCCCTAGGCCCTCATGCTCATATCTCCCCTGCCAAGGTTCT
GATATAAACTGCTGTGCTCGTAGGATCCAGAGAGATGGATATGCAAGGGGGAAAGAAGGGAAGATCTGCGGATTTGTTGC
ATTAATTGCCTGCGAACGGAAAACCACCATGTTTGCAATGCGATTGTTCAACCACCCGGACGACTGGCAACGGTCCATTT
TGGAACTTGATGAGGGAGAAATGTATTCTATCCATCATAATGCACTCAAAAAAATACGTGTGTCGAATCCGACCTGCATT
GACTACGGTTGCAAAGCAAGCTTACTACGTGGGGAATCTAAACCTGCAAGCGAGAAGAGAAAACAACCCCAGTCAATCAT
CTACCAGCATAATGGGTGAGATTGTCGATCAACAAATGAGATAACTCTTGACCAAATACATTTTTCAGGGTTTCACAGCT
GGACGGCGCGTTGAGCCTGAGTATTTATCATCGGGTATGAAAGGCTCCCCGCAAGATGGAAGCAATCGCGCTGAAAATTG
GATATCGAAGATTTCAGAACGCTGCTTTTCACCCCTAACTCTGATTTGATGACTTACATACTCTGGGAGGACTGGTGCAA
CTGGGCTGCTGCTTCGCATCCAAATGATCCAGAGTAATGAATAGCTCGGGATGTAAGCGACGGATATTTGCAATGAAAGT
GGTGGGAGGCCCGGGGCTGACGATTGGACAACTGAATTTAATAAGGTGTACGGAGTAGGGCATTTGATTATCAGGAAATG
CTTCATCTGTTGTTATATTGTTAGTTAATTAGTTAACTATCCCTTCATTCCTGACATAACCATGATCCAATAAATATCCT
CCTCAACCTTTGGAGACATGTATGTATACAGATTACTTATGTCTGTATTTAAATTAGACTTTGGCCTCACCATCCCCATA
CCATGGGCC

>ucsf_hc.01_1.H88.00184
TGCAGTGTGTCCAATGAGAGCATGTGAAGGAGAATTTCCACGGAGATGGCTCGATCAGAAGGGGAATCTTACAGACGCGA
TTGCTTCCATCTTGCGGGGAGCCTTTCATACCCGATGATAAATACTCAGGCTCAACGCGCCGTCCAGCTGTGAAACCCTG
AAAAATGTTTAGATTCCCCACGTAGTAAGCTTGCTTTGCAACCGTAGTCAATGCAGGTCGGATTCGACACACGTATTTTT
TTGAGTGCATTATGATGGATAGAATACATTTCTCCCTCATCAAGTTCCAAAATGGACCGTTGCCAGTCGTCCGGGTGGTT
GAACAATCGCATTGCAAACATGGTGGTTTTCCGTTCGCAGGCAATTAATGCAACAAATCCGCAGATCTTCCCTTCTTTCC
CCCTTGCATATCCATCTCTCTGGATCCTACGAGCACAGCAGTTTATATCAGAACCTTGGCAGGGGAGATATGAGCATGAG
GGCCTAGGGGCATTGAAAAGGCAAGGGATGAACAGGCGAGGCAAAGGGTTTGAGCCATATGAGGTCAATGAAGAGGCTTA
CCTGCCCTTAAACAGGATTGGAACATACAATTCTGTTGTAGAGCAGAGTTCTCGATGCATTGCACTGAGGATCATGGAAA
ATCAAGGGCTTGGGTTGGTCTAACAAGTTTCCTGTTTTCTTTTGCAGATTACCTAGGTCGGAAGCATATTAATTACATCG
TAGAGTATTTAAATGGATCTTCCCGCGCTCTGATGTAACGGATTAACGTTGAATTTCTATTTATCAAAGCAGAGGTAAAA
ATCCATATATATAGTGCGTTAATTCGGAACTTCGGAATTCAGTCAAATAATATTCATCGATACACAAAATTCCGTACGGC
GAATTTCATGTAGCTCACCTCGCCAGTCGCCGTCTGTTTGCAGCAGCGTGATCAATTGCTCTATCGTGGACGAACCTCGA
TGTTGCTGACAGATTACGTGCATTGATTGTTGTCAAAATTCCCCTCTGTTCAGCGGTGGCAGAAGATTGTAGGTTCTTAT
TGCTTATCGATGACTGCAAGCAGGCCATGTTTTAGCCTGCACCTTGATAAGTGAACTAGAGCAGCCCCTTTATCCGTTCC
GCGTTTACTCCTTCATTTTCCCCATCCATGGATCCTCGTGTCCCGTCACTAACATATTGATCCGTGTTCCCCCCTTGTTT
TCTCCGACGGTACACTCCTTAAATCAATCAGAGGCGTTCAGTCTCACCG

>ucsf_hc.01_1.H88.00185
AACGGTTAAAGATTAGTTTGCTATTACTGGGAGGGATCCACCTCGTCATCGTCCGCCGTGCCGTCGTTTGCGTGTTTCCT
CGTAGTTGTCCCTGATCGTCGCCCGACCCCAACCAACTTGCCGACGACAACGGGCGGTTCCAGGGTTTCGAGGAGAAGAA
AGACACATCGCGACGACCCACCATCCTCCTGTCATTGTCAAATAAAAAAGGGAAGAAGACACAAGAAGCACAGCTACTGG
GCCTGTTCCTGTCGCGTGCTTTCAGGATTGTTGGCCGGCTGTTGGTTCACAGGATCCCCACCTGCTGCTGGTCTTTCTTT
CTCCGACCTGAAACCGGTTGTCACTGCCGCGGTGACTTCATTCTCCTTGCCCTTAATAATACTCATCTCCTGTCATCATG
TCTCTTGCCCCAATACCAGTGCCAGACCGGCAACCCTCACCGGGATTGACTGTCAATTTGGGATCCAATAATCCCTTTAG
AAATCGTGCCTCTTCGGCATCGTTCGCTTCCACAACAGGCCCTCCCCTGAGACAGCAGCGCCCAGTGTCAAGAAACCCAT
TCCTCGACGACTCAGAATCTCAGACTTCACTCCTTGCTTCAACCGGGAATATGTCACCCGAAAAGCTTCCATCAGCGGAT
CCTCCGTCGACCGGACACGTTGCAGAATTATTTGAAGACCTCTCTCTTGACAAGCCAGCCGATAAGCCGTCGAATTCAAA
CGGAAGGCGACCACCCCCACGACCGGAAAATGTTCCCCCCTCTGGACACACTCTCTCTGATGATAAAGCCTCCTCCCGCC
GCCCAGCTCGGAAACCATCCGGAGAAGAATCACAGTCACGCAGCAAGGGAAATAGGCGGGGTCCAACTGGAAACGTCTTC
GCAGATCCCAAAGAGTCTTCAAAATCCCGCAGTCAACGTCGACCCCGCCGGAACTCAGACTCTTCCATAATGGACAGACC
GTCAAAATCACTCGACCCTGAGGAGGAAAAACGAAGGCGAGAAAGGAGACATCGAGAACGTGATGCTAAACACAAGGACA
GCAAGTCTCGCAGCAGGCGAACAAACGGCCATAGGCTCGACGTTATTGATAAGTTGGATGTTACCAGCATATATGGGACA
GGCCTCTTCCACCATGATGGACCGTTCGATGCATGCAACCCCCACCGCAATCGTAAAGGATCGCGGGCGGCCCCAATGCA
AGCTTTCGCGAAGGATTCGAGAAACATGGCTTTGGGTGGGGCTGGCCCTAATAACAGCAATATCGATCTCAATCTCTTCC
ATGGACGAGGGGCTGAGGGGTATGCGGATTATGCAAGCACTGGTAGTTTGACTAGCAGCAAGATAGGCCAAAGCACAGCA
TTCGACCCAACTGCAAAACTGGAACCAATTCATGGGGCTGAAAGTATGGGTTTGGGAACTAGTACATTTCTGGAAGGCGC
TCCCGCGAGTCGCGCTGCCATCCAGCGGCGTGAAAATGAGAATGAAGCTCAAAACTTACAAAATGGAGGATTACAGCGCA
AGAAGAGTCTCGCACAAAAGATCCGCGGAATTAACAATAGAGATAGAGTCCCACGGGTTACTTCACCAGATTCTGCTGCT
GATTCCAACAATCAACACACTCAGGCAAGCCCTCCCCGAACTTCCGGCTCCAAGCGACATAACGATAGGAACCCATTCTT
CCAACAACAGGATTATGATGATGCATACGATAAAAAAGGTGCCAAGATCCAACTTTCAGATGACATGACTGATAGCCTCC
TTCCCCGGACCAGACAACGATCAATTAGTAGCCCAAAGGATATTCTAGGCGAAAAGAGAGTTACAGAAGAACGAAAGTCC
AGTATCGGCGGCGGCGAGGACGCAAAGGCTCCTGCACAGACAGCTAGTGGTAGCAGTGGCTTCATCAGCCGAGTCAAAAG
CCTGAGAAGACCGCCCCAACCGAAGAAAAAGGCGGTGACAACACCGGGCGAGTCTTCGTCTTGAGAATATGGCTGTACAT
CTGCTATGACCGCAACAGTATACATGCGTGGTAGGTCGATGGGATGTGCGGGGGGGAATTACTTGGAAGGAAATCCGATT
TGGTAGATGTGCAGCGATGTTAGGCGTACAATTATTGGAATTGGTGGAAGCCAGTTGAATGCTCTTTTTGTCCATTTTTC
CAGGTCTCCGATTTTGTATTCATTATGTTATCCCGACGACTGTTTCGTGGGTTGTTTTCTATGCCTTCTCCTTTCATTTA
TCTTTTTTTTACATCTTATTAAATCACGATCCTTCATTGCCCTTTCAGGTGCGCCAATGTTTCTCTTCTCTTCTTCCTTT
GCTCAAATTATTTCGAGGCTCCCTGCTAGCTAATTATGTTTCATTTTTTGTGTGTATTCGTGTCCTTTCCATTTACTATC
ACATTCGCCTTTCCTCATGTGTGTTGGGTTTTCTTGTATTATTTTTCTCACCCTCATAATTCATGGATGCTAGGCAGGAT
TATTTAGGTTAGTATAGCAGTTTGGTTTGTTTTCTACCTCTCTCTTATTCATTTCTTGGTTTCTTTTATATTCTTCTATG
AACTTCTAGTACTGTTCAAGGGGATCAGCCCGTGCATGTCTTGCATGCAACCAGTCTGTCTAGGTTTCATTAGATTGAAT
AGTTGGCTC

>ucsf_hc.01_1.H88.00186
CCATTGGTTCCCTCCTCGGCCTATCCCCTGTGACAGCCTTCGTTGAATCAGGCGCCGGGATTGCCGAAGGAGGCGCCACG
GGTATCACCGCTATGGTTACGGGGCTCTGCTTTTTCGTCTCCATCTCCTTCGCGCCTATATTCGCCTCGATCCCGCCGTG
GGCGACGGGCTGCACGCTCGTCTTGGTCGGGTCGATGATGACCAAAGTCGCATCGGATATCAACTGGTCGTATATCGGTG
ATGCGGTGCCTGCTTTTGTTACACTGGCGGTGATGCCCTTTACATACTCGATCGCGTATGGTCTTATTGCTGGGATTATG
TCATATATCCTGCTCAATACGGTGGCCTTCGTCCTCGAGAAGGTCTCGGGCGGCCGCCTCGTGCTGCATAACAAGGACCT
GAAGAGCCGTGGTCGTGGAGGATTCCGGGTGGGATCTTGCCCGGCTGGCTAGTTCGGTTGGCGCATGGCAAGAAAGATTT
CTGGCGCAAAGACGTCTTGGACAGGGACGATCAAGATTACTCATTAGCCACCTCTGCTCAAACCGCAGATGCTGGTGGAT
ACGCCGGCACGGGGGATAAGAGCGCCGTCGCCATTGCCGCTTCGACGAGTGATGGTGGCGATGCTCAGAAGGAGAAGTAA
TGCAGGCTAGATAGAAGAAGCAGCAGGCTGCTTGCTGGTCTTGGGTTGTGATTTGGACGCTTGAGTTTCTTCCAGGGCCC
GGTGAAGTAATAAGTTATATATGGATTATTTTGTTGGAAGTGTCTGCGTTTCCAAGGAGAGGATAATCCCGTGATATTCT
ATCGTGGTGTTTCTTGTTTGGAGTTTCACTATCCTCTCCAGACCACCGACCAGCATATGTATGTATATAGGGAAGTTAGA
TATTCTAATACTGTATATATGTTTTCGTTATTTTACCTTCTGGTATATTTAGGAGATGTTTTCATTACAGGCACATTTCC
CAACATTTTACCCTCCAAAATAAAAAAAAAATTAAGAAAGGCAAGACTTCATTGAAGTAGTTCATTGAAGTAGCAGGAT

>ucsf_hc.01_1.H88.00187
GATGCATTAAACAATACTGATTTTTTTTCCCCTACATTAATTTCTTCTCGTTTTCCTAGTCTAATTTCATGCATATATTT
CCATTCTTCTACGGATATGAGAGAGGATATGTATGATATGTATACTCGTGGTTTGTTATTGCGAACCCGATCCTAGAAGC
TATCATGCTAAAAAAAGGCCCGTCCCAGCAACGTTCGGACTGTCCAACTCTGGCAGATCTACGTCGCCTGAGCCAAGGAA
GAGGTGAGCGCGTGAGAAACTGCAAAGTTATCTGTTTGACTGGCGCTCCATGATCGGCTGGCTTGCATCGCGCAGAACGC
TCGTGTTTCTTGACCCGTTAAAAGCCACAAGAGAACCAATGAAACCGCCGCATCTCCATACTCCATCAAGAGTCGGAGAA
AAAGATGGGGAACACAAAAAGAAGCTAATTAAAAAAAAAAATAAAAAAAAGGAGGATTTGACAAATCCCGTTCTCTTAAT
ACGCCACCAGATGAATGCCGCTGTTTATAGAGAGAGCTGGCGCATCGCTCCTTTGCTTCCCCTCCCTGAACTCTCATTCT
CTTCAAGTCAATATAAGAATCACTTCACGCTTTCTCAATCGCTTCCCCAGGACCCCAGGTGGTGTCTCCTCCTTGCCTTG
AGCACGGCGGGTCAAGATGAAGAATTGGGGCATGGCCATCAACCGTGTGGTCGCGGACAGCATCATCGGCCGCGGCTTCA
GGCTGGAAAATTCTGGCCATGTAAGCAAGCAAAGAAAGAATTAGATAGAAAGACAGGGCAAGAAGAAGAAGCCTTACAGA
CTGACCATTTCATATTCTTGTTTCACCTAGCGACATGAGCGGAAGGGATCGCGCTTCTTGACTGAAGTCCGCGCCGGCCT
CACCACCTTCTTTGCCATGGCCTACATCATCTCTGTCAATTCCAACATCCTGACTCAATCTGGAAGCACATGCATCTGCA
GCGACCAGGAAAACCCAACATGTGCCGGAAACACAGAATACGAGTTGTGTTTGAATGCGCTCAGACGGGACTTCATTACG
GGCACTGCAGCGATTGCGGCCCTTTCGTCGTTCTGTATGGGTTTATTTGCCAATATGCCAATCGCTCTGGCTCCTAGAAT
GGGCTTGAACGCATATTTCACGTATAACGTTGTTGGATTCCGTGGCACTGGCCCCGTTCCTTATCGTCTTGCGCTTACCG
CTGTCTTCATTGAAGGGTTTGTTTTTGTGGGTTTGTCGGTATGCGGTATGCGCCAATGGCTTGCAAGAGCTATTCCACGG
TCGATCAAACTCGCCTCGGGTGCTGGCATTGGGCTCTATCTATGCGCGTTTAATACCTTTGGGTTTTACTTGATTTTTCT
ATCCTATAAACACCCCCCCAAGGCCACGGGTTCTAACGATATCTTTGTTGTTTGATTTTAAAATAGCTCTCATTGGCTTA
ACGTACAGTGCCGGTATTGGTGCCATCACTGGTGACCGAGCAACACCACTCTCTCTTGCTGGATGTGTGGAGAGCGAGAT
GATAGATGGCGTTTGTCCCTCCGGAGCCAAAATGCGCAACCCAACGTTTTGGGTTGGTCTTTTCTGTGGTGGTGTCTTCA
CCTGCGTCCTCCTCATGTACCGCGTCAAGGGCGCCATAATTGCTGGTATCCTCCTCGTGTCCATCATCTCTTGGCCCCGG
CCGACAAATGTCACCTTCTTCCACACAATCCCCAGGGAGACGACTCATTCGATTTCTTCAAAAAGGTCGTCACTTTCCAC
CCCATCAGGAAGACATTAGCAGCCC

>ucsf_hc.01_1.H88.00188
TACTCAAAAGAGTTCACCAATTTATTTATTTCTGCATTCGAATCTATCGACCTGCTACCACCTTATCCTAATAATAACGA
AGCTAACCGAGTAACCCCAAAAATCCAGCAGGAAGATTACAGTTTGCATTGAAAGAATGCCCGTCGTGCGCAACCGCCGT
CGCGCTCCCGACGACGAAGATGAGTCGAATGTGAACTCTGAGGCCTCGTTTGATCCCCAGCTTGGTCCCTCCCAACGACC
CACACAGCAACAAAAACGACAGCGGCGCCAGGCCTCTGACTCCGATTCAGATGCTTCTACAGATGGCCGGTCGACGCCGG
AGATCTCCACCCAGCTTCACAGAGCCATTGAGGTAATGGTCAAGAAGCTTGTACGACTCGCACTGGCGAGCGAGTATTCG
CGGCAGGTCATCCGGCGAACCGATATCAGAGACAAAGTGCTGGGGGAGCAAGGGTCGAGGCAGTTCAGGCAAGTTTTCGA
CGGAGCGCAGAGGGAGTTGATGGAGAAATTCGGCATGCAGATGGTGGAGCAGCCGTTGAGGGAGAAGGTGACGATTAGTC
AAAGGAGAGCCGCCCAACGCACCGAGCGACCTGCCACAACCACCAAAACCTGGACTCTCACAACCATCCTCCCCGCCGCT
TACCGGACCCCAGCCATCCTCCCGCCAACAAGAGCGCCCTCCTCCGTAACCGAAAGCACGTACACCGCCATCTACACCTT
CATAATATCCGCCATCCTTCTCTCCGGCGGCTCCATACGCGAACAGAAGCTAGACCGCCTCCTCCGTCGCGTCAACGCCG
ATAACTTCACACCCATCGACCGCACGGATAGGCTGCTGGCGCGCCTATGTAAGGAAGGTTATATCGTGCGTAACCGGGAG
ATGGATGGTGGGGAGGAGGTTGTGGAGTATCTTGTTGGGCCTAGGGGAAAGGTTGAGGTAGGTGTCGCGGGCGTGTCCGG
GCTGGTACGGGAGGTGTATGGGTTTAGTGAAGGGACCCTTGATGGGGTTGACAGCATGGATGCGGCGGGTAAGAGACAGG
AGGAGGTGGAGGCGTTTGAGAAGAGGTTGAAGAGAAGTTTGGGGATTCGGGAACCGTTGCATTTCGGGAAGGAGGATGGT
GATGGTGATGGGGACAGTGATGCTTGATGACGAGTCTGTCATTCCTTGTTATATCCTCCTCCCGAATATGTTGGTTGAAT
AAAATTAAACTTATTGCATGTATTTCTTCCCAACTTCTTTTATTTCCCCCTTTTGTTGCTAAGGGAGTTTACGATTTCAA
TGTTGTCTTTTTTTCTTTCTTCTTTTTGCAATTTCTGGAGCGTATGATGTCAGTTTTCAAAAAATAAATGGTTTAAAATC
TATATGTTCTAACTCTCCCCGCTCTCTACTAGACCATTGCCCTTTGAATGAAGCAAATAACAATCAGTGAAAGGAACCAG
GCCTCCAGGGCTAGCTAGACCTAAGCGCCTTTTTATCCATATAAAGGGAAGCCATATATATCCATCGATATTGCCCCAAT
GTCCTTGGGCATGGAAGAACAACCTCTTATTGGAAGAGATAAGAGAAGATACAATAGGACACCTCCAGACAACAGAGAAG
ATATACGGATGAAAAAGGGAAAATGCGCATATGCATCCGTGCCTGTGCCACGAGGGCTTTTACTTTCTTGCTTATACATG
TGGGTATATATCTATATATGTAGCTGGACAACTTGCTCTTTGCGCAGTGCAAGGGGGGGAGAGGGAGCAAGTAAGTATAA
GAATGGGAACCAAAAAGGGAGAAGGGCCCCGGGTGGGAAATGCATGGGCTAAATACCTGGATAGATAGGTAAGAAGAGGT
GGATAACAAATAACTCGAGGGTAAATGGAAGGACGGATACTGCAAAAAAAAAAGTCAAGAAACCAAAAAAAAATCGGACA
CAACAAGAAAACAGACGCTAAACGACAGCAAATCGCACCCAAAGGCAGTTTTTCCCCCTTATTTCTTCTTCCAGCTTTCT
TTCGTTCTGTTTTTCGCCTTTTTCTTCTCTTTTAGCTTTTCGCATACGCGAATGGAATTTAATCAGAAACGTTGAATTGA
TCTAATATAGCCGAGGAAGAAAAACAACAAGAAGAAGACTCGTAAACGGGACATTCTCTCACATCCACCCAAGCACTATC
TATCCTCACTCAGAATCACTCGCGCTATTCCCCGCCCGCGCATCATCGCCATCGCTATCAGGATCATCTTGTAACCCCAA
CCCCTCATTTAGTAGATATTCCGCCTGCCTCAGTTCCTTTCGCAACTCCTCTGGAATCATATCCGGCAATCGGGAAGGTG
TCTCGCCATTTTTATTCGTTACGCGCGGGTCGCAGCCGGCTTCGCACATCATTTTAACCATTGTGATGGCATCTGTGACA
GAATTGTAACGGCTCGTGTCGTTTGCGTAGCGCGCGACGAGGTGAAGAGGGGTTTCTTTGTCGAGTCGAGTTCTTGGGTC
GCATTCGAAAAATTCTATATCGAAGAGGAAATCGGCTGCGTGGTAGCTTCCATGCATAGCAC

>ucsf_hc.01_1.H88.00189
TTGGCTTTGGAAATAGGGACGAAAAGATAACTGAACTGCCTTTATTGCTGGCTATTAGGGAGACATTGACTTAAACATCA
ATTATAGTGGAGCAATTTTCCATACCTACCTTCAGACATGAAATCAGCTAATCTCTCCACTCGAATTATTCAGTCCCAGA
TGTTCATGTTACAATGCTACAGCTGCTTTGTATTATGGCCAAATTTAGCATATCTTGAATTTTTGATTCGGGGAGTATCG
ATGTAATAGCAGTACATGTATTTTGGTTTCAAAAGGTCGAAAGAATCGGAGAGAAACTTGTTTGAAAGCTAGTTGTATCA
GCCTCTCCGTAAATTAGGCTACCTTGAGCCACAACGACGACCAAACCAGGAGTAAAGTTAGGGTAGTTCGAGAAAATTCA
CAAGGTGACTCATTTCCATTGACAGAGAAGATGAGTTGTCTTTGCCCTAGTTTTCTCTCCATCGAGCCCCGCAGGTTGTG
CACTGCAAATTTGTTGTCAAGTCAGCGTTGGTCTTCCCTTGTTTACGTTTGCAAACGTATGTGGATTTCCTTTCCCTTGT
AAAGCTCCAAAGTTGGGAGGGGGAGGAGGCAGGGAGGAGGCAGGGAACCGGCAGGAGTCCCGATTTTTTCTAAAGCTTAT
ATCGTACCTTGAAGAATGTAGTCATTGGTTCGTCGGCGCTTCGAATCTGCAATTGGTAAAAATATGCACGGTCGCCATCA
CAGCCTTCCGCGGGGCATTGCGCTGCAAATAATAATGATGGAGGGAAGAGGGTAATCAGCAGTCGTTGTACAGATACAGG
GACAAGGCATTGACCAAAATAGCAAAGGGAGAAATCCTCAAAGCGTGGGGCAATTAAGGGAGTAAAATGGAACAGCTCGA
AAATTTCCATGGTCATTCATTATATGTAGGTGGTTGGTGACTCACTCCCTTGGCTATCGGCGTTCTTCCACTCATCTTTC
CCCCCCAACACATCAGAAACCTCCTTCCGCTTCATCTCCGTCCTCTCGTAGTACGTTCGGTCGAGGATATATTGGTAGGG
ACAAGTGCGGCATTCGAATCTGTTGACACCTAGTGGGTAGCGAGGGCTGGGATCTGCCCGGGAGATGGTAAGGGCATTGC
TACAGTTTGGACAAACTAAAAACACATTTTGCGAATCAAATGGTGGCCTACTTAAACGAGAAACTTTGCAGGACATTCAA
AGTATTGGGGTGAAGCTTTGAGGATACTCACATGTCAAAGGCATTTTTGGCTGGAATTCTCAGATGATTGAATTGATTGA
ATCAATGACTATCCAGAGATATAGTATATTATAGGTAGCGATACCATTGTCACACCGAGGAATTTCCAAAAATGGATACA
GTGTGTGAGCTCATTGCATCCCGCTGTTGCTCTCCAGCTCGACCACTATGCCTTATTGGCCGATCTGCGAGCAAAACATT
CCCGCGCGACTAATTTGTTCTATCAAATCCCTTGAATTAAGCGCCGCACTTCTGCGTGGCTAGCCGGAATATATTTGTTC
CTATATTTTTACAGATCCAGTGGCTTGGCTGATACAAACACTCAACACGACCACTAACAACCCTAATAGCAAGAATAAGG
ACTGCGACTATACCGAGCATCTCCTCCATCGCGGCTTTACCTGGCAGGTCAAAATACTTTCGTTTTTGTTGACTACGACA
GCGGAGAAGCATCATAGCTTAGCGCTTGGTTGGCCGTCCCGCCCCCGCATCATCAACTCCAGGCTTCCAGCTTCACCGTT
GAGTGTTGATTTGCTTATTTATTCCGTGACAATTCCGCATGAGTAAATTTTGACGCACTCCTATTTCTGTATTCATAGGT
CTCTCAAAATTAGACCAAACTTCGAAACCCCAAAGCATACCCCGCGCTCGGGTTGCAATTGCCCTCTTTTACGCAAGTGG
GAAGCAATAGACCCAACACAATGCGCCCGGAGGATGACAAGAGAATAGTGGACGATGAGGGAGCCAGTCCTGCTGAGAGA
GTTGCCGCAGCCTGCCGGGAAGATAACACGGATGCCCTAGAAGAAGTCCTTACAGAGATGGAGAGTGGGAAGAAAACAAA
TGAGGAAATTGCTGCGTTTTTCAACAGCGTTACGGATCCCTTGGGCAATCATGCGCTTCATATCTGTGCTATGCATGGAA
GCTACCACGCAGCCGATTTCCTCTTCGATATAGAATTTTTCGAATGCGACCCAAGAACTCGACTCGACAAAGAAACCCCT
CTTCACCTCGTCGCGCGCTACGCAAACGACACGAGCCGTTACAATTCTGTCACAGATGCCATCACAATGGTTAAAATGAT
GTGCGAAGCCGGCTGCGACCCGCGCGTAACGAATAAAAATGGCGAGACACCTTCCCGATTGCCGGATATGATTCCAGAGG
AGTTGCGAAAGGAACTGAGGCAGGCGGAATATCTACTAAATGAGGGGTTGGGGTTACAAGATGATCCTGATAGCGATGGC
GATGATGCGCGGGCGGGGAATAGCGCGAGTGATTCTGAGTGAGGATAGATAGTGCTTGGGTGGATGTGAGAGAATGTCCC
GTTTACGAGTCTTCTTCTTGTTGTTTTTCTTCCTCGGCTATATTAGATCAATTCAACGTTTCTGATTAAATTCCATTCGC
GTATGCGAAAAGCTAAAAGAGAAGAAAAAGGCGAAAAACAGAACGAAAGAAAGCTGGAAGAAGAAATAAGGGGGAAAAAC
TGCCTTTGGGTGCGATTTGCTGTCGTTTAGCGTCTGTTTTCTTGTTGTGTCCGATTTTTTTTTGGTTTCTTGACTTTTTT
TTTTGCAGTATCCGTCCTTCCATTTACCCTCGAGTTATTTGTTATCCACCTCTTCTTACCTATCTATCCAGGTATTTAGC
CCATGCATTTCCCACCCGGGGCCCTTCTCCCTTTTTGGTTCCCATTCTTATACTTACTTGCTCCCTCTCCCCCCCTTGCA
CTGCGCAAAGAGCAAGTTGTCCAGCTACATATATAGATATATACCCACATGTATAAGCAAGAAAGTAAAAGCCCTCGTGG
CACAGGCACGGATGCATATGCGCATTTTCCCTTTTTCATCCGTATATCTTCTCTGTTGTCTGGAGGTGTCCTATTGTATC
TTCTCTTATCTCTTCCAATAAGAGGTTGTTCTTCCATGCCCAAGGACATTGGGGCAATATCGATGGATATATATGGCTTC
CCTTTATATGGATAAAAAGGCGCTTAGGTCTAGCTAGCCCTGGAGGCCTGGTTCCTTTCACTGATTGTTATTTGCTTCAT
TCAAAGGGCAATGGT

>ucsf_hc.01_1.H88.00190
TCCCGGCAGGCTGCGGCAACTCTCTCAGCAGGACTGGCTCCCTCATCGTCCACTATTCTCTTGTCATCCTCCGGGCGCAT
TGTGTTGGGTCTATTGCTTCCCACTTGCGTAAAAGAGGGCAATTGCAACCCGAGCGCGGGGTATGCTTTGGGGTTTCGAA
GTTTGGTCTAATTTTGAGAGACCTATGAATACAGAAATAGGAGTGCGTCAAAATTTACTCATGCGGAATTGTCACGGAAT
AAATAAGCAAATCAACACTCAACGGTGAAGCTGGAAGCCTGGAGTTGATGATGCGGGGGCGGGACGGCCAACCAAGCGCT
AAGCTATGATGCTTCTCCGCTGTCGTAGTCAACAAAAACGAAAGTATTTTGACCTGCCAGGTAAAGCCGCGATGGAGGAG
ATGCTCGGTATAGTCGCAGTCCTTATTCTTGCTATTAGGGTTGTTAGTGGTCGTGTTGAGTGTTTGTATCAGCCAAGCCA
CTGGATCTGTAAAAATATAGGAACAAATATATTCCGGCTAGCCACGCAGAAGTGCGGCGCTTAATTCAAGGGATTTGATA
GAACAAATTAGTCGCGCGGGAATGTTTTGCTCGCAGATCGGCCAATAAGGCATAGTGGTCGAGCTGGAGAGCAACAGCGG
GATGCAATGAGCTCACACACTGTATCCATTTTTGGAAATTCCTCGGTGTGACAATGGTATCGCTACCTATAATATACTAT
ATCTCTGGATAGTCATTGATTCAATCAATTCAATCATCTGAGAATTCCAGCCAAAAATGCCTTTGACATTTTGTCCAAAC
TGTAGCAATGCCCTTACCATCTCCCGGGCAGATCCCAGCCCTCGCTACCCACTAGGTGTCAACAGATTCGAATGCCGCAC
TTGTCCCTACCAATATATCCTCGACCGAACGTACTACGAGAGGACGGAGATGAAGCGGAAGGAGGTTTCTGATGTGTTGG
GGGGGAAAGATGAGTGGAAGAACGCCGATAGCCAAGGGACGCAATGCCCCGCGGAAGGCTGTGATGGCGACCGTGCATAT
TTTTACCAATTGCAGATTCGAAGCGCCGACGAACCAATGACTACATTCTTCAAGTGCACAACCTGCGGGGCTCGATGGAG
AGAAAACTAGGGCAAAGACAACTCATCTTCTCTGTCAATGGAAATGAGTCACCTTGTGAATTTTCTCGAACTACCCTAAC
TTTACTCCTGGTTTGGTCGTCGTTGTGGCTCAAGGTAGCCTAATTTACGGAGAGGCTGATACAACTAGCTTTCAAACAAG
TTTCTCTCCGATTCTTTCGACCTTTTGAAACCAAAATACATGTACTGCTATTACATCGATACTCCCCGAATCAAAAATTC
AAGATATGCTAAATTTGGCCATAATACAAAGCAGCTGTAGCATTGTAACATGAACATCTGGGACTGAATAATTCGAGTGG
AGAGATTAGC

>ucsf_hc.01_1.H88.00191
TGATTTCATGTCTGAAGGCAGTTCAGTTATCTTTTCGTCCCTATTTCCAAAGCCAACGACACTTATGTAGCGGCCCTGAA
TGAGCCCCGCCAAAAATACAGCGAGTAAGCACGTGATGTACAAAAATGGCCTAGCAGGCTCGCCTCCTGCACTTTCCCCC
GCCCAGAAAGCATACAAAAACCCCTCTCTTCGCACAAAAATTTTTTCCCTTTCCCTCTTCCTCTGCTCGTCTGCTTCAGT
ACGTATCCTATCAACCCTCATGCCCCGCTTCCTCTCCCCGTTCCAACATCCTACCTCTCCATAGCTTTTCCGTATTTTCT
AACTGACCTTTCCAGCACCTCTACGCATTCTTGGCCGTAGTATCTGAGCGTTCTCCTGGTCTCTTCTAGTCTCTTCCAAA
GAACTACAAGATATCGAATCTTTTTCCATCCCAAACTCTCCCAATTTTCACATTTAAATCCCGCCACCATGGGTAAGGAA
GACAAGACTCACATTAACCTCGTCGTCATCGGCCACGTCGATTCGGGCAAATCTACCACCACTGGTCATTTGATCTACAA
ATGCGGTGGTATTGACAGCCGTACCATTGAGAAGTTCGAAAAGGAAGCCGAAGAGTTGGGCAAGAAATCCTTCAAATATG
CGTGGGTCCTTGACAAACTGAAGTCTGAGCGTGAGCGTGGTATCACCATCGATATTGCCCTCTGGAAATTCGAGACCCCG
AAGTACAGTGTCACTGTCATTGATGCTCCCGGCCATCGTGACTTCATCAAGAACATGATCACTGGTACCTCCCAGGCTGA
CTGCGCTATCCTCATCATTGCTGCCGGTACTGGTGAGTTCGAGGCTGGTATCTCCAAGGATGGCCAGACTCGTGAGCACG
CTCTGCTTGCTTTCACCCTTGGTGTGAGGCAACTCATCGTTGCCATCAACAAGATGGACACCACCAAGTGGTCCGAGTCC
CGTTTCAACGAAATCATCAAGGAGGTTTCCAACTTCATCAAGAAGGTCGGATATAACCCCAAGGCTGTTCCCTTCGTGCC
AATCTCTGGTTTCGAGGGTGACAACATGATTGAACCCTCCCCCAACTGCACCTGGTACAAGGGCTGGAACAAGGAGACTG
CCTCTGGCAAGTCTTCTGGTAAAACCCTTCTCGATGCCATTGACGCCATTGAACCCCCAACTCGTCCTACCGATAAGCCT
CTCCGTCTTCCACTCCAGGATGTTTACAAAATCTCTGGTATTGGCACTGTTCCCGTCGGACGTGTTGAGACTGGTGTCAT
CAAGCCCGGTATGGTCGTGACTTTCGCTCCCTCCAACGTCACCACTGAAGTCAAGTCCGTCGAAATGCACCACCAACAAC
TCCAGGCTGGTTACCCTGGTGACAACGTCGGCTTCAACGTCAAGAACGTTTCAGTCAAGGAAGTCCGCCGTGGCAACGTT
GCTGGCGACTCCAAAAATGATCCCCCCAAGGGCTGCGAATCCTTCAATGCCCAGGTCATCGTCCTTAACCACCCCGGCCA
GGTTGGCGCTGGTTATGCCCCAGTCCTCGACTGCCACACTGCCCACATTGCTTGCAAGTTCTCTGAGCTTATTGAGAAGA
TCGACCGCCGTACTGGAAAGTCTGTTGAGAACAACCCCAAGTTCATCAAGTCTGGTGATGCTGCTATCGTCAAGATGGTT
CCCTCCAAGCCCATGTGCGTGGAGGCCTTCACTGACTATCCCCCTCTTGGACGTTTCGCTGTCCGTGACATGAGACAAAC
CGTCGCTGTCGGTGTCATCAAGTCCGTCGTCAAGTCTGACAAGACTGCTGGCAAGGTCACCAAGGCCGCGCAGAAGGCCA
CCAAGAAATAAATTGGCTAGGCCCTAACACTCCCTCAGACAAAAAATGCCAGAGCCACAAAAAGAGGGGATAATCAAATA
CATGACCGTCTGGGTGATGAGCAAATAGGAGGCGTTTTACATTCTCGCTTTCCTCATTACATGTGAAAAAGCGGGCGAAA
TATGGCGACTTGACATGGGCCCTTTGCAAACCTTGGTTGGTTTCATTCTTCCTGCCATCCCCTCCTTTGCATTCCCTGGA
TTCCCTGTTTCCCATTTCCCTTGGCATTTATGTTTTTCGTGTCCTCCCTAGTTAAAAAGGAAAAGTGGCTTTACGATTTA
TTTTCTCTTTTTCTATTAATTAGATGGGCCTTTCTTACAAACAACACCCTCCCCCCCAAATCCCCTTTCCTTTTTGTTTT
CCTTTGTCTTTATGAGTACGAATCCCAAAAATTCCGAATATTAATGACCGTGTTTTCACCCGTTTTTAGAAAGTTGGGCT
CTCTTCTTCATAATATCTGTTGTTCGATGTAGTTTAAACCTCATGCATGCAATTCTTTGGTGCATTGGGGAAGGACAAAA
CAAGCAAAATTGTAATAAATCATGATGCCAAGTGAATGCCGTCTATCATGAGAGGCATTTTATCACATCTATGGGTGGCA
TGTCACCCCACCATTCCCCCCGCCATGCCTGACCTACGCAGTATAGCCCTCTGATGGATGAGACCTCTGAGTTCCACCTA
TTGTTTCACTATTAGTTATGAGTAATAACACCTCTTCTTTTAAAAAAATCGATATTTTACGATTTCCTCCTTGAGTCCGT
ATCCCTGCAACGGGATCGATTGTATTGTAACAAGCCTCGTTTCACCTTCAGAATAGCGTGGAAGCCACCTAGCCATGTGA
ATGGTCTTTAAGTTCTATGCACTGTAGTTACATCTACTTAGGAACACTTGAGCAACGGCGTGAGCAAGTCATGTTCTAAT
TCTTTTTGATTACGTGGGCCGAATTGAGGGAAGCTCGAAATTTGCTTTACCTCTGGATTTGCAACATTGCATGCATAATG
ACAACGAGTAACCAGAATCATGTTATGGATAGAAAGAAACAGTTCATCGCCTCCCCATCGATCTAGACT

>ucsf_hc.01_1.H88.00192
CCGAGGTTCCAAAGGCTAGCCAATGGGATGGGGTTCGCAAACGCGACGACCAATTGTACGCCGGCGCACGACCTTTCATA
CTGATACCCCATTAGTTGGTAATTATTACCGCCATATACGGAGATAAATTACAGCCAATGGTCAGGAGCCACATACGGAG
TCAGGCGCCTTGGTACAGCGCGACCAGGGACGTCATGCTGGCTGTTTTGGGCAGTGGGTATTAATACCAAGGCTGTGGCA
GAAAAAAAGCCGCATCCAACCCCGTTCCAGAATCTCCGATTCAATCTCTTTCTCTTCGATCTCCCATTTACGAGCCGATA
TTACTGTTTTTTGCACGGTGGGTTCCATCTCCTTGGACTTTGATTGAGCTCGTCCCGCTCGCTCTCCTACACCCTCTAAA
CTGGGCCAACTACCTGTTGAGCTGATACTTACGTTGATGAGGGATAGAATTTAGCTCAGAGACCGACAAAGCTCAGTTAC
CTTTTATTTGACCGTTCGCTACTATCCAATCGGTAAGACACGATGTCGACGAAAGCAGTTCCAATAGTTCCTCCCCGTCC
ATCACGGTCTCCAAATACCGTATCGTCTCAAATGCCAAAAGTCCCTCCGCGCCCAAACAGCCGCCGCGTCGGTCGCTCTG
TGTCCCCTAATCACGATGGCTATGCTCCGTCACCATTAAACGAATTGCCAGCTGGGTCGAGTACGAGAAATCAACATTCT
AGCGATGCTTCCAATACTCCCGCTCGTCCTCCGAGTGTTGCTCTGCCGTCCGTTGGTCAGGAAGGGATGGAATATGAGGG
CCTAGATTACCAAAATGCAAGCATGGAGAACAAGGAGGAAAGCCACGACCCTCCTCTGGAAACACGAAATGTGAATCGCG
ACCTACAGCTTCACGCTCCGAAGCCATCATTGCCATCTTCCAGCGCTGAAGCGCAGGTGCGGGCCGTCACCAGAACCAGC
CCACAACAGGCTGCCGCCGCGGGTTTTGGGAATGCTACATCCTCCCCCGACCTCGATGATATGGATCGCCCGGGGTCCGG
AAATTTAATGCCTAGCCTTTCTCAACAGGTATCTTCTTTTTCTTCAACGAACCGTAGAACATCCATACAGTATGGAGAGG
AAGGAGGTATCCCTGAAATTGGCCAACGTGTACCAATGGACCCTAACGCAGGCGATGTGCAAGCCCCGTCGCCATCTCCG
TATTGTGATGAAGGGCATCACCACGGAGTAAGTAGCGGTGGGCAACAGCGAGCCGGGAACATCCACCAGCGTCCTAAAAG
TAGCCGAGAAAACTCCCTTCCACCGGGTAGCTATGGGCTTCACGGCCATGGAGTTCACCCGACTGGCAATTTTGAAAGGG
CTTGGTATGACAAACACCCTGATGAACTGGCACGCGAAGAACAGGGCCTGTATGGACCAGGCCTAGGGCATGAACGGCCT
GAGTGGGCTTTAAGCGGTGATGATTTGAATAGGATTGTAAAGACCTCCGCGAGCACAGGTCTTGGTTTGGCAACTCATGC
GGACGTTCCAGGCATACCCCAGGAAGAACTGGCATACCTGGCGACCGACGAACTTACTTCTCGGCTTGCATCTGCACCTC
CTGAATCTGTTTTGTCCAAGGGCCTTCAGGAGAAGGAGAAAGTAATCCATATCGATGAGCCGCTTCATCGCCAACACCAC
CCTGATGGCTTTGCCCCCGCACCAGAGGACCATAAACCACATGGCGCCCAGTCATTGGAGGAGCCTAGTTGGGCCGAAGA
GGGTCCAAATGATGCCCCTGTGCTTGCAGCAGACGAAATCGAACCAGGTGCAGAGCATTTACCACCTGCCATCTCGCCCA
CTTTCGAGCACGGCTCTCCCACTCTTAAGGGTCAAAGTCGATCACACAGCCGCACTGAAAGTCGTCCGAGTAGCCAGCCA
TCCCTTACCCATGGTGGAGTGTCAAGCAGGGTGAGGTTTGGCTCACGAAGTGAGGAACGCGAGGAAATGCATACAGAACT
TGAAGACGTTCGAGAATATGAACCACTATTCCCAGACGACGATGAGGAGGCGAAAATAACTGCGTCTACAGAGCGATTTA
AACGTCAACCTATGCCACATAGATTCCCGAGTAAGGATATTTGGGAAGATGCTCCGGAATGCTTACAACTGGAAGCTACA
GTCTCAACTCTAGATGTTCCAAGTGAACATGTCGGTAATGAGGAGAGGTCCCCATTGGAACGGCCAGAGCATCAAACTTT
GCAGAGCAGGCATGGGGCTGCACCAAGTCCTATATCCCCATCAAACGAGCAAAGCCACCTTGAGGATGAAAAGACATCCA
TTTCGGAGTGCAAACAGCGTTTCCCAAGTAAGGATATTTGGGAGGATGTTCCTGACAGTCAACGACTCGTCACAACAGTC
CAGACTCCACAGGAGGTGACGACAGCAACTTCACCTGAAAGCCCAACAAAACCCGCAACACCTACTTCTCCTGCGCGGCT
TTCAAAACCGATACGCCCAGTAGAAGGAAGCGTAACAAGCCCGACCGAGACTAGAAAACCGCCTACAATCCCTAATCGTC
CAAAACCTCAAGTCCCTGTACGACCAGCAAAAACACTATCGCACAATTCCAACGAAAACCTAACAAAAACGACATCTACC
AGTTCTGTTGATACCACAGCACCTACATTTGTAAAGGCAAAGCCTCCTATCCCCTCTCGACCTGGGGGGTCCAAGATCGC
TGCCTTGAAGGCTGGCTTTCTCTCGCAATTGGAGGGCCAGCTGAAGTTGGGACGTCAAGGCCCCAAGCCTCAAGGGAAGA
AACCCGAACCCGAAGAGCCTGTTGAGAAAGTGCCTCTGAGAGATGCTAGAAAGGGCCGAGCGAGGGGACCAGCTAGAAGA
AAGCCCGCTGTTCCTGCTGCTGTACCCGCCGCAGAACCCGTTAAAATGCCTGCCGCTCCCACGGTCAAAATCGTAGACCC
CTGGAATGTATGGCAAATAGGTGGAGATGGAATTCTCGTGGTTGGCAACACACCTCCCGCCAAGGCTAAATCCATATCAC
CACCGGATTTTCCTTCTGCCGCAAATCTGGAGCCAAGGCTTAGCGAGAGTTCGAAACAGGCTTCTACTGTACGCGGAGCT
ACTGTTACAGATACGGATGCTTCTCCCGAGGCGACATCCACACCAATTACGACAGAAGAATCCGGTGACCTTGCTCCCGC
TGTTGTCGACTCCGCAACGACATCGTCGTCGGTATCGCGAAACCCAATGCCCACCTCACCAACATCGTGCCAAGATAATG
[truncated: 23,891,340 more chars]
