# Supplementary material for: Genome-Wide Reprogramming of Transcript Architecture by Temperature Specifies the Developmental States of the Human Pathogen Histoplasma
Source: PLoS Genet. 2015 Jul 15;11(7):e1005395. doi: 10.1371/journal.pgen.1005395 (PMC4503680; doi:10.1371/journal.pgen.1005395)
Supplement: S8 Data — (FASTA) [file pgen.1005395.s029.fasta]

>ucsf_hc.01_1.H143.00001
CCTGACTCAGACCTTTTACCAGGTCCATCCACCGTCAATCAAATGGATGTTGTTCACAATAAGCTCATCATCGAACAAGC
ACTCAATGAGAATGGCCAGAAGCACAAGGGAAAAGGCAAAGAACCTAACAAAATAAGGTTACCTTCAGTGCCGATGAGTC
GTTACACTCAGATGAGTGTTGCAAAATACATCACCAATAATCACAGCAACGCCGCCTACTACAGGGTTTTTGGGGTAATC
CGCGGGTCATCCGAGTATCAGTTGGCAGCCAACGCCAAAGTCACCGAGATGATAGTAAATCATAATATGAATGATTTAAA
CAGAGAACAGCAGAAGATTGTGCAGAGTGCCAGAAAAAAATGGAAAGCTGCCTTCAACAAAGCCAAGCAGGATCATCCAG
AAATGCTTAATGCATTTAAAAAAATGGAGGTTTCACCTCTTTGGTCTGTGACTGATTATCACAAAATTTTGCATATCCGT
GCTCTGCCTTTTTTACAAGAACTTTGCAATGCAAGAGATGAAAATGATAAATTTCTTAATATTGCAAATATGAGGATTGA
TTCTTCACCACCACAACATCTTGTTGAAAATATTGATCGCATTCATGATATAAACAACCTTCTGGATACATTAAATTTAC
AAAATGGTGTCTATTCAGAGGCAGGTAAAATTCCTCTAGAGGCACTAGAAGAACAGTGGGAGTTAACAATCAACAATAAT
GAGAGTGACAATCTTTGTGGTCTGGTTAAAGATTTTCAGCTTCCTGCTGCATTTCTCTCTGTTCCCCCAAGCGACTTGCT
GTATTATGAAGACCAGGATGAAGAACACAACTATTACCAATCCCATTGGACCAGCCTCACGCCACATGTTGAAGCTCTGA
TGCAAAGTTATTTGACGAAGGACAATGTTCCTTTAGCTAAGAGCATGTTTATCAACCACGCCAATAATATGAACGAAAGG
ATTCGTCGTGAAAACACTAAAAGAGGCCGAGTAGAATATTTGCATCTTCTAGACCCTGATTATCTCTTCAGCAGGCTTGA
AGCTATTGCCGCAAAATATCACAATGGAGATACAGCTGGCTACGATGATATGAGAACCAAAATGTTAGCTGATACCGAAG
ATGCCGGCATGCCGAGGGATTGGTGCCCTGCACCTTGGAGTGGCGACACAACCATGCCAGATCTGCCAGAATCTCCAGCA
ACAGCAGACCCACCATCAAGAGCAGTCTCACCTCCAGCAACAGCAGACCCACCTCTATCATCCTCCACAGAAGCAGTCCC
GCCTCCAGCAACAGCAGACCCACCTCTATCATCCTCCACAAGAGCAGTCCCGCCTCCAGCAACAGCAGACCCATCTCTAC
CATCCTTCACAAGAGCAGTCCCACCTCCAGCATCACCTGGAAGTACACGCGAATGTCCCATCTGCAGAGAGCCAGAAAGT
GGTGTTCTTTTCTCATGCATGGAGTGCTCTCAGAGATTTCACCAGAATTGTCTTGAGCAATGGGCGAGAAATAGCAATTC
AATGCCCTCAGCTCCTACATGTCCTCATTGCCGAAGCCTCCGGGGATATGAAAGGATTGTCATCAATGACATCCCAACCC
AAGAAAGCACAACTAACCGGCCATCAAACACAACCAACCAACCGTCACGAGGCAGAAGACCACACCACGTGCCCATTCCC
ACCAGTCGTGTTGTTCGATCTATCCGTCCTGGCTACGCTTCGAACGGAGAACGGGTGGTAAGCGCGCAGGTTTATGGCAC
CACCGGCCGTTGCGTGACTCGGGATGGGGCTGGAAATTATTACCTGAGAACAGCAGCAGAAGCAGGGGGCCGTTCAGTGA
TCGAGGCGGCGCTGCGGCACGGAGTTCCTACAATCGAATCTCAAGGGTGGAAGTCATTACGGCCTAATCTCGCGAACATG
GGAGAGTATGGGATAGAATGGGTTGCATCGGCTGAATGGGATAAATTCAGCCGAAGACTGCCCAATATTGTGATTGGCTT
CTTTCATCATCATCAGGGGCGATATCACCTAGTCGTCGGCTCGCGCTCTTCTGTAGCGGAGTTATTGAGTATCCGAGTGG
TGGATAGACTGATTGCTGAGGCCATGGGACA

>ucsf_hc.01_1.H143.00002
ATATCCCCCCATCCGATGTATCAACGGTTCATCACGTTCAAGTTGGTGGAGGAGGTGCAATTGCCTTCAGGCCAAACCGC
ATTAATGCCAACATCGGCGATAAAGTGGTTTTCGAGTTTCTTGGATTAAATCACACTCTAACCCAGTCCACGATTGGACA
GCCATGTACTCCAGTACATCAACTAAATTCTGGCTTCGGCTATTTCAACCCTACCAATCGCACCGGCCTTACATTGTCAA
TTACGGTTAATTCAGCTGATTCCCAGTGGTTCTTCTGCCAACAGAATAACACCGCCCACTGTCATGCAGGCATGGTGTTT
GCATTAAATCCAGGCGATTACATGGAGGAATTCTTAGCAAATGTCAGAAGCAAGAGTGCACTGATAACAACTCATACAAC
CAGTGTTGGAAGTCAGAGATTACCTTCCTCTGTACAGTGCTTAACAGGCACACCCTTCTATCCCGGTATTGCTGGCATCA
CACCTTTCTATCCTGGCACTGCTAGCTCTACAGGACGAGTTGGAACAACATGGCAACCAACAGCAACAGAACCACCATTC
TTTTCTTCTATTCCATTTACATCTGATGCAACTCAAACTATTTACTCACACTTTATACTCACTATCCTTCTCTTTTTATT
TGCTTAAATCTTAATTTTGTTATCAAGTGCAGGCAGGTCCAACACTTTTTTGTATTTACAGTAAAATATAAATCTGA

>ucsf_hc.01_1.H143.00003
CCATCAAAAGGTGTTCTTTTTGACATAGTGGTTAGATCCCATACATCTGTTTCAAACACTGTATTCATATAGACATGTCA
AGCAGAAAGCAAAATATAAGAAGAAATGAAAAGAGTTAACTTGGTAGTGCTAATCAGATTTATATTTTACTGTAAATACA
AAAAAGTGTTGGACCTGCCTGCACTTGATAACAAAATTAAGATTTAAGCAAATAAAAAGAGAAGGATAGTGAGTATAAAG
TGTGAGTAAATAGTTTGAGTTGCATCAGATGTAAATGGAATAGAAGAAAAGAATGGTGGTTCTGTTGCTGTTGGTTGCCA
TGTTGTTCCAACTCGTCCTGTAGAGCTAGCAGTGCCAGGATAGAAAGGTGTGATGCCAGCAATACCGGG

>ucsf_hc.01_1.H143.00004
TGCACTTCTTTTCTTTAATAATTTAAATCATGAATATTCTTACAATATACATCTGCATTGCTGCTGGGGTTGCAGCAATA
TTTTGGCTGCGTCGGCTTCTTTACCGTTTCCTCTCCTTGATTCTGAGCGAGAGACTTATTTCAGTATGCTTCCACCGTGC
CCTACAACCTTACCTGATTCGACGTTGGTGCTTCTTTGAACCAGTCACCCGCTGGAGAGCCGTTCTATGGGTTGCTCACT
GGGCTACCACATTGATATGCAATTTCATTGGTGTAAGAGATCGCCAGGAAGTCAGTTCAAGAGCAGGAACCCTTGCCATG
CTTCATTTTGTCCCACTATTTTTCACTCGGCAATTCAGCTTTGCTGCTGATCAGTTGGGAATCTCTCTTGCAGCACACCG
CCATCTACATCAGGCTCTTGGAATTATGGCTGTTCTTCAAGCAGCTCTACATGTATCTGTTGTCCTTTGGGATAAAGTTA
TGGAGTTCAGTGACCGGGTTTTACGCTTTGGTTTCGTGGCGGGCATAGCACTCACAGCGAGTTTTGTGACTGGGCTGCCT
TGGATACGTTCATGGTCCTATCATTTCTGGACAACAGCTCATGCTCTCCTCAGTATTACATCATTGATCATGTTAAGGCT
GCATTTGAAAGGACCACGAGCCATTGACACTGCTTCCATTTTACTGGCAGCTGGCCTACTAGTTTGCACATCCATTATTC
ACTGCTTTCAGATTATATTTCGCAATTTTTCGGCGACTAAATCACTACAGATTGTGAAAGTACTGAACGATCAGGTGTTG
TGGAGCTGACTTTCTCCTCTTCCCGGCCTTGAAGGTACAGCTGGTCAGTATATTTATCTGACAGTACCCATTCCAGGGAG
CTTCTGGTCATTTGCTTGCTCATGTCCTTATTATGTAACCTGGTGGGAGGATGCACCAGATGGTACAGCTGCTACAGTGT
CTGTGATTGTGAGAGTTCAGTCTGGGCTATCTATGGCGTTGGCCCTCACCCCACATCGACGACTGCGAGCCATTGTGGAC
GGGCCGTACGGAGGTGCAAGGCAGCGAGAACACTGGGATGAAATGAAGTTTCATGATTCAGTGATGCTTTTTGCAACAGA
TATTGGCGTGGCTGGCCAATTACCATATGTGCGGGACCTGCTGCGAATTTTTATTTCAGCTGGAAAATCAATGATGGATC
GTGGCGGAGGGCTACGCAGGTATCGCATCACCTTGCTATGGGAGATTAGTGAGGAGTGTTATCAAGATTGGGTTCGTGAT
TGGATTGATCAATTGTATGAGGAGGATGACAAGTCTTTGATTCTACATTTTGTTGTATACATCATCAATCGCCCGGAGTC
TGATGCAGACAGAGCAAAAGCTACTGAGTCCAGTAGTAAAGGTTCAAAACTTTTCCCATCTCGTGGAAGAGTGTTTCATG
AAAGAATGAATGTGGAGCAAATTATTGCAAGAGAGCTAGCTGAATGGGATGGAAAGATTATTGTTACTGTCTCCGCCAAT
TCGGTAGTCCGGGATGAAGTTCGAAGAGTTGCACTTCTAAATACAGAAAGACTTCAGTTTCAGGAGCTGGAATTTCAGCC
AACTACAGCTATGGACAGCTTTTGGGCCCCGAATATATTGGCTACTAAATAAGCCATGGATGGCCATTCAATACATATTG
CATAAAGTAGCTAGATCAATCTTTCAGAGTAGTTTAATGTGCATGCATGGAATTCTCTCAGTGGGGCCCTCAAAAGCTTA
ACTAATTGAATAGTTGCTGCACTAACCGGCCCTTTGAGATGACTCAGCTTGGCTGAGTCATCTCAAGGGGCCGGTTAGTT
AAAATAACAATAATCT

>ucsf_hc.01_1.H143.00005
CCCGAGGATAGTTTTGCAAAATTGTTTCATAATATTTGGAAACATCAATGTTGGCTGAATAGTAACTTATATATTCTGGA
AGATATTCTTTATGAAAAACCAATCGATACATTTCATTTTATCATTCATACTCAAGCTTAAATAAACTCTTAAACCATGG
CCGGACGTTACACCTTCAAGCGACGTGACAGGAAGCTAGCCCATAAAGATCACGATCCCCGCAAAAAAGCGAAAGCAGAC
CGAGAAAGATTTCGACGTGGCAGAGACGCAATTTTTGCCAAGGCTCAGGCAATATACCAAGACGCTCACGATAACGGCCG
AGAACGATTTGTCTCTGTAGTGATACTTGATAAAAAGGTCAATTCACCGGGAAAATACTTTGTCTACAACTCCCACTCAA
CAAAACTCTGGCCCCCGTCAAAAGAGCAAATAGATGAGCACTATCCACTCACTGAGTACCTTACTCCGGAGGATTTCGAT
GACAAGAATGACAAGAACGAAGAAAAAGAACAGAAGGAAATGTTGATGGAAGAAAAACGATCAGAGGAAATTAAATTAAC
ACACATGATGTTCAAGATCGAATCGCCTCCAACATTTAATCTTTCCACAGAATTGGGTGAATATTAGACAAATCTGCTTC
TATTTTTCCGATTCTATATATTTCTGAACTTTTATTACGTATTTGATGGTGGAAGGTTGATCCATGTAACTAGTAACTAT
CTAGCGGGCGCTGCTCTGCTTACATACCTTCTAGCGAGCGATAGGAATGCCAACAGTTCCGACAACAATTATAAGATTTA
ACCTGTTTTAATGAATACTATGGAATGGCCG

>ucsf_hc.01_1.H143.00006
GCTCAGTGGGTACCATGATTACAGAGTGTCTCGAGCCTCATATGATGCTCCGTCATGGAGATATTCCAATCAGCGAGACC
TTCCCTGATAATCTCCGCGAATTTCAAACACGTACCAGGACAACTTCCGCTGTGGAGCTGTTGAAGGTAGGTCATAAAGC
CTCTATTTTCAGTTACTGTATCTTACTTTAGAATAGCATAATTTCCTCCATTTATCTCCAGGGCCCCAATGCCTTAAATG
CTATATCCGTACCGCCCGGGAGTCGGCCCCTAAAAATTTGGAAATTCTTACTGAGTGGACGGTTAGTCGGAGAGACACAT
AAGTGTATTCCATCAGAATATAGTTAATAAAAATATCAAACGAATGTTTCGTGAATAAATGAACAA

>ucsf_hc.01_1.H143.00007
TGACCCAGGGTGACTACTGCACCAACTTCATGATTTGCGGCGCAGCCGAAATACACTACTGACTAGTTCCTATTTCCTCC
AATTAAATATCAATCTAGGCGCGTGTGAACTCCAGCAGGGCACAGTTTGGCAATGCGGGGGATCTGATCTCAGGTGGGGC
CGTAATATATTTAAAGATTGTTAGTGCTTTGACTTAAAATATCAAAATTCTAATCTACACTGTGAATAACTTCACATTAT
GGCAGCTTGGTCATCAGAGGAGGATATCATTATTCTTTACTTTTCATCTCGTCATATTAGATGTACCACCACTGTTGAGC
TTCTTAACCGCCGTGGATATACACGATCGGCAGCTGCAGTATATTCTCGATTGGCTACCCTTCAAAAATGGCACCCTCAG
CTCAAATTCAAACGGGAATTTAATATCCACAGCATTAATTCATTTCTTTACACGCTTCTCCCTCCGAATGATGTCAAGAT
GTTAATTCTTTTGACCCCAGAAGATGCCTCTATTATTTGTCAGTCTCACGACAGAGCTCAGTTCATTGAGATACTTATCT
TACTCGGACAAAGTGCGAAAATATTGAAGGGGGCAAGACCATGAATCTAATTGGATAAAATAGTTTATGGAAACCAATGC
TAAAAGAAGGTGTCATGGGTTTGTAAAT

>ucsf_hc.01_1.H143.00008
GCCGAGCTTCTGCTAGAGCTGTCATTCGCCTGCTCTCCTCGTTGCACACGTCACGTATGGACTTTTACAAGGATGGTGTG
AACCTGGGGTTATCCCTGTCGGAGAAGGACATATGTGATGATTGCCGCCGGTACTGTCGGCCAGTTCGATTTTTTGTCCG
GCATTTGGATGAAAAAATTTCACTGTCTGTTCAACACCGAGGCAGCCAGCGGCTATTAAGTCAATTCCCAAAAACTGTGC
AATCGTTTATAGATCAGCAGGGTCTTGATTGCAGCTTTGGTCTTGCAAACCACGGAATACCCTTACAAATACAATGTGAT
ACATGTGAAATGAAAATCAAAGGAGAAGAAAGTAAGAGAAAGTGTATATAAAACATGTTTCTTTTCGTTTTTACAGATGT
GGCTTTGTTTTTTCATATTCTTTTTATCTTACCTTTTTCTTTTCCTATCTGATAATGGCTCTACTAACTACTAGTTACTC
TTTGCAATTGCATTCTTTCTACTGGTGTGCCAAGCACATATGGCTTTGTGAGGCCTCACCACCTACATTAGCCAATGCAC
GAGTAAGAGTGGTATTAATTGTTGGAGGGATTGGATTGGGTGATCATCCCCTCTATACCACCACATCACTGTTGATGATT
GAGCTCTTTTGCCT

>ucsf_hc.01_1.H143.00009
ACAGCAATTCTAAAAACATTTTGACTTATTAAAATTTGTTAAATTTATTTGATATGCTTCTTCTGAGCCTACAACACTAA
CTACTTCCCCTTCAAAATGAACACTCCTGAAGCCAACTGGGAGAGTTGGATCCAAACTCAACCTCTGATCAACCCTGATG
ACTTTAACTTGTCTCCAAATACACTTGATGCCATTCAATGTGAACTTTCCCGCGACTCCAGCATCTTGAATCCATCAACT
GATATCTCCTCTGCCAATCAAGCCGTGGCCGCTCTGGAGAGTCGCGTTGCGAATTTAGAAGATAGATTGAAATCGCTGCG
GAGTGCTCTAGATGATATTCTGAAGTATGTGGTTGGCCTGGAGCCATGGACAAAAACTGTTACTGAGGTTCTTGAGAAGC
TGGGTCAGAGGCCCACCTCAGCACCCCCATCAACCACTCAATCCAATTTTGCAATGAATGAAGGTGCATAGTGAATAGGA
AGACATGGAAATTTGATTTGTGCAATGTTATTAGTTTCTGTTGTATACAAAGCGAATTCATCAAAAGGATATAAGAGTAT
GAGGA

>ucsf_hc.01_1.H143.00010
ATATACACAGTCATTTATATATCTCCCCATGCAATGAATTAGGTGATACTGAGCAGTGGCTAGCATAGTTGAGTCCATCT
GTTCCTTCATGTCTCTCATCAGTAAAATCCCACCCCCTCAGCTGCTGGGAACGCTCAAATATGGTTCCCCGCGCTCCCCA
GAGTCCGTGAAGTGTAGCTCCCCTATGGAAGTTAGGGAATTTGAAAGGATGCTGATGGAGGCGAACCCTCAGGGAGTGTC
ACAATCATTGCTACGCAGAACACGGATTATCCGTGCCTATGCCGCCATGCCGTTATTCGTGCCTGCCCCATTGTATTACG
TACCGCGTGCTTTCCGTGTTTAGTATCCCCTGGCCCCCCCCTAGTATAAATATCGTGGAATCCCCGCATGTATTAGAAGA
GGGTAATCAAGAATAGATG

>ucsf_hc.01_1.H143.00011
GCATATCGTCCAATGTCATCTTGGCATGCACTTCGTAACCCCAGGAAACTCTCCTTATATTTCGTTGAAGGGATGGAATG
GCGACAAATCTATCGGAGCCGCAAGACAAGTTGCTGGGAGTCATTGACTCATCGATTATAATGGGATCTTCTGTGAGAGT
GAGGTGTGAGAAATGTTTTTCATGGAGTGGGTGCTGAGCCTTACCAGCAGAACCCGAGTTCCACTGCTTTTCTTGGGTGC
CATATCCCCGTGCTTCTTGTAAATCCATCCGTCCTACTACCTTGTACACTTCGTGCCCGTTTCGCTTAGACACCAGCGCC
AGTATAGTCACCTGAGAAAGGGGCAAGATAATGTATTCCTGCTTATCCAGCATCTCCCCCCATGCATCGCCTTCCCAATG
GTCCGACATCAGGGGGGTAGCTTCCTCCGATCGGTGAGCTTGGACGTGGCGTTCCTGGCCCAGGCATGGGTCAGCCTTGA
TGGAACCATTTGAGTCATTCAATGACCCTTTTGATGTGTTGCCTTCGCGATAGTCAGAGGCCAGGGGAGGGGTTGGCTCT
CGTCGATTGGGTGGGTCATTGGCAACATCGCTCGGGCTTGGGTGAGCCTCCTCAATGGGGTCGTCGGAGAAATCCGACAG
TTGAAGTGACGGTGGGGGAACATCGACTGGGGAAGGATCGAACAGGATCCATTCGTCCCAGTTAATATCATCGAGACCAG
AGACAGTGGATGGCAGTGCAGAAAAATTGGCAAACGTCTCACTTGCTGCATCCTTGGAGAGATGAACAGACGCAGAGAAG
AGGGGCATGGGCATGAGTATTGGAAGGAGGTGCAGAGGCTCTTCGTTTGACCGAGAATCAGGAGTGTACGCTTCCAAAAG
GTGCGCCGTGTCCAGCTGAGTTGAGAGAGAGCCATCGGCAGGTCCAGGGGAGGTGATATCGTACGTGAAGGTAGCCATGT
TGCGAGATGAAATGATGGGATGCTCTTCTCCCCTCGATCTCGATCCAGGCGGCACTTGATGTCTTTATATGTCCCACATT
CAACTGTCCCCTGCGAACGGAAATAGATCGAGGCTGACCGAGAAGGATAGACAAAATGGTTGCTGAGGTGTGCCTTGCGT
GGTTCGCCAATCATGTACACCAAAGCAGGCGCCGAACCGGGGGATGATGCATTGATGGGGAAGACCAACGCAGAAGTGCT
CCCACGCCATATCGAGCGCATGGACATCTCGTTTCCAATCACCCTGAGCAACAACACCCAACATGAAGCAAGATTCGATT
CGAGGCACAGCTGCATGTCAGCGCTTCTTCCCAGAGGGCGCAGTGATATGAGTGTCAGATCAAGCAAACTTGGGCTCCCA
TCCAGTCAATCTCGACCCGGGACAATCCCATACTGAATTAGCGCTACAGCCAAGTGTTCCCCCTCGACTCTCGTGATGCG
CCGGGAAGTTAAACCGGCAAACTGCTGTATCCTTTCCTCCAGTCAATAAGGAGAGGGACGAGGGATGTAATGGAAAGACG
GAACTGCACCCACAACCAATCATCTGCACCAGAACCACTGCAGGCATCCCTTACTTCACCCACCCCTGTGCTCTTTTTGC
AAGAGGGCGCAGCCAGATGGGTAACAGATCAGCCAGCCTTGAGCCAGAAGATATGCACCAGATGGAAGGAATTGCTGACA
GGCAGTGCTGCCAGTCATTCAAAGATGAGGTTGAGGTACAAATGACTATAAAAGACACTTCCCCTCTCATTTGAATACAG
TCTTCACCCTTCTCCAAATCTTCTCCCTACTTCAAATATTTGCTCATCTTGCTCTAATATTCTCCCCCTACTCTCAATTT
CCGCACATGCTCAACATGGATAGACGAGGAGCTGAGGACTCTCCACCACTACCCAGTCAACATTTGTCGTCTGGTGCGCA
ACAATCCACCCTCCTGGCTTATTGCGAGATGTTGGGTGACTTTGTCCAGAAAGCACCGTTCCAAACCTCCGGTAAGGGTT
TAATGACATGTTCACCCCTTCCTCTTTCCATTGTCTGTTTTGCTCCTTGTAATGCAGGCTTATATTTCCATTTCTCATCT
AAGACTGCAGCCCCTCTTAACGTCCCGCCCGAGCGGCTGTCTGTTGACAGAACTTCAAATAACCAGCCTCAGCCTTCTGG
TGGTATCAAATCTGACGACAGAGACAATATCTCGGATTCTGGAGCTACAACAACACTGTTGGCTCATGATGAATTGGAGA
ATCTTCCCTATTGGTATGAGGCGCAGCAGGTTGAAAAGAGCCTTAGGATTTGTCATGTCGGAGATAAAGTATGGCGAAAT
AATAAATATGTTCACCGTGTGCTTTATGTGGTGGAAACATATCTCCCAGACAATTGGCTCCCCGAAAATGCGAGGCTCCA
GCTGCAGAAGCAGGAGGAGAAACAAAGAAGGAGAAAGAAGGAGATGCAACGAAAGAAACGCCTGAGCACATTACGTCCTC
GATCATCAACACGCAATTAACAGAAGATGGGGTATTCACTTGTCAGTCGTGCCATCAAACCGGATCTCTCAGCACTCATT
TCATCATTTAGTATTTCTTTATTTG

>ucsf_hc.01_1.H143.00012
ATAGAGTGGGCAGAACAGAAATAGAAGGTACCGGAATGGAGTCATGTGGATTCCACCCAAGAGTCGCGGCCAGAGTCTGA
AGTCAAGAATTGGCATAAGAGTAGCCTTTCTCCCTTGCTCTCTCTTTCCCAGAGCATATACTAAGCTTCACCCAGGCCGC
GTCCAAAAAAACCCCAATATGGAAACAGTAGAGATCATGGTGTGAAGTGAACAGCTTGCAAAGGAGACAGCTGGATTAGA
CCTTTCAAGCCGCGCCAAAGAACCAGCCCTGGATTAGCGTCGGGACGTGTCGTGCTGATCATGGAAGACGAGCCAGTAAG
GCACAGTAATAATGCTTGGGCCTTTGAATCGGCACATACCTTCATGGCGGTTCTCTTTGTGTCGTCAAAAAATGATAGTT
CTACAATATATGGTCACTACAAAACAGGCAATTTTAGTGTACTTTTTCTGCCACATGTGCCGACTGATTGGCCAAACCTG
GTCAATGTATGTACAGTACTACTCGAAAGCAGAAGTATCAACGTGTTTGCAGCCATGGATACTTCGTTGCCAGTCAATCC
CCCTGTTAGTTCAGTGTTTTGGATGGGCTCGTGTCCGCTAAAGGAAGCGTGAGGCGTCATAATCATCATCAGAATAATTT
TCAGTCAGGCTAGCGTGGAGGGAGGAGCACTCAGATGGGTGCTTAATTTTCTGTTCTGGCTCTCTGAGTACCCAAGTGGG
TTCTCATACTGGCCAGCTGAGCCATCGGAGTACCCACCCAGTCAGATGGTGCAGTTACGGATCTANNNNNNNNNNNNNNN
NNNNNNNNNNNNNNNNNNNNNNNNNNNNNNNNNNNNNNNNNNNNNNNNNNNNNNNNNNNNNNNNNNNNNNNNNNNNNNNN
NNNNNNNNNNNNNNNNNNNNNNNNNNNNNNNNNNNNNNNNNNNNNNNNNNNNNNNNNNNNNNNNNNNNNNNNNNNNNNNN
NNNNNNNNNNNNNNNNNNNNNNNNNNNNNNNNNNNNNNNNNNNNNNNNNNNNNNNNNNNNNNNNNNNNNNNNTGAAATTT
TGTTCGTGGATGCACATCTATTTACTGCTCCAGTACTTTCCATCATCACTTGAATCCTGGGTCACTCTGTGTGTCTTGAA
AAACAACATCACAATGTCTCCCCAACTAGAAATCCCATATATGCATTATGTTTTAGTATACCTGGATCAATCTGGGAAGG
TTCAATATCAGCTTTCGCCATCGATGCAAGACCAACCATGGATTTTATCTCTGAACTTCGAGAAGCATTTTTTACAACAC
ATCCAGCAAGCAACTATACACAACAATCGCCAATTTCCCCAGGAACACATGCGAAAACGCCAACGTGTTGAGTATTCAAC
TAGTGACGACACATCCGAGGAGACTGACTTAGATGAGCCAGTAGACAATGAACAAAGTGAACCCATGGATAAGATTACCT
TACCGATCGGAGATGAACAAAAGGTGCTGGCTTATTATGTGGAAGCCTTCAAAGCATTTCAACAGATCAACTGCCGTGAG
ATTGCGAAGGCTTGTATCAAGGTGATTGAACCACAAAAGCAAACGAAACATCCATATACTGGGGGAAGTACTCGGGATCC
TGAAAGTACTAAGCCATGTTGGTGGCCTACTGATGTGATACACAAAGAGCCGGACCATCTAAAAAAACATGAAGCTTCGA
TATGCCAGCAAAGAAGCAAAGCAAAATATTAAACCCCCTGAGAAATTAGACATTTTGAACGAGATATACCGTGTGAGAGA
AGCAGAAGAGTGCTATGAAAGGGGTGAAATTGATGCAAATTCAGAGATTTTTGTGACTGAGAAACGCAAAATGGTTCTGA
AGACGATCAAGAATACAATAAGACACGGGACCGAGAAACGGGATTCAGATACCGACAAATATCAACCTGGAAATATGCCT
GAAAACGATCCAAGTGTGCGGAAGTCTCCTCTCAAGCAGCATTGGACAGTTCCCAATTTTGAAGACAGTGGAGCGATGTT
CCCACTACCAAATGCCTCGGAGGGAATCAAAACTGAGTATGAGAAGTTCACACCAATGGTATCTCCCACAGGTTATCTGA
ATGGAATCGCTGCATCATCGGGCGAACGATCATACTATCAAAGATGTGCCAGTGCCGAATATCAAACAGTAACATCGTTC
CAACAGCCAATCCCTAGCACCTATAGTGCCGGTATGATTCCTCCTCAACAGTTCATTCCCCATTCTGTTCCAGCGGGTTC
ATATTTGCCATATGTACCCATTTCCACTCCCTTCACAAAGCAATGCCGATGTTTCTGTCCTTTCGTACCGGATAACTGTG
GTACCGACACTCGCGAATCTGGGAGCATTTATGAATGCCTTAGTGAAGTCGCCCCTTTGAATGGTTATATATGTCAACCA
CCATGGGCTGCTGAAACTCATCATGGGGAATATTTTACTGTTTCTTAGTGTGCTGACTTCGTATTGAAACCAAGCTGGGG
AATGGATCAAAAGATGTTGTCGGTCGTTTGTTGTGTCTTGGGGCCACCGGTGTGCAGAGGTTGAGAGGCGATGAAGAAGA
TGGATAAAAGAAGAAAGAAAGGTGTAGACTAAAACTCTTTTTAGATCTGCTTTTAACACAGAGT

>ucsf_hc.01_1.H143.00013
GTACAGGAGTATTGGTGATTTTATGCATTCTATTGTTGTCCGCAAGGGCAACGAGGCTGCTGACCACTTTGACCCAGTTG
GTTTCACCGACTTTTTGTGGCTCATTCTGATGGGTTCCATAATTCAAGAGGATTTTGAGCGACTACGGTGGGCAATCTGC
CCAAGTGTAACAGGGCGTTGGTGTGGCATTCCTCAATGAACTGAGGGCTTTGATGCTTTCAAGAGGAGTGGGAAGGATGC
TGTGTCACTCATATATTCCTTACTCATCCTGGGTATGGAGCAGAGATCCTGCAGCTGGAATATTTACAATTAACCATACA
TATCTATGCTTGAATGGTTAATTGTTAAAAGCTACGGTTGTCACCGGGCATGTTACAAGTTCGCAGAACTTTTTCCCGTA
CATGACATGCCTGCAATTCCAAAAGTCAACTGAGTTGTTCGGCCTTCCACTTTGCTTGCCGGTCATGAGGGAAAGCTTAC
ATTGACCATTTGAACCCACTTCCCCTAGCCAGCTCTCTCTGCATGCTCTCAAAGCTGCTCGACCTTGTCCTGTGATAACC
CTCTATATCGTGTCAGAAGCCGCCGGCCGGATGCTATGAAACCAAGTAGCACATTCTTCCTCATCTCAATATCTGCCCAG
CTACCTTGCATACAAGGAAATGGAGATGCCGCTCTTCTGTTATCAAGAGAGCTGTTTACAGTAGCAACAGTCGTCCTTTC
TAAAACTCTCCCACCACCTCCAATACCGAACGACAGCGCACGCGTTGAGAAGTGTTTGTCAGCTTGGTCAGACTTCCGGT
CAACAGATTCAGCAACCCCATTCCTGTGACCGTGCGTCCTTGCCAGGTGGATATTTGCTGCGGGCCTTGACACTCGGCCA
GAAGATCCTGTCACCACCCGCCCTCATGGAGAATACACTTGCAGGTGTGATCTCATGAGTTTTCTGTGACTTGGTCAATA
GATGACTCGGGAGGAATGTACATCAAAGGCAGCGCGCTTTCCATACTCTCAAAGTACACGGATTTCCTTTAGTCGAGTGA
CCTCTCATCCCAGATATCTCCACTGGACGGGAGAACTACATGTCGAGTAACACGGTACCAGCTC

>ucsf_hc.01_1.H143.00014
GCATAAAATCACCAATACTCCTGTACAAGTGATCAAAAGTCTTAAAATTTGTTTACTATTTTGCCGTTGCACAAGTCACA
TGTCTAGTTGAAGACCCCACCTTGACGTTGTACGAGCACGTGACTATGCATTTTTGGGATCGGTTTGGAGGTTGGTGGGG
GGGATATTCGCGCCAGCCGACAAATTCTTCTCATCAGCCAACGACGATTTCAATACCCTCCATTTCCACGGCTTCATCTG
CAGAAATAGCGACACGACAAATGGACCAGGAGCCTCTATTCGATGTTGTACAATGCCTACCGCCGGACGATGACCTGATC
TCCGACGCACGAAAGGAGATACAAAACGCGTTGGATAAGACTGAGGTGTTTTCTGAATTTGGATATGTCCCACTGGGCTG
GGGTAGTAAATGTGATGAGCTATTTCATCACGGATTGAATTTATCTGGCAATACTCTCATCGAGCGCCAATGTGGCCCTT
ATAGCAATGCCGAAAAGATTCGAATGGTTGTCTTGATGAGCAAAAATCACCGGCCGCTCCTCAATGTTAGTGTAGGGCCG
AACTACGTCCTAATCTTCAGGCCATTCAAGGATACCCTTGACTCCAATAATGGTTTTTTTAAGATGCGTAATGGGCGATG
CATATCATCATCCCAATCTCTTGATTGCTTACAACTGGATCAAGCCCTGATTCTTGATGGAAATGTGAGGATAGACTACC
CTTTGACTGGAGGAGGTCTTTGCATGTTACTCGCGATGAAAAAGAAGATCTAAGAGTTAATATCTGCATATGGAATAGTT
GCATGTTACAATTAAGATGAATTAAAATGATACCCAATATCTAGCTTCCATAAAGGGTCAAGGTAGACCTTAGTAGTGCA
TTAAAGTGGGATCCAGAAGGCCACACTGTGAACCCTTAAAACCACCCATGTTTAGAGCCACCGGCTCTTCACTGGAAGGT
CTGAACATGTTGCAGAACTTGTTCAAGTGATGGATCTGTGAGTGGAGTGAAAGGTGTGCTCAACTGCTGTCCGCTAAACA
ATACAAATGAGGCATCTTCATTAGGCAGAGAGAATGGGACATTGGTAGCAGGACTCTGAAATTTCTCCCACTCTCCTTGA
AATATGGCGTGTTCAAGCGATGGGTCTACATTGAATGTACCGTCACGGGTAAGGTGCTGAAAGGTTTCTCCGAGTGTCCC
CTGATGAATGGATGAATCTTCACCAGAAGTCTGGAAGATCATACTTTGCCTGGAGAGTGCATGCCGAAGTGATGGATCTT
CATTGGAAGTCTGGAAGGTCATGCTTGGCCATGGTTCCCTTATGAGTGCATGTTGAAGCAATGGGTCTTCACAGGGAGTT
TGGGTAATCATATGTGATGGTTGGAACCTCTCGGAGAGTGCATGCTGGAGCGATGGATCTTCGCCAGCAGTCTGAGGGAT
CATGCATGTCCATGGTTGGAACCCTCTCGAAAGTGCATGTTGAAGCGATGAGTCTTCACAGGGAGCTCTGGTAATCATAT
GTGATGGTTGGAACCTCCCGGAGAGTGCATGCTGGAGCGATGGATCTTCACTGGGGACATCGTAGCGAGGGAATTGCCGG
AAGGGCATACTTTGCTCTATCTCATGGTCTGCATCTTGAGCAGGCTCACAGTTTGGTGTAGCTGTTGTCAACACAGGTTT
CGGTGTCGCGCCTTCTGATGGTGCATTGATGGAAGCTTGATCATTCAAGCGGCGAATCACTCCAATCTCTTCGGGGACTT
GCAGTCTACAATAGAGATTGATGAATGAAATATCAAAGCAGTGGGGTGGACTGGGTACAGTCGCATCGTAGGGAATATCA
ATATTGAACAGCGAGCTAAGCGTTGCTCGATATTTGTCCTTATGATGACCGCGG

>ucsf_hc.01_1.H143.00015
TAACAAAGCAAGGATATACCAGAGGGTTTTGCAACCTCTCCAGGCAACCCAGGCAAATGCTCTTGATGGCAGACAGTATA
TCACCCTCCATAGGTTCTGAACCGGCAATGGAAACAGCTGGTTCTGACATTCTATCATGATCTTAATCAGTATCAAGAGC
TTATTCAAGAAGGAGGAGAAGCAAAAGCGATAAAAAGAAACGACAAAAAGAGACGTATGTTGGTAGTTGAGACCAATATT
GCAATATCGCTCAAGGGGTTGCAACAACACAAAACTCGACCCAAGATAGAAAACGCAACCACGCAACCAAAACTTTGAAT
TTCGCAATAAAAATTGCATGGAGAGATACAGCGTACTTTGCTTGATAGATTGGTGTGTTCTTTTTAAATAAAAAATCGTG
GGTGGTAATGGCAGTGATAATTTTGTTATGGTACGATTTTTGGTGTGGAAGTTAAAGATAGGGGCTCAGGGGTTGTGCCT
AGATCATGATTGGACCGCAACAACACCGGAGCCGGAAAACGTTTTATCCGAGAATCAATCCCGACAATTAATCCGATCCG
ATATTTCGAACTACACCCCGAACTTCGCATGTTACAATAAGAAGCCCTGGGGACCAGGCCTTTGAAGAAGGGAGATAATT
GTAATAGGAGCAACGGAAATATCTATATTAGGAAATAGCTA

>ucsf_hc.01_1.H143.00016
TAAAAAGAACACACCAATCTATCAAGCAAAAATGTCAGAACCAGCTGTTTCCATTGCCGGTTCAGAACCTATGGAGGGTG
ATATACTGTCTGCCATCAAGAGCATTTGCCTGGGTTGCCTGGAGAGGTTGCAAAACCCTCTGGTATATCCTTGCTTTGTT
AATGATGGGCAGATATGCTGTCATGTCTGCCATATATTGAATAGGAGTTGTGCTGCTGTGAGTTTCTCGAACTGAGGTTG
ATATAGATATTAACAGATTATAGATGCCTGAGTGCTTTTATGGAAGGGGTCAATCTTCGATTGATGAATTTCATGAGATG
TTGCTCTCTGACGAAGTGTCGGATGAGAGATTTTCCACGTATCAAACTGCCGTTGCGAGGTTTGTTCTTGTTGCTCCTAT
TACAATTATGGGGTAACTAGGTGGAAATCCTGCACCAAGCGATCGATATAATGTCAATATTATCCCATCCTTCGTACGAC
TAATCTCCATGCCCAGATATTTCAACGGTTCTTTCAAGTCCTTGCAAAGAGCCGCTACCAGCACAAGGAACGAGAGATCT
AGGTATCTTGTACTGCCGATGGAGAAGGACTAGTTGATGACTTCCCCAACGTGTCATACCTTGGCGGACTCGGATTGCAG
GACAATTGGACGACGAACGCAAATCTATTTACCTCTGGTTTCATCTTCAAGTAAAAGCCCCTTTGTACGATCCTTTCTTC
TGATTCCTTTTCTCTTTCCTTTCTCAATCTATGCAACAGACAAATGACACAACTCTATTTTGTCATATGCATGTTCCTAA
CCAGTCTGCTTGTTCCCACCACTCCTCCACGAGACATAGAATATTTGCTAGAGTCCATATTTCACTCTTAAAAGTAGATC
ATGTAGCTGATTTAGTAAGTTGGGCTAATATAAATGCTACTTATTCACTAGAACATAGCAATCATTAAACTTATTCGGTT
TCAATCAGAGCTATCGTATCATCATACGCCTTGATAATAGGATCATATAACCTCTGTGGGTCTTGCGGCGTTCCAACAAT
AAGTCCTTCCTCCCCATGAGGAAATAGTATGCGCCGTATGGTTCTGC

>ucsf_hc.01_1.H143.00017
GCATGCTCAGCCTCTCTTCTCGATATTTTCGAAATGAGCTCTGCCTTGGCGGTAGCATGGACTGATTAGTATTTGTTGTA
GGAGTGAAGCCCTTCAAGCTAAGAACTTCTTTTTCTCTTATTTTTTTTTTGCCCCTTGCGAGAGATGAGATGCTGATGAG
TACTTGACATCATCTCCATTGAGACAATGCGGTCAAGATGGGACCTAGCCCTCAATAAATATCCTATTTTTGTTGAATTA
GTTGTCTGGTCGGGTGCCAAGGATTTGCATAATTTTCGGCCGGAAAAACATTCAGCGTAGTTTCCATACTTGAAGCTGCT
TGTGCTGCATCGGAGCCAAGCTGGATCAACATTTTCCGTCAATCTTAATACATTATTGTTGAAGAGAGATTGTAGGGGTT
GGTTGGCGTACATTAATCCTAAATGGGAATAGCCGTCCTTCCTCAAAATACGATTTCAATCCCCCTATTTTTGTTCGCGC
TTGTTGCCATTCTGTCGCGATCAAATAGGATTAATCTCCACCCGGTTCCTTGCTCGGCGGCTCTATCCGTTCCCACATTC
GCGACTAATCCTCCCTTTGATTATATATACCATCTGTTCCCAGCGAGCTATCTTCTCTCACAAGTAATACATCGTAACTT
CCTAACAATTCTGCAATTTTGTTCCCGTGTTTGCTTCCCATTCATCACATAAAATTAGCATACCAACCTAAATTTTCTCC
ACTTACAACTCCTAGTTAACCTCGCACCAACGGTTTTTTATACTGTCAAAATGGCGGGGCTTTCACAAGAAGATCGCAAC
ATTATCAAGAACCATCCTCTTACCAACTCAGTCAATCATTTACAAGGCGTGCTTCAGGAAGCTGAAAAAATCTATGAGTC
ACGTCTAATTTCCTATGATGGCGCTGTTGATAGCCTTGACCAACTCTATCGGGGGGCGACTTCGGGACTCCTCTCTGTTT
TACAGAAAGAGGGTGCGGCTTGTAACCTTCACTCACGGGTAGATGATGGAAAATTGGAGTCTGATCTAGAACACTTCGTT
GAGCGTCTTAAAAAAACAAAAGGAAACTTCAAGTACGATGACTACCGGCCACTAGTACAGCTGGTCATTCAAAAGCCCCA
AGACAATGAAATCCAGGACGTCGATAAATGGAACATCGACATCTGGAAAGTTGTATTTAACCTCATTGACAACCTCCCTC
GATCAACTCCTCCGGCGAGCATTCCTCCCTCCTTTGACGGCACGCCAGTCAAATCCACCTCATCATCACAGAAAGGCTCC
GAGCAGACGCGTAAGTTGGTGAATCCAAGAATCTTTGAGGAGATATGTGGCTGCACATTTCGAGATGTTGAGGGCTTCTT
TGACAAATACTTTGAGGAGAAGGATTGGAGTGACAAAGCAGATACCATCTGTCGACGTGTGTTAGACCCAGACAGTGACG
GTAATTGGGCCCAGTTTCCCGATCCTCCTACACAGGACAATGTCCTCACCTGGTGGTTTCGTCTTCAAGAAGACCTTCTC
TCGGAATCACGCAGCACCTACTACACCACAGCGAGCAAAGCGGATCTTACTGGTTCGCAGGCGGAACGGCAAGTCGACCT
TCTTTTGCGAGCTAGAAGTGAGCGCCCCTCGCAAAACAAACACGACTGGAGAGACATCCTGGTGGTTGGCGAGCTCAAAA
AACCTAAGGAGAAGATCAGGACCAAAGCCACACTGCTGCAGATCAGCTGCTCCGTGCGCGAGGTCTTTGCTGCGCAGCCC
ACTCGGCGGTTCGTCCACGCATTCACCGTTTGTGGGACCAAGATGGAGGCGTGGGTGTTCGACCGCGCGGGGCCCTATAG
CTCGGTAATCATCGACGTCTACGCGGACTCGAGACGGTTCTTTCAGGTGCTTGTGGGTTACACCATGATGAGCGATGAGG
AGCTGGGACTGGACACCTTTATTGCTCGGGATGAAGGCGGCAACAAATCAATAACCATCAAAGGGCCTGGGAAATCAGAG
GAAAAGAAGGTGCGGCTGGGTGAAATGCTTTCCTATCAGTGTGCCATCGTGTGTCGCGGAACCACATGTTTTCTCGCAAA
TGATGGACAAGCAGAGGGCGTAGCCAAATTCTCATGGGTGTCGGACAAGCGGCGACCAGAGGCGGAACTCCTCGAGCTGG
CGGGTCGGAAGAGTGTCCGAGGGGTCGCCAGGATCATTGGCCATAGTACCATCACCAGCATCGCCGACATGCGCCGCGAC
ATGGCCTTCGACGACAAGCGCCACGACTTCAAAAGCGTACCTCCAAGCACAGCCTCCTCATTTCATCAATCTCAGCCGCT
CACCGAGCCCTGTCGCTTAGATACCCGTCGAAAATCGTCGTCCAGGAAGCGCAGATCCCCGGATAAGGGGATGCAGACAT
CCAAACGATCGCGTTCCATCAATCAACCGTCGAGGGACACCCAAGAGGAGCATCTAGCTTTCTCCGTTCAGTCGGCGCAC
AAGCCGAGCCTCTTTGACAGGAATGGTGAAGAACTCTATGACAACCGTGTCCTCCGGTGTCTTGTGATCTCGCCCGCTGG
CCGTCCGATCCACAGGTACAAGTCACGCCTGGAGCTGCTCACGGCGCTTTGCGATGCAATTAAGGCGCACCGGTCTCTTT
ACCTGGATGGGAACATTCTTCATCGGGATATTTCGGAGAACAATATAATAATAACCGATCCAGATAAAGCGGATGGTCAC
TTGGGTATGCTAATTGATCTAGATCTTGCCAAAGAAGTTGGAAGCGGGCGAAGCGGCGCGCGTCACCAGACCGGCACAAT
GGAGTTCATGGCGATCGAGGTGCTACTTAATATCGACCATACCTATCGGCATGATCTCGAGTCGTTCTTCTACGTGCTTA
TCTGGCAATGTGCCCATCACGGTTGGGAGTTTAAACCACCACAAACATCTCATCAACTACAGAAAAGGCCCGAATCTAGT
ACGCTCAAGAAATGGTACACCGGCACCTACGAGGAAATTGCAACTTATAAACGAGGCAACATGGAAGCTGGCGGCTTTGA
GCGCTTTCTGATGAAAGAATTTCCTCCATGGTTTGACTGGGTCAAACCACTCTGCAGAACCATACGGCGCATACTATTTC
CTCATGGGGAGGAAGGACTTATTGTTGGAACGCCGCAAGACCCACAGAGGTTATATGATCCTATTATCAAGGCGTATGAT
GATACGATAGCTCTGATTGAAACCGAATAAGTTTAATGATTGCTATGTTCTAGTGAATAAGTAGCATTTATATTAGCCCA
ACTTACTAAATCAGCTACATGATCTACTTTTAAGAGTGAAATATGGACTCTAGCAAATATTCTATGTCTCGTGGAGGAGT
GGTGGGAACAAGCAGACTGGTTAGGAACATGCATATGACAAAATAGAGTTGTGTCATTTGTCTGTTGCATAGATTGAGAA
AGGAAAGAGAAAAGGAATCAGAAGAAAGGATCGTACAAAGGGGCTTTTACTTGAAGATGAAACCAGAGGTAAATAGATTT
GCGTTCGTCGTCCAATTGTCCTGCAATCCGAGTCCGCCAAGGTATGACACGTTGGGGAAGTCATCAACTAGTCCTTCTCC
ATCGGCAGTACAAGATACCTAGATCTCTCGTTCCTTGTGCTGGTAGCGGCTCTTTGCAAGGACTTGAAAGAACCGTTGAA
ATATCTGGGCATGGAGATTAGTCGTACGAAGGATGGGATAATATTGACATTATATCGATCGCTTGGTGCAGGATTTCCAC
CTAGTTACCCCATAATTGTAATAGGAGCAACAAGAACAAACCTCGCAACGGCAGTTTGATACGTGGAAAATCTCTCATCC
GACACTTCGTCAGAGAGCAACATCTCATGAAATTCATCAATCGAAGATTGACCCCTTCCATAAAAGCACTCAGGCATCTA
TAATCTGTTAATATCTATATCAACCTC

>ucsf_hc.01_1.H143.00018
GTGATGAACCATACATTTCAGATTTAACATCATAGTAAATCATTCAATATCTATATTTATTCCAGTCGATAACTGATACC
GGAATAATCCTGGAAATAATAACACAAGTTTTCGCACCGCTATCACTACAAGTAAAGCCCGGATGGCTGCCAGCGAGTCT
GCCGTTATCCCCTTCTTGTCCACCGATTTTGAGGCAAAGAGAGAAGAGACTTGGAATGAGAGCAAGCCTGTTGTCAACTC
TCTCCCAAAGCCTCAGAGGGGCGTAGTCACGGCCTTTCTACCAACTTATGCTTGCTATATCCTAATACAAGCGGTGATTA
ATAATTACCCACAAATGGCCGCATCCTCCACAGCCCATCAACTAAAAACGATATCAAAATACAGACCGGGAGGACTTGTG
TTTTTACCAGGAAAGGCTGATATTGGAAATACATTCACAATTGTGATACCTCTTTATGTATCTGGCATGGTAAAAGTTGG
AGGGCAAGAAGTAGATACGGACCATATCTACCATATTTTGAGCAAATGTTTTGTTGAGATTCCGGATGACGGCAAACTCG
CAGCGTTGGTCATGGATGAGATTGTATGAGCAACCATGGGTTACCATCTTGCATTGTAGGGATTGTATTAAGTTAGATTT
TTTTTTTTATTAAACCAAACATAAACTTTGGATTACGCTGTACTGTCCGAAGCATAGAGATTCACGCCTTGAGATGCGAA
CTGCTGCATTCCATAGTTTGCACTGCCAATATTTTCAAAGTCCGACACGAGAGCGACTGCGTCCTGAGATGCGAACAGCT
GCATTTCGTCGTTTACATTGCCAAGGTCGTTGAAGTCCGAACCGTGGGGAACGACCCGACAGGCGAAGGCTTCCATTGCA
CTATCAAAGCAGTTGAGGTCGAAATTTTGACGGGCAGCCTGAGCTACAAATTCTTGTCTCGCGTTATTCGAACCGAAGCC
ATCAGACATAGGGTTTGGAGAGGGTGGGAATGTTGAGGGTAACGGATTCCTGCGCTCTCCAAGCTGCCACTGACTCGGTC
GTGCTACCGGCACCGAATTCTCTGGCTGAAATACAATGCTTTGAGGCAATATACTTCGCGTATTTGTATTGCCTGATTGA
ATGTATACATTTTGGTACGGTTCATTGGCTGTAGATTTTCCTTGAGGCATACTTTGGGGGTAATTTCTGGAAGGCATCGG
CTGCTCAATATTCGTATTGTATGATCCAAAACCGTTATCTCTGCGCCCTGAATTCCCTGCCTCTTCAGAATGAGATAGGT
TTGTCGCAGCATTTGCCAGAGAATCCAGCCCGCTATACTGGCACGAACTCGGGGAATCCCTTGTTTGGTATTGAGGCAGA
TTCCCATCGGTGCCATACAGGGCTGTTGAATCTGGATAGTCCATTTCAGGGGGATGAGCGTTAGGTGCTGATGAGTTTTC
AGAAT

>ucsf_hc.01_1.H143.00019
CAGCCCAAGATGACAGTTGAATCGGGAGTACCGTCAATTTTGAAAGCCTTACTGCGAGTATCTCCAGACTTGCTAAGGGT
CCATCGCATGGATGTAATTCTTGCTCTCGAGACAATTGCAGAACGAGTTGGAGTAACAGTTATTCGACGCTCTTCCAGCG
CATCATATCAGCAGGTGCACACTGCTACTCGCTCCTTCCACTCTTCTCCTACTCCTAACAACAACGAATTGCTTCAGCAA
ACCACTGGCACTCTAGACAATTCTTATGAAGAGGGTTTGATCCGTCCCATTTCCATGGGCCCTGGATCAGTTCTGCAACC
CACTGCTCCAAATTCCACTTCTGAAGAGGAGAATTCGGTTCCCGAAGATGAGACGCAACCTACGACGGATGTTGCACTTT
CAGAGACATTCCCTCCCTCACCTCGGGCTCAGCGTCTTTTACAAAAGATTAAAGAAAAACTCAATGACATCTGCCAATTT
TCGAAACACAGCCCACACAACATAGTTGAAGGGTTCTTTGAGAACCTACAGAGTGAGGACTGTCGCCTTGGCCATATAAA
AAGCATTACTGGAAAGCACACACCAGAGCCTAAGGAAAGATTCATTCAGTGCCTTGCCCAGCGATCCCTAGCACTTGATT
TCCATCAATGGGAAAGCAACCTGCAACAAGCAGGAAGCACAAGGCTAGATGATGTGTCCAGAATACCGTCATCGGCCAGG
AATAAGAATGGGAACTTTAGACATTATGTGGAACGTGTGGCCCGGTTCATTGACACCGAAACTGCTTACATCGCGCTCAA
GCGTGGAACTAAACAACTGGCAGTTGAGAATATGTGTAGCACCTCTGGAATAGAGATAGCAATATCCTTTGCGTATGGAT
CGTTTGATGCTCTGACTTATCTAGATATTCATAACTTTTCCTCCCTTCTCAAAGATCAAGAAAACATACTTGATACCCTC
AAAAAAGCTTCATGTTGGGTTGAGTTGAGTCAATCAACATACAATGGACGCAGGCAAAATAAACGACGGAACCCCGAAAG
CCCCCAATCCCGCTCGTCCTGCTACACAGCCAGACGTCGTCGTTTGGTTTCACAACGCTGTATCATTAAAGAAATTGGAC
CGCTATCCTCTGGGGGAAGCTCCGCCAGAATACCCAATGATACGCAAGATTCTGAAAACTCATCAGCACCTAACGCTCAT
CCCCCTGAAATGGACTATCCAGATTCAACAGCCCTGTATGGCACCGATGGGAATCTGCCTCAATACCAAACAAGGGATTC
CCCGAGTTCGTGCCAGTATAGCGGGCTGGATTCTCTGGCAAATGCTGCGACAAACCTATCTCATTCTGAAGAGGCAGGGA
ATTCAGGGCGCAGAGATAACGGTTTTGGATCATACAATACGAATATTGAGCAGCCGATGCCTTCCAGAAATTACCCCCAA
AGTATGCCTCAAGGAAAATCTACAGCCAATGAACCGTACCAAAATGTATACATTCAATCAGGCAATACAAATACGCGAAG
TATATTGCCTCAAAGCATTGTATTTCAGCCAGAGAATTCGGTGCCGGTAGCACGACCGAGTCAGTGGCAGCTTGGAGAGC
GCAGGAATCCGTTACCCTCAACATTCCCACCCTCTCCAAACCCTATGTCTGATGGCTTCGGTTCGAATAACGCGAGACAA
GAATTTGTAGCTCAGGCTGCCCGTCAAAATTTCGACCTCAACTGCTTTGATAGTGCAATGGAAGCCTTCGCCTGTCGGGT
CGTTCCCCACGGTTCGGACTTCAACGACCTTGGCAATGTAAACGACGAAATGCAGCTGTTCGCATCTCAGGACGCAGTCG
CTCTCGTGTCGGACTTTGAAAATATTGGCAGTGCAAACTATGGAATGCAGCAGTTCGCATCTCAAGGCGTGAATCTCTAT
GCTTCGGACAGTACAGCGTAATCCAAAGTTTATGTTTGGTTTAATAAAAAAAAAAATCTAACTTAATACAATCCCTACAA
TGCAAGATGGTAACCCATGGTTGCTCATACAATCTCATCCATGACCAACGCTGCGAGTTTGCCGTCATCCGGAATCTCAA
CAAAACATTTGCTCAAAATATGGTAGATATGGTCCGTATCTACTTCTTGCCCTCCAACTTTTACCATGCCAGATACATAA
AGAGGTATCACAATTGTGAATGTATTTCCAATATCAGCCTTTCCTGGTAAAAACACAAGTCCTCCCGGTCTGTATTTTGA
TATCGTTTTTAGTTGATGGGCTGTGGAGGATGCGGCCATTTGTGGGTAATTATTAATCACCGCTTGTATTAGGATATAGC
AAGCATAAGTTGGTAGAAAGGCCGTGACTACGCCCCTCTGAGGCTTTGGGAGAGAGTTGACAACAGGCTTGCTCTCATTC
CAAGTCTCTTCTCTCTTTGCCTCAAAATCGGTGGACAAGAAGGGGATAACGGC

>ucsf_hc.01_1.H143.00020
ATGCACATTCTCGATTGGCAGTAGCCTGCACGGTAAAGGAAAACTCGCCAACCCAATAGGGAGGCTAAATTCCCAAAAGC
ACAGGATCGCTGTTTTGTGGCTCCCCGAAGTTGACATGGATTTCTTTTCATCAATGGAATAAATTTTGGTAGCACTGACA
ATCTGGTGGACTCGGGATATTGTTTACCTGGATTGTTGTCTTTGTTTTCCGAAATTTGAGCTGCATAGATCTCACACGCT
AGCGTGCTACTCCCATGACCGGCCAAGTTGAATGCATAGCTGCTTTTTCCTTGAAGAATTCCCAAATGAAGACAACCCTC
GCTCTGGGAGAATGACTACTGATGTTGCATTATAGTTGCTTTGACCTCTATAGCATCGCCAACACTACTCGGTTTCTCCT
CGCCAACGCCGCATACTGTGGGATGAACTTTCCCCAAAAGCAGCAGCTGCGCCGTGATGGCCTAGACTCTGGACAAGAGT
GATATTGAGCCCGAAAATGAGCCTTTTGAGCTTCCTTTTCCCATTAAGGATAGCTTTAACAGATATCACAGCGTGGTCGA
TGCTGCTGTTGTACTCGTCACCCAGGCTATTGCATACATGCGGGATGGTGGCTGCCACAGCAAAGTCCAATGACCAGGAG
TGCAAAGTGCTACCAGGGGTGCCAGACTGTGTTGAGGGCACCCTGGGAGAGGATATCTCAATCCGTGGAAGGCGAGTGCG
ATATACATGTCCAGCTTGAGTCCGTGCCATCCTCATGCAAGGGATCACTATCTTGATACTAATTGAGGCCGACTTTGCAC
CTCAATGTTGTATAAGAGATGCTTCACCGCTCGCTCGTTGCTAAGTTCGAATACGGGCTGCTCATCCATGGCTTGCACTG
CCTTACACACAAAGAGAAAATTTTGCTCCCGTCGTTGCATGCGAATGGCGTGCTTACTGTTATCATACAAAAAAGCACAC
AGTTCAGTGAAGCACCATTGTCAGCTTGCAGGGAGCATCTGTAAAATCGTCCAGTTTTGAGATCATGTCAACGGTACATC
TTTCTCCTCCATATGTGGTAGCTTCACTAACAAAACCAGGCTTCGCCTCCCGTTCTCCAACTTCTAAGGCGCGGGGATAG
CTATTTTGTCAGTGCAGGCACTTGCTTACTCCCAGCCTCAACATCCGATCTTATGAGCTCATGGGCAGGCGTTGCCATGG
TACTTGAGGCTGGCCATATCAGGGATGCAATGCGATACAACCAGTCGTGCTCCTTGAGTAGTGGCCACCTGCATATCATT
GGCGAAAAGACCAGTCATCCTTGCTCTGTTACACTCTCTTTTTATGGGTCATGTACCCACACCATAACTATCCCATCCGA
AGCTCTGAATACATGGCCTGGACGGGCCATACGCTGGGAGAACGAAAGACAATCTTTGGAGGGGAAATGCACATGTGATT
GGAAGGTTGGTTCGGCTGTTGTTATGAGCTTTGTAATTGGATTATGGAGGAACCTGTGGAAGTACATACATCAAAGCTGT
GATTGGCGTCGACGTTGTATATATTGTATCTCTTGCTAGACCCGACAGATGGAGGCCTTGCCTCCTCCCGCGTCTGGATT
CCACTGACACCCCGGGCTATCTCTGTACAAACATCGGAACGCCAGCCGGCATGGAGACACAGAACCTTAAAACAAGCATT
GATGGTCTGTGCCTGAAGGGTCAGGGCGCTTGCCCTGTCGCCAGTTATCCTAGTACAATTTTCACCCATTCTTTTCTAAC
TTGTTGAATTATTAGCATTAGCAATGAGATATGTGACCAAATTTGAGTC

>ucsf_hc.01_1.H143.00021
TACCCTGTGTGGAAAATTGACCTGGCTCTGAGTTATCAACGGAGGCTGAGATCTCATCCTCAACTCTGTTAATGCCATGG
CAGCGATCATCGTCCTCTCTCCCTCATCTGAAGGATTCAAAAGAGATCGGACATCCATTCTCAACAACTCGCCACTGGTC
CTGGCGAAGAATAGCGTGTCTGATGACCGGCAGACAGAACTGGTTCGCCGGAGCAGGGTCAAAAATAATTCATGTACTGA
AGAGTACTGACTCTTGTTAAATTCTGATTTCTCTTTGCTCTTTGTCATCAAAGAAATATTTTGACCAACTGGACAGGTAA
CCACACCGCGGCTATTGCAACTGTCCAGAAACACTAAGCA

>ucsf_hc.01_1.H143.00022
TGGCAGCATGGCAAAGTTAAAGGTGGTTAGATGCACCTCGCCACGAAGGTGGTTAAGGCAAAATGACTTAAGGCTGCTCA
ATTGAGATAGCAAGTGTGTGACACTTTCATCCGCTGATGGGCTGGTCTCCCATCCCGCCGCTTTCACCAATTCGTTCAAT
TCGTCCAATTCATCCACCTGTCTAGTATCCTCTTTTCTCAGATCACCGATCTCGAGCGTTTTGATATGTCCAGCCAGCGC
TGAATCTTTATTGATCAATGCCGACAATTTTAACACATGGAAATATGCCTTCCTGGAGGCGTCCAAGTTGACGGTCTCAT
AAAGACATAGCTCGATCGAGAGGAAGGATTTGCAGGTACAGGCTAGATGTGCAATGTCTTTCATGTTC

>ucsf_hc.01_1.H143.00023
GCAACAGGGCCACCATAAACAGTTTCCTTCAGCTCGATCACACCCACCCGTCACCCAGCCCACCCACCAGCGACCATGGC
TCTAAATAATGTCTGCCGTCCCTCTCCAGCTCGGTCCACTCTCCCGTCCTCCAGAGATGAAAGGATAATATACACTCCTC
TGCACCCCGTCTGTGCTCAGTCTCCCTCCGCTCCACGGACAGCGTCTCTTTCTCAATCCCCTCCTCACTCCTATCATCGC
GGCCCCCGCCGCTCCATACTGCTGAGGAGTCATTTGCCGCGGGTGCGCGCAGCAAACCTGACTGTGAGCACGAGACCGAG
TTGACTGACCCAGACACGACCCCCCCTGCGCTCGCGGGGGCAGCGAACACGCGAGACCACAACACTGTGATTCCAGACCA
ACACCCGCACCAATGCACGGCGCGAAGGGGTCGAACGATACACCTCTCCGTCAGAGCCTCTACGAGGACCCCCTGGATGA
CACGGATGAGGACCTGTCGGACGTCCCGTCAGACTATGGCGGTTCCAAGCAGACTAAAAAACTCAAGTTGCGGGCGAGGG
ATCGTTGGCAGCGATATTGCGCAGCGAAGGCATCCGAACCAGCTGCCGATCCGCAATGGTTTGATGCGGAGGAGGCCCTC
CAGGGGGCGTCCGCGAAGGACCTGCACCGGTTCTGGAACTGGGTCCTTGGGAAGCTGGAACGTGGGAAGGGGGGCCGCAA
ACTCAAAGGCACCAAGAAGACAAGCTCGCTCAAGAGCGACTGGAAGTATTTTCAAGGCTACTACAGAAAAGTGACAGGAA
ATGGAATCAGTGAGAAGATGAGCGAAGATGTTCGGCGAGGCATGCGGTCTCTGGCCGATAAGCACGGTCTCGACAATCAG
CCGCGCGAGAACATCCCCGTCTACATCGAGGATATGGTTCCCTTCAACCAGACAATCCTCCGGACGCGGGAGAAGCGATT
CCACCTGGGACTGCAACGCCTCCTGCTGTGCTTCTATAACATGCTGGGTCTGTTTACAGTCAACCGGGAGAGTGCTATCC
TAAACCTCCGATACAAGGATCTGCTCCTGTCCGTGCAGAGGGATCCGCACGGGGGACCCCCTGTGCCGACGGTCGACTTC
AGGCCGGAATTTATCAAGCGAAATCTGGGGATGGGGAAACTCAACACATTTGTATTGCCGGAGATTATCTTCGATGTCTC
ACTTGTCTTCAGCCCGCACGTCTTCCTTTTCGGCTTCCTGTTCCACGCCGAGGCGTTCGAGAACTCTAGCCTCCGGTCGA
TGGAGGACGTCCGAAAGCTGGTCCCCGCGGATGGCTGCCAGGAGCTGCCATTGCCCCTGAAGCAGGAGATGGATAACTGG
TACATCTTCTGCAAGGTTGATGTCCAGGATGGGCAAGTTCGCATCCTACGTGATACGCCCATGAGCGCGGGCACGCTGGA
TTCCCAGTTGAAGAGCATGAGTGAGATCCACGGATTTCACAACACGTTCTTCTCCCATCAGTTCCGCTACGGCGGGGGCA
AGCTGCTTGATGAGAGTGGATTTGTCAGTGATTCGCAGAAGAATGTGATCATGAACCACGCTACCANNNNNNNN

>ucsf_hc.01_1.H143.00024
AGCAAGCTTCTCACTGGTTATAAGCTAAGGTTGGGGGTTATATAGTGTTGCTGAGCTTGTTCACTAGGTCAGAAGATAGT
GCCACTATCACAGATGAAGATATAATATCAAGAGAAATATTTAGAATGACTAGCAATAGCTACAGCAGCAGTCTAAAATA
AACAATAAGAATATCTAGTAGAGCTTACAGAGTAGAATGAATACTTAAGATATGTGTTGTGAAGAGGTATACTTAAGATG
AGCTTATAGTTGTACTATATAACTGAGTATAAGTAGAGATGGAAACAATAAGATAAAAAGAGAATA

>ucsf_hc.01_1.H143.00025
TAGTCATTCTAAATATTTCTCTTGATATTATATCTTCATCTGTGATAGTGGCACTATCTTCTGACCTAGTGAACAAGCTC
AGCAACACTATATAACCCCCAACCTTAGCTTATAACCAGTGAGAAGCTTGCTAGGTTAGAGACTGATATAAGCAGCTAGT
TTCAGCACCGCTGCTTACAAAGCTAATATAAGTGATGTTTTAACTAGAGTTAATCTAAATCTTGAGATATCTGAGGTATT
GGAAATGGTAAAGTATTAATTTAGAGCTTAAATTATAAGTGTGAGTCAAAACTTCTTATAGCAACCTCCATATATAAACT
TTACGCTGGG

>ucsf_hc.01_1.H143.00026
ATCATGTGTAAGGCGTCAAAAAGGACTTATTTTTTTCACTTTCTAACCAGCTTATTAAGAACTCTATTAATTGCAGTGAA
TAAATGTTGAATAATTAGTTAGTTAGCTACATGAGCAAGTCATTTACAAATTCTTAGTAATTGAATAAGTAAACACCAAA
GTGACAGTTAAGTAACTAACTATTGATCAAATGACCAAAATGTTAAAGAGAAATTTGTCGCAATGCTAGATGTGTAAGTA
AATCACTTTTAAAAAGAAATATTTTTAGCTGTTTATTCATTTAAACTTCACTGTTATGTTAAGGGGTTGATTGAGTTCTT
TTAGATGATAAGTTTAATGGGG

>ucsf_hc.01_1.H143.00027
ACAGCTCAATTCGGCAGCTCTGCTGCATAGCCTGCATTGTTCCTGGAACACCACTTTGAAACTCCTCACATGCTTATTAC
CGAGAAGGCGATGGAGTATTGAAGCTACCATATCATCAGAATACAGGCTTACCATGCGCCATTCTGAGGACCGATTTTCT
TTACCAGGGTTGGAGAGCGGATGAAATTAAGATACCTTACCCCGCGACTTTTTGGACCCCAAGGTTCCCGAGCAAGCGAG
TGGACGAGAAGGAATTCTCCACACGCGTCATCCAGACATTAGCAGCATTTGATCTCCGGCAGGAGAGTTATAAATATCAG
CTCCTTCACACTCAGGAATGGATGTCTTCCCCTCAACATACAATCAGCAAGAGAAAACCCAGCGGAAACCACCTCCTCAA
TCAAACATTCAAAAAATCTACGTTCTTTTCCAGAACAACCACTTCGTCATTCAAAATGCTTTTCTCCAAGGTTATCGCTC
CTGCTTTCATCCTCCTCGGTACTGCCTCAGCTGCCCCGGGTGGCCTCGTGCCTGAGAATGCTTCTAAGCGTGATCAGCCC
TCTGTTGGCGACGCCTTCGATAAGTACAATGAAGCTGTCAAGGTATTCACGCAGCTTTCTTCCGCGGCGAATTGCGACTG
GCCCGCCTGTCTCAGCTCACTTTCTGCATCATCCGCCGCCTGCATTGCTGCTATTGGAGAGCTTGGCTTGGATATTCCTC
TGGACCTCGCTTGCGCTGCTACTGCAACCACTAGCGCCACTCAGGCATGCAAGGGCTGCTTGTGGTAAAGGCGGCGCTTG
TAGCACCCACTGAAAAACGTCCATTTAGCGACCACGCGATTATATTCTATTGCTGTCATGCATTTCAAGAGAGGTGAATA
TCTTGTTTTCTGCTACGTTACTTTGTATATACGTTGTCCTTGAATGTAAATATATCTCATTCTGTGCCAAGTTGCTCTTC
CCAACTGGGGCGATTGTATATACACCTGGTATGCAAATGCAAACAAATCATACCCTCTTCTTGCCTCTCACCAGCATCAG
CATCATCATCATCATCATCATCATCATCATCACTATTCAATTATAGATGTACACAATCAAAACAATGATGTCTATCTCAG
TAATTCTCAAGATTCTTTTAGTGAATAAAAGTTATCTAATAGTAGTAACAGAATTAAGCTTAGAATCAAACAATTCTTAG
ACTGTGGCGGAAATCCACTCCTTCTCTTTTTCCTTTTTTCTTCCGCTATTCCGACCTGTTATGCTTTGTTCTTCTTCTTC
TGCCTCTTCCGCCTCTCTTGACGACTGTTCCTTTCGTTCATGGGAAGGTATAATATCCCATAAAGTCCTACTAGTAATAT
AAATACTTGATTCTTCTCAATTATTCTCGATAAATACAACTAAAAAAAAAATAACGATCCCAAGTTTTTATACTAGTACT
GTTCAATGAAAACCTAATTAGACTTTTTATATCAGCTCTATATTTCCATGTTGTGTTGTATTATTTATTTATTTATTTTT
TGAAAATTGCAATTTCCATGTATGTACATACATACCTCTTAGTTATTCGAGACCACGATAGAAAAGTTATCTGTTGTGGT
GATAATTACATTGTGATGAGGCGCACCAACACCTTGGGAGTTAGTCATGGCAGTTCCAGGCGAGCAATCTCATTACACCC
GTGGGCCCTTGGATGAGGTGCACGTGGTGATCCGCTGGTACGAGATTCGCCCAACTGCACACCTACAACAACATCCACCT
CACATCCAATGCCCCATTCGGTGCCGCAAGGCACATCCCTGTGTGGACAATGTTATTGCTTTTCTTTGGCGGGGACCGAT
GTCAACTGAATGAACCCGCGTCTTATACACAGAACAGAAATATATCCAAAAGGTCCCCTCCGCTGCCGTGGGGGTCCATG
AGGGCCATGTCTCCTATGCAGTGTGCCCGTGGTCTGTGCCATGGACGGACATGGGCAATGATTCGCTTCTCGCCTGGACA
GTTTCTGATCTCTGTGAGAAGGTGTGGCTATTCTCTTCTTTTTCATATTATGCTACTATAGAATCTGTCCTCGCTGACGC
AATCCTGATTCTTANNNNNNNNNNNNNNNNNNNNNN

>ucsf_hc.01_1.H143.00028
NNNNNNNNNNNNNNNNNNNNNNNNNNNNACCAGCGGTATGCGAATGTATCATAGGCTGCTTGTATCGTTCCCATTTTTGA
TTGATTGATTGATTGATTGATTTATATACGTTCATTTAGTAGCATGGTTCAACAAGCCCCTCGTCATTTTCAACTTTTCT
GATGTGGGCATTTGTGTTATCTCCGATTCTATTCCCCGCACTACTCATCTCCTATGTAGTAAAGACATATTGTTTACCCC
TGTTTTGATACCCCTTGTGCTAAACCAGACACGCAGAAAAATGTATGCCCGGGCACCAGCTCACTGGCGCTGGCAAGCAA
TCAAATTTAATGATATTCTCCCTTGCATTCTCTCATTTGATCTACGTTCCAGCCACTACATACACTGTACGTATAAAATG
TGTGTTGTGGTTTTCCTATTTAAGTGCCTGGGTTAGAAAGATAGATAAATGCGGGTATGTATGCATCCTCAACAGCAGTT
AAGAGCCCTGTTCAATGACGCAATTCACCAATCAAAAGGGTCGGACAATTGAACGTGTTACAAATATTTCATATGACTAG
TTATAGAAGCCTGGCAACTTGGTCGAGAAATCTATATCTTTGGAAAGTGAACTTTACTCTCACAAATAACGGAGTCTCGC
AGCACAGAACCATCCTGTGTAGCTCTCAAGAAGAGGGAAGAAATTTCTATTCCCGTACTACATTCTATGAGATGAGTCAT
TAATAGCTGGCGGGATGAGTTAAGCGAGAAACGCAAAAGAGAAGGAGTTTTGATGTAAAAAAGGGGCAGAACAGAGCAGC
AACAAGCATGAGTGCGCAGACATGTATTTTGTATCATGAATAAAACGGGAAGGCAAATGAAACATGAGTGCCCAAATGAG
GAACACAAATAAACATAAAATAAACATAAAAAGCTACAATGAAAAATGAAATACGAGGACAACCGCACCTCAAAGGTGTT
TGCCCATAAACTTTCGTTTGGCAAAAGCCAGCCACCACTTCGACGGCCCGACGCCCCCAGGGTACAAACGGGAATGTAAT
CGGAGGGCAAGTTCTTGTCGGACTTGGGAAATATACTGTCTTAAGGTCTCTGCGTCCTGGCGATCGCGCGGAGGTTCGAA
CGCCTGGTTAAGGGGGAAAGATGCATCCCCGGGGATTGCGAAGTGGTCGAGTGAGGTGTTGATAAGGACCTTTTCCGCCT
CTCTCGGTGCCATGCCTGGCTTCACTTTCGTCAGACACTCGCTTATGAAGAGGATGCCATATATCAGCATGCGGTCAGCG
GGACCCTTGATTTCAAAATTGCGGAAGAACGTGTTCGCGCGGTACAGGGAGAGGATTTCGTCGAGGCAGTCGTACGATTC
GCTGTCGGGGTCTATATCGAATTCTGCGGTGCCGGGAGCCAGTTGGGGTAGGGTGTAGGCGGGGCCACGCGTTCGCGTGC
GAAGAGGCAGGAGAGGGAAATTTCCTATGGTTGGGACATCTGCTTCCTGGAGGAAGATAGAGTGGTACGCAGGCATCTTC
AAACAAGCTAAATCTCCCTGTGTATATCCTTGAGAATTACTAGCTAGATCATTATTCTTTAGAAGTTTCTCGTTGTCGTC
GTCGGCTCCATCAACGGCGTTTCACTCGCTGAAGTCTGAAGCTGCGGCTCTTCGGCGAGACACTAGTCCCATTTAGTGCT
GCTTAGTGAATTAGTTTTTCCGGCTCCGGGCTGCTTAACGCGGTCTGATTTCGCGGCTCAACGCGTCAGATGGTCGAGCT
TTTGAATAATATCATGTTCACCACGGATGTGTTGGTCATTGCGCATATTCTCCCCAGTTGCTGCAACATATATACGTTTT
AAATTTTAGATTTCTGCGGGAGAACTTGTAAAGCATACCTCCTTTCTATTTCGCCGCCATGTCGGACTTCGACGGTGAAA
TGGATGTGGACGACCCGCCCTCCAAAAATGCTGCCCAGTTCAGCTCCGATAATACCAATGGAAGAGGCAAAAGAATAGCC
GCGGATCTTCCCATCGAAGCAGAGGACGTTCTGCCATGGTATTATTTCCTCTGGATCTTATCATTCCCCTTCCCCCCCCA
CCCCAATTTCCAGCGGNNNNNNNNNNNNNNNNNNNNNNNNNNNNNNNNNNNNNNNNNNNNNNNNNNNNNNNNNNNNNNNN
NNNNNNNNNNNNNNNNNNNNNNNNNNNNNNNNNNNNNNNNNNNNNNNNNNNNNNNNNNNNNNNNNNNNNNNNNNNNNNNN
NNNNNNNNNNNNNNNNNNNNNNNNNNNNNNNNNNNNNNNNNNNNNNNNNNNNNNNNNNNNNNNNNNNNNNNNNNNNNNNN
NNNNNNNNNNNNNNNNNNNNGCGGATATATGGGGTGAAGAATATGCGACAGATGGTCCTGGAGTTAAATGCCAGTGATGA
CAGAGGAATTGACGTTGTAAGAGACCAGATCAAAACATTCGCTAGCACCAAACAAATATTCTCTGTGGCTCCATCTACCA
AGTCAGAATCAACCCTTGGAGCGTTCAAATTAATCATCCTTGATGAAGCCGATGCGATGACAGCAACTGCGCAGATGGCA
CTCCGCCGCATCATGGAAAAATACACCGCAAACACTCGATTTTGTATCATTGCAAACTATACACACAAGCTCTCTCCCGC
GCTACTGTCGCGATGCACGAGATTCCGATTTAGTCCGTTGAAGGAGGAAGATATCCGCGTGCTAGTAGACCAGGTTGTTG
AGAAGGAGCGGGTGCGGATACAGCCGGAAGCAATCGACAGCCTTGTGCAGTTGAGCAAGGGAGACATGAGACGAGCATTG
AACGTACTCCAGGCATGCCACGCAAGCAGTATACCCCTTCCCATGAAAAACGGCCCGAAAGCCCAGCCCACTTCCGAACA
CGAAACCATAACCGACGAAACTATCTATACTTGCATCGCAGCCCCACATCCATCCGATATTAAAACGATTATCACCACAT
TATTAACAACCAGCGACGTGACATCATGTTTGAACACCATCAAAACATTGAAATCGACTAAGGGACTTGCCTTGGCGGAT
ATCTTGACCTCAATATCGACAGAGCTGCAACGCATTGAAGTGCCTGCCGCAACACGAATAGTCTGGATGGAAGGGCTTGC
AGATATCGAATGGCGCCTAGCCGGTGGTGGAGGGGAGATGGTGCAAACAGGTGGGTTGGTTGGAGTACTACGCGGGGGAT
GCGAATTAGCAGGAAGTTTAGATGTTCGTCAAAATCCCTGATAATTTGGAACATATAATAATCATTCATCCAACCGTCAC
GTCCGTCCAATTGCAATATTTCGCTACAAAAAATCCAACCTCAGGTAAAACCTTATCGCCCGAGAAAATAGGGAACCCCG
CCGCTAGGGGATTTTTGCGACGAGGCGGGAGTGGGGGCGAGCTCAGCGCACACTCCAGCAAAAGCCGAGAAGTGGGGCAA
AAATTCAATCTCACGATTGCAGGTAGTGAACAATACGGAATTATTCCCAATCGCCATATCGGCATTGACCTCTCAAACCG
ATTGCACTCACTTTACCTGGCGTGTGGCTTGTAGGAATAGGATGGGGAAAGACGTTGTAGAAGCAGAGGGG

>ucsf_hc.01_1.H143.00029
GCCGTTGATGGAGCCGACGACGACAACGAGAAACTTCTAAAGAATAATGATCTAGCTAGTAATTCTCAAGGATATACACA
GGGAGATTTAGCTTGTTTGAAGATGCCTGCGTACCACTCTATCTTCCTCCAGGAAGCAGATGTCCCAACCATAGGAAATT
TCCCTCTCCTGCCTCTTCGCACGCGAACGCGTGGCCCCGCCTACACCCTACCCCAACTGGCTCCCGGCACCGCAGAATTC
GATATAGACCCCGACAGCGAATCGTACGACTGCCTCGACGAAATCCTCTCCCTGTACCGCGCGAACACGTTCTTCCGCAA
TTTTGAAATCAAGGGTCCCGCTGACCGCATGCTGATATATGGCATCCTCTTCATAAGCGAGTGTCTGACGAAAGTGAAGC
CAGGCATGGCACCGAGAGAGGCGGAAAAGGTCCTTATCAACACCTCACTCGACCACTTCGCAATCCCCGGGGATGCATCT
TTCCCCCTTAACCAGGCGTTCGAACCTCCGCGCGATCGCCAGGACGCAGAGACCTTAAGACAGTATATTTCCCAAGTCCG
ACAAGAACTTGCCCTCCGATTACATTCCCGTTTGTACCCTGGGGGCGTCGGGCCGTCGAAGTGGTGGCTGGCTTTTGCCA
AACGAAAGTTTATGGGCAAACACCTTTGAGGTGCGGTTGTCCTCGTATTTCATTTTTCATTGTAGCTTTTTATGTTTATT
TTATGTTTATTTGTGTTCCTCATTTGGGCACTCATGTTTCATTTGCCTTCCCGTTTTATTCATGATACAAAATACATGTC
TGCGCACTCATGCTTGTTGCTGCTCTGTTCTGCCCCTTTTTTACATCAAAACTCCTTCTCTTTTGCGTTTCTCGCTTAAC
TCATCCCGCCAGCTATTAATGACTCATCTCATAGAATGTAGTACGGGAATAGAAATTTCTTCCCTCTTCTTGAGAGCTAC
ACAGGATGGTTCTGTGCTGCGAGACTCCGTTATTTGTGAGAGTAAAGTTCACTTTCCAAAGATATAGATTTCTCGACCAA
GTTGCCAGGCTTCTATAACTAGTCATATGAAATATTTGTAACACGTTCAATTGTCCGACCCTTTTGATTGGTGAATTGCG
TCATTGAACAGGGCTCTTAACTGCTGTTGAGGATGCATACATACCCGCATTTATCTATCTTTCTAACCCAGGCACTTAAA
TAGGAAAACCACAACACACATTTTATACGTACAGTGTATGTAGTGGCTGGAACGTAGATCAAATGAGAGAATGCAAGGGA
GAATATCATTAAATTTGATTGCTTGCCAGCGCCAGTGAGCTGGTGCCCGGGCATACATTTTTCTGCGTGTCTGGTTTAGC
ACAAGGGGTATCAAAACAGGGGTAAACAATATGTCTTTACTACATAGGAGATGAGTAGTGCGGGGA

>ucsf_hc.01_1.H143.00030
ATTTCCATAAATGATAAAATAACGTAATTGAAAAGCGGCCTCATACTGGACAAGGTTTGTCTGTATCCATGCGATCGATC
AATGGCATCCAGACATGGCCGTGTGTCTCTTCCCCTGCCCATCTCCTCGTTTGCTTTCTCTGTGACATGGTTCCTGGCAA
CATAAAACATTCGCTTGGTCACCCTTCCCGTACATTCTGGCTCACCTCGTTCTTCTGCTCGTTCTTCTGCTCGTTCTTCC
ACTCCCTTCTTTCGCCGATAATACTCCCTAGCCCTAGGCATTCAATCCTCTTCCAGGCGCGAGAACCCAATTGCATCACA
CCGTACCCCGCAACCTAGAGTCAGCTTGCCGTCATGCGCTCCCAGCCCATACAACTTTCCTCGGCGATGTTGGCCCTGGC
ATCTCTCGCCGTTTTTGGCCTGCAGGCTTCTGCAGAGACAGTATTGGGAGTCTATGTCTTTGCCCGCCATGGAGACCGCA
CGTCAAAATCTACGCCTCCCACCGAGTTAACCACTTTGGGCTACCAGCAGGTATTCAACACTGGCTCTTACTATCATAAT
CGCTATATCGCGGCTTCATCCGACTCGCGCATCCTCGGTATAAGCCCAGACATTGTACAACCACACCAGCTCCTAGCATC
TGCACCCGAGGACGAGGTGCTGCAGAAATCCGCTATTGGGTTCTTGCAAGCTGTCTACCCGCCCGTTGGCAATGTTGCCA
CTTCCACTCTTCGCAATGGCACTGTCGTCGAGGCTCCTATGAACGGGTATCAGCTCATTGCTGTCGAGCAAGTGTCAACA
GGCGGCAACAGCGAGAATGTGGCCTGGCTGCAAAGCGCAACCAAGTGTCAAAAAGCCAAGGTCAGCAGCAGCGAGTACCG
TCAATCGAAGGAGTTCCAGGAGCTGCTCCAGTCGACTGCCGGTTTCTACAAGTCCGTCGCACCCATGGTGGGGCGGACAT
TTCCAGAATCAAAGGTTAACTTCGGGAATGCGTACTTGGTCTTCGATCTCCTTAACGTTGCCAGGATCCATAACACAACC
GACTCACTGCCAGATGACAAACTGCCGTCGAAGGAAACATTTACCCGTCTCCAGGATCTGGCAAACATATATGAATTCAA
CCTTGCGTACAACGCAACCTCCCCTATCCGGGCAGTTAGTGGCTCGCTCTTGGCTGGTGAAGTGCTCTCCAGCTTCAATG
AGCTAATCGACACGGCTGGTGCGAAGGCCAAACTCAGCGTCCAATTTGGTGCCTACGCTATCTTCCTTTCCTTCTTCGGC
CTCACAAAGCTCGCAGAGACGAAGCCTGAATTCACCGGCATTCCGGACTACGCGTCAAGCATGGCATTTGAGCTGGTGAC
CAACGCGACGACCTCGCCGTCTGATCCATTCCCCAGCCGATCCGACATCAGCGTCCGCTTTCTCTTCCGCAATGGCAGCG
TAGTCCCCAACTCCCCTGACACCCAGCCGGCCGCATACCCGCTCTTCGGTCAATCGAAAACGCTCATGCCGTGGTCTGAA
TTCGAGTCCAACATGAAGCAGATTGCCATTTCCTCAGAGGAGGAATTCTGCAAAGCTTGCAACGCGACTCCAGAGCGCTG
CGCTGCCGGAAGCAGCGCGGATGATGGCCTAAATGCATCTTCGGCCGGTTCTGGTAGCAGTGGTGGCCTGTCCAGAACGG
AGGCCGGTGTTGTGGGTGCATTTGTGGCTTTAGCCGTCATCCTGGCGCTTCAGGGACTTGCATTCCTGTTTGGTGGGTTT
CGCCTTGTTACGAAGAAGGGTTCCACCGAGGTTAAAGGAGATGCATAAGTCTCAGGCGCAAATGGATTGTTTTGGTGTCA
AGCGTGTCTACGAGGTTTATTATGGTTCAGGGACTATCAGAATCAGATCCATTGGGTGTCTGGAGGGCAGGGGGAAGGTG
GGGTCGAGATTATCTCTCACCTGTAGGAACGGCACGATTAATGAAAACTGACGAAGGATGTGAGAAAAAAGAGGAAACAC
ATGTATAAGTGAGTACATACTAGTATGTGCGACACATAATGACGGCATGATAGGCTTCAAAATATCATCCTCTCGGTGAT
AAATCAAAGAAATAATATATTACATAGTTAATTCTATACAACACCTCCAGAAGCCTTCAGTAATAATAAAGGTTGAAATA
AGAACAACTAGAAAGCTAAAAGAATACAACGAAAAGCAGATGAAAAGAGAGAAGTCAAACACCATATTCCCCCCGATGTC
AATGATCCAACAGCACGCCTTACGTTCTCTTCTCTGAAGTTCCTCCCCAGCACTCTGTAATCTGCTGGTACAAACGACTA
TCAATACCTCTGTATTATATGAAACGGAGAAAGTGTGCGGAAAGATACAATAAGGACGTTAACTAGCGGATGCCACCGTC
CATGTACAGAGTACCAGCCAAACCCGCTATTATTATCATTGTGAAGCACATGTTGTTGATGGCCCTGGAATGGGTTACAT
GATTAATAAAAAGTTGAATGTGGTT

>ucsf_hc.01_1.H143.00031
TAAAAAAAATATATATTATTAATCAGTTGTTATATTTCAATATTCAGAGCTCTTCAAACACCTGAAAAGTAGTTATGAGT
TAGAATTAGTGATCTAGAGTTAGAATTCAGATTAGTTAAGAAATAGAGCTTTGAGAAATATAATAAAATCATCATCTCTG
AAGCATTCAGAGTATTTAGAGATGTTTGAGAGATATGGCTAGTGCATGTAGTTTTAATGAGGGGGTTGATATGGTTTATG
GTCAAAACCACACTGAAGGTTATTCCAGCCCGAAAAATTACCTGAGGCCAATCACTTGATGACGTAATCGGATCGTAACT
GCGGAACGCCATCGCCAAATCTCTAGTTAACATTTCTCCTGAGTGTATCAAAGATCTAACACTGGCCCCAAAGCTGCTTT
TTTGCTCTGTTTCTGGTCAATGGATTTGCATCCACACCTACAATTTCCACTACGGTTGATTAGAACGTTCGCCGTACGTT
CAAGTCAAGCCATCACCGAACCCTTTCAGAGTTAGTTGCAACACTCCGCTTTGTTACACCTCTACAGAAATACCGGGAGA
AGATAAGGGTTCGTTGTGCCTCAAATCTCCAGATCCTGGAGAAAGGCTTCGCGTAATGTCATCGCACTATAATACGGAGC
CACCACCAACTGCCTCCGCCACCCTCATCACCACTGCTGGTCCTCTCCACATCTCCCTCTTCGCGAAACAAACGCCTCTC
GCATGCAAAAATTTCCTTCAACATTGCTTAGACGGGTACTACAATGGGACAGTCTTTCACCGCGTCATCCCGGACTTCAT
CATCCAGGGCGGCGACCCAACGGGAACAGGCTCGGGAGGCTCATCGATCTACGAAGATCCAGAGTTCGAATTCGACTCGC
GCGATGGGGAAAAGGTTTTGTTCAGAGATGAAATACACAGCAGACTACGATTCAACCGCCGTGGGTTGGTCGGGATGGCA
AAGGCAGAAGATGGGACGTATGGAAAGCCAGTTTTTNNNNNNNNNNNNNNNNNNNNNNNNNNNNNNNNNNNNNNNNNNNN
NNNNNNNNNNNNNNNNNNNNNNNNNNNNNNNNNNNNNNNNNNNNNNNNNNNNNNNNNNNNNNNNNNNNNNNNNNNNNNNN
NNNNNNNNNNNNNNNNNNNNNNNNNNNNNNNNNNNNNNNNNNNNNNNNNNNNNNNNNNNNNNNNNNNTATGCCGTAAAAG
TCACGGGGTGTGAAGTGGGCGATTTGGTCCCTTCAAGGATGTTTAAGGAAGCGCGAAAGAGTCGCTGTTGCCGCGCCGCA
GAAGCAAGAGGGAGTAAAGCGCGACGTGCCTAATAAGAGGAAAAAAGGCAAAGGCGCAAAAGTATTATTGAGTTTTGCGG
ACGATGAAGAAGAGGATATGACGCATGCAACACAGAAAATGAAGAAGCCTAAGTTCAATACCAACCTCGTCACGTCAGGA
GAAGGAGCAGTGCCGGAACAAAACGAGAGCATGCAGGAACATAAAAAACAACCTGAAGTTGCAAGGGCTTCCCCTACACA
CAAAAACCAAGCTGATATCGACGTCCAACAACTCCACCCAAATAGGCGCAGATCTGTCTCCCCCTCAAAATCACCGCCCG
TAAGCCGGATACCAACACGAGACCCTAACACCCAACTCCCTCTTCCGGACCCGGAGGCCCCGTCTCGCTCTCAATCTTCC
TCCCCCGACCCTCCCGCAAAGCGATCAGCTTTATCACGTACCACCGCCGAAATAGATGCGCTCAAAGCATCCATGCGTCG
CAACGTCACCAAAACCACAGAACCTACACGTAAAAAGTCTGCTCTTGACTCTTTGATCCCAGAAACGTCAATAAGAGGCC
GTCGACGCCCAACCTCGGGCAGCACCAACGGGGCTGGATTAGGGAACGGTACATCCCAAGATAGCGAGGCAATGAGGATG
TTCAATGCATTCAAAGCTCGTTTAGAACAGGCTGATATAATGTCAAGTCGATCAAAAATGACTGAAAAAGCAGATGACTA
TGAACATGCAAATTCCAGACAACTCAAAGGCAAGAAACCCCAATCTGCCAATGCGGCAGAGGATAAAAAAGGGAGTGGGA
TGGGAAGGGGCGGTAATCTTCCCTTCATATAGTTCTGTATAGAGGATCAATTGCAGGATACTAGTGTTAGCAGTTAACCT
AAGGGGTTCCCTGCCAAATAGCGAAGAGACAGTAGAGCGTCTACCATTTTTCTTCGTCGTCCAGGACCCCGCCCAATGGA
TTGACAAGGAGATACGAACAACTCTTTCTCAGCGATGTAGCTGGATATGATAGCATGTCCGCACTTTGCTCGGACAACTA
CGATGCTCGGTACATGGAGTCGGTAAATAAAATGTCACGCCAGTGATATATGTCCTATATTATATTGCTATCCCTTTGAT
ATGTACCAGGTGCGAAATTCAGAAAATCAAAATTTCTTGTATTTTTTTAGATCATTTTCACCCTGCAAGTAGTTGGCAAA
AACATGTGCCTATTCACACGACAGTCAGTGACCTGATATATGCCCGCAACCACCATACATCATCTGTAGTTGGGTTCATG
GTTTTGTGTCCACAAAAAACAAAGAAAAGAAAAAAAAAAAAAAAAAAAAAAAAAACTAGCCGAAGATGTCAAGATGTGAA
ATATTGAAGCAAGGAAAATATGTAGGAGAAGAATTGGAACAAAATAAAAATCTCTCAATGACTTGCACATCCAGCAAAAG
CATTGATACTCTAAAGTTGGGCATACAGTTGAATGTAGTTAATAAAAAGTTGAATATGATTAATTTTTCAGGCTGGAATA
ATCTTTGATGCAATTTTGATCACAAATTATATTCACTCTCTCATTAAAACTATACATACTTATCATATTTATTTCAAATA
TCTTATATATCTTTAAATACTCTGAATACTTCAGAGACAGTAATGTTACTACTTTTCTTAGAACTCTATTTCTTGACTAA
TCTGAATTTTGACTCCAATTCTAATTTATAACTACTTTTCGGATGTTGAAGAACTCTGAATATTGAAGTATAACAACTGA
GTAATAATATATACTGAGAATGTATAAAAGTATATATAGATTTTAGTGAGAGAGTGAAGAGCTCACCATGGTTTATTTTT
CAGACCCACTCTTTTTAAATCATATTCAACTTTTAATAAACCACATTCAATGGTAACCTGCCCTAAGTTAACAGTATTCT
CCCACTGGCGGGAGTTGAAAGGGAATGGTGTGAATATTGGACCCGAGAGCACAGGCGCATGACAGCTTGAGGAAAAGGAA
AAAAGGAAAAGTCACATAGATACAGAATATCATATTATTATATTGGAAGGGCGGGCGCCCGCCATGTTCGACACAGGCAG
CGTACGACGACGGCACGGCACGGCCCAACAAGCAATTAGCATGAGATTGAAGACCAATGTTGGGAGGGGGAAAAAAAAGG
GCCGAAAAGAAAAGGGAAGCTCAAAACAACGCCAGGGGCTGATTTAAAATGATCGATCAAGGGGCTGAAATTTGAGAATC
AAAAGCCTGAAACCATCTTCCCACTCATTCGGATAACAGTGCCATCATACCTAGCACAATATCCAAGGACGGAATGAAAA
TCAACCGCATTGGTAGAAACGGAAGGACGAAGAGCATACGTCTCCGCAATAAAATGGGAGGAAAAAAAGCAAGAAGTGGT
TACCCATCTACTAGACAGTGCCGGCGCGATGGAAGAAAAAAGGCCTGGAGGGTAATGGGTTGCATGGCGATGCTATTCTG
CGAAGTATTCAATCAACCACTGTGTTGACAATGAGTAGAAATTGAAAACAGCGCCCGTTGCTCTAATCCTGGCACATACT
GGATATACAAGTGTTTGTTCCCATTCTAGCTTCAGTACGGATCACCTCAGTTAAACAACATGTCATAAGACTTCCTCCAA
TCGGCGAACTGGGAAAAGGGCCGGCATGGGAACAAGATACATTCAAGAGATCGTGGGGAATGGGGCGAAGAAAAGGCCGG
AGATAAAAACAAAAAAAAGAAAGAAAAACAAAACTCAAGAAAGAAAACTTGATATAGAAACAGAAACTTGAAAGAAGATT
AGGCAAAATAATGAAAATAAGTAAGCCATATACAAGGTGGACAACTATAATGCAATTCGAACGAACATGATATTCCGCGA
GTTTTCCAAGATTAAGAAAAGGTGCGTTCAAAACGTAAATAGGCATCACGATGGGAAAGAAAATACCATAGCAGCGAAGA
AGAGGAGTGTTTCAAACATTTTGTCGTTTTCCATCATATATTCTTCACACACACACACACACACACACACACACACACAC
ACACACACACAGAGTTGAAGGCAAGAAGGCACAATCATCCCGTACATAATTTCCAAATCCGATAGAATATCTGTTTCTTA
TTGAGAAAACAAGGAAGAGTGTTGAGGTTGCGGGCCCAGAGGAGTCCAATGGTTGGGTTCCTAGGCTGCCCCAAAAATTA
AGATCTAATGTTTCCATATAATTCCTGGTGTGAATAACTTTTTTATTTTAGTTTCTCTTTTGATTACTGGTGTCATTTCG
TCATGCGTCATTGAATCGTAAAGACATTAACCCTGCTTGAGGTAAATGGGGGTTGTGGTTATTATGTCTTTTATTCATGA
AATGGTATACATTTCTCGCCGTAAATTTATTGGGTGATCTGGGGGTTTGTATTTACTCGACAATTATCTCAACGTTCGTG
CCCGATCTCAGCTCGTCACTTCCTCGAGTCTGATGTCCATTCTGGCGGCGAAAGCCCGATCCCCGCTCCGGAGCAGGACC
CCGAGGTTGTCTCATGGGAATACGCTCCTGAGAGGATTGCGAATCAAAACCTAAGCCAATCGATCTATTGCTCCCAATCG
GAGCAGTGGCAGAGGATTGGGAGTCCTGTTGTTCCCAAGAGAACATTCCACGAAGACGTCTAGGGCTCCCGGAGTTAGGC
CCACCAATGCCAGTTCCGAGAGAAAGCCCTCCCAAAGTGTTTACCAGTAGACTATCATCGCGTTGAATGCCCATTGAAGA
ACCAGAAGGAGTCGGGGTCAAGGTTGGGGTGTTAGACGCAGCGCTGGTACTTCCATCGAAAGGTGGCAAACGAGTCCCAT
TGGACTGGAGAGCGGCGGGAAAACTAGCAGAAGAAGGCACAGGAGATGGCGTATATGATCGCAGGTCGGCAAAGGACTTC
GCGGCTCGTAGATTTTGTGCATTGCCGAAACCACCAGGCGAGTCGAGCACACTGAGGAAACTGGAATGATGTCCACGAAG
AGTGTTGAACGGACCAGGGCCATCGCCCCTAGCTTCGCTGAAGTCAATGGTAG

>ucsf_hc.01_1.H143.00032
AACCTCGTCTCTCACCTTCGCCCTCTTGACTCCCTCCCACTCTTCTCTTCTCTCCCCTCCGCTTCTCTTCTCTTCGCTCA
CTCTTCATCTTCTCTTCTTCTTCGCCCTCATCGCCGCTGCCTACCCCTTCGTTAATCCATTCACCACCAGTCATAGCGCC
TCTCTGTATTCCCAACCCGCTATATATATTTTCCCTTCTGTCCCTCTGGCTACTCTCCCGTTTGGGTTCCTGGGGCTCCC
TCCTATGTTACCTACCTAGTCATCTCCCCAATCTGCATACTACTGACCCCTTCCCCTCAGGCTTATCCCTTGATTGATTT
CATCCTCTCCACTTGGTTGCTGGTTTACCCTTCTGGTTGCTCGACTATATTCCCTTTCCCTGGTCACGGACGACGACAAC
GACGACGACGCGGTGGTTAGCGTTTGGTTAGCGTTTGGTTTGGCTTTGGCCTACTTACCTTTATTTTTCGTTGACGTCCT
GTCTTTCGCCAATTTTTTTTCTCACAACGCGATTCTTTATTTTCAGGTTCTGGGGACGGAGGTTGCTGCTACTACTGCCT
GTGTGAACATTACCTGCGCAAGTTGACAACTACATTGGCTCCACCAGCTTTACAGACCAGACTCGGATCCCACCTCGTCC
CGCCTCATCTGGCATCAAAACAAATCAGATCAGATCAGACCAGACCAGCTCAGAATCAACGTTTTGGTCGTGGTCTTTCT
CGCACACCCTTCGTTCTTATGTAACGACTTGACGCTGCATACGACTGATGAACACGACTTCGGCCCGTGTCTGATTTCAC
TGAATTACGCCAATCTGTAACTTGATTGCTTTCCTACGTTCGTTGTTTTCCACTGCCCTGGACGAAATATCCGCAGATTT
CCCTGCTCGTTGACAAATTACACAAAAATCACCTGTCCGCTCTTCTCCGATCATTAGAGTCTATGATTTAGTACCAACCG
GCCAAAACAATATCGTTTTGATTTTTTGCGCGTTATACGATCTTGAGATCCCTCAAAGAAGCTCCCAGCGAAGTCCTTTA
TTGCGCGATACTATCCTCCATTCTTTTGTTATAGTTCTCGCCTCCATGATTGAATAGCCTTTTTTTCTTTTTTTTGGCTT
CGTGTCTTACCGACTTCCAAAGGAAAAGAAGGAAAACCTGTACAAGCCCATCAATATAGCTTGTGTTTTTAGCGGCAACC
ATGAGTAATTATCATCCTCAGTCTCAGGACATGTATCACGATAACCCGTCTTCTCGATCCCCGGGTTCGCAACGTCATCA
TCCTCACCAACAACTTCATCGCCAGTCATCGAGGCAATTCGATGCCTACGGGCCGATAACTCCCAGCATATACGACGACC
CAATGACTCGGTATGATTCCGCTCGTTTGGATCGCCTAAACCCAGCCCTTCAAGGGAATTCCTATGCATATGATATATCT
GGCTCTCAGACTTGGAATTCAAATGGATTTGGAACTACGAATACTTTGGGTGGCTTAGGCTCTGGAGCTGGAGCAAGTAC
AGGAAGAATGAAGACCTCCGCACGTGGAAGGACCGGACTCCCGGCGACTTGGCTTGACCAACAACCAGGCCTTGCCGGCC
CCTTCGGTTTAGGACCCAATCCGCTCCAACCGATGCAGAGCCGTTCAGAGAACCTCAGCCCCGAAGGAGACGACGAGCTT
ATTCCCACCGCTATTGTGATCAAAAATATCCCATTCGCGGTCAAAAAGGAGCAGTTGGTCCAATTGATGACAGAGATGAA
TCTCCCTCTCCCTTACGCGTTTAACTACCATTTCGACAACGGCGTCTTCCGAGGTTTAGCGTTCGCCAATTTCACTTCCG
CGGAAGAAACAGCCACTGTAATCGATGTCCTTAACCATTTCGAGTTACAGGGAAGAAAACTTCGAGTAGAATATAAGAAA
ATGCTTCCCTTGCAAGAACGGGAGCGGATTGAGCGTGAAAAGCGTGAGCGCAGGGGCCAGTTAGAAGAGCAACATCGCCC
AATGCCGAATTCACAACTGAATTCCCAGCCTTCATTGACATCGTTGGCATCCCACATTCCCGTGACTTCCCCTTCCCCGG
TCTCCCAGCGTGGTGCGGAACTAAAAGTTAACATGAACGAACCGGAAACTCTTCAATACTACTCTCAGCTTCTCTTGTTT
AAGCAAGATTCGAGCAAGGAAGCACTGATCTTCCCTGCAAAGCTATCGCCGCTACAACGCCGTACTGTTCATACCCTCGC
CCATAATATGGGATTAGGACATGCTTCGCGAGGTACTGGTGACCAGCGCCAAGTTCACGTGTTCAGAGCAACAGACTCGA
ATGTTAGCCCGCAGGGTCCGGCGAATCCCGCTACTATCCAAACGGGAGATACGTCCCGCCGTGGACTCAACCGTGCTGCT
ACCATTGACTTCAGCGAAGCTAGGGGCGATGGCCCTGGTCCGTTCAACACTCTTCGTGGACATCATTCCAGTTTCCTCAG
TGTGCTCGACTCGCCTGGTGGTTTCGGCAATGCACAAAATCTACGAGCCGCGAAGTCCTTTGCCGACCTGCGATCATATA
CGCCATCTCCTGTGCCTTCTTCTGCTAGTTTTCCCGCCGCTCTCCAGTCCAATGGGACTCGTTTGCCACCTTTCGATGGA
AGTACCAGCGCTGCGTCTAACACCCCAACCTTGACCCCGACTCCTTCTGGTTCTTCAATGGGCATTCAACGCGATGATAG
TCTACTGGTAAACACTTTGGGAGGGCTTTCTCTCGGAACTGGCATTGGTGGGCCTAACTCCGGGAGCCCTAGACGTCTTC
GTGGAATGTTCTCTTGGGAACAACAGGACTCCCAATCCTCTGCCACTGCTCCGATTGGGAGCAATAGATCGATTGGCTTA
GGTTTTGATTCGCAATCCTCTCAGGAGCGTATTCCCATGAGACAACCTCGGGGTCCTGCTCCGGAGCGGGGATCGGGCTT
TCGCCGCCAGAATGGACATCAGACTCGAGGAAGTGACGAGCTGAGATCGGGCACGAACGTTGAGATAATTGTCGAGTAAA
TACAAACCCCCAGATCACCCAATAAATTTACGGCGAGAAATGTATACCATTTCATGAATAAAAGACATAATAACCACAAC
CCCCATTTACCTCAAGCAGGGTTAATGTCTTTACGATTCAATGACGCATGACGAAATGACACCAGTAATCAAAAGAGAAA
CTAAAATAAAAAAGTTATTCACACCAGGAATTATATGGAAACATTAGATCTTAATTTTTGGGGCAGCCTAGGAACCCAAC
CATTGGACTCCTCTGGGCCCGCAACCTCAACACTCTTCCTTGTTTTCTCAATAAGAAACAGATATTCTATCGGATTTGGA
AATTATGTACGGGATGATTGTGCCTTCTTGCCTTCAACTCTGTGTGTGTGTGTGTGTGTGTGTGTGTGTGTGTGTGTGTG
TGTGTGAAGAATATATGATGGAAAACGACAAAATGTTTGAAACACTCCTCTTCTTCGCTGCTATGGTATTTTCTTTCCCA
TCGTGATGCCTATTTACGTTTTGAACGCACCTTTTCTTAATCTTGGAAAACTCGCGGAATATCATGTTCGTTCGAATTGC
ATTATAGTTGTCCACCTTGTATATGGCTTACTTATTTTCATTATTTTGCCTAATCTTCTTTCAAGTTTCTGTTTCTATAT
CAAGTTTTCTTTCTTGAGTTTTGTTTTTCTTTCTTTTTTTTGTTTTTATCTCCGGCCTTTTCTTCGCCCCATTCCCCACG
ATCTCTTGAATGTATCTTGTTCCCATGCCGGCCCTTTTCCCAGTTCGCCGATTGGAGGAAGTCTTATGACATGTTGTTTA
ACTGAGGTGATCCGTACTGAAGCTAGAATGGGAACAAACACTTGTATATCCAGTATGTGCCAGGATTAGAGCAACGGGCG
CTGTTTTCAATTTCTACTCATTGTCAACACAGTGGTTGATTGAATACTTCGCAGAATAGCATCGCCATGCAACCCATTAC
CCTCCAGGCCTTTTTTCTTCCATCGCGCCGGCACTGTCTAGTAGATGGGTAACCACTTCTTGCTTTTTTTCCTCCCATTT
TATTGCGGAGACGTATGCTCTTCGTCCTTCCGTTTCTACCAATGCGGTTGATTTTCATTCCGTCCTTGGATATTGTGCTA
GGTATGATGGCACTGTTATCCGAATGAGTGGGAAGATGGTTTCAGGCTTTTGATTCTCAAATTTCAGCCCCTTGATCGAT
CATTTTAAATCAGCCCCTGGCGTTGTTTTGAGCTTCCCTTTTCTTTTCGGCCCTTTTTTTTCCCCCTCCCAACATTGGTC
TTCAATCTCATGCTAATTGCTTGTTGGGCCGTGCCGTGCCGTCGTCGTACGCTGCCTGTGTCGAACATGGCGGGCGCCCG
CCCTTCCAATATAATAATATGATATTCTGTATCTATGTGACTTTTCCTTTTTTCCTTTTCCTCAAGCTGTCATGCGCCTG
TGCTCTCGGGTCCAATATTCACACCATTCCCTTTCAACTCCCGCCAGTGGGAGAATACTGTTAACTTAGGGCAGGT

>ucsf_hc.01_1.H143.00033
GCAGATGTGGGGATAAACCAAATTCGAGGTCTGTCTTCCGACTTCAGATAGCGCGCCATTCCACACGCCATCTCCTCATC
ACGGCGCAAGTCGCCCAATAGTCGAAACTCCTAGTTCGGTGGAACCAATTGTGATGGTGCCCTCACACGTCCCCTTTTCC
TGCACGCGGGAGCGTCTCAAAATCTATCAAACCATGCCTGGTATTTTTGACCAGATAACATTACTCAACATGTTGAAATG
GGCTTATTTGAATCCTGGCAAACCCGTCATGTCTTGGTTTACGCAGGTATATCTCGGCAAACCAACAACAACGACAACAA
TAAAAAAACCAAAAAAGAGTAAATCCCCAAGAGGTGAATTAATATCATCCCAGAGAGCGAAAGAAACACAGCAAGAAGGA
AAATCTTCAACAAAAGCAATTATTTCCACTCGTAAATAACGAGCCATGTTGTTCCGTACTCATCAATTATCTGATACCGT
TTTAGGCCTACCGAAACTAAGAAAAATACCTCGATCAAATCAAAAATAGGGGCTGGACTTCTCACCTGAAGTCGGGGCCC
TACAAAGAAGCCAAGGTGTTTGGTGTTGCATGATCAGAAATAGCGCCATATGTACTTTTTTTGCCCCAGCGATTGCACCA
ATGTCCTCCTCTCCCTCGATAATTTTTTGTTGAAGAGTTCCAATTTGTTCCCCTCCCCCGTCCGTCCTACGCAGGAGTAG
ATAATCGTAGTAGTACACCTTTGCGTCGTCGACCTCTCACCTTTGTTATTGCCCTCGCCTTCGCGTTTGCCTCCCACCCC
TTCGTACCACCCTTCGAAGCTGACAAGTTCTGCGCGTTTTTGTGAGTCTTGTCCGCCGTTGGATGGCCACAGCTCCATGC
GTCGGCCCTTGGCTGAGCTATGTCCTGATCATGATGGAGAAGTCCCGAGCTGACCCTGCATTGAACGGGATCATTAGTCT
GGCTGGGCCAATCATGTCTGCCTTCCCCAGGTGAATCATCCTCACTCGATTCCCCACCTCCCATCTTCGAGATGCACGCG
GATGCACAGAGCTTCGTATTGCATCGCTATTATCCCCTTCATCAAAATCAACTGACACTCTCCCTGCTGAGGGCATGATC
GAATCAGTTTTTCAACAGGGGAGAGAAACTATAGGCACCAACAGAAGTTCATGAGTTAGCTGCTCAAAGCTCAGAACGAA
TAGCGTGCGCGCAAACGAGCCACCCTTTACTGCGTGCATAGGACTTGTGAGAGCGGGGAGGCCAAAGGCGCCACACTCCA
AATGCTACTGCGCCGCGCTTGCTGTGCCACGATGGTGATGCCACTCCAGGCAGATGATGCTTGTGTTCCAAGCCAAGATT
CTGCTCGAACCAATTGATATATTGATTCCAAAGATCTATATATATAGTTACCCGACCGTTGGATTAACTAATAACATTTA
CATAAGAAAAAAAAGAAGAAAAAAGGGATAGAGAGAGAGAGAGAGAGATTAAATCGAGCGACAAATGCGTGCCTTCTGCC
CATCGTTTGCATGACGCCTTGCTGTCTTCAGCAAAACCTCTCCAACTGCCAAATCCCAGGTTTGATCCAAGCTTTGAACA
CGCTCTCTTTTATCTTCCTTGGATCCAATCGGTGGCATCATCCAGAAGCTTACCCTTTCAAATACATGGTACATCCGTCT
CGGAATAGCATCTTGACAGCTCCCCGGTAACTACGTCACAAGTCAGCCCATCCGCTCTGGACAGACAGAGCTAGCTCAAC
CTAGGTCGCTTAGACTACCATATCCATCTGAACCTGAAATCGCCTCCAGAGCAAGAAATTTGCTTTCCTGCAGCGGATCA
ATGAATACTTTTCTACAAGCGATCCCCGTTTCAATTCTGTATATACTGCCTGGGTAGATTGCCACAGGGAAATAGCATCC
AGATTCGAGATTAGCCCGATCATGGACAACTTCTACAGAATTCATGAGTCTAGTTGAAGATAAGAATGAAATGAAAAGCA
CAAAATAACTACTAAACCAGGAAAGCAGAGGAAAGTTTCCCGTCATAGCTCCACCCCCTACCCCACCC

>ucsf_hc.01_1.H143.00034
CCGACAGCCCGAGGTCCGGGTTAGGTTAAGAGTTCAAGAAGGGATGCTTGGGATTTGCGTACCTAGTACGTACTGTGCAT
CAACCGGGCCAAAGCAGCGTTTCGGTTGCCTCCCGTCTTGTTGCCGATTTGAAGCATGGGCGGATTGAAAGTCTTATTTT
TCAGCGTTGTGGCAGGCATGTTTCCCTTTTTGGGAGGCTCGGGATATGACTCGNNNNNNNNNNNNNNNNNNNNNNNNNNN
NNNNNNNNNNNNNNNNNNNNNNNNNNNNNNNNNNNNNNNNNNNNNNNNNNNNNNNNNNNNNNNNNNNNNNNNNNNNNNNN
NNNNNNNNNNNNNNNNNNGAGAATGCAATCCTGTGGCTTTGCCCCGGTAGAAAATACCAAGATTCCGAATCTTTATGAAC
ATGGATGGAAAATGAAAATGAGTTGCATCTCGTACCAGGATGCCGATAGGAATGCTAGTAGACAACATCAGGCAAATTGA
GTTCCGCCGGTGCATAATCTATAATAACGAACGTGCACAGGTACTAACAGCCTTGAATAAGTCCCTCTCGAAGTCAACGA
ACTAGGGGTTTGTTTTGTCTTGTTTGATCGGGGTGCGGTAAATGACGACAT

>ucsf_hc.01_1.H143.00035
GTACAACAATTACTTCCCGCGCCTTTACCTCATGTTACAGAAAAAAGAAAAAAAAGCCGAAATGACATCTGCATCGCCAT
GGGAAAAGCTAATCCTCCGCCCTGCACTCACAACAGCGGCTGAGACTCCGCCGCCAACAGCAATCCCTGTATTTCTATAC
GGCACTGCTTGGAAGAAGGAGCAGACAGGATATTTCGTCTACCAGGCTCTTGCTTCTGGGTTTAAAGGCATAGACACTGC
TGCGCAACCGAAACATTATCGAGAAGATCTTGCCGGAGCAGGATTGCGAAGAGCGTTAGCAGACGACAAAGTGAAGAGGG
AGGATCTTTATGTCCAAACGAAATTCACTCCAATCGCCAGTCAAGACCCCACTTCTGCTCCCTATGACCCTTCCGCTCCA
ATTGCAGCCCAGATCCACTCCTCCATCAAATCATCGCTAGCAAACCTCCGCCCACTGGACGATATAAGTTCAGAAAGGGA
AACGTACCTCGACGCACTAATATTGCACAGCCCTCTCCCAACCATCAGTGAGACACTCGAAGCCTGGGAAATCCTAGAAG
AATACGTCCCTCACAGAATACGAAATCTCGGAATCTCAAACTGCGACCTCTCCCTCCTCAGGACCCTTTGCAGGTCGGCA
AAAGTGAAGCCCGCTGTGGTTCAGAATCGATTTTACCCGGTATCAAGGTTTGACATTAGTCTCCGCCAGTTCTGCCACGA
GAACTCCATCATATACCAGGCCTTCTGGACGCTGACTGCAAACTCGGAGCTGGTCAGGTCGACTGAGGTCGGCCTGTTAA
GCCAGCAGGTTCGCATCACTCCGCAGGCCGCGCTGTACTGTTTGGTGCTAGGTCTGGAGGGTACGGTCATACTCAACGGG
ACGAAGAATGAAGGCCGAATGCTGGGTGATCTTACTGCGCCCAAGGCCGTGGAAGAGTTTGCTACGAAATACCCTGAACA
GTGGGATACACTACTTGGGGGGTTTAAGAAGAAGATTGGTGAGATAAGATGATGATAATCATGATGATAATCATGATGGA
TGACGGATGATAAACAAGAAGACAAAGAGGTCAAGAAGAGAGGAGAAACCAAAAGGAGCAATATGGCGGCCTGGAACCCT
GATTATGGCGCTTGCTGGGAGAATAATAAGGTATGATTTATATTACCTTTGTGACTTGCTCCATTGTGTTGCGCATGAGA
CAGAGCTAAGTGTATTGCAATAGGGGGTTAACTAATTGCATACAATTCTATTGAAGTCACTTGAGACAAGGAGCTTGTCT
TGCACCTTAACAAGCTATACTTGTTGAATGTGTTCTCTATCTCTCTTCTAAAACCTCACTTAGTGCTAGTAGTGTAATGA
GATGGACAACCGAGAC

>ucsf_hc.01_1.H143.00036
AACCACAAGCAGCGGCATGTAACGGTATCTTCCTCAACTTCAACATCTTGTCCATCTTGTCCATCCCCGCCTGCAGTCCC
ATCCTGACATCTTGCGGTATCAACTGCTCTGGTGTCTTATTACACCCCTTCGTCCGCTGGCGGATATCCCGCCCCCATCT
AATCCTTCAACTATCCATCCAAATCCACACAGCTAGGCTAGTTGGTGGCGTGATGAAAAATATTCCTACCACATTTACTG
CCCGAAAACCTCATATTGTCGAGTCACGACGGACGCCATAATCCACACCCCGTTCCCGAAACGCACACGCAGATATCAAA
ATCCCGATTCTCTGAATCCTCATTCGACATATCACTATTCATCCCTTCTAGCTTCAATTCGTTTTTCCCGTCCGATCCCC
CTTTCCACGTGGTCTAACTGCCTGTTTTCCTCACCCGTACTTCCCCGTTATCTAGTGTATGTTGGGAATGACGTCGCCAG
ATGTCTCTCGAAAGAGACCAGCGCCAGGCGCCTCTCCCATCGCCCGTCAACACATAGGCCCCGCAGACCTCCAACTATCC
AACGACCAGTTCGTACAATGGGCGCAGTGCAGCCCCACTCATTCAGACCCCCCTGTTGCTCTCGGCGGATCCCAGCAATG
CCCCTCCGCCGTGCCAAAGACAGTCGATGTCGACTCCTTGCAGGCGTCAAACCAACTCACGCGGCGCCCAGGGAACCAGC
TAGTTAGTCGAGCGCAATTACATGACCAGAATGCGATTTCATTGATGGACCCAACCAGACCAAGAACAGATAGCAGAGGA
GATCCTGACACGGAGACAGAAGCAGAGCTGGCCCAACGAGCGCTCCTGGCCAAAAAGGACGCGCAGGCGAAGAGGAAACA
AATTCCGCCATTTGTACAGAAGCTGAGCAGTTTTCTCGACGAGTCAAAGAATACCGATCTAATACGATGGTCTGAAGATG
GGAATTCATTTATTGTCCTGGACGAAGATGAATTCGCCAAAACGCTAATTCCAGAGCTTTTCAACACACAACTACGCCTC
ATTCGTTCGTCACTAAACATGTACGGCTTTCATAAAAAGTTGGGCTAACTGACAATTCGATGCGGGCTAGCGACGTAAAA
NNNNNNNNNNNNNNNN

>ucsf_hc.01_1.H143.00037
NNNNNNNNNNNNNNNNNNNNNTCGACTATCGGCAAATTGCGACGAGAGCACGAACAGCTCTATGGACAGGCAGCCACATT
CCAGGAACAGCACACCCGCCACGAAAATTCTATCAACGCCATACTCACATTCCTGGCCACGGTGTACAACCGAAGTTTAC
AGGGTCATGAAGGAATCCAGGGAATTGTTAACTCTTTTGCTGGAGCCATACCCCAAGACACTACTCAGCGGAACATTGTC
GACATGAACGATTATATCGGAGGTATAAATGTAGATCCTTCAGGTCAGCGGCCTTTTAAGAAACAGCAATTGCTGCTGAA
GGCGCCTCCAGTTAGTGACCGAGAGGTACAGCCGTTGCAAGGCAACGCAATAAGTTGAATATCGACGGCCAGTCCTTACG
ATACATCTTTAGGTCACAGACGACTATCCGAGCACAAGAACAGCACGGCGTCTGGGAACATCGAAGAGCTGTTTGGCAGT
CCACACAATTCAGCTTCCCAGGCACCAATCCGAAACCGACAAGAGCAGCAGCTCCCTGTACAGCACCAGCGAACGCCATC
GTCCCAATCTGCTCAGCAAGGTCAATCCGCGCCTAACTTACCCGAGAGAGACATCATGTCTGCTATCCAGAACTCGAACG
CGAGGAATAATCCATCGTCCAACTTATCTGATTTTCCCAGAATGCTCTCCTCGCTTGAAACGTCCGGTGGAAATTCTCCC
CTTACTGCGTCACAGCGAGCTGATATGCTGCGCCTGATTGCCAACCAAAACCATGCCTCCGATCCAACTACTACAGCGTC
ACCGAACAATGCACTCATCACACCAACTCCGCCACCGATGCCAGCAGGCTACCCTACCCGCGTTGCCAGCACGCGAGCGG
AAATCGACAACCTCGTGAAAATGCAGGCAGAGCAAGACCGCTCCGTTCAGAATCTCACGAGCCTTTTACAGCCTTTGAGC
CCTAACGGATCAATCCCAGGCCTTGATGAAAACAGCCTGAATTCCGGGGTGCCATCTCCGCCCCTGGACCTGGATCAGAT
TTTTAACAGTGACTATTTCTCCGACTTCCCGGGCATGGATAAAAATGGCGGCCTATCTGGGCTCAACGACGATCTTCAAA
CCGGCGAAGGAAAGGAGTCTGATAGCAACGCCACAAACCATACCCCCACTGTCAATGATACTCACGCTAGCGATTTATTC
GGTTTCGACGGGCTCCCGTTGGTCACGACCGGCGATGTATTCCGTACCTCCAATGCGCCTGTTCATACACTGCCGGTGTC
AGGAGCGCCTGGATACTTTGACGGGTATATCGGTATCAACCACGGCAGTAGCGGTAGTGAGAATCTTGACACTTCAGGGC
TGGGTGATGCATCCGGCACGCTTAATTTCGGTGGTGCAAGAAGCGGCGGATCTGATGGGTCTCGCATCACTGAGGCGTTT
TCGAGCAGTGAGACAACTAGTCCTGGAGCAGTGAGTGTCGATGAGAGCTTGCAAGGGCTCGAGGGGACGAGTAGTGCTAA
TGCTAGAGCAAACGTATCTTCTTCAAACAAGAGACGGAAGAAAAGTAAGTAGTGTTGTTCTGCACCGATGGCGGCGCACC
AAAATTCGGTGAAAGGGTGAAAAATCGTGTTGATTGATTTTTACCCATGGGGAGAAGACAAAAGATATAGCTACCAATCT
TAGTTTGTTTTCCTTCGTCCTGGTGTGGCGATGGCCCTTGGGATTTGGTCTGGTAATTTAATCCCTTTTCTATCTGATAA
CTTTCCATTTCCCCTTTGTTAGTTTTGATATTTTTATTTTATTTTATTTTACTCTTTTTGGTTTCTGGTGTTTCCTCTTG
GGGCTAGAGAGACAGAGAGTCACGAATGGGCGTTTGAAAAAAAGGGAATCTCTCTTTTTCTGTGTGCTTCATTTTCTACT
TACTTCCTTTCGTCGGAGGCTCTCATAGGGCAATACAAAAAATATTGGGCATTTTGCTTCGAGGGTTCGGGTGTATTTCA
AATTGGCTGGTATCATGATTGCTCATGTTTATCCGTGTGTGCATATGTGTGTATGTATCTATTTAATCCCA

>ucsf_hc.01_1.H143.00038
GCTGCCCAATTCACTCTTCACTCACCTCGCTTACTTACGGTGGTTGATCTTGCCCGTATATATAAATACCCATTTCCCCC
CAGCCTGCTTCTGCTTTCTCTCTCTCTCTCTCTATTTCCCCACCACTCGATTTTGACGTGGCATTTTGCTGCTATCTTCT
CTACCACCCTTTGACCTCGTGCTTCTATATTTTCTTTATTTCCTTTACCTCGAGCTCATCTTCATCTTCCTCTGTTCTCA
CTTTGTCTTCTCTACCTACTTGTCTTCGTCTGTTTCTGGCTTTGCTGGCTCACCGGTCGTCTTCTTGTTGTGTTGTTAGA
TTCCTATCCCCGGCAACAAACCTTTCGCGCCAAAATCAAAATCACAGAAACCAGGCAACCCTCCCATCAGACCAAGATAT
CCTTCAAGACACAGGTATGCTCTAAGAGCGTTTGTGATATATCCACTGAAGAGCCAAATACATGAAGATCCACCACAGAG
CGAGAGAAATCTCTCTATCTCGTTTCCTGGCTATACTTCCTGCCACTACGTGTTGCAACGCAAACAAAGGTTAGGGCAGT
TGGAGCCGGATGAACGTCTGAGGCCTTCCAGTTGGCAAACACGATTTTATCCAAATAGATAGTACATATCGAATGGATAT
TTCCTCTTCATCCGCCCGCATAGCACCCTGCAACCACGGTGAGATACCAAAATCCGAATATAGCCACATGAAGACGCTGC
AGAAAGCGGGCTATCTCCTAGAGAGAGGCCCGTCCTGGCGAGACTTCCTGCTACTGCATTGGTTATGGCAGTTGTAGCTG
GATGAAAATCCGAGGCAAACAATTTCTCCCTCTTTTCCCCATTTTCCCCATTCTCCCCATTCTCCCCATCCAACAAGCCC
CTTTTGTGTTTTGGAGATACAAGACAAACTAGAGACACTCACGAACACCCTCGCTTGTCTCTCTGCAGCCCTATCCCCTC
ATCCTCCAAACGCACATTGGGAACTCTCTTATTCAATGATGATCCCGGCGGGCACCTCACTCACTTGTTGGGGTTGTCTG
CTGGGGCCACAACTTGGTGGCTCTGAGATAAAAAGCTTTCCTTTGTGTCGTGTTGACTCAGCATCTGCTCACTTCTCTAG
AGTTCTGCTGTTCAGCACCGGCTCCGACGGGACCCCAGACTGTCGCCTCCGTCAAGGTGTCTGTCGCGACAACGCCTTGG
TGAATCTCAGACAGGAGGCTGTCCTCTGTGTAGTGTTAGCCTGACACCCTCTCCCTTCTCTACACATTGCGAGCTTCTAT
TCAATGATGACCCCGACAGCACTCCCCTTCATCAATGGGTGTTATCTGTCAAGACCACAACCCAGTGGATCTGAGGTAGT
GAGCTATGTTTCTGTGCAAAGAGTCGGCCTAGCATTCATTCTTTTCCTCCCTCACGTTTCCCTCTACACTTGTGACAAGT
CACCAGCCAGACACATTTCTCTTCCCCCTTTTCATGAGCAGTGCATTGCCCACGTCCTCCACGCAACCACGTCCCCGTTA
TTGCAGTTTTACCCTCCAAACATGCAGTACCCTTAGCCATCACCATCCCCATCCCCATCCCTGCAGATATACGTGCGCAC
ACACTCTGCTTCCATATCCATCTGATGTGAACCTTCGGCGCCGTTTAAGTCTGCAGCTGCAGCCAGAAGGCTTGAGTTGC
GGTTATTGTTCCTATAATGAGAGAATAAATGAGTGGACATCTAGTGCGAGTTTGAGTACTCTTTTCCAGCCTTTTTGTCT
GCATTCAGATTTGAATCTCGATTTCTCGACCTGGGTTGTCAGTTGGTCATGTTGATTTTTTTTTTGTTTTTTCTATCCTT
TTCTTTTCTCTGATCTTCCCTTCCCGAGCGCCAAAGCTGCTACAATGCCCTCCGCTTTTGTGGTTCGTAAGAGTCACTAA
AAAGAACTTTTATGTTGCATGAGAACATTGTTTATTTAAAGTGAAGGAGATGAGAAAACCCCTCCATTAATTAGTGTGAT
CTGTCATGCCTGCCAATAATGCATCATCTATCTTTCATATCATAAGATGCTCNNNNNNNNNNNNNNNNNNNNNNNNNNNN
NNNNNNNNNNNNNNNNNNNNNNNNNNNNNNNNNNNNNNNNNNNNNNNNNNNNNNNNNNNNNNNNNNNNNNNNNNNNNNNN
NNNNNNNNNNNNNNNNNNNNNNNNNNNNNNNNNNNNNNNNNNNNNNNNNNNCAACAACAACAACAACAACAACAACAACA
ACAACAACAACAACAACAACAACAACAACAACAACAACAACAACAAAAACCGAAAAAGGAAGCGATGGAAACTGGAAATA
CCCTAACAGGAAACAATCACTCAATCACTACCGTCCTAGCTGTCCCCGCCGGCCTCGTCGTCCTCTTCATCCTCTTCCAG
CCGATCCGTTATAAACTTAATCACATCCTCCTTGTGTGCATTAAGCATCTCATTCAGCCCAACATTCATGGAGGGGATGA
GGCGACCATACCGCTTTGAGAGCTTACGGCTGTTCTCCGGCCCGGCCCAGACGCCGTGCAGGTGCGAGACGAAGACGAGG
GAGTTCTGGTATTTAGTTTTGTATTTAGCAGCAGTTTACCAGGGAAACAAACAAGTGGTCAGCGGAGGAGAAGGAACAAG
AAATGCAAAGAGAAAAGACATACTTCTTTATACCACTTCGATAGCCAGGTGGTGGTGTTGCTTGAGACGGCGCGGACGGG
GCTTTCGGCCACGAAGGAGATGACCCCACTGACGCGCTGGTGGACTCGCTCTGTTGAGAAGAGACCAATGGTTAGCGCAT
CTGGTCATCGATGGGGATGGAATGAATATATATGTGCAACGTGCCTGTGGTCACCAGAAGGTTTGCTAGGCCGAAGTACG
CATTGCCGACTCCGAGGAAGAAGATGCTTGTGGCGTCGTTGGGTTCGATATAGTTTTCCCAAAGGTACGTAGCAAGCTGG
TCGCTCATTTGCATACGCATGCGGTCTTCGTCTTGATAGTTCACTGATTTCTCAGACGGAGTAAGATGCTTAGGAATATT
AACATCGATAACACCAATGTTGTTCTGGATCGCCCATTCAACATAGCCCTTGACGACATCAGCAAGCCAGCAATTATGCG
GTTCTAATACATTAGTGACAGGGTGTGGGATGCCCATGAGTTCAGGTCTAGAGGACCGGAGAGCATTTCCATTAGTTTAG
ATGTGAATACACATATGGCAAGGGGAGAGGGAAGTGATAGCATACGGATCGTGAAAGATAACCAAGAGCGGGTTTTCTTT
GTCGTAATTTTGACTTGCAAGTACTTGATGCTCAAACGACTTGGATATGGTATCTCTGTATATGAAGAGGCTAGTGAGCT
TGCAGCTGTCGTACAGCTGTTTCGCTTGGTACTGGCGTATAATATCATGGACCCGATTCCCCTGGAACGATTCTGGAGGG
CCTTTCGGATACATGCAATTCCAGTATGCAGACTGGATCATCGCGACACGCTTAACGGTATTCACAGCCTGTCGGGAAGC
GGATGACGCATAGAGACGGTCAGGAGGTTCACCCATCAACGTTCTTGTTACAGCAAGTGCAGACTTGGATATTGATCTGA
AATTATACCCCCCCTCTAAACAAACAGCAACTTTACCCCCGGCCAAATTCATCAGCATGCGGGTCATATGGGCGTAGCAG
GGAGGAGTAACGAAGCATCCTCCCAGCTCGTCGCCAGCAGCCGCATCAAACCCAGC

>ucsf_hc.01_1.H143.00039
CATTCCTGGGCAAAGGGTCGAAGGAAAGCAGAAGAGCAACGAAAAGAGGACGCCGCTGGATCTTGGGTTTATCTGTGCAC
CGCTGTCTCACCCCCTTCTGCTCCCCTCATTCATTTTGCTCTCATTTTCTCCCCTGTTATATTGTTTGTTCAGTAAACGG
GAACCAGCGGCTCAAGGTTTCTTCTGAAGCTTCGTTATTTCTATTTTCCAAGGCTTTACTGAACCTGTGTAAAGCTTGCA
ATTTTTTCCTATCTTTGTTCTTTTATCTTCTCTTTTGCTTTTTTGATTTTTGCTTCTCTGGTTTTTTTGTATTTAAAAAC
ACATCTTCCGTGATCTCTGAGTGCTATCTCTATCCGTCTGCACAGACAGGGTTGTGTTGTACCCCCCTTAACAACCTGAG
GAGTGGTCTGCTGCACACATCTCTCCTTTTATCTCACCCTCCAGCCTCTCTGCTTTCTTTTCATCTCTTCCTTTCAATTT
TATTTTATTTTATTCTATTCCATACGCTCTTGTTGGCTTCTCCTAACCCCCGGCCCCGCCCGCTTTTTTTTTTTTTAAAA
ATATATATATATATATATATCCTTGTAAACCATTTACAGGAAAAGGACAGGGAAGGGAAGGGAAGGATCCATCTGTTTAT
TTTTGTGGCCTTCTTTTCTTTTCTGCATTACTTACCTTTTGTTTGATTGTTTTGTTGCCGTTCCCGAATTCTTTTCGTTT
GCCTGGTGCCGTATTTTGGAGCTTCTTCATCTCCTTGCTTGATTTCCCATCTTGCTTCGTGCAAGACCTGTCTCCGTTTG
CTGAATTTCTTACGGCGCAGTGTTGCTCAGTCGACGCAAGCAAGATACATCTCAGTTATGCGCCGTTGAGAACCATCTCC
GGCCCTCCAATCAATCCCGCAGTCAACGGGAGAACGCGAGCTCCGGTTCCAGGAGAACTCCTAATTGCACATCATGTCAA
GGATGGAAGAGGACGACGATGTCGTCATGTGCGACACGCCTCCTTCCACCGTCATCCCCATCGGATCCCGCCGTCCCTTG
AGTCCCAGCGCAGAGAAACCTCCTAGTCCGCTAGAGCTGAACGGCACAACAGCACCGGCGCCGGAGCCACCGGCAACAGT
GGAAGCCCATGCACCACACTCGCCTCGTGGGAATGCGCCGTCATTGATGCAGCTGTTCCTGCAGAAATTCTCCACACAGC
TGGACAAGACGGCAACCAACCAATCGGAAAACAAATCGCAGCACGACCTCAAGTACGATCTCGACGATGACAGCCTTGTC
GAGGATGACTCGGACTGGCCTAACGACAACGTCGAGGCTACCAGGGGCTTGCCCCTGGCATCGCTGGCGACGGGACTCTG
CTACGACATACGCATGCGCTATCACTGTGAAGTCAAGCCGACCCTGGATGTTCATCCGGAAGACCCAAGGCGCATTTATT
ACATCTACAAGGAGCTTTGCAAGGCTGGGCTTGTGGATGATCCTGAGTCATCGCGACCGCTAGTTCCCCAGCCTCTACAG
CGCATAGACGCGAGAGAAGCGACTGAGGAGGAGATATCGTTGGTGCATGATGCGGAGCATTATGATTTTGTGCAAAGTAC
AAAGTTCATGCTTGAGGAGGAGTTAATTGCTCTCGAGCACACGCGGGATTCTATTTATTTCAATTCCCTCACTTTTACAT
CTGCCGTTCTCTCATGCGGTGGTGCCATCGAGACCTGTATGGCTGTCGTGGATCGGCAGGTGAAGAATGCTATTGCGGTC
ATAAGACCTCCAGGACATCATGCGGAAAGAAACAAGACTATGGGTTTCTGCTTGTTTAATAATGTTTGTGTTGCAGCGAA
GGTGTGTCAGAAGGAATTTGGGGATAAGTGCCGGAAGATATTGATTTTGGACTGGGACGTACATCATGGAAACGGTATCC
AAAAGGCCTTTTATGATGACCCAAACATCCTTTATATATCCATCCACGTGTATAGAGACGGTTCCTTCTATCCAGGTGGT
GAAGGGGGTAATTGGGACCGTTGTGGAGCGGGAAGCGGGCTGGGAAAGAATATCAACATCCCTTGGCCAACACAGGGCAT
GGGCGATGGCGACTACATGTATGCCTTCCAGGAGGTCGTGATGCCAATCGCTTATGAATTTGATCCGGATCTGGTGATCA
TATCTGCTGGGTTTGATGCGGCTGCTGGCGACGAGCTGGGAGGATGCTTCGTTACTCCTCCCTGCTACGCCCATATGACC
CGCATGCTGATGAATTTGGCCGGGGGTAAAGTTGCTGTTTGTTTAGAGGGGGGGTATAATTTCAGATCAATATCCAAGTC
TGCACTTGCTGTAACAAGAACGTTGATGGGTGAACCTCCTGACCGTCTCTATGCGTCATCCGCTTCCCGACAGGCTGTGA
ATACCGTTAAGCGTGTCGCGATGATCCAGTCTGCATACTGGAATTGCATGTATCCGAAAGGCCCTCCAGAATCGTTCCAG
GGGAATCGGGTCCATGATATTATACGCCAGTACCAAGCGAAACAGCTGTACGACAGCTGCAAGCTCACTAGCCTCTTCAT
ATACAGAGATACCATATCCAAGTCGTTTGAGCATCAAGTACTTGCAAGTCAAAATTACGACAAAGAAAACCCGCTCTTGG
TTATCTTTCACGATCCACCTGAACTCATGGGCATCCCACACCCTGTCACTAATGTATTAGAACCGCATAATTGCTGGCTT
GCTGATGTCGTCAAGGGCTATGTTGAATGGGCGATCCAGAACAACATTGGTGTTATCGATGTTAATATTCCTAAGCATCT
TACTCCGTCTGAGAAATCAGTGAACTATCAAGACGAAGACCGCATGCGTATGCAAATGAGCGACCAGCTTGCTACGTACC
TTTGGGAAAACTATATCGAACCCAACGACGCCACAAGCATCTTCTTCCTCGGAGTCGGCAATGCGTACTTCGGCCTAGCA
AACCTTCTGGTGACCACAGAGCGAGTCCACCAGCGCGTCAGTGGGGTCATCTCCTTCGTGGCCGAAAGCCCCGTCCGCGC
CGTCTCAAGCAACACCACCACCTGGCTATCGAAGTGGTATAAAGAAAACTCCCTCGTCTTCGTCTCGCACCTGCACGGCG
TCTGGGCCGGGCCGGAGAACAGCCGTAAGCTCTCAAAGCGGTATGGTCGCCTCATCCCCTCCATGAATGTTGGGCTGAAT
GAGATGCTTAATGCACACAAGGAGGATGTGATTAAGTTTATAACGGATCGGCTGGAAGAGGATGAAGAGGACGACGAGGC
CGGCGGGGACAGCTAGGACGGTAGTGATTGAGTGATTGTTTCCTGTTAGGGTATTTCCAGTTTCCATCGCTTCCTTTTTC
GGTTTTTGTTGTTGTTGTTGTTGTTGTTGTTGTTGTTGTTGTTGTTGTTGTTGTTG

>ucsf_hc.01_1.H143.00040
ACAAGCAAGCAAGACTTAACCACTCAACCAAAACGACCTCAAAAAGGGGCATACAGTTGAACATGGTTAATTTTTCAGAT
CGCGAAATTCTTTTATTCGGAATTGGCAGTTCAAGTGTAAAGAACTCATAATATTTTGGAATGACAGTTCCTTCAAGTGG
ATAAAGCAGTCTCAGTTGGGAATTACGTTACCTACTGCTCTGCCTACTATATACATTCTTGCTGGGCCCAGCTCCCATGA
CCCGGCCGAAATGCTTCTTCCTCAGCTGAGAGAACCGCGGACAGGCAAAAAGGATTTGGTGATCTCGATACAATTGTCCT
TTTTCCTCTCTTTTACCTCTCTTTTTTTTAATTTTGGGCCGAAGGGGAGTTGTATTCCGTCCATACACAGTTAATATCCC
TCCTTGCCTGAGTGTTTCCTCCAAGGGCGAGTGCCGGTTGTACTGTACCATCATGTGTTAGATGGCGCAAGCAGCCCCTT
CTGAATGTTGCCTGGTTGCGGCGGTGGAAGATGGTTGATGTTGTGAGCAGCTGCCCTGGCGATCACTGCTTGTATATTGA
TGCTGATACACATGAAGCAGTGGTGGAGCTCAGAATAGTGCTTCAATGCTAGATCAATATAGAGAAGACTTAACTGATCT
CTGTTCTGCTGGAGTCTAGAAAGATAATTGCTCTCCAGCCAACACAGATCAGAGGCATCATGGAACTTGTCATATATGGC
AGCAGCTCAAAGCTTTCCTTTTGAACAGATAGACTGAATTCAACAGTATGATGGTGCTGATGCCTTGGGTTTTCTCTGTT
ACTTGAGTCATTCTTGTCACAATATCAGCTATGATAAAGGTTGTCTCTGAGAAATCTATATATTAGTCAGTCAAGCTCTA
GAGTTTCATTCTATCTTGTTTTAGCACATCAACTAAAAACATATCAGAAAAGTCTTCACAG

>ucsf_hc.01_1.H143.00041
TGCTGTGCCCCGGTGGCCGAATGGGTAATGCGGCCACCTGGTAGCGCCTTGGCGTGGGGACCCAAGGCGCGTGGGTTCGA
AACCCGCAGGGGACAACATTACATCCGGAGCCAACTTCTCAGCTCCTAAAATAATGGGATGTGAACCTGCCAAGTAGGTA
CCTTCGGGCGGACCTACTACTTGATTTAGCTGATTTTTCCTGGGCTGGGAACCTGTATTGCATGTACCAAATCCTGTCTT
TCATTAATTTTTCTGCGTCGTTCAACACTAAGCATTCCTCCTGTATACCACTCTGCCTGTATTTAATACACACAAGGACT
CGTCATAAGCACTGCTGCATACGAGTATAACGGAAGAATAATAATAATAATAATCTTTCATTGCTGTCT

>ucsf_hc.01_1.H143.00042
CCACCATTCGAATATCTCCCCCCCTCTTGATAAATTTGGATATTAGTGGAAATATCAGTGTTTGAAAGGCAGCTTGGTCC
CTGCAAGTAGTTTATATAAATATATAAACTATTATAAAGGAAAAAAGTACAGGTTTAGCCTGTTGATTCTTCATTTGCAT
ATCCATTTCATTAGAAACTCAATACTCAACTTATTGAGAGCTGTTTAGTAGAATAGAGTGATTCAATTTGAATGAAGGGA
TTTCATTCAGTATTGAATACTCTTGATATTTTAGGAATATAATCTTAAACTGAGGTGGGGCCTAGTTTAAGCAGAGACTT
TGAGAAGCCTTTTATAAGAAAAGGACAAAGTTTGAAAGAGATAGAGTGTTTTCTCTGTTTTAGCTCTGAGTTAATAAAAC
AGAGAAGTCTTGCCCAAAATTCATATTTCTTTCACTCTT

>ucsf_hc.01_1.H143.00043
TCCCCCGAACGAGCCCAATTCTTTGAATCAGAGAATGAAAATACCCTCGATTGATTCCTACTGCCTCCATCAATAACTGC
TCCAAATTTGAACAAAATTGATCAAGATTTGAGAGAGATATTTGAGAAAAAGTGATTGGGTGCCTGCAGCAGCAGAATCC
CTACTTTTCATCAAATAACTTGATCAATTCTGAGCCAAATCAGCTCAAATTTGGATAAAGGATAGATCTCAGTTATCTTT
GCAATCTATCAAAATCTTGCCCAATTTGAACCTCAATTGCTTGCACTATTCTTGCTTTTGATGTTGAGAAATCCCTGATC
GAATTTTGTGTTCCAACGCATCCACGCCAAGTCCCCCCTG

>ucsf_hc.01_1.H143.00044
GCCCGCGTGGCGCAGTTGGTAAGACTGTTACCCAGGGTAGCACTGTTAGATGTGCTGCAGGTTCGAATCCTGCCGCTGGC
AAGGTCCCTCGCGGCCACTTCTTACCCATGAAGGCCCCTGTGATCAGGGGCCAAGCCTAGTGAGGCAGTGCTGACAGGGG
TGCTGCTTGGCAGTGATGGGGGTGGTGGCTGCTGGAAGCCACTCTCATTAGTGCCAAGCAGAACCCCTGCCACTAGTGCT
GAGCTAAGCAAGATCCGATGATTACAGAGGGTCGAGTATAGGGTGCTTATACATGCTAGCACCTGCCAAGGCCCCCGGCA
TCTAGGGGGCCACCCCAAACAACAGGGAATGATTTTAAAAACCATCCGATTGGTTGCCTCATCAGAGAGGTAGTAGCAAG
CCAAGCAGGAGACCCTGGTAGGCGCCCTATCCCCGGGGCCCACTAGTGGTCATCTAACACTATTAGTGGGTAAAACATCG
GTGGTGGGGTAAGCTTATGGTTAGTCCCTTACACGGGGCAAGGCCACGACGGCCGGTTGGTAGGCCAAGGGGGCAATGGG
CCGAGATCGGCAACTGGAAGCCCTAGGTGGTGGTGCCTAGGGTGGGCGGTGGCGCTTAACTAGGACCCCCAGCTGGAAGC
CCCAGAACTAGTTAAGCGGCCCGAGAGAACGGACGCAGT

>ucsf_hc.01_1.H143.00045
TTGCCCCGGTGGCCGAATGGGTAATGCGGCCACCTGGTAGCGCCTTGGCGTGGGGACCCAAGGCGCGTGGGTTCGAAACC
CGCAGGGGACAACATTACATCCGGAGCCAACTTCTCAGCTCCTAAAATAAAGGGATGTGAACTTGCCAAGTAGGTACCTT
CGGGCGGACCTACTACCTGATTTAGCTTATTGTTTCTGGGCTGGAAACCTGTATTGCATGTACCAAATCCTGTCTTTCAT
TAATTTTCCTATGTTTCTGTTATGTCTTGGCATCATTCAACACTAGCATTCCTCCTGTATAACCAACTCTTGCCTGTATT
TAACATCACACAAGGACTCATCATAAGCACTGCTTGCATACGAGTATAAGGAAGAATAATAATATAATATAATAATACTG
AAAGACA

>ucsf_hc.01_1.H143.00046
NNNNNNNNNNNNNNNNNNNNNNNNNNNNNNNNNNNNNNNNNNNNGATGCCCCCATGTTCGTCATGGCGTCAACGAGAAAA
CATACGACCCGAGCGTCAACGTCCTTTCCAATGCCTCCTGCACCACCAACTGCCTCGCCCGCTTGCAAAGGTCATCAATG
ACAACTTCGGCCTGACCGAGGGCCTCATGACGACCATCCACTCCTACACCGCCACCCAGAAGACCGTCGACGGGCCGTCT
TCCAAGGACTGGCGTGGTGGCCGCACCGCTGCTCAGAACATCATCCCCAGCAGCACAGGCGCCGCCAAGGCCGTCGGCAA
GGTCATCCCATCCCTCAACGGCAAGCTCACCGGCATGTCCATGCGTGTGCCCACCGCCAACGTCTCTGTCGTTGACTTGA
CCTGCAAAACCGAGAAACCCGTCACCTACGATCAGATCAAGCAGACCATCAAGAAAGCCTCTGAGGGCGAGCTCAAAGGC
ATCCTCGGCTACTCCGAAGATGCTCTCGTCTCCTCTGACTTAAACGGCGACTCCCGCTCCTCCATTTTCGATGCGTCCGC
TGGCATCGCCCTCAACGACCATTTCATCAAGCTCATCTCCTGGTACGACAACGAGTGGGGCTACTCCCGTCGCGTCGTCG
ACCTCATCGCTTACATCGCGAAGGTCGACGCCGGCAAATAGCAATCAACAGCGAGCAGTAGGGAAAGAAGCGTCCTCTAA
TATCAAAGGAGAACCAACAGCATCATAACGAAACGAATCCCATAGGAGAACTTCCCGTATTTACTTGCCTCCTTTGAAAT
AAAAAATAAAAATTGGAGTGAATTAGAGATATCAGGAAAACAAAAACAAAACACATCTGTCTCATTTTATTTTAATCTGT
TCCCGTTCTTCCTCTTCTTGTCCCTAGTATCTGCCCGCGCCCATGATTACAATGTCCACCTCTGTTAATAATATACAAGG
GAGTGGGGAAAAATGAAACCGTCTTAATAGTAACCATCTAAAATTAAAGTGAATACCAATATCTATTTTCTCTCTCTTTC
TCTCTCTCCCGCTCTCGTTATCCTATTTAGTGTATTTTGGTCAAAAATTGTAATCAATATTTATTCTTCTTTTTCCAAGG
TTCAACGGAAAAGAAATTGATCAACCGAGTGATTTCTTGTTCTTTTCTTTTCATTTTTTTTCTCGTTGCATTCGAGGTTG
AGGGGACTAGTAGCTGTATCGGGAAGAATCGAATTTGCAACAATTCGCACTAATTCCTGCCCACCATCTGGGGCTCCACT
TCTACGC

>ucsf_hc.01_1.H143.00047
GCTGGATAGTTAGTTCGGGGATGGATCTCTTTCATTTTTTCATTTTTCTCTCCTCCTTTTTTTGCTTTTTGCGTTCCACA
GCCTAGCCTCGAGGGCTTTTTGTAATCATTGCGTCAAAACCCGCCGCATCCAAGCATGACGATGATTTGAATACTGGAAT
TTATGTAGCCCGCCGCCCACCCCGCCTGTTGAGGCCAATTCTTCGTTTGGTTTATCTTCCTCTCTCATCCAAGATAGGAT
TCTGTATATTCTTCTGTCAATCTCCTGTTCTGTCCCTCCAGCGCATTATCTATCTACATATATATAGTTAGTTATAGGTG
TGTCCCTTGTTTCTGCTCCCCCGCTGCCTGATCCCGGAACTTTCCTTCCACATCCCGAGCTACCCCGCC

>ucsf_hc.01_1.H143.00048
ATGCGCTGGAGGGACAGAACAGGAGATTGACAGAAGAATATACAGAATCCTATCTTGGATGAGAGAGGAAGATAAACCAA
ACGAAGAATTGGCCTCAACAGGCGGGGTGGGCGGCGGGCTACATAAATTCCAGTATTCAAATCATCGTCATGCTTGGATG
CGGCGGGTTTTGACGCAATGATTACAAAAAGCCCTCGAGGCTAGGCTGTGGAACGCAAAAAGCAAAAAAAGGAGGAGAGA
AAAATGAAAAAATGAAAGAGATCCATCCCCGAACTAACTATCCAGCAGGACTTCAACAACCCCCAATTATCGTTCACTGA
GCTCAACCTTGCATCCTCTCGCACCAAATTGCTCCTGGCTGTCTCGCCGGCTTGTTCCGTACCCGGCAATTTCGGTAATT
CCTGGTTGTTTGTTTGTTTTGTTTTCCAGTCTTCCCTTTCTTTCAGAGAGTCAATTGATTGATCTAGTTATCTAGTAGTT
GTATTCTCTATGTTTCTTTTTTGGTTTCTTTTTTCATCCTCAACTACCCCTCCACTCCATCTGGTCAATGACATATCCAC
CCCGGCCACAGCCACAAAAGATTAGGGAAGCCCCTTGAACTTGTCCCATCCCTCCCACGCAAATATTGAGTGCTACAATA
TCGCCCAATGGAACAAACATACCATTCAACTATCCAGTCTGACAAATGCTACTCAAGGGAGTCGAGAAACCCGCAACTCG
CCGCCCCCTTTCCTATTAAATTGCTATTACTAATCTCTGTCGTCATCTGCGCTCCGCTGCGGATTTTTCTTCTTCTTCTT
CTTCTTCTTCTTCTTCTTCGTCTTTCTTCTTCCTTGTTGTCGCAATCTGCATCGGTTAGCTTAGCCCTAGCCCTAGCCCT
AGCCGTAGAACAGAGCTGGAGACCCACGTAGATCAGGGGTCAGATTTGCTTGCCCTCTCTCCCTCCCGTGAGATTCTCGC
GTGCTCCAGGGGCCTTTCTTTGATGTTTCTTCCATTTCCACGGCTCTGTAATCCGTATCTGTATTATCAATTATAAATCT
TGAAAACCAGCGTGTGGCTTGCGGAATATATCAGATAGGTAGATATCGAAAAGCAAGGAGAACGCCATTCATTGTACTGT
ACATACAAATGCAATACGTACCATCCGCAGACGCGGGTTGATTGATAGATGCTCGACACCAGAAAGAGAAAGAGAAAAAC
AAAACGGAAAAAAAAAAAAATTGGTGAGGTGGGGAGGGGAAATATCTATTATAGCAATAATTTTTGTATCCCGCATGTCC
TGAGGCTGCCGGAAAATAAAGGAA

>ucsf_hc.01_1.H143.00049
CTGCCCCAAGCCTTCGAAGGAAGAGCCAACACAAACTCGGAAACCGGGCTCTTGCTTGATATCTCTCCATTTGTATTTGA
TTTCTTCTTCTCACCAATATCGCCATTTCCACTCGTCATCATGGCGTTGAACCCGCAAGTATTTAACCTGGTGATCATCC
TTGTGATGATGCAGGTGTCGAAGAAAATCCCCTTCGACAACCCTTCTGTGCTCTTGGGCGTGCGCTCTATGTATGTCGTT
TCCAACATCTTGATCATGGGGCTGTACATGTATGTGCGACACCAAATAATCAAGAAGAAAGACCTCAGAACCCTCAAATA
CGTCGAGCCCCCTGCTATGGGATCGGGTGAAGAGCCGCGGCCCGTCATCACCACCGTCCAGGACTACGACAAGCAGCAAC
TCCGCTCTCTCCTCAAGGGCCAGCTGATGGGCGTGGGCATGATGTGCGTGATGCACCTGTACTTCAAGTACACCAACCCG
CTAGTGATCCAGTCGATCATCCCCTTCAAGACCGCGCTCGAGGGCAACCTGGTCAAAATCCACGTGTTCGGCATGTCGGA
CAAGGGCGAGCTGGAGCGGCCNNNNNNNNNNNNNNNNNNNNNNNNNNNNNNNNNNNNNNNNNNNNNNNNNNNNNNNNNNN
NNNNNNNNNNNNNNNNNNNNNNNNNNNNNNNNNNNNNNNNNNNNNNNNNNNNNNNNNNNNNNNNNNNNNNNNNNNNNNNN
NNNNNNNNNNNNNNNNNNNNNNNNNNNNNNNNNNNNNNNNNNNNNNNNNNNNNNNNNNNNNNNNNNNNNNNNNNNNNNNN
NNNNNNNNNNNNNNNNNNNNNNNNNNNNNNNNNNNNNNNNNNNNNNNNNNNNNNNNNNNNNNNNNNNNNNNNNNNNNNNN
NNNNNNNNNNNNNNNNNGGAACGTGTTGTTTTCCCCTTTTCCTTTATTTTCCGGCAGCCTCAGGACATGCGGGATACAAA
AATTATTGCTATAATAGATATTTCCCCTCCCCACCTCACCAATTTTTTTTTTTTTCCGTTTTGTTTTTCTCTTTCTCTTT
CTGGTGTCGAGCATCTATCAATCAACCCGCGTCTGCGGATGGTACGTATTGCATTTGTATGTACAGTACAATGAATGGCG
TTCTCCTTGCTTTTCGATATCTACCTATCTGATATATTCCGCAAGCCACACGCTGGTTTTCAAGATTTATAATTGATAAT
ACAGATACGGATTACAGAGCCGTGGAAATGGAAGAAACATCAAAGAAAGGCCCCTGGAGCACGCGAGAATCTCACGGGAG
GGAGAGAGGGCAAGCAAATCTGACCCCTGATCTACGTGGGTCTCCAGCTCTGTTCTACGGCTAGGGCTAGGGCTAGGGCT
AAGCTAACCGATGCAGATTGCGACAACAAGGAAGAAGAAAGACGAAGAAGAAGAAGAAGAAGAAGAAGAAGAAGAAAAAT
CCGCAGCGGAGCGCAGATGACGACAGAGATTAGTAATAGCAATTTAATAGGAAAGGGGGCGGCGAGTTGCGGGTTTCTCG
ACTCCCTTGAGTAGCATTTGTCAGACTGGATAGTTGAATGGTATGTTTGTTCCATTGGGCGATATTGTAGCACTCAATAT
TTGCGTGGGAGGGATGGGACAAGTTCAAGGGGCTTCCCTAATCTTTTGTGGCTGTGGCCGGGGTGGATATGTCATTGACC
AGATGGAGTGGAGGGGTAGTTGAGGATGAAAAAAGAAACCAAAAAAGAAACATAGAGAATACAACTACTAGATAACT

>ucsf_hc.01_1.H143.00050
AGTAGGAACCGAGGTAGAATGGTCCATCCAATGCCGCCTCTTCAGTGGTTCTAGCGTTGAATTCCTCGACCTGCAAGATA
GTCCGCGATGCTCTCTGCTCTGCTCCTCAAGTGGAAGGTTCATTTGCTTTGATCACAGCAGCATCAGGTACCTAATTTTA
TCCCAAAAATGGCCACAACTAGGTGCTACTCAGGATACATTGATATTGGATTATTTTTGTATAGAGAATTGATAGCCAGA
TGCCTCGATAATATAACTATTGTCAAATATAAGAGTTCTGGTTAACTAACAAAAGATACTTTCAGGCTGC

>ucsf_hc.01_1.H143.00051
GTACAATGTTTACTACAAGAATCTGAAAGATGATTGTGAGTGTCTCTGATCTTTACTGAATTCTAAGAATATTGAAGAAG
GCAAACGTCTTTTTCCTTCCATTATATCCTATATTCATCTATCAACAGACTACCACGCCTTGTCATGAGATGTAGAAAGT
AGGGAAACAAAGCAATATCAAAGAAAATATTGTTGTCTTCCTTACCATTGGAAAAAAAACAAAAAAAAAAAAGCCTCTCT
TTACCTGTAAAATAGTTTGTTTTCGATACCTGGAATATTCAGTCAGAAATATTACATCTCCGGACGGCGGCTTAAGTTCA
TTAAGAGAGATAAACATACAACTTGGAATCCAAGGAGGTCCCCCTATTTGAACAAAAAAAGGCTCATCAGATAGAGTCCA
TCCAACTCTCAAGTCAGTTGTTAAGACCCTACACGCTACAAATCCCTCCATTAAGTAGAAAGGGAAAAAGAGAAAAGGCA
TGTGCGAGGACGTCACGGAAGTATACGAATTCTGTCGCCACCCCGGTAAATCCTATGTACGCCCTTGTTCAAAAGGTTCG
CAGTGCGATGAACTCGTCTCCGTCGACCTGATCATCATGTCCTTTTGCCCATGCTGTTTCCAGATGGGGGTTTTGGTTGG
GGCTGGGCAATAAAGCTGTGATGGAAGGGCGGTGGTGGAGATGGAGATCTGTTAGGGTCAAAGGTAGGATTGTGTAGCAG
CGGGTGGCGCACACGTTGATTTTAAAGGCCATGGTGAAAATCCGCTGGCGCCGTTTGCGGGTTGTGGGGATCACACTATA
ACTGCGTATGGCCTACGTCTGGCAAAGAAGTGTATCAGATCTCATTTTTTAAACGAAGGCAACATGGGTACATTAGATCA
GGAATATCAGGAGCGCATACTTATGATTTGACGGAATTTCAGAAATTAATTGTATCGAGCAGGCCAGTTGTTCTGCAGAA
ATTCCAACGGCTCTTCCAACGACAGCGTGGCCATGGAGTGGTTTTTATCAAATGAATGCGCGCCAGCGTGAAACGCTAAG
TGCAGTGGGACGTCCGGCTTCATCTTCCTGAGTTTCGCGGCTCACTCCTCGGTAAATTGCCAGGAGTCAACATATTTCTT
TTGTTAGCAATGAATGGAATTTCGCGCGTTTCTACATGTATTCTCGGAGACAGAAGATAAATAATAAAATAATAAATATC
CAATACCTACCAGCGGATCGTCTTTCGAATGATAGAGCAGAATCAGCGGTATTGTCACCCTTTCATCTCCGAACTGACTA
TCAAGCCAAGCCACTCCTTGACCCTAGAGAAATTGCAGAATCGATGAGCCATGAGCAGTGCAGCTAAAAGATGTTTCCTG
CTACCAGGCTTTGCTCGTATGGAGAGTTTCCCTGGTCCTAGCGCTGCTATGTGCTCCTCAACCAACAAATCTGGATTCAT
ATTACATATCCCGCACCGTGGCAGTGTCCTTGACCAGCGTCTCTGGTACAACGCAAAGACTACCCATATTGAGTCCTCTG
GGTATTGCAGACAGACAAAGAGCTTTGATTCGCAATAAAGTCATGTCAAGAAGTACTGTATGGGCGGCATAGTATCTCCA
GCGCTATCCCCCCACACGAGCAGACTATTCAAATCCAGCTCAAGGGCCGGGAGAAATTCGGCAACGACGTTAAGCACATC
CTGCTCAACCCATTTCCAGAATGAACGAGTGTCTTCAAGACCATCCTCGATCTCGTGCTCAGGGCGCAGCCGATAGTCAG
GGGCAAGGACTGCAGCACCGTGCTTGAGTGCCAGTTCCAAAAGACTGGAATCAATTTCCTTCTTGCGTTCAATACTTCCT
CCAGAAAGCAGGGCAAACTGGATACATACAATGATCTTATCGAAGCTTCAGCCTCGCCTTCGCAGAACCCGCCGCCGTGA
AACTTCACGAGCAATGGCCGCGGGCGGAGAATTCCATATATAGTTAATATACGCTAATAGTATCATTACTATCAACTGAT
CAACAGATCTGTCCGGGATGCAATAGGATAAAAATACTAGGAACTGCTAGTATGTAAATTATGGGGCGAAAAAAAATTCC
AAAACCGAACGTAACCAAAGTCTGGCAATGCCAACCTTCTGTCTTTTTTCAACGAGAAAATACTACTATTTTAATTTATG
AGATACGGAAGTATCTTTTATGTATTTAGCTCCGATCTGGATTCAATTGCTATTGAGTGATGTGCTCTGAAACAGAGAGG
TTGAAAAGAAGTCTATACGCAGC

>ucsf_hc.01_1.H143.00052
ACCTTATTTTTCTGGTCAGCCTTGTGATGGGGGTCCACGTCAACGGCAATGCAGGCACCACCTCCAAGCTCACCTTTGAC
CCTAACAGATCTCCATCTCCACCACCGCCCTTCCATCACAGCTTTATTGCCCAGCCCCAACCAAAACCCCCATCTGGAAA
CAGCATGGGCAAAAGGACATGATGATCAGGTCGACGGAGACGAGTTCATCGCACTGCGAACCTTTTGAACAAGGGCGTAC
ATAGGATTTACCGGGGTGGCGACAGAATTCGTATACTTCCGTGACGTCCTCGCACATGCCTTTTCTCTTTTTCCCTTTCT
ACTTAATGGAGGGATTTGTAGCGTGTAGGGTCTTAACAACTGACTTGAGAGTTGGATGGACTCTATCTGATGAGCCTTTT
TTTGTTCAAATAGGGGGACCTCCTTGGATTCCAAGTTGTATCGAAAACAAACTATTTTACAGGTAAAGAGAGGCTTTTTT
TTTTTTGTTTTTTTTCCAATGGTAAGGAAGACAACAATATTTTCTTTGATATTGCTTTGTTTCCCTACTTTCTACATCTC
ATGACAAGGCGTGGTAGTCTGTTGATAGATGAATATAGGATATAATGGAAGGAAAAAGACGTTTGCCTTCTTCAATATTC
TTAGAATTCAGTAAAGATCAGAGACACTCACAATCATCTTTCAGATTCTTGTAGTAAACATTGTACGAGGATAATGTTGG
TTGTGTGATTGTTAACTATCTAAGCGAGAGCAACACAAATTGTTAGGTGGCACGTGCCTGGGGTAGCCATAGTAATGCCT
AGCTATTAGGCCACTAGGGCAAAAGAGCGCAATCACCACCAGCGCC

>ucsf_hc.01_1.H143.00053
CTCCACGATTGTGTGTTGTTGGAAGGCAATAGAACATTCAGCCAGGGCATGGCAATGAACTGTGGTTATGCCGGCTCTAG
GCTCTCAGGACTCTCTACCTGGGATGCGAGCAGGGAATCCTCAGCGCACTATGTCGTGCTACCCATGGGGATGTCTGGAA
ACTGACCAGACAGAAAAACGAGGCTCTTCCTGCTATTTCTATTCTGTGAGCTGTATTGGCAGCTCCATTCTGTCCATATT
GCTGTCCCTTCAACAACATATATCTCTGCTTCACTGAAGCTTCGGTGTCGATGGGGCACGTGCCGGATTAGGACTAGCGC
ACTTTTGTCCTTCAACGCTATTTCCTAACTTTTTCTTAAGCGATCACAAAGTTCGCTGGTGAGTTTCTGGTCTCCATCAT
CCGTCCATCATCAACAACGCGAACTTTGCCACACTGCTACTCCATCCCCTCGTCCACGCTCATCCGCCACAGGTTCTGTT
CATCGCCCGACGCGACATATTTGTTCCTGCGACTCGATATTTGCCTTTTGTTCGACATGCCAGGTGGTAAAGGAAAGTCT
ATTGGAGGGAAGGGCGGTCCAAAGGATGCGGCGGGGAAAACTCAAAAATCTCACAGTGCAAGGGCTGGCTTACATTTCCC
TTGCGGTCGTGTCAAGCGCTTTTTGAAGAATACCACGCAAAACAAGATGCGCGTTGGTGCTAAAGCCGCCGTTTACGTCA
CCGCTGTTCTTGAATATCTTATTGCTGAAGTTCTCGAACTCGCAGGTAACGCCGCCAAGGATCTCAAAGTCAAGCGTATC
ACACCCCGCCACCTTCAACTCGCGATCCGTGGTGATGAAGAGTTAGATACCCTCATCCGCGCGACAATCGCGTTTGGAGG
TGTTTTACCTCGTATCAACCGGGCGCTGCTTCTCAAGGTCGAACAAAAGAAGAAGAACAAGACTACGGAATAAATGATGA
ACTAAGAAAAAAAAACCCAAAAGCCGTCGCAAGCCTATCTAACGTGGACATGTTTTGAAACTGACAAACAATGCGCGCCA
TTCGAATTTGATCGCTTTCTCCTTGGTTATGTTTTGCTGCGACTTGCCTTCTATGTTCTATCCAGTTTTCTTTTCCCCAG
CACTTGAGCTTGCAGCTCGCGTCGTACATACGCCGGGTTTGAGCGGAGAGATTGGTACTCAGCCGGGAACTGACGGCGCA
TACAGCACGTTACCTTCATCTTGCGAATATATGCCTAGGTATTCATGATACCCTCTGGAGTCTTTCCTTTCGCTATTCCC
GTTCCTCCGTGTTCCAATCGGGTTATATGAGCGTCTGCACTTGTTCTGTGTCCATATGGTCTCTTTCTCTTCTCCTAGGT
TATGGATTGCTTTACCGTTGCTATTTCCTCTTCCTCTTTATTTTTTCCTAGGGCGCTATAGTGGGAAAGGTGGCTGGGTT
GGCCGGATGAAATATCGTGCAGGGTATGGGACTGGAAATAAAAAACATCCGCCTCACCCGCGACTTACTTTTTGCTTTTT
TCTTTTTGTTTTTTCGCCTTGTGTTCTGTTCTTAATCCTTTCTTCTCCTCTATCCTGTATTGCCTAATATTTATATTGTG
GCGTTTTGCTTTTTGTTTGTCTGTGACATTGTCTACACTCGCTGTATAACTATAAGGGTACCCATTCGGTGGAATATATC
CTAGCATAATACAGAAATCGCGGCTTTATTTCAGTACTCCTTTGTATTTGAATAAGTCGGATTTTTCCGGTGCATCGTAC
AGTATATGGGCTTGAATATGTAGGTTGTACAGGTTTGTTATGTACATGGTAAATTTGGCATCAAGCCAAGATTTGGTGCA
TGGTGGTTTCTAAAAATCGCCAGAACAAACACCGGGAAAGGACTTGGGTTTCATATCACCATAGCAAGGGGGTATGTTTC
CTTTAAGCCATGACCAATCAGCATGGTTTCATCATAGAAAACGGTCATGCCTATGGCGGGTGATTGAGGCGTTGATGGGA


>ucsf_hc.01_1.H143.00054
AGCCCAGAGCCCCAGATAGCCTGCAAAGTGCTCTGCAATCACTGGCCTTGCTAATACCCAGAAATGCCAACAGCTAAGTC
CCAAGAGAAAAACACTCTCAATATCTAAAAGCTCGATAATAAGATTATGTATCTCACTGGGAAGTTGGATCAACTGAGGT
GTAGGCATATCGATCGGGTTGCTTGACTGGCGACGTCTTTTCTGAGGGATGACTTGTTTCTGACTTGTTGACTTCTCAGG
CTTGCTGGTGGTACTGCTGTTCTTTGCCTCAAATTCGACAGGTATAACGGGCCTTGCAAAGAGAGAAACAAGGTCAGCTG
CAGATCCTTCGAAGAGAATCTCTCCAAGCTTGCCCCCCCAGCTAAGTATTTCTCGGCGATGAGGCGCGACGAGGCGGAAG
TGTTGGCCCATAATTATGACTGGTAGTTACTGCGTCTAACGTCCAGGACGGGGATTGTACCACAAGAGAAGAGAAAGTTT
TTCAATGGCAGCAGTTTTGAGCACCGTTCAACGATAGGTGACCGAGATCAAAGTGGTTCCAAGGTTGTATTAGTTGCTAT
CAACGGAGCACATGGGGTGTCCGGGGCGCTAGTCCGTACCAGGAAGCCCAGGGCTCCTACGGCTTACACATGGACCCCCA
GGGGCCAAAGATGCTTGACAGCCTATCCGGGAGCTGAGACATATATTTGTATATGTGCGGTGTGCAAGTCCACAATACTC
CTTGGACTAGCTACTGCAGAGATATCTACGC

>ucsf_hc.01_1.H143.00055
CGGTCACCTATCGTTGAACGGTGCTCAAAACTGCTGCCATTGAAAAACTTTCTCTTCTCTTGTGGTACAATCCCCGTCCT
GGACGTTAGACGCAGTAACTACCAGTCATAATTATGGGCCAACACTTCCGCCTCGTCGCGCCTCATCGCCGAGAAATACT
TAGCTGGGGGGGCAAGCTTGGAGAGATTCTCTTCGAAGGATCTGCAGCTGACCTTGTTTCTCTCTTTGCAAGGCCCGTTA
TACCTGTCGAATTTGAGGCAAAGAACAGCAGTACCACCAGCAAGCCTGAGAAGTCAACAAGTCAGAAACAAGTCATCCCT
CAGAAAAGACGTCGCCAGTCAAGCAACCCGATCGATATGCCTACACCTCAGTTGATCCAACTTCCCAGTGAGATACATAA
TCTTATTATCGAGCTTTTAGATATTGAGAGTGTTTTTCTCTTGGGACTTAGCTGTTGGCATTTCTGGGTATTAGCAAGGC
CAGTGATTGCAGAGCACTTTGCAGGCTATCTGGGGCTCTGGGCTGGAACCCCAGTGATATGTGTAGGTGATGAAAGCCAC
CGGGATGGCAAGTACCCCGATGGGTTGCTATCCTCAGAGGATTTGGATGAACTAGCTAAAGGGCTGGAAGTGGAGGAACT
GGAGGAGGGATTAGCAGAGAGCTATGCTGAGATCCCTGTCAATCTGTATGACTTAGCTAATGCTCGATACACAAGCATCA
CAGAAGTCACTACAGGATTTCCTCATGGTCTGTTTGTCCTAGCCCTTGATCTCAGGCACAAGTGGGGCAGCCCGGCGGAT
ATAACTCGTGTGGTGAACCCAAAGCTGTCGAGTTTCTATCCATGTAGTGAGGAATGGGTACTCAGAAATTTGACTACGCA
TGAGTTTGTTCGACCCTCAGCAATTGCACTGGATCAGAGATACATTCGCGGCCCGTTTATTAAGATATTGGGCTATGGGG
AGGTCATTCTCTCCAAGATTTGTTGGTCAACGAATGACTTTACATCAGTCGCTGGGGATCCGCTCAACCAAGGACCCTGG
GCGGGACATGCACTTGATATTGTCCCTGCCTCTTATCTGGATGATGATAAGAACCCTTGGAAGGACATTAGTGACGAGGT
TTCAAGAGAAATCGCAGAAATTTGGCGGAGTGAGTATGGCGAAAACTGGAGGAACGACGTGGTCGCAGAATGGGAGAACC
GTTATCGACTGTAGGAATACATGATTCAACACTCTTGGCAGGAAGGCGTTGGGCGAAACGGCTTTGCTCACTCAGGTCGC
TATCATGAATTCAAAAGGGTTGATAATTTGATAGGTTAGAATTGCCATTTGTATCACATGTTAAATATCAATTCCGATTC
CAGCGTACTTGTTTTCAAGAAGGG

>ucsf_hc.01_1.H143.00056
ACCGTTTTGGGTGCTGCTGGCACGATGACATCCCTGTGCGTGCTGTCATGGAAGATAATGGGCTGGCCGGCCCCGCCATC
TGCTAGCAGGAATTTTCTCTACAAGGGCATTTCCCCGCCTGGTCCCTGAACCTCGTCCCGCTCTCATGGAATCGCGCTGA
AACCCGTTATTACTCCGTGTTCAATTTCCCCTTTTCTACCATCGCGAATACATCGGGATGAAGAATGTCTAGAGGTAATG
GGTGCGAAAATCATGGCTACGTTCCAGTGCACGAGATAGCACGACTGCAGAAATAGGCTCGACTTTGGTGTCTCGAGATG
ATCAATCGATACATCCATGCCTTCACCCTTATGCGCATGGCACTAAAAGGCACACCCTAGTGCAGTGGCACCAATCCTTG
ATTATTCAGTCTGTGTGACCCTGATGGGTTGCACACGTCCACAGAATACATAAGAAAGATCTTATGTCCCCGTATCCGTT
TCGCTTTTCTGATGGTTTTTTATTTTTATTTATTTATATTTTTTTTCACTTAGCCTGCAAGTTACGCGCTGGTACTCTTT
CGCAGTTTCTTCGCTTTTCGTGCCCCCTTTCCCTCCAATCCATTCCCACGGCAAAACTGCAAAGATCCCTGGGTGCAGCT
TAAATTCCCTCACAATGGCGGGCACCACTGATGTCTCCCGCGTGGAGGCTCCCGTCACACTGAAAGCGTACCTTATGTGT
GCTTTCGCTGCGTTTGGCGGTATCTTCTTCGGTTTTGACTCCGGGTACATCAACGGAGTGATGGGCATGCCATATTTTAT
CGAATTATTTACCGGACTCAAACAATCGGATTTCCCCCCCGGATCTTCCGAATTCACCCTCCCTTCGTGGAAGAAGTCGC
TGATTACGTCAATTCTGTCTGCCGGAACCTTCTTTGGTGCAATCATCGCTGGGGATCTTGCCGATTTCATTGGCCGTCGG
ACGACGGTTGTTGCGGGCTGTGGTGTGTTCATTCTGGGGGTTATACTTCAAACAGCATCCACAGGCTTGGGGTTGCTTGT
GGCTGGTCGTCTAATTGCTGGATTCGGTGTCGGTTTCGTCTCCGCTATAATTATTCTTTATATGTCCGAGATTGCACCCA
AGAAGGTTCGAGGTGCAATTGTGTCTGGCTACCAGTTCTGTATCACCGTCGGCCTGCTTCTTGCTTCCTGTGTCAATTAT
GGGACTCAGAATCGAAAAGATACTGGTTCCTATCGTATTCCGATTGGCCTCCAAATGCTCTGGGCCATCATTCTAGGGAC
TGGTCTCATGATGTTGCCCGAGTCACCACGTTACTTTGTGAGGAAAGGAAACCATAAACGAGCGGGCGAAGTTCTTTCCC
GATTACGAGGCTATCCTTCGGATTCGGATTACATTCAGGAGGAGCTGGCTGAAATCATAGCAAACCATGAATACGAACTC
CAAGTCGTTCCGCAAGGAAGCTACTTCAATTCTTGGCTTAATTGCTTCCGTGGCAGCTTGTCTAAACCTTCCAGTAACCT
GCGCCGTACCATCTTGGGAACCTCCTTGCAGATGATGCAACAGTGGACTGGCATCAACTTTATCTTTTATTTTGGAACGA
CATTCTTCCAGACTCTCGGCACCATCGACGATCCGTTCCTCATCGGACTCGTTACTACCCTTGTCAACGTCTGCTCGACT
CCAATCTCCTTCTGGACCATCGAAAAATTCGGTCGTCGACCCTTGCTCATTTGGGGTGCTGTCGGCATGTTTGTTTGCGA
GTTTATCGTTGCGATCATGGGCGTCTCCGCTGGTGACAACCCCCAGGTGGTCAAAGCGATGATCGCGTTTATATGTATTT
ATATTTTCTTCTTCGCCAGCACCTGGGGCCCCGGTGCATGGGTCGTCATTGGCGAAATCTTTCCGCTTCCAATGCGTTCC
CGTGGTGTCGGTCTTTCGACAGCCTCTAACTGGCTGTGGAACTGCATCATCGCCGTCATCACTCCGTATCTTGTCGGAAC
CGATAAGGGCAACTTGGGTACCAACGTCTTCTGGTTGTGGGGCTCCCTCTGCGTCTGCTGTTTCATATATGCCTACTTCC
TCGTGCCTGAAAGTAAGGGGCTCACTCTCGAACAAGTCGACCGTATGATGGAAGAGACTACTCCTCGTACATCCGCCAAA
TGGGTTCCCCACTCCACTTTCGCCGCAGAGATGGGTCTAACTGAAAAGAACGTGGCGTTGGAGGAGGTTCAGGTCTCCAC
AGATAAGGGACATGTTTAGTGGAAACTCACAAGATGTTCCGCAGAACAATCCTAACAACTACATAAGCCACGGCGTTCCC
TATTCCTACACATCCATTAATTTTTTCCCTGAAATTCTCTGAATGCTTGTTAGCTTTCGAATTAAAGTCCCGCTTCCCGC
TACTTATGGGCTTTCCTATGTTTTACGCCAGATCACATATAACTACCCTGTAATTCGTTGATGCACCAGCTTGGCGAGGT
CTCATGGGTGGAAAGTGGACAAACGCGCTGTAAACGAATGAGTAACGTGAGTGAGAAACAATCTATGCATTTACTGTACA
TACGTGTGGCGACATTTTGCTTCCTCCGCATGCACATAATACGAATATACCCTTTAAGCATACAATTTCTTTTTAAACTG
CCAACGCACACCACTTGAATTTACGGTAGCCCAGTTCAGAGCTCCAATCTGCAGGAATTGAACAGCAATACCCATATCAT
ATTCTGATCTGTATTGTTGAAGTATTCCGTCTCCAGGAGACGCATAATTCCAATCTGGAGTTTGCTAACGGAATTCCGCG
TATCAACACAGACAGCATAGTAATACGCAACTTTTCCCACCCCTCGGTCTTCAAACAAGACACAATGGGGAAATGAAGAA
GACTAAGCCTCACAACAAACGGATGAGAGAGGCGGAACAAAAGCGGAGCAAACCCACGTTGCAATTGTGCAAACGGGAAT
AGGTTGATCCGCGCCAAGCGCAGAATGGTCCAGCCGTCAACCACCACGAGAGCACAGAGTCTTTTAAAAACATGCAAAAT
ACTTTCTATCCTCTGTGACAGTCTATGGATGTTTCTTTTCTACACCTTCTATTATTCAAATGATCATACACGGCATCATC
GATGACTTTCTTCGTCTGAGAAAAATTGGGCTGGAGCAGAAAGATTGCGGCATCTACATAGTAGATTATAGTTGCTCTAT
CTTCTCATATCAATACATTAATGGATGAAAAACGAATGCACTCCTGCGCCCTGAGCACGTAGAACATCTGACAACTGACA
TCAAGCTACAGATGATCAAAGATTCTTGCAAATTGGCACAAGCTTAGCACACACTCGCACAGCCAGACTTTCCCAATCTC
CTGAATGCTAGTCAGATTGTAGTAAACCAGCTTGCTCTGCTGCTCTGCTACTCTGCTACCTATAATACCAGTCATAAACC
TGCAAACACAACGTGATGAAGTGATGAATATGCTTCGGGGAGTTGGCAGCGACCTCCATCGACTTGACACCTACATTGAT
CGAATTGCCGCTCGCATGTACCTGCTGAACGCTAATACAAAGACCAATAACCTGTAGTAGGGTGCAAGGCACGGGTAGGC
GTTTTAACTACTTGATCAAAAGATCATGCACAATAACAGCTTCCGTTGTTATTGGAGCCCGTACCCTATATATAGTTAAA
CACCCCACCCCCAGGGAGTACGTAGGTCTTGACTGATCTGCAGAGGAGATTGAGAAATTTGAAGAGGAAAATCAATGAGC
CTCACAATCTCTCTCACTGTCCATCGTAAGTTTGATTGTTCTTTCATATGAAAGAAATTACAATGAAATTCAGTTCAAAC
CAAGGAAGAGGTGTCCGGGAAGCCATGTAGGATTACAGCACGCACTTTGATACAGTGCAGGGTGATTACAAAAGTTACTA
GCCCTCTAGCTATCAAGGTGGTTGATTCATCTACGGTTTCATTAATCATTTTGAACGGTATATACTGTTCTTCTGTTTGT
CACCAGGTAGATGGCAGAAAGTAGCTTGAAATATCAATGTTTTTAGTGGTTTACTCACCAACTTAGTGGCATTCCCCTCT
ACCCACCATAAGTGTCACGTCCATGTAGTCTCTCGGCTGTGTGTGTATTCCCCTGTTGAAAAATAAGCATAGCTCACAAA
GGGTC

>ucsf_hc.01_1.H143.00057
GGAGAAGATAAAAGGGTTGTCATATTTCGTTGAGAGCTCTCTCTTATGTCATACTGACGTCAATGCTTCATCTTTTTTTT
AGCTTAGGACGTTTTTGACTTAAGAAAGGCTGCTGCCCGCTGCCCGGTGTAGGAAGACTTCCTGCTTGGGGGATATCATT
CTCCCCGCTGGATCAAAAATGATGATGATGATGATGATGATGGTAAAATACAATAAAGATCAAACAGTTCCTCAAACCAA
CAGGTGCCTGGAATAGCTGCTGGAGACCCACCAATTACAGCGCTACCAGGTAACGAGCCTGATGGGCAGATTTTGGACGC
TATCCGGGGTAACCCTTGCAGTGGAGCTGATGAGATCACTCAATCAGTCGCCCTTTTTGCGCATGGCTGCGTTATTCTAC
GCATATCGTGCAATGGAACGACACGGGA

>ucsf_hc.01_1.H143.00058
CCACAGACTGGTGTCCGAACTACTGTCTGTCCTGCGACCGGCAGACCGATGGTGATGACTTCTGTTCCCAAAATTGTCGA
CTGATTGAATTGGAAAGCGGTTCCTCTCTTCCTCAGTTCCAGTCTAGGCTAGCCCCCACATCTGGAACATTCCACCACAG
CAAGCCTCTATTATCCGCCCAAACACAATCCGAGCTCAGAGACTATACGAGTTCTTTCGACCAGATTCGAAACACAGGAA
AACGCCCGAGTGCACAATTTCTTCCCATGGCTGGCCAGATGCGTCCTGATATCTCATAGCTCATACTATAAACCTCGAGC
GAAAATATGTGAACGGCGTTCCTGTTGTGGTGCAAACTGCTAGGCTCAACTTTGGAGCTTCGAGTTAGACGACTTCTTCC
TTTTCGCACTGCCCTTCTTCAACGCGTACTTCAAGTTGAATAATACCTATTGGCACCACAGGTGGAGAAATTCTCCGTTA
GGGGTGCCCCACACTAAACCATTACTGTGCTAGGCTGGGTCGCGAATACCATGTTGGTGGCCAACCAACGATGGACCAAA
TGTCTGTGCGCACTGGAGGAAGCAGGGCTTCTCCACCAGATATGGTTGATCACATCGATACCAGCTGGTAGCAAGAGCAA
GAGCATTGGGCTTTTGACAGGGACCGACTAATTTTTCTGGGGAGTTACGCAGTCAAGGAATCAACCTGATTGAAAAGTTA
ATTTCCTGATTACCATCATACTTTAGATGTGAATTCAATACGTCAGCATTGTTTTTCTTTTTCCTTCTGTGCTCTGACCC
TCGCCTTGATAGATTCCATCTGTCTCTGACAAGTTTTACAACGTGTTGTCTTCTCCAACTTTTGTTTATTAGTGAAGGCC
CCCGATATTTCTCCCCTGTTCAAGAGACGGTATCCAGAAAATCGAAACTAGCTGTTTCTTCGGGATCCAGTTGTGTTGGA
TGGCTGTTGAATCTGGTATCACAGCTCCTGTGACGGGAATGACGACACCCGACAATAATAATAGTAAAGACCCGTCTTTC
ATCTCATCCTCACTCCCAGTATCAGATACTAAAATCGACCGACATCCCAGGGCCAAGCGTCCATGCCTGGCCAGTCGGAG
ACCCAGTGCTTCCATCCTTGTCCCCCGCGATCACCCAGAAATCGAGATTCAGGAGGAGGAATTTCCTCCAGATGATGCTC
GGGCAATGAGCTCGAGAAGAAATCCCGCTGACGTGGAGAGGCTATGCAGAGATATTCAAGAAGCTATTCAACAACGAGCA
GATACTTTCCAATCGTCGTTGCAGGCCTTGGCGGAACACATCGATGAGGTCAAGTCAGAGCATGACAAACTAGAAAACGA
GAGTCGATTTCTACAAGGATACATTGGAGGCCTCACCCGAACCATGTCGCTAACCGCTCGGGTAAGGAAAACAGATGGAA
AAAAGCCGGCCGCAGGAACTGACCACGGAGCAGTCGAGGTCGAGCAACCGGCAGCCCCAGATCCAGGAGCTCATCCACTC
CCTGTGGGAACTTTTCCCCTAACAGAAAAATGAACTCCATGGTTTTGAGGTATGCTTTCGATCGCAGGGCCGAAAAAGTG
GGCACCTTGCAGTCACGTTCGTTGGAAATATCCGAGGAGGCCCCAAGAGGAACCAAGATTCAGCATGGCGCTTTCGGCTG
CGGTTTATATATTTTCCTTTGCTTGGGGGACCTGCATAACACACAGCCTTCGCTGGAGTTCCTCAAGTTTCTTTGGCTGT
GTACTGTACACACCCTCCTCTCTCTGTGCTCTTTGATCTCGTCTACTCTACCATCTTGTAGTCTCCCGCTCTTCACATCT
ACCCCACAAAATACTTTGTGGACCTTTACTTTTTGTAACTTGGGTGGCTGTCTGGACCTTTTTGTCCTGGTTTTCTTGCG
AAGGGCCACAGCACGGGTTTTCTGTTGATTGGCGCCAAGCCATGATTTGGTTGGTTTGCGTGGCCTGACGTGCATGTGTG
GAAAAGCGGTCTAGGCATTTGCTTTCATGAGCCATTTCCTCACAAGAGGATTCTCCCGAGAGGATTCTTGTCACAGAAGA
GGCTTTCTAAATAAATACTCTTTAATAGCCAAACTTCACAATATTTAAAAGCTGTTAAAAAATCCATGTGTTCTAGCATC
TGACAAGGCCTTCATATCTCAGATAGTAATACAAGAGAATGCCTTCGTGAAACTTGGGGA

>ucsf_hc.01_1.H143.00059
CTGCTGCTGGAGCAGCCACAGCTCCTTCGCTGGTCTATGACTTTTGACCGAAGTACTCCATAGGTACAAACCTTAGTGGG
TTCTGTGGCAGGCAAACCAGTACACTTTCCAATCTATGCCGGCTGCAGCACCGCGCCCATGTCGTGCGGCTTCGGGAAGC
CACTCATTGGAGGCCCACTCCCGCATCCGAGACATCCCTGCCAGTGCAAGTTCTGTGAAATGTCAGAACGGTATTGGAGT
TGGCAGAAGAGTGTGGATGTGAGTGCGGCGGGAAAGAATTTACCCCCGCAGGTGATGTATAGGGATTCAAGATTTTATCA
GGACAGGGAATATATGAGGCATATGAATACGTTGTACTTGCCGGCGTTCGTATATCAGACGAGGAGAAGGCAGAACCTAA
GGAGTATTTGGAACTCGATAGACGATAGTTTCTTTTGTGCGCTACGTCTTGTTAACAACCCAATATCTTTTGCCTTCCTC
TAATTGGTTGGTTGCTTTATTCATTTACCCTCTCTGTATGCGCATATTACTATACGCCCGTCATCCACACACCCGTCATC
CCGTCGACGCCCGTCGCCCATTACGCCCGTTCATCCCTACGCCCGTGGCCCATTACGCCCATGGCCCATTACGCCCGCCC
GTGGAGCCATTACGCCCGTGGAGCCATTACGCCCGTCGACCATTACGCCCGTGGCCCATTACGCCCGTCGACCATTACGC
CCGTCGACCATTACGCCCGTGGAGCCATTACGCCCGTGGCCCATTACGCCCGTCGACCATTACGCCCGTGGAGCCATTAC
GCCCGTCGACCATTACGCCCGTGGCCCATCAACCCTATCCGCCCGCCATCCCTATACGCCCGATGGAATCAACGGACGAG
TGGCTCAAGATTGAGTTTGGCTAGAGTTTGATTTCAAGTTGAATTTTTGCTTAAAAAGTGACTTTTTGGCTCAATGGAGC
CCCACCTTATTTCTAGACAGCACTCGCTCGTAGCTATAAATTGAGGTCTCTTCCTAAGTCTGATGCTTCGAGCAGCGACT
TTCCACCATCAGACAAGTGCAGCCCTGCTCTTACATTACCCTCCCGAACAAAGTGCGAGAGCTACACGAAATATCACAAG
TCTAGAGGGGGAAGTGTGAAGTGGGGAAGCAAGGGAAACTTGAGAGCGGGAGACTACAAGATGGCAGAGCAGACGAGATC
AAAGAGCACAGAGAGAGGAGGGTGTGTACAGTACACAGCCAAAGAAGCTTGAGGAACTCCAGCGAAGGCTGTGTGCTGTG
GTCCCCGAAGCAAAGGAAAATATATAAACCGCAACCGGAGCGCCATGCTGCACTAATGGAGGAAGATTCTGAAAGGCGCA
GCAGATGAACTCAAACACTGAAGAAGCCAACTTGTAACAGGCTAAGTGATAGCAAATACTATCGTCCTCTTGGGGCCTCC
TTGGATATTTCCAACGAACGTCCTGGGAAGTACCTCAAAACCATGGGTTTCATTTTACTGTTAAATGCGGTCATACTGAT
CATTCAAAGATATGAGAATTTTTACAATACTGTACACTACTGAATTCGTTGTAATTTACAACAAACAAGATATTTCATTT
ATTCACACTTACTTCACATCTGCCCCACATAATACTTTGTGGACCTTTACTTTTTGTAGCTTGGGTGGCTGTCTGGTCCT
TTTTGTCCTGGCTTTCTTGCGAAGGGCCTTTTGTGGCTCCATACAGCACGGGTTTCTGTTGATTACATTTCAGGTGAGTC
GACAGTTTTTCATGGATCAACAAGGAATACATTTAGACGCCTTCGCGCGCATTCGAATCAAGTGGAGACTTACCGCCGTG
ATCGCTACAATTTGATTGAATTAAACTACGTGGGTCTGTACCAACCACGCCAGATCGCCGGATCGCCAAATTCCTGCACT
TACAGG

>ucsf_hc.01_1.H143.00060
TGCACTGGCAGGGATGTCTCGGATGCGGGAGTGGGCCTCCAATGAGTGGCTTCCCGAAGCCGCACGACATGGGCGCGGTG
CTGCAGCCGGCATAGATTGGAAAGTGTACTGGTTTGCCTGCCACAGAACCCACTAAGGTTTGTACCTATGGAGTACTTCG
GTCAAAAGTCATAGACCAGCGAAGGAGCTGTGGCTGCTCCAGCAGCAGATGCTGCCTCAGCTATTCATCTCATGAGGTTG
AAGTTGCACTTCTCTATTAGTCATCATCTAGAATTTGAAAAAATAGCTATTCTTAGAACTATTCTTCTTCTTTTCTAACA
GAGTAGCAGAGAGAGAAAGGGTACAGTACAAAGAAACGGCTGCTCTTCTATGTACTCCTCCCCATAGCAATCATCGAGAT
TCAGCATTAAAGCGGCGTTATCATCAGATACAATTTACCGACAGAGAAACGTGAAGCAGAAAGATAGAATATCTGTCCCA
GTCCACTTCGCGAGAACGTCAACTCGGAGTTAACA

>ucsf_hc.01_1.H143.00061
TGCCAGAACACCTAAAATGCGCCAGTCAAAAGCTTCTGGTAGCTGCAATATCCTCGTTTCTTTTCTTAATTTAGTGTATC
CGCACTACCAGAAGCTACAAGTAATCTCTCTCAATTGTCTCGATTTTGAGGTCTCCCGATGAGTGACGAGAACAACCATG
CATACCAACCTCCTTTTTCGTAGTATATCTTTTCTTTTTATTTCATGTAACTTCCTTTATGCGTGGTTTTGCTACGCACA
ACTAGGTCATCCCACTACTGCAAGCTATGACAAGATTTTCTTCCTCCATTGTTTTCAATCCTAAGCGACAACTATCCTGC
GGCACATCCCTGGCGTCCAGATCTCGCAAAGATATTTGCGGCGTACGGTCAATGCGTCTCGCATACTCTAGTCCCATGCG
AGGGAAGAGAAGGTGATAGATAGCAATTGAGAATGGAGTTGGATCCGCTGGTTGCAATACAACAGTATATAAGGAGGCAA
GATTCCCCCCGAATTCTGAGACATGAACAGCTCACGAAATCCGAATTCTGAAAATACAATCCCCTACCAGTTAGATCACT
TACTGTATCAATTGCCGCAAACCCATTGCACATAATACCATCTGTTAGAAAACCAAACCACGTCTCCTACTCCAGAATGA
ACGCATTCAACACTGCTGGTTCTTTGCCAATCCACACTGCCGCATCCCAGATCTCCATTGTGGACGTCTTCTTCCCCGGC
TTCACCGGCATCTCGGCGTCCATACAGCAACTCCTAGCTAGTGACCTGAACAGCTATGCTCACCTTCTGTGCTTCTGCAG
CATGCTCCTGTTTTTGGGTAGATATGCCGTCCGTTACTTGACGGACTTGATGGAGACCTATTTCACTTCGACCGTCCACG
TCTCCTACTACAACGAAGCGTACGATATGCTCATCGCCTGGGTATCCACCCAGCCGTTCGCCCATAAGGCTCGCTCCTCT
CTCGCCAGCGTCGGCGGCATGCAAAGACGAGTATACGCTGATGAGCTTTCGAACGAGAACAATAAGAAGCCTTTGCGGTT
TTCACCTTGGAATGGATCATTCTTCTTCGTGTACAGGAAGCATCTGCTCCGGTTTCAGTGCGTGGCAAAAGAGACGAAGG
AGGATATCTCCATCTCCTGCATCGGCGGATCGTCGCAAATCCTGAGAGACCTCCTGAGTGAATGCCGAGCCGACTATCTA
AAACTTCTCCAGAAAAAGACTACGGTCTTCGAGCATCACGACGGTGAATGGAGGAAGGCGAAGGCAAGAGACATCAGACC
AATATCGACAGTCATCATGGATGAGGACGAGAAAACGGCCGTGCTGAAGGATATCGAGGGTTTCTTGGATGAGCGAGCCC
GCGGCTGGTATGCAAGGCGCGGGATTCCCTATCGAAAAGGGTTCCTGCTGTATGGGCCTCCTGGAACCGGGAAGTCCAGT
TTCAGCTTATCTGTGGCCGGGCGTTTTGAACTGGATATCTATGTTCTCAACCTTTCGAGCATCGACGACAGCCGCCTGAA
CAGTTTGTTTGCCCAGCTTCCCCCTCATTGTGTCATTCTTTTAGAAGATATCGATGCTGCTGGCACGTCGCGAACGGAAC
TCAGTGAAATGACAGAAAACGCCGGCCCGGGCGTGGTAGGGGCCGCACAGAAGAGGAACTCCCAGGGAAATGTATCTCTG
TCCGCTCTTCTTAATGCCCTGGACGGCGTATCATCGCAGGAAGGTCGATTGCTGATTATGACGACAAATCACATCGAGCG
CCTGGATGACGCGCTTATCCGCCCTGGGCGCGTGGACAGAAAGGTTTTGTTTCAGCTCGCTGATGAGAAGATGAGTTCTC
GTCTTTTCTGCACGGTTTTCAAGCGGTCGGATGAGGATGACAACAACCCAGAAAAGAAGACCGATGCAGAAAAGAAGACA
GATGATGAAAAAATTGACCGACTTGCGCGTGAGTTTGCCGCCAAGATACCAGACTATTTATTTAGCCCGGCGGAGATACT
GCTATCGTTCCTGCTTGAACGCAAGCAGTCGCCTACCGACGCAGTGGCTGATGCGGACAGCTGGGTTGCTAAAGCCAGCA
AAGAAAGGGGAAAGCCGGAGAATTATGTTAGGGCACGCGCAATTGCCAATCCCACTGATTCTTTCGAGGATCTTGCGGAG
AGTTCCCAGGCTCACAACGCTTGATCCATCGCGGAAGCCTGGCGGACCCAACGCATTCTTACGTCTCGGTTTTATGCTTG
TATAATGGAAAGTTTGATGTGAATGGTCAATCTGGGAGGCCCTCCGCAGTTTTGTCTGGCGAGATGTTAACTCCGAGTTG
ACGTTCTCGCGAAGTGGACTGGGACAGATATTCTATCTTTCTGCTTCACGTTTCTCTGTCGGTAAATTGTATCTGATGAT
AACGCCGCTTTAATGCTGAATCTCGATGATTGCTATGGGGAGGAGTACATAGAAGAGCAGCCGTTTCTTTGTACTGTACC
CTTTCTCTCTCTGCTACTCTGTTAGAAAAGAAGAAGAATAGTTCTAAGAATAGCTATTTTTTCAAATTCTAGATGATGAC


>ucsf_hc.01_1.H143.00062
CCGCATCAGCCACTGCGTCGGTAGGCGACTGCTTGCGTTCAAGCAGGAACGATAGCAGTATCTCCGCCGGGCTAAATAAA
TAGTCTGGTATCTTGGCGGCAAACTCACGCGCAAGTCGGTCAATTTTTTCATCATCTGTCTTCTTTTCTGCATCGGTCTT
CTTTTCTGGGTTGTTGTCATCCTCATCCGACCGCTTGAAAACCGTGCAGAAAAGACGAGAACTCATCTTCTCATCAGCGA
GCTGAAACAAAACCTTTCTGTCCACGCGCCCAGGGCGGATAAGCGCGTCATCCAGGCGCTCGATGTGATTTGTCGTCATA
ATCAGCAATCGACCTTCCTGCGATGATACGCCGTCCAGGGCATTAAGAAGAGCGGACAGAGATACATTTCCCTGGGAGTT
CCTCTTCTGTGCGGCCCCTACCACGCCCGGGCCGGCGTTTTCTGTCATTTCACTGAGTTCCGTTCGCGACGTGCCAGCAG
CATCGATATCTTCTAAAAGAATGACACAATGAGGGGGAAGCTGGGCAAACAAACTGTTCAGGCGGCTGTCGTCGATGCTC
GAAAGGTTGAGAACATAGATATCCAGTTCAAAACGCCCGGCCACAGATAAGCTGAAACTGGACTTCCCGGTTCCAGGAGG
CCCATACAGCAGGAACCCTTTTCGATAGGGAATCCCGCGCCTTGCATACCAGCCGCGGGCTCGCTCATCCAAGAAACCCT
CGATATCCTTCAGCACGGCCGTTTTCTCGTCCTCATCCATGATGACTGTCGATATTGGTCTGATGTCTCTTGCCTTCGCC
TTCCTCCATTCACCGTCGTGATGCTCGAAGACCGTAGTCTTTTTCTGGAGAAGTTTTAGATAGTCGGCTCGGCATTCACT
CAGGAGGTCTCTCAGGATTTGCGACGATCCGCCGATGCAGGAGATGGAGATATCCTCCTTCGTCTCTTTTGCCACGCACT
GAAACCGGAGCAGATGCTTCCTGTACACGAAGAAGAATGATCCATTCCAAGGTGAAAACCGCAAAGGCTTCTTATTGTTC
TCGTTCGAAAGCTCATCAGCGTATACTCGTCTTTGCATGCCGCCGACGCTGGCGAGAGAGGAGCGAGCCTTATGGGCGAA
CGGCTGGGTGGATACCCAGGCGATGAGCATATCGTACGCTTCGTTGTAGTAGGAGACGTGGACGGTCGAAGCTTTCCATG
GTTAGAAAAAGCTATCATTAGGGGGAAGAGTCACGAACTGAAATAGGTCTCCATCAAGTCCGTCAAGTAACGGACGGCAT
ATCTACCCAAAAACAGGAGCATGCTGCAGAAGCACAGAAGGTGAGCATAGCTGTTCAGGTCACTAGCTAGGAGTTGCTGT
ATGGACGCCGAGATGCCGGTGAAGCCGGGGAAGAAGACGTCCACAATGGAGATCTGGGATGCGGCAGTGTGGATTGGCAA
AGAACCAGCAGTGTTGAATGCGTTCATTCTGGAGTAGGAGACGTGGTTTGGTTTTCTAACAGATGGTATTATGTGCAATG
GGTTTGCGGCAATTGATACAGTAAGTGATCTAACTGGTAGGGGATTGTATTTTCAGAATTCGGATTTCGTGAGCTGTTCA
TGTCTCAGAATTCGGGGGGAATCTTGCCTCCTTATATACTGTTGTATTGCAACCAGCGGATCCAACTCCATTCTCAATTG
CTATCTATCACCTTCTCTTCCCTCGCATGGGACTAGAGTATGCGAGACGCATTGACCGTACGCCGCAAATATCTTTGCGA
GATCTGGACGCCAGGGATGTGCCGCAGGATAGTTGTCGCTTAGGATTGAAAACAATGGAGGAAGAAAATCTTGTCATAGC
TTGCAGTAGTGGGATGACCTAGTTGTGCGTAGCAAAACCACGCATAAAGGAAGTTACATGAAATAAAAAGAAAAGATATA
CTACGAAAAAGGAGGTTGGTATGCATGGTTGTTCTCGTCACTCATCGGGAGACCTCAAAATCGAGACAATTGAGAGAGAT
TACTTGTAGCTTCTGGTAGTGCGGATACACTAAATTAAGAAAAGAAACGAGGA

>ucsf_hc.01_1.H143.00063
GACCACATCATTTGGTGGGTAAAACATATGCGCAAAATGTGCCTTGTGGCTGAAAAGATTCAACTCCGCCATGCCGTGCT
GGCGTCAGCGACTATACGACCATGTTCGTATTCAAATACAAAAGAAACCGTTCATCCCTCATGTCTATCTTCGCCACTCG
CGCCACCATGTCACAACAAAGTCTTCGGAAATTGGATTCAATCATCGGTGATACGTTTCAACTCCGTAATGATGGTGAAG
ATAGTTTTCCGTCCTTGAAAGCCAAGGTTCTACACCTCGCAACTCAAATCGCAGCCTTGGAGAGACTTGAACCAGTCGCC
AGACTCATACGAGAGGGAGAGCTTCTACCAATGCGAAAGCTGAACTACAATATCAAGAAATTGTCAGAGGACGACTCCAA
GTGTGATGATCACGAAGATTCTCGTTGGACTTGTCTCCAAAAGCTAGGTTGTCAGACCGCTGTCTTCTGCATGATCTCTT
TCAGCGGATTAGCCCAACTGCCAACTGAAGAGTACGATTGGCTTCTGAAAAATGTGCAAAGGTATATGACGGTGCAAGGG
CTTCCTCGCAACTGGGTCGCACGAGAGCAGATAAGGAAGGTAATGGCAAACGCGCCTAGACGTCCAAATACAATATCTTT
CCTCAACAGCTACCATAAACTCGAGATGCAATGGTGCGATACAACCGAAACGAACACTATACAGGAAAAATCAGCCTGGG
AAGGCATGCGTAACGGGAATTTGCAACAATTCCCTCCTGCTTCAAACCCTCATGAAAACAAGACAGAACCAATACCGACA
GTGCAGGCGGAATACTTGGCTACAGAAAAGGCAGAGGTTCAGCAAGAGATGGCGCAGAGTGGCAGGCAAATACCCTCGAA
TATACCGGTTAGTCAAATACCAGCCTTAGGTAACTTACTTTCCGATGCAGTCCATATTGGTCAGCAACGGAGAGCGAACA
AGAAGCGGAGCGAATATCAAGTTACAGATGAGCGACCATCGAAACGTGTCCAGTTACGACCACAGCAGATTCCAGGTCCG
TGAAATCACCTTATGGAGTGTCGCCCCTGTGTTGACATTGTCGAGATAACCTAGAATTAGAATTTCCAGGGCAGGGTAAT
TACTGCCCCTTCTCGTTTACGACGCGCGATAAGATTGAAAAGCTCCCCGAACCATTTTGTACCGGGCTGAAGAGAAGCAA
TTTATGGAAAAAGGAGAAGGAGACCGGAGGGCTAGAGGTCACAAACTGCCTCGCTTTGTACCTGCCAGAGCGCAAGGCGG
ATGCTTTCTTTGTAATTACGATTAGCTACGACGATGGATTTAACATCTCAAAGTTTCTTGGTTTGGGAGAGCCAGAGATT
TTAGAGTCAGAGGAATACGTCACAGAAGAAGCTCTCTTAAGAGATTGATTCTATCCACAGTTGAATAGTATTAATGTCAT
TGCTCTGGATCACCACTTATTACTGCCTCTTTTCGAACTTAATTTTTGCCTTCAAAACATAACATCGATATCCTTCAAGT
ACTTCTCTCGTTACTCTTCCATCTTCTGATCCTAATGTGTCGACGTGCCTGCCTTCGCTATCTTCAATATGGCATGATCT
ACCTTCAAAAGTCACAATCATATCTTCCGACATCTCAAACTTAAGCGCTCCGATGTCCTCCCACTCTCCTCTGAGTGCCT
TATTCCCTAGAATCTCAGACATTATCCTTCAACAACCGGCGTCGGTTCTCGCGACAACGATGGCCTTTCAAGGTAGATGT
GAAATATCGTGTTTAAGTCGTTCTTGCAAAGGAGTTCAATCGTGACTAGGTGCCACCCTGAACCAGGGGTTTATTCGCCT
TTGCTTATGCAGATGAATATAAGCTGACTTTCTCCGGCCGATTTCTGGGGGTGTGTGAAATGAGGTTTGTTGACAGCGTG
GTACAGGTTGGAACATATGGTTCACTTGTTGGTGGCCGAATAAATAACTCTTTCACCTTTTCGAAACGCAATATCAGATG
AAGATTCTGGGATAGCAATGACGCTCGGCTTTCAGCGCCAGAAATACACACGATCTCCGTGTAGGATGGGCTGCAAAGTT
AGTGGGGCTCGAGTGCCATGTGACTTGCTCCAGCGATCCGATAGTGGCCGAAAAGACCCTAGCAGATTTGGGCTCCAATG
CGTTTAGGCTGAAACGAATCATTGTCTCTTGGATTCCAATGGCAGAGATGGTGTGCTTATCTATAGTCGCAAAATTCCAG
TGGTGGATATGAGCTTTCAAAGTGGTGGATAAGTGACTTATTCTGGAGACAGAAAATTCGCCACGAGATTCTACGCCACC
ATTACAAGGGCGAACAGGCCCGAGCGAAGGTAGAACAAATTCTTCCTCTTTTGGCTTAGTGCCTGTGCCAGGTTATCGCA
GATGATTGTTAGTAATGACAGCTTTGGCATTGTCGAAGCTCATTTATGAGTGATAATTTATTACAAAACGGCCTTTACTT
CCCCTTCTTTCCATTTAAGAATTTAAACGCCCTATGACC

>ucsf_hc.01_1.H143.00064
ACCACTTTGAAAGCTCATATCCACCACTGGAATTTTGCGACTATAGATAAGCACACCATCTCTGCCATTGGAATCCAAGA
GACAATGATTCGTTTCAGCCTAAACGCATTGGAGCCCAAATCTGCTAGGGTCTTTTCGGCCACTATCGGATCGCTGGAGC
AAGTCACATGGCACTCGAGCCCCACTAACTTTGCAGCCCATCCTACACGGAGATCGTGTGTATTTCTGGCGCTGAAAGCC
GAGCGTCATTGCTATCCCAGAATCTTCATCTGATATTGCGTTTCGAAAAGGTGAAAGAGTTATTTATTCGGCCACCAACA
AGTGAACCATATGTTCCAACCTGTACCACGCTGTCAACAAACCTCATTTCACACACCCCCAGAAATCGGCCGGAGAAAGT
CAGCTTATATTCATCTGCATAAGCAAAGGCGAATAAACCCCTGGTTCAGGGTGGCACCTAGTCACGATTGAACTCCTTTG
CAAGAACGACTTAAACACGATATTTCACATCTACCTTGAAAGGCCATCGTTGTCGCGAGAACCGACGCCGGTTGTTGAAG
GATAATGTCTGAGATTCTAGGGAATAAGGCACTCAGAGGAGAGTGGGAGGACATCGGAGCGCTTAAGTTTGAGATGTCGG
AAGATATGATTGTGACTTTTGAAGGTAGATCATGCCATATTGAAGATAGCGAAGGCAGGCACGTCGACACATTAGGATCA
GAAGATGGAAGAGTAACGAGAGAAGTACTTGAAGGATATCGATGTTATGTTTTGAAGGCAAAAATTAAGTTCGAAAAGAG
GCAGTAATAAGTGGTGATCCAGAGCAATGACATTAATACTATTCAACTGTGGATAGAATCAATCTCTTAAGAGAGCTTCT
TCTGTGACGTATTCCTCTGACTCTAAAATCTCTGGCTCTCCCAAACCAAGAAACTTTGAGATGTTAAATCCATCGTCGTA
GCTAATCGTAATTACAAAGAAAGCATCCGCCTTGCGCTCTGGCAGGTACAAAGCGAGGCAGTTTGTGACCTCTAGCCCTC
CGGTCTCCTTCTCCTTTTTCCATAAATTGCTTCTCTTCAGCCCGGTACAAAATGGTTCGGGGAGCTTTTCAATCTTATCG
CGCGTCGTAAACGAGAAGGGGCAGTAATTACCCTGCCCTGGAAATTCTAATTCTAGGTTATCTCGACAATGTCAACACAG
GGGCGACACTCCATAAGGTGATTTCACGGACCTGGAATCTGCTGTGGTCGTAACTGGACACGTTTCGATGGTCGCTCATC
TGTAACTTGATATTCGCTCCGCTTCTTGTTCGCTCTCCGTTGCTGACCAATATGGACTGCATCGGAAAGTAAGTTACCTA
AGGCTGGTATTTGACTAACCGGTATATTCGAGGGTATTTGCCTGCCACTCTGCGCCATCTCTTGCTGAACCTCTGCCTTT
TCTGTAGCCAAGTATTCCGCCTGCACTGTCGGTATTGGTTCTGTCTTGTTTTCATGAGGGTTTGAAGCAGGAGGGAATTG
TTGCAAATTCCCGTTACGCATGCCTTCCCAGGCTGATTTTTCCTGTATAGTGTTCGTTTCGGTTGTATCGCACCATTGCA
TCTCGAGTTTATGGTAGCTGTTGAGGAAAGATATTGTATTTGGACGTCTAGGCGCGTTTGCCATTACCTTCCTTATCTGC
TCTCGTGCGACCCAGTTGCGAGGAAGCCCTTGCACCGTCATATACCTTTGCACATTTTTCAGAAGCCAATCGTACTCTTC
AGTTGGCAGTTGGGCTAATCCGCTGAAAGAGATCATGCAGAAGACAGCGGTCTGACAACCTAGCTTTTGGAGACAAGTCC
AACGAGAATCTTCGTGATCATCACACTTGGAGTCGTCCTCTGACAATTTCTTGATATTGTAGTTCAGCTTTCGCATTGGT
AGAAGCTCTCCCTCTCGTATGAGTCTGGCGACTGGTTCAAGTCTCTCCAAGGCTGCGATTTGAGTTGCGAGGTGTAGAAC
CTTGGCTTTCAAGGACGGAAAACTATCTTCACCATCATTACGGAGTTGAAACGTATCACCGATGATTGAATCCAATTTCC
GAAGACTTTGTTGTGACATGGTGGCGCGAGTGGCGAAGATAGACATGAGGGATGAACGGTTTCTTTTGTATTTGAATACG
AACATGGTCGTATAGTCGCTGACGCCAGCACGGCAT

>ucsf_hc.01_1.H143.00065
NNNNNNNGAAACAACCCCCCCACCCCACAACATGCCAATCCTTCGGGGGGGACCCCCAATTTTTGTTTTCTGCATTTTTG
CCCTTCTGCCTCATTAACGAAATTGCAAATGCTACAGTGTTTTGCCTGTCCCCGTTTTTTTTTCGTGTACCTATCTTTTC
TTTTTAATTCTGTGTGAAGTCGCTCCCAGACTTGGTGCAACTCTTCTCATCCCCTTGGCACATCCATATATATATGTATA
TATATATGTATATGTATTTACAGAGGTCTCTCCCTCCAAGATTCAACCCTCTGTGCCCTGCAAGTCGGGAGGATGACTGG
GAGTTTTTTGACGTATCTGAGGGAGAACGCAGGAGGTGGGGTGGGGGTGGTTGGGATGAAGATGGTGAGAAGGAAGTCGG
CTCGTTTTTGTGAAAGTTGTTTTTTTGTGTATTTAGTGTTTTTGTTTTTTCCCCATATCCTTTCCTTGTGATGAGAATCA
AGGAAGGGGAAGGAAGGAAGGGGAGGGAAGGCGGAGGAGGAAATAAATAATATATGAAATATGAAATATGGGGACGAAAG
AAAATGGAATTGAAAATGAAACCCCATGAATCCAGCTTGTGCTTGTTTTCACTGCGTCAATTGCCATCATCTCAGTTTAG
CTTGTGGATGCTCTCAGATGAAATGCACATGCAGTACTAGCATGTATGTATGTAGCTGACGTCAAAACGCGATGCGATCC
ATCGGTGGTAGCTATGTAAGATGGCAATTCCAACAGGTTACGCTTGACAA

>ucsf_hc.01_1.H143.00066
CTGTCCATCTCCATCTCCCCCCTCGTCTCGAGATTTCATCAAGAGAAATGGGATACTGTTGGTGTTGATGTACGACGACC
ACCACCATATGAAATTCTCACTGTTCGCCATCGCCAAAGAGCCCATAAAGGTTCCATAGGGCGGGAAACGATCCTCCTCC
ACAAAAGTGCCATCGTCGGGTTTTCTGTATGAATCAAGTCCAGGCCATTTGGCAATGTTAATGAATCGGTCGAAGCAGAG
AAAACNNNNNNNNNNNNNNNNNNNNNNNNNNNNNNNNNNNNNNNNNNNNNNNNNNNNNNNNNNNNNNNNNNNNNNNNNNN
NNNNNNNNNNNNNNNNNNNNNNNNNGAAAAATGTCTCCACCACCTGCACCAACTGCCGTGAACGGCATTTGAATGCGATG
CGGCCTGTATGCTCGCGTTGTCGTGCGGATGATAGACAGTGTGTGTTTGTCTTGTCAAGACGAGGTCGACGACCCAGCAT
TAAGCACGGTGCCCATCAATAAGGCTGCGCGACTCTCAGACTTGCGTAGCAGCACCAGGTCAGAAGGAGAGAATGTCGAG
ACGGCCTCCGAGTTGACGATTCCTGAGGGAAGCAATCAATCTTCATCTCGTTCGAACTCTCAGCTCCGCCGATGGATGAC
TGATGTGCCGGATCGCTTCGATTCAGTCGATTTTTCGAATACGTCGGATGTAGAGGAGGTCCTAGATGGATTTCCAGCTA
TAAAACCGGCTAAAACCGTACATTCCGCACATTTACTTGATATATTCTACTCTCGTGTATTCTTTTCCCATCCGTTTATT
TTGCCCCGCAAATACCTTGTCGAGGAATTCGAGCGGGGTGACTTGGGACATTTACAAGCAGCGATTGAGTATATCGCATC
CTTTCACGATCCTGCAATGCAAACGGGCCATTTCAGAGACGCTGCAAACTCGGCATTGTTAAATAGAAGTTTAACTCCCA
ATGTGTATATGGTTCAAGCGTTACTTTTGTTTGCCATTGCTCTGCACTTTGGGAAGGAATCAACCCTCGCCAGCTCGACC
CTGTCGCAAGCCATTGAGCTTGCTGTCGAGCTGGGGATGAACAACCGCCAGTTCAACACGGGAGATGTGTCTTCTGTCTA
CGAGGAGAGCTGGAGGAGAACATGGTGGGAGCTCTATATTTTTGACGGTTATTTGGTTTCTCTCCGGCTTAGAGCTCATT
TCACTTTGCACTCGATACCTTCAGACGTGTTGTTACCATGTGATGACCTGGAATATGTGACAGGAAAAATCCCGCCGTCC
CGTTCGCTTGAGGAATATCAAACGAAAATATGTCCCGCATTTTATGATGATAGATTCTCATCCTATACTTGTCGCATTGA
TTCCGTGCGCATATTTGGTAAACTACAAAGGCCAGACCAGCTTTACGGGCTGTCATTGTCATCCTCACCCCAGTTGTCGC
CTGTCTCTGCATCCAATAGCTCCATTAATCAGGCCAGCGTAATAGTCACACAGTCCGATACTACGACCCCCTCAAACGAA
AGTAAATGGGAGAAAATCTCAGCTAATCGACTAGCTCCCCTCCCGAGATCCTGCTCCTCCTCGGTCCAAAGCCCATGATG
ACTACCATAGCCAGCATTCAGGCACAGCCCAAAGAAGTACAAATGCAACTGAGCGTATCGCATTTCAACAACCTGAGCCC
GATGAGTCGAGATTTCCTCAACAGGATGTGCATCAATCCCCTACCGTAGGCGAACCCAGCATCTCTCCCGAACCACAGCC
AGCTCAGCCGTACTACGGCGGCCCTGAAAAGGGCAGAAGTGATACTGGAGTTTATGCCGTCAANNNNNNNNNNNNNNNNN
NNNNNNNNNNNNNNNNNNNNNNNNNNNNNNNNNNNNNNNNNNNNNNNNNNNNNNNNNNNNNNNNNNNNNNNNNNNNNNNN
NNNTACTCTTCAGCAACAACAAACTCCCTACAATCAGATAACTCGGAACTAAACATTAGCTACGACACGTGGCTAATAAA
TTACCCCTCGACAAGACTTTCGGCATTGTGTCTTCCAACGCTCACTCAACACTATATCTCGGGGGCGAAATCCAAAAACT
CTTCGCAATCCCAAAGGGATGCGAATTTTTCGGTTTAAACGGCGAACAGATGTCTCCATTTTTTTACCTCCCTTCACGCT
CCAATCCCAAACACCCACCTGCCCCAAAATGGTGGAATGCTGATTTCTTCATCCCTGGCACCAGAACTTTATCTCCAGAA
ATCCTTTCCCGGTTCGAAGGGCCTCTAGCTACCCTGCTTCCAACACCTGCGCAGTTGAACTACCCACATCCATATTGGAT
CGACACGGTCCCCATACCTCAACTTCGCGAAGCCATCATCATCGCACTTTACCATGCGCCTCAACTGCTCGATGAGATGG
AGTTAATCATGGATTTCTGTGACGCTGGTGGTAAGTTCCGGGGCGGGGGCCACTTTTGTGACCCAAAGAATTGGGAGATA
GGTGATAATTTCTGGCTCAAGTGGGGCTTCCTGGTGAGTCCTGATATGATGCGCCAGACGGATCGATGGAGGCGTATGCG
CGGGCTCCCAAGCATCACCACGTCGGGGAGGCCGGGTGATCTTGCGATAACCGGTATTCCAGGAAGACGTTCAAAGGTTT
TTAATTATGTGCCGGAGGAGGTTTAAGCACCACTAGCACTGCCACGACCCCTCTATTCTTTTGCATTAATGGCAAGGGAT
AAAGGGGACAACATCTCTAAAAATTACCGTTTGGATGGATTGACAAGATTTAACATCCCTTTCGTTTCGTTGTTTCGCTT
GTGGGTCTCTCGCTTTCACCCCCTCTTCAGCTCATGGCTATAGGTAGTGTTTCATGTTTCTCTCCTTTCCCCCTTTGTTT
GCTGTTTCTTATCTGACAAACAAATGAAGAAACAAGAAAAAAAAATTCCCCCAAAAAATTTCATGATTGCAGGGAGATTT
AATGAAGCTGGATCAAGAAATACCCAGAACGTTTGTCTCTTTTCCTTGTGATCTTCTCTTTACACCTACACTTCATGCTG
TTGTTATTAGTATGATTAGTCTTGGGAGTATTTCTGGACTTTTTATTTTTGTCACTCTTCTTCTTTTTTGACACAAATTC
CTGGTACACCAACTGAGGAGTCTGTTTCCATCCCCCCAGGCCTTCCTCAAAAGTGTTGAAAACCCAACCCTCAAATCAAG
AAACCATGTCTCGATACTTATTCCCAGTTCCCAAATAAAAATGGCTGTCGAGTGCCGGTATCGAATTGATGTCACCAGAT
TTGAAGCTTACCAGGAACAGGGGATTGGTACCGACATCAGCCAGGAAGGGGAGACGCTGCATATATATGTGTTGGAAGCA
GCATAAATACGCAAACAGGAACAATGCAGAGAAAAATATCTTAAAAATAATGAGCTCTCTCTAACTTCATAATGAAAGTG
CAGACAA

>ucsf_hc.01_1.H143.00067
ACGCCAGTAAAAGGAAAGACGGATCAATTACCGGACCCTCCTCCCCGTCTTCCAACGCCCGAAATAATTTTTTGCCTTTG
CGTGCTTAGCCTTTCAAATCCTGTCTCGGGCCGGTGGTCTAAGCTAGCAGAAATCGGGCGCAAACATGGGGTACGGGGGC
TTTGACCGTAACCTGCCCACATGCAGATTATGAAGTAGAAGTGCACTGCACCCCGTCCAACCGGGCTATCATGATAGCCA
ATGAGGCAAGATGGGAATTTCCAGCGAGCCTGCGCTGGAGTAAGGGGTTCAGTAAACCGAGATGACGGTCTCAGAGATAA
AATCGGAAAAAAAAAAGAGGAAAGAGAAAAAAAAATGTACAATTACAGATTAAATTAGAAGGCACG

>ucsf_hc.01_1.H143.00068
CTGCATATTGGTGCTGTTTCATCGCGTGGAGGCATTTATACCTGCAACTACGCCATTTTCCAAATAATATCCAATCCTCT
GCCGCATTTGCATCTCTTAACCGTCGAGGGCTTGAACGTCGAACTGTTTCCGCGGCGTTGCAATATTTCAATCGTTGCGA
CTTTTATTCATTCCTCCTTGCGCATGCTAGATACCGACGATCGTTCTGGGCATAACAGATTGCCAAGTATCAGGAGAACA
CGGACAGATTTTACCAAAAATAAAAATAAAAAATAATGTGTTACCAAGTTGTTGAAAGGTACTCGGTCTGCCGCTGCCTC
TATCACCGCCATGCGGTAGACCCGTGCGAGGCCTATGGTCAACGAGGCCATATAGTGCAAGAGAAAACAGTCCTTGTTGG
CTACGCATGCTCAGTCCATTCGGCGCAGAGAACGGATTCCAACTCCCACACAAAACCTGGAATGAACTGGCCTGATTCCG
GATACTCCAGCGGAAAGGGGCCATTTCGTTAGAGTCTTGTTTCTCTGGATTGCAACATGTTCGAGCGAGCTGGAGGTTGG
AAGCAACGCGGAGTTAGGATGGCATCCCTAAGTCGGAAGATGCCTCGAGATAGCCACTACGTTACCTATTAGATATCCAG
CGTCCAGGATCATCACCCAGCTCGAAATCTTGCTAGAGTTTGCTTGAGTGATTTGTGCTGTGCGTTATCGCTTTGAACAG
TTCCCGACAAATCCTACTATCGACTTAATGTGTTCTGCGATCTTGAATAACGGTCATTTTTCGATCCCTATTGATTTTTC
GATCCGGGTTTTTCCAGGAATGCAGGCTGTTCCTTCTCTAGATACGCTGCCTACTTCGCCCGTCGTATCTCCATTTCCAA
TAATACCTTCCCTGTATGCTCTATAAGTGGGCCGAAATGGACCATGCCCAACGATTCTGGTCACTGTTCCGTCGACTGGT
TCGACCGCTACTCCTCACTCCTGAGGATAAAAGCGGCCGGGGGATGCTTCCTCATATGCATCTTATTTCCGCATTGTCTC
GCTATTTTGCTCTCAGGTTTCCTTTTACCCTTTCTTGTTTTCCGGTTTGCTGTCTTAACTCTCAAAGCATATCGTGCTCC
TGGAGAGCCGCCGCATATCTTGCTCTTGTTTTACGTGTTTTCAGACTAGCTTGTTTTCTGTCATGCATCATCCATCTCGC
ATCATTTAGTTGGATTGAATGTTTTTCATTTTTTCTGTTTATTTGCGGTTTTATACATTAGAAAGCATATAGAAATACCC
AGGCAATGGCGGGGTGGATGAGAGAAGGAGCTTGGTTGCGCATCAGATACAGTTTCTCCTTGCTGGCCGAGGAGAATATA
ACAACTCCCTCCTGTCTACCTGCCATTTCGCCTATTCCACCATCAATGGATGGGATGTCGCAACGAGCCAGCAAAATCAT
AATGACAACATGACATGTGGAACGTTTGAAATGTATGAAGGGAAAGGAACAGGTGACAAGCTCTTTTTTGCTACGAGTTT
GCTCTCTTTTACTTAAAATAAAAATC

>ucsf_hc.01_1.H143.00069
CACCCTGTGTTTGTTGTGAGTTCTGCGATCTCCAACCACATCAACAGCGCCCTGGTCACCGCCGTGACTTCACCAACATG
GCGTTCTCTGCGCCATTCAGCTCGAGTCTGCCACCTTCAACTCCAGATAAATATTCGAGATTCTCGAGGAACGCGTCCAC
GACCCCGGCTGGGCCCCCTCCTTCAACTACCCCGTTAGGGGCCCCTCCATCCAGTTTATTTGGGAATTCGAAGTTGGGAA
GCACCAGGGCCAAATTGAACTTTGGGGTCACTTCATTTGACCGGTCTATGGACTCGCAAGTTTCAGAGGACCTAGGTTTA
TCAACCACCTCGTCCAACTTCCCCCTACCACAAGTCAATGGCCCTCGATTTGCCTCCCGTAATACGCTCTACTCTCCGGG
CAATAAATCTTTTCGGGACTCAAATACCAACGGGCATACTGCAGGGTCAAGTCGTGATTTTGACTCTTACACTGATGACA
TTGATCAGGATGATGACATGGAAGATAGTCGTACGGGGTTCCTAGATTCGCGGTTTAGTGCATCTGTCAACTCTCCAGTG
CACGCTCCTGCTCACAAACCCTTCATTTACTCCAACCCAGGCCAAGCCAAGCGAGCGAAGCTGGATGAAACATGGGCTCA
ACCACCAACAAGCAAACCCAAAATAACGCAAAGGAAGAATGCCTCCGTGTTTCCATCAATCGCCCGTGATCTGGCCTCTA
GGTCCCAAATTGCAATGGTTAGCGAACCTCATGAATTTATTATCGAGAGTGAGGATATAGTTGGCCGAATGTACGATCAG
GTCCGGGAATTTGAGTACGATGACGACGGTCTTCAACAGGCTCTGTGTGAAATTTCCAAGGATCTTTTAGATTTGTGGGA
ACGACATACAACAACCTCACCTTCGGCACAGAAACACTGCAGGACGTCTAGCATAGGTCCGGGGGAATCTGCTCCAAATA
TTGTGAAAGCCAATTTCCTTGGATCTCTTCTCCTTCCACTCCATCACCCCCAACTTCAACAAAATAGAACCCATGAAGGA
AGCTCACCTGCCCGTCTTGGTGCTGTCCGCGCCTTTACGCCTAACAAGCTGAAAGCTAAAACCCCGATTCCCCAGGTCCT
GTTTAACTGGTTAAGTCGCCACCATAACACACAACTATCTGACCCCGATGCCGTTCGGGGCTTTCAACCAAATCCCACCG
CATCCCCAACATTCTGGAGTGTCGTTCAAACTTCAATATTACGTGGGAACTTATCTTCAGCCATCCAACTTCTCAGCGAT
TCAGACTTCAATTATGCTAGGTCGGCTATGGAAGATGGCCATGAGCAACCTGGCTACCGAGGGGGCCAGCTCCAAAACAT
CCAAAAATGTGTCAATAGCGCGATTCAATTGCTTAGCGCCTCCCCAGGCGTCCAAAATAATGATTGGGACATTAAAAGCC
TTGACTGGGCTATGTACCGAAGGCAGATCACTGCGGCAATTACCGAACTCGAGAATCTAGCTGAAGGTCAGAACCGCGGT
CCTGAGGCACGGGACCAGTTCCAAGCACCAAATTTTGGCATATTTAACCAACGAAACGCATCTTCTTTCTCTCAGTCCAC
CCGAATGGCTGAGAGCCAAGTTCCTTGGACAATTTATCAGAATTTAAAGACCATGTATAACATCATGCTTGGAGATGTCT
CCTCGATCTTAAGCAAATCACAGGACTGGATAGAGGCTACGGTTGGTCTTACTGCCTGGTGGGACGGCGCGGACGATAGT
GATATTTCTTCTGGAGAAACAAATCTCAACCGAAGCGTGATGAAGCGTTCTCAGTCGCAAGCTCCTCGTTCAGTAGATTC
AAATACAGAGGAAGCATACTTGCGTCGATTGGACTATTCATTCGCCAACGTAACCGAAAATTTAGGTGACAAAGGATTTC
AGGTTAATTCGATGAACTTCATGGAGGTGGGCTTGGCTTCAGTTTTTGAAGGTAACATCGAGGGAGTACTGGAAATGCTA
CAAACTTGGTCAGTGCCTATCGCGTCTGCTGTTGCTGAAGTTGCAAGCTTTGGCGGATGGCTAGAGACATCCGTTGGCTC
CAAACCAATGCCTGGTTTCAATCAAAATGACCTCATGGTTTTGAGTTACGGCAAAAACGAGAAGCCGCTCCGAAAAGATG
ATATTCTGATTAATTATGCAATGGGACTCTTTGATCGAAAACCACTTGAATGTCCTACAGGTGCAAGGGATGGGTGGGAA
GTTGCGCTCGAGGTTCTAAGTCGTCTTGATGACCAAGAGATCATGAAGACTAAAGTTACAGAGCTGCTTGACCGTGTTCC
TCTTGAAACATCTGAGCATATGGATAAGGTTGTTCTGCTTTGTGCAGAACTTGGATTCAATGATGAAGGCCGCAAGGTTT
CTGAGCGATATGGAGATAAGATAGCAGAGTCATCCGAAGAATACGGAACAGCCCTTATATGTTATGCAAGAGCCCATAGT
TACAAAAAAGTAAAGAACGTCGTCGACCTTCTCACATCCTTTTGCCTTGTCCGATCCACCGCATATCCGCCGGCATCTGA
GCTCGATGATCAACTTCGATCTCTTCTTCACAACCCAGGAGCCGCGTTATCCGCAATTGCAGCTGTTGACCAAGAGGCGG
CTGGCATGCTCCAGTTCTATTTCTGCGGATATGCCGCTGTGAGGCGCTTCTATGACATTCGTGACGAAGAGGTTCATTGT
CAAAAAGGGGGACAACCAAAATATCGCCCTCTGGCCAGAAAACGAGCCGCAGCTGAAACTCTTGTTGCGGTCATCCGCAG
TGCAGCCGACAGCATCTACGGTGGATTATACGATGGGGAAAGGAAGACATCAGTTCAAGTTGATGGGCTGTTGGTACTGT
TGGGGGAAGCTCTTGTGTTCTTAGATGAACCCAATCGATTCCTCACAACCGACCACTTATTAACCGTCCTCGCCGCTGTT
GAAGATCTCCAATCGGTCACATCGCGCGTTTATGACCAGTGCGAGATGTGTCTACAATCTACCCTCTACCACCATTTCAA
CTACGACGACATAGCGAACACATCATTTGGTGATGAATCGGTCCGATCTCCAGTATCGTCCTTTGCCAGTCCACCACGCA
ATCTACTTAAAAAATCAGTTTCATCGCTGACTGCAATCAGCGGCTTTTCTCTCATCGGCAGTGAAATGCTCGAATCCCAA
AGTCGTCAACAGGGCGGCGGGCGAACATCCGTTGAAAATTCGGGTGTACTTGTTCCCCGCCCAAATTCGAAGCAAGGTGC
AGCTAAAGTAAAGAGAGGTTGGGATTGGAGAACGAGAATCAACAGAGATGTCAAAGGGGAGGATATCCTGAGGATCTTGA
GGTTTCAGATCGCTAAGGGATTGAGTTTTGGTGCTCTGGCGTCTTGAGGGGAGCCTGCTCTATTTGCCATCCCGTTCATT
TCCTTACGAACGATATAAATGTGTCTCTTTCTCTTGGTTGGTTGTTTACCTTTCTATGTCTATTTTTTTTTTCATTTTTC
TACTTTTTCTACTTTTACTTTTCGATGCATAACAGCCACATCTTCCTCTTCACTTTATTCCTTCTTCAAAATAAAACAAT
AGTGTGATGCAAGACAAGCCATCAACATGTATATTGCATTTCCTTGTTGCATTTTAACAATTCTTTCCTGTTTTCCTATA
CACTATGAGCAGGTGAACACATTCGAAACATTGCTGTTGTATGGCTATGAGTTTTGTTTTGTGGGCTACATCATTTGATC
CCGTTCCTTTTCCATTCTATTTTCCTGGTTATACGTCAGATCCATCAGATGCAAACAGCATCTGCACTCTACAGAGGCTC
TTCACGGTCGTGGTATCCGTTTAAGAATGGGATTCCACCTGAATATCGGATTAATAATAGAATGCAGAGCTGCGTCGCAC
ACATTGGCTCACTCGGAAAGAAAAAGTAAATGGACGGATACATTTGACAGGTTCGTTGAGTAGTAACAATAAGGATGAGG
AGACTTATGAGCATGACAAATCGCCGAAAGGGACAGGCTTGGTCCCAGCTCCAACCTTACTTCGTCGCAGGGATTCATAT
GCTCCGAGGCTGTCCCGGCCTGATTTCCACAGGGCAAGGATTACAGTGCCAAGTTGGGCCCTCCCTGAACGGGGAGCAAC
TAAAGAACCCAACCACGCAGCACACAATAAGAAGACCTGGACAAGAGTAAAATAGAACGGATACACAACCCAAACAAACC
ATGCAATCGGCAAACGCCTAGGCTTCAACCGGATCATGGGACCTAGAAAAAGAAAAAGAATCCGGATAAAGTTTGCTAGG
TGTTGTATGCCGGCAACCCGTGCTTAGGCCAGCCTGATTCAGCTGGCTTGGCCTAATGAATGAATGCACAGGCAGTGCAG
ATTCTCTGTGATTGGATGGATGTGGTTTGATCAGCGCAGGGAAAATGGGCATTGCGTTTTTAGATTTGTTTTACATTTCA
AGTTGTCTGCCAAATATGTCATAGTCGCAGAAGTACTCTCTTTTAACGGTGATGGAAACATGGAAGCGGATAGGCAGTTA
AACCCCTCTTATCAACATATATCGTTGG

>ucsf_hc.01_1.H143.00070
CAACAGTGTTGGCTCGACATACAACGCTCTTGGGGCCAGTATTTGGGTTCCAAGTATTCGAAAAAACCAGCATAATGGAG
ACTCAGAACCTATATACCGCTTCTGATTACATTAATAATTTATTACTTGCTCGAGGATTACTTCGCAATGGGAAACCGAT
CGATTTTGCGCAGCCGGAGAGCACACCTGGGGGCACTCACGACACCATGTCAAGAGTCATAAACCTAGTTCATGATCTCG
TTTTTAGGAGAGATCGCGAGGCAGAACAAAAGGAGAGCCTGGCAACAACCATCAAAGCATTACGACAGACAGAAGCGAAG
CAAACACTTGAAATTGAACGACTTCAAGCCAAAACAACGGATTTGTCTCGATTGTTGGCCCTTGCGGAGGGTCAGGAACG
CGCCCTCAAAGCGACTATCCAGAGCGCCGAAACTACAAACAGAGGGTTGAAAGAACAGGTACAGCGCATGAAGACCTCTA
TTCAACATATTAGAAGCCAGTGTACGACGGATATTCGGAAACGAGATGTTGAGCTCCAAAGACTTAAATTGCATCTTACT
GACCGGCAAAGAGGCAAGCGAGAGGGACTTGGGGTAACAACAATAACAATAACGCCCATGCCGAAAGCCAGTACGGGCCG
GAAGGCATTAGAAGGTGGAGAAGGCCTGGAAAGCGCTGGATATAGTCTCAAGCAAGAGACGACTGAATTCCTAACCAATC
TATGTCAAGAACTCAGTGACGAGAATGACGCAATGATTGGCATTGTGAAAAATACACTTCAAACACTACGGAGCTTGCAG
GGTCTGTCGGATTTACCGGAAAAGGACTTCCATGAACAAGATATGCTTGGTTCCAGAGCTTGTGAAGGTAGCAGCTTCGA
GACCTCAGCTGTTGCACTCACTCCTCAATACGAAAAACTCTCCGCGGAAATGGACTTGGTGCTCGAGCAACTTAGGTCGC
TGCTCACTAATCCCTCGTTTGTACCTTTAGAGGAAGTTGAAATACGGGACAATGAAATATATAGGTTGAGAGACGGCTGG
GAAAAGATGGAAGAACGATGGAAGGAGGCCGTTTCAATGATGGATTCATGGCACAAACGAATGGCTCAGGGAGGACTGTC
GGTTAATATTGATGAACTCAAGCAAGGAATGGGACTTAGGCTAGGGATTGATAAACCCAAACGTGGTAGACCTGAACCAC
AAGGAAGCTTTGGCCTGTCAATATATAACGAAAACGACACTGAGGGAATGGGGAAAGGCAACTCTAACATCCAAGGAAAC
ACAAACCCTACCGATGTGCCCATGGCGAGTCCAGCAAAGACCATGGACCATCGTCGTGTCCTTGGCGAAGGAACTGGAAA
TGCATCCCGAAAAATATCCGCTCGACGTTCCAGGAGAAGTTCGAAAGACGGTTCGGAATATAGCGATGATGAGCTTGCTC
TGTCGACTAAATCGAAAGCGGCGCAGCATACCCAGAAGAAAACCCAGGGGGTTGTTGAATCGAAAATTCCTAAGCACAAA
ATAAAATCAAGATCAAGGATGTCGACTACTGAAAAACTCGCCAATGTTGAGTCAGAAGCCAAAGAAGCAGAAACAGAACG
CAAGAAGAGCGAAAGAAGAAAGAGAAGTAATTCGTCAATACGATCAAATGCGAAGACAAGACGTCGAAAAAGTACACTAA
CGCCCCAAGAGTTGGAAGATCTACTCCACGCTGGTGTCTAAATTTAAAGGGAGAGATCTCATTCGACATTACTCAATAGC
CGAATCATTTTCATTCACTTTCAAAGCAATATTTTTCTCTTGTGTATAAATGGAAGCTCTTGGAAGTTTCCACCTCGTGG
TGATGGACATCACCGAGTTCTGTGGGTGGGTTAATCGCATTCACAATGCCGTCGTGCTTCTGAAGGAAAAATTGAAAGCA
TCCATGACGACTTCGGCCATTCAATTCTGTTTCGTTCGCTGAGATGGGTCAGAGAAAACTCGTCACTTCTCACAAATACC
TATATCGAACACTTAAGGAAAGCTAGAGTTTGGTCTTGTACATTACATTTATTTATCGACTAACATAACATTGAAAATAA
TACTGAAGATTTCCAAAATTTGGTAATTTCAGGGGTACGAATACTATTTTCTATTCCAGATTGGGGCGAATTTCACCTAT
TTCGGCCTATGCGAAGTAATAGTCCAGGTTGAGCTATTTAAATAACCGTGCAGCCGACAAATAAATACTGGACCGACGCC
CGCTTCAGAAGACGTTGGTTTAAATTGGTTTCATTGTATGAGCACCACAATTGTGAGCTATGGATATCGCGGAGCATTTC
CCGCAAGATTTGATCCGTGATCGCAACAACTTCTATGAGGAACAATGACGGTACATCTCCATTTTTCAAGGTTAGCAGCA
TGAAGAGCCATGCGAACAATGCCAAACAAGCTAGCCTGGAAAATAATAAATGTACTTTGATCTCCATCTTCTACCTG

>ucsf_hc.01_1.H143.00071
CATCTGAAACTACTTAGAAATTCCATATCCGAAGTTGCGGTGAATTATCCGATCTGGAATATGTTTAACTGTTTTGAACA
TGCAACAATCAGACGCAAGTTCTCTTCAAGCTTACGGACAAGCTCAATATCGTCGCGCCAACTTTCACAGAGCGCTTGCT
GCCTTCACCAAGGCGTTGCAACTTGGGGGAGGAGATACTGTTGGCATTCTGGACAATAGAGCCGCAACCCATTGCAAATT
ACAAGTCCCAAAGTCTGGTCTCCAAGATGGGAAACGGATGATCGAGGAGAATAAAATGGACTCTCGGGGATATTTGCGTA
CTGCCAAAATTCTCCAGTTGATGGGTAGATCTGACAAAGCCATTCAGACATACCAATATGCCCTTCGTGTATTGCCACTA
GATGACCCTGGTCGTCAGCAAATTAACGAATTAGCAACAAAGTTAAACAAACGATTTAAGCAGGCAATGGACCATTTTGC
TCTCTTACCCCTGGAGCTGGTATGCATGATACTAGAGTATTTGGATCTAAAGTCGCTCCTGTAAGGTTTTGTCTTGTCTT
CTTTTATTTTTCTAATTTTTTTAAAAAAACAAAGAAACAATCAAATGAGGGAAAAATGACCTCGAACTAAACTAATATGA
TGGGGGAAAGTTCGGCACTCCGGGTTTCTAAACATTGGAATATGATGTTAAACTCACTCCCAAAGCTATGGATCCATCTT
GACCTTTCAAAAGCCAACAAACCCAACGTCTCTCTCAAATCAATTCAAGCATTCCTGCGCAGATCCCACTGGAGATTGAC
TCGCGCTTCACTAGTCAATCTTCAGCCAGTCGATTTTCCTAGGCTTATGGCCGGGTTACGGCAAATCCCTTCATTAGAAC
ATCTTGAGCTTCTAGGAAGCTTTAACTCGAAATTCGATGTAGCTCCAGTTTACACTCTAACCGGCCTAAGAACCTTGGTC
TGTTCAGCGTCATCCGAGATGACACTCGCACACTTTCGGAAAGTTTTATTGGATTGTCCGTTGCTTGAGCGGGTCGAGGT
ATATATCAAGCCTGCACCGTTTAGTGACGTCGAAACATTTCCTGCTAAACTGCCAAATCTGCGGTCCTTAATCATCCTTG
GATTCGATTATCCTAGATACTCGAACGTTCATTCCCCCTTAAACCTACCGTTTCCGACAAATGCTACTCTATTCGATATA
ATCCCGAACCTGGAAGAGTTTTACCTCATCTGCAACTCCGTTATGATAAGAAATGTACCGGAAGTTTCGAACCTGCCGAA
ACTCAAGCGCTTCGGGCTCCTAGGCATAAAACTCAGTAAATACCCTGAACTGCCCGAATCCCTTGAACACCTCTCGTTAT
CCATGAGCGAGTGTAGCCTACCCCCCGGTGTACCAAGTAATGACATATCAACCATGGCACCTAATTTAAAGACTTTAATT
CTCCATCGTTTCCAAGATGATGAATTGGGTCCATTTCTCATTTCTTTCACCCAATCGAAATCGTCTCTCACCCACCTCGA
TCTCGAAGGATGCCACTTACACGTAGAAGACTTATTAATAGCAATGATGCGAGGCAACCTGGAAGGTCTCACGTATCTAA
ACATCAGCGGCCTGGCAGAAATCGACGACAAGGTTATCTCAAACATAATCGATATGGTCCCCAATATCAAGGAACTCAAC
ATTTCCCGAACACAGGTGAAAGAGCACAGCGTGAAGAAGTTACTTGATTCAGATAAGTCGAATCTTAAGAAAGTTGTCGT
TCACAAGATGGAGACCCCGTTTAGCAGGGATTTTCTTGACTATGCCAGGAGCAAGGGGGTTGAGATCCCCTCACCTATAA
ATCTCGAAGGCACGAAACGGGCTCCTGTCACACCGACACCACGTAGATAAACAGGGGATTTTAGCACAGGTATTGATTTC
TTTATGATTTCTACGAGATGATTCAGATCGTCCTTTTCTGTTCCCGCTCTCAAACTATTTTTTACCTATTACTGTTGGGT
TGGCGACGTGTGGTTGTTATGCGTTATCATTTACGCGATCAACTGTGTTGCGAGACGTGAATGCTTGATATTAATTTCCC
TACGCATGGTGTGATTCATCTTGAGGACTTTTATCGAACCAGCTTCTCTTGGAAGGTGGAGAGATTTTGGTTGATGGCAG
TTATGCAAGCAGGCGAGGCAGCTAGCTAAAAAGAAGTTGAGTGACGACGTATTTCTAGCAACAAAAGACTATGAAAGATA
TTGGTGCATTTATCCTCTTCTAGGACATTTTTCTCGTTCATATCATTATCCGCCAACCAATGAGTGCAAAAATACGATGA
AAGGTCAAGTCCAATTGCATTACATGTCTTGGATATTCAAAATTAACTTAAGGGAGACGAAAAACTAGTTAATTGAAAAT
TCAAATCTTTGATCAAACAGCGATCTCATCCGATATAACCCAGTCAAAACATGTCTAGATCGAAATATGATCGCAAAAAT
GGCGGTCCGAGAAATAAGATTCAACCGAAATACAATTCATACTCCGCGCTCTTGACACCATCTGGCAACCTCCCTGTCTA
GCTTATCCTTCTGGTCACGCACAAGCGCCATCATCTCATCTGTCTGAGCACGATAATAGTAGAAAGACTCCATCTTCTGA
GCCTTCTTCTGCTCAGAGGACGACGCGCCGTTCTGGGACCCGTTCGTATCGACGGCCGTGGGGAGATCCTTGCTAGTGAA
TGGGGCCACATACTTGTCGTGAATGGAGATCATAAGCTCCAATACAGCGAAAAGTTGATTGGGAAGCCACTACAATGATC
ATGTTAGGTCTCACTGCAATTTAAGTCGTAACCGGAAAACTGAGTCATGGCGACAGGGATGACAAATTGGAGACGCGTTG
CTATGGAATTAGAGAGAGTTCTTTTCACTCACCGTGATAATTGGGCTGCCGCCAGTGGCGGTAGGATATGGCGTTCGTTT
AATGATGTACTCCCTTGTCAACAGCCAATGTCTCCATCTGAAACTTCGAACATGATCTAGGGCTTTCAAGTACAATAGTA
CTGTTTCCGCATCTTGGACCGCAAATTCTTGAACGCCAACCTCCTCTGCCTTGGACGCCACATGTGCCAAGAATTGTCGG
TGTGGAAGTGGGCGATAGGCACGGAACTCATGTAGAATTTTTGTCAATGGTGTAGATGGCATTGGAATTTGGAGAAGGTG
GTCGAGTAGCGGGATCTGTACGAGGATAACTTAGCAACGCGCCACTCTCTCCGCGGAAATTTAGCGGCTTGTTATCTAAG
ACGCCTTCATAGACAACGCCATTTGGAAACATTGACTGAGATGTGATACCGAAGATAAATACGCGGAACGAGAGATAATC
ACTAGGTTTGGAGTTCTTCCACATATCTAATGAGAAGATTAATAAATGAAGGTTTTGATTCGTGG

>ucsf_hc.01_1.H143.00072
ATCTGCTTTATCGGCCCTTTCCTCGGCCCGTTTTTCTGTTGTTTGAATCCATTGAATTTCCTTTTTCAGTTAGCTTCCGT
CTACTGTACTTGGTCACTCAACGTCAAGTACTTTGGTTCCATATATTTTCCCCTTTTCGCCTCCCATCTCCATCCATTGC
CAACAACCATTATCAAAGTAACCATGAAGAAGTCTGAAGCAAGTGGTTCTACCTTGGAGCTCTTTCCCCATCTCCTTGAT
TCACCCGACAAGCTTTCGAGAGACATCGACCCCTTTACCATCACCACCGTATCGGGGTTCTTGCCTTTCGAACTTCCTCC
TGTAGCCTTGCCTGATGCTTTCAAGTCATTGGACTCGTTGACTTCTCGGCTGCCCGTTGTCAAAGCAGACGGGTCCCCGG
GCTTACTTGCCACTTTTGAGCTTGGACCAGCTGTGCTTGCCGAACTCCCTGATCTGACCGATGAGGTTGATAAGCTCCTC
ACAGAAGATGGCAAGCCAGATCGCTTCATGATCACAGCTGTATTTAGGGATTACACTTTCGTTTGCTCTTCTTACTTACT
TGAGCCATGCTACGAGAGATGGTCGAAGGACCCCGCTGGTGGTTACGGTATTGGCCGGGAAACATTGCCGAAGTGTATCG
CACGTCCACTCTACCGATGTGCCGAGATACTCGACATACCTCCTTTCATGTCGTATGCAGCTTCCTATGCGTTGTTCAAC
TATACAGTTGCTGATCCCGCACGAGGGCTAGAGTATTCTAATCTTAGGCTTATTCGGGCTTTTGAGCGTGGACTTGACCC
CAAAAGCTCTGAGGCGGGATTCATTCTAACCCATGTTGATATGGTGAAGGAATCAGCTGCCTTAGTCAGTGGTGCTGTCC
GCATACTCAACAAGCTGGAAGAAAGTAAGGAACCCTCGTCTCGTGAAGAAGTCAACGATGCCTTTAGGGAAATCCTAAAG
GGGATGGAGAAAGTTGAAACTTGCATGGAAGATATGTGGAAGAACTCCAAACCTAGTGATTATCTCTCGTTCCGCGTATT
TATCTTCGGTATCACATCTCAGTCAATGTTTCCAAATGGCGTTGTCTATGAAGGCGTCTTAGATAACAAGCCGCTAAATT
TCCGCGGAGAGAGTGGCGCTAATGACAGCATCATCCCGCTACTCGACCACCTTCTCCAAATTCCAATGCCATCTACACCA
TTGACAAAAATTCTACATGAGTTCCGTGCCTATCGCCCACTTCCACACCGACAATTCTTGGCACATGTGGCGTCCAAGGC
AGAGGAGGTTGGCGTTCAAGAATTTGCGGTCCAAGATGCGGAAACAGTACTATTGTACTTGAAAGCCCTAGATCATGTTC
GAAGTTTCAGATGGAGACATTGGCTGTTGACAAGGGAGTACATCATTAAACGAACGCCATATCCTACCGCCACTGGCGGC
AGCCCAATTATCACGTGGCTTCCCAATCAACTTTTCGCTGTATTGGAGCTTATGATCTCCATTCACGACAAGTATGTGGC
CCCATTCACTAGCAAGGATCTCCCCACGGCCGTCGATACGAACGGGTCCCAGAACGGCGCGTCGTCCTCTGAGCAGAAGA
AGGCTCAGAAGATGGAGTCTTTCTACTATTATCGTGCTCAGACAGATGAGATGATGGCGCTTGTGCGTGACCAGAAGGAT
AAGCTAGACAGGGAGGTTGCCAGATGGTGTCAAGAGCGCGGAGTATGAATTGTATTTCGGTTGAATCTTATTTCTCGGAC
CGCCATTTTTGCGATCATATTTCGATCTAGACATGTTTTGACTGGGTTATATCGGATGAGATCGCTGTTTGATCAAAGAT
TTGAATTTTCAATTAACTAGTTTTTCGTCTCCCTTAAGTTAATTTTGAATATCCAAGACATGTAATGCAATTGGACTTGA
CCTTTCATCGTATTTTTGCACTCATTGGTTGGCGGATAATGATATGAACGAGAAAAATGTCCTAGAA

>ucsf_hc.01_1.H143.00073
ACAGTGCTTCTGGCAACATTCCACAAACTCCATCCATCAAAGAAGCGGGGATGCAGTTTTGAGAGTGATTCGTTGAGTTT
GGCATTCTCAATCGAGACCACGAACAATTACTCGGGAGCATCGAATGCCCTTATATGCCAATATTCCTTCGATCTAAGCT
CCTTTCCCCCGAAAAACATCCGGTATGTTTCTAGAGCAATTGGTCACCGATTACCGGGAAGCCGAATCAGAAATTCAGGG
ATTCAAGATTTTGCCCCCCAAATTTTTCCGTTAGGAGGCTAAAAGCAATGCGGCGAAGGCATCGGTCAGCCAAAGTCGTT
TCTTGACTTCAAAGTATTGACGCGGGGTCGTATTGTCAGTCCAGCACCCTATGGAGAAAGGCATCCAGCGCCCATCTTAT
ATTGTCTCTACCCCTTACTCAAACCCCTATTACCCGAGAGCTGGCAGTGCCGTGCATCGCAAAAAACAGAACAACCTTTG
GAGCTTTCTGGAGAATCCCATCGAACGCATCAAAAATACCATCTCATCCACCGTTTAACCTAGTTAACTAAATTCAAGCA
CAAACGGTTGCCAAGGTTTGGTATCCTCCCGCATAAGCCGGACTTGGGGTTGGAGTGGGGGTGGGCGGCGAAAATTCCGG
CCTCCGTGGATATCCGCCCCAAACGCAATTTCGGCCATGCTCCCAACGAAACAATCACTCTCCACGCCAATGAGCTTGCA
CCTCTCCCACGGGCGCCTGGGTTTTCGGGCCGGGAAGCCATCTGGGGGGGGGAATTGTATTACAAAATGATACGGACCAA
AACGGCCATAAATACAGAGATTTTAAAGCGCCCTTGCAAATATAAAGAATCATCCAAGCACCGGGCCACCATAGTTTATT
CAATTCGATAGGATACATACAGCTCGCATCGCCCGTATTCAACAGTAACTAACTAACTACCATACTACACACCACAATGG
CATTTTTGCCGAACTTCAGCAAGTTTATCACCAGCTTAATATCTCACACAGCTGAGACAACAATGGCAAAGGCTACGCAT
AACAACGAAAGAATCCAAAGCTGCAACGGGACCACCGCTGATCCTGACGATGAGGGGTCTGCCACGCCGCTTTCAACACT
CGTATCAAGGCATATCGTTACATTCGATGGGCCTCCCGCCTTCTTGCACCGCTCGTTGAATACTTTGTCCAGGCCTTTAT
CACTCGCGGATGTATTATGGTAAATCGCGATCAACTTGATGGTCAAAAATACATCGGTCGTACTTGGTGCACCACTCCAC
GCCCCTCCATCTGCCCAAACGTTCAAGTATGCGTGGCCAGGAGCATCTGGGATCTGAAAAGCATTTGCATGCACTAGTGT
TGAGTTCTGGTAGAATCTCAACTCCTCCTTGGTCCAATCAAACCGATGTCGTTGGAACAAGTTCAGCAGATTGTCGCCAC
GAAATGGAATCACTGTCGTGGCATTGGCAATGACCTGTCCGTTCTTGTCAAGAGCAGGGTGTGTTGTATAATGGACTGGA
AACCAATCTGGTTTGAATTCCCTCGAGAGAATTTCAATGTCAATTTCATTCTTGTCATCCTATCCCCCCAAAACAATTCG
ACCCAAAAAGCTCAGCTTACGTTGACTCCCACTCCGCAAATCTCATTCTCACCAAAACGTCAAGATAACAGGATTGAGAG
GTGGCTACTAACGTGATACCAAAAGAACGCGCCACAACTTCCACCGTTTGCATTTTCCATTTTAAGCTCGACCCGAAAAC
TTCCATGGATAATGTCGCCCCTCTGGCTAGCAATGGAAGCCACACTCACTTTACTTTTCTTCAAAGCTTGCGCTTTTGAA
TACCCCTGTTGTCGCAGTACGAGATTGCCGTTACGCAAGAAGACATTGTCTTCCGCGTTATCGATCCCCAAAGGCTTTAC
CCAGCCTTTCGGAGGAATACCCCAGTCCTGAACCGCCCAGTCATTTGTAAAAGCTGGATTCGTACTGAGTTTCTTTGACG
GTGCTAATGCGCTGAAGTTGTTGTATATAACATGTGTGAAGTAGTCTTTCGTGTCGTTCATATAAAATCCGCACTCGCAA
GATGCGTTGACCAAGCTGTCTGCTAAAAGAAGGAATAAGGCAAGAAGGACCATATCTTCGAACTGGAATAATCGTTGCTT
CATCGCTGGAGGTGATATCATTGATATAGCCAAATCGTTTGAAACACCCTCGGAATCTTCAACCTACTCGCAAATACCAA
CTTACGGGTCGCTATACCCAAGACCACAAACGAAAGGATATCCTGCGAAGCGCACGAGGGCCAGCCTTCTCCGCTATGTA
TTTCCGCATGAAAAAGTGAAAGAACTCTTCACTAGTCGCAAGACTTCAAGCGCTTCCGCAGGGCCGCGTTATCGAGTTCC
GATTGGGGAAATCAGTATCTCAAGCAAACAAACAAGCAAAAAAGATCGGCGAAGGAGTTTAGCAGATAAAATGCTATCTG
CAGTATGGGTATAATTTTTCAATCTGAGAATTCATATTTGATGGTCTTTACCTCCTCTTCTCTTCTTTCATGTTTTTTCT
CATCTTCTCATCAACTCCGGCCATGAGTCCAAAATCCTTGTTGAAACAAAGAAGGAACCGCCGACCAACCCAACCGGGAT
GGGACCTTCCTTCAGTCGACCGAAGAATCACCAGGATAGGCTTTTTGATTAGGAGCAGCTCGTCATGATCGCTGCTTCCC
AAATGATGAATGCCCCTAACAGCAGGTAAATCGGCGTGGATCCAGCTCGGCTATGTTCAGCACGCTCCTTCGGAATATCT
TGGATATCCGGCTTAAGTCGACAGCCAAACAGGCGCGACTTCCAACCTATCAGGGATGGCGAATCAAGCAAATCTATCCA
GCCGCATGCAACCGGCTGGATTAATTTGAGGTGGTTGGCATCGGTTGGTGTTGGTGTTGGCGTTGGCATTGGTGCTGGAG
TTGAATCCCTTTGAGAGACGTGCAGTTTGACAGCGCAACGGGACCACATCATTCATTCACGAATGCTTTTTCGCCATGTG
AATTCATTTTTCTGACTGAAACACGACAAGAGCCTGGAATTAAACGTCGTTTCGCGATTGAAGTAGTGTAGGGTCATTTC
AATGGGAAGTGACGATATTTGTCCAAACTCCATATCCTAGGCTTCCGCCTTCCAGTGGCCAGCGAGAGAGAGGGCTGAGC
AGCGAGGACTGAGCAGGCCCTACACACATTTGGCGATATGGCGATTGAGTCAGTGCATGGTTACAAGCGCTGTGTGAGAA
ATTGTTCCTGTGATGTCTCTGACGGGCTATGAAACCACTTGCAGTTCCTTCACTTCACTTCCGCCGTTGAGGTCCATCTC
TCTTTTGAGTATATCCCCTCAGCCATACCAGCGGCTGGCACAGCGCTTGCACCGCATATAACCCCGAAGGCGGGCGTCAT
CACACGCCATCCTGAACCACCACCAGCATGCCCTCCCCAGAGCGGACCAACAATCAGACCGAGAGTGTACGTCAAACTTC
CCTAATCCAAACGCTTGCGCATACGCTCACTGTACTCCATCATGCGCGAGATTTTCTTGTACTCTCTCCTCAACAGATAG
AACGATTTCGATCTGTACTGGGGCTTATAAGAGTGTTGCAAAACAGCCAGAGAAAGAGGGAAGGGTGCAGAAAATGACCT
TATCATGCAACGTATTCTATGTCTCGATGTTGAATAGAACTACTAGGACCATGCCTATCAGCCAGCCAGCCTATTACAGG
AGATATATATGTGGGCATCAGAACTGCAAGAAAAACGAGACCGACAGAGCCGCAGCGAAATGTGGCATGAAGCGAATAAC
AGGACAGTGGCCACGAAAGCTCCAAATAATATGGGCAAAGCTTCACAGCCCCAGAGAACAACAAGGACGCGAATTGAGCT
CAGTATTGTGATGAAAGACGGCAGACGGTAGACAAAACGAGAAACCCTGTTGCACTAACACTGATACCGACTGGGAACTC
TTTCTCCTGGTTTTGAAGATAGCCCTTCAGACCCCTCCGGGCTTTGGTAGAGAAATCCTCCCAGGCCATCTGCAGACCAA
TTGACGGATCCTGAGCTTCAATCCTTACTAATCAAAAAATATTGCCCTAAGGAAACAAATGCAGTTATGTACACCATGTC
ATACCCTATTTTCGCATATTAATAACCACCTATGAGTGGCGCGCTGACTGTCGCAATCCTTCAAGCCGCAACGATCGTTC
CTAGTTGTGCTCCGATTGCTGTGACCCAACTCTGTCCGCCAACATTGCCGGGGCGATGGCCCACCCAACTTCACCTGATA
TGCCTTGCCCGTAGCATTCGGGGGATGATTAACATAACCAAAGTCGTTGCGAGTGCGAACATGAGGCTTGCTTCTGCCAG
CAGTAAAGGCCAAACATGAAAGGTACATTGCGACTTGTCCGCCCACCAGCCACATATTGCTAGGCGTCTGAGCATGGAAC
GGGTAATAACTTTGATATGTTCTCTACGAAATAGGAATGAAATCAAATATACTAACGCCATCCAACGACTAAACCAGTGT
CTTCCACGGTAAGGAGAATTGACGTTCATTTTGGGGCTCTGGTTCATCTTCCTCCCTCTCGCACCGACCGGGAGCGCTGG
CCCGTACCACGCCTTGCCATCAGCTAAACAGCGCAGACGGTACAGCAGCTGGGTATCTCAGGGCCCGGTATCCTTTCACT
TCACCAGGCTGGTCATCCACCGGGTGTTATCTATCAATCCATCATCCGTCGAAACAACGGTGTACATATAGCAGCCATAG
TGCACCTACTTAATATGAAGGATAATAGGAAATGCTCACCTAGGATCAAGCCCAACCCGATCAGCAAGCGCGAATGGTAT
CACTGCATCCCACCCTTCAGCGTGTGTTCTTACTTCACCTCCATCAAATTCTATCCGATCATACTGGATCCAAAATTAAG
CGGATCAGAACGAGCCAGCAGCGTACCAATGCATATTGGAAGAATACCATAATTACCAACCAGCCATCAAATCAATCGGC
AGGTTAGTTCATCTCTATCGAGAGGTTTTTCCACCTGTAACAATGCCATTATCTAGAACACAAAATGTTGTGTTGATGAA
CACATTGTATACAATGACTTCACCGAAGGTTCCCCGTTGGAATTTAGCAGCCTCCAAAGTTGTTTAGTTCCCCCTTGACT
GCAAGGTTCAGCCGAAAGTGCTTGAAGGTGTGGAGCCGAAGCCTGCAGCTGTCCGTTGAACTGTATATCAACTGGCCAGG
CCATAATCCGTGTCCATTCTTTTCCATTGGGATTAACTCAACAGCTATCGGACGCAGTGGACAGCCCAGTCATGAACCGG
CAACATATGGCCACTTATGTTGTAATGGACCGTTGATCCAGCGGGGCAAGGGATGCCATACAACAAATAAACTTTGCTTT
CGATGTCCTCAGCCGCCACGCTGGCGGTTCGAAGGGGCATATTGGGGAGAAGAAACCTATGGCAAAAGGCGTCAATGGTC
ATCTACAAGTAACAAAAAATTCCATGGATTGATATCATAGGACAAACTTAACTAGGGGAGTCTCGACTCTCGATGCGAGA
GCTTGTTCGTATTCGTGTTCGCGTTTGCTGTTGGGAGCCATGGGATTGCGAGAGATCCGCCATCAGAGCAACCACGATGT
CGTTTAACCCTGATTTTGAAAAGGGGTTCGTGTGAAGTAAGCCTGTTTGATACAAAATCTTTGGTTGCTTGAATTGAGAG
GACCACCGTCACCGTTGGTTGATATATGATGTGTAATGGCATG

>ucsf_hc.01_1.H143.00074
CACGTCACCGGCAGACGGATAGCATTGACTGGCTGACCCTTCACCCATCACAGGAATCAAAGATTAAATATTAACCATAT
CTACTGAGCCTGACCGCCGCCAGACACCTGATCCTGTCCGTCTCGTCACTCTCGTGTGCCCTGCTGGCTGGCCCCTGCTC
TCTCGCGGGCTGGAGTTCCCATGGTGCTGCCGTTGTGAGGTCATTCCACTCTGTCGTCCAGATCTCTCCACTCCACGACC
TCTCTCTCTGCATCACCACCTTTTCATCCTCCTCCTCCTCCTCTCCCTCTCCCCTCTACTATGACAAATAATGTTCCCCC
CCCAAGCTCCGGCGGTGGAGCTCCTCCGATTTCCTACCCCTCAGGGCTGTCCTTCTCGTCCATTCCCCGTCGTTCCTCGT
ACGCTTCTGTTGTCTCCGGCACCGCTGCTCTAGCCAACTCCACGACATCCAACCCCAACTCCACCACCAATAACATATCT
ACAGCTGCCAATACAGCCGCCAACTCCCTGAATCCAGCTTCGACCCAGCAACTCCTACGCCACCAGCAGCAGCTCCTCCA
ACTACAGCTGCAACTCCACCATCAACAACAGCATCCGTCGGCCTGGTCAGGTCCACCCCCTCCGTCCTTCCTATCCTCTG
CTTCCNNNNNNNNNNNNNNNNNNNNNNNNNNNNNNNNNNNNNNNNNNNNNNNNNNNNNNNNNNNNNNNNNNNNNNNNNNN
NNNNNNNNNNNNNNNNNNNNNNNNNNNNNNNNNNNNNNNNNNNNNNNNNNNNNNNNNNNNNNNNNNNNNNNNNNNNNNNN
NNNNNNNNNNNNNNNNNNNNNNNNNNNNNNNNNNNNNNNNNNNNNNNNNNNNNNNNNNNNNNNNNNNNNNNNNNNNNNNN
NNNNNNNNNNNNNNNNNNNNNNNNNNNNNNNNNNNNNNNNNNAGGAGGGGTTGCAGGTGGGCCAGCAGGAAGCGGATGGC
GGAGGTCCCTCCCTCCCTCCGGCACAGCAACCACTCCTGCACCTATATCAGCTCTCCCGCTTTACTCGCGGCAGTTCGCA
ACTTACCCAGACTATTACTCGCCTTCTTCGTCGTCCTACCCGGGTTTCCTGCATGGCTCTGCTGCTCCCCCCTTCTTCAC
CCCCTCCTATCTCAAAAACTCGAAATACATAGCCCAGCTCGCCGCAGCTCATAGGTCAAATGCCCTCAATGCCGTTTCCT
CATCCTCCTCCTCCTCCTCAGCCGTAGCAGGATCGACTACTCAGAAGGACTCCAATTCAAACCACGCCTCAACCTCCACC
TCCGCAAACGCCGCCAATAATGCAGTCGGCACCAATACCAATACCAATGCTAACACCTCCAGTGCCGCTACCATAACACC
AGGCGGACCCTCTCTCTCCGCTAGCTCCAGTAATGTAAACCTCCACCGCCTCGCCCCGTCCCACCGTGGCATGACTCACG
AGATCATCGAGCATCCCCCGTCATCATCGGACGATGACAACCTTCTCGTCATGCCACTGCCCTCCCGCTGGAGTGACCAG
CATAAGAATGCGGGCCTGGACCTGCTGAATGATGGATTGGAGGTACGCTACTTGGGTAACCCGCTTAAGCTTGATCATGA
AGCTGCGGCGTGCCGGGCAGACCATCCCATGCCCCCACAGTGTGGCATATATTACTTTGAGGTTACGATTTTGTCGAAAC
CAAAGGATGGGGATGATATGCGTGGGCTTCACAAGCAATAAAGCATCTCTCGAAAGATTGCCGGGCTGGGAGCAGGAATC
CTGGGCTTACCACGGCGACGATGGCAGGACTTTCTTCGGCGAGACGCAGGGCCAGGGCAAATTGTATGGCCCCAAGTATT
CTGTGAATGACACCATTGGCTGTGGGGTGAATTTCTCGACGAATACCTCTTTTTTTACAAGGAATGGGGTTTTTCTTGGT
AATGCGTTCCGGGAATTGCGGAATGTGAAACTATACCCTGCGGTTGGGGTGAAGAAGCAACCCACGACGCATCTAAAGGC
GAATTTTGGCCAGTTTCCTTTTGTATATGATATTGACGGGTTGATGGAGAGAGAGAAACTCAACGTTCAAGCGGAGATAA
GGGCTACTAATATTTCCAATTTACATTCCTCCCCCGATGAGAGCTCGTTTATCCAGGAGCTTGTGGCTCAATTTTTGGCG
CATGGCGGATATGTGGAGACCGCACGCGCCTTTGCTGAAGAGGTCAGGGAGGAGTCGCGGGCTTTGCAGAATGGGCAGGA
AACGCCGTTGAGATATTGCCAGGCAGAGGAGGATGTTGATGCTATTAACCGACAGAAAATCCGCACTGCCATTTTGGACG
GCGATATCGACAAGGCTTTGAAATTCACAAATGCCTCATACGCTAACGTCCTTCGGGACAATCCACAAATATACTTTCGT
CTCCGCTGTCGGAAGTTCATCGAGATGATGCGTCGCTGCACTGAACCACAGCCTATCTCCCCATCGACGTCCAAGCAGGC
AGCCCGCTCATCCAATGGTGCTACTGCTGTATCTGTACACGATACCAGCGACGACGTCTTCGTGCATGATATGGAGCTAG
ACGAGCATATGAACGATGTCCTGGATGATGGTCATGATTCTTCAGAATCCGATGGGAGAGATCACGACCATTATGATGAC
CAAGACCCAGACCTCGATGACGATGACGACGATGAAGAAAACGGCATGGATGTCGAAGAATCCGCCGACTATAACACCTC
AGTATCGACAACAAATGCAGCAAGCTACCACGACCTCCTCCACGAAGCGATCCTGTACGGCCAAGAGCTGCAAGCCGACT
ACCCCGGTGACCAGCGGCGGGAATATAAGCGGGCGCTGGACGATATATTTTCACTAGTCGCCTACCCGGATCCCAAGTCG
AGTGTGCACGGGCATTTGCTGGAGCCGAGCGGACGCGTTCCGGTAGCGGAGGAGTTGAATTCGGCGATTTTGGTATCCCT
CGGCAAATCCTCCTCTGCCGCTCTTGAGAAACTATATCAACAGACTGAGGTTCTGGTGAATGAGATCAGCGAGGATGGCG
GCGCGGGGGCGTTTATTAACGTGCGGAATGATTTTGTGATATAGTTTAATCTAGCGGACGGCGGACGATCAGCCATACAT
GCGCATATTTGTGGTTCCTACACACTCAGATCTTGCTCAACCCTGGCAGAACACGTGTGTGTGCGCAAGCGTCCGTCCAT
CCCTGCGTCTGTGATGTGTCTGTGTGTTTTATTTATTTTTCTTTTTTNNNNNNNNNNNNNNNNNNNNNNNNNNNNNNNNN
NNNNNNNNNNNNNNNNNNNNNNNNNNNNNNNNNNNNNNNNNNNNNNNNNNNNNNNNNNNNNNNNNNNNNNNNNNNNNNNN
NNNNNNNNNNNNNNNNNNNNNNNNNNNNNNNNNNNNNNNNNNNNNNNNNNNNNNNNNNNNNNNNNNNNNNNNNNNNNNNT
TCTCTCCTCCCCTCTCTTCTCGTTTCGTCTCTTCTCCTTTTTTCTTGTTATTTCTTATCTTTCCCTCCCCCCCCTCCCCT
CTCCTCCTCTCCTTTACTCCCCACCATTTATCTCATATGTATCTCTTGAAAAATCTCGTGATCTTAGTTACTCAAGAGTC
CATGCCCGTGTTCGTTTCCATTTTCGTATTTTTAAGTGTTCCGTAGGTATGAATGAGAAAAAGAAAGAGAAAAAGGAGGG
CCGAGGGAGGGGGGCGGTTGTTGACAGCGTTTATTTCTAATGAGATATATATCATGTATCTCATATATATACCCTCCCTT
TTGCTGGGGATATCAAGCTGATATAACTAAACAAGAGAGAGAGAGAGAGGCCTGCATCTGCAATGTGCATACAGCAATTG
ATAAATAGTTAGAATTTAAAAAAAAAATGTAGGAGACAGGCAGGGCAACAGGAGG

>ucsf_hc.01_1.H143.00075
NNNNNNNNNNNNNNNNNNNNNNNNNNNNNNNNNNNNTGGTCCGACCACAGAGGACCTTCCCCAGAGGACAACGGAAGGAA
CAACGCTATCAAATCCAAACCTTCCTCTTCGCCTTCGCCCTCCTCCTCCTCCTCTTCCTCCTCGCCGTCCTCAACCTCCG
CCTCCGCCTCCGCCTCCGCAGCAGCAGTTACCCCTACTGTTGTGGCCCCCGCGTCCTTTGCTGATCATGCCTCAGACGCA
ACCTCCACTCCTACGACTCAATCCGACGCCCAGAGACGGAAGGGGATCCCGGGTCCCAAACCTGGGAGCAAAAGAGGTCT
AGGACAAGGCGTGGATCTCAATACCACGCCGAAACCGAGAGGGAAGCCTGGGCCCAAGAAGAAACTCAGATTAGAGGATG
GCTCCATTGACCCCAGCGCTCGCCCCAACCTCAACGGGACAGGCACAGGCAATGCCTCAACTGGCACAGGTGGGCAAGCA
CCAACACCATCACACAAACTCGGGCCCAAAGCGAACCAAGGCGCCATCAATGCGGGACTGCGCGCCCTCGACCGCACAGG
CAAACCTTGTCGCAAATGGGAGCGGAAGACGTTTAACTTAAAGAGCTTTACGGGGGTTGTTTGGCAGGTGCCGACGTGGG
CTGCGCCGCCGAAGGCTGATGCTGCTGTCGCCGTTGATGTTGTTGATGGTGTCAGTATTATGGAGGATGTGCGGCCTACG
GCAACGAGTGGGAAAGGCGCCCAGGGAAAAGAGCAACATGGCAAAAACAAACAGCAGAGTGCCAGCGGTGGCGGGAAAGA
TGCGGGTGGTGCTACTACTACCACCAATATAACTAACGGCACAGGTGCTGCTGCTTCCACTCCCACTTCTGCTCTTGCTC
TTGCCGACAGCAGCGACGCGCCGGCCACTGACGAAGCTGATGGCAAGATGAATCACAGCATCAAGACCACCACCGCTACC
AATGCCATTACGAATGAAGAGATGAAAGGTCTCAATCATATACGCGACGGGGATGGCCAAAAAGTGGAGGGGGAGGCCGA
TGTGACAATGGCCACAACTACAAATACGAATGCTAACTCCGATAACAATCCTAATGGCAACATTGATAGCAGCAATACTG
CTGCGGGTTCGCCTACGGCTGTCTCTGTCGCTGTTGCGTCGTGATATAGGTTGGCGGAACAAATAAAGAGGGAAAAAGCC
AAAAAAATTAAGAAAAACCGATTCGGGCTGAGAAGTTGAAAAATTTAAAAAACCGAAAAATTTTTTCGCTGTTCCTTCCT
CTGTTTGTCCTTCGTCCCGGTCTGTATTTCCATCTGCCTGTCGACAATAGATTTTCTTCTTGCCTTCGTTGGATATCGTT
GTCGTCTCCATTTCTCGCCGTTAAGGAGGGTTGAGGGAGAGGAGAGGGTATTGTTTTCTGATATAGCTCTGATCGCCTTC
CCTCTTCCCCTAGGTGGTTTCGATCCCTACCGCTTGTATCACCTTCATTCCCTGTATTCATAATTTGTCATATTAACGAT
ATGCCCTTCTGGGTTTTGTTTTTGTACAGGTGCAATGGGGTTTCTTATTAGTTTTAATATTTTTTTCTGGGTTCTTTTTC
TCCGTCTTCTCAGCTGTTACACACCACACAGAAATGCAAAAAAAGTATTTGAAGAGAGAGGCTGGCATTCTCCCCCGTTC
ATTTTTGTTTTTGCTAGATAAGAAAGGGTTTTCTTTTCATTCAACTATGTTGTTTTAATTCAGCTTTTAAAGGGTTCTTC
TTCTTTCTCCTCTTTTTTAAACCGAAGCAAGTAAATGCTTGAAGATTATATATATTGTGTGTTTTGTACAGTACCAGTTC
TTTTGCAAGATTTTTTCCCCCGTTTTTCTTTTGTTACATATTTTTTAAGTCTTTGCACGGCGGGAGAAGTGGTGCTGACT
CTTGAAGTAAATTAAAATAACTACAATAACAATAAAAGACTAAAAGGGGAAAGGGGAAAGGGTCGGGGGGAGCAAAAAAG
GATGACTTCCTGCAACTTTGTTCTCTTGCCTCTGGTTAAAATAAAATATATTTACTGAGTTCGTAGTAATGACGGCAAAT
GACAATGATACGCTGCACGGAAACCCCCTTCTCACGCGATGTCTCTTGCGGGTTGAGAGTTGAGAGAAAATTAAGAGCAG
AGCGTTAGGTTGAATGAATTCGGACTGAACGAACGGGCGAAGTGTGTATGTACTACTAGGTAGCATTACTTACTGGCCCC
CAACGCAACCCAAGGCACAGTCGGTCATAGTTGCTTGAGGGTCAAACGAGGGTTCGGGTTGGTTTTTCCCCCGCGCGCCG
GTTGAGGATATGTATGCAACTGTTGGG

>ucsf_hc.01_1.H143.00076
CACGCCGGTTTCTCGTCGTCTCGTCGTGACAATGAAACTCTCAGCCCGCGCCTGGCTGGCAACCCGCGCCCACCTCCTCA
TATTAACTCTGCCCGCCGCCCATCCTCCCTGATTTCTTCCCTTCACCACCACCACCACCACCACCACCATCACCAACGCT
CCTATCACCACCCTCACCACCTTCACCGTTATCGTCCTCACCACCCTCTCTAAACGCCAAACTCTTCCGAGATAGGCAAT
CCACCAGTTTTAGAGCCACCTCGCCTCTTGAGTCTCCTCACCCTCCCCTCGCCGCTACGAGAGAACCCCATCCCTGGAAA
CGATTAATCCTCTCTTTGCCGGAAAAGAATTATTTAGAAGGCAATTACTACGTTAAATTTTGATNNNNNNNNNNNNNNNN
NNNNNNNNNNNNNNNNNNNNNNNNNNNNNNNN

>ucsf_hc.01_1.H143.00077
GACCAGTTATGAGGAAAAGTAACGTCGACATCCGTACCACCCATACTCAATTGTAAGTACCATCGAGGCGTATCCACCCA
TACGGAGGAAAGAAGACAAGGAAACACCAAATTCAGCCAAATTCGCCGCTGTAATATTGCGGTAGGCCATCCATATACGC
ATGTGTCCACAATGGGAACATACTCAGCAGAGAGGGAGATGATCTATATGAATTACATCCCTTCGCTGCTCCGCGGTTTT
CACTTCGCAGATGGAGCCATATCCTCCAGACTGGATATATATATATATATATATTAGCTGATCTATTATTAGAAAAGTAA
CTTCGCAGG

>ucsf_hc.01_1.H143.00078
CTAGATATCATGGATCATTCAACAGCCGGTATTCTGTTCCTTAATTTGTCTAACCTTTGGTCTTGCAGAGCATTCTCCGT
TTCTTATACGTGCCGGTACTAAGAGGCGACATGTACACCATACTTTTGTTGACCCCTTAAATTGCTTCGTTCTTTGCCTG
CGAAATTCTATGTGTTTGTGAGCTTCGACAGTTCATCTTCCGCAAATATGGCCGACGACATTCTTTCCACGGTCCTCTCC
TACGCCGGCTGGGCATTTCTCCCAAGATATGTGACCTCCTTCCTCCAGAACATCTACTACCGCATCACCATTCGCGCCGG
CGACCCTCATCCCTCTCCCTCCAGCCCCCGCTACGCCCGCCACTACCGAAGAATCTACATCGCCGTCATAGCCTCCTACC
TCCTCTACACCCTTTACGAAACATACCACAAACTCCGCGTAGAGGGCGACTTTTACCAACTGCTAGGGGTGCTCCCGACA
TCGAACGATCGCACTATCAAATCACGCTTCCGTCGCCTAGCCGCCCTGCACCACCCGGACAAGCGCCAAAGTCAGCAGTA
CATTCTCAACAGCGATGGTGATGGCTATGAATCGCCCGACGCGCTCTTTGTGCAGCTGAGGCTGGCGCAGGACACGCTGC
TGGATCCCGTCAAGCGATTTGCGTACGATCGGTTTGGGCAGGCGGTGGTGGAAGGGTCGAAGGCGAAGACNNNNNNNN

>ucsf_hc.01_1.H143.00079
TGCACACATACATTCAAACATTCAAGCTGCAAGTCACAACAGCAAGGTGGTATACCGGCATGCGCTATGTCATTGGACGC
AATGGACATCGACTCCGTTCCCGTCTCACCAGAGAGAAAGCGCAAAAATAGAGAAAAGGACGGCCACTCAGCCAAAAAGC
GCAAACATGAAGTGAGCAACTACGCCGCGCAACCGGAGACAGAAGAGTCTTCACCAAAGCCCAAGAAGAAAGAAAAGAAG
GATAGGAAACACAAGAAACATAAGCATCATGATGACTTCGAGCCATCTGCGCCGACGCTACCAGCTTCCCCCAATCCACG
ATCACAAATTACCAAGAAGCACAAACATCAGTCCCCAGCAACCCAGGATGAAGAAGAAGAAGAACCCCCAACAACCTCCA
GAAAACCTCTCACTAAGGCCTCCGCATCACGATTGGAATCCACATACACAGACTCGATGGAATCCTCCCCCTTCCACCTC
ATAACCGCAACGCTCTACGTTCCTCTGTCTCCAATCTCCATCTCCCCAACGCACGCACTCTCCTCCCTACAAGCTGAACA
CCTCTCTCCGCTCCTACTTACCTACTTCCCACCCGTCCGCGGCATCGTGCTCGCCTACTCCAACGCCTCCATATCCTCCA
CTCCTCCCTCGCCATCCTCCCCGTCAACCCCGCACAACCCGGATGAGAGCCCAAAGCCACAACCGTTAACCCTCGCCATG
AGCGCGGGTGAGTACGGCGTCCTTTACGTTTACCTGACAGCCACATTTTTGGTGTTTCGCCCAGAGCGCGGACAGCCGCT
CGAGGGGTGGATAAACGTTCAATCTGACGGCTTCCTTGGCGCCGTGGTGTACAATCTTTTCTCCGTTGGGATTGAGCGGC
GCCGGCTCCCCGCTGACTGGAGATGGGTGGCGCCGGGACAGGAATCGACTACATCAACGTCGGAAGCGGTTTCGCCTAAA
GATCGTGGCGGCAGTGTTGGCGTCGGCGTCGACGACGATGACGATGACGACGACGACGACAAGTCTTCAGACTTCGATTC
TGATAAGGAGAATTTCCGCCCCCTGCCTGCGTCGTCCGCTGCGATGCTTGACCACAGCACCCAGTATCAGAGCAATGGCG
GCTTGGAGCCACCGTTCGAAGCATTCGAGGATGCCTCGGCGGGTTACTTCCAGACACGCTCGGGGCGACGGGTTCGCGGG
ATGGTCCGCTTCCGTGTAAGAGATGTGGATGTCATTCCCGGTGCGGAGCATGATAAGGGTTTTATAAGCATTGAAGGGAC
AATGCTGAGTCCTGAGGAGGAGGCGAAGCTGGTGGAGGAGGAGCGTAAGAGGGCTGGGTTTGCTCCTTCCTCGTCCTCGT
CAGCGGTTGCGGCGGCGGCGGCGGCAGGAGTATCGGGTGGAAGTGGCAATGCTGCACCTCAGCAGGCGGTGATGTCCGGT
GGCCTGGGGACATCAAGTGCTTCTACTGCTACTGCTGCTGTTGAAATCGAGGAAGAACCGGACGCGGAGNNNNNNNNNNN
NNNNNNNNNNNNNNNNNNNNNNNNNNNNNNNNNNNNNNNNNNNNNNNNNNNNNNNNNNNNNNNNNNNNNNNNNNNNNNNN
NNNNNNNNNNNNNNNNNNNNNNNNNNNNNNNNNNNNNNNNNNNNNNNNNNNNNNNNNNNNNNNNNNNNNNNNNNNNNNNN
NNNNNNNNNNNNNNNNNNNNNNNNNNNNNNNNNNNNNNNNNNNNNNNNNTAGATCTGATAGAAGGGAAGGAGAAAGATGT
CGATTTCCTATATTTTCAATTTGCACCATCATTGTTGATGTTGGTCATGTATCTATGTCTTGGGAGAATCTTCCTTGTTT
TTGCATGATCTTGCTTCTCTTTTTCCTCCACCCACTTTTATTTTTGGAAGCATGCTCTGAGAATATAGAGCGGATTACCA
TTTCTTCAGGGATGAGAAAGTCCACAGAACATTTCATTTACGAAGATTTTTATTTCGGATCCTTTTTGTCCTTTGGAATT
CTCAGATATATTCCACTGCCATTCTTGTAAATAGGGGCAGGCGTTTCCTTGCATCATTATGATACATTCCCCCAAAGTTC
AATCTGGGCCTGTCCCATCCCATCCAGTAATCCAGGATAAGTAAACCCCCTTTCCCGAGAAAAAAAAATCAAATTTCAGT
TTCAAAAACACACATGTATACACTTTTTCTCATGCCAAATCTACCTTCAACACATCCACCCCCTCGATCACATCCTTTTT
CCCTAACATCTTCCTTCTCTTCATCAACTCTGCACACTTCATAACAATCGGGTCCATTCCCAGACTCGCAACTGCCACCA
CCGTCTCACCCAGCACATAATACGCCACAAACTTCGCCGCCTCAGGTTCCCCCTTGACAATCAAATCGTCATAGCCATTC
ATCGTATTTCCACAGTAACGCAGCTGCCCACCCAGCGCTGACCAGA

>ucsf_hc.01_1.H143.00080
ACATCGAGAAGGGGAAACTCTTGCTCTTGAAACATGGCGGCCAGATCCATGCGCTCACTGCTAATTGTACGCATTATGGG
CGCGCTGGTAAAGGGCGTGCTTACTCCGGGATGCAAGACTGACTTGTCCATGGCATGGTGCTTGTTTTAATATTACAACT
GGAGACGTGGAAGACGCGCCAGCTTTGAATGCGCTGCATAAATATGAAGTATTTGAGAAGGATGGCGGTGTCTATGTCAA
AGCGGATGAAGCCACCTTCAAGGAAAATGGCAGACTTCCCGTATCTTCCTGCAGTGTTGCGCAACAAGATCAGAAGGTTG
TGATTATCGGAGGCGGAAGCGCAACAATCGGAGCAGTAGAAGTACTCCGCGAGCATGGCTTCAACGGCCAGATCACAATA
ATTTCCAAGGAGGCTAACCTCCCCCTTGACAGAACAAAGCTCTCCAAAGCCCTGATCCCAGACCCAGAGAAGCTCCTCCT
GAGACCTCAAGAGTGGTACACCTCTGTCTCCATCTCCGTGGTCTCGGACGAAGCCACCTCTGTCGATTTCACAAACAAAA
CCATAGCTACCAAATCCGGCAAGTCCATTCCATATACAAAGCTAATCCTCGCTACAGGTGGAACCCCTCGCCATCTGCCA
CTACCCGGCTTCAAAGAGCTGGGGAACATCTTCGTCCTCCGCACCATACAAGACGTGCAGGCCATCCTAGCCGCTGTGGG
TTCTACCAAGAAGAAAGAAATTGTAGTAATCGGCAGCTCCTTCATCGGCATGGAAGTAGGTAACGCGCTCTCCAAAGAGA
ACAATGTAAAAATCATCGGCATTGAATCCGCCCCGCTCGAGCGCATAATGGGTGCGAAAATCGGGCGCATTTTCCAAAAT
AACCTGGAGAAAAACGGCGTTAAGTTCTACATGTCTGCTTCCGTCGACAAAGCGACACCGTCTTCCGCGGATCCGTCAAA
GGTAGGCGCAGTCCACTTCAAGGACGGTACCTCTCTGCCGGCTGATCTCGTCATCCTGGGCGTCGGGGTCAGCCCAGCCA
CTGAATTCCTCCGCGATAACCCCAGCGTAACCCTGGAACGCGACGGGTCCCTCAGGACGGACGAATACTTTGCCGTCGAG
TGCCTGAAGGGAAACAACAGCGACGGCGGCAGCAGCGATGTCTACGCAATCGGCGACATCGCCACATACCCCTATCTCGG
GCCTGGAGCAGGGCAAGGCGGCCATTCGCATGTACGCATCGAGCACTGGGATGTAGCACAAAATGCAGGGAGAAGCGTTG
GGCGTACCATCGCCCACGCCTTCTCGAGTAACAGTTCCGTGCCTCTGAAAGCGAAATCGTTCATTCCGATCTTCTGGTCA
GCGCTGGGTGGGCAGCTGCGTTACTGTGGAAATACGATGAATGGCTATGACGATTTGATTGTCAAGGGGGAACCTGAGGC
GGCGAAGTTTGTGGCGTATTATGTGCTGGGTGAGACGGTGGTGGCAGTTGCGAGTCTGGGAATGGACCCGATTGTTATGA
AGTGTGCAGAGTTGATGAAGAGAAGGAAGATGTTAGGGAAAAAGGATGTGATCGAGGGGGTGGATGTGTTGAAGGTAGAT
TTGGCATGAGAAAAAGTGTATACATGTGTGTTTTTGAAACTGAAATTTGATTTTTTTTTCTCGGGAAAGGGGGTTTACTT
ATCCTGGATTACTGGATGGGATGGGACAGGCCCAGATTGAACTTTGGGGGAATGTATCATAATGATGCAAGGAAACGCCT
GCCCCTATTTACAAGAATGGCAGTGGAATATATCTGAGAATTCCAAAGGACAAAAAGGATCCGAAATAAAAATCTTCGTA
AATGAAATGTTCTGTGGACTTTCTCATCCCTGAAGAAATGGTAATCCGCTCTATATTCTCAGAGCATGCTTCCAAAAATA
AAAGTGG

>ucsf_hc.01_1.H143.00081
GGTAATGGTGCGACTGGAATCAATCACTACATGATTGTTTCCTGCACCTTCGTTATCCTGGCTCTAGATCAGATCGCCAC
TTTACTGGCTCGCTTACCCTGGTGCCAGACTGCCTGACGCCTGCTATATCCCTTTCACAAAAAGTAACTTCCACATGCAA
GATCCAACTAGCTAAGGCTGCCGAAATACGGGGAGAAGAAAAAGAAATTGATCGGCTCCATATCCTACCATTGCCCCGAC
ACCTTTCCACGTCCTAAACCCAAAACACACCGCCATGCGTCTCCACCTCGTTATACAGCGGCACGGTCTCCCCACCACCC
GTGTCCTCTGGACGACATCCTCGCCCAGCTCTGGTTCTTCCAAAGGCAATTCCGCTGTCTTGTCCTTCGCGACTGTGTCA
TCTTCTACTCTTACGTCAACGCGCGCGCCAAATTCTGGCTTTGGAGCTGGCGCCTCCGCCGCGGCTTCGGGAAGCGGGGG
GTTGACCATTGCGCAATTGCTGGAAGATGTGAATGAGGTTATTCCGCTTGAGACACACGTTGAGGATGGTATTGGGGGTA
GTGATGGTATTGGTGATGCGGGACAATGGGGCCTGGAAGATTATGCAGTAGAAGTTATGGGGTTTGAGTGCTTACATTTC
ATGGAGGTTGATGGGCTGCTGAGAGATGGAGATGAGGTTGTAATACGTGCACTACAACTTAGCGATCTTATGGCCAGGAG
ACTCACGGGCCGGCATCAGATTACTATCGATGGGAAACACCTAATCGATGGTGTTCCATTTGGGAAACCTTACATTCAAA
AAGCCACGTCATCAAGGCCGCCTATTACAATCCCACCACGGAAGAAAAGGCGTTTGAACTTTGGTGGCTGGCGGATCGAT
GACGCTCTTGCAGGAGACTATAACGATGAAGATGAATATGATGAAGAGAACGACCCAGAGTGGAAAGAAGAGGTGGACGG
AGCTGGGAAAGAGCTTGTGGTTGCGGCCAGGGATGTAGACCACAGTGATGATGATGACGATGAATATGAATATCAGAGCG
AGAGCGATGAATCTGCTGTAACCCCGTCTGAGGAAGCAATAATGGCCTATGAGCGACGAACTGAGGAGCAGCCTGGAGCG
AAAGCGACCGGCTCATTGCCGTCCACACGTGGGTCGAAAAAACAAGCGACCAAGCGACAGAAGCGAGAAGCACAAGCGAA
CCTTGGTGTTGTGGAACGTAAAGTCCACGGGATCTTGCATCGAAAAGGCCAGACAGGCTCCACATCTTCACAAAAGCAAA
GTGCTAGTGTAAGCTTCGAGGATCAACAGAACGTTGATTCCGAGGGATCAAAAGCCTCCGATGCGGAATCGGTTAGCGAT
GGTGTTTCTGTTTCTAGTACTGATCAGTCAAGCGACGAGAATGAAACAAGCTCCATTTCTTCTAGCGACTCCAGCTCGAG
CGAAGCGTCGTCCGAAGCCTCTTCAAATTCAAGTGGCAATTCATCAACTTCAGGATCTGAAGCTATCAAATCCCCTACTT
TCAGTGCCAAACGGCAAACGACAACTTCTTTAACGGAAACTGATACGAAGACCACCATAGCCGCTCCCCGGGTAATTGAT
CATCCTCCCGGTACTGGCTCTCGGAAGACGAAAAACACCAATAGGAGAAATAAGTTACGGAGAAAACTCGAAAAATTGAA
GGAGCTCGGAATACTTCATAAAGATGCTAATTTCGACGATCTGCGCAAGTGGTGCGAGGCTAATCCAGGCCCGTTTCCGG
AGGTATTGGGTGAAGCGACCCCAGGAACTCAAACAAAAGTCGTTGATGAGCAAGCAGAATTCGAGCGGAAGCGTGAACAG
CTGTTGCGTGATATTTCAAACGGAGTACATGGGAGCCCACGGCTTACCAGGAACACTAATACATTTAGTCCTCCGGAATC
TTTGTCAACCACACCTATAAATGGGGCCAATGGAGCTCCAAGCAAAACTGGAAAATCATCGAAGAGAAAATCGATATCAG
ATGTTCCCAGCTCTCAGCAACTTGTATTTGATTCGCTGGGTTTGAAGCGTCCCAAGACTAAGGAAAATGAAGGGGCGTTA
CCAGAGAAGCTCACTCCAAAAGAATTGCCGTGGGTTGAAGACGTCGATGAACCTACGGAGACGAAGATCGATATAATTGA
AAACTGGCAAGATCGACTCATTCTCCAAGCTACGGAATGTCTTTATGACGATGTAAAGTTATCTGCACCGCCGTTCCCTT
TCGTTCAACGATGGGATAAGGATGCCCAGGCCAAAATCCGCGAACTTAAAGGGAGTCAACAAGTTAGTGGCAAGAAGCGG
AAGCGTAAATCTCGAAATCACTGGGTAGAAGACTATCATGACGATTGTTGCAACGGAGAAGCCAGCTTTTCAAACGAAAA
TCATCTAGATTATGGAGGTGATGGGGCTGGTGAACATCCAGCAACCCCAGCTAAGTCGCTTAACAGAGCTGCCCCTGGTC
CGCAAATCCAGGATGCTACTGGTATGGAGGCCGCTCCTCCGGAAAGGGGTGCGTCCACCGATGATCATCCAAGTTTACCA
GACGATGTATCAACGTTGAAAGATGCACAAGGCGCTGATATGAAGCCTGGAACAATCATCGCTTTTAAGCAATTGGACAT
GTCTAAAGCTACAAACTGGCAACCATTGGTGTCAGAATATCGCACTGCCGTGGTCGAAAGTGTTGTGGATGGGACTTTGA
CAATGCGACTTGCGCGACAACATAGAGAGCAACCCCCGCAAAGCCATGACGATAACGACAATGGAGTGGCACAGTACACC
AAGTTTGAGATGCCTGGTTATGATGAATGGAAAGGCGAAGATGATGGATTTAGGGAAATGAAATTTGAAGAGCTCATAGA
ACCGAAATTGCTGTCCGCGGGGTCTGGGGATAGTCTGGTGGAGGTGGCGGAGGAGACACAGAACCCATCTGTTGGTATAA
ATTCTCCTTTAATGTTAATGCGCCTGCCAACTTACCCGATACCTGAACCAGTTTCACTGAACTTCCCCCCCTCGATTCCT
GAAGTCGTCACCGTTTCCTCCCCGACGCGACACAAAATTTCAACAATGATTCGAGAGGCTGGGTTCCGATCAGGATTCGA
CTCGGACTTTCTCCCTCCTGAAGCTCCTGAAGATGCATTCTTCGACGCCCAAAGTTCTAGGACAAACAATGGATTTGATG
GAGTGGCCACGCCAATAGTTAAATCCCCTATTTTTGCTGGCTTTACCTCAAGCCCACCACTAAGTCCCTCAAGACATTGT
CACCGAAACGACTCACTTGTGTCTAAGTCTTCAGGAAACTGCTCTCCACTAGATGTGCCTGGAAAGAGAATCATCGCGGA
GGTGCTCAGTTCCTTTTCATGTATACAAGATGTTATGACCGATGCCTTTGCATTCAAGCCGGAGCCCGAGCATCAGAAAT
CGCCGGCATTATTATCGGGCGATCAACCTCAGACTCTGGAGTCCGGCTATCTGCTCGTCCAGGATTCCATACCGTCGACC
AAGGACCAAGCAACCACCGCACAGCTTGACCCTCCAATTGATGAGACACACATTGAAACCGATTTAGACCCTGGAACGAA
ATCAGCCGATGATGTTCCAATTGATGACTGTGCGCAGCATGTTCAGCCGATGGCCCTTCTGTCTGCGGACATTTACCACT
CCTCATTTGCATCACTTAAGCTGGATCGGATGACTCTGGATCATGATGACTCCCAGTTTTCAGTTCTTGCTTCCGCTGTA
GAAGACAGCCAGCCAGCTGAACACCGCCCGGATTCAAGTGGTGAATCTGTAATCACTAATCCCTTCTACGAACCCGATAA
GGGTTTTCCAACTGTATCACCACCCATGGCGCGATTCGTCTCCACTGCCCCACCCCGCACAACAACAGCGGCAGAGAATT
CCCCGCCCAGGCCTGCAGTTAGAAAAAACAACCGCAAAGCCCTCTCATCGCCACACCAGCTATCATCTTCACCCCATCAG
AAACCCCAGTGCTACGACGAGCGGTCAGATCTTCCAGCTATTGCCGAGGCTGATAAGGAGTCGACGCAGCATTCCAAATA
TATCCCCAAGCGAGGAATGTCACAAGAGAGCTGTAGTTCTATTGTAGATTNNNNNNNNNNNNNNNNNNNNNNNNNNNNNN
NNNNNNNNNNNNN

>ucsf_hc.01_1.H143.00082
CCTTTTGTGCGTCTCTGCATCATTCTCTGAAAATCCAGGGATACTTCATACCTACTTGCCTTGAGCAAATAACACTCGCT
TCTGGATTCCGTCTGAGTTTTGATTTGACCTTCCCATCGTTTGTTACTTATTTCTCACCTCCAATGTACTCACCCCACGT
CTAGCTCTCCTCTGCTGGAAAATCGTTTTACGCATGAATCTCGCTCGGAATAAGCCAATTATTCGCAATGTCTGTTCGAA
TCCATCTTGACAGACCGCATGCCCACTTCACGAACTTAGACTTCATCACAGGGAGAGTCATCCTTGTACTAGCTACCGAT
ACTCCCATATCGAGTGTTGTTGTAAAACTTGAAGGCGAGAGCAGGACCCGGCTTGCGGCTCCGAAATATCCCAATAGTGA
CCGCAATGAGAAGAAGAGGACGGAGGTGGAATCACACAAACTCCTATACAAAGTCCTTACCTTATTTCCGGCCGAGGATG
CGGCTGAGCTCGTCGGAAATAACATGTACTATACCCTTCCGCCCGGCCGTCATGAATATCCCTTTCGGTTCAAATTTCCC
TTCAACAATGACTGCAGTCAACATATGAGCACAAATCTCAACATGGGCGCGATAAGACTAGAGGTTGCACGCGATACGAA
TAGACACGTCCGAAAAGCGCTTCCACCGTCACTGACGGGATTTCCGGGCGAGGCGGAGATTAGATATTATGTGAAGGCGA
CGGTTGGGCGGCCACAATTTTACAAGGAGAACTACAGAGGGTTCGCGGACTTCAAATTCCTGCCAATCGAACCTCCCAAG
GCAACAGAATCCGGTGCGGAGTCGTACGCTAGACGTCAGCAACAATTTTCAAAAGCAGGCAACATACAGAGAAAGAAGGG
TCTTTTCGGAAAATCTAGTCCACCGGCTTTGATCGATCTCGAGGATGAACCTCCCAGATTTTCAGTCGATGCCAGATTAC
CTAGTCCTCCAATCATCACTTGCAACGAACCACTTCCCTTACGAATACTAGTAAAAAAACTCAACGAGAGCCCAGACACG
ATCTTCTTGCAGATGCTGCAGGTCGAATTAATCGCATATACGCACATCCGGGCCCACGATCTTGCCCGATCTGAAAGCGG
GAGCTGGGTTATTGTCAGTCACAGTAATATGAACATGCCACTTGGGGATGGGAGTGCCCCCGCTGGGAAAGAGTGGAAAA
TAGATTCCAGCATGTGGGATCGTATCCCATTACCCAGCTCTGTGGCACCGTCCTTCGATACCTGCAATATATCACGGACG
TACGATTTGGATATACGAGTCGGGTTAACACATGGATCTTCCGGTGTAATGAAGCCCGAGCTCATCGTCCTTCCACTCCG
GATGGCCGTTCAAGTCTACTCTGGAATAGCCCCTTCCCAAGCTCTCTTAGATGCCATCCGGCGGACACCTAGTAAGGCTA
GCAAGGCATCTGATGATCCGCCTCCCCAGCCTCCTCGGCCCGAAGTTGCCCCGACAGTTCCCCCTGTGCAGGACGAGTAC
GACGATGCTCCTCCAAGTTATGAAGACGCCATGGCAGATGCTCTTGGGCCAGTGGACGGCCCGCGGCGCGAGTATAACCC
CCCAGAGCCAGGATCATGGGCAGGGGCTGATAATAAGGGTTCAGCGAAAAATCATAAAGACGACGAGCGGCTCTTCCCCA
ATAGCGACCCGCGGAATGCATCAACGGAGTCTTTCTTCGATAGCTATCATGCGAATGCGACTTCTCTGGATGGACATGGT
GCTAACCGGCTGGCGCAATCGACATCAGCTGGGCAAGTTCAACAAACACAAGTTGTCTGGGAAACTCCATCCCCGGCGCA
ACAACTACTACAGCTACCAAAGCCACCACAGTCACCACAGTCACCACAGTCACCACAATCACCACAGTCACCACAAGCAC
CACAGTCGCCACAAGCACGACAGGAGCAACCACAACGAAGACCAATGCCGTTCATGGGAGTTCCCAGTAGAAAACCCGTA
CCTGGGGCGGAAAAACACTGAAGACTCGGGAATAACCCCTGGGAATGCCTGAGTCCTTATCCCACAGAATATAGTGGGAC
CATCTGTCATCTGGTGGATGCGAGCGGCTAGATAGAATATAGCATTTGGGTGCGGTCATGTCATCGTCTCCATCAAATGT
TTCATTCCCTTTATTTCCACAACCGCCTTTCCTTTGGTTTTTCTACCCATAGTATATTTTTCTGTTTGGATAACGACATG
TCATGACAGCGAGAGCTCAGGGGCTCGTATAACGAAAGCGTTTTTTTATTTTATTTTATTTTATTTCTTCTTTCCTCGCC
TCCACTCATTGGATTTCTTAGGGAGAATGGAACATACTACTGGTTTTTTTTTTTTAAGAAAGAATGTGAGGATAATGACA
ACTTTGACCGGAATTACAAATTTATTACCACCTTGGATTTCAATAG

>ucsf_hc.01_1.H143.00083
CAGCCCTTTGGTGGATGCCCAAAGCAGTGTCTCCATGTCAACAGACAAACAATGTTCGGGCACTCGCTGCCTTTCGAACT
CGGCAATTCAGCTCCACATCGACATATGCGTCCAAGCTCCATCTGCGGGATCCTTTCTTGGAGAATTTGGAGCCCTTGAT
TGAGGGCCGATACTCGGCTCTTCGAGATACATACCGTCAGTAACGCATAAAGACAAAGAAGTCGAATGTCAAATTATCAA
CAGAGCACTTGTGATTAGATTGAGTTTACCTAACTTGAGTTCCGAGGTGATATTCTCTACAGTCAAGCCAAAACACCCGA
TAGTGCTGGCGCATGGTCTGTTAGGATTCGACGAGTTGAGACTGGGCGGGAAATATCTTCCGCCAATACAGTATTGGCGG
GGTATCAAGAAGGCGTTCTCCCAGCAGGGAATTGATGTTATTACGGTTCCTGTCTTGCCTTTAGGGTCCATTGAGCAACG
AGCCAAAGCGCTTTCGAGTGGGATTGAGGCTCAGATTCAGGGCGAGGCAGTGAATATTATTGCACACAGCATGGGGTAGG
CGCTTTTTGAATTATTCACCTATATTGTACACAGGATTGAAATAGCTGTTCTGATAGCGGAATCAGGGGACTGGACTCCC
GCTATATGATTAGCAAGCTTCGCTCTATGAGGTTCCGCGTTTTATCATTGACTACGATTTCAACCCCTCATCGAGGGAGT
GCATTTGCAGATTATGTCTTTGGGCAGCTTGGAGAGAAACGAGTCACAGTTATATATAGCGTCCTCGCACGGTTAAACAT
CGAATCGGGGGCATTCATGCAACTCACTCGAAAGTATATGCAGGAAGAATTCAATCCGAATATTCCGGACTGTGACGATG
TGAGGTACTTTTCGTACGGGGCATCATTAACCCCTAGTATATGGTCTTTGTTTCGCCAGTCACATCGGATAATCGAGCAG
GAAGAAGGTCCGAATGACGGGTTGGTTAGCGTTCGAAGCAGCAAATGGGGAGGCCAAGGAGGTTATAAAGGCACCCTCAT
CGACGTTAGTCATTTTGACTTGATCAACTGGACCAACCGTTTCCAGTGGCTCGTCTCTGACTTAAGCGGGGACAGGAGGA
AGTGGGTATTATAAAAACACCTGCGATATTTCATGTTAAGCAAGGCCATCTCTTGGTGACATACTAATGTCCTTTTTGGG
GACCACAGATTTAATGCTCTCGCCCTATATCTGGATATTGCTGATATGCTTGCAAAACAAGGGCTATAAACCCCCGCTCG
AGTTATATATGTCTAACTTTGACCTGGCACCTGAATCAACCCACACGACTTTGTCCTCGAAACATGTATTCCAGTTCTAG
ACGGTATAGATTTTTATAGGCAAGCCGCACTATAGGCTTGTTTTGGTTAGTGAATAATAGATAGCAAAGGTTTGCTTTTG
TTTTTCTTCCCTTGAAGATTCAATCATTCAAAATATCCAGAATTTCTAGGGCATTATGTACTGTGCATACGTTCCCTTCA
GGAGGCGATGTGTGGAGGAGGCTAAGGCGGCCAGCTGTTACAGGAGTACACAGCTACCAACCAACTACATATCGTAGCTC
AGGATCCCGTAACAGGGAATGTGGAGTATCTCATCATTCGGGG

>ucsf_hc.01_1.H143.00084
AGAAAGGATCCCGCAGATGGAGCTTGGACGCATATGTCGATGTGGAGCTGAATTGCCGAGTTCGAAAGGCAGCGAGTGCC
CGAACATTGTTTGTCTGTTGACATGGAGACACTGCTTTGGGCATCCACCAAAGGGCTGGGTTTCTGACCGCATACCTCAT
TCTGAAATGACGCCATCACTGTAGGTGTGCTAAATATATCCCTTAGATGCAAAACCCTGGATAGCGAAACCGAATTTGAT
TATTTCTACCCGTCCAACGTGTGCAAAATTAGGAAATG

>ucsf_hc.01_1.H143.00085
GTTACTGCATCCAACAACCAATTTTACTTGGTGTCGACGCTGATCTTAGAGGATTTTTTTTTTCCGAAAAGAGATTGAAG
ATGTCTGCCCAGAACTCCGCAGGTATCCAGACCTTGCTTGACGCAGAAAGAGAGGCACAGAAAATCGTCCAGAACGCCCG
AGAATACCGTACAAAGCGGATAAAGGACGCCCGAACCGAAGCTCAAAATGAAATCGAAGAATACCGACAAAAAAAGGAAG
AGGAGTTCAAAAAATTTGAGGCTGAGCACTCGAGTGGCAACAAGGTAGCCGAAGACGAAGCCAACAAAGAAGCTGAGGTG
AAAGTCCAAGAGATAAAAAATATTGGCAAGAAAAAGGGCGGCCAAGTCATTGGGGATCTCATTCACGCTGTTACCGACGT
TAATCCGCAAGTGCCACAAAAGCTTGCGGGGAATTCCTGAATTATTTACTTGATAACGAGCACGTTTGGTGAGGGATTGA
ATGTATGAGCAGCATGGGAAATGCTAATTGGACCAGGGCGTAATGATTTTTCTTCTTCTGTTTATGTTGCTTTCTGTTTC
CTTTTCTCTTTCCTTTTTATGAATGATCCGTGAAAGGAATACACCCTTTTCCTGGGAAGGTGGTATTGTCTAATGTTTTA
TCATAGATATTAATAATATCACTTCATTGAACTCACACA

>ucsf_hc.01_1.H143.00086
AAATTACTCGAAATAGACCGGAGGACACTTTATTTCTTCCAAACCACCCCAAGCATATTACGCAAGAAAAGGTCGAGGAG
GGACATGTCGCGCGCTTCAAAATTTACCTTGGTCGGCACTTCGCTAATGACTGCTGGCATTGTCTACTTTGTCCACTGGA
CGCAGGAAGCTGACAAGGCTGCCATGCATGCCGGTGTGCAACGAGATTTGGAGAACCAGCGGATCAAACGAGAGCGACAA
GCGGACTTTGAGATGCAACGGGCACTGGAAGCTGAGTACCGCAAAATCCAAACCGTGTCAGATAACCGAAATGGGGAGAG
AATAGACGGTACAACCGGGATGGGCGTCAGTCAGAGCACATCATAATCGGACGATTTGCTTCAAACTCCGCTTCCCGCCT
TGCCAGGACGAGCCATTCGAAGCGGGAAAGCGTACCCACAGCCATTTTGGGTTCCATTCAATTTATTTCCGTTTCGAAAG
GGAAATAAACAGTTGCCTCTGGCGCAACGATGGCGTCAATGTGGTGAGAAGGGCCATACGGATGCGAGGTGCAATTTAGA
TCATGCTATTATCCTTCATCCAACACTGGAAGAGAAGGTCTCTGAGCCGAATGGCTTTTCGACCACGGAACGGTGGCCAA
TGCTTCTTTGGTGTCACTTGTACTATATAGTATACACGATAGAATCCGGTTTGGGGCGGCGTTAAACGGATCATTTTAAC
AAACTTGTATGATATGCATTATATACCAGAATCAACTGTCTTCACTCATAGTTACATTAGTATGAGATATTTGCTAGATT
TTCTGGATCTCAAAGTGGGAATTTGGGACGGTGAATATATCAATAGTTTGTCAGAGCTTAAAGACATGGAAGAGTTGTAG
CATAACAAGAACCCAACTTTAAACTGAGGGATG

>ucsf_hc.01_1.H143.00087
CCCACCCGACCCTCCAAACACGCTGTTTTATTCTAAGAATAGCCAGGCAGAAAAAAGACGTCCCAGCGCACTCATTAATG
AAACACATTCTCCTTTTCACCAGTTCGAAGTTAAACATTTTATTTATTCGCGTCTCGGCCGGCTTTGTGTTGTTGTGGCA
GAGCTGGAGCAATACATGTACAGCGCTCTACGGGGCGCCGAAAAATGGTCTACTTCCTTGGACTGATTACATAGCCTCTC
TTAATGGACCACATATTTCCATCACTGCATGACGCAGGTCCGCTAAGAACGTCCCCGCGCCTCCATCATTCGACCGCGCT
GAAATGCTGTTGTGGGAGTTCACAATGTGCCTATCTCCAGCATAGTACTGCTGTGCTGGCGGACCTGGAAAAGGACGTTG
AAACTGCTGCTCAGCTGGGCCAAGCATTATTACAGCGCCATGAGTCTTACATGACAGATGCAGAACGGGATCGAGGAAAG
CTGATATTAGAAATGGAACTTCTTGAGCGGGACAAGTGCCGGGCCCAAACCGAAAATGCGCGGATCGTTCAAGAAAACCG
TGAGCTCTTGGGACAGCTGGAGGACATGAACAATTTGGTCGTGGAATCGGATGCTCAAATCAAGACTCTCACGGATACCC
TCGAGAGTACGCAGCTCCAGGTTAAACGACTGTCGATTTCAGCGTCGCGGGTAGCCCAACTCGAGTCGCAGATTGTCGCG
ATGGAGAGAGAACAGGAGGAGCTTCAGGCAAAATTTATTGTTACAAAAGAAGATGAGAAGTCAGCTGTCCAACGATGGAG
GCAAGCTGAATGTAATTTGCGCAATCTTCAGGATCAACTCGAGAGGATAGAGAAGGAGACGAGGGAGGAACAGGAAAAGC
ACGTGGAGTTACTTGCACGCATGGAGCGGAGGAGGAATGTTGAACGAGAATTGGATAGCGCTGCAGGTCGACTTAAAGGT
GCGGCGGCGGCCTCCTCCCTCGGCCAGAATAAACCAGGGGTGGTTAGCAACTTCGTGCGCGACATTTTACAAGATAATGC
AAACCTTCAAATGGGCATCGTCGAGCTCAGGGAAATGCTTCAGAACTCAAATGAGGAGGTGCAGAACCTGCGGGAACAAG
TCCTCCTCCATCAACCACTAACCCCCGAGCCGAATGAACCACAGCCCCGACAGAGGGGACTCCCGCTTAGTGTCGAACTG
GATGCTAAGTACTCGCCAGTGGCCTCCCAGGAGTTCCACGTCCATCACCATTACCACTCGCCTGTACCTACTGTTTCCCA
GCGAAAGGAAAAGGTACAGCTCCCTATACATCGCCGTCAGAGGAGAAAGAGACCCATGATATCATCTCCGCTTCTCGAGT
CCCCGTCTCGCTTTTCCTCGCGGATGTCACCAGTCTCACCTCGTCCACACGCTTCCAATTCCTCCACGTCGACCATTCTC
TCCCAAACTTCAGTCTCCATTCCTCCATCCTCGAACAACCGCAATTGGTCGACCCCACCCTTCGCTTACGCAGTAGCAGG
ATCAATGTCGTCGTCAATGCCGAGCTCTCCGCAGTCTGCGTATAGAACCTCGTCAATTTTCGATCGCGTAGACCATGGCT
TTGAGTCCTCTCGCCCTACCAGCCCGGAGAGCATTGGGTTTGCATCCCCATCCGTTAGGCCATACAATCATCGCAAAGGA
TCCTTCGATGTGCCCTTCCGATCGATATCTGGCCCACCTGAGGTACAAGATACGTCTGTAGCTCCTCCAGGTGACAAAGT
TCAAGGGCTAGGTGGTAATTTTTCTGCGGATGAGAGTTCACCTTATTTCGAAGCTCCTATCCTGGAAGAGTCAGAAGCTT
CGGCTCAAGAAGTCACCAATGAAGATGCAACCCAATCCCAACTATCAACTTGCCCAGCTGAACCCGAACATGAACATGAA
CCTGAGCCTGAACTCTCGCCACAATTACGGTATCGCACAATAAAACGTGCGTCCTCTCATGACAGTCTCCTCTCCATTTC
AGGGATGGATATCCATACGCTTCGCTCCCGGCCATCACAAATGCTCAGCCCTTATGCAGCATTTCCTATCAGAACACCCA
GCCGTATCACATCCGCTGGGACGGATGTATCCTTCACTCCTCCCATCATTTCACGAACGAACATCATCGTCCCTACTGTA
TCCCTTAGCAATGGGGACAAAGGCTCCGACTCACGCTCCCTACTGTCCTTGGTCGCCGCTGCAGCTGCGGCAGACCCAAA
CGCAACCCCAACAGGCTCCCTGCCGAACAACACCTCTCCTATTCACCATCCAGATGATATCTTCGCATCTCGTCAGGCAA
CCAGTTTCAGCAAGAAGATTGGTGGGTGGGTTTTTGGCAGATGGGGGATGACTCCAATAGCATCAACTGCAGATTCGCAT
TCACCCAGATCCTCGCGTCGTTCGTCTTTGGCATCCTCTTCTCGTCCACCAAGGCCGCCATCCATCTCCGCTGTGTCATC
TGTATCCACTTCTGTATCCGCTTCATTTGGCTTTTCTTCAACGACTGCGTCAACGACCATGACCAGACCAACCGGGGTGA
ACCAAAAGGGTCCTATCCCGGGGCTCCGTCCTCCCGCAAAGGCGCCTACGGCTATACAGCCCCAGGGAATTGATGAGGAG
CTACTGCAGGCAACCTTACTCGAGTAACCTTAACTTTGGATGCCCAACTATCACCTACATTCCTTTGCCACGTCCTTGGT
CATTTCTGATCGTTTCCCATACTTGCATTTGATACCCAATATGTATGTTTCTTTCGTTATCCTTTCTTCTGATATATCAT
TTCATTCAATTCTTTATATAAAGCTTCATCTGATACACAGCTGTTTCGTTCCACTCTTTTCCATCGCACGAGCTACAGTA
ACACGCTCCCTATATATTAGAGATTTTCCTATGTATTAACGAACATTGAATCTAATGTATTTCTTGCTCTCTTTCATGTT
GACTATAGTGTCTGGGCAATGTTTTTTTTCTCTCCAATTTCGATTTTCTTCCTCTCGGACAGATTCTTTGGTTTTAATCA
ACGGCAGCTTCCTATGCACTGGAGACACTAGCTCCGTTATTCCATATTCATTCTCCCTTGTTTTGTCTATTTTTCTAATA
TATAACATAGCGCAACCCATAATATCATCCTCATGCATATAATATATTACACAATTACATTTTATTTCCTTCTCTCCTCC
TCCCCCCTCCCCCCTCCCCCCCGA

>ucsf_hc.01_1.H143.00088
GCACAGCATTGCACAGCCAACCCCTTGTGTCCGCCTGTCGGCCCGAACCTAGCCATGTATCTATGCGTATGTAGGTACCC
TTGTCACTATTGATTTGAGTGGCTGGAGCTTTAGCCAAAACCCATTGCCGTTGTGGACGGTACATGTATCACGAAACCTA
CGCAGTACACGCATGTAGATACAGTCTGCCAAACTAACCTTCCCGAGCTCTCATACATACATACATAACTATATTATACA
CCGTTATATCTTCTATGTTACACGCATGGATATAAGATAGCTCTCAATTTGGACAGTTAGGGTTTGACTGGCTGACGACG
CATGTATATCAGTTGTTAGTTGTGTGGACATGCATACGCAGGGAATAGAGCACATACAGATTGATCTGTGTAACAGTTG

>ucsf_hc.01_1.H143.00089
CACCAACACTGACAGTTACGCAGCGCGCAATAATTATCATAATGATGCAGCCTCTCATTGAAAGCCAAATGGATTTACTT
GTGTCTCAGTATCTCCAGCTGCTTGAACCACAATACCTCTGTTTCCCGCCAAATAATGCTCTTCTCAGACCCGCTGTTCA
GCAGCTGATCTACCAGAGAATGTTCGATGAAACACTGGTTTGGCCTATCCCTCCACCAGGCTATCGTATCCGGGTCCTAA
AAATGCTTATATCTAAGCTGGAGAAGTCAATTTCTAACACTGACGAGGATGAGGTCTTAGATGATCTCATGAGGAGCTAT
AGTGATCTCATCAGTTGCCCACGATTGCCCCCTTTTGAAGAAGCGCAGAAGTTGTCTTACATTCGCTACACAGCCCCCAA
AGCTTCATGCGGACGCCGTAATGATCAATTCGTCATAACGTTAGAAAACCGCAATCTCATACTTGCTTCGAGAACTACCG
GATTCCGCACATGGGAAGCGGCCTTGCATCTTGGCACTTACCTTACAACCCCGGAAGGCAGGTCGCTAATTGAAGAGAAG
AATGTCGTTGAGCTCGGGAGTGGTACGGGGCTTCTTTCCATGTATTGTTTGAAATGTCTTGGTGCCCGGAGAGTGACGGC
TACGGACAGAGACCCTGCATTGATATCTAGCATCAAGGACTGTGCAATCCGGAACGATCTTTCTCGCAGTAGAATCGATG
CAGAGATATGGGAATGGGGAACCCCATTACAACCTAACCAGCCTCCCTCGTCAAAAGAACCGTACCAATCATTTGATGTT
GCACTTGGAGCTGATCTGGTATGCATGCGACACTCTCAAGTCATTTTCCCAATATCGTCGTTAGTGGCTGATGAAGATGG
CGACGCATTTGCGCCGTGACTTCTATAAATGCGCAGATATATGACATGGACCTTGTACCCCTTTTATTATCAACGTTACG
AGAATTATTTGACAAGCACGGAATCAAAGTGTTCATTATATCTGCCGCACTTCGAAACCCGGAAACATTTAATGATTTTC
TTAAAAAATGCGCCAGAATGGAGCGGTTTAAACTCTCATCGGGTAGATTTTGAATCTCCACCCTTAGGATCCCCAGGATG
GATTTTTCCACAAAACTGACGTTCCCATCCGGACGTACAGGATCTCAGCCCCCTTACTTCCTTGAGAATGTTCCATACTC
TATGAAGTCTTCTGTCCGATTATAGTTTGCGTTTGATATACCTAGATTTACCCCCGCTCTATGTCCATGGATCAAATAAG
TTTCTGTGGACATGACAGTGAATTAATCCTTGGTCGTACCATCTATTCTCCCTTTTCGTATTCCTATTTTCTCTCGGAGA
AGAAATATTAGACTATGTCTCGCGGGGGCATTTCGCAAAAACGACGGAGCTACTTATATCCGTATCTCGTGTCGGAGGTT
ACTAGAAGCGGAAGCAATAGAAGCAGACAAGAATATTTTAGAATCACAAATCAAAGAAACACAATTTCCCTCTCTCCCGC
CTGCCGGAAAGGCACGACAACCATCTTTTACCTATGTCCTTCAGCTAAAGGACAATGGAGACAGGCATGCATGCGTACAA
CTTAATATGCAAAACATACCTGCATATCCACCTGCCCGCAAGCCCTACCTCATGCAGCCAAACAATCCCATTATATTCGT
CAGTGCTAGCCTCACATCGCGTCGTGCTTTCAACTCCTTTCTTGTTTTTTCATCCCTCCAGAGCCCATCATATTTCGAAA
CATGTTGCTCCAGCAAGAACACACATTATACATATGTACGCATGTATGTATTGTTCTATACATACATGCATTGACAACTA
ATCCTCAT

>ucsf_hc.01_1.H143.00090
AAACGCTCAACTTCTTTGACGACAGCGACAACTGACAAACCCCAGCAGCCGACAATCTCCCCCCTTCGTCGAAGCAGACT
TTTCGAACTGCCGGTGGCTCCCTTCTTGAAATTCTGCAACCATGGCTGAACCTGCGGTGACTCTGCGGACGCGCAAGTTC
ATCCGGAACCCGCTTTTGGGTAGAAAGCAGATGGTTGTTGATATCCTCCACCCCAACCGTGCCAACATCTCCAAGGATGA
GCTCCGTGGGAAACTCTCAGAACTTTACAAGTCCAAAAAGGACCAAGTCTCCGTATTCGGTCTCCGCACGCACTATGGTG
GTGGTAAAACCACCGGTTTCGCTCTCATCTACGACTCGACCGAAGCCCTGAAGAAATTTGAACCCCGTTACCGCCTCGTC
CGCATCGGAGCTGCGGAGAAGATTGAGAAAGCCAGCAGGCAGCAACGCAAACAAAGGAAAAACCGGTCAAAGAAGTTCCG
GGGCACAGAAAAGACCAAGGGACCAAAGAAGGACAAGAAGGGTAAATAGAGGAGGAATCCGTGTTTCTTTGCTTATTTGG
TTTTTACGGTGCTCGGCGGAGATATCACGACATGGGATTTTGATTTAAGGACCCCAAAATGCGCTGGATGAAATTTTTTT
CTTTATCTACCTACATCAATGATGTACTTTAACCGAAAATCAAGCCATTTCGTGAAATAACGCCTTTTCACTCATATTTA
TTGCCTCACTCCGCTACAATTTTGCAGACGGTACATGGACAACCCTTTTTCTCATTTATACGATAATCTATCAAAATTTG
GTGGCGATAATGACGGGCTGATCCCCAACCAGCAACAAGGGGACAACAGGCCAACTTTGTTCCACACTAACGAAGTAATG
AAAAGGCACTCCACCAAGTACTCCAATCACCGCACGCCATATATTGTCTCAAATATCTTTTGATACCCGAAAAATCGGTA
CCAGCCATTGG

>ucsf_hc.01_1.H143.00091
CGCCAGAGACTTCGCTTCCTTCCTATGGAACTAGCCCAGGGTTGAATGCCAGATCCTCAAGCCATTCGGCATTGGAGGGT
TTGTCGTCAAGCAGCCAGCAGAACACGATGAGGACAACGACGACGCCATCTACCATGGCCAACAGTGCAAATTCGCCAAG
TACTAGCAAGCCCTTGATAGGACCCACTGATATGGGATTCGGGTACGTCCTATCCAGCAATCCCCCAGCCACAACAATGC
CTTCAACAACATTCTCGGGAACGGAGTCAGTGGCGGGTTTCAGCCCTCCTACAGAGAATACGCTGAGCGGTCCATCCCAC
CGGGGCGGTGAGCTCCGACAGCGAACCAGCTGCGGAGCGCAGTCCTATGGCCATAGCACTATGTTGTCTGCACACAACTC
ATCAGGTACTTTGTCAAATGGAAAAGTGTACACCCGTCTTCCTCCTTTCAAGCCGTCGGCATCAAGGTGCTCAGAGCCCA
CAGTGAGCCCGACGTCTAATCTTCCAGTTCACAAAAC

>ucsf_hc.01_1.H143.00092
ATGGGGCCTAATGACAGCAATGCTGTTTGATGGGTCTTACCATCAGTCCATTCAAGCCTCATGCATGAGGCTGTAATATA
CATTAACCTTCCAGGGGAGCTTCCCGCTTCCCGGGACCCAGCAGGACCCCAACCTGTTGATTTCAATACTTCCTCATCGT
TTACATTAGCTAATCTACAGGGTTTTCTTTTTGTCCATGTGGACACGAACATTTTCGAAACGGTGTATACGAAGAATTTA
GCATGAGAACCATTTTCTGACTGGCATAGCAAAGCATAACTTGATTCTCCTTGGTGAAACATAAATCTTCAGCAGGACTC
CGCGCTTATTTGTCCCAGCTGTCCTGTGGTTTCACATCGCTTATAAATGGCACATACATATAAGTGGAATATATCTTACA
TACTCTGTTTCTTCATAAAAGCCCTGGGAACTGAAAACAATATTTAGCCGTCCTGGTAGCGTCCTGTGCGTTCCTTTTCC
TGGAAGCCGTTGAATTCCTCCAATCACGGTAGAACACACAATGATACATATCATCAACCAAACCAA

>ucsf_hc.01_1.H143.00093
GTGTTTACATATATGATCGGTTATCTGCTCAACTATCTATTAACCCTTTAGCAAATGCCTTTCTTCCGCTCTTGCTGGGC
GGGTTATCCCGATGAGGGTTCTCAAACAATTTTGTAAGCATGCTATGAGGCTCCCACGTTTCATTTATACCTGACGAGTT
CATTTAAGACGGTGTATATCTATGAATTCGAGAGTTGTTTGTTGTCCTGCCCTCTCGCGGAATACCGTTCCGACTCCAAT
GCTGATGGCCCTCCCAATTCCAATTGCAGCGGCGCGAGATGTCAACCGTTCGTCACATACTTTTGATTGACAGAGGGTCA
ATGCAAGTCAAACTGTTTTTTAAAAAGGAAAAAGCCGAAAAGAAGAAAATGTCCCTCGTGTTCAATGAGGGGCCTTACCT
CAGTACAGTCCTAGTTCGCTTCAATAAATATTCAGCTTTCAACCGTTTCACCGACCGTTGAAACCCTGTTTACTCGCATG


>ucsf_hc.01_1.H143.00094
AGGACTGTACTGAGTATGTGACGAACGGTTGACATCTCGCGCCGCTGCAATTGGAATTGGGAGGGCCATCAGCATTGGAG
TCGGAACGGTATTCCGCGAGAGGGCAGGACAACAAACAACTCTCGAATTCATAGATATACACCGTCTTAAATGAACTCGT
CAGGTATAAATGAAACGTGGGAGCCTCATAGCATGCTTACAAAATTGTTTGAGAACCCTCATCGGGATAACCCGCCCAGC
AAG

>ucsf_hc.01_1.H143.00095
CATGCATGATGCAAAATAGGTCGCCGTGGCACCTGACGGTAATGGTGGCATATACCAAGCGCTTTTACCGTGGGGCATCC
GAACAGACATGAAGAATAGAGGCATCGAGCATATCCATGCTTACTGCGTCGACAATTGCCTTGTGAAGGTTGCCGACCCA
ATCTTCCTCGGTTTTGCGGCATCCAAGGGAGTTGACATCGCTACTAAAGTCGTACGCAAGCGGAATGCTACCGAGTCTGT
CGGCCTGATCCTGTTGAGAAATGGAAAGCCAGATGTTGTGGAATACTCCGAAATAGACAAGGAAACTGCTGAAGCCCAGG
ATCCGAAACACCCTGATGTCCTCAAGTTCCGTGCAGCGAATATTGTGAACCATTACTACTCATTCCATTTCCTCGAATCC
ATCGAAGTCTGGGCACCCAACTTGCCACACCATGTTGCTCGCAAGAAAATCCCTTGCATCGATACTAAGACAGGGGATGT
CATTAAACCCGAGAGACCCAATGGGATCAAATTAGAACAGTTTGTTTTCGACGTATTTCCATTACTTCCCCTTGACAAAT
TTGCATCCATTGAAGTTAAGCGGGAAGATGAATTTTCGCCATTGAAAAACGCTCGGGGCAAAGGGGAGGATGACCCCGAT
ACCAGCAAGAGGGATATCATGCGCCAGGGTGCGCGGTGGATTCGAGCTGCAGGCGGCGTTGTCGAGGCTGAATCGGATGA
AACGTCTGGCGTTGAAGTTTCTCCTCTGATAAGCTACGCTGGAGAGGGACTGGACTTCCTGAAGGGTAGAACTATCAAAG
CACCAGCGGTAATTGAACGCGAGACTGCAGGCGCTTGAATCAAACATCAAAATCGATTTCGGTAACAACACTCATTACGA
TACCACCAGGTAAAACAGCGTATTTCCACAAGTCCGGCATTAATCGGACGATTGGGGAGGGTATTTGTTAGACATCCAGC
ATTATTTGACTACTGCACGAAGGGGAAAACACCTATATTCTTTCTACCAATATTTAACATCGCGGCAATTCAACGAAATA
TTCCAAGNNNNNNNNNNNNNNNNNNNNNNNNNNNNN

>ucsf_hc.01_1.H143.00096
GTCTCGAGCTTGCAACCACATATTGACAACAGTTGTGTCTCTTTACACCCTGGAAGGACTTTTTCTGTGGCCTGGTGGGA
CCGGAGAGAAGAAGTGAGGGCTTTAGATTGGCGTGCCGAGTTGTCAGCTATCAAGAACGCTGGACCGGAGCCTTGAGTGA
CGTTTTTTCGTTTTCGTTTTTCTTTCTTTTTTTTGTCAAGGGACAGATTTTTCTGAATTCCAGAGATCCTGCCAAGATGT
TGTCATCGCGCCGCGCATGCTACAAATGTGGCAACATTGGCCATTATGCGGAGGTCTGCTCGTCTGCGGAACGCCTTTGC
TATAACTGCAAACAACCGGGACATGAGTCGAATGGTTGCCCGCGTCCTCGCACAACAGAAANNNNNNNNNNNNNNNNNNN
NNNNNNNNN

>ucsf_hc.01_1.H143.00097
CTTAATGAAACTCGCGCACATGGCAGAAGAATTTAACGTTTGCGTTTTGATGACAAATCAGGTACAGAGCGATCCCGGCG
CGAGTGCCCTTTTTGCAGGCGCAGATGGACGCAAACCGGTTGGAGGGCATATCTTAGCACACGCTTCAACCACTCGAGTC
TTGCTTCGGAAAGGTCGAGGTGATGAAAGAGTTGCAAAGATCCAAGATTCTCCAGATTGTCCGGAGCGTGAGGCCATCTA
CGTGATCACGAATGGAGGGATCAATGACCCAGACAAGATATAAACTCGAGGTTTCAGACGGTAACCAACTTGACGTAGAA
ATAAATTCACAATCTCACATGCTGTTTGATTTCGTGTTTTATCCATCCATCCCATGCAATGTCTTTTAGCTTTCAAGGAA
CCTGTATTGAAAATTACAAGGGGAAGGATTAGCCGCAGCGCCAAGCTTTTGCTTCTCATGTAAAATATCTTTATCTGAAA
ATTCATTGAATTCACGAAAAATTATCACAGACCAACATCGGAAAACGTAGCCAAGGTATATTGAGCTACAACCATGGCGC
CCAAACGACTCTCTCCACAGAGCATATCCGGCTACTCAGTTCTACCCATCGAGCTCCCACCAGTTCCTTCATTCCCAACC
TCCGCAACGCACTACCTCTACCTCCGTCCCCACGAACCGAGAGTTCCTAACCCAGACTCCGCCCGTTCCATTTTCATTGC
AAATGTTCCAGTAAGCACCACAGAAACACATTTGCGACATCTGTTTGGCGCCCAATTATCCTCTGGTCGAGTTGATCGTG
TTGAATTCCACGGCACAGCTTCCGAAAAACCCTCAACCACCACCACAATAACCTCCAATCCCAGGAAGCGAAAACGCGAC
ACCACAGACGAGTTACAGGTAGAGTTAGACGCAACGGCGCTCCCGCGAACATGGGATCGCGAACTGCATACTAGCGGCGC
GCACGCGATTGTCGTCTTCGTCGACCGCCCCAGTATGGAAGCCAGCCTCAAGGCTGCGAAAAGGGCTGCAAAAACCCACG
CCAAAATCGTTTGGGGCCAGGGAATAGACAACGAGAAGGACAACCGTTTTCCTGCCCTCGGAATCCAACGCTACAAATCA
CATAACAGGCTACGATATCCCGCACGTGCGGAGCTACTTCGTATCGTGAATGATTACATGAGCATCTTTGGCAGGTTTGA
GGAAGCTCGTTCGCGCGAGGCGGCGAGGGGGGCTGAAGCGTTGGATGAAGATGGTTTTGTGAAGGTTACGCGGGGACCGA
AGATAAACGATGTAGCGAGGGAGGAGGAGTTGAGAGCGTTGATGGAGAAACATAAGGAGAAAAGTAAGGGGCTTCAGGAT
TTCTACCGGTTCCAGATGCGGGAGAAGAAGAAGGAGAGGCAGACAGAGTTGTTGAAGAAGTTTGAGGAGGATAAAAGGAA
AGTGGAGGAAATGAAGAGGAGGAGGGGAAAGGTCAAGCCGGAGTAAAGAAATCGTGAAGGTGGGCATTCGAGAAATGACG
ATACAATATTTAGTAGTGCGGAATTTGACAGCTCGGGGCGACTCCATCCATGCCGTAGTTCGAAGACGCCCACCAGTATG
GGTGGTATATCGAATATGATCTATAGTCGCGTAGGATTTGCTATCGTATGAGAGGATATGTGTGCTCTCATACCAATTCC
TCTGTGTTGGAATCCAACAAGGATACAAATGACCCTTGGGTTGCTTTCTCTCGATACCCTTCTAGCCATCCAGATCAACC
CGGAATATAGAACGCATACGGTCCGCAACGTGACACAATAATGTCCGAAATAACATAACTTGCAGTCTCGGGTGATGAAG
ACATCCGATATATTTTTAAGGCCAATATCTCCAGGAACATGTTACAGTGTCAGCGTTGCAAGCGTTTTTTAATTGCGGAT
ATTAATTTTAACCACACCCGCACAGTTTACACTTAACAATGACAAACAAATCTGTTTTAAAATGCAAATTTGCACCCATG
CAACTTG

>ucsf_hc.01_1.H143.00098
TAAAGCTAGGATAATTTATCTAGCAATGGAATACACAATTGTGTGGAGGAACCGGCACGTACGACTGGCCTGCTAGTTAC
GTCATTTCTAGGATTACCTCATCCTTCCTGTCCAGCAATGCGCAAACCGTATCTCGACATATTGAGTTCAAAATAAATCG
TATTATTTATGGCTACTTTGTTTAGTCCTTTCGCATGCGACCGCACTTGAAACCGAATCAACTCATTTTGTTAACTCGCT
ATCAAGAAAATACCATACCATTTCAACCAATCAGAAAACCACGTTGGCCCTCCTTCTGGAAGACCGGATATAACAATCTA
CTATGCCAATATTCCCTTACAACAAATATCTATCCTTGACATTATACAAAGTCATATACTCTCTTCGCCTCGTCACCTCT
TCGTGTCAAGGGAGTGACCACCGTCGCAAACCAATTCCAGATCGTTTAGAAGCATTGGTAATACTCGACCAAGGCATAAC
CATCATTTCGCCGTACTGTCTTGTTTCTAGATTAGCCAACCGCAATGGATGATACGCTGGTGATGGGATCGGAATCAAAT
GCAGTAATAGGAGGCGGCACAGGCGGAGGGGGTGGAGGATTCATACCCTCTTCTCTCCCCTCTCCGCCTGCATCGTCAGT
CAACTCGAACTCCACCGTCACGCCGAGTCTCCCACAACAAAGAAAACAGTCCCTGAGGCCAGGAAGTGCCAAAGAGATGA
CAGTCATAAACTTTGTCGACAGTCACATAATAGCCATAAACCGACGCCACGCAAAAAAATTCAGTAGTGCGTTCGCCGAG
GACGAGTGTGAGGCGGACCGTGGCTATGAGAATTTCCGGGAGGCTGCAAAGGACATGGAAACGATCGTTGATGTGCTTTG
GGTTAGTGGGACTCCATCCCTCCAAGTCCCCTACCTCATCTCTCTGGCAGTCCTACTAAATACCTACCTCCCGGACTTCC
CTTTTTCCGCACGGGCGACCTTTAAACTTATCAATAAACTTGACACCATTTTCGCTTCTCTGCTGCTTGGGAAAGACTTG
CAAACCGGCAATCCATTGCCGGGCTTCGAAGGCAAACTTGGAGTGGTTTCCATGACAGAGAAGGTGAGGATTAAGAGCAT
TGCGGAGAGCACGCGGATTATTGTTGTCAGTGCGCAAGGGAATGAGGACGGGGAAGGCGGTGTATGTATGGATATGGATG
ACGACGATGATGACGATGGCGATGCGGATTACGATAGTGGGCAGGGGGAAAGGCCGGGCTTTGAGGTTTTTGGGGATGAA
CTTGGGAAATGGGAGATGGAATCTGGGAGGGTATATGAAAGGACTATTCAGATATTGGGCGATGAGCTAGGGAAGCAGGA
TGGGTAAACCGTATATGATATGAGGTCATGAATGAACGAATAAACGAATGTATGAAGTATACAACGGAAAAATCATAATT
CCTCAACATGCTTACGCATTTACAATACATATGAACCAACATATCATGATATGGCCTTCCCACCCCTTATACGCTCCCTA
CATGATCATAAGAGCAACATTGATGCAATGGCGGCGGTTATAATGGGATGGAAGTCTGGTGATAGTAACTAGGTAGTCTA
TGGAAGATCTTCGGCATCGGTTTTTCTATATATAGTCTTCACTAACTGGGTACCTAATGTAAGTACTCATTTTCTACCCT
TAAACAACCCAATGCTTATGACATGTATGGAAATATACTAGCTAAGCAAGACAAGGGTATTCAGTTATATTGTCACAAGC
ACCCGGGATCTTTAGAATTAGCACTCCCCATGTTTGGAGGTTTAGAGATACCCTGGCCCTATCACAGTTCGGAGTGCATT
ACCCTTTTAAAAATCTTAAAATGCTACTATGACATACCACAAGCACGATGTTGGGTGGCTAGCCCCCATGGCGAACCCAG
GCAGTTGCAACCTCGTCGAGCATTGGCGTAGCTCGCGGAGATATACTGCCATACTGTCGCTGGTACAACATCAAGAGAGT
TGACTTCAGGGAGATGGCGATGGAAGGAGAGACACTCGTACTCACGCGCAAAATCGGGAGGGGAGCGTTTCTACCATGGA
AAACAAGGACCCATCGCGAGTGAATTAATACCCCTTTATGATGAGTACAGAGTACTATCTTGACACTGGAAATGGTCTCT
CTAATCAAACTGAGTTTTGTAAAGTAAATTTTGTGTTGATATATCCCAGGCAATTGGGCTGGGATTCGTGGGGGATGGCA
GCCTGGCTGCCGGATATATCTCTAAACGAACCTGCGTGTGGGTGCAGAGATGGATATACTCTCAAGAATCTCAGAAGGAA
GCTGAAAAACTGCGTTGGTTTGGTTTATTCCGGTACTCTTTCCATGTGGTTATTGCAGCCCAAAGTTAAACTCAAAATTA
GGATGTCTTTCCTAGTCTAAATTCAAAAAAAGTTTATTAGTTAACTCGAG

>ucsf_hc.01_1.H143.00099
TCCACCATCATAGCTTCTGGTAAGTATTACCCCTCTCCCAATATATATTATATTTGCCCTCAATCCAACCGACCGCCCTG
TCCTCTTCGTTGTAATCTTGTGACGTTATTCTGCACGAAACCTGTTAACTACAGAGAGGTCAGCCTCTCTGTAGGCGCCT
TTCCAGCAACGCCAAAGCAAATCTCTTAATTGAGAAACACCAGACCCCCGTATGCTAACGCATAGTGTCAGGCTTGTTAA
TTTTCATCATCGAACCTAGGTTCTCAGATCGTAACAAGGTTTTTATTTATCATCATTCACTGGGGAAAACTATTGAGTAC
GAAACTGTTTGATCGTACCTGAGAGTATGATGAAAAGCATAAACCAACAGATAATTTCGATTGGCCTTCCTATCCTTCCT
ATTTCAAAACTTCACGTTCTTTCGCGAATGTTTTGAGTGTGTCAGTGATTAGGACAGTCCTTGGTTCAATTTTCTGACTC
TCCACCTCACCAATCCGTTATTCAGCTTGATTTTGTATAACCTTCTACATGTAAGAACGATATCAGCATCCGCCAAATGG
TTTGAGAGGGAGCGAGGAGTTGGGTGAAATTACCTCATTACAATGTTTCCCACCTTGGACATTAGCAAATCCACGCATTA
TCTGATGAGGGCAGTCTAACATGGATGCCCTCGGGTGTCCTCCTGAGGGCAGGAGGATAGCCCTGCCAACCTCAGATACG
ATAGCTATTGATTGAAAACATGTTTAAGGGATGGTTTGTACATGTGTGTACATGTGCATCAACTCGGCCAGCTAACTTGG
CCCGTCCTAACCCTACTCAAGGAGATGGGGACGGAGGATGCTGAAATACCAATAGATGAGCGAAGATGAAAGAGGAGAAA
ATCCGGGACGGGGGAGCTCAGCTTTATACCCTTTGTTTTCTTGTGCTTTTGGAAGGTGCTGAGCATCACAAATGGATGTA
TTTATATGATACAGAAGCTCGGCAAGAGCGACCATGGATACAAAACCTACCCAATATCTAGAGGGCAGGTATGTAAATGT
TGTCTACGCCGAGGGTGCTCCTTTCTATTTGGGACTTTTACCAATCATGAACAGCCTCCTGGGCATGAATCCGAAGATCC
GAAGGAGCTCCAACAACATTTTATTCCTTGTCTAAGGGCAAGAAACATCGGAGCGTGAATTCCCATAATGTACTGGACAT
ACCTATTGGGTGGTTGGGGAGAGAGTTATCCACCTGTGGACCTAGAGCACCTACAGATGTTCTTTAATTTTCTTAATGTT
ATGGTGACGCCTGCTTTCTGCCACTGTTATGTGACACTCTCCGGTGTCATACGCACAAACATTCAAATAAGCCCGTTCTT
CTCCTTCCTTCCCTTTTCGTTGGTTGTGGATCAGATGGCTCCTGGTCGAATAATGATATTTGAGCAATCGTTTTGACAAT
ACGCCTACTTGACTGGGTACGGTACTTGGATCAATGGCTCTCTGGTACAAACAGGACATGTGGCTCTTTGTACTGTACAT
CACATCACCTCTTATCTCTTCAACTGAAAATACTGACAGACCTGTACTCGCATCTTCTTCTCCTTCCTGTGACTCCTTCC
TCTTATCCATCAACAGTTGGTCGGACCAAATTCAAAAGTATCTTTTGAAATAAGACTCCCGGCTCTCGACCTGTCTTCGA
CAGGCTGGAAAGCCGCCCTCGAGCAGCGACTGCAGACAGCTAAGGAGCAGTCAGCAACGCCCGATTCGCCACTGACAACA
CCTGACGGCCACTGTGACGCACTTGCGGCAGCGAGAATCGAAGTCGGAGACCCGACCATAATGATTGAACATGCTGAAGA
GGCCTTATTGCACTCAATCAACAATCAGTCACAGTTTACCATGGTCAAAGGAAACCCCGTATTCGCGAATACGCGTCTCA
TCCCCCCCATCCGCCATCCTCTCCCTGTAGCACTTAACGGAGTGCTGCACCACCATCGCTCATTTGGGGCAAAGGGGCAA
CTGCACATGCCGCTGCCACAGGGAGTCCCCCTCCCCATTCCTCCCCTTACCAACGAGGCGACCAATCCTCCACGGTCAGG
GGCACCTCCTCTCCCCCCTCCACAGATGCCAAAGCACGCCAACCGCCCGAGTATACGCCTCAGGCGTCTCCGGTACCTCT
GCACCGCTTTCCCTAC

>ucsf_hc.01_1.H143.00100
TCTCCGTAATTCCCTATTACAATTATCTCCCTTCTTCAAAGGCCTGGTCCCCTTATCCATAACGTGCGAAGTTCGTATTG
GTAGTTGCGTAGTTGGCGTTATATAGAACTCGCAGCATTGAAATCGGAATAATATCGGGAAATAGGGTTCGGATGATAGG
TTTTCCAGTTCCGGTGTTGCTGCCGTCCAATAGTAACATCCCCTATCTTTTAACTTTCCACACAAAAAACCTATTACCTC
CAAATTACCACCAGCACCACTAAAGGATTTTTTATTTAAAAAGAATATACCAGTTTATCGAGAAAAGTGAGCCGCATCCG
CCTATGTGAATTTTATTGCGAAGTTCAAAGTTTTGGTTGCGTGGTTGCTTTTTTTGTCGATTTTGTGTTGTTGAATTCCC
TCCAAGGATTTTGGAATACGGGGTTCATGGGGTTCAGCCATCAACATTCGTTCATTCCCTGCTGTATTTTTGTTCCTTCT
CCCCTCTTGTATAAGGTTCTCGTGCTGATTAAGATAATAATAATAGAATATCCGAACCAGCTGTCTCCGTTGCTGGCTCG
GAGCCTGTGGAGGTTGATATGCTGTCCGCCGTCGAGAGCATATTATTGGGCTGCGTCCCCAAATTGAGGGATGTCGATTT
GTGGTGTGTTCTTGGGCCCAAGACCTGAAAGTGTTGTGAGACATGTGCCTCTGCAGGGAGAACCTGCAACCCTGTGTGTG
ATCCACCTCTATTGAGGTGCGCCATGCATGGGCGCGCGTCTGTTTTCCGCAGGGTGGCGGCTGGGGAAGATGTGGCCTAC
CACAAGGAGCACCTTCACCACTTGGTAAAGCGGCTGGATGCACCCTGTCTTGCTTGGTTGTCTGCCCATGGCGGGGTGGG
GCTAATGCCATCTGGTCCCGCCGCCGGGCTGCTGCTGTGCCTGCGGGTATGCAGGCAATGGAGGCCGTGGTTGTGCCTGC
TCCTGGTGCATGGGTGCACGATGAAGAGAAGGAGGTTGAGAAGGTGGTGGAAGGGGTCGAGGAGGAGGATATGGGGATTC
TTGGGGGTTGGAGCTCCGGGG

>ucsf_hc.01_1.H143.00101
GTGTAACTGAGTTGCCTGCCTAGGGTATCGTAACAACATGTAACTTCAGTCCCCATGCATCTCTATAATTATCCATAGTA
TGTTTTGCTTATAGCCCACCAACCCGCAGCCACCAACCACGGCAAAAACGGGAGTGCAAAAAGGGCGCATCATCACTCCG
GGTGTTGGTCAGCGGGTGATTTCATCCTCATGCATCGTCCCTGTTGGCTTCTTCTTTCCGCATTACGATTCCCCCCGCCC
CCTACACTTTTTTACAAAAACCGAAAAGCTCCGCCAATTGAGAAAGGGAGAAAAGTCAGAGGAGTGAGAAAGTACATGAC
ATTACAACCCAGAAACAAGAAAAAAGCAAGCAGAAGAGGTTGTTGTTCATCGGTGTTTAGTTGGAACAGTTTGCAAAAAG
CACTCACGGGATCTGATCTAGCCATGTGAATTTCAACCCATAGCAAAAACTCCCAAAGGCCCCTCCCTGTTCAATGAATT
CCGTGTACCCCTGAGCAACTTGTTTTCCATCCCGCTACTTCCGAATGACGCTGCGTTCAATATAGGATTTCAAGCGATTG
CTATGAATAGTTAGTGGTAGTATTTTCGAGATTCTAGCTTGAACTAGCATCGTATGGCGGGCCCAATCATCCAATTAGCG
AACGATACAATATGGCACCGGTTCTCTAACCCGATGCTGAGCTTCCTTGCTACTAGTCGATATGCCAGATGATAGACGAC
TGTTGCAGAGCGGATGAAGGGTCGTCGAAATATCTGCTGCAGTTCGTTTGCGTCGTGGGCGGCTATATTATTGAATTAAA
ATTTATTTACATTGTGTCTTCGGCTCAGAGCCTCCAACCCACCTATTCCGTCATGATCACTACTAGCCGAGCAGTTAGTG
ATGCTCAAAGGACGACAAGAGGGTCCCCTGGCACCTTTAGTTTTCAGTTGTGCCAGAGGCCTGCTGTTACACTTATTCTC
ATATCTGAATTCTGAAAATGATTCTCTATACTCTTCAATATTCTGTCTATGTATCAGAAGAATTATCTTGAAGTGTTTTG
ATGAGAAAAGATTGTATAGAGAGAGAACGAACCTCAACACTGTCAAGTGTGGCCTTATCTGTATGTGTACTGATAGATAT
TATTACAACTGTGTTGGTTATGTGAGGTTATATATATAGTTATAGTTATATTTAAACAAACCT

>ucsf_hc.01_1.H143.00102
TTCGCCGGTTACAATCCCACCACAAAAGGGCTGCTGGATACACTGGTCCATGCTTCAAATTCAAATTCAAATTCCCAAAA
AAATGCTTGTAGTTAAACTTTCTCTGCTGGATAATGTTGTGTGCGTGAGCATGCTCTGCCTGGTAAGCTTTTTTGGTTTC
CTCGCTTCCGACAACATGAGAATGGCAGCGCCGTCAACCATGATAGGGCTTTGATCATGGTTGGGCTTCCCATTTACAGG
TACTGTACACATCCACAGAGAATATATGTACTATGTCGGGAGATCAGCTCTTCCTGGGATGGATGCACGTAGTAATCGCA
CATACATACACCCATACACACCGACGGAACAACCAGGAAGTAGTAGATGGAGATACTAGCGCTCTCTTGGTGGCCCCGCG
GTTGCATGCTGCGTAAGATAAGTAGGAAGATGCCTCCAGCACAGGGTGCAGTATCCATGGATAGATCGAACCCTTTTCCC
CCTCGTTGTTTTACGTCTTGGTTTTACTTTTTCTTTTCTTGTCTGTTCCTTGCAGCCCTTTTTACTTTCTTTCTTCTCAC
CCCCCCACCACTAAAACGGAAATTCTTAGTTCATTCTCGCCCCTCTGCTTGGTTTCCTCCGGCCTTCTTCCCTCTCTTCC
TCTTTTCTTCTTCCTCTTCTTCCTCTCCCTTTCTCCCCCCTTTCATCCCTCCTCTTCCGTCCCAGCTCGTCCCGGTTGCT
TTTGCTTCTCCTTTCGCATCGTTAGTCGTTGGTCGTTGGTCGTCGTTCGTCGTTCGTCGTTCATCGTTCATCGTTCATCG
TCTCCTTGCATTCCATCTGTTCTCTCCATTTTCTGGAAAAAAGCCTCCTCTCCCCATCTCCTCCTCATCACTATCCATCC
CCCCGTCCATCTCTCCCTGTCGACAAAGGAAAGGACACACATTGTTCTCCCTGTTTCGTTGGTTGATCTTTTGCGTCGTC
GGCTTCATCATTTGCCGTTTTCGCGACCACGGAGTTAAAAAAAAAAATCCAATTTTTCCGTCACCTTTATCAGATCAACA
AAAAAAACCGCGCAAAAGTCCAATCCCTCCTTCGACTCAATTAAAAGAGAAAAATAACTCCCAGCCAAAATCCGTCCTTT
TTATCATTTGGGGAGGGTTTTTCTCATTTCAAGATTTCTTTGCTGTGTATTTTATTTGGTATAGGCAGCCTTGAAAATCG
TAACTTCTTGCCCTGGGAGCAAGTTCGGAGTTGAAACTTATTCGAAAAGATACAGCCTGTGAAACGTGAATTATCCTTCC
TTGTCGATCCTAGACTTTTCTTAAAAACCAGGTGTTCATCGCTCGTCTCTCCTTAACGACCCCCTACGAGTTCAAGTCGC
AACGGCCGTGTTCGAAGAATACCAACGCATTACAAGGGTTTATTTGGGCGCAAGAGGTTCCTAGCACTTCGTCTCTTACG
TTTTCTTCGATTTTCGTCGATTCACCCACGTCGTCTTTTAAGTCTTTCTTCCCTGTTGTTGTATAATTCGCATATTTCGC
ACCTTTCTCAACCGTTCATCATCATGTCGTTCCAGAACTTCGATTCTTTCCAAAATCAGCACGGCGCTGCTGATGCTGCT
ACTGCCGGAACTGGTGCTCCTGCGCCCGCGGAATCTGCTATGGCTGGGCAGTCGGATCCCTCTCCTGCTCCCTTTCAAGC
CCCTGCTTCCGGCGAGCCTGCGTCGGGCTCTGCTCAGCAGGCCGGCGAAGCCAAAACCACGCTTTGGATGGGTGAGCTCG
AGCCCTGGATTGACGAGAATTTCATCCGCAATCTCTGGTTCCAAATGGGGGAGCAAGTTAACGTCAAGATGATCCGCGAC
AAATTCTCTGGAAGTAACGCCGGATACTGTTTCGTCGATTTTACTACCCCAGCTGCAGCAGCTAAGGCACTGACCCTGAG
CGGAACTCCCATTCCCAACACTTCGCGTACTTTCAAGCTCAACTGGGCTTCTGGTGGCGGTCTGGCTGATCGCAGCCGTG
AGGAACGTGGCCCTGAGTTCTCCATCTTCGTTGGTGATCTTGGTCCGGAGGTTAACGAATACGTCCTGGTCTCGCTCTTC
CAGAGCCGCTTCCCATCTTGCAAGTCAGCCAAGATCATGACGGATCCCATTAGTGGCATGTCACGTGGATATGGATTCGT
GCGCTTTTCCGACGAGACCGACCAGCAGCGCGCCCTCACTGAGATGCAAGGTGTATATTGCGGCAACCGCCCTATGCGTA
TTTCCACTGCTACTCCCAAGAACAAGGGTGCTGGCGCTGGGCCTGGCGCAATGGGTATGCCTGGAGCTGGCCCCGCTGGT
ATGTTTCCTCCTATGGGTGGCCCTCCGATGGGATACTACGGTGCTCCTCAGCCAATGAACCAATTCACAGATCCCAACAA
CACCACCGTGTTCGTTGGAGGACTTTCCGGCTACGTCACCGAGGATGAACTTCGTTCTTTCTTCCAGGGCTTCGGCGAGA
TTACCTATGTCAAGATCCCACCAGGAAAAGGCTGCGGTTTTGTCCAGTTTGTTCAGCGCCACGCTGCCGAGATGGCCATC
AACCAGATGCAAGGATATCCAATTGGAAACTCGCGTGTCAGGCTTAGCTGGGGTCGTTCTCAGAACAATTCTGGACCCGC
TGGGTCACCTTATCGCCCCGCTCCGCCACCACCCATGTATTCCTCCATGGGTATGCCACCTTCCCACTCGTATGGTGGTG
GCTTCGCGCCAATGAAGCAGTAAACGCGTCCCTTTCGTCGTGAAGCACCAGCAGGAGTTTTTTTGTGTTCCTTTTTCAAA
AAAAGGATGGGTCTTGGTCTTGGTTCTTGCGTTGTATCAAATCAAAAAGGAAAAGCCGCTTCTGTCAATTTTTTTTGTTT
CTTTCTTTCCTCCCCCTTTTTCATTTTCCACCCATTGAAACAAAGCCCCTCTTGAATTATTTTCCAATGACTCATGTTAC
CTACTCTTTAAAACTCTTGATGAGTGTGATTTCTCTTCAAAATTGCCTACTATTTTTCTTGCCATTTTCTTTTCTCTTGC
TTTTTGCTTACTTTAATTTTGTGTGAGTTAGAGAGAGATTGCTGTTGTGTGTGCGTATGAAATTGTGACTTCCTTCGTTT
ACTTTAATATTTTGCAACTCGTTTTATTCTATTCTAACTTCACTTTGATTATTCTACTTATTTACTTAACCTGTTCTACT
ACTGCTGCTACTGCTGCTACTGCTGCTACTGCTGCTACTGCTGCTACTACAGCTACTATTTTTTTTTCGCCACTGGCACT
ACAATTAAAGTGCAACACATATTCTCTGCTGTTTTTATCTTATTTATGAGCGGCTTATTTTATATCTTATGTCAAGAAAG
CCTTTCATTTTTTTTTCCCATTCGACTGACTTCTTTTAATCAATTATGGTTTTTTCTCTCTTCTCTTTTCTACTTTACTG
TTGCTTTTGTTCCTGAAACAATTGTGAACTATTATTTTTTTCCATCTTTCATAAATCGCTTATCATCTTTTGTTCTCCAG
GTCTATGCTTTGTTTATTATGAATGAGAAATGTAATGATCAATTCAAGCTTTTTTTCACCTTGTAAGCACTGTACTTATT
TTTTTCCTCTTACCCGCCCCCTTCCCCCTTCCTTTTTTTCTGTTTTCGCCTTCTTTCTTCAATTTTGTTTTGAAAATTGC
TTATGCTAGAATTCTTTTATCCTCTTCTCCGCCTTAAGGGAACTTTGATTATATACTGTATGTAACATGTACATGTAACA
GTGTTTATGGTTATATGTAAGAAAAAATTGCGCTAGCTTTGAATGAGAGACTTTTTTTATATCATTACTATAAAGTTGCA
GTTGTGGAGAATTTCTTTCAATTATTTCATTTTTTCTTGTATATATCTTAGATGGATACCTCTGAACTCTGAAGGAATCA
TAGATCTCTCTATGCATCTTCCCTCAGTTATGGAATTTCTTCTTTCTTTTTTGAATGTTCGCTTTTCTATTTGATATTTT
GTTTTTTCGGCACTTATGCGTCTGTATGGTGTATATATAGAGAGA

>ucsf_hc.01_1.H143.00103
ACCCAGGTGTGTCCCTCCTGTTCGTGAAAAGGATGGTAGCCCGGCAGATGCAGGAGCTTCATCGGGAGGTTCACGCTTGC
AGAAGAATCACCAGCGCCGTGCACCACCAGCTGATAGGCGCGTATGTACTGATCGAGTTTGATCCAATCGAGCTTCATCA
CAGCAAAACTTGGAAGTAACTAGGTGCATTCGACAACATAATAACAATGGCTCTTGGCTATGGTTGCGCCTGACAAAGGA
GAACCTCCGTGCCCGGAATGCTATCCCAGGCAGTTGACTCCGTGTCCTGCCCGCATGGGCTCGATCGCGAGTGAAAGGGT
CATGCTGTTGTTCCCTCGACACCCAAGCCTCAACCTCCACAAGCAAACCATCCCGCTTTTGCCCCCGAATCTGCCGCTGC
CGGGTGCGCAGAGAGCAGCGCTTGCCACAGCCATTTGTTAACGGGTGCGACTGCCGCTTTGGCGTCCCTTCCTGGCGTAT
TCCCGAGTGACTACCGCCTGCCTCCCCCGTGTATTTCCCGGCACAGAGACTTCCGCATATAAGAATGAAGCCTTTTGCTC
TGTTTACTGTTTTGCTTCTTCTTCTCTTCCTCATGCATCCAGCTCAGCTCCCTCATTCCATCCTCTTGCCATCGTTACTA
TCACGTCGGCAAGGATAGGACTGTGTTTGAAAACACCCCCCCCTTTTTTGTTCTCTTCTTGGGCGTGGACTGCTCTGCTT
AACGTTTGCTCTGTCCAATCTCTGTCTTGCTGCTTGATACCCATTCCCTCCTCGTCGGCATAGGGAAAGAAAGATTCCTT
GATCGGTTGGATCTTTTACTATCCCTCGCCAGCCATGCGTTTCGAGAACTGGGACATACTCCTTTTCCCCGAGGCGTCGA
AAGTGCCCGTTCAGGAGTTCAAGACCCAATGCTTTGTGACTAGGGACAATGAATCTCCCTACATGCATGTCGATTCTTTA
GCTAATCCGACCTCCCATCCTCTGCAACCCAATTACGCCCAGGGGATCTTTGGCTACACCCCTATCTTGACTACTTTTAT
CCCAAGCATGTCTCGCAACAGTCCGTTTAGGATATCTATCCACAGCTGGAAAAAGCCGAACCCCACGAGAATGATGGAGA
GCTTGATGCAGCCGGATGACGCTGTCATGTTTGAGATGCGGGTTCTCATCGATGGACATTTCATTGCTGGGAGCTTGACC
AACCAGCGGACTTGTTGGCCTCAAGTTATTGATTCTAGTTCTCATGTGGACAAAAATGGAGACCAGGATTGTTTGCATTT
TCCCCCTTTCCACGACGAGATGCTTCAACAGAGCCACTGGGAGGCTGGAGAAGAATTTGGTCGTATTAAAGTTGTAATCG
CGGAAGGATTTTCTCGGCCCAATCGAAATCCACCATTCGAAAGAGTTAGAAATCTCGTTTTCTTCTCTTTCCAACATGCC
CCACTAAATATTTTGGAAGGTTCGAATTTAGCCTGGCCAAACCCGGGAATGTGGCATCAAGCCTCCCGCCCCGTTTTTAA
ATATAATCTTGGGGTGGATTATGGTAGTATTCGGGAACAAGAGGATGCCCATTCCCACTCTCCAACGCGCTTAGAGCCTC
GTGGGATTGGATTCTCGGATGCTGGCCGTTCTTCGCAATTTACAACCTGGCACCACCGACTTTATCCTACCCCTCAGACA
TCTTGGGCGCGGCCCGCATTGCCGGAGAGAGACTCTAGATGGCCCTTGCAGCCTATAGTCCAGGACCCGTTCGTTGATAC
TTTCAGAGAGCCGGGCTTTAGTCGGCGTTCCCGCTCGACCTTGGATGATGTGCCAATGCCAGACTACACGGGATCAAGCT
CAAATGGTAGTCGAGCCATATCCAACATGACAGGTGTCAGTTTCGGACAGCACAGTAAACAGCCTAGTGTTTCTGTGCCG
ATTAATGATGAACAGTATAGCCAGCTGATCGAAGTGCTGAGCCCAGCGAAATTGACCAGCGGTACTTATGCACCCACAAA
CACACCATCCTCTGCTCATCCTGTAGCGTCCAAACATTCAGCAGCTGCGGAGCCTCGAGCTCCTAGATCCCACTCTAAAC
ACCCAAACCGCCCCGGAGCGCTAAAGGAACTGCCCCAACCGGGAGTACGTGGCGTCTCAGGATCAAGTGCCCGATCAGAT
AGCGATGAGGGTTTTGGAAGCGAAAATGCGCCCCTTCCGACAAGTCTGCTCAGCCCGAATCCGAAGGTGAAGGGGAAGAA
AGAAGGCGCTGGGAGGGAGGTAGACACCCCCCTCCGTGGTTCTAGCAAGGTACTCACGAACAGTGCAAAAACGATCAGAC
GATCAAAGAGTAGCATTATAGCATCCGCCGAATCAAAACGCAAAAGACTCGGCACATCGGACCAAGTGGAAATCGCAGAA
GACAACAAATCTGGCAGCCCTTCACCGACCAGAAAAATGTCTCGCTTGAATGCCGAGGACGTTAGCCCGCGGCCGACACT
CGAAGAAACCCTGGAAGCAAGAACAAGGGTCACTGCCACAAGACGGGAAACAGAAAACTCAGAGTAAATGGCCCACAGTT
GGGTTGAAATTGTCAGTTGATGGAGGTCTGCAACTTACCGGAGTAAAAGCCGGCAATATAAAAATTATTGGCTGGGAGGA
TACAGGATTATTACTACTACTACTGATAAGGCATCACCCCTCCACCACTCGTTACCAGCAACATTCCTACAACGAAAACA
CCATTCTATGGAATGGCCCGATTAACGTAATTTCAAATTTATTTTAATTCTTTTCCTTATTCGTTGTTCCAGCGTCCTGT
TCTTTGTTCTCTTTCTGCCTTATCGTTTCGAATTTTAACGGCCTCACTCAGGCAGAACGGATTTTTATCAGCCTTTAAAA
GCTTCCATGGACTCGGCTTATAGCATCCATGGGGTGTGTTGTGATGTATCTCTTTGGTGTTTCCTTTATTAAATTTATAT
TCGGGCAGCAAGGNNNNNNNNNNNNNNNNNNNNNNNNNNNNNNNNNNNNNNNNNNNNNNNNNNNNNNNNNNNNNNNNNNN
NNNNNNNNNNNNNNNNNNNNNNNNN

>ucsf_hc.01_1.H143.00104
NNNNNNNNNNNNNNNNNNCTGGGCGGATCTTCCCCCGATTGTTCTTTCCATCGTGATACATATACATGATATCGGATACT
GGATTGTTGTTTCCTGGAGATTCCCTGATATTGGCTGTTGAGCTTGCGCCTTCACTCCCCAATCGCTGGTCTTCTGTCAA
CTCCTGCTTCACCTCCATTGTCCTTAAGGGTTTCAGTCACCGTGTTTCCTGTTTTCCCTTTCCAAATACTAGTCATGAAC
ATTCTAGGCCATACCATTGATGGTTTCTGACATCCTCTTTGACGTCATTAAGTGCATTATATGACGCGACGTTTGGCTTC
TGGCTCAATTTCAGCTTCCATTATGGATTCTCAAACCATTTCAGCCCAAGACGACACAGGAAATAGGCAGAACAGTCGTT
ACCCAGACAACTCCCCCAAACAATATGCTGGCTGCCGAGCTTATAGATCCCAAAACAACGTGACACTGCCTTCTGTGACC
AGCTACCAACACCGACTTCCAGAAGATGGTTCAGTACCGGATAAGGTCCTCGAGCCCCTCTCCGTCTCATCCGGCAAAAT
GGACAATCTCTCAAGACCTACCGCCTTGAACGCGATGCCCCACAACTCAGCAGCAGAGTCTCTAAAGCCCCATCTCAATC
CACGGGCGTCAGCGCCCCCTCTCCTACCAGAGCAGGCCTTGAAGCTTGCTGGCTCGGGTGCCCTCCAGGAAAATAGCAGA
CCTACAACCTTTTCACCCCTAGGAGAGGTTGGATGCGCTGGGCATGCAGCCAGACCTGGGTTACTTGATGCAAGTTACAC
TAAGCTGCAGGGGTCCCCTAGGCCTGACGTGAGTTCCTTTGAAAGCACGGGAGGCAGAGGGACATTTGCTCCTGTAACTC
CGATACTGCTACCTCCTTGGCCGCAGCCAACGACGTCCCGTAACCACAAGGCTGTTGTTGAGATGTTTGGGAGTAGCAGC
GTTGATGGCCGCAGTTGCAGTCCCGTTGAATCTGGGGAAATGACCGAACTCGAAAGTGCTGATGACGTGATGACTGCCGC
GGCCGCAGCAGCCATCGAGCAGCCCCAGAGCCAAAAATTTGAGAATCTGGACGTTGACTCTGTTGGCCTCAACGAGGCCG
TCTTCTACTTTGGTGTTCTCGCCGTTGTGGCCAATCTGCGCCCAAGTTTCAGCTATGCAAGAACTGCTGGTGGGAACTGG
AGAGCTTTTCTCACGTACTGGGGTGCCACGGTCTCGAGGGATGGTGCTTATGAGGATAAATTTCTTGCTAAGGCGGAGAC
GTGCCGTTCTGCTCTGGAAGGCTTGAAGGAGAAGTATTCTGGCTGGACTTTGCCTGAGCTTCCGGGCCCACAGGTGCTGC
TTGGTGGGTGGATTTGGACTACCCTACTTCAGGAATATTGCGAACAAAACAAACTAGCCCGTCCAGTCTATACCAAATAC
GCGCATCATGATGGATGCCGGTATGAAGTGGATGTGGGAGGGATATCCTGCTTCGGGGCCAATAAGTTCTATAAAACAGC
TACTGAGGCTATACATGCCTCTGCTCATGCAGCTCTTTATAGTCTATTAATCACCAGCCTTGAGGTTACGCCATTGTTTC
GAGGGGTTGGGTTTGCCGGTAGTTTACTGACGAACAGTGTTAATAATAATAACAACGAAACTGCAACTGCACCAGTTCAG
AAGCCATCTCTTCAGCCTCAGATTACCCAAGTTAAGCGGAAGCGACATGCGGGAAAAAACAAAATACTGTCTGGTGACCC
GGATCTACCCGCTGGGAGATCAAATGTAAGCACTATGTCCGGGTCAGATCTACTGCCACCTGGACCATCGAAGCAAGTGG
GTAAGAAGGCCAAAAAGAGGGCCAAAAAGAAGGCAAAACGAGAGAATGCCAATTTGTTGCCAATTCCTACGAGGAGCCAG
AGGCTACCAACGGCAGAAGTCACAGCTTCAAGGACCAAAAACGAGAAAATATCATCAAGGGATCTTAGATTGGTGACGAG
CCAATATTGGAATCCGTGCCAGCGCGTTGAAAAGATATGCTCTCTTTTATCCATAGACCAGCCAGAATACCACATGACCG
AGCTGCAGGTGGATGGGCCTGCTACATGGTTCAGTGCGACGGCTCGGTTCCCGAATGATCCATTCCTTGCGCGGGTTGGA
AGTATTGGGCGATCCAAGTTTATTTATTCGATGCAAATTGCCAAGGAGAAATGCGCTGCGCAAGTGGTTGACTATTTGAT
TAAGATGGTTAAGGAAGATGAGGAGTGGGCAGATCCGAAAGAGCAGACGCAGGAGAATATTCGTAAGTGGGAACAGATGG
CTGCTACGGCCGCCGTTTCTGTTGGTGTATCTGAATTGGGGGTTACCGTGGATTCTCATGCTGCACGGGGCGCATTGGGG
AAATATCCTGGGGTTGATCCTTTTGGTTCAGATGCTATGTATGATTTCATTCCATTGGAGGAATGTGTGAAAATCGAGAA
AGGGGAGGAGGAGTAGTAGTAGGATGGCGAAATCTGCTAGGGGGTAGGAGGGGAGAGGAAGTTTTGAGAGAACAGAAAGG
AAAGGCGTGGTAACTATTTGTACGGGAGAAATGCTGACTGTCCCCTTTTCTTTGTGTGGGTTTTACGTAGCCTCTATTAT
TGTTGAGGTAGGCTTTTCTTCCCTTTTCATTTTTTTTTCCCCACTTTGAAAATTCAAGGTGATTAAACAGCTCTGATATC
ACATTATGGGGAGTTAGTTTCCTTTGCAGAAGCTTGCCGCTACTCAGTCAGGCTTAGTGTAGCTAATATCCCATTTTATA
GTTTTTTTCTAGGAGTTAAACAACTTTGAATCTTATACGCATGTAGTTCTAACTATATATAGTTCATTATCAAATGCTGG
CCATTTCTGTTCTATCTCGGAGTGCTACCACACCTCGCAATTTTGCAATTGTATATAGAATTTGCATGGAATAGTTATAG
GCGAGCAGGATAGTGTTATTTTTTAAGAGATGTCAAGTCTGAAACGGAG

>ucsf_hc.01_1.H143.00105
GGCTTGGTATGGTGGCATGATGGTGCGCTTTCAGATTCGAGTGGAAGCTGTGCCAGCTGTTAGAGTAGAGTAGTAGCTCT
TTGACAATGGAATCTGTTTCTTCCTCAACGCATCCTCAAAGCATATAATACATCAGTTTGCCAAATTCTTCTGATCCTGG
AAAAAAATGATCGTGTTGCTCTAACCCACTTATTTCAATAGATCTCGTTCAAGGGATGTTTTACTCTTACCTGTCACCAA
ATGTGGAACTAGAGGTGGAAATGCTAAGTGAGCCATCCAGGGGACCGTACTTCAATCGAGGAGAGCTTTCTAGAAATATC
TGCATTGTTGGGCTATACCTGGGCCTAGTTCTGGGGATTGCTTGTCTAGCAGTTGGTATCTACACCTCTATTCTTCCAAT
CTCTATAGGACAGCAAGGAGCCCGCGGAGAGGTCATCTCGCTCGGCTTGAACCTTCTCATCACACTCGTGAACGAAGTAT
ATGGGTATGTTCACGGTGTATCCCTACGATGGGCATTACAACGTGAAGGTAGACTCACCTTCAATTCCAACTTTCGGCTG
CTGACCACCTCACGCTCCTCGAGGCCATAACAAATGGTACACAAATTTGTTTATGCTATGTGCATCATAGGCTCATACTC
ATCCTCATCGCTTGTTTTTCTGAA

>ucsf_hc.01_1.H143.00106
GCTATATGCCTTCTGGGTCAATGGGCCGTTGCCTGGTGGTCTCTGCCAAATACGCACCATGCGCCAACTTGGAGCGTCGA
CCCTCTGGACACAGTTGCAGCTTGCATTTTGGAAGGCTCTCTTCACAGGATTCCTGGCCGATGTATGCAAAGTGTGCACA
ATATAGCAGCTCCAACAATTCCTGTTCCTCCGCGGCACAGGCAGCAGGCAGCTTACTACGCACACTCAGAGGTTCGGAAG
GTTCTTTGGGCTCTCTGGGCTACAGCGGGCCTGGGTTTGCTGTGGGCAATCACCATCTTTGTTGTTATTAGGACGGGGTT
CGTGAATGGGATTAGCGACAAAGGCAGCTGGTCGCTTCTTCCGAACAGTCAAACTCCTTCCCTTAACATGGGCTGGTTCG
TCGATGGTGAGACACTTCCAGCAAGTATATTTGTTTGGACATTCTTCTTCGTATCGGGGCTTCAGACGGTTATCACACTT
GCACTTCATTGTGCTGAGCTTCATGTTAATTGCTCCAATGATGAAACAGCTTGGTGGCTCGCATCGTCTGAGGGCGGCTT
GAAGCGGGATCGTAATATCCTCAAGAAGATGGGAACCTCGTGGCAGTCAATCACACTGTTCTGCTTCAAGCCGTTGATAC
ACTGGCTTTATGGACTTTCGATGACTGTTTATTTCGATTCTGGCTTTAACATGATGCCGGTCCAGATCTCGTACTTGACT
GTTGGCGCTTTATGCTTGGCCCTGTTCGCGACCGCAATCACTTTTAAGCCTCCAAAGGGGCCTCAGCCTGCGGCGTTTGG
CCACCTACAGACGCTAGCCAACTTGATCGATGAATGGCCGACAAAAGGTGGGCGGTTATATTGGGGTCACAAGAGCGAGG
AAGGTAGTGTTGCGCATGCTGGCACGTCTAGTGAGAAGCTTGGTAAAATTAACTTTGGCATGCTATATGCTGGCGTTAAA
TCATCTTGAAAAATTGCTGTGGCTATATTCTTGTTGATATTTGATGAAGTTACGATATTATTGTCTCCCCATCCCTGAAG
ACGTGTGGCTGGCAATAATCATTATATTAATGCTAACCTGGGCTGTTGTGAATCACTGTCTTCATCCTTTATTTAATTCA
TA

>ucsf_hc.01_1.H143.00107
AAACCGTCCACAGCTAACGCCTCGAATACTGCTGCGACTCCATCCTCGGAGGCTGAACCCCCTCCGACTCCACTCCATCA
ACTCCAATCACTCCCGTCCATCCGAATTCATTTAACAAAAACACTGCCAACCCAACTACAAACCCTCCTCAGCCCACTTC
CGCACCAGCAGCACAAAATATTGTTCCGCAACAGGATCCTAACCAGACATTTGACATGAATCTTTCCGATACCAACAATT
ACAATCTTGACTTCACCGCTCTAGATAACCCCGATATCCTAGAGAATTTCGACTTTGATTCGTTCCTAAACACAGATGAT
CCCAATGGATTCGCTTTTGACCCAACCATGTCATACCCAACTGATGGAGTTGAAGCGGGTGCAGGAGACGGCTTGTAATC
TTTCATTTTCAGTCTTTTTTATTCGATTTGTCCATGTGGGGTAGGAGGAGGGAGGGTGTTGTTTCTGTTGATCATAACTC
TCTCCAACCCTTTGGTTATTTCTAATTTTATTTTATTTTTATTTTTTTTGGTTTCCCTTGTCCTCTCTTTTCTCATTCAT
TTTAACTAATATTCTCCTTATTCTCATTTTAAGTGTGTGTCATGTATGTGTGTGTGTGTTTCCCCTCCCTTCCGTACATT
TTCTCTCCTTTTCATTGCTTTTTCTTTTGCTATCTTAAAAAAGGAGTGAATTGGAAAACCATTACTGCTGCCGCTACTAC
TAGTAGTAGTAGTAGAAGAGGCAAGCAAAAAAAAGGCGATTGCGAGTTATATTTGATGGTTGAAATGTGGAAAAGAATTG
ATTTCCCTCCTGCATTATTGTTTATTTCCTTTTTTAATTTTTGGTTTTCTTTTTTGGCGCTGCTAAAATTCATACCCCAG
CTCTCTTCTTCCCTCATTCTTCTCCTTTTTCTTATTCATGCCTTATTCTGTCATGTTATACTTAAATTTTTTTTCTATTT
AAGTCATCCGTCTATCTCTCATGTTTAGTTAAAATATTGTTCTTGTCTATTCTTTGCCTTCTACCACTTCATTTTGTTAT
TATTATTATTATTACTATTATTATTATTACTACTATTATTATCTATTTCTTACTTTCTTTACATCTCTGACTTCACTATC
TCCCTTTTTTCCACTGTCCTTTCTTTTCTATTCAATGCTCGATCTTTCATCTCATTGCTGTTATCTAGTTATTTAAGATA
ACTCTTTTTCTTTCCCTTTGAATTGTGGTTTTATCATACATGCATTGATTGTCTGTCTTATACTCTTATTGCAATCACAC
ACACATCACACACATTTTCCTTTCTGGGATTTTTCATACTTTTTCTATATTACATCATGTGTAAATGTTCAACTCAATCA
ATCTGTTCTATTATGCCTCTTTTTTCAACTCATTTCTCCCACTGTCTTTCTGTGTCTCACTTCCCGCTCCGCCTCTTCTC
ACAACTCAAATGTTTTTTATTATCTTATACTGTCATTATATATCTATCTGTTGTGCTATCAGAGCTTATAGTGTACTAAG
TAGTTAAGTATAAAGATGAAATTAATACTTTCTGA

>ucsf_hc.01_1.H143.00108
NNNNNNNNNNNNNNNNNNNNNNNNNNNNNNNNNNNTCTCTACGATCCATTTATCCATTTTGTATTTCACTCAACAAAAAT
TGTCCGCTCCCATCTCCTCTGATTCGCCTTGTGTGCGCAACCGACTCTCTCTTTATACCTCAAAACGTGCCACACTGACT
GTTACTGCAACTCCCACCTACTTACTTTCTTTAAATCTCGTGCCTTGTCTATCGACGCTTGTCTTGTGACCAGCACTCCC
TTGGGAGTTCTACCGAACCAAAAAGATTGATTGGAAAGGTTTGACCCACTCTCTGGACAAGAGTGCCAAGTTGGCTGGCC
TAACTCGCTCCAACCATGAATCAGATGAATGTCGCCGGAATGAACCCGGGAGCAGGTGGTCCCGTTGGTGGCATTCCCAT
GATGAACAATGGTTCTACAGCTCCGCGCAGTGATCCCAATGGCCAGAATCTTCAGGGAGACAATGTTATGCAATTAAACA
CCTACATCTACGACTATTTTCTGAAACGCGGCTATCACGAGTGCGCAAGGGCCTTGATACAAGATGAATCGTTTACCATG
AGCACTTCTCCTGCGTCCAAGTCGACACCATCCCACCGCCGCGATGGCGAAATGAATGGCGTTGACGGTGATGCAATGGC
CACAGACTCCAAGGACGATGTGAATAAACCAAGAATACCCGATGACTTTCCGCGACCAAATATACCGCCAGGCCCAGGCG
GAGCTGACGTGCAACAAACCCCATTTCTCCTGGACTGGTTTAACCTCTTCTGGGATATTTTCTTGGCCCAACGGAAACGA
AGTAAGAACCCTGACGCGATGCACTACGTGCAACAGACCCAGCAACTACTTCGCATGCAAAACCAACAAATGATGCGCCA
ATCACAAATCATGCCGGGCCAATATAACATACGTGGGGCCCGTGGTGGCATGATTCCTGCGAATATTCAAAAAACCATTT
TGCAAAACCCAAATATGACACCCCAACAAATGGCGCAGCTGCAGAAAAATCAACAAATGCTCCATCATCAAATGCAACGA
GAGCCTTCCGAAATGGAAATGAATGGTCATCGACCACAGTCGCCGTCTTCTGCTGAAAACGCTCCATCGCTTCAAACGTC
TCGTCTGGACGGTTCGCAGGTAAATGGGATGCAAATGGCACCGAACGGGCGTGGGCCAGGGCAAATGCCTGGTCGNNNNN
NNNNNNNNNNNNNNNNNNNNNNNNNNNNNNNNNNNNN

>ucsf_hc.01_1.H143.00109
GCTACGACTGCGAGAGGTCTCTGCTGTGCCAAAGGTAGACAACGGAGATAGAGAACGATTGATATATCGCGAGAAAGAAG
AAAGGACGGAAGGACGGTAAGGAAGGAAGAAAGAAAGAAAGAAAGAAAAGGAGGAGATATAAATAGGCAGGGGAAAAAAC
GAACTGCGAGAGAGCGAGAGAGGCAGAGACAGAGAGTTTGAGGTCTCGCTGCTGCGCAGGCAGTAAATCTATTAATACAC
ACACCAGAAGCAGGCACCTCCTTGTCGTGGGATATATCTTATTTACCCTTATTCCCTTGCTCTTCCTTACTTCTGTCGTC
ACGCTCTTTCTCTCCAGGTTCTGCACTCGACATTCCTATTTTGTGGCTATTGTGATTATACCATCAATATCCAAGCCCGA
CCCACACAGACCCAGTACCTGGGCATTATCACCAGGGTAAGGCAAGCCACCTACATCCGTCAACACTGTCAACAACCGCC
AATTCCAGCGAGGAGGTAGATATACTTTGCACCCTCACCATCCCCGTCCACAGCTGCCTACGCGGCTCCCACCACGGCTC
ACTCCAACCTCCACCCCTCTTTCCGGGTCCCTTCATTCCTCGCTTGGGTTGCCTTATCGGGCCCGCTGCCGAGCCCGCTC
GTGACACTCTCGTGACCAGAAGTTCTGCGGCCACGGGTTCAGCTGGGACCGGGAGAAACAGATAATCCGCTCCCGCACTT
GGCACTGCGCTTATCGCCACTACCAGCCACGCCCATCGCCCACACCCGCCAGCACGCCAGCCCGCTTATCTCCACTGCCT
CCACCTCTACCTCCGCCTCTGCCTCCACGCCCCACGCCGTCGCCCTTACTCCCACCCACCGTCAGCCGCC

>ucsf_hc.01_1.H143.00110
CACCACCAACCGTCCAATCTATCGTTGTCATTCGTTGAGTTTTCGCATACCCCACGATTATTCCACGTGGTGTTTTGCGA
TTGAAATATGTAATGTGCAACAATTATCACGGCTATTACTCCTACTCCATATTTCCTTCCCTACGAGACGATTCCCGAGA
ACACAAGAGAACCTTCACCGTTTCCGCACGATTAGATAGCTCCAGACATCTAGCCTGTTTTAGCTCCATTTCAAGCATAT
AAGAAAAGAAATGGCCTCGACCAAGACGTCAACGTCAAGAATAGGTGAAGAGACATGGAAAACGAAAGTCGACAAAGTCA
ACGCCGAGCTCGTGACGCTGACATACGGCACGATCGTCGCGCAACTCTGCGACGACTACGACAGCGACTATGCGGAAGTA
AACAAGCAGCTGGATAAGATGGGATATAACATCGGCATGCGGCTGATCGAGGACTTCCTGGCCAGGTCGGATACCGGCCG
CTGTGCGAATTTCAGAGAGACGGCGGATATGATTTCGAAGGTTGGATTCAAAATATTCCTCAACATCACGCCGACAATCA
CGAACTGGACGAGCGATAACAAATCCTTCTCTCTGGTGTTCGATGAGAACCCGCTTGCGGACTTTGTGGAGTTGCCCGAT
GACGGGCGGGCGCAGGATGAGTTGTGGTTTTCGAATATTCTATGTGGCGTGCTACGAGGGGCGTTGGAGATGGTCCAAAT
GCAAGTTGAGGCACATTTTGTGAGCGATGTGCTGCGCGGAAATGATACGACGGAGATGCGGGTGTCGTTAGTCCGGTATC
TCGAGGACGAATTGCCGCCAGACGACGAATGAATGAGTGTATGTATGTATGAATGAATGAATGAACTTTATTCTTTTGCT
ATTTTCCCCGCTTCCTTTCCTTATACAACCGTTCTAGTCAGCTTCCCCCCTTTGTCCCTTGTTTCTTGATGTTTAAACAT
GTATTCTATTATTGCCTGCCGTAGGAAGGGGGGTGGGTGTAAGGAGCCACATCTATAAGAGCAAATGGTTGGGTATAAGG
ATATTAATATATCAAAAATGAAGCTGGGAGGTTCTTTCATTCATTTTCAATGCATGCGATAAAGGCGTAGTCGACTGTTT
CCTTAAACATGGCTACTATATATAAAGATATTTTTCTTTGTGGAACGTTAGTTATTATTATTACATGTACTGTGCATGTC
CAGGGTACATATACATGACATTTATTAGGTTAGGGCTAGCTGGTGAAGGCTATCCCCCATCCATACCCCTTGATATGCTT
AAGTTGGTGGGATCTAGGCCAGGCTGGAGGTCTCC

>ucsf_hc.01_1.H143.00111
GGCAGGCAATAATAGAATACATGTTTAAACATCAAGAAACAAGGGACAAAGGGGGGAAGCTGACTAGAACGGTTGTATAA
GGAAAGGAAGCGGGGAAAATAGCAAAAGAATAAAGTTCATTCATTCATTCATACATACATACACTCATTCATTCGTCGTC
TGGCGGCAATTCGTCCTCGAGATACCGGACTAACGACACCCGCATCTCCGTCGTATCATTTCCGCGCAGCACATCGCTCA
CAAAATGTGCCTCAACTTGCATTTGGACCATCTCCAACGCCCCTCGTAGCACGCCACATAGAATATTCGAAAACCACAAC
TCATCCTGCGCCCGCCCGTCATCGGGCAACTCCACAAAGTCCGCAAGCGGGTTCTCATCGAACACCAGAGAGAAGGATTT
GTTATCGCTCGTCCAGTTCGTGATTGTCGGCGTGATGTTGAGGAATATTTTGAATCCAACCTGGAGCAGTAGCAGCAGGC
GAATGAGTTGATTCAGGTTAGTTCTCTGATATGCACTTCATATACGCAGATAAAATAGACACTACTAATAAAAATACTGT
AATTAATGACAAGTGATCGCACCTTCGAAATCATATCCGCCGTCTCTCTGAAATTCGCACAGCGGCCGGTATCCGACCTG
GCCAGGAAGTCCTCGATCAGCCGCATGCCGATGTTATATCCCATCTTATCCAGCTGCTTGTTTACTTCCGCATAGTCGCT
GTCGTAGTCGTCGCAGAGTTGCGCGACGATCGTGCCGTATGTCAGCGTCACGAGCTCGGCGTTGACTTTGTCGACTTTCG
TTCTGTTCGGGAGGACGCTCCTTGAGGTTAGCACTTCTTGCGTACCGAAGTTTTTTGTTAAACCGTGGGACATCGGGGTG
GGAAAACGTACTCTTCACCTATTCTTGACGTTGACGTCTTGGTCGAGGCCATTTCTTTTCTTATATGCTTGAAATGGAGC
TAAAACAGGCTAGATGTCTGGAGCTATCTAATCGTGCGGAAACGGTGAAGGTTCTCTTGTGTTCTCGGGAATCGTCTCGT
AGGGAAGGAAATATGGAGTAGGAGTAATAGCCGTGATAATTGTTGCACATTACATATTTCAATCGCAAAACACCACGTGG
AATAATCGTGGGGTATGCGAAAACTCAACGAATGACAACGATAGATTGGACGGTTGGTGGTGTCCTCCCATTTTGCCCCC
GCGCGGCAAAGGTTTGAACGCGAAAACTCAACGAGTTCGCTTGGCTTGGCGTTAAAATAAGCGCTCGCCAACGAGCCCAA
GAACGACGGGTTGGAAGCTCGAATTTAACCCATTTACACCCTCGCTGCTCCCCAAAGCGCAATTCGTCGACGGTTATATC
ATTTCCGTATTTTACTTTTGATTTCATCTTGCATGCTTCCGGTGGCTTTTTTTGCCGTTGACTGAATTCTAAAAATCACC
TCCGTTTTCTTCGCCACTTGAGCGAAGCGTCCTTCCACAGCTCTCCCTGATCCGGTAAACAACGAGGACCATTGTCGCAT
GAGAAGTAGAATACAATGATGTCTGCGGAAAAGCGTCCTGCGCTGGACTCTTTTCGATCCACCCAGCTGGTCAAACGGCC
GAGGTCAGATTCAAATCTGGGTGATGGGAGGGCGGTTGCTGTTGTAAATAACTCGGCACAGAATGGAGCTCTTATACAAG
CAATCCCGCGCACGAGTGGTCTTGAGGCGCCTATCATGGAGCTTACAGGTCATTCGGGGGAGATTTTTGCTACAAGGTTT
GATCCGACGGGTCAGAATATTGCGTCAGGTTCGATGGATAGGTCGATAATGCTATGGCGAACATACGGACAATGCGAGAA
CTACGGCGTAATCACTGGGCACAAGGGAGCGGTTCTAGATTTACACTGGTCACGAGATTCGAAAATCATTTTCACGGCAT
CCGCAGACATGACCCTTTCCAGTTGGGATGCCGAATCTGGGCAAAGAATACGTCGACACGCCGGACACGAGGAGATCATC
AATTGCCTCGACGTCAGCAGAAGGGGCCAAGAATTGCTAATAAGTGGCAGCGACGACGGGTGCGTGGGAATATGGGACCC
GCGACAAAAGGACGCGATTGACTTTTTGGAGTCTGAGATGCCTGTCACGGCCGTCGCGCTGGCAGAGGCCGGCAACGAGA
TTTACAGCGGCGGCATTGATAATGACATTCATGTCTGGGATATAAGAAAATGCGCCATTACATATTCCATGGTGGGTCAC
ACGGATACGATCTCCTCGCTCCAGATCTCGCCGGATTCGCAAACGCTTCTTTCCAATTCGCATGATTCGACCGTGCGCAC
GTGGGATATCCGGCCTTTCGCGCCAGTTGATAGACATATCAAGACCTTCGATGGAGCGCCAGTTGGGTTGGAGAAGAATC
TGATCCGAGCCAGTTGGAATCCAACTGGGGAGAGGATTGCGGCTGGCAGCGGTGACAGAAGCGTTGTCGTGTGGGATGTG
AAGTCGGGCAAGTTGCTCTATAAACTGCCGGGTCATAAGGGTACTGTGAATGACGTGCGATTTTCACCTAGCGAGGAACC
AATAATTGTCTCCGGCTCCTCTGATAGAAATCTCATGCTTGGAGAACTAGGGAAGTAAAACAGCAGGTGTGATAATCGTT
ACGAATCGTTTTATCCATTCCTTGATTTTCTAGCATGTTGAAATGATCTATATCAAGCGCGACTAGGGAATTTAATCTTG
ACCACCCTCTGTATGTCTCACAATCTCAAAATGTTACAGCCACTGTCTCTGATGTTTGTGCCAACTTCCTTTCCTTTGAT
TCTTATGTATCGCCCTCCGAAGCTCAATGATTTCCAAATATTTGTCCCGCCATGGTTTCTCCCCTTTCCTTTTTCACTCC
TCTGTAAAATAGATTTATATCATATATCCTCATGCTAAATTATGCCTCGGTTTATCCTGACACCAAGAGAATTGATACCC
ACGGAGTAGGAGCTTTTTGGGTTATCAAATGAGAGAGTGGGGCTTGTCGGATCGACTGATGTATCGATCCATGGATTGAG
GCAGTAGGAGTAGGAGTGGTATTGGGAGTGGTGAATTTTGGAGTCAGCTCCCCCTGGGTAGATTTTCAGTATATCAAAAG
TAAACGAATGCGTTTTCAAGCCA

>ucsf_hc.01_1.H143.00112
AACAAACTGGTGTCCTGTCGGAGTTTCGAAACACACCGAGACACAGCTGCCTCCTGATCTACTCCCATTCCAGGTCACCC
ATGGATCCTGAAATGGTTGTAGTTCTGGCCGCAGGCAGTTCCTCCATCAAACCTTCCCCTGTTGGTCCACTCGCCCAAGT
TGCCTCCATGAAGATTATAAACATCGATGCTGCAGATGCTGCAGCTATCCCTCCCTGCATATTAAACTAGTGCTAGAGTT
TGTAGCGTTGCGTTCTCCTGTTTCGCTCTGTCCGTTGTCTGCCAGGTCGTTTGGATAAGGACTCGGAGTATTCATATCCT
GAAGAATTGATCGAGGACGGCCAAGAGCGAGTGACTTTTTTTCACTTCGTCTTTCTCAATCACTTTCGCTTGAAACACTT
CTAGCTAGCAGAGTTGTTTTTAACAGCCATTCCCAGTCTCTGGAGCAGGTGAGCACAGTAAAGCCTGTGACAATTTTTGT
CACCTCCTTCACATGGGATTGATTCTCTTGCACGGCTGTTGTCCTTTGGTTTAACCCCTTCGAGTTCTTGCAAGTTGGAT
TGACTCCTTTCTTTTTGTTGCCAGTTTTTTTTTTATCTTTACCTTGCATTTATCTCTTGATTGCTGTGGTCAACAACGCC
GTTTTTTATCTTCATGTTTCCCTACTTTTAATACATCGTGTAGGAGTTTGAATCCGGAGCTACGCTTCCTTCCGCCTGAG
TCACACCATATTTCACCAATTGCAGTCAACAATGCTTGATCGAGTGGAACATTGATAAGCGGGATCTGTCACAGTAATAT
TTTGCCCGGTTGTTAACAGCCACTCGTTTCTTCTGTTTATTAATCTTCTCCTTCGTACCGCGTTGCCTCATCATCTCCTA
CGACTTGGTGGCAGGAGGAAGACCCTGTGAAAGACACGCGGATCCCGAATTTTGTTTACCATTCGATCTCGATATCACGG
GGAATTGAGAAACCGCTTTTGCCTATTTGTGTGACGAAGAAAATCGCTGTTTTGGCAGAGAAAGTTTGATCATATCCAGG
ATTTCGGATTCAGATATTTATTTACCAACAACTCTGCTCCCGGTACTATTTTTTGCCAAAAAAAGGGAATATATCTCTTA
TGCATTTGGAAATCCGAACGCGAAAAATTGAAGAGAATTGTGATGGAGCGTTTCACTTCTTTGTCAAGACAACAGGAAAC
TCCTGGAACTGTGCGGTGCGATAATGGCTTCTGTAATCGGGCTAGATCCTTGTTTCGTGGTACATCAAGCATCGGTGCAC
AAAATGTGGGATCTGCCGCTTCTAATGCACGAGCACCTCGAATGTGGCTGTCTCTTTTCTCTGATGAAAGAATCGGAAGG
CCTCGACGACGACAGAGTGACCACACGGTTGGATATAGGAGAACACAGCCATTGGACCCTTCGAGCATTGAAATGGCCGA
GGCTGGATTATCAGGACGACACTTCCAAACTCAAGCGCATGTGAATGATTCACATCACAATCTCTCACAGACCATCGCGG
GAGCTACACCCGATCATTTTGGAGCGCGGGCAAGACGAAAATACGACAATCGATTAAAACAGGGCCGTTTCTGTGGCGGC
CCTGGGATGAGATCTAAGGAAGCGAGGAAGAAGCTTGTTGATTGCGTCTTGGCTTCATCTCTTATTCTAATCCTCTTTAT
CATATATCTTTCGTTGTCCCTTTCTAACATTGTTCAAACTCGTGAATTCCACATTGTGCTGATACTAGCCTTGACGGTGT
TTGTGATATATTTTTGCCATTCCTTTATTCTTTTTTTCATGCTCTCATGGCGAACAAGCCCGACACCTCTTCCTCCCGCT
GCACCAAAAGCGGTCAGCACCCTGGAGTACGCCTTGCCAGATGAGCCAATACCAGTAATTCTGGCTCGAGATGAAGAGAT
CATGATGGAAGACTCGAATAATCGCAATGGCGGCAGCAAGCACTTGGGTGGACTTGCTCCACTGCCACCCGCCTATGGCC
TCTGGAGGGATAGTGTGAAAATAAACCCAAATCTTGTCCACTGGCAGCGACGCGACCCAACTAATTCGCACGGAAGACAC
ACAGGAAATGATAACGTCCACGAAGCACTGAATCGCCCCCCGAGCTATGATGGAGACCTTCATCGCGTCATTGATGAGCA
GCCACAGTTGCGTCTCCACGTACCTGACGGTTTGGATATTCAGCCTGGGGAGCTTCTGGAGCAGAAGCGGTGAATTATGT
ATAGTATTATCACCCTTGTAGGAAATAAAAGGATATTTTTCATATTTTTCATTCCTCATTTTCTACTGAGGCTTGATTTC
TGACGAAGGATGTCTTGTTCTTAAGTTCTTCATCTCCGTTTTTGTAGGGAAGGCGGCCGGTGTTGTTGAGTGAAGCCATG
GAGGATCCGATAGTGAAATGCTTTTTGGTTGCCCCTTGATTTTCTGAAATTCGACCAGATATTATATTTGAGGTGTTTGA
TTTATGCTTGATTCATCAAGGTTGGCTTCCACTAGCCATCTTCGATCTAGCGCAACTGAATGTGCAAATGCCCAGTATGC
GAACACCGAAAGAAACTCCCCCAGCAAACACATATTCAATCGCATATGCGTGAAAATGATAGTAAAATATCTCTATCTAC
ACATATATAAGCCATATGAGGAGAG

>ucsf_hc.01_1.H143.00113
CTCAGTTACATTACAAATGCACTCACCACCCAGGTTAGGACTGGGGTTAGAAGTTAGGATTGGATTAGGATTAGGGTTGG
TTGAGAGATGTCGTTTAAGTCCTCGCATCGTGAGAAACTGTAGTTGACTGCTTGGATATGTATTAATAATGTTTCATGTA
TAGTTATTTAGTTGAGTTGGTTTTTGATCAGAGATTGTTCAAAGTGTATGCCCAGAATAGTTAACATGTTAACTTTGGCT
GAGGCGATGGGGATGATGATTGAACGATTACGGCATTTTCTGCTCTCTTCTCTCCTCATATGGCTTATATATGTGTAGAT
AGAGATATTTTACTATCATTTTCACGCATATGCGATTGAATATGTGTTTGCTGGGGGAGTTTCTTTCGGTGTTCGCATAC
TGGGCATTTGCACATTCAGTTGCGCT

>ucsf_hc.01_1.H143.00114
AACATCGACTCTTTGGCTTCTACCTGCCCATCTACTCCGTAACCAGTATGCATATGGGACGGAATTTGGGGCCCTATCCC
TCCCCTCCCTACTTTTTTATCACCGGGAACATATAAACCCCTCTATCCCTAGTCTCAAGCAACTCTCGCGGGAGCCGGAC
AAGAACAGAAAAGTACCAAAAAGTTGTTTTTTTCCCAGCTCAGCGACGCTGACGGATTCGGAGACTCTCAATGATATTCT
TAAGCTCACGGACTTCACTTGATTGTCGGTGATGCACTCGAGATGCCGGCGTCGTTGTTTCCCGATGTCTCGCTTCCGCA
ACGGTGCAAAATGGACTGTCTGCGGTTGGGCCGTCGTTTTTTTTACAGTTGTTTCCTTTTGGGTTCCTCTAGCTAGGGCA
ATGAGCGGGGCCCAGATTTGGGAGTTGAGAAAGGAGACAGAGCATATGTTCTACCACGGTTTCGAAAATTATATGAAGCA
TGCATTCCCTGAGGATGAATTGCGACCCGTCTCTTGTCGCCCCTTAACACGCGATCGTGAAAACCCCGCTCATGTACATA
TTAATGATGTTCTGGGAAATTACTCCTTAACGCTCGTCGATAGTTTGTCTACCTTAGCGATACTCTCCTCCTCCCTGCCT
CGATCAGCCGCTTCGAATTCAGACTCGGAAAGCTCGCGTAAGGCGTGGAGGTATTTCCAGGACGGTGTGCGAGATTTGGT
AGAGCTATATGGCGATGGGTCGGATGGACCAGCTGGTACAGGATCGAGGGGGAAAGGATTCGATTTTGATAGCAAGGTCC
AAGTGTTTGAAACAGTGATTAGAGGCTTAGGCGGCCTTCTCAGCGCGCATCTTTTCGCAATAGGCGAATTGCCTATCCGT
GGATATGATCCCCCAGAAGACGAAGCTTCCTTTGCGAAATTATGGAATAAAAGTGGACAGACTAAAGGCAGCCCCGGGAT
TAGATGGGAAAATGGCTTCGTCTACAACGGACAACTGCTCCGTCTCGCGATGGATCTTGGTGCCCGGATTTTACCTGCTT
TCTATACTGCAACGGGAATCCCATATCCACGTGTTAATCTGCGGCATGGCGTCCCCTTTTACCCCAATTCCCCTTTCAAT
GCAGATATAGCACCAGAAACGGCGGCTTGCACCGGTAAAGGCCATGCGAAAGAAGAGGAGAAGTTTTCTGAAACACCAGA
GGTTACAGAAACATGCAGCGCGGGCGCTGGAAGTTTGGTTCTGGAACTTACGGTTCTTAGCAGGCTTACCGGCGATGGGC
GTTTTGAAGAGTTTGCCAAAAGGGCGTTTTGGGCTGTTTGGTCCCGCCGAAGTGACATTGGCCTGATCGGAGCTGGCATT
GATCCCGAGTCTGGGAAGTGGGTGAACTCGTACACAGGTATCGGTGCTGGGATTGATAGTTTCTTCGAATATGCATTTAA
ATCTCATATCTTGTTATCCGAGGGTGACCGCCCGTCTTTCAACCTGTCAAGCCCGTTTCATTGGCTTGATGATTTTTACT
CCCCCCTTAGTGAGGAGCAGCATTCCTCAGATGCGTTCCTTAATGTTTGGCAGGAATCTCTAGCATCCATAAACCATCAT
TTATATCGCGGTTCCGGCTACCAGTATCCTCATTATATCCAAGGCGACATCATCACCGGAGCTACACGCGCCCTTTGGAT
AGATAGTTTAAGTGCATATTTCCCAGGCCTTTTAACTTTGGCTGGAGATCTGGCTGGGGCCATCGAGGCTCATCTGCTAC
ACACCGCCATTTGGACTCGATTTTCTGCTTTCCCGGAACGGTGGAATGTCGGCACAGGGAACATTGAAAACGGCCTTGGG
TGGTGGGGAGGCCGCCCCGAGTTTGTCGAGTCCACTTATTACCTGTATATGGCCACTAAAGACCCGTGGTATCACTATGT
TGGAGAGATGGTATTGAGGGATATCAAGCGGAGATGCTGGACTAGGTGTGGCTGGGCTGGTCTTCAGGATGTTCGAGATG
GGCAATTGAGTGACAGGATGGAAAGCTTCTTCCTCGGGGAAACGACGAAGTATCTCTTTTTACTTTTTAGCCCTTCGCAC
CCCCTAAATGATCTTGATGCTCCGTTTGTTTTCAATACCGAAGGCCACCCCCTTATTATCCCGAAGTCGACTAGGAACGC
CACTAAAGAAAACGCGAAGCGAGCAGACACGTTTCCTGGTGGTACAGAACTTGTCGTTGGAGCAACCTGTGCAGTGCCGG
CTCCACCCCCGCCCTTCGGAGCCTCGTCGACCGCTGCGCGGCCTGATATTTTCCACGCAGCAAGCCTCGCTAGATTGCAC
CTGATGCCACCTCGTCAACAGGCTGAATCTCCTATCATCGGTTATACTGTTGATCATCCGAGTATCTCCATGTCCGACTT
AACATCACCATCAAACTATACATATTTCCCTTGGACGCTACCACCCGAGGTTATTCCACCAAAAGCTACCAGTGCACTAA
TGACGGTTAGACCAACCGTTGACCTTACATTTCCGCCAGCTACCAACATCATCCTTGGCCCTGGATCGTTGGAAAGAGTT
CAAGACGGACTTCTCGTGAAGTCCCTTGGAGGCCTTCGCTTGGGTATGATCCAGGATGTTCCACTATTGACGGATCAATC
ATCAGGGTTCGCTGAAGGATATCGCGTCCAAGTTATCAACAACATTCCACTAGGAAAGGATGAAAAGATTTATATCTCGA
AGGAAATGACGGATGTTCTGAACTCTGAAGACCCAAACTTCACGCGGGTGCAGGATTCAGCGTTGTTGGATGTTGTCTTG
GACCTCAGATCGGAGGTAGCCAATGGAAACGTATCGTCAATACTCACAACCTCCACAAATGGCGAAACCATTATAGGTGC
ACTCGATGAGCTCCACGCATCGCTCGACACGTCAACATTTGACGCATCAAACATGAAACTAGCTTTTGCATCCTTCTTTA
ACCAGGTCACCTCCCTTCTCCGAGATGACTCTAACTCACCCACACTGGACTCCCTTTCATCTCTGAAGTCAGCCATCCGC
GTTTCAGTCCCCGCGACTATTTCTACCGGCAAGGGCTCGACATCACTTCCTGATGTTGAAGATGCCGTACTTCCTCCACC
CACCGAAGCGAAGTCCAGACAAGCCAAAAAGCTGCTTAACCGCCTTCCATGGTCTACCATTTACCTCTCAGATGAGCTCT
GTGACCATCGGCTTCCTGACGTAGTCCCCAAGACACACCATGTAATCGTCATAAAACGGGGCGGGTGCAGCTTTTCGACG
AAAATCCAAAATATACCCTCCTTCCGCCCTACGAGCGATTCCCTCAAGCTTGTGATCGTGGTTTCGTACCCTCAGCTGGG
CGATCCCCGACAGGCCTCTTCTTCAACCTCCGGCTCAGGCACGCACTCCGATACCACGTCCCAGAACCCAACGGTAGATT
CAGAGGAGCCATACCTCATTCGCCCTTTGCTCGACGAAATACAAACCGTTGCTGGCGGAATTCCCCGTTTGAATCCGATA
AGCTTGATACTTGTTGCCGGCGGTGATGAAACATACAACTACTTTAAGCATGCTTTGGGTGTGGGTTTTCGAAGGAGATA
TCAGTTTATTTCGCAGGGTGTGCCGATTAGTAACCTAGTTGTGGTATAAATTTCCGTCTATATATGTTAGTGGCAACTTT
TTTTTCGCATGTACTTTATTTTAACCAATTATCTGCTTCATGAATATTCTTATGATAATGTATATGGAATTCAGGATATT
CTTGGACAATTCTGTTTAGTTCGTTTCCTGTGGATAAATGTACTACACTCTGGCGGCGGGAAGGATTTTGTTTGTTTTCT
AGATATCCATTGTGTGTGAATTTCTGTGCGATTTTACTGGAATCTTCGTGGATGAATGACTTGAAATGTGATACGTAGGT
AATAACATCTTCTCTTGTTGGATCTTTAGCAGCGAGTATTTCAAATCCTGGGTGCTTGAATAGACTCTTTGTGAGTTTGC
ATTTGACCTCATTCTGGCTGAAAGTCTGTATGATCTTGGAGCATTACGATGGCTTTCTTTAGTTTTTCTCCCATGAAAAT
TGTTCGCTTGAATCGCCGGAAGCCCCGCCATTCTTGTACGCCGTTAAAACCTTTCTTGTACTACGCAGCTTTTTCTACCA
AAATCCAGATATATGTTCAATCCGAG

>ucsf_hc.01_1.H143.00115
ATACGCATTTGGCGCATGCCGTTTCTGTGCAAGTATGTGGCCCTGATATTGACAGACCCCATACCAATGGCTGCTGCTTG
GGACTTTTCCTCTCCTTTTGTATAGACTGGCGTATGATTATCAATGCATTGGCCATCTCGCCTTCACATTTGTACTTTCT
ATCGAGAATGTACTCCTCGACCTCCACACAATGTTAGCCCCGCAGTTCCAGCTTCCTATACACCAGCTGCTTGCCGTGAT
TGCTATGCTAGTATTTTTGGGAGTTATAGTTGTTGTGGCTAGTGCTGTAGATATCAAATATGATGTTAGCGCG

>ucsf_hc.01_1.H143.00116
ATCCATGGAACCATATGGGGATTTGTCTCTCATAGATTATATGAAACCATTCTATGTACTAATACAGTTCCAACTCAGAT
AACTGCTGTATCCTCTTCACTGGTTGGACCCTCTTTTGGAAGCTCATTCTCACGAAAAACTATTAAACCGCAGGTCGTAC
ATGACTTCCCTAAGTGCCTCATGACCTTGTGGCATTTCAGTAAGAGTTGAAACCTTTTCTCACTTAGATGACCATAGTTA
CACGGCAATGCTTGCAGAAAACAGAATAACAAAATGAGACGCATAAAGAACGGTCTGAGAACATCGCCCACGAACTGCAG
TGGTTCATTTTTGCTGCGATTAGGAGTTATGTTTTAGACTGATTTGCGATCACCAAATTGCCGCGTGAGCGTAGGAACTC
CTGGTATTCTGACCTATGAAGTGGTACAGGATCCAGTTATCGATGGCGTACTTCCACCCTAAGATCATGTCTTCACTTTA
AATTTGTGAGTGGTGAGCGATGGAGTATTACCGACACTACACCTCCCAATACCAGTCCCAGATTCACACCGTGTGTCTTG
CAACGTGGGTTGAGGGTAGTGGATATTCTTCGCTCTCTTTGTTGTGGGGGGTTATGATACATTATTCTGAATTCTGATAG
ATAATCAGAATTGTGCCTCCCTTTGATAAATACATCTTAAACATTTTCTTCCGCCAAATTTATCTAATTTGGCTACCTTT
TAACTTTCCTTTTTATGCTTTTCTTGAAAATGCAGAACAATTCAAGAACGGAAAAGCTGGATTCTCCTGATTCCCCCCAG
GTTCTCAGTTCAACTTCACAAATCGGGAGTTGTCCCAACATTTCCCGAAGGATGCTGGTTGCAGAACGGTACCGGGAAGA
ATTGAAGTTACGGGAAGCAAGCCCCGATAAAATATTCTACGATGGTGTGAATTTAAGCGGATTGGATCCTAATCTTATCA
CTCTAAGTGCGGAATCGAAAGAAAACCCGCGGGTATTACTCTGTTTCTAAGAATATAATGATTACCTGGCATTCTTTGAC
AGTGCATAGAGTTGGACCAGGAAGATGAAGTGGACGACTACAACCCTTATGGGAGGCTATTGCTTTTTGCCTCCATTTGC
AAGTAAGATTAACCGAGTTTCTACGGAAAGAAGCTTATGGTATACTGCTAGGTACTATATTCGCTCCAGCTCTCCTCCTG
GTCATGGCCGATCTTGGTATTAAAAATCCCACCTTGGGCGCCATCCAAATCTCAATATTTGTTTTGGCATTTGCACTTGG
CCCTATATTCGCAGCACCGCTTAGCGAGATATATGGAAGAACTATGATCGTGCGTACGTGCAATATTTTGTTTATTGCCT
TCTCGATAGGAAGCGGCTTCGCCCAGAATGCAGCTCAACTTGCCGTCTGCCGGTTCTTTGCAGGAGTTGGAGGTTCTGGT
GGGTTGGCCGTTTTTGGAGGTGTCCTTGCTGATATTTGGGATCTCAAGGAACGAGCAAAAGCATCAGCTTTGATGTCAAC
TTTACTAATTTTAGGGCCTGTGGTTGGCCCTGCCTGTGGTGGCTGGATATCTGAACGAGCCTCTTGGAGATGGACTTGTT
GGGTCCCTGCCATGGCTGCCGCAGCATTGGAAATCATCTCTCTTATTCACATGAAAGAGTCGTATATTCCAATACTTCTT
GAACGGAGACTTCAGAGAAATAAGCGATTACATCCAGATATGGACCTATACACGGTAGTCGAATTGCTCTCAGATTTATC
CACTCGGAGGGCGGGATCGTTTATCTCCTCTGCCATTCGCCCTGTGATATACTTGCTTGTCGACCCGGTTCTATTTCTGC
TGTCGCTCTATTTCGCGTTCGTATTCGGGGAAGTTTACCTCCTTATAGTAACATTCCCAGATATTTTCGGGGACGGATAC
GGCCATTCAGCTGGATTTGTCGGCATCGACCTCCTGGCCCAGGGGGTAGGTAATATCCTAGGTCTGATTGCAACGGTTAA
AGCGCATGGGATTATATACGAACGCCAAACGCGCCCCGATAGGCGTTACAACCCGGAGTCTAGATTGGTTCCTGCATTCC
CTGGTGCCCTTTTAATCGTCGCTGGTCTGTTCTTATATGGCTTTTCTGCACTCAAATATCACTTCATCGTGCCTTTAGTT
GGTTTCGTAATCTTCGCTGCTGGAGCAATGAACATATTTCTGGCAATTCAGCTCTATATTGTGGACTGTTTTGCGTTTCC
CGCTTCAGCTGTCGCCTCATTGTCCTTCCTCCGCTTTGTTTTCGCAGGAGGTAGGCATTTTCCCAACGGTCGTATTATAC
CCCATCAAAAACATATACACTCAATGAACTAAGCTAGAAACCAACCTTTTTCAGTATTTCCACTTTTCGGCTCAAGACTC
TTCCAAACACTGGGAGTTGACTGGGGTACAGGACTTCTCGCATTCTTGTCGCTGGGTCTAGGTCTTCCGTTCCTCCCATT
GATTTATATATTTGGTAAGAAGCTCCGCGAAATAGGGAAGAACAATATGCGAAAGATAACTTCACACTAGATGGTGATAC
AAAAAGTTTCCTTTAAAGCATGGGAGTTTGCGTGCGGTGGCGAAAAAGCTATGGTGGTGAGATAAATGAAAAGGGGAGGG
CATTTGGATCACCTAAAGACAAATCCGAGGTATTCAAATGTTTATAGTCAAACGACGAGGCGATGCGGATATCAGAATTC
TACGGAATTATCTTATAATCAAAGTTTTAGCTCAAGATGGATGACTGGAAATTTTTATTAGGGGATAGGAAAAAAACCCC
TTTTCCAACTTTGACAGAAGCACAAAACGATTACAAGGCAAAAGCAATTATGGCTTCTATTCCTCAATAAATTGAATGAC
TGGTCAAACTGCTCATATTAATTGTCTCTACTCGCGCTAACATCATATTTGATATCTACAGCACTAGCCACAACAACTAT
AACTCCCAAAAATACTAGCATAGCAATCACGGCAAGCAGCTGGTGTATAGGAAGCTGGAACTGCGGGGCTAACATTGTG

>ucsf_hc.01_1.H143.00117
GGGCGGTGTTAGCTGCGTATTTCAGTTTCAATTCCGAAGGAACTCGCCCCTTTTCCTTCAGGTACTAGTTGCTATCTTGT
AAATACCAGTCTCTGCCTTTTAATGCCTGGATGCCCCCAGGTCAGCAAGATTTTTTTTGTTCATCTCTCCTCCATCAATT
GTTATTTCGCTACCGATTGGAGAAGTGGGCAGCCAAAAGAACATATTACGACAATCGTCGCTGGATAAGTTAATATGACT
CGCTTCATTGTTAGCCTTGCCCTCCTACTTCAACTCGTTTCTGCGCATTTCTCTATTAAATACCCTTTCTGGCGTGGCAA
TTCCTATACATCTCAGTGGACTAGACCATGCGGAGGTGTCAATGTGACGACAAACCGAACTGAATGGCCTCTTGGTGGCG
GTTCCCTCCTCATCACTCCTTCGCACTCCTGGTCAATAACCTTCGTGAACCTTGGTATTGGTTCTGATGATACAGTTATA
TTCAATATTTCTATGATCGAAGGTTTCAATCAAACCGGAAATGGCACATTCTGTTTCCCAAAAATTCCAATTCCGCAAGG
ACTAGGCCTGACCGCTGGGTCTAACGCGAGTATTCAAGTTGTCCAAGTAAATGAACATGGGTCTGCATTGTATAATTGTG
CCGATATCACCTTTTCCGCTAACGCCACGCTTCTGTCTACCGACTTGTGCACCAATTCTTCGGGCATTGGCTGGAAGCCC
CTTGGTGCAGAAACAGCCTTAAACAATACCTCACCTAAGCCCGGGGCGGGATCTATGCTTGCAATCGACAAATCCATTCA
GAGCTTGGGACTTGGTGCGATTATAGCGATATTGTTCTGGAACTTATATGTCTAGTTCTAGGGCTATAAAGGGCTAGTAA
CGTTAAATTCTTGAGGCTAGAATATAATATTCCACTATGGCCGTATGACATCGACTGAAAACCTGGATTGCTTGTTGTAC
CTTCGAGTGGGTGATTGGCGGCTCCGCTTAATTTCAAGGAATGAATCAATGTGAAAATGAGTTGTATACACTTGCGGAAC
TGAGAATTAAGTGAAAATATCGGGATATCCATCTAGACAACACGTAGCACATATGCCAAGTAGAAGCGTACACCTTGCGA
TAAATGGAACCATCGTCTGTTCCAGTAATTGAAGTGCCAGGTGCCCTAAGGATTCTACCATGCAAGCCATAATCGCCGTT
CTGTTGATAGCAAATCACAATTTTTTCACTGTTGCCACCTCCTAGAGCGTATTCCCAACAGCCTAAATAACGTGTTTCCC
CCGCCCTGGGCACCATAGCAAACCCTTGAGACCTGAGTAGCCCGTTTCCCCGCCCGCGGCTAGCAGAGCAGGCAGCAAAA
CAGCTTCCCCATAGTGAATAATTAGTGTGTCGATTGAGTCTAGAAAACATTGTTGAATGCTTCTATTTTCACAGTGTGAA
TGTTCAAGAAAAACTTCTTGTAGAACTGGTAAAGAACAGAGTATAACAAATGAAGCTTGGGAAGGAGAGCTTGCGAAGCA
GGCTGAGAAAATCACTAGTGGTTAATTTGACTAGTTAGTCAGTGGTTTTAAGGTTTTAAACGCTAATTTAGCGCCGCGTT
TATATCAACGGCAAAGGCGATATAATTTCACGTGACAAAATCTCGACC

>ucsf_hc.01_1.H143.00118
AGCTGCCTTTTACACGAGGATATTGGCCTCCTTCCAAGGTTCGCATCCCGGGTTGGATATCCTGATCTGAGATATAGCCA
AGATCTTATCAGGACCATTTTGCTGACCGCCGCTCCGAATATACCCGCAATCACATGATCTCCACCCCGTTCCACTTTCC
CGCATTCAATTCCGCGATGACGAACCAACTCCGCAACGTCTCTTGAGGTCATGTTGAGCCAGCATCTAAGAAACCAGATT
ACCCGCAGTCTTCCTCTCTTCTCTCCTCATCTCTGTCGTCAATTCCCTTCTACACTATCAATTGCCCCGTGCGTCTCTAG
AAAAATGTCTGATATTGTCCACGTCTTTGCAAACGATGCTTGCCCGCCTGCGGGCCCCTATTCTCACGCTATCAAAGCGA
ACGGACAAGTGTTTCTCTCAGGTGCGATCCCAGCAGATGAGAACGGGAAGCTCATCGAAGGCTCGGTTGGAGAGAAAACT
GCTCTCTGCTGCAAGAATATTGCTGCCGTGCTGGCCGCGGCTGGAACGACCGTGAGTCGGGTGGTAAAAGTTAACGTCTT
CCTTACAGATATGAAAGATTTCGCCGAGATGAACGCCGAATATGAGAAGTTCTTCACGCATAAACCTGCTCGCAGCTGCG
TTGCGGTCCATCAGCTTCCAAAGGGCGTCCCGGTCGAGATCGAGTGTATTGCTCTACAATAAACCACAGGAATTTTCAAG
TACTGCATATAGTATACACTATATACCTCCCATCTTCATTATGCTAGTGAAGTTGTGCATGATGTCTAATTTCCTATCAT
GGCTTTGTCGAGTATGAAAATTAATAGATAAAAACTCAAAATTAAAAACCAATGTGGGAAGAGAAATAACGATCTATCTC
TTTTGAGGCAGTGCAATTTTGTTTTAATGACTGCTGTTAGAGTATGATTGAAAATTTTTCAAAGATTAAAAAATAAATAA
AATAGAAACGAAGAGAAGAGCCCCTGTTGTAACGAAATACGACTTGACTTCCCTTCCAATAGCCCGGCTAAATACCGACT
CTTCCAATTGAAGCCAGCTCTACTCCCGCTGTTTTCAAATAAGTAGTTAAATGTTCTATTAATAACCGACTGACGAACTA
AATCAAGAAGTAATGGAATGGTTTCCGCTTTATATTTTATGCACACGTGCGATCACTAGAAAACGTTAAGAAAAATGAGA
TCGGAAGCTACCCGCTCCATGCGGTTGTTTGCGCGCCTCGTATCCATGTACACATCGGCCGCTTGACGTTACTAACATTA
ACAACGAAAGGATGCACTTTAGTCTTTGAAAGGGAAACCGAAAGGAGGCTCGGAATAACCATGAAACCTAGCAAGGGGAT
GGGTGCCTGGGAGGGAACAAAAGGTAGGTATCGTGCATGGATGAAAACAATAACAGCAAGGTTAACACAAGATGAAAACA
GAGGTGGCAGGCTTGGGAAAAGAGGCGATAGCGTGTGAAATGTCTAGGATCTCGATATGAAGAATCGAACGAGGATTTGA
ACTTTACTAAAAATCTGCAAAGGAAAATAAATTCAGAATAGCAATCCGGCCTGTCCAACCCCTCCCTTCTAAAATAGCGC
AGCCGTTAAGAAAAAGCATATTCATTCGTAAACACAAATCATATATCTTTTATCCAAAAGATAACGCTTTGATAGTACTG
GTTACCTTCGCGGTAAAGTACCTACCATTCTTCCTCCACCGCCAGCCATTAAACTTTGTTTAACGATTAAATCTGCAGCT
GCAGCAGTCGCAAGCCTCTCCTTCTGTCGACTGCGATCACGAATATACGTATGCGCCTCCGGTCGCATGCGCAGAATTCG
AAGAACCATATCATCGTTCGGTTCCGCTTGTGCTTCTCGCCATTTTTCCTCCTTGGCTTTCCTCATAGTGCCCAAGTTAC
GGGACAGCATGATGCTTTTCCCTCGGCGAGCAGACGGAATACCAGCCGCACCACCAATCGCCGAAAATGGGCTCAATGAT
GAGGACGTAGTGGACAGCCGGTTTCGGTTAGTTTGCTGTCGTGCTGCAGTTGAGGATGCCATGCGTTCTGAGGTTCGAAT
TAAACTATCGGTTGGTTCAAAGTAGAAGAAGAAGAGGCTTTGGATTTCGTGGTATTTCGGTGATTTGAGGATATCTAATG
GAACGCCGTTTGCTTCTCCGGTTTCTTCGTCGACGGCGTTGAAAAAGTTGAGGAGCAGGAGGAGCCAACGAGAGACGACG
TCAACTTCTCGCTGGGTGAGCGGCCGTTGGTTAGACGGCTTGTCGGATAGTGGAGGAACCAAAAGAGCTTCCACGGTTAC
TAGAACTTCTTTCCACAAGCGAGCCATGACCGTTCTCATGGCTTCTTCTGTCAACGTTTGGTTCATAATTGAAAAGTTGT
CATCAAAATAAGTGAACAATGTGTCTAATGCACCCTCTATCTCTGCCGGCGTCGGACCTGAAGTGGTTGATGTTTTGTTC
CTATTAAAATAGCTGGAAACAGTCGACATAGTAATGCCTTTCGACAGCAAAGCTTTGAGAGCACGGCG

>ucsf_hc.01_1.H143.00119
CACCACCTAGTATTGACAAAATAGATCAAACAACGGTGATTGCCAGCATAACATTCCCCAGTACGGCCAAGAAATCCGCA
TCTTCAGAGCTCGCAAAACACCCTACGCTTTTCTACTCAGCCAACTCGTTCTGCTGCCAACCTTGGAAGTTACCGGACCC
AACACCTGACCTTTCATCGGCATCGCCAGTCTAAGAAACTTTTTATTTTCGGCTTTTGGGCGTTCAAGAGTCACGCTCTA
ATCCAACCCGCATACGTATTGTCGGGCCAGCTGATTATTCTAAATATTTCAGTCTTGTCTCTATCCTGTCGCTTGTGTAT
ATCCATCGACCCGAAGTTGTCCTTGTCCTGCATACGCGTTCCCGGCCGCTGGTGAGCGAGCCTTGGAAAACGTATAACGA
ACACCCGCATTCCACACTGAATAACAAGAATATTGTATTATATTATCTGCAGACTGGCGCCTGCAGGACTCCATGACTAT
ATCTCTTCTCTGGCACTGCTCAACTACCTCTTCGTTCGGATAGAGAGGCAAACACGTGCTAAGGTCTCATGTCGACGGCA
TCCTCACGTTCTCGCGGCTTTAGTCGACGATTAGATAGCGACAGTGGCCAAAGTCGGGGTCCCCGTTCTCGAAATGTTTC
CGTCACTCGAAAGCGGCCTGTCAGTCACAATGATGCGTATTTATATGTTCTTCGAGTAGCATATCTTGCCTACCTTCTCC
AAAAACGGCCCCGTCGCACCCAGAGCGTACCAATTCCCCGCCAACGAGCTCACAAATCATCAGCTTCCATAATAAGCGAT
CTAAGTTTGGTCAAAGATCACAAGAGCACGAGGCTACCTCATGGCTTTGTGGGTCGGCTCGAAAATCGATTGACTGGAGT
ATTTAAGGGGATCGAAAAGGAAAAAGCTTACCAGGATGAGGCTGTGAGGAGAACATTTGCGGCGTTTTTAAATGAGCTAA
GGGAGCCGGGCTTCAACAAGCGCATGAGAGAGGAGAGGCGGGCAGAACCCTTGGTCTTAATATTCTTTTCCAATGCGACC
AAAGAACTCTCCAAGGGCCAAGCACCAGATGATACCAACTGGAAGCTTATGGTTGATAGGCATGTGGCTCTCTTTGTGAG
GATCATCAGTTTGATTCTCAAAGACCAAGGCTGGGACAAGGATAAACCTGAACTGGCTAGCCAACTTTCTATCTTGGAAA
CCAAATTGCTTGCGCATGATCAGAATCTTGCGCAGGCATCCCCAAAAGATGGAGGAAACGTAATTACCGAACTCGTGCCC
CTGAGCTATAAAGTCGAAGATATGCCATTAGTCCAAGTTGTGGCGAAAGTGTTTGGACTAAGGAATTCGTATGTCCAGTC
AGATATAAACAAGTATAAAGATGTATGGACTGCGAAGGCGGCTCTGCAAGACCTTAAAACGTACCAGGTACAGCTCAACC
TGAATACTAGGAGGACCCTGTCCAATGAAGACTTCGACTCTATAGAGGCTTTTGAAGCGTGGAAAAAGGCTGAGGATGGC
GAACTCTCCCAGATGATGTTCTCTATAATGCAGTCCAACCCAGATACCAAAACAAGTTTGCCCGGTGGCACGCTTTCTCA
TCTCAGTACCAGATCTAGCGATCCCAATGCATCAGATCTTGGTTATTCCGACACATCAGATATTCCTTCAATAGATGCAG
CTTCTTTTTCACAGCCTGATGCGTCCCATGACTGCTCAGATAATCCAAATATTTACACATTCATTCCCCCGGATCCTCTG
TCGTTTTACCGTTTTGTACTCCTCCAAGTCGTAAACCACGAGCTGCAAGAAAGATCAACCAATGAATCAGACTCGACCTC
GGACTCGCCACCTAAGACTCTTCTCTCGAAGCAAGCTACTGATCTGCTCAACGAAATAAGCCTTCGTTGGCGAATACCAA
CATCTACGCGTGCTGTATTGTTCCTTGATGTTTTCCGAGAGAAATATGTGGAACAAGAAATTGATCTTGACACTTTGGAT
TCCGCATTCATTTTTGTGAACCAACCTCCGCCAGAGAAATCGAAACGTGGTAGTAACTTCATAGTCTCATTGCTCTCAAA
CAGGGAGAATTGGACGCTCGCTGATTTTAGTGTAATGACACACCTGCTTTCCTCTCTCCACGAGGCACTCCTTCGGCATC
TCTATGAGACGATGATGCACTGCTATGACACCAAGGTCCCCCCTATAGGTTCAGTCATGTACATTCTAGAAAACTACGTC
GAAGCTGACCCCAACTTTGTTTCCAAACCGGACGACTATGAAAATTTTCGTTCCTATGTGTATAACGGATTAGTGAACAA
GGCAAAAGATGTTTATCAAGAACACCTCGACAAGGAAATACCTCCAGAGCAAAATGTGTGGGAGTTCTATCATGTGGTGC
AACTCGGGAAAGGTATTTTAAAACTTGCCCAGCGGATACAAAAGAGATATAAGAAAACCCCGGAAATCATAGGTGTCAAT
CCTTCAAACATTCTGGCCAAGTGCGTTCTTCCAATGTTCGCGGAGGATGCACGCGATATCATTACGCGGATTATACAACA
AGCTCAAGATAAAAACGAAGAGATTGGCGTGCAAGATGGCTTTGACTTGTACAAAGAATTGGCTCAAATACGCCAATTTT
ACACAGAAGTTCTCCCTGGTGAACCGTTTCCCATACCGATCGAGGAACTACTGTCCAACTTCGTTTGGCGTTGGATACAA
GCTACTGATGAGAAGATCGTGGGCTGGGTCAATGAGGCTATCAAACAAGATGACTTCAAAGTGCAGACCGAATCACCTAC
TGACATACCGACGCAAGATCAACGGCATAGCTTGTCCGTCGTAGACGTTTTCCGGTCGTTTAACGAAGTGATTAATCAAA
TTGTGCAACTGAATTGGGACGACGATGTGGGATATGCTAAGTTTATGACTGCCATTTCAAAATCTATCGGGAAAGGTATT
GCGAGATATTGCGAAGTTCTTGAACTACAATTTAGTAGAGAAATGGATCGCCTTACCCCAGAACAAGAAGCATCTCTATC
GCAATCACGACAAGAGAAATGGATGCAAATGGCCAAGGAGGCGTGGAATAATAAAGAAAAGATTGAGCCGTTTCACTTTT
TCCCGCAGTCCTTTGTCAAACTGAATAATATTGAATATGCTCTCCATCAGTTGGATAAACTTGAGAAAGACGTAAATGTC
GATGCTTGCGCAGATGTACTTGCAAAGAATACGCCTCCTGCTTTACAGCGGCCACGGAAGGTCACTAACTATGTTTTTAC
GGTCAAAATTGTTGAGGCAGAAGACCTGAAGGGATGTGACATGGATGGACTTAGTGACCCTTACGTTTCCTTGGCCGATG
AGTCCCAGCGTATTTTCAAGACCCGCATTATCTATGACAATCTTAATCCCCGGTGGGATGATAGTGTGGACATCATTACG
AAAGGACCCCAGAACATTATTGCAACTGTCTGGGACTGGGACGCTGTTGGGAGCCACGATTATATGGGGCGCACCTCTCT
CAAGCTTGATCCCGCCCACTTTTCAGACTTTGTCCCAAGGGAATACTGGCTAGACTTGGACACGCAAGGCCGAATCTTGC
TTCGTGTGAGTATGGAAGGTGAACGTGATGATATCCAATTTCACTTTGGTAAGGCATTTCGGACTCTCAAGCGTACCGAA
CGTGAGATGACCCGGAAAACAACAGAGAAGCTTTCTGCTTATATCAACCATTGTCTTTCTCGCCGTGCTCTCAAAGCTTT
GCTGTCGAAAGGCATTACTATGTCGACTGTTTCCAGCTATTTTAATAGGAACAAAACATCAACCACTTCAGGTCCGACGC
CGGCAGAGATAGAGGGTGCATTAGACACATTGTTCACTTATTTTGATGACAACTTTTCAATTATGAACCAAACGTTGACA
GAAGAAGCCATGAGAACGGTCATGGCTCGCTTGTGGAAAGAAGTTCTAGTAACCGTGGAAGCTCTTTTGGTTCCTCCACT
ATCCGACAAGCCGTCTAACCAACGGCCGCTCACCCAGCGAGAAGTTGACGTCGTCTCTCGTTGGCTCCTCCTGCTCCTCA
ACTTTTTCAACGCCGTCGACGAAGAAACCGGAGAAGCAAACGGCGTTCCATTAGATATCCTCAAATCACCGAAATACCAC
GAAATCCAAAGCCTCTTCTTCTTCTACTTTGAACCAACCGATAGTTTAATTCGAACCTCAGAACGCATGGCATCCTCAAC
TGCAGCACGACAGCAAACTAACCGAAACCGGCTGTCCACTACGTCCTCATCATTGAGCCCATTTTCGGCGATTGGTGGTG
CGGCTGGTATTCCGTCTGCTCGCCGAGGGAAAAGCATCATGCTGTCCCGTAACTTGGGCACTATGAGGAAAGCCAAGGAG
GAAAAATGGCGAGAAGCACAAGCGGAACCGAACGATGATATGGTTCTTCGAATTCTGCGCATGCGACCGGAGGCGCATAC
GTATATTCGTGATCGCAGTCGACAGAAGGAGAGGCTTGCGACTGCTGCAGCTGCAGATTTAATCGTTAAACAAAGTTTAA
TGGCTGGCGGTGGAGGAAGAATGGTAGGTACTTTACCGCGAAGGTAACCAGTACTATCAAAGCGTTATCTTTTGGATAAA
AGATATATGATTTGTGTTTACGAATGAATATGCTTTTTCTTAACGGCTGCGCTATTTTAGAAGGGAGGGGTTGGACAGGC
CGGATTGCTATTCTGAATTTATTTTCCTTTGCAGATTTTTAGTAAAGTTCAAATCCTCGTTCGATTCTTCATATCGAGAT
CCTAGACATTTCACACGCTATCGCCTCTTTTCCCAAGCCTGCCACCTCTGTTTTCATCTTGTGTTAACCTTGCTGTTATT
GTTTTCATCCATGCACGATACCTACCTTTTGTTCCCTCCCAGGCACCCATCCCCTTGCTAGGTTTCATGGTTATTCCGAG
CCTCCTTTCGGTTTCCCTTTCAAAGACTAAAGTGCATCCTTTCGTTGTTAATGTTAGTAACGTCAAGCGGCCGATGTGTA
CATGGATACGAGGCGCGCAAACAACCGCATGGAGCGGGTAGCTTCCGATCTCATTTTTCTTAACGTTTTCTAGTGATCGC
ACGTGTGCATAAAATATAAAGCGGAAACCATTCCATTACTTCTTGATTTAGTTCGTCAGTCGGTTATTAATAGAACATTT
AACTACTTATTTGAAAACAGCGGGAGTAGAGCTGGCTTCAATTGGAAGAGTCGGTATTTAGCCGGGCTATTGGAAGGGAA
GTCAAGTCGTATTTCGTTACAACAGGGGCTCTTCTCTTCGTTTCTATTTTATTTATTTTTTAATCTTTGAAAAATTTTCA
ATCATACTCTAACAGCAGTCATTAAAACAAAATTGCACTGCCTCAAAAGAGATAGATCGTTATTTCTCTTCCCACATTGG
TTTTTAATTTTGAGTTTTTATCTATTAATTTTCATACTCGACAAAGCCATGATAGGAAATTAGACATCATGCACAACTTC
ACTAGCATAATGAAGATGGGAGGTATATAGTGTATACTATATGCAGTACTTGAAAATTCCTGTGGTTTATTGTAGAGCAA
TACACTCGATCTCGACCGGGACGCCCTTTGGAAGCTGATGGACCGCAACGCAGCTGCGAGCAGGTTTATGCGTGAAGAAC
TTCTCATATTCGGCGTTCATCTCGGCGAAATCTTTCATATCTGTAAGGAAGACGTTAACTTTTACCACCCGACTCACGGT
CGTTCCAGCCGCGGCCAGCACGGCAGCAATATTCTTGCAGCAGAGAGCAGTTTTCTCTCCAACCGAGCCTTCGATGAGCT
TCCCGTTCTCATCTGCTGGGATCGCACCTGAGAGAAACACTTGTCCGTTCGCTTTGATAGCGTGAGAATAGGGGCCCGCA
GCTAGATAAGCAGTTAATTGGGATGTTTGAAGTCAAACAGAGGCATTGAATGAAATATCCTTTCAAGGGGTGGGCAGGAA
TTGGAAAAGCGATGCGCGGGGTAAAATTGGGGTCGGACGAATCCGAACTTACGCGGGCAAGCATCGTTTGCAAAGACGTG
GACAATATCAGACATTTTTCTAGAGACGCACGGGGCAATTGATAGTGTAGAAGGGAATTGACGACAGAGATGAGGAGAGA


>ucsf_hc.01_1.H143.00120
TTGACCAAACTTAGATCGCTTATTATGGAAGCTGATGATTTGTGAGCTCGTTGGCGGGGAATTGGTACGCTCTGGGTGCG
ACGGGGCCGTTTTTGGAGAAGTGACGGAAACATTTCGAGAACGGGGACCCCGACTTTGGCCACTGTCGCTATCTAATCGT
CGACTAAAGCCGCGAGAACGTGAGGATGCCGTCGACATGAGACCTTAGCACGTGTTTGCCTCTCTATCCGAACGAAGAGG
TAGTTGAGCAGTGCCAGAGAAGAGATATAGTCATGGAGTCCTGCAGGCGCCAGTCTGCAGATAATATAATACAATATTCT
TGTTATTCAGTGTGGAATGCGGGTGTTCGTTATACGTTTTCCAAGGCTCGCTCACCAGCGGCCGGGAACGCGTATGCAGG
ACAAGGACAACTTCGGGTCGATGGATATACACAAGCGAC

>ucsf_hc.01_1.H143.00121
TGTGGATTTACCATCACCTCCTGTGGATCACGTTCCAGGACTTTAACGCCTTGTTTTGTTTCGACCTCGTTCGGCGAATC
GCCGTGCCAGCCTCTACAATGTTGTCGAGGCATTTTGTGACAGGAGTGAACCTGTCCTCACGGGCAGTTTGCCAGCTCGC
CCGCCCCCATGCATTGGCCTCACAAATTCGATTTGCATCGCAGACTACTGTCGAAGACCCAGAGATGAATAACAACTACT
ACAACCCTCCTGCCCAGAAACGGCAATTCCGCGACCCGTACGGCGACTGGTGGGATAAGCAGGATCGGAGAAACTTTGGA
GAGCCCGTTCATGAAGACAATGATATCTTAACCATATTTTCTACCGAAAAATATACCCATTTCAAACCCGCTAAAGGCTT
CTTGTTGTTGGGATGTGCTGGGGGTTCTGTCCTTCTCCTCAGCGGAGTTGTCAGCATGTTCTACCCTGACAAACCTAGCT
CACCGCGCACATTTGAAGGTGGACTGGAAAGGGAACTTGGCGGACCCAATGCTGTTCGGGCTCGTGCACCGGGAGAAGAC
AAATGGTGATATTGCTTGGAGGCATTGTATTTGATTTAAATGTAAATAAGAGTATTGTGACGGCGTTGGACAGCTTTTTT
TCTTTTTTTCTTTTTTTTTTGACGTTGTGCTTACCATAAACTGGGACCAAAATGGATCGATCCTATTTAACTTCATTCCT
TCCATCACTCAAAGAACAATCCACTATCACAGCATGTGCAATGCAACGAACGGATAATTTGCACGTAGCAACTTTCAAGA
CACTATACATATCGTCC

>ucsf_hc.01_1.H143.00122
ACCAGCGCAACCCATTTTCTTGTCACCAGCAGCACAAATTTGCCGATGACGATGCCAAACTTTATATGCAAATTTTGTGA
CAGACGAGCTATCGATTGATGGTACACCTACTCATTTTAAACGCGTTTTCGTTGGGATAGTCGGGGTCTGCTGCGGCTCT
GCCCCTGTCCTGAAGCTAACAAGAAATGCAAAACGGCAGCCTTCGAGGCACGTCCCAGCACCACCACGACAGCGCGACAT
CCGAGTCTGAAGCCAAGCTTCACAGTTTTCCTACACCAAAGGCTAATTCTGATTCCTCTGTAAACGATTCAGTTCCTAAT
GAGCCTAGACACGAAGATGAGGACCCCGATGCCCTCTCACGACCACCACCCAAAAAGCGGAAACTTGCAGACTCTTCTGG
TCGGAGTACGCCTCGTCCAATCTCTCCTCCATGGAAGCGCGTGGCGGTTGATGGGCCAACCTCCTTCATCGAAGGTGGTA
GGCGGAAGTCGTCTAGGACAAACGTCGTACCGCTCGATCTGCTGCCTCAGTCGGATAAGAGACATACACGTGCCTCTCAT
CAGAACTATGTGAACCCATCGAAGCCAACTCGTGTTTCACGGCATGGGAATTCTTCGTTAGTCCCGATGGCGTCCCAGCC
AGAAACAAATGGGAGACGTTTGTCAATGGGAAGTGGCACTACTAATGGCACTGATAGTCCCTCACCCAGGAAAGGCTCTC
TCCGAAACCCGAGTTCCCGAAGCCCGTTCGGAAAACAGCAAAATGCACAAAATTCCAACTCTAGAAGCGGGCCGCCGAGA
ACTAGAGCTTCTAGCCTTGCTTCTTCTCATAACCTTAACAAGTCCATTATTTCAATTACGAACGGCAAAAGTGTTTCCAA
GTCCCAACGAGGCCACGTTAGCCCTGCGGAAGTGTCACCTGTTGCTGTGAAAAATTCGAATATAATTGAAAGAAGCCGAG
AAACTGAGGGTACAGAGCGGCAAGAAGCTGGATGGAATTCAGGTCAGAAATTACCAAGGCTACGGTTTAAGGTCAAAATG
CCTTCTTTGGCTTCACAACATCCATCCCATGTTTTGCCGGAAAAGAGATACCTATCGTTCCGCGATTGGGTGGAAAATGA
AGCTGCAACGGACGATGAGACAGGCTTTTCAACACCCGAGGCCGCCCTTGCCGAGGCCCGCATGAGAACGAGAGTTTGGG
AAGCCGGCCAACCTGGTCAATTACTAAGTAAAGAACGCTGTTCCCGTTACATGCCTGATCCTGCGGAAGAACCCCCTCTC
CAGTACTCCCATCAAGACCACCTCGTCGCTCATGCCTTGTACTTCAAGAAATTACTCGATAAGGAACATAAGCAGCATCG
ACATCTAGCAAAACTATTTGCTCAATGGTGCGCGGAAGTGTGGAGGAAGCGACACAAACATCCAGAAGATATATTAAGGG
AACAGCAGGAAGAAATCCGCCAGAAACGGAAACAACTTGTTAAGGATTTGCAGCGTCAGTTTGATGCGGTTCGCGCGGAA
TTAGAGAAAGCCCGCTTGGCCCGATGGGAGGAGGAAAGAAAGGCAGAGGATCAACTAGCATTGAACAAGGCTATCAAGCA
GTCCACTCTCTTGTTTGAAATGAGGAGACCGGATAGGCCGGATGATTCGCTACATGAGGAGAGCCAGCCAGATACTGAAA
CGGGTTCGGAGACAGATGAATCTAGCAATGATGGAACAGAAGATGAAAGTAATATGTCGACGACATCTGAGAGCGAGGGG
GATGATGATGATATTAACCATGATGAAGGCTTGACGGCAGAGGAACTTCGTATGAAGTATGCGCATATTACTTTGAGTAA
CTTTGAAGTGGATGTCAAATCGAACCGCTCGTCGCGAGATTCCTCGATGTCTATCGGTGATGTCTCTCCTGACCTGAAAT
CCAAGATCGAAGTGGACGGCACGTTTTCACTGCCTGCAAGTGATACAGGTAACCATGATGCAGACCTGGATGAAGTTGAT
TCGGTACTGTTGGATGATAGCGACGAAGAGTCGACGGAAATGGAGGATGACATGGGTGACAGTGACGAAGAAGAGGCTAG
TAGTAGTGACGAAGAAAGTCCTGGTTTAATGGGGTTTTTTGCCACAAAAATGGAAAAAGTTGACCAGGGAAATAATTCCC
ACAACCAGGATCTTGTCGAAACAGATGGGGAAGGCGGGGATGATGAAGACGAAGTCCTCCTTGTCCCCAATGGGACAAAC
GAGCAGGATGGTCGAGAATATCAACTTTCCCCCGACGAATCGGCAGAATACCGCCAACCAGGCCAAAAATCACTGATTCA
GGAACCCACTCGAAATGATGACAATGTTAATAGCGAGCAAAAATCTCAAATTTCTAACAACTTTCGCCCGAGTAGAGATA
CCAGCAGCGAGCCTTCGCCAGAAACAGCTACAACAAAGCGTTCAGAGGTTGAATCGGTTTCTTCATACGAGCCTTCGTAC
GAACCAAAGCAGAACAACCCTGACGAGAGTCAGATTGATAATTCAGCTTCTCAACCATCTCCTCCCATCAAAACACCTAT
CCCACATCTTTTACGGGGGACGTTACGTGAATATCAACATTTTGGTTTGGATTGGCTAGCGGGCCTGTATACCAGCAATA
TCAATGGCATTCTTGCGGACGAAATGGGTCTTGGAAAAACTATTCAAACCATAGCGCTCTTGGCGCACTTGGCTGTCGAG
CACGAGGTATGGGGGCCTCATCTCGTGGTTGTTCCGACTAGCGTAATGCTCAACTGGGAAATGGAATTCAAAAAGTGGTG
TCCTGGGTTCAAAATCCTCACATATTATGGCTCACAAGAAGAGAGAAGGCAAAAGCGCAAGGGTTGGATGGATGACGACC
GCTGGCATGTTTGTATTACATCATACCAACTTGTGCTTCAGGATCAGCAAACGTTCAAGAGACGAAATTGGCATTACATG
GTCTTGGACGAAGCCCACAATATCAAAAACTTCCGATCCCAACGATGGCAAACACTCCTCACGTTTAAAACTAAAGCAAG
ACTTTTGTTAACTGGCACGCCCCTGCAAAATAACCTGACCGAACTATGGTCTCTTCTCTTCTTCCTCATGCCATCTGACG
GCGGTGACACCGGTGTTGAAGGATTTGCTGACCTTCGAAACTTCTCCGAATGGTTTCGGCGACCAGTGGAGCAAATTCTC
GAACACGGGAGGGAAACAATGGATGATGAAGCAAAAAAAGTGGTTACGAAATTGCACACTGTTCTACGCCCTTACATTTT
ACGCCGTCTCAAAGTAGACGTAGAAAAACAAATGCCCGCGAAGTTCGAACATGTTGTGCCATGCAGACTATCAAAGCGCC
AACGATACTTATATGACGGATTCATGTCGAGGGCTCAAACGAAAGAAACATTGGCATCGGGGAATTATCTTTCCATCATT
AACTGTTTAATGCAGTTACGAAAAGTCTGTAATCACCCTGATCTTTTCGAAACGCGACCGATAACGACTTCATTTTCGAT
GACGAGGTCTGCGATAGCGGATTTTGAAATCAAAGAGTTATTTGTCCGACGCCGCCTGTTAAGAGAGGACCTGTTGAGCA
AATTAGATTTAGACTTCTTGAACTTGGTTCCCATATCAAGAGAAAATACGTCGAAGAGACTTGTGGACGATACCTCACGA
ATCATGGCCTTTGGTCCTCTTAAAGCACTACGTGAGCGCCAATATAATCGCACTAACTGGCGTATGGAATTTGATGGATC
TTCAGTCCGGTCTGTGCTAACGTCAATGGAGAACTCATCTCGAAAAAGGAGGATGCAAGAGCTAGAACGGTGCCTGTACT
TTGAGTCGAAGCGACACGGACAACGACCTGTGTATGGGGAGAGCCTAATCGACTTCATTACATTAAATATTGGCATCCAA
TCAAAATCCCAACGTTTACCTCCACGCCGTTCACTTATTGACTGGTTTTCGCACCAATCTCCCGCCATAGCGTCAATGAT
CTTATCAATAAATGAAAGGTCTCTTGCGATGGAGAACATTATACAAAAGTTTGCATTTGTCACTCCTGCGGTGGTTGCGT
CGGATGTCACTGCCGCGGCCTTAACACCGATGGAGTCCCGATATTTCAATAAAGCGCTAAGGGTTCCGAATTATGACCCG
TTTCATGAGGCACAGATGCGCCTGTCAATCGCGTTCCCAGATAAACGGCTCTTGCAGTATGATTGCGGAAAACTTCAGCA
GCTTGACAAGCTTCTGAGGAAGCTACAATCAGGTGGCCATCGTGCTTTGATTTTCACGCAAATGACAAAAATGCTTGATA
TCCTGGAACAGTTTCTCAATATACATGGCCACCGATACCTTCGCCTCGATGGTGCTACCAAAGTGGAGCAGCGACAGATG
TTGACCGAACGTTTCAATAATGATACGCGAATTCTGGCTTTCATTCTTTCTAGCAGGTCAGGTGGGTTAGGAATCAATTT
GACAGGTGCAGATACAGTCATATTCTATGATCTGGATTGGAACCCGGCAATGGATAAACAATGTCAAGATAGGTGTCATC
GCATTGGTCAGACTCGTGACGTTCACATTTATCGCTTTATATCTGAATACACAATCGAATCCAATATTCTACGCAAGGCC
AATCAGAAACGGATGCTCGACGATGTTATTATTCAAGAAGGCGAATTCACGACTGACTACTTTCAGAAGTTGGATGTGCG
GGGCATGCTAACTGATGCTGTTGTGGATGGGCATGATGAAGCGAGTGCTGCTATGGACCGCGTTCTTGATACCAAAGTTG
TCGGAACACCTCGGGCCTTCGAACAGGCAGAGGATAAAGAAGATATCGATGCTGCAAAGAACGCGGAGAAGGAGTTGGAG
CACGCAGACGATGGCGACTTCGAGGAGGGTAGCGCACCACACACCCCAGGTCAGCCCGGACCCAGCCAAGTTGGAACACC
CATGGCAACAGAAGTTGAAGAGTATGAACCATCCGTTACTCATGCAGGAAATGCCAATACTCCCGCACACCTAGGATCGC
CGTCAGCTCAGGTTGCACAAGATAAAGAACCGGAATCCGGTCACATTGATGATTACCTTTTACGTTTTATGGAATGGAAC
CTGAAGGACGAACCCTTGGTTCTGCCACCAGACAAGAGGAAGAGGAAGACGAGAAGAGGACAAGAGCATCGAATCAAAAG
GCATAGATGATATGTTCCACAGACTACTTACTTCCTTTAGCTTTGATCTTTTAAGCAGAATGGCGTTTGGTATTTTGATT
TGTTTGGGCGTTGGCTTTGGCATAGTGGCTACGGGGGGGAAAAGACCAAGTAGGGCTCCGCATCATAGACGATATTTCTC
CCTTTTATTCTCCGTTGTATTCTGATTCTCTTTTATACCTCCTTCCCGTAATTCCACAACGAAGTATTCCGCACTCATGT
ACAGTATATATGTATATATCATCTCTCTTGAAATTTTTGTTTCCACTTCACCGAAGTATGCTGAATTATGAAATTGGGCT
TCACTGTTGCGAAGCTGAACTTGATTCTGACCC

>ucsf_hc.01_1.H143.00123
CTAGTGGGGTGCCACTCCTGTCTAGTCAATTATTGACGCATTGGCGAGACGACCGCCTCGAAATAGAGCAACTCCGTGTA
CATTCGTCCTAATGATTTTGGCATGCTCCACTGTCTTGCACTTCTTCCTTCTTCCTTTTAGATATTCAGTCATATCACTC
TTCTACTCTTTTTCCCCCGATCTCTTTTATTTCATCTTGTCCGAGTCGATGATGAGGCAATGGAGTCGGTAACTTCCTCC
ATTTAATGGCTTGCTGCGAAACGTTCAAATTTCCTCACCGAAACCCCTACCTGTCCTCAAACTCCCCTCCCATCTCTTTG
TATCCTTTCACAAAACCATCAATCAAAATGAAGAATTCGATTCCGTCCGAAGTTTGGGAAGACAAACGTGCCGAGATTGC
AGCTCTTTATAAAGAAGAAGAATGGCCTTTGAAACAAGTCATTAAGAAAATCAGAAGCGATGATTTTAACCCAACTGAAA
CCCAACTCCGCAGTAGACTGAAGAAGTGGGGAGTTACCAAACCATCGCGCCAAAAAAGGAAGAAACAGAGTGACGGACTG
ACGACATCGCCTACCGTCAAACACCCAAACCGGTTAGAACTGACCACCCTGAATGAACCACTATCCACCCAGGCCGCGTC
TATTTCCGGCCGGGTCGTATGGAACGATCTCAAAGGATGGATAATGCCATCAGGATATAGCCAACAACACATATTGAAAA
ACTCACCAATGCTCGAAGGACAGACAGTTGCAGCAGATTGGGCATCGTCGAACCACATAACCAATGACAATCATGCACCA
TTCTCGCTACAGCATTTCACGACCCCATCCCCATTATCCTCTGTCCATTCCTATGGACATCCGAACCCTTCCACAAGCTC
GATCGCAAACAGTGCCATAGATGCGCCTATGGCATGCCACACAAGATTTACAGGTTCTGCGACCAACATATCAGTGAACG
ATTCATTTGCGAAGGCGTGTCAAGGAGAATGGTCATTGCAGACAAGCCCTGTGAATACAGAAAACAATCCGATGACTCCA
TGGGGCTATATTGAACCTGACGTATCCCACTCCTGCCCATCCCATCTTTTTACCATAGGTGACGGAAGCTCATCAATCCC
AGACTATACGGAATATAATGAGCCAACAGTCAGAGAGGATTACACCCAGCAATATGGAGGCCCTCCAGCACTGCAGCCTG
CTTCTAATCTAGAGATGCTAGTGTTGGATCCTGAAATAAAAGCCTGGAGACGTGCCGCTTTCACGCATGTTCGCCCAGAT
GGTGTCGGAACGACAAATGCAAGGGTCGGCCGTGATCCTCTAGTAAGACGCCGGCCAGAAATGAAACGTAAAAAGGATTC
TTCATCGACAAAACATGGTCTACCAACAATCCAATCGCAGTTAGAAATGATGACACAGCCTACTTCGCACCCAAACACCC
CACTATCGGTGCCGGAGACCACTTCCAGTTGTCAAAGCGCGCTATCTCCAGTGTCTGATATAAACCATAATTACTCCGCA
CCGAACCCCTAGTCAATCAACATCAAACTTCCAGGCGTTCGTTCAATTGAATCCGGCTTCATACCTGAGCTGAATTTAAT
TACCATCTTACCAAATGGGAATNNN

>ucsf_hc.01_1.H143.00124
GAGGAGAGGATATGTTCATGTGTGCACTACTGCGTAATACACATGCATTGTTTGATGTGCGGAGAAGTGACATGATTTTC
ACCATATGCACAGTCATCCCGTGCATATGATGCTTCGTTCAGGTTGCATATACATGTACTTTTATGTACTATGCTTGTTG
CGGACCAGAGAAATGCCTCTTTTGCAGGATTGGACAAGACAAAGCTTGAACGGTGGGATATCTTGGTGTGCAGCTTTTGC
TTGACCAGCAGCGAACCGCCTTGTCAATGGCATAAGGTGCGGTGGCGACCTGTGGATGTGACGGGTAGCACAGCAGCTGC
GTGGTCCTTTAGAAGATCAGATCAAACAGCTTACGGACC

>ucsf_hc.01_1.H143.00125
GACCGCGCCCGAATGAGAATCAACGGGTATTCTGGCATTTACCGGCTTTGAATCGGGCCTTGAACACAAATTACGTGGAA
CTTGAAATTCTCTATCCAGTGTCCGAGTTAAGTTCACTTACTACTTGTTCAGTGGGCGATACCGTGCACCGGCACAGTAC
ATATACATAACAAATACATCCCGCCCCCAAGGACATACATCGTAGATGCACTCTTCTCCGTGAGGATGGCTGTGGAATAT
TGATGCAGTAGTGGGGCAAGGATTTCGATACGTGCTGGAGCGGTCGCATTCTGACCGTGCCGAGTCGAGGTTAAGATCTG
CTTCAAGCCGAAGCGGTGGTTGGCGT

>ucsf_hc.01_1.H143.00126
TAAGCGTCCTTTGATAAGGACAATGAGGACATTTGTTTGTGGGAACTTTGTACCCATTTCAGAAATACTGTACATGAAAA
GGACTGAGGAAATTTGAGAGGAGTGTCTGCTGGTGGCATTTTGTCCGCTACCTTCAGCCGAGCGATCCCCGCAACTACGA
GGAACGAAATAAGCGGCTGTGCACCACATATCTCAACATCCTTTTACCGACAGTACATCGTACAAAGTAAATTGCCTATT
GCGCATTGGGTTTGGTCACAGATTTCGCTCTTTTCTGGAGCGGACAGCCTTTTGAGAGTTTGCGGTTTCACACTGGGGTG
ATTGATTGCCCAAGCACGAAATTTCCCAACCACTCCCTGTGAAATGAAGTTTGAGTTACTGATCAAAAAGACTCTTTCCC
ATGGAGAGCTGCCCTCAATATACATATCAACCTCTTCCAGCCATTGCCTCAGTCGGAAAGACTCCTCCTTTTACCCGCCT
TCTTCTCCTGAGCTCGGGTCAACCTAACGACCCACTCCAGGGAAGTCTGTTAACCTATGCGTTGGATCCGGATTTCGCGC
CTATACCGCCTTACGAAGCTCTTTCTTACGTTTGGGGCACGGAGGCAGAACAAGTTTCCATCCACGTCGATGGACGACCA
ATTGCCATAAAGCCAAACTTGGACTCAGCTCTCCGTAGCCTCAGGCTGCCAACGCAAGCGAGAAGAGTTTGGGTGGATGC
ACTCTGCATAGATCAGTCAAATATAGA

>ucsf_hc.01_1.H143.00127
AGCTGGCAGAAGGAGCTCCAGAGGCGTTCGATCACCTCAACCAGTTGTTTGATCGACCGTATTTCCTCCGGAATTGGTGC
ATCCAGGAGGTTGTTGCAAGCAGGTGGGCTATAGCGAGGTGTGAGGGACTGGAGATGAATTTCTTTGACCTCATTGCCAC
AACCCCATATATATCTGTGAAGCGGGACCAGGTACTGCTCGGAATGCCATTTGAGTTCTGGAATATGATATTCATGGTCC
GGCAACCTTCAAGCGAACTTCGCGGTGGAGCCGTCGAAGGATCATTGGGTTCTCTGACATTGCTGCTCGCAACAACGCGG
GATTTTAAGGTTACCGATCGACGGGACAAGGTGTTTTCAATATTTGGGATATCCGATGAAGGCTTAGAGCCAACTACGGC
TTTCACGCAAACAATGTCGACCTCGGACCAGAACCCGGCACTTATGCTGTACCGCAGAATTGCAATCGGCATAGCAAAGC
GTGTTAATAACCTCGGCCCGGATGTCGACATCCTCAGACACAAGGTGTTGCGGCCTGATTATAATAAGAATTTGCTTGAG
GTATACAGAGATCTTACCAGATTTTTAATCAGGAAGAGCCCTAGGGTTCTTACTGTGTTGTCGCATGTGCAGCACACGGA
TGACCCAGCTCAGAGTGACTTCCCATCCTGGATTCCGAAATGGTTTCAACCCCGCCAGTGCAGTGTCTTCGACGTAGGTT
GCTTTCTTGCTGGGTTTTGTGACGGCCATTTTCGTTATTTTGCAGAGGCTGAAGATATGCCGCTTTCAAAGGAGCCTCTA
AGGCCGAACTCACTCCAGTTACGCGGCTTCCATACGGATAGAGTTAAATCTGTCAGCGAGGTATTGGAATACACACTCAC
TGGCTCATTTCCCTTTCAAGACTTGTGGGATCAAATGTTCAGTTTCCCGATAGACCAAGCCC

>ucsf_hc.01_1.H143.00128
CTGGTGAAGGAGGAGCTGATGCTGATCGATTCGAGCGTGGTGTGAGATCTGTATGTTTCCATCGCCGCTTCTATATTACA
GAGAAGGGTTATTTAGGTATCGGCCCTCAGATGATGCGTCCTGGTGATGAAGTTTGTGTGCTTTTTGGAGGCCGGGTTCC
ATTTATCTTACGTCGCATGCCGGACCACCATCTCTTCATCGGAGACACATATATCCACGATCATGACGTTATGTGGGGCA
AGGCAACTGAGGGCATTAAACGTCGCGGGGAAACTGATTTCCCTGTATTCCTATATGAACTGAAATGAGAAAACGTGTAC
ATGAAACATTGTGCATTGCATATCGGATAATGCTGCTATTGCCATGCCGGATTTGAGAAAACTTGTAGGCTCTGCGTGCT
CATCTCTACTAGTAAAATGGGAATGTTATATCTCAGAAAGAGTGTGCTAAATGTCTATATCAATATACCTAGATATAAAT
AATAATAGTAAATACTATATTTTGACA

>ucsf_hc.01_1.H143.00129
GCCCTGTCTGCCCCTTCACAGTGACACTGGACGCATGGCAGTCTCCTTCATCGCGGTCGAGGTAATCCATCCGCACGGTT
GGTAGATACTATTCCAAACATCATCGGTCACCTGACTTGTCCAGGTCGCTTCTTCTCTCTATTGCAGTCATTACCGTTGG
TGGCCTCGGCGAGCAGCAGGCGTACTCCATCTGTGCACCGCTCTTGATCAGCAAGTTGAAACGATGGCAGTGGCAGAGCA
AACAGAATACCCACAATCTCGCACTGCCAAAAATCCCTCGCTCTCCTTGGTCTCCACACGCAGCATGCCACACAGCACAC
GGCACAGCATCGCCAGCATGTCGAAACCTGCCATCCCTGACGCTGCGGAATTCGAGAATGCTTCTCGAAGATCGCCTGAC
CCTTCTTCCCCACAAAAGCGCCAATTACTACTGCTGCCAAGTTGCATAACCCATACCTGATTCTGATGGCGAAACTTGTC
CTGGAGGCATAAGCGCGCAGTGGCAAGGCGAAACTCCGCGGTCTATCAAAGTCGGTAACGCTAGCTTTTCAGGCAACCGG
AAAACATTTTGGGTTGAATCATCGTCGACCGGAATGAACATATCTATGCCGGCCTCAATGCTGGTTCACCGGGATACGAG
AAACAAGAACAAAATCTTTTGTGGGAGCTGGGGGTTAAAAAGGATTTCGCGTAGGGGGCAGAAGGCCTGTCCCTATTTCC
GTTCGTCTTCTTTTCGTGCCATATCTGCGGGATTCATATTGCCTGTGGGAGTGAGAACATCCTCAAGGGTCTGGTCCGCC
TTGTCTGCTTCCACTCCCAGGCGCACCCACATCACGTCGAAGGGAAGGGTTGTCGTATGTCAGAACAAGAGCAATACCCG
AATATCCAGCTGTTCCTCCAATTTTCGTTGAGATCACGAACCCTTCACACAGCGAAGGACAATCAACATACCTTACACGT
CTTGTGTGCATGTTGGTTGGAGCTGGATTTTGGATTCAAGCACCATGCATTCATGTCCAGAGAGGATATTATTTTTGCTT
CCTCAGGCGCTTTTTGCTGTTCTCTCCTGGCATGTTCTGTCTTTGCTTGCATTGCGAAAGCAAACCACCTTTTAAAAGAA
CCCTCATAGTTCATGTTTTCTGGGCTTTCTCTCATCTTCCGAGTAGAGATGGCTTTTCCACAGATGAGCATGACTCCTTG
CGTCCTACATTCCGAATAAAACTTCTCGATGTTATCAACTCAGCATTCTAACCACAGTTGGTAGTATTGTCGCTATTACC
AATTCTGATCAATAAAATATATTTCATTCTCGTGTTAGCTTCCGAATGGGTCCCTATTAAATAAGTCTATTCGTATATAC
ATCAATGTAGTCCTAACATCCACATTGATAAACTCATCAAGATCTTCCCAAATCACAATTTGCTTGACGTCCCTTCGCTC
TCATCGGGTATCTTTACGACGACCTTCCCACAAGTCTCTGGTCCGCCCAGCGCCTGCAGCGCCTTTGGGATACTCTCCAG
ACCGACGAAGCTTTGATCCGTGAAGCTTGTCCCCCTAAACTTGCGCTGCCTAATCAACTCAAAGATGCCATCCCAAACCA
CTCCCACTGTGTCCTTCTCGAAATTTACATACTGGCCCCAATGCAACCCCATGATACTAACGTTCTTCAACAATACCCGA
TTCAGCGCAACTTCCTCGATCTTTCCCGCTGCAAACCCAATCACCAACAGCCGCGCGCTCCAGGCTACGCACTTGAGACT
CTGATCAATCATCCCCACAGGGTCATACACAATATCGACGCCAGCCTTGCCATTCCCCGTCCGTTTCTCCGCACATAATT
TCTTCATAGCATCCGGCCACTTAGAATCCTTGTAGTCAATCGTGTAATCTGCCCCGAAGGACTTGGCGATCTGTCTCTTC
CTGTCTGACCCCGCTGTCGCGATAACGGTTGCCCCCTTGGCCTTTGCAATCTGTACCGCAGCTAGGCCCACCCCGCCTGC
TGCGGCGTGCACAAGCACCCAATCCCCGCTCTGCACATTCGCCCGCGTTACGAGGCCTCCATAAGAGGTCGGCGCGGTGA
TGAAGAGGCCTGCTGCGTCCTCGAAGCTCCAGCCTTCAGGCACCGGTCTCAGTGCAGATTCGTGGGCTAGAATGTGTGTG
GCATAGGCGCCCTGAGAGGCTCCGAAGACACGATCGTCGACTTTGAACTTTGGTGAGCTGGCAGCTGTGGGCGGGCTGAG
AATTGTCCCGCCAAATTCCATGCCGGATATCCATGGGCAAGGCGGCTGGTGTTGATATTTCCCTTGGATTTGAAGGAGGT
CGAAGAAGTTCGTACCGGCGGAGTGAATTTCTATGAGGTATTTGTCTGCAGAAGGGGTTGGAGTTGGGAGGGTTGTGACC
GTCAGGTCGAGAGGGCCCTAGATTTATTTACTTATTAATTCATTTTCAACAGATAAAGCCGTTCATATCTTCACATATTC
TCTTACTTGGATTGCGCGCATGGTGAAATAGGGCCAGCTAGGATTGCACAAAGAAACCAACTATCTCTCACCCTGTCTCC
GCTGAAATACAGCTCCAGTCCCTGCGCAAGTCGGGATTCGGGAGCGAGAATTCCCAAGCAAGGTCAGAGATGCCGAGGTT
CGGCAAAAGTCCCCTCTTGACTGAAGGAGTAAACAGACTCTGTCTCACAATTTGAATATATGGCAACATCAATTGCTCTG
TGATTGAAATCTTCTCAAGGTTTTGTGAAGAGTGGCTCAACCACACTTGTCAAAATATAGTATTTACTATTATTATTTAT
ATCTAGGTATATTGATATAGACATTTAGCACACTCTTTCTGAGATATAACATTCCCATTTTACTAGTAG

>ucsf_hc.01_1.H143.00130
GGCAGCAGTAGTAATTGGCGCTTTTGTGGGGAAGAAGGGTCAGGCGATCTTCGAGAAGCATTCTCGAATTCCGCAGCGTC
AGGGATGGCAGGTTTCGACATGCTGGCGATGCTGTGCCGTGTGCTGTGTGGCATGCTGCGTGTGGAGACCAAGGAGAGCG
AGGGATTTTTGGCAGTGCGAGATTGTGGGTATTCTGTTTGCTCTGCCACTGCCATCGTTTCAACTTGCTGATCAAGAGCG
GTGCACAGATGGAGTACGCCTGCTGCTCGCCGAGGCCACCAACGGTAATGACTGCAATAGAGAGAAGAAGCGACCTGGAC
AAGTCAGGTGACCGATGATGTTTGGAATAGTATCTACCAACCGTGCGGATGGATTACCTCGACCGCGATGAAGGAGACTG
CCATGCGTCCAGTGTCACTGTGAAGGGGCAGACAGGGCAGAATAGACCCGCGGGTTGTGGGTGATTCATCCAGGTTTAGT
TAGTTAACTAACGACAAGATTTCACTTTAGCAACTTTTTAGGGATACTGTCGCGTGAGGCTGTGCGCCATGCCACGCCCC
CGAAGCGGAGGGCCAGTTGGCTCCGGCAAAGATCTTTCTTTCATATCGCACTTCGGGGCCATGACAGATGATGGGGAACA
CGAATGGCATAGTTAACGGAAACCGCCATATGATTATCGACTGGTGCAATCAGTCTTTGCCCGTATATCCAGGCGTTCCT
TGGGGCCAACACGCGACCAATCTCCGAGGCAGTGTTGATTGTGTTGGATGAAGAAGCAATTCGACCCTGAGATCAAGTGT
TCAGGCGCATCTGAGGATTCAGCGGAAGTTCTTCCCCTTTGTTTCATTACGAGAACAACCCAAGAGTGCGCCTTTTCCTT
CTAGCAACGGAACTAATCTCCACCATCCTCACCACCAACTTCCCAGAAGTTGGCCCCCTTGTTCTCTTTATTGTTTAAAA
CCCACACATTTCTCGCAATCTTGAAACCTCAATTACGATATCTCCGACCCAGTAACAGATACATAACTTGGACATACGTT
TTAAAAAAATTTCCCGTGGTATAGTTATCTTGTCTTTATTCATTGCGATCACCCTCCTTCGTTTGAAGCCATGAAATTTT
CGTACGGCCTTGCGCTTTGCACGCTCCTGTCGTTCTCCTCCACAGTCGCGCCGCGCAATATCATTTCAACGGACGTCGAT
GTATCAGCCCTTGCTGTTCCAAAAGCTTTTGACCCATCCCTCATTGCTGCCCGGTCCAAGTTCTCTGACTTACAAAAGCG
CA

>ucsf_hc.01_1.H143.00131
GGTGGAGGGGCTGCGGGAGGCCGGGGAAGCTCAAGTTCGCCTGGTGCCCGCCCTTCAAGTAATCTCGGCGGTTCTTCGCG
ATCTGGCTCTGGAACTCCTCGCTCGTTTGGCGGAGGCGGATTCTATGCCGGTGGCGCCTCAGTCCCCTACGCAGCTGGCA
AGGCTTCGCGGAAAGGGCTTCTTCCGTTCGCCTTCCTCCCACTCGCCGCCCTCGCATTCTTTCCCGGTTTGTGGCTCTTT
GGTGCCCACGCCTATCACATCGGCTATTTTGACTATCGCAACACCTCTGAGCCCAACGCCAACACGACTCGGATCCCCAT
TGAATGTCTCTGCCAACAATTCAGCGTCTGCGGCTGCGAGAAGAACGATAATGCGACTTATATCGATCAGCTGCTCAGTC
CGAAGGATCAATATGGCATGCCGGAGAATACCACGACAGTTAGAGTTGTCCCGAAAGATGATGGATCGACGACTATATAT
GTGAATGGCACCTTGGCAAATGGAACGACGAATCCGGACCCTTCCATCCAGGAAGACAGTGGTGTCGTCGTTGCCCCTCC
TATGTTATCGAGACTGGGCGGGTATTGGGTTATGTCTTCGTTGGTTATTGCAGCTGTTATGTTGATATGATTGTGATGAC
TTGTTTTTTTTTTTTTTTACTTCCTTTTTGCCTGTCCTCAATTCCTCTTCTTTGTTTATTGATTTCTGCGGTTTTTTGGG
ACGATACCCTATTTGTTTCGCGACTGTCATTTATACATAGACCTGCGCTCGATCTGGTTTGGTTTATTGCCATGCACAGT
ACCTACCTGTACGATATCTCGGCTGGTTCGCGTCGAGTTTCGCGATGGTTGCGGTTTCTGTTTTGGAGGACATTTGTTGA
TCTGTTACTTTCTCTTTGCTTGCCGAGTCCCCTTCTTGTATTCTAGTATTACTATTCTATTACGATTCATACTGTACCAT
ATGACGTCATGGTAATTTGGAGTCTATTCTCTACCCGAAACCTGATAGCTGATCCGACTCAATTGGTCCGTTGGCAGGTA
AAGCTTAGCTGACCTTAACTTGCGAACTGTCCGGATGGGTTATTGGGAAGAAATTGTGTATGGTGACAAAGCATTGAAGA
TCAAAGAAGGATAGGACAATGTAAAATAATAGGAGGGCTAGGATTTTTCCGGATAATGAATGTCTCAGAATGAATGAGCG
GAACTTCATTTCCCGAAATGAAAAGTACAATAA

>ucsf_hc.01_1.H143.00132
TCCTCAGCAGCTAGTCAACACAAATGTCCCAACATACAACCGGCCATAATTCCCAATAATAATGGAGTTCACTTGTCAAA
AATGTGCACAAGCTCTCCGACTGGGATTTCGGCCACATATTTCTTCAATCCGAGCGCGGACCCTACCCCACCACAAACGA
CGATATCACCGACCAAACACGCAGGCATCCAGTTTTCACCGTCAAGCATGCTCAGTATCACGGCCCAGTAATATCAACAC
TGGAACTATCATTGCAAGATCCGTATCGTCGTCAGTCAGTCAAGTGGCTGCGGCAGACCCTTCCGCAGCGTACAATGCAA
AACCCCTATTAAAGCCTGACAACCTCTTCCACTCATTTACCAACTCCCCCTCTCCCGAAATCCGCCAGCGTGCAGCCTTC
ATAAAGCAGAATGCTTTCTGCCCACACCCAAGTCATCGACAGACGCGCGTTCCTACATCTCCTCATGACTCCGAATCGAG
AAAGTCCCCCGAAGCCAGCAGCGATAGCCAACCACCAGCACACTCTCAATTCGAGTGCCCGGACTGCGGCGTACCGATAT
ATTGCTCCGAGGGCCATTGGATGGATGATTTTGAAGCACACCTGGAAGTATGCGAAACCATCCGACAAATAAATGAGGAT
GATCATGACCTGCGGTCTCGCCGGTTCTTCTCAGAGTTTAACTACCCCGGCCTACAGGAGGATGACTCCATAGTGAATAT
GACAAATTGGGATACGTTTTTGTACACCAGGCAGTTCGATGCTATTAACAATGATAGACACATGAGACAGGTAACAAGAT
TGCTCACGTACCCTGTCACCATTGCAAGTGTGCTACATGAGCTTAGCCCATTTAATATTCGGAAAGGAGGCCGATTGACC
CCAGAGGGATTAAAAAGTTTGAGCGCCCTCCGCTATACACTCCATCCGCCCAGAACCGGTGAGGGGTCAAAAATGGCTGG
CCTCCGTGTGAAAGCACCCCCCGTCCGCATCTTCATTCTAGGCGCACGCGCCGAATCTTCACTGCCCCGCGACGTCTGGC
TACAACTCTCCTACCTCTTCCCGCGCGCACTCATAAATCTCATCTTTATCGGCCCAGAGAGCATGGCGAATCGGGATGAC
GAATTCCCGCTTCCCGAACGCACCCCCTCAAACCCGTTCGGCGGCATCGTCGAAGACCGCCTGCACTCCTTGATGAAGAT
AACCACGTACGTCGATTACTTCCATACAATGCATCAGGCAAACATGTTCCAGCCGTACGACCCTTACTTTGACTGCTTCA
TGCTGTTCCACCCGGGTCTGGGGCATCCGGCCAGTTCACACGAGTGGGAAGAGACCCTGCCGCATCTGCTGCAGACCAAA
GTGCCGATCCTGTGCACCGGATACTCGGAGTGGGATATGCAGAGGGATATGGATTGGGTGATGGAGAAATGTGGCGGGGA
GGTTGATATGTTACTGGAGCCCGGGGAGAATAAATTCCGGAGCCTTAGGTGGGATTTGAATGATATGGATCCGCATGATG
TCTCCTGTGGAAATTGGGGTCTGTGGGGATTTAGAGGGAAAAGATATGAAGCTACCTACAAGGAATCAGGGCCGGAGTAA
ACCCATTGGCGATGTACGTATGTAGTGTATTTGTCTGGACTTAACTATTGACTTCCTGGATCTGTATTATTGTACTTTTC
ATTTCGGGAAATGAAGTTCCGCTCATTCATTCTGAGACATTCATTATCCGGAAAAATCCTAGCCCTCCTATTATTTTACA
TTGTCCTATCCTTCTTTGATCTTCAATGCTTTGTCACCATACACAATTTCTTCCCAATAACCCATCCGGACAGTTCGCAA
GTTAAGGTCAGCTAAGCTTTACCTGCCAACGGACCAATTGAGTCGGATCAGCTATCAGGTTTCGGGTAGAGAATAGACTC
CAAATTACCATGACGTCAT

>ucsf_hc.01_1.H143.00133
AAAGTTAATGTTGAGAAACTATTTAGTTCATTTAAGGGGGGAAATAAAAACTATGAACAGAGTATCCAACTGGCTTTGGG
CGCGGATGGTTTATTTAGGGCAGCGATAACCTCCATTCACCACCACCAGGAATCGGCGCCACAAAGATGATCGGCTGTGT
CTGTCCCAGTTTCCCGCTTCTGCTTCTGATCTCAGGGTCTCTTTGTCGTTTCTCGTGATTCTTCTCTTTACCATTCCTCC
AGTTGGCATAGTAGTCAGCCAATTTCAATAGTACCTCTGATTCCATCCTGTACGGACAACCCACACTCTGAAGAAAGGTG
CTTTCTCAAGAAGCTGAGAAGAATCGGGTGGCATTTTCTTTCTATTCAGCACCGCCTCGGGATAATGGGGGATATGGCAA
GCCACAAACGTTCTAAGAGTGCCCGCGCACTTGCCCTGCTGCATCGCGATAAATCCTCCAGAACCTCCAGGGGCGACAAT
CCCCAGCAAGAGACCGAAGCTCTCGCAGAGTCCCCTGGCCAGAATGGCGTTTCAACCACGGATCCCAAGGCTAGCTCCGT
CTCGCCAACCAACAAAGCGTTTCGCCTTTCCCACTCTCACTCGCCTTCCATGACTAATCTGCAGGTCACACCTGTGGGGC
CCGACGGTGCCCACTTAAGCAGCAGCACAAGCGCTCGGAGCGCCAACCACGGATCTTGTGGCGAGTTGTATACCTGGCAA
ACTGGTTCCACCGACGGTCCTGATCAAAGTGCTGATCTTCCCGCGAGGCCCAGCGAGAAAGGAGATGAATTGGCCAGATC
AGCCATGTCTATCGAACAATCAGTGCGAACTTTTCGTCTCTTCGAAATCCTACGAAGCGGAGATACGACGGCCATCTTCA
AAGCAATCAAGGAGTGTGCGGAGTGCAAAGCGCAAGGAACCCCTCCTCTGGGCACCGGCATCCTCCACCTTGCAATACAG
TGTGCTGAACCGCAGGTTGTCGAGTATGTCTTATCTAGTAGTGCTGACCTAGATATTAATGCGCGTGACCGAGATGGCAA
CACCCCACTACATCTGGCTGCTCAGCTGGGCCGAGTCCCCATCGTCCGCGAACTTCTAGAGCGCCCGGATATTAACGATT
CCATCGCCAACTATAACGGCCAGATCCCACTAGACCTTGCGCGAACACCAGAGATTTTTCAGCAGCTCCAACTGTCGCGA
TCTCTATTTTTGGACAGCAAGACAAAAGAGATCAAGTCCCTGATTGGCCAGGGCGACTACGAAAACCTAGAACGTCTGTT
GGTCGAACCGAGGGTTGAGGGTTTGCTGGATATTAACAGCTTGGATCTGGTCACTGATCGAACAACTGTGATTTCGGGTG
GAACTTTACTTCACGAGGCTGCTAGAAGGAAGGATACGAAATTAGTACAAATTCTCTTAATGCATGGAGCTGATCCATTC
CGGCGCGATAGAAAAGGGAAACTTCCCCAAGACGTCACAAAGGATGATCGAACTCGTGCTATCGTTAAAAAGTCCCCAGC
CGCCGTCATAGCCCAGCGAGGTATTCAGGAAAAAGCAATTTTAGGAAGCTCTGCGGGACAAGGCAGCGGAGGGCGACCAG
GATCTGGGGAGACAGCCCTGGTAGGAAAGGATGCCCGAGAGATGAAAGGGTATCTAAAGAAATGGACAAACTACACCAGC
GGTTATAAGCTGAGATGGTTTGTATTGGAGGATGGCGTGATGAGTTATTACAAGCACCAAGATGATGCCGGCTCTGCTTG
TCGAGGGGCGATCAATATGCGGATAGCGACTCTGCACATGGATGCACAGGACAAAACCCGATTCGAGATACAAGGCAAAT
CGTCAGTCAAGTACCATCTCAAGGCCAACCACATCGTTGAGGCCAAACGGTGGTTCTGGGCGTTGAACAATGCAATCCAA
TGGGCGAAAGACGAGGCTAAGGAAGATGACAGACGCCGGACGAGAAATGCGGAAAGCCTAAGACAAGCGAAGATGGAGCA
ATTTGACAAACAAGGGTTAGATTCCCAAAGCGACTCATGCAGCCTTGTTGGAAAGCCAAACGGAAAAACCCTTGCACCTT
CATCATCTCTTGGTATACCAAGCCACACCGGCTCTAGGTTGAGCCTTCAAACTTCAAGAGAGAGCGCTCAAGGTGAAGAT
GATTCCACTTCTGGGCCGTACGAATCTACCTTCAGCCCGTCGGACTCCAACCGATTGCCAACCCTTGTCACCACCAGCAA
CCCAGTCGAAGGAGACCTCGAAGATGACGATTATGGGGATTATGCCAGCAGCCAGGAGATGCAACCTTCGAACAAAGACG
CTTTCAATATCACCGCGGAATCTGTTAAACTACAACTGGAGGTGCTGAGCAACGTCTCCGCAGCCCTTCAGGAGGAAAAA
TTATCAAGTCCTCAAACCCCACTTTCAGAGCCCTCAATAGACCAAGCGTTAACTACTTACCAGCGAGGAGTCAGCAATCT
CACCTCCCTCGTAGCTGATTTACTCAAAATTTCAAAGGATCGAGACGCATATTGGCAATATCGGCTAGATCGGGAGGCAG
ATGCGCGCAAGATGTGGGAAGACAGTATGGCTCGGGTTGCCCAAGAACACGAAGAACTTCAAAGTAGGATTGGGGAATCT
GAGGAAAAACGAAAGAAAACTAAGAAAGCGCTCAAGGAAGTTCTTGAGCACCCCTCGGCTTCAACTAGTCGTCCTATCAG
CCGACGCCTGTCGCATGTCCAAATTCAAGATGCCCTGGAAGCCGTCGTTGAAGCAGGCTCCGAAACCCCCCCCTGTCTCG
ATCAGGAATTGGCGAGGAAGCGGTCCATAATTACGGAACTAACAAAGTTTTCTGATTCTGAATCTGATGCAGACGAAGAA
TTCTTTGACGCTGTAGATGCTGGTGAAGTGGAAGTTATTGAAGTTCGACGAGGAAAGCCAGTAGAGGCAGCGGAAGCGAT
TTCTGATCTCCGAACTTTGAAATACCAAGAGATTGCCCATTCATTTAAGGGATATGAGGACCCAGTTAGAGTGAGGCTTA
AGATGGATGCTGACAATAGACCCAAGATTTCTTTATGGGCTATCCTGAAATCAATGATTGGCAAGGACATGACCAAAATG
ACACTCCCAGTCTCCTTTAATGAACCAACATCGCTACTCCAACGTGTAGCGGAAGACATGGAATACACAGACCTGCTTGA
CCACGCTGCGGATCTCCAAGACTCAATGGAACGTATGGTTTATGTCGCTGCCTTTGCAGCGAGTGAATATGCTTCCACAA
TTGGCCGCGTTGCGAAGCCTTTCAACCCACTGCTTGGGGAAACGTTCGAATATGTGAGGCCAGACAAAGGCTATAGATTC
TTTATTGAACAAGTCAGCCATCATCCTCCTATTGGCGCCGCCTGGGCTGAGTCTCCGAAATGGGATTACTACGGTGAATC
TGCTGTAAAATCAAAGTTTTACGGCAAGTCATTCGATATCAACCCTCTTGGTACATGGTTTTTGAGACTACGTCCGGTCA
GTGGTGGTGAGGAGCTCTATACGTGGAAAAAGGTTACGTCGTCGGTTGTTGGTATTATTACTGGCAACCCTACCGTGGAC
AACTATGGGCCTATGGAAATCAAAAATTGGGCAACTGGTGAAGTCTGTATGCTTGACTTCAAACCACGAGGCTGGAAAGC
TTCCTCCGCCTACCATGTTTCCGGCAAAGTGATGGATAAGGAGGGATTCACGAAATGGAGCATTGGTGGTCGTTGGAACG
ACAAGGTCTACGCCAGACACACTCCAGGATACCAAGATTCAGTCACACCGCCAAGTGAGGACCTTCCTCGTCAGCAAGGA
TCAACGCAGGCATTCCTTGTTTGGCAATGCAACACGCGACCAACAGGTATCCCATTCAACTTAACACCTTTTGTAATCAC
GTTGAATGCCATCCCCGATAACCTGAAACATCACCTCCCCCCAACCGACACGCGGCTTCGCCCGGACCAACGTGCTATGG
AAGATGGCGAGTATGATTTTGCAGCAACGGAGAAACATCGTGTCGAGGAGAAGCAGAGGGCGAAGCGACGAGAACGGGAG
GCCAAAGGCGAGGAGTTTGAGCCAAAGTGGTTTACTAGGGGCAAATGTGAGATCACGGGTGAGGAGTACTGGGTTTACAA
CGGTCGGTATTGGCGGTGTAGAGATGCTGGTGACTGGTCTGTCTGCGAGGATATATTTTAGGGCGTTGTTACTAGGTTTT
ACCGGTAATTTTTCTTTTTTTTCCCTCGTTATATTTTATGTTTTGTTTTGTCCCTCCAAGCCCAGATGTACTACTTTGTT
ATGCTTTATTGAGGCTTCTAGTATATCGAGCCTAGAATTAGTTGTTCTTTGATGTGTACACTTATATATTTTTTGTGTTT
TTCAGGATTATTATAGTCTTCAATAATATAGAAATTCAATCGATGAGAT

>ucsf_hc.01_1.H143.00134
CCAACTCCAAAGCTGCAACCATGAAATCAATCCCAAGAATACCTATCACATTTAATGCTAGGACCTTTTTAGGTCTGACC
GGGGTTAGGGCGCCTATTCCCTCGCGATATATACACTCATCAGCAGCAAAAGCGGCCGTTGCGCATCCCATAAACGTCAG
AGGGCCACCTCCAAAGCCCCCGGCTCCGTCTCCCGAATTCGTCGAGCGAATTGAGCGGAGAAAGAAGCAATCAGACCTCA
TACAGCAGGGCAATGTCGCAGATTCAGGACGAGGTTCGGCGTCTTCGAAACCGCTGAAAAGACGATTTTGGAAGGATGTG
CATGTTAAGGAGGTGGATGATGGGTATCAAATCTTCCTAGACTCCCGCGCCGTCCGAACTCCAGCAAAGAAAATCCTCAC
GATCCCCGCTTCAAAACCACATCTAGCACACGCCATCGCGCTCGAATGGGACCTGCTAGTCTCCGCCCAGCAAGCTCTAA
AACAGCACTTAATTCCATTAACCTCCCTCACGGCAAGGGCACAGGATATCGCTGTGGAAGATGCCGCCGGTCAAAATACC
ATCCGCAACCAAATAACGAAGGCCACAATGCGATATCTAGACACGGACACGCTGCTAAGCTGGGCGCCAAAGAGCATCCA
TGATCCAGATGTACACGACCTAAATGGGGAGGAGAAATCGGAGAAGTCGCTACGAGATCTCCAGATTAGAACTGCTCGGC
CGATCATCGATTTCCTGACAGCAAAAGTGTGGCCGGGCATTGAGATCAGGCCTGCGCTAGAGGAGAATAGCATCATGCCC
ACACCGCAACTGCCGCTTACCAAGGAGGTTATACGTGGATGGATCTATGGTTTGCCCGCGTACGAGCTAGCTGGGTTGGA
AAGGGGTGTTTTGGCGAGCAGAAGTTTGTTGGTTGCTGCACGGTTTGTTATTGAATGGAGTGAGCAATTCCGCCACCTGC
AACCGGAGGAGCGCAGGGAGTTTGGCATTGAGCAAGCGGCGGCGGCATCGACGCTGGAGGTCACATGGCAGACGGATAAG
TGGGGGGAGGTGGAAGACACTCACGATGTTGATAGGGAGGATGTTAGGAGGCAACTTGGTTCTGTTGTGCTGCTTGTGGG
CGGGGAACAGAGATAGAGGAGGTGGAGGAAAGCAAGGGCAAGGAGGGGGGTTAGTTGGTTAAGCCATAAAAGTCTTCGAT
TCGGAGGTTCTAGGTGTGAATGGACATTGTATATTATCATGTGAATTTAAACTTGAATAGACATAAATGACAGGAAGCCG
CCTGAATAAACTCCGACCATTGACACGGATGAAGAAGCTTGAAGCTTTGTTCCCAGTGGCATTGGTAAGAGGTCTAAGGA
CAGAATTTGCCTGGAGACAACTCAATTTGGGCCAGAATCTACCGGTTCAGCTCTGCTGCGGATTCAATAGTATTTTCCAC
ACATTTAACAGTAACAGGTCCC

>ucsf_hc.01_1.H143.00135
TGCAGCTACAAGGTCAATCCTCCTCCTTCTCCCCACTAGCCAGCGTACGCATTCCTCTAGAAGTGCAGAGAGATTTGGTT
AAGAAACGCTTGCATTTCATGAACAAGAGCTACTCAGATGGGTGGACTGAGCTTTCTAGCCATATGACCACGGATGGCTT
AAGCCGAAGGATTTTTGTTAACAGTCTATCACAGACATAATCCACAAGACTTTCGCCTTCGAGCATCACAGCAGGCGTCA
CCCTTTCTGAACTACAATATCAGCCCCAACCGGGTGTAATCGTTTAAGAAGCAATAGTTCTCTCACACGCACAATTCACC
GGTTGGATAGGGACCTCATTGCAAGTGGAAGAGGAGCATGCCAGCTATGAACCGATATATTCACTATTTCGCGATCTCCA
ATTGAAGCAGTTGCTGCAATTTACAACGCAAGATCGGTCTTGAAAACCATGAGGGTGGAGTGGAAGTTTCTGAAAGCCTT
CTTGTGACTCGGAACACACATACCTAGCCCTGTTCGGAGCCGCGAAAATAAGGCGAGTGCTCGTAGTCTATGGTGCTGTT
CCTGATTATATCTCCATCAAAGGCTTCACTTGATCTGACCACCCCTTCACATGGACGCTCTGCTGTGACAGTTTCCAAGC
ATCCATTTCAGGATCTACTATGAGAAAATATTACTAGAGGGGTTGAGAAACAGCGTCTAGAAGGCGGTGCGGCCGATATT
GATCAACTAGTTTATTCCACAGCTGGGATAAATGCACAGAATTTGCCATTTTCTCTTGCCAGGCTTATTGACCAGGAGAC
CAGCTGCACACAAGACAGACACAATGAATCTCCAGGTGCTTTCTACACAACCAACTCAGTGGGCGCCTGATTGGTGTAGT
ATTACTCTATTTGCCTCTTGACAATGAAACCTCACCACCTCAACGCAATGATTTCCCTGCCCCCAATTGAGTGCCAGCTA
TTTCTCCCGGGATTCGGAGCTCTGCTTGTGATGAAGCTGGATATGCTATATTGAATGATCTGAGCGGAAGTGCCATTTTC
GGAATTAGGTCTCTGAAAAAATAAATACATTTTTTCAAGAAAAGCTACGCAACAACGGAACCTTGCGCCTTCCTCCGAAG
GAAATTTTGACAAGCTGGAATTATTAGCAAAGGGTTCCACAAACTTTCCCATCACAAAAAAAGGTCAACGAATAATATCT
TGAGGAGGTTATGACAGACATGAATTAAGTCTCATTTTGTATGCTGTGATTATCTATTGTTGTTATTTACTTCTTTTTGT
ACAGTACAATCACTACAATGACAACCAAGGGTGTGTGTGGCTCACTGTAATGTCCAATGCCTTGCCACTGTTTGTCCACC
CTCGCTGAGTGAGTCCACATGCTCTTATAGGTTTTTTGAGAGTTCACTCCCGTTGCATTTGACATCTATACATGGGCCTT
TCAAAGTCAGTGACCAAACTTACT

>ucsf_hc.01_1.H143.00136
CACGGCGTTGATTCACTGACTCTATCTAGGAGCCTGCGAAGAGGGGTCCTTGCGTCGTGTATTTTCCAATACCGGAATCC
AGTTCGATTTATGGCATTGGTTTATTATTGCATGGACATCCCTGGAAGGGAACCGAGCGCAGAATATACCAAGAAACTTA
CTTACAATGTAACTGACAACCAACACATGGGCATACGCACGTCGCTTCACATCTCACCGATCTTCCAAGGTACCTGCAGT
GTATCCGCACGCCATTAAGAACCCTGAAGTACCCCAGAAATATGGCGCCCCATGCGCGGGAAATGAAGTGTCCCGCATGA
TTTGTGCATTAGGGTGAATGTGTCCATTCTTTTGGGCGATCATGGGAATTATGAGATCATGCATGTCTCCAG

>ucsf_hc.01_1.H143.00137
AGGCCACCTGTGATTTCTATCCCTTATTCCTGTCTGATTAAAACGAATAATGGATTCCTTCCCCTCTGCTCGACATCGCC
ACATTACATCGGCCAGGAATGTGGGTAAAAAGGGCCATAAAAGGGAACAGACAAACTCAGGAATTTGCAAATCGATTAAA
GAGAATGCTCAATACATGAAATATCAACAGACGTGGGATTTTTCTGCCAGACATGCTCCTTGTAACACAGCTTGGGTATT
GAATGCAGTAGGATAAGAATAAAGTGAGTAATATATACTAGTATGTATATATATATCAAGAGATATAAACAAATATCAAT
ATAT

>ucsf_hc.01_1.H143.00138
TGCTCCGTTCCCAGCGAAGTACAGACACATGTGGGTCAGCTAGTTTTACCAACGTTACTTGAACGTCTGCACACAGTACC
TGGCACTGGCGGGGGTTATTGGCAGTTGTTCTAGCCCTTCCTTCTTCATTCCGAACAGCCCCTTCGTTTGCCCACCCTGT
AAATCTCCACTTCAAACGTGTGGGTTTCAGGCTAAGTGGGTCTACCGACTTGGTTGGCTGATATTGTGCAGTCCGTCACA
AGCGAGCACCAAAATAGCGTCCTTCTCCTTCCATCTCTTACTGTGTTTTGTACCAAGCGATGCCACTCTCTTGCAGGCAG
GAAACACTTCCTCTATCATTCAATCGCTGACATGAATGTACTGTTGCAATTCAGACCACATGGGGCACCCGCGATGGTGC
AGATGCTAGCGATGCCGAACGAATGCGGGAGAAGCCAGGCGACGAGAAGAATGCGTGGGCAAAGTATCCTCTGTTCTGGA
TTTCAAAGCAATAATATTTTGGACTTTTGTTACGTATGTCCTGACGCCCTTACCACAAAAATCAGCAAAATGCAGAATTT
TTCGGACCTGGCCGTATAAAATACGATTCTTTGTATTGCGGAAATTTGATACTGCAACAAAGACCTCCAGCTCCCCACTC
CAAGCCCGCACGCTACTGTGCTGGCCTCTTACATTAGCTTATGGAGCCATCCACTCTGTCCCATGCTTCGATGCAGCATG
CCAAATCTGGAAGCAACGATTTTCGTTGTCCAAGCCACGATGGAACGTGACAAATGCACGACATGCAATTTACTTTTTCT
TACTCCGTCCTTGTCCGTTTCAAGGATGGACCGACCCGTCCCGTTAACAGCCCCAGTCGGAAGCGGTGCATTAACCAAGC
CATGCTTCCAGGTCCTCAACGATCATTTGCTTTTTCCCTTTCTGGTTCGACTTCCGGCTCAAAAAATATACCCCTATTTC
GTTGTTACTTGTTGGCGTCGGCGCACTTGTGATCGTCGAAATCACAATCAGCATCCAATGTCTTGCAAATCGTTGTCATT
TCTGCTCTTCAATTTTCGATTTATTTTTAATACCGTTTCTATTTCTTTTCGTTTTCGTTATCTCTTCCTTCCTTCCTATG
TCTTATTTTCTTTTCAATTTTTTTCATTACTATTTTTGACCATCGCCGGATTCTAAAACATCACGATAATCACGAATCTT
CTTGTTATTACGATCGAATTTACCAAAAAATCACGACAGTTTGGGCAATGAGAAAATTCGACAACAACCAACAAAAGTAT
AGAGCCTTGGGAATAACAGAACCACATTTCTTTGGGTCTCTTCAGTTCTTATTTAACTACCAAAATTACATGGTTCAGGG
TTGGAGCGATTTAATACTAATGTCTCCATGACACGGGAACAGACAAAGAAGGAATATTATTTTATGCTCAGCTGAGAGCT
TATCTGTTTTATCTTATTTTATTTTTCAATCTGCATTCTCTTGATGCCGCTTTCAATTTCTTTCAAAATTCGATAACGTA
ATAATGGTCTTTCTTCAATAGTTACTACCTCGGATTCTTGTCTCAACATCATGTTTACATTTCTTTCAAAAAGTTCTGGT
TAGGAATATAACAATTTCAACTCTGTTTTCTTATCTTGTCTGATATATTGATATTTGTTTATATCTCTTGATATATATAT
ACATACTAGTATATATTACTCACTTTATTCTTATCCTACTGCATTCAATACCCAAGCTGTGTTACAAGGAGCATGTCTGG
CAGAAAAATCCCACGTCTGTTGATATTTCATGTATTGAGCATTCTCTTTAATCGATTTGCAAATTCCTGAGTTTGTCTGT
TCCCTTTTATGGCCCTTTTTACCCACATTCCTGGCCGATGTAATGTGGCGATGTCGAGCAGAGGGGAAGGAATCCATTAT
TCGTTTTAATCAGACAGGAATAAGGGATAGAAATCACAGGTGGCC

>ucsf_hc.01_1.H143.00139
CTGACTTTGGAAATGAAAGGCACATTTTGCCTTCATGTTGTCACTACATTAAAAATAAAATTTTCTTGCCCGAAGCCCAT
TCACGGCGTGCATGCATAAAGCTGTGATGATCCAGAGTGGGTGGGCAAAAAAGACGAGAGCCGAATGCCACTCCAGAATG
TCAGGAGCGCAAGACAGGAATTGGGCAAGCCAGTCAATACTGGACTTCAGGTCTGTCAGGAAAACAATATTTATAGAGAT
AGCATTCGCCAGATATAAGCGAATCTCGATATCCACAGCTAGTGCATTTGAATTGGTTCTCCCTTGTTTCTATTCTGGTC
CAAATTGCCCATCAGTTTCTACAAGGTTATATCCAGCTTGAGCCGATCCTGGTTAGCGGCTACGCCTCGCCAACAATATG
TCTCGTACAGATAGATGATCGCCACTAGGATCATCACCTTTGGCGACGTTTGCGCCTCAGCGCGCCACTCTGCGTGGTGG
GGAGGGCCTACTACGTAGAGCCGAGATTGGTTTGGAATCTGGGATGAGACAATGGAGTAGTCGGCCGGGGTAGTTTACGA
GATCAAGCATAGACCGACAGGAGAAATTAGCAAGAAAGAGAAAGATCCATGGAAAAATTTTTATATCGTGTTCTGCTTTT
ATCCCCATTTGCTGTAAGCTTCCTTTTACTTGGTTCCAATTCTTAGGAAAGTCGCTCTAGTTGAAGAAAATTCCGTCCAT
TGCCAGAATCCAATGCTGGAAATGTGATTGGAACAGCAGCTTGCCAGTAAAACATTGTGGTTCAACTGGAAGAATGTGAC
TTCCAATCAACATTTCAGGTGGATTATTTCCCAGCTTGACGATGCGACAGTCACAATAGTCTGGAACACTTCATTAGGCC
AGGATACCAATCACAATCTGGACTTCTTGTTCATCCAAAATGTCACATATTACAGGCCAGACGTTATGCTCATCATCCGT
GGTTGCTTCGGCAATTTCCAGAGCTAACTCCATCACGATTGCTCCAGTTTTGGCCGCTGACCAACCTTCTTGAGCATTGA
TCCTGATTGCTTGCGAAGCACAGAACAATTGGGTGCAATGTACAGAGGATGTATGTACCCATGGCTGGATTCTTTTCTCT
GAAATAACCCTGCCACCTTTTGCGCACGCCAGCTTCCACGAACCTTCGAATGTTACTACCCTAACACTTACGATTATCCT
CGTTTGTAATCCTTGCTAGCGCTGGTAGCAAGTACGGCACCTCCCTTGCATGGTATCCATATTACCTGCAGCTGCAAAAC
ACCAAAAGAAATAAAATGAAAATCAAAGAGAATATTTAAGTTGAAAGCAATGAGCATCAATGCCCAATCCGATTTCTGTT
GGTTATTTGCATATGATATCCAGGACTCGAGGGCGGGCTATTCCATGCTGGCTGTTCTCGGAGCTCCCCACAACAAGGTT
TTGTATACTCCCCCTCGCCCCCAGTCACTCCTTCGCTTTCATCCTCCTCGCTCTTTATTACTCCGTACTATTTCGTTTAT
TAATTCGTTTTCTCCCACTTTCCTTCTCACTTTCCAGATTGTTTGTTTCAATTCCAACTACTTTTTTGCATCCAGTGCTT
CTTCCACTGGGACTGACTGTCGTTTCAATTGTTGGTGACATCGTTTGGTCAATCTTGGTTTTTTGTCATTACCTGTCTTT
ATCTCTCTGTTTTTCATACGACTGGGCGGATAGAATTCTCTCGGGCGGCATTGTGTTTGCGTACATCTAGAAGTTTCGGG
GAAGTGAAGCCCCAGGTTCGCCTTTTATGTTAATATGGAGTTCGACAACGTGTATTTGGTTTGTTTTAAGATTTTATTTC
TCTATCGATATGTGCGTCTACTTGTTAATTTGATTGCCGTTTGGACATTTCGGTCGATTCCTCCGCCAGAAAACCCGACT
TTGACGTCTCAAGATGCGACGATTATCATACCTTCCCTACAAGGCTGTGGAGATGAATTGGAAGAAACGCTTCGAACCAT
TCTTCTGAACGAACCTTTTCAAATTATTCTTGTGACAATTGATAGCAATAGGGGGAACGCGGAGGAAATGCTCAAGGATA
TGCCAGCATCAAAAACCCGGATCAAATTGCTTAGCATCCCAAAACCAAACAAAAGACGCCAAATGGTGCGGGCTATTCCC
GAGGTCCAGACCAAAATTACCGTTTTTGTTGATGACGATGTAAGCTGGCCACTGAAGGAACTGACATGGCTGCTAGCGGT
TTTTGAAGATCCTATTTACGGAGGAGTAGCAACTTGCCAGCGGTTACGGAGATCGGATGCACCTTTGTTCTCTACACAGC
GAGTGTGGGACTTCCTAGGTGCGCTGTACTTGGAGCGCAGGAATTTTGATTGCGCCGCAACAACTCAGGTGGACGGAGGG
ATGCCTTGCCTCTCTGGACGTACTTCTGCTTACCGAACCAAAATCCTTCAGGACCGAGATTTCACCTATAACTTCACACA
CGAGGAGTGGTGGTTTGGCAAATATGAATTGAACGCAGATGACGATAATTTCCTATCACGCTGGATGGTAACTCACGGAT
GGGAAACATATTTCCAATACCACCCGGAAGTGGAAATCCAAACGACCCTCGAGAACAACGCAAAATTCCTCAAGCAGTGC
GTTCGGTGGTCAAGAAGTAACTGGCGGAGTAATCTCACAACCTTGATCCAGGAGCAGGTTGTTTGGTACCGCCAGCCATG
GAGTACCTACGCCGTCTATCTTACCACACTTTCGCCTCNNNN

>ucsf_hc.01_1.H143.00140
CCAGGCTTAGTGGGGAGGGGGCCCCGGCCCGTGCATGCAGCTTCGGCAACGACCTTTCACAATGGCCTTGACGGATAGCT
ACGAGGAAATTATGGAGCAGTCTGCCCAACCGCATATGAATAATCCTACCCTAGCGATGAGAATATCCCGTCAAAAATGC
AGATCCATATGCGACCTAGTCGAGCACATCATATATTCAGTTTCCAACATCATGTAGAACGTGAAATTAGCAGGACGCAA
ATATTGGCTCCAAACCAGAGAGCATTTTTAGCTAATTTTGTACGCGCAATATATCAGGTCAG

>ucsf_hc.01_1.H143.00141
AACACATCAGGATCCGTATCGAGCGGATTCAAGCAACCAAAGGCTTCGTAACAACTATTGGAAGATGCCAAATGTGAGGA
AACACATACGTAGAAACCGTTCGAGTGGAAAAGTGCTAGTAAATCGAAGGACCTTTTAACAACAATTATTATGCATATGC
CCCCTTCTAAGCCAGTTTCTAGATGCATTGAGCTATTTCTGTTCGACGAAAGTTCGTTCGATAAAGCCCAGATATCATTC
TCTCCCTTGTGTTCAAGGAAACATGCCTATGTTAAGCATTTCCCCAGCGTCTCTAATTTAACCCTTCTCCATTCACATGT
GGGTTTTCGAAATAGGGCCAACGTATTCGGATATAATGCCTTTCACCTACGTAACCTTTGAGGTAACATGAGCGCGTTGG
ATGACAGCGACAGCATGAAGTGCTCCTGGGCTTCCCATACTACTATCATCAGCGAATCATCTGATAATATGCCCTCACGA
GCTGTCCATACATTCTATTGGCCTCCGTCCTCAGGGATTTCAAAGGGCTGGTACCCACAAAAGGTACCGTGGAACCTCCC
TGGTCACATAAATTTCCATGACTCTCCAACCCCCGTCCCTGCATGATCTCATGTCCCAGGTTTTTCTTTTTCCAGATAAC
CCTGTACTGCCGTTCTCCTACCCGTGGATGGGACTCCCTCGGAGGCCCGTGCGTGCAACCTCCTTGCACAAGAGCTGCCC
CGTAGCCCTGACTAAGGTAGGTTCGATGCAAAGGGTCTGGCTAGTTTCGATACCTTCGCAGCCCACGTTTGGAAGCCTAG
CCGAAAAAGCTTCGAGTTCTTCCACTTCCAGGGCTGCAGTTGACCCACTCACTAATGTAGAAGAACAAGCCAGCCTAGGC
GAGAATCTCACTGTTCTTTCTTCCCGTTTACAAATCCATTAGTGTCTCGTTTCGGTCGTCATGGGATATACAAAAATATT
TGCCTAGTTTCTGAGAACGGCTGTATCTCAAGGAATGCCTCTCAGAGAGGACAATGTTTACTTGTGCTATCGACCAAAGA
GGTATTGCTTATCTGGCCGAATTAGCTCGATCAAATTGCTACCCCAATTCTCACTCTACATAGTGATTCAGAAAGGGGCC
TCAGTTTCTTACCTAGAACTCACATTGTTATCATAAAAAATGTTTGCTAATACACAAGGCGCCCCGAAAGTGTCAGTAAT
AAAAAGAAGCAATTGGCAACCTTTGGAGTCTGGCAGCATACTTAGATATCACAAATTATATGAGCCCCCTCAGCAACCCC
CC

>ucsf_hc.01_1.H143.00142
TCAAATCTCCTGCATTAATTTCATTGAACTTGTATAATCATCAAGAGATAAATTTCTCAAGTACGGAGGCGAACTGTTTC
TTTTTGGTATTGATCAGTGGCATTACAATTACACCATTGAGAAAAAATTTTTATAATGGGATATATTTCATTTGTGTGAA
TTCCTCCCAAGTTAGGCTCTCCGACCTTTCAACCGTCTCCTGCGCTTTGAAGTGTGACATATTAGTATTTTGTGGATTTT
ACGTTTCCAACCGAAGACGATCCCCTCCCTTGTTTGCCTTTATTTCATTTACTTTCGCCAGAACTCGAAGGTACTGGTAT
TCTTTGTTCGCATTACTGCCAGTGTGCTTAAAACGCCTTGCACACGTCACAAATCTACGAACGCTACATTCTCCATACTT
CGCTCTATCACGCCTACAACATCGTGCAAGGAAATCAAATGAATGTGTCACATTAACTCCATATACTTAAGTTAACCCTT
TCTTTGATTGTTTGAAATGGCCTTTTTCTGCTGCGGAGGGGCCGATAAGGACGAAGTTACCGTGGCAAACCGCCCTAAAG
ATAATAGAAACACTTCCGCCGGCAAACAAAAGGCAAACGAAGGCCCAGTCACGTCTTCCCCACCTAGCACACAACTGAGA
ACTCCAAATCTATCAGGTCTTTCTACGGGTGACGAGAAGCAGCGTGTTTTCGGGCCGGCTGAGGCTCGTGTCGTTGGGTC
TAGCATAATCCCAGCGATGCCCGACGGAACTTACGACCAAAAGTCAGGACCTCCCCCTGGTTATCACGACGGAGCGCACC
ATGAAAACACTCAAGTTCCACCTGGTAACCCACCTCCTTACCACAACTGGGAAGAAGCTGTGCCAGATACGGCAATGTTT
CCTCCTCCCCCGATTGGAGGGTATCTATATTCTAATACGGGAAATGCATCAGAAGCGGATGCTGATCGAGCTCATGACTT
CTGTGATAATACCCCGTTGTGGACACCATGCATGCCATCAGATGCGGTATACAATTCAGTTCAAAATTTTGACCTCCGAC
CTGTTAGACCTCAAGAGTACAACGGGCATCTAGAAGTTGTTGGCCAAGGGATGTGGAGAGGACGCACTCAGGGCCAGAAT
GGAGACTGTATTCTGTTGACGGGTTTACCATTGTACTTTCCAGCAAAGGATTCGCCGCTAATCACAGAACTAACGAAGAC
GATATACTTCGAAGCGAAACTTCTTGCCCAGTACGATGGAATCAAGGGCCAAGTTGGTGGGTTTTCCATCGGTTTTGCAG
CTCAACCATACCCCACATGGCGATCACCTGGATGGGAACGGGGAAGCGTGGGCGTTTTCTCCGATGATGGCTGCAGATTT
GTGAACGATTCATGGGGTGGGATGGAGTTTACTAGCGCATTCAAAGTTGGGGAAACGGTTGGATTAGGAATGAAGTTCTC
ATTACCGTCTCCAGAGTCGTTAACAATATCCCAAACCAATGGGACACCCACAACTCTTCCGGTAGAGATATTCTTCACAC
GGGATGGAAAAGTTGTAGGGAGCTGGAATCTACATGAGGAGGTCGATGAGGATGCTGGTGGAGTTAGGGGTCTAGAGGGC
GATTTTGATCTCTATGGTGCGCTTGGGTTATTTGGGGGCGTCGAGTTCGAAGTATGCTTTAATCGTTCTGGGTGGTTGTG
GGCTCCTCCGACTTCGTAGTCATATATTCACTCTTTATTTTTCTTCCTTTATATTTTTGTTTTCTTGTATATTCCAGCAC
CATTGTTGAGATGCCGTGCAAATAAATAGGCGTATACACATAGGCATTCCCATCTCCTTCAATGTCAGTATTACCCACCA
TTTTAGAAAACTTGCTATTGCTATCATAACTTGGCGGAAAAAATAACCAGCATACCTCATAATCAACTCTATCAGA

>ucsf_hc.01_1.H143.00143
NNNNNNNNNNNNNNNNNNNNNNNNNNNNNNNNNNNNNNNNNNNNNNNCAACCCATTTCTCGGGATTTTGCGGGCCTGGAT
TCCTCGGTTAACTCCCCCGAAAACGGTCAAAAGACATCAAGGAAATGCCACAGTCACAACAAAGGTAAAAACCGAGCGGA
CGCTGGCGATGACCTGTTGGCGAAAGCCAACAATCAGGTGGATCATTCAACATCCGACTCTACTCCACCTACGCATGCCA
GAAGGCAGGTTAGCTTTGTCGCTGATATCGCCAATTTTACCGAGCCAGTAACTACAAGACGACCGTTCACTGTACGCAGC
CTGTCTACCCGCCCGGTTCTTCCGCGAGTTTTTACAAACAGGCCACAATTGCACTCCACACAATCTACTTCCATGAGTCC
CTCCGGCAGCCAGCGCAGTTCTCATGACAATGAATGTAGTCTGAGGCGTACGAATTCGCTTCCTGGCCGCTTGCAAAGCC
CGCTTAATCACCAGGTAATGCCTTCAGCTCAGCCACTTCCACACCTCATCACCATGACCCCATCTCAGAGTCCCAACGGG
CTTGAAACCGAGATTAAAGGATCGTTTCGCTTGTCCCGCACAGCTTCTGTCACTCTCCTAGTGGTGTCCACTGGCCTCGT
TGCGGTCTGCGCAGAGTTGCTTGTTCATAGCATCGAATACCTCGTTGAGAATACAGGTGTCAGCCAAGCCTTTATCGGAT
TGATCATCTTGCCCATTGTTGGTAATGCTGCTGAGCACATAACTGCAGTGACGGTAGCCGGCAAGAACAAAATGGACCTG
GCCATTGGTGTTGCACTGGGGAGCAGTATTCAGATTGCCCTCTTTGTAACTCCCATAATTGTGCTTCTAGGATGGTGCCT
TAATACTGAGATGTCGCTCTATTTCAGTCTCTTTGAAACAGTCTCGCTCTTCGCCTCTGCTTTTATCGTAAACTATCTCG
TTCTGGATGGCAGGACCAATTACCTCGAAGGGGCTTTGCTGATATCCGCCTATATAATCATTGCCCTGGCGGCTTTCTTT
TATCCCTCATGCGAGAATCTCAGCATGGCTAGTGGACCACATGGTGCAAGAGCTTGTTAAATATGACGTTGGCATTATCA
TCGGTGATGAGGCAAGTACTAGGTGTTGAGATACGTTGTGTTTCGTCGTTCTATTAAACGTGCCCGCCCTGTTAGTGAGT
CAGTATTGGCTGGGAAATCTGTCATTTAAAATTTGTTTAAGGGTGTTTATGCGACCAGATTGGTTTAGAGATAGCCAGAC
CAGACGTTGATAGCATTCTATCCAAATGGACTTCTTCGGCA

>ucsf_hc.01_1.H143.00144
CTCACAAAAACCAGCCAAATTCAGTTTCCCATGTACTTTGTCTTTTGAGTTTAACATTTTTGGGTTCACTGAACTTGAAA
CCCTAGATTCATTGCTGCTACGACCACTCGATGAACGAATCTTCTGACGACCCTCCATTAATAGACCGCATTGCTCGCCA
CCTCCACATCAGCGTCGATGCCCACGAAACCTCCCTAGGCCTCAACAGCCACAGTAATCACGACCACAATCCTAGCCTAC
CCATAGCAGATCCCTCTGTTCAAAAAATTGACTCAACCGACAGCATTGGTAGCCAACCAAGTTGCCAATATGGATCGAAG
GCTACCCTCACGAAGGAAGCAACCTCAGTCTGCCCTCCCGCCTCTACGAAATCCGGTACGGGCGATGGAGAAAACTCTGC
CTCCGTAGAAACTGTGGAGAAAGGATCTCTCATACTTCAAACGTGCCATACCGTACGCTTGATCATTTTGTCAAGCTGGG
TCAACTGGGCTCTTCTTTTTGTTCCCGTTGGAATTACCCTGGGCGTGGTGCACCGTATCATGGGCCATAAGAGCCCTATC
AGTCCAACCGTGGTATTCTCTATCAACGCTGTGGCCATCGTTCCTCTTGCTTCGCTTCTTGGCTTCGCGACTGAGAATGC
TGCGAGAAACTTAAGCGACACAACTGGAGCTCTGTTGAATGTTACATTTGGGAATGCAGTGGAGCTAATTATATTGTATG
GTTAACTTCTTTCAACTGTATACTCTCCACTGACGACTGTAGCTAACGATATGGCAGCATGTATGTCTTCGGAAGGAATC
TCCAGTTCATTTTTCACAATCATCCCCAGTTCGCCATTCATTTTCTCGTCACCCAAAAGACCCTGGCCATGACACTGACT
CTGGTTAACACGCGAACAGTATTGCACTTGTAGCTAAAGAAGTCCGGGTAGTGCAGGCATCCCTGCTTGGGTCGATTCTG
GCAAATCTGCTTCTTATTCTAGGAATGTGCTTCCTATTTGGCGGTCTTCGATATCGAGAACAGCTATATAATTCAAACAT
TACCCAAATGAGTGCCGCTTTACTCAGTCTCAGTGTCATGAGCCTTCTCTTACCAACGGCTTTCCACGCATCGTTCAGTA
ACCTTGAGACTGCTGATACTGTTGTATTGAAAGTGAGCAGGGGCACCAGCGTGATCCTTCTGCTGGTATATGTTTTATAC
TTGCTATTTCAACTGAATCTCACGCATACTTCTATGAAAGTACCCCNNNNNNNNNNNNNNNNNNNN

>ucsf_hc.01_1.H143.00145
TGATCTGAGATAGAATACCTGGAACTGACAGAAACATCCTGTCTTAGAGCCTGGATCCTCCATGAACCTCTCCACTTCAT
CCTAGTTGAAAATCACAAGATGTGTTTTTTATCTCACTTCTGGCTTTATGGCGATGATACGACTGTGGCTGAAGATAAAT
TATTGCCTGTCTTTCAATTGGTTTCATCTTACGTTCGATTATCCCCTTCTTTGACACTCTCTACCTAGCATTCTGCAGGG
GATCGTTAGGAGGGAGTAACACTTTAATTAACCCTTTCGTACCTGAGTACTTTTGTACAATTTTGGAAAACTCGGAAACT
GTATGGAAACCATGACTTTTCTCTTGTGTCGTGGGAAGTGCAAGTCTTAGTCGCCGTGAATGCCCTTTATTTGTGCAGCA
TTTCATCTGTGAGAAGATGATTGTGCTTCTTACTTACTGGCAAAACAATCTACTAGTCCA

>ucsf_hc.01_1.H143.00146
AGCGTTTCATCCCGATCCCTTGAGGGCTTTTCCGATTGTTCTCATTGCTCTTCATGTTTCCCTTCTTTCCCCCCCTGACC
TCGATTAAACCATTTCCTCCAGTTCTGTTTAAACCACGCTTTTACCCTGTCGCTGTCAAAATTTCAAGCTCAAGCAACGC
CATTGTGGGGATATTGCTCGCCCTGTCTGCTGCTACTTAGAATAAAACAGTCAGCTCCTTCTCCCACGCTAGCCGGGGAT
TTTGGCAGCGCCTGTCAACTTCCCAGAAATCTGCTCCAGCTTTGCTCCGTGCATGCATATATTGCCACCCTTGGAACCGT
TTGTTCGTTTTTGATAGGCTTCAGAAACTTTTCAGCTCTTGTGAAAGATACCAAGTTCTTGAAGGAGCAGATTTTTTAAC
AGTCTTTTTCACTTTTGCAATCCTTCATATATGGTGTCTTGGGTGACTTGCTGTGTAGGAAGGGTCATTTTGTAGCATCT
ATTGTCGTGTTTCTCATTTATCCTAACTGTCCTTTTATGTTCTACGATCAGAGATTCTCATTTGTTACTCAGCTGTTTTG
TTCGACCTTGATCCCTTGACCTTCCACCGCCGCGTGCAAGGCAAACGTTTGGCCGTCCGTCTAAAGCACGTCCCACACTC
AGCCCCTCGCAACATTTCAATTAAATTGCGCGACCCTTTACTTTGATATCTTTTTGGAGAAGAGTTTTACGTTATAGTTT
TGACACAGGTGTTCGGGGTTGAAAAGGACCTCCGTCGCGTCCGTTACGATCCTTGAACAGCTCTCAATCCCCGCTGTTCC
ACACAACTTCATAACACGTGATAAGTAATCGTGAATCTCATAACCCCGAAAGCGTGGCTGGTTTGGTATGTGAGAAATAT
CGGATGGAGCCATTGAACTCCATAATTGCTGGTGAGCCACAGTCAGTGAACGCAAATGTTGAGGCCTCTCAAACCAACAC
TGATGGGCTCGGCACACCTGCGCCAGACTCGATAGGCCCAGACAATGTGGTCAACAGTGTCTCTCAAACAGACAGCCGGT
CCGAGATCTGTGTTTCTCCCTCCTGGCAAACGGATAGAGAGAGGAGGGAGAGAAAAAAGGAATTAAAACGGATCGCCAAG
GAGAAGAAAGAGTTGGAACGGTCATCGAAATCCGAGCGAAGTTCATTCAATGAGCCACGACGGTTAACAAAAAAGCAACC
TTCCAAGACACCCAGCAGAGCGTCGAGTATCAAGAGCATCCTTCCACGCTCGTCAACTGCTCCATCAATTTTGGGATTTT
GGTCCAATAGCACATCGAAGCCCAACTCTACTCGAGAAAAACATGGCCTCGACGCGTCAACCCCTGAAGGAACTGGCAGG
AAGCAGGATGATTCACCAGAACATACAAAGCCTCTATTTACCGGTCACCTGCCACAGCGTTTTGGAGGAAAAATAACCCG
AGACCCAGAATATGATAAAACCTCGTCTCGTGCTTTCGATTCGGACTCGTCACCATCCACACCAGTGTCTCCTCCTGATA
AGCCAAGACGCCACCTTCATATGGCTAAGAAACATGCGGACTTACGTGCTGCAGCAAAGGCATTTCAATCTGCGGACATC
ATTTCCCCAAATACTAGTACAGCACCTCCTAGATCGTCCTGGAGTCAGGAGCTTACCCGCCGGCTATCAAATTCTAACGG
AAGGAAGCTCCAACGTAGGTCTCTCAAAACGGAATATGAGCCCCATATGTATTCATCACGTAGAAGTTCCGCAAATAAGG
AAAATGAAAATGGCACAATATGTAGCCGGAAAACTAGGCAAAGTGTGCCATCAACCCCTACAAGCAGTCATTTCCATACT
ACCGCAGGGATCTCCTCTCCCAGCCCGCAAAATTGTTCACGAATTACAGTTGTCGAGCCTCACGAGAATATTAACCCCCC
GGATCCCTCATCCAGTCAACAAGATCATGAAGCGTCTAATCCTCAACACACTGAAAATAATGCAAACCGTTCAAGTGAAC
AGCAAGAAACGTCATCAACTATTTCGATGATATCCCCTTCCAACCGTACACAAAAGACAACGTACAGGCCTACAGAGAGT
CACCGTAAGCATGGACGAAGTCATTCATGGAGTGAAATATTAACCTACTCTGATCGGATCGCCGGGGTCTCTCTAAAGCG
CCGCGCTCATGGTCGGGAATCTTCTCATATAACAGCGAACGGGGACGTGGAAGAGTTCAAAACTAGTGGACCTTACGAAT
CCAACTATGGGCCCAGTGCGGCGTTCAGAAGCCATGCTGCTCAATCTGACCCTTCTCTCTCACCAGCCAGCTGGCTTGTC
ACACCTGAAAATATAGGCGCTGCTGGAGATTTTCCGCAGGTGCAACCTGAATCTTTTCCGAGTATGACACCAACAGAACT
ACCAATCGATCCAATTGATACCCCAGAAACGGCAACGATAACCGATTCCCCCAACATGGAGCTAGCGGTGATTGCTCCTA
GCTTGAGACAACGTGAAAACCCCATGCGAATACCACCAAAAATAATAAATCGTGACGTCCCATTTAAATCCTCCCCATTA
GCCGGACCGCCTCTGAATAACCAAGACGAAGAAAGTACTATGGAATCAGGGAATATACCTAACGAGGGAGGTGCTGGCGC
CTCTTCCAAATCAAACCATGAAAAGTTAGGGTTCTCTTTCTCACGGATCTTGAGACATGGGAGCAAGAAAGAAAAGAATT
CGGCTGGCTTCAGTCGACGTTATTCGATGAAAGGGAAACTGGTAAACACAACTGGTAAGGCCAAACTACCAAAAGTGACG
GTGTCCGGATCAAATGTGTTGCAGAAGCAGCAAGATACTTCCGAGTTGTCCAGCTTTGCGGGATCCAAGCCAGAAATTAC
ATCACGGCCTACCAGTGCATCTTCCAGACAGCTTAACCTCTGCCCCCCAGCCAGCAATGATATGTTAAACGACATCAAAA
TCCCTCCCAAGTCCCCCAAACGCAATAGTGGAATATTCCCAACTCCAACCAATACTCGCCCTAGCTCTGCCAGTGGCGTA
GAAACTATGAGCATTTCGAGCAATGGAACTGAGACACCAGGGAAAAAGAAACGCTCCATCTCGATAGACATCAACAAGAA
TCACATACCCCACGGCCCAGGGAAAGAGCGATATATTCTTAAGCCTTCCTCCGGCCACGCATCTCCTACCCTATCTTCAA
ACACCCAGTCAACTACGATAACCTCCTCATTTCCCCCTACAAAGCAAGCGACTACCAATTCATTGACATCCAGCGATTCC
CACCTCAAGGCCTCTGAACGACACCACCAAATCCCATCAGGGCCAACTTTCGACTCCCGCCCTGATTCATCCAGCAGGCG
AAGCTTTGCCAGTAACTTTGGAAATGGTCGAGTCTCAGCTCAACACCCTGCCCGGAGGGGGACACCTGTTGCCAAGATGT
TCGTGATCTGCTGCCAGTGTAGATACTGGCATGACATGCCATCAGACGTCTATGCTAAACTTGCCTTCCCCAACGGCCCC
CCACCCATCGAGCACATGATAACCGATGATAGCCACAGTCCGCACCAACATCAGCACCCGATGGCGAGCAGTGGGTTCGT
TGCGCATGGTGGAGGTAGCAGTAGTACCTTCACCGAAACAAGTTCAGGGGGATCCAATAATGCACCAGATAATAAATCGC
CGCGATGTTCCCGCCCCTCGTCATCCAGCTCTTCGTCATCGAATAACTTCACAGTAACATGCTGCTGGTGTGCACATCGG
ATGGTTAAAACTTGCTGTGCCGGATGGACTACCATTGTCTATCTCCATGAGCGACACCACTGAACGAAACGGGTAAAAAT
CTGAATTTGTCGTTATATCTTATTTATATCTTTTAAATCCCTAGATTTTCGAGCTTTCGAAATAATTTCGCAATTTTCAC
AGTGTGGCTTTCTGGGATTGGAAGCATAATATATGTCACGAATATGGGAAGTCTTTCAACAATTTTTTTCTCAGTCTATC
CTGAATGACACGTTGCACCGACCTTTTCTTAGGATCCCCCAGTTCTAATTTAAAAATGATCTTACTATTAAATTCAAGAA
AATGAAGCAAACTCTTGAACGATATTTCTTTAAAGGGACGAGGTGAAGATTAGGGAACAGATTGGATTCGAGATGATGTC
TATGAGATACGTTTTTTCTACTTTGCTATTTGGGTTATTGAGATAGGGGTAACGTTCCTTCTAAAGCGATGATTAGTTAG
TAACTTTTATATTATGACTGTCACGGGATTCGGGAGTTAGCCTCAGGGCGGATTGATTCTCTTTTTGATGGTATTTGTCC
CATTTATTACTGTTTCTTTACCGCACCTTTCCGTTTTCATCTCCTCCGTTTTACTTATGATAACAGAACCTGTGATGACG
ACTCTGAAAATTGAAACCATTCTCTGCAAACGAGCTAGGATACTTCATCCGTCATTATCCTGTATATATTGGAAGCAGGA
GGAGAGAGATAGTTGGTTGGATTGAGAGGTTGGCTGCTATAGACATGGCGCAGGGAGGCCTCTAAAAGCACCTAGAAGTA
TACAGAT

>ucsf_hc.01_1.H143.00147
CCTACGTGAGCAAGCGAGAAGTGTGCTACGAAACTCGAACTGTTTCGTATCACCGTTTTCATTTTGCAGTGTGCGGAGTA
TGAATTCGTGCAATCTTTCAAGCTGGGCTACTTTCAATTATGGAGTTCAATGGCTCCATCCGATATTTCTCACATACCAA
ACCAGCCACGCTTTCGGGGTTATGAGATTCACGATTACTTATCACGTGTTATGAAGTTGTGTGGAACAGCGGGGATTGAG
AGCTGTTCAAGGATCGTAACGGACGCGACGGAGGTCCTTTTCAACCCCGAACACCTGTGTCAAAACTATAACGTAAAACT
CTTCTCCAAAAAGATATCAAAGTAAAGGGTCGCGCAATTTAATTGAAATGTTGCGAGGGGCTGAGTGTGGGACGTGCTTT
AGACGGACGGCCAAACGTTTGCCTTGCACGCGGCGGTGGAAGGTCAAGGGATCAAGGTCGAACAAAACAGCTGAGTAACA
AATGAGAATCTCTGATCGTAGAACATAAAAGGACAGTTAGGATAAATGAGAAACA

>ucsf_hc.01_1.H143.00148
NNNNNNNNNNNNNNNNNNACCCCAACTTTACAGTCCCAAGCGTGAATTTATCTCTCTCTGATTTGTATTTCCATATTAGT
GTCTAGGATGTGCAAGGGCCTTTCTGTACAAATCCATGTCCTATTCCTACATTCTAATGTTGCCATATTGTGTTGTGATA
TGCCGAGCCAGTGACCCACCTCCCGGCCCACTCCAAACAAACCTTAATTTTAAGCTTAACTTACCCCTGAACAAACGTCC
AGTCGAAAAAAGAGAAAAGCCGTCATCGTTACATGCCAAATTTTCATCCCACTTAAATTGTAATAAATCCCTCATGCTAC
AGGTAAACGTGGTTCATACATCAACTCTCGTTGTGGTCCAAATTGTCGACATGTTCTAGTCTGCTAGGGACAAAGTTTGT
TTCAAAAATATATCAAGATTCCCAGCAAGTAAGAAATGCAGGGTTCAATGTTTTTAGTTAAAAAAAAAGAGAAAAAAGTA
TTCTGTTATCTCTTAACTATCTGTATACTTCTAGGTGCTTTTAGAGGCCTCCCTGCGCCATGTCTATAGCAGCCAACCTC
TCAATCCAACCAACTATCTCTCTCCTCCTGCTTCCAATATATACAGGATAATGACGGATGAAGTATCCTAGCTCGTTTGC
AGAGAATGGTTTCAATTTTCAGAGTCGTCATCACAGGTTCTGTTATCATAAGTAAAACGGAGGAGATGAAAACGGAAAGG
TGCGGTAAAGAAACAGTAATAAATGGGACAAATACCATCAAAAAGAGAATCAATCCGCCCTGAGGCTAACTCCCGAATCC
CGTGACAGTCATAATATAAAAGTTACTAACTAATCATCGCTTTAGAAGGAACGTTACCCCTATCTCAATAACCCAAATAG
CAAAGTAGAAAAAACGTATCTCATAGACATCATCTCGAATCCAATCTGTTCCCTAATCTTCACCTCGTCCCTTTAAAGAA
ATATCGTTCAAGAGTTTGCTTCATTTTCTTGAATTTAATAGTCGGTGCAACGTGTCATTCAGGATAGACTGAGAAAAAAA
TTGTTGAAAGACTTCCCATATTCGTGACATATATTATGCTTCCAATCCCAGAAAGCCACACTGTGAAAATTGCGAAATTA
TTTCGAAAGCTCGAAAATCTAGGGATTTAAAAGATATAAATAAGATATAACGACAAATTCAGATTTTTACCCGTTTCGTT
CAGTGGTGTCGCTCATGGAGATAGACAATGGTAGTCCATCCGGCACAGCAAGTTTTAACCATCCGATGTGCACACCAGCA
GCATGTTACTGTGAAGTTATTCGATGACGAAGAGCTGGATGACGAGGGGCGGGAACATCGCGGCGATTTATTATCTGGTG
CATTATTGGATCCCCCTGAACTTGTTTCGGTGAAGGTACTACTGCTACCTCCACCATGCGCAACGAACCCACTGCTCGCC
ATCGGGTGCTGATGTTGGTGCGGACTGTGGCTATCATCGGTTATCATGTGCTCGATGGGTGGGGGGCCGTTGGGGAAGGC
AAGTTTAGCATAGACGTCTGATGGCATGTCATGCCAGTATCTACACTGGCAGCAGATCACGAACATCTTGGCAACAGGTG
TCCCCCTCCGGGCAGGGTGTTGAGCTGAGACTCGACCATTTCCAAAGTTACTGGCAAAGCTTCGCCTGCTGGATGAATCA
GGGCGGGAGTCGAAAGTTGGCCCTGATGGGATTTGGTGGTGTCGTTCAGAGGCCTTGAGGTGGGAATCGCTGGATGTCAA
TGAATTGGTAGTCGCTTGCTTTGTAGGGGGAAATGAGGAGGTTATCGTAGTTGACTGGGTGTTTGAAGATAGGGTAGGAG
ATGCGTGGCCGGAGGAAGGCTTAAGAATATATCGCTCTTTCCCTGGGCCGTGGGGTATGTGATTCTTGTTGATGTCTATC
GAGATGGAGCGTTTCTTTTTCCCTGGTGTCTCAGTTCCATTGCTCGAAATGCTCATAGTTTCTACGCCACTGGCAGAGCT
AGGGCGAGTATTGGTTGGAGTTGGGAATATTCCACTATTGCGTTTGGGGGACTTGGGAGGGATTTTGATGTCGTTTAACA
TATCATTGCTGGCTGGGGGGCAGAGGTTAAGCTGTCTGGAAGATGCACTGGTAGGCCGTGATGTAATTTCTGGCTTGGAT
CCCGCAAAGCTGGACAACTCGGAAGTATCTTGCTGCTTCTGCAACACATTTGATCCGGACACCGTCACTTTTGGTAGTTT
GGCCTTACCAGTTGTGTTTACCAGTTTCCCTTTCATCGAATAACGTCGACTGAAGCCAGCCGAATTCTTTTCTTTCTTGC
TCCCATGTCTCAAGATCCGTGAGAAAGAGAACCCTAACTTTTCATGGTTTGATTTGGAAGAGGCGCCAGCACCTCCCTCG
TTAGGTATATTCCCTGATTCCATAGTACTTTCTTCGTCTTGGTTATTCAGAGGCGGTCCGGCTAATGGGGAGGATTTAAA
TGGGACGTCACGATTTATTATTTTTGGTGGTATTCGCATGGGGTTTTCACGTTGTCTCAAGCTAGGAGCAATCACCGCTA
GCTCCATGTTGGGGGAATCGGTTATCGTTGCCGTTTCTGGGGTATCAATTGGATCGATTGGTAGTTCTGTTGGTGTCATA
CTCGGAAAAGATTCAGGTTGCACCTGCGGAAAATCTCCAGCAGCGCCTATATTTTCAGGTGTGACAAGCCAGCTGGCTGG
TGAGAGAGAAGGGTCAGATTGAGCAGCATGGCTTCTGAACGCCGCACTGGGCCCATAGTTGGATTCGTAAGGTCCACTAG
TTTTGAACTCTTCCACGTCCCCGTTCGCTGTTATATGAGAAGATTCCCGACCATGAGCGCGGCGCTTTAGAGAGACCCCG
GCGATCCGATCAGAGCCTGTACGTTGTCTTTTGTGTACGGTTGGAAGGGGATATCATCGAAATAGTTGATGACGTTTCTT
GCTGTTCACTTGAACGGTTTGCATTATTTTCAGTGTGTTGAGGATTAGACGCTTCATGATCTTGTTGACTGGATGAGGGA
TCCGGGGGGTTAATATTCTCGTGAGGCTCGACAACTGTAATTCGTGAACAATTTTGCGGGCTGGGAGAGGAGATCCCTGC
GGTAGTATGGAAATGACTGCTTGTAGGGGTTGATGGCACACTTTGCCTAGTTTTCCGGCTACATATTGTGCCATTTTCAT
TTTCCTTATTTGCGGAACTTCTACGTGATGAATACATATGGGGCTCATATTCCGTTTTGAGAGACCTACGTTGGAGCTTC
CTTCCGTTAGAATTTGATAGCCGGCGGGTAAGCTCCTGACTCCAGGACGATCTAGGAGGTGCTGTACTAGTATTTGGGGA
AATGATGTCCGCAGATTGAAATGCCTTTGCTGCAGCACGTAAGTCCGCATGTTTCTTAGCCATATGAAGGTGGCGTCTTG
GCTTATCAGGAGGAGACACTGGTGTGGATGGTGACGAGTCCGAATCGAAAGCACGAGACGAGGTTTTATCATATTCTGGG
TCTCGGGTTATTTTTCCTCCAAAACGCTGTGGCAGGTGACCGGTAAATAGAGGCTTTGTATGTTCTGGTGAATCATCCTG
CTTCCTGCCAGTTCCTTCAGGGGTTGACGCGTCGAGGCCATGTTTTTCTCGAGTAGAGTTGGGCTTCGATGTGCTATTGG
ACCAAAATCCCAAAATTGATGGAGCAGTTGACGAGCGTGGAAGGATGCTCTTGATACTCGACGCTCTGCTGGGTGTCTTG
GAAGGTTGCTTTTTTGTTAACCGTCGTGGCTCATTGAATGAACTTCGCTCGGATTTCGATGACCGTTCCAACTCTTTCTT
CTCCTTGGCGATCCGTTTTAATTCCTTTTTTCTCTCCCTCCTCTCTCTATCCGTTTGCCAGGAGGGAGAAACACAGATCT
CGGACCGGC

>ucsf_hc.01_1.H143.00149
NNNNNNNNNNNNNNNNNNNNNNNNNNNNNNNNNNNNNNNNNNNNNNNNTATTCTAAGAGTTCTTGCTGTAGAGGTGATTA
TAGGTGGAATGTCCGTCCGAATATTGCCCCAAATACTGAATATCAAATATGTTGAATTAATTGATGTCTAATAGATATTC
TCACTAATTACATGAAAAGATAGTAGTATTTATAAGGAATGAAATGGGGAGCTTTAAACTTTATCATAATTAAAGTTTTC
TCATAGAAGCTTCAAGAAACAACATGAATCATCAAGATGTATCAAGATATCCATTGTTCCGACACTGTGGTATGCCCGAA
ATCACTGCTAAATCATTTTGAGAAGGAATTTTAATATTAAAATTACTAGTAAGTAGTGAGCTACATTGTATGCTGAGCTT
GCTAATGTGACAATGTGTGACTCCTCTCAGTTGCAGGAGCTGTCTTTGCTGATGATCGCCGTGCCATATCGACAACGATT
TCTCATACTTTCTGACCATCTCAATGAGGGCTTCATCTACCTTGGTTGGATCGGTTGCGTTGGGATAGCGTGACTCTCTT
TCAACCCTTATGGATTTACTTACCCCGAGCCTCTAAAATGCTTATTTGCTCTTGAGTGGGACATCCCGGTGCCCTGTTAG
TTTCCCGTAACAACCAAGATTTCCTTCCATGAATGGACATGAACAAAGGCCGATACGTATCTGCAACCGATCCACAGGGT
ATTTGATATTTCTTAATCGAAGCAGCAGCGCATATTTGCTAATAAGGCATATCAACGCCATGCGGGCTTTCTTTCTTACC
TCATCACCAGAGTGGACGTTTTTCCATAGTGTTCTTCTAAAATTCCACAAACTTGACGTCTAGTGCATTGCCAAATCCAA
GGTTGGCAACTGCCCCATACCAGACGTCGTCTACTTTAAAATCAGAGGTTTCTGCAGCGTTATTCAGTCAATTTCTCGTA
CTAGGGTATCTGGAGGGTGGCTCGATCCTAGCATCCATTTGTTCGTGGGTTTTCTGATTCGCAGTCCATCAATGCGCCAA
AAAGCATGATTCCGCAAATCTATATGGAGCGAGAGGAATTTGTGGTTTCATCACAGCGCTCATCCATCCGCAGTCTCATC
TACGTAAATCATGATCGTGGAATTTTCACCAATTTCTAGCTGTCGAATGCACAATCCTTCAGTTTTCAGCCCTCTCTAAT
CAACCACCCTGCATCATGAAAGGAACACCAGACTGGGAAGAACGAGTTTGCAAAGCCACAGAATTATGTGCAGCAGGGAT
TTTACAGTTACGCTGTTGGTCAAAGGATCAAATACCTGTTACCCCATGTGAATACAGACGGATTTCCCGGTCAAGACTTC
GAACTCCTACTTTAGAAAATTTGAACCACCTTCAACCGTAACCCGATTAAGGGATCTCCTTCGTTCTAATTCGTAATCAA
AAGCGTGCAAATAATTGTTGCGTTGCGCTCGGCAAAACAAGAGATAAATAAATCAAAATTTACGCTCATTTCAATTCAAT
CAACAGAGATGGATGTACGGTTTAGTGTTAAAATAAAAATATAGTATTATGATGAAGCATCCTTGTGGTAATGGGTAAAT
GCCGCTCGGAAAATATGACTCCTTGTGAACACCGCACATTCACACACGAGAAGGGGTTAGCAAAGAAGAAAAGAAAGATA
AGCCGATAAACATAGTGGTGTCTAAGTCATTCAATATCTCTGAGGGAAGTCTCAAAGCGAGGGAAATATTAAGAGCTATT
CTGAGTCTAATCAAAGTTTTGGGGGACTTCGAACTTCAAATTCTGGAACTGAGGGCGTATCGTCAGCCAAAGATACTGGC
AACCAGCCTCGAACAGAGCCATCCGCTGAAAAAATAATTGGATGGAATCCGCTTTGTTTGCCACCATTCCCGTTTTGGGA
ATCGTTATCGCAGTGGTCGAGCGTAGGGTCTGCGACATTTTCCAAGGCACACTTCACGTCCTCGTCC

>ucsf_hc.01_1.H143.00150
AACGGATGAACTGGCGGTGGGACATGAGTTTGCACAAGATCGTCTCCTGTGTATCGACCATAGACCATAGACCAGACCAT
AAACCATAGGCCGCCTGCCATCTTGCATAGATGTCCTCAGTCTGCTTTCAAGTTTCGTTCTTTGGATAGTGCTCGATCAC
AACCACGCTGAACCGGCGCCTCGGTCCAACCGAGTCCAAGAATGGACTCACGTACTCGTTATTAACACGAGAGCGACGCG
CGAGGTTGTTAACGCCTTGAGACAAAGGTTCCTGCTTTGATGATTTGCATTTGCCTCCCATTGCGGCCAGCCAATATTAG
AAAAATATTGCTGAGCGTTGATGTTGCTATGCGAACGTCAATTATAAAATCCATATAGAACCAACTCCTTTCCATCTAGT
GGTCTTTATTCGTGTTCTTTTTGATATATTCGTTTGCTCTCTCCCGCTTGTCGCTGTATTGCGTTCGATTTTTCGACTGT
GTGCGAGTATGGCGTTGTCCCTGCTTCAAGTTCCGTCCTTCCCGTCGTATACGGGACCACATCAGGTGGGCACTGCAGAG
TTTGAAATTCCCGTGTCTTCTCTTGAATCGCCGGCACCTACCCCAAAATCAGATATACCTCTTCCTACAATTCTATTCCG
CATATTTTATCCTGCCGATGATGTTGAACCAACGTCGAGACCTATGTATTGGATTCCAGATCCGCAAGCAACCTTTATTG
GCGGGTTGGCGGAACTTCTAGGAGTCCCAAAACGACTATCGAATATATTAGGGCTACTCCCAAGCACAGTCAAATGGACG
AAGATACCTGCATTTAGGGATGCGCCCTTGAAAGCCTCGACACTCCCCTCAAAACGTTGGCCAGTCATGGTCTTTTCCCA
CGGCATCGCGGGGTCAAGGTATATGTATAGCTATATCCTTGGTTGCCTGGCCAGTTACGGAATTGTCATCTTTGCCCCTG
AACACCGGGATGGAAGCAGTCCCAGCTCGCTTCTCCGAAACGCTCATGGCCAGGTTACCGAAAAGGTTCCATACCAACGA
ATGAAGAATCCATTCGACCCGAATATTCTCCAAAGGCGACATGCCCAATTGCGTATCCGATTCTGGGAATTGGGTCTCGT
GCACGATGCACTTCTCAAGATGGATGCGGGAACCGAGATTCCAAATTTTGTGCAGATGAAGGGCGCGAAAGGTCCCGTAT
TTTCTTCTAGTCTTGACATTCATTCTCCCGGCAGCATTGCGTGGGCGGGCCATTCATTCGGTGCCGCAAGTGTCGTCCAA
TTTGTCAAGTCTATCTACTGGGGTTACCAAATCTGCAAGGATCCATCATCGATCTCAGCAGAGCCATCCTTTTCGCAATA
CCGCCCCTTGTACGAGCCTCGATCAGATAGCGAAATCGTTTCACAGGTGATTCCGGCCTCGCCCCTTATCCTCCTCGACC
TCTGGAACCTCCCTTTGTTAGGGGATGATGTAAAATGGCTCTGGGAAAAGCCGTTGCCATGTTATGCAGAAACAACCGAG
GGCCAGCCGCGATCGCCTAGTGTTTTGGCTATCCTGAGTGACGAGTTTTTCAAATGGAAAGCCGGATTAAAGGCTACTCG
ACATGTGTTGTCTTACCACCCCGCACCTGGGTCCGATGATCAGGGCACTGCAGAAGTTGGCAAGCAACAGCCGAAGATCT
TCTATACCGTCAATTCGGCCCATTTGAGCCAGTCAGACATTGGCCTCGTATTCCCATGGATGATGAAAAGATGGGGAAAA
GCTGAAGAGCCCGAGCGAACGATGCAGCTGAATGTTACGGCAATTATACAGATGTTGAGAGAATGCGGCGTCCCATTCGA
TCTGGACGAGGACGTGAAGTGTGCCTTGGAAAATGTCGCAGACCCTACGCTCGACCACTGCGATAACGATTCCCAAAACG
GGAATGGTGGCAAACAAAGCGGATTCCATCCAATTATTTTTTCAGCGGATGGCTCTGTTCGAGGCTGGTTGCCAGTATCT
TTGGCTGACGATACGCCCTCAGTTCCAGAATTTGAAGTTCGAAGTCCCCCAAAACTTTGATTAGACTCAGAATAGCTCTT
AATATTTCCCTCGCTTTGAGACTTCCCTCAGAGATATTGAATGACTTAGACACCACTATGTTTATCGGCTTATCTTTCTT
TTCTTCTTTGCTAACCCCTTCTCGTGTGTGAATGTGCGGTGTTCACAAGGAGTCATATTTTCCGAGCGGCATTTACCCAT
TACCACAAGGATGCTTCATCATAATACTATATTTTTATTTTAACACTAAACCGTACATCCATCTCTGTTGATTGAATTGA
AATGAGCGTAAATTTTGATTTATTTATCTCTTGTTTTGCCGAGCGCAACGCAACAATTATTTGCACGCTTTTGATTACGA
ATTAGAACGAAGGAGATCCCTTAATCGGGTTACGGTTGAAGGTGGTTCAAATTTTCTAAAGTAGGAGTTCGAAGTCTTGA
CCGGGAAATCCGTCTGTATTCACATGGGGTAACAGGTATTTGATCCTTTGACCAACAGCGTAACTGTAAAATCCCTGCTG
CACATAATTCTGTGGCTTTGCAAACTCGTTCTTCCCAGTCTGGTGTTCCTTTCATGATGCAGGGTGGTTGATTAGAGAGG
GCTGAAAACTGAAGGATTGTGCATTCGACAGCTAGAAATTGGTGAAAATTCCACGATCATGATTTACGTAGATGAGAC

>ucsf_hc.01_1.H143.00151
TGTGCAAACTCATGTCCCACCGCCAGTTCATCCGTTCATGTGCATCCAAGTCCAAGTATTGGATGGTTGGGTGACGCTCT
GGCAGAGACTGCGCCTCGTCTCTGTGGTTGACCCCCACCAGCCACACCGGTGCGTGACTTCGAGATATCCCCACGAGACA
TCCAACTCGGATTCCGCAATCATCCTCCTCCACGACCATTCTGCTGTCTTTCTAGCTGTAGGTGAAGACGCCATGGCGCG
CCATAGGCGACTGTCCAATGCTTCCTCCGCCTCGTCTCTCCCAGAGCGACATCAAGAGCTTGATAGCATGTACGATTACC
TAGCGAAGGTGATTCTTCTCGGACCAAGCGGCGCTGGAAAATCCTGTCTCCTACATCGCTTTGTCAAAAACGAATGGCGC
GTTCTCTCCTCCCAAACAATCGGGGTCGAATTCTCCTCCAAAATCGTAAAGATAGGAACCGGCTCGCACTGGAAACGGAT
AAAACTGCAACTATGGGATACAGCTGGAACCGAGCGATTCCGTTCCGTTTCACGCTCGTACTACCGAGGGGCCGCTGGCG
CGATCCTGATCTACGACGTCGGATCACATGCTTCCTTTTCCGCTCTCCCTACTTTCCTCATGGATGCTAGAGCACTCGCT
TCCCCGAATCTAACGATCCTCCTAGCCGGAAACAAAAGCGACCTGCTTTCCCAGGATACCATGTCCCTGGGTGGGGGGGA
CTACGATGACGATTTCCTGCGTCTACCCCCCACACCATCAAGTACGTCAAGCAGACAGTCTCCATTCCCTTTCGATTCTG
GTGGAGGATCGCTGCGATCCATCAACGGGCCGCTGGTCGGTACGAGAATGACAGCAACAGTGGCCGCGGAAGGGCGTGAG
GTGTCGCTAGAAGAAGCGTCGCGGTGGGCGGCGAAATCCAATATACCTGTTGCAGTGGAAGTATCCGCCTTATCCGGGGA
CAATGTGGATGAACTGTTCAACCGGCTCGCGCGGATCATCCTTACCAAGATCGAATTGGGCGAGATAGACCCTGATGATC
CCCAGAGTGGTATTCAGTATGGGGATGGAGGAATGTACGGCACTGGCATGAGCGATGGAGGTAGCGTGCGGAGCGGGATC
ACAATCGATGACTCTATGACGCAGATACGGAGGAGAAAGGCCTGGAACCGCGGCGCAGGGAATGGGTGGGCATCGGGAAT
GAGAGAGTGGGAAGATGTGTTCAGGCTGGGCGGATCGAACACCCGGAGGGGGAGGTGTTGTTAATATCCTGCGGCCGTTC
TGGGACGGGGCAATCCTGTTGGAAGTTGACGATTTTCTACCCTGGGCTGGCTAATCACAGAAATGCAAGCTGGATATGTT
GTCGCTGCGCGACCTACTCCCTCATCCTCACCTCAATTGCATTCCCTCCCGAACTTTCCGGTCCTTGATTACACCGCACA
CATCCAATTTCAGTACCGATCCTCTCGTCCAATATCCATGATGCTGCCTTGCCTTCTTTGGTCTACATTTTCATTGACTC
ACTAACTGTTTCCTTCACACAATACGGTTCCGCGCACAACACGGCACGATGCTCATCGGCCGCCTCTGCATATTGCATTC
TGCAACAAACACTCGCTCCATACTAATAACAGCACCAGCCCCGACGACTCCGGAATTATGGTACATTTGCACTTGCGTCT
CTCATCTTGATATGTTTCTTAGATCCATACTATTCATTGTCACTGTCATTTCCACACTCATCATGTACTATCCGTCGTCA
TTTTACCATTTCGGAGTCACTGTTAGGCGGTCATTTCCTTTTCTGGCTTTACCTTTTCTCCCTAATACCCTGTTGTCTTT
TTTGTCCAATGACCATGTCACGTCGCCGCACAACACATAACCATACATAATCAATAATAAACGATTTGGAATCGAGCGAG
GAGAAACCAAGTATTTCCTGTTTTATATTGACCTCATTTTTGTTAGAAATGCCGC

>ucsf_hc.01_1.H143.00152
NNNNNNNNNNNNNNNNNNNNNNNNNNNNNNNNNNNNNNNNNNNNAAATACAACCATGAGCCCTTCGAACAGTATGTCTAC
GCTACACAGCTCATCCAAGCGGAATGCCTCTCTACTGCCTACAGGCTCTGGAAACGCCAATGGAAAGGACCGGCCCGTGA
ATACTGCGCCGGTGCTTTGGTCTGGCAAATGAACGACTGCTGGCCCGTTACGTCTTGGGCCATTGTCGATTACCACCTGC
GTCCTAAACCTGCGTACTACTCCGTGAAGCGCGAACTGGCTCCAATCACGATAAGCTTGAAGAGGACATCCCACACAGAA
TACGTGGACAAGTACACCAACGTTTATTACAAGACAACGCACAAAGTCGAGGTGTGGGCTACGAATCTCACGGCTGAACC
GAGAAATGTAAATGTGGTGCTTAGGACCTGGGACTTGATCACAGGCGCCGAAACTTCCTCTGAAGTACTGAAGAGCCGTT
TCCTTCTGAAGGAGAATAGGAGTACGGAGATTACTGAGTTCAAAATACCTATAAAGGGCAAAAAAGGAGAGACCAAGGAT
GGAGAGGAGGTAAACCGTACCATTGTTGCGGCATACCTGATCGAAAACGGCATGCAAGTAGCGCGCTACGTCAATTGGCC
GGAGCCGCTCAGGTATGCTGCCTTGCAGGTCCCGAAGAAATTGCAAGTGACGGTTTCTGAGGATGGGAAGCAGGTAGGGT
TGTCAACGGACTTGCCGGTGAAGGGTGTTGTGATTAGCACTGACGAAGACACCGTGGTATTTGAAGATAATTGTGTGGAT
TTGGTTCCTGGGGAAACAGTTTATCTTGGAGTTAAGGGGCTGGAGAAAGGCCAGGAGGATAAGATTTCTGTGAGGTATTT
GGGATCGCTGTGAGAGCACCAAGGGTTTGTTATTTGTAACAATGATAAGCTAAGTGAACTCGTTTGTAGGCTCTTGTGGT
TTTCTTTTTTAAAAAAACTATTGCTTGTCTTCTCTTATTTGCTCAGTGTAAATGCCTTGTTTCCAAGGTTGAAGATAAAC
ATAGTTTTGGACTTTTGTTGCCCAAGCTTTTTCCAACAGCAAATGACGTCGTGATTTTACTCAAGCACGGTGGAGTCAAA
CCATGTTCCCGGCAGCTACGGACAGGTAAAGGTCTAGAACATCGCGAAACTTGCCTCAATCGATCTTGTTCATCTTAGCC
ATATGCCAGGCGGTAATGTGCTGTTGATAAAGGCACCAACCCGCTGCATCATCGATGGAACTTTCCCCGCCCCCGAAAGC
CTGGCATCTTTCCCGCACACATTTTCATTTTATTGCACGTACTATCCATATCATCGATTTGATGATTTCCCGCCGTGTAT
ATCAAATATTGTTCTGGTTTGCCAGTATAAGCGCATAAACACTTTTGCAAACGGAACACCATGGCTAATGACGCACGTAA
GAACCTCTCCTTCATTCTGGAGGGTATAAAGAAAGTCTCTTACCAAGATAGGCCCGTCCCGGCCATCAAAGAACCCCACG
ACGTGTTGGTGCAGGTCAAATTCACTGGTGTCTGCGGCAGCGACGTTCATTATTGGGAGCACGGCTCCATCGGGCCCTTC
ACCTTAACTTCGCCAATGGTCCTAGGCCATGAATCTAGCGGGATAGTCACCTCCGTCGGCCCAGCCGTCACAAGTCTACG
GCGCGGTGACAATGTTGCCCTCGAACCGGGCGTCCCTTGCCGACGCTGCGAACCCTGTCTCAGCGGCAAATACAATCTGT
GCCTCAACATGGCCTTCGCCGCCACGCCACCAATCGACGGCACGCTGTCCAAGTACTACGTTCTACCCGAAGACTTCTGC
CATAAATTACCCGCGAACGTCGGGCTTGAGGAGGGCGCCCTGATGGAGCCACTCAGCGTAGCGGTGCATATTGTGAAACA
GGGGCGTGTGCAGCCGGGCCACTCTGTGGTTATATTTGGCGTGGGCCCTGTGGGCCTGCTGTGCTGTGCGGTTGCGAGAG
CGTTTGGGGCGTCGAAGGTCATTGCAGTTGATATCCAGCCTGCCCGGTTGGAGTTTGCAGCACAGTATGCTGCTACGGGC
ATTTATGAGCCGGTTCAGGAGGGGGGTGCGGAGCAGAGTGTACAGCTTTGCTTGCAGCATGGGCTGGGTCGCGGGGCAGA
TGTGGTCATCGATGCTTCTGGGGCGGAGGCATCTGTACATATGGGCATCCATGTTCTAAGAACTGGTGGAACGTATGTGC
AAGGGGGAATGGGGAGGGATGTGGTTTCGTTCCCGATCGTGGCTGTTTGTACGAAGGAGGTGGATGTTCGCGGTAGTTTT
CGGTATGGGAGTGGCGATTATAAATTGGCACTGACGCTGGTAGAGGAGGGAAAAGTGGATGTTAAGAAGTTAGTAACGGG
AATCATGACATTTGAGGAAGCGGAGCAGGCGCTTCTGAATGTGAAAGCGGGAAATGGGATTAAGACACTTATTCGTGGAG
TGGAGAATTGAATTCTAGCTGGACTTGTATTGTATGAAAAGGAGTTTGGGGGCGCGGGGGGGGAATTCCCTCTCTTGAGT
CCTGAAAATCACTCAGATCGTGATTATGCATTTAATATAATATCCAAGGCGAAATGAATAAACATTTCTATTTGTCTATT
CTCATTTGATCTGCGGCATTTCTAACAAAAATGAGGTCAATATAAAACAGGAAATACTTGGTTTCTCCTCGCTCGATTCC
AAATCGTTTATTATTGATTATGTATGGTTATGTGTTGTGCGGCGACGTGACATGGTCATTGGACAAAAAAGACAACAGGG
TATTAGGGAGAAAAGGTAAAGCCAGAAAAGGAAATGACCGCCTAACAGTGACTCCGAAATGGTAAAATGACGACGGATAG
TACATGATGAGTGTGGAAATGACAGTGACAATGAATAGTATGGATCTAAGAAACATATCAAGATGAGAGACGCAAGTGCA
AATGTACCATAATTCCGGAGTCGTCGGGGCTGGTGCTGTTATTAGTATGGAGCGAGTGTTTGTTGCAGAATGCAATATGC
AGAGGCGGCCGATGAGCATCGTGCCGTGTTGTGCGCGGAACCGTATTGTGTGAAGGAAACAGTTAGTGAGTCAATGAAAA
TGTAGACCAAAGAAGGCAAGGCAGCATCATGGATATTGGACGAGAGGATCGGTACTGAAATTGGATGTGTGCGGTGTAAT
CAAGGACCGGAA

>ucsf_hc.01_1.H143.00153
CCGGGAAATTGCTACCATTGGCCTTTAAGTCGGATGCAGATACATAGTAAACATGGTGTTTCATAGACAATATACTAACA
TTGGAAATCCACCTTGAGAATTTGATCATTTCGGCGCAGTTCCATGCTATATAGCCTCGGTGTATGTTGCCTGACCAGCT
TGCGGAAAGCTTAACAACCTCTGCCAGGTGCTAGTTACACCCCACACCGTGCTCCTGGACTCCCGGGTGCACTTACGAAC
GGGAACTCAGTGCTGCATCTTCACAGAGCAAAACATAGCGTGATGAACGATCCGTTGCATCATCTATTTTGACAAGACCC
CTACGCAGATCAATAGCCGCGTGCCCATCCCCTTGCGGGGTATTCGAATCCTGTGCTCGCCTTGTTGCATAGAATGCGGA
TTGTCGGACCATCCCCGCGTTGCGCTCAGGTTGAGGTAGGCTTCTTGAGCTTCTTTCGCACACGATATATCTATATTCCG
CATCTTGCTTCCAATCGGCTTCTTGAGAGCTTGAAAATTATCAAGGGTATATATCCCAACCACTAGATACGAGTATATCT
ATAACACATCTTCATAGCGTCGAGCCAGAATGACCGAATGCCGCGTTATCCCTCTCAACAAGGGCTGGGTTTTCAGGCAG
GCAGACGATGAAAAAGCAGAGTTTTTGCCCGTTTCCCAGTTCCCAACTAACGTCCACCTGGACCTGATGCACCATGGACT
CATCGCAGACCCTTTCCTTGGCAAGAATGAATTCGATGTGCAATGGGTTGGAGAGAAAGCCTGGGTATATACCACCTCCT
TCGATACTCCGGCGCTCAAAGGAGGGGAAAAGGCAGTTCTGGCATTCGGCGGTCTCGATACACATGCGACAGTGCGCCTG
AATGCCACGAAGATCCTCGAAACGGAAAACATGTTCATACCTGAGCGTATTGATGTTACGGAACTGCTTCGAGAATCGAA
TGGCCCAAATGTGTTAAACGTCACGTTTGAGAGCACGTTTCTACTCGGAAAAAAGATCAAAGAGCAGTATCCAAACCATC
ACTGGACTTGTTGGAATGGAGACTCCAGCCGCCTTGCCGTGCGGAAGGCGCAATACCATTATGGCTGGGACTGGGGCCCG
ACTCTCATGACCTGCGGACCCTGGCGCCCTGTTGATCTCGAAATATACAGTTCTCGCATTTCAGATCTCCATTTCCGACA
AAATGTGGAAAAATCCCTGAAACAGGCAGAATTAGTCGTCACTGCAGAGGTAGAAGGTGATGCAGAGAACGTGACATTTC
ACATCGAATTAGATGGCGAAGAGAAAGGTGCAGAGACAGTCGATATCAAAGATGGTGTCGCAACTATGACCTTCCATGTT
CAAGACCCCCAGCTATGGTACCCATGGAGGTATGGCAATCAGCCCCTCTACACGCTGTGTGCGACCGTATCATCGAATGG
AGTAAAACTCCATTCCACAAGCAAACGCGTAGGCCTTAGGAGAGCAGAACTTATCCAAAGAAGGATGGACAATACCGATG
GCACTTCTTTTTTCTTTGAGATTAACAATATCCCCATTTTCTGTGGAGGGAGTAACTGGATTCCTGCGGACAACTTCATT
CCCCGTATTTCGCGCCAAAAGTACTACGACTGGGTAAAGCTGATGGTTGACGGCAATCAGGTGATGGTCAGAGTCTGGGG
GGGTGGTATATTTGAGGAACAAGCCTTTTACGACGCCTGCGACGAGCTGGGTCTATTGGTCTGGCAGGACTTTCTTTTCG
GATGTGGAAACTATCCAGCGTTCTCTAGCTTCCTAGAAAATGTGAAGCGTGAAGCGATTGCAAATGTCAAGATTCTCAGA
CATCATCCGTCAATTGTGATACTGGCCGGAAACAATGAAGACTACCAGTTCGCAGAGAGCGAAAAGTTGAAATGGGACCC
CAACGATAATGACCCTATCAGCTGGTTGAAATCCGAGTTTCCAGCACGATATATTTACGAAAAGATCTTGGTTGACGTGA
CGAAAGATTTGATACCAGATACGTACTATCATTACGGCTCGCCCTGGGGTGGGAAGAGTACAGCTGACCCTACGATCGGA
GANNNNNNNNNNNNNNNNNNNNNNNNNNNN

>ucsf_hc.01_1.H143.00154
AAAGGCCAATGGTAGCAATTTCCCGGTGGCGGGCCAAAATATTGATGTCAGTCCGTTCGTAGGCGGGTTAGTTAACTAAG
CTAAATCGCGGATAGGCCAATTAAGGTATCTTCTTACATTGGGCGCAAGCTATCAAACTCTTATAGGTGACTGGCTGACT
GGCTGGATTGAAATAGGCCTGGAATACAATATTATATTCTCTGGCTTGCCTTTTAATGTCATTGTGACCTTTTTTATTTT
GTCACCATGTTCCGTACCCAATCCGCAACTTCGATAGCTCGGCGGGCTGTTCACCATACAAAACAAACGTCCATCTCCGC
CGCACAGCCTACCCTCGCACGATGCTTTCGACAACCGACAAGACGATTTGGGACCACTTCGCGGTGTGGAGAGGACAGGC
CATCGTTCAAGGGCCAGCTATATGAGAGCACACAACAGCGATTGATCAGAGAGCGGGCAGAGCAAGCTCGATATGCTAGA
GCTCAACACGACACAACTCCAGGCATTCGTGCTTTTGCAATGACAGTGGTGCTTATATCCGCATCGTTGGGCTGCTACTA
TCTTGGATCTCTAAAACCCGCCAGTATCCCCACCACCTCCACGAGTCCCTTGGCTGCTACCCGCCCTCCGCGACATGACA
CCTCTCCCTCAAACCTCCAAGCCGCATGGGCAGACCTCGTGGAGATCGTCGGTAAGGAGAACGTTTCCACCGCGAACCAC
GATGTCGACGCCCACGCTGGCTCAGAGTGGTTCCTCTACGCTTACAGGAAATGAAAAGCCATTTTTGATCGNNNNNNNNN
NNNNNNNNNNNNNNNNNNNNNNNNNNNNNNNNNNNNNNNNNNNNNNNNNNNNNNNNNNNNNNNNNNNNNNNNNNNNNNNN
NNNNNNNNNNNNNNNNNNNNNNNNNNNNNNNNNNNNNNNNNNNNNNNNNNNNNNNNNNNNNNNNNNNNNNNNNNNNNNNN
NNNNNNNNNNNNNNNNNNNNNNNNNNNNNNNNNNNNNNNNNNNNNNNNNNNNNNNNNNNNNNNNNNNNNNNNTTATGGGC
AGATACTTGCTTTGCACAAGGATGACTTGGACGTGGTGGTTCAGCCAGCAGTGGGCTGGGAGGACCTGAATGAAGAATTG
GCTAAACAGGGTCTCTTCTTCCCTCCAGATCCAGGGCCCGGAGCGGAGATTGGCGGGATGATTGGTACTGGCTGATCTGA
AACAAACGC

>ucsf_hc.01_1.H143.00155
GTATCGTTATGGAACAATGCGAGAATGGGTTGTCTCGCTAACAGTCGTTCTCGCCGATGGAACTATAATCAAGACCAGAC
AACGCCCGCGCAAATCAAGTGCTGGATATGACCTGACGAAACTCTTCATTGGCAGCGAAGGTACCCTAGGCCTGATCACG
GAGGCAACTTTAAAAGTAACAGTCAAACCCAAAAGCGAAAGCGTCGCTGTTGCTTCCTTTCCGACTATCCACAATGCAGC
TCAATGTGTAGCCAAGATCGTAGCAGAAGGCATTCCCCTTGCAGGCATTGAAATTCTGGATGATGTTCAGATGAAATGCA
TCAACGCTAGCCAATCTACAAGTCGGACATGGAAAGAATCACCTACGCTATTTCTTAAATTCACCGGTACACCCCTGGGC
ATCAAAGAGCAAATCTCCCTCGTGAAGGACCTTGCTGTCTCAACGAAAAGCCAATCATTCGAATTCGCTCGCAATGAGGA
GGAGAAGTTAGAGCTCTGGAGTGCAAGAAAGGAGGCTCTGTGGAGCATCATGGCAATAAAACGGAACCCTGACGATCGCG
TATGGACGACTGATGTTGCTGTCCCCATCAGCCGGCTTCCAGATATCATCGAGCAGACTAAGGAGGATATCGTAAAGCAT
GGTTTGCTCGCGGGTATTTGTGGCCATGTTGGGGATGGGAATTTCCACGCTATACTTCTGTATAACAAAGCGGAGCGTGA
AACTGTTGAAGGTGTCATTCATCGCATGGTCAAGAGGGCCGTGGAAATGGAAGGAACCGTGACTGGCGAGCATGGTGTAG
GTCTCATTAAACGTGACTATCTTCCACATGAACTTGGTGAATCGACAGTGGACGCAATGCGAAGGTTGAAACAAGCTTTC
GACCCGCTATCACTTTTGAATGCCGATAAAGTTGTCCGGATAGAGCCGCCAAGTCCCGGAGAGGTCAAGCCATGGTAGTG
CATCAACGCCCCTGGTGTGGGGGCCCGCAAGATTATTTGGAATGGTCTGTATGCCAGTGCCATCTAGCTTTATATATAGC
AAAAACTGCCTAGTGTAGCCAGGTCTCAATATCAACGAGCGTCTCAAAACTTCTACTTGCGAAATCGTCCGACAAATGGT
CAAACAGGACATGTATCTCTACGTTATACCATATCGCGGCCTCCCAATTAAACCAACCTGTTTGATGCTCTGGAGACAAT
GAAAATCGATACATGTCTCTACATGATCTAGGCATATTTCCATGCTTGAGATTTTATATATTCTCCTTGCAGAAGGACAT
CGACCCCACCTCCTTTCCAGAATATTCAAATTTAAAAGTTGGCCTTGTGCCTTCCGTCGACTCTCAATGTCCATATGGAG
GACCGGCGGAAGGTGCGAAATGGCATTTGTCCCGCTACCCTTCCTCATTCAATCTCTAATGCCAACTATAATCTGCTTTG
TCTCCATAAATCTTTATTTGGCATCTTTCATAGTTTCAAGATTCGAATATACTTCTACCCTTCCCATCTACATTTCCTTT
TTATATTTCTTGTTACATTCTAACTCACCTTGTCAGCGTGTGCTTTTAAAACCACTCACAAAAGCAGAGCAAATATGCAT
CCCTTAGTCACCCGACACTGCATGGACTTCGTGTGCTGGCTTAGGGATAAATTATCCCCACTGCTCCCCCCAGACTTTCG
CAATTTGCTCCTCACGCGTATCGAAATAATTAATCAGGCGATGCAGGATATACTCCCTGCAGACGAAATGAGACCAGAAG
ATGTGATTGCGATTTTTAAATTAGAGTGTGATAAGGATCCGAGAATTTGGGATTTGCCGTCTGTGGATATCTGTACGGTA
CCGCACTGCTTGGGCACCCTCCTATCCGATCTTGATCACATCAGCTCCAGCCGCAGAAGTGAAGGACTAGTCCGCTGTCG
TCTGAACCTCATTCTCTTTAATTGTCTCGCAGCAGAGGAACGATATCGTAATGCCGTCGCGGCACATGCGTCTATCGTCG
CTCCTGACTTTGAAATACTTCCTGGACAAACATCGCCAACACTGCCTTCTTCCTGTTACTCCATAGGACCGGAGATTGTG
CGTTTGAGTGTGGAGACGGCATTTTCCAATGAGGTGGAGTATATAGGCGCGCACGCTTACTCTATGGTACAGCAGATTTC
GCANNNNNNNNNNNNNNNNNNNNNN

>ucsf_hc.01_1.H143.00156
NNNNNNNNNNNNNNNNNNNNNNNNNNNNNNNNNNNNNNNNNNNNNNNNTGATCCGAAGCTGCTTCATTTGTGTTGTTTCC
AGGGATCGCGATAGTTTCCTGCAACCCCGCGCTCCCGTCTGCAGCGAAATTACTACCTGAGCTCAAATATCCAAAAATTT
TGTGCTTATGCGGATTATTTGATATCTTTATCTCTAGGGAAGTTATATAAACAGATAGATAAAGGGCCGAATACTCTATT
TGACTTATCGTATCTCACCAACAAAATATACCCCAGTGAAAATTCGAAATATATATCAAATAACCAAGAATAATCGACAA
TGGAAAACCCCTCTAACTGCGTGGAGAAGCATCCAGGAGCTGAAATTGCTCCACATCAAGTACTGCCGCCGGCAAAGAAA
GTGAAAACCAGTTCAATGGACTCCAGTTTTCCAGTCCTTCTTCCAGAAGACCCATGCCTGCGCATGTCCGACACAGATTT
TGAGATGCATGTCTTGAAAGCTCTTCCCGCTGTCGTAGGTGTGGAGAATGCCGTGGATGCCATGCATATCAATGCAGGCG
GCGACTCCGACAGGGCGAGTGCGGGAATCACAGAGCAAAAGACGACTGGAAATGTCTTCGTCGATGCCCTTGACCGCGCA
GCAACAGACCCTGATAGCGAAAAGGCCCACAAGGACGAAATGGCGCGGCAAAACCGTATGTTAACGACAAACGGGGGGAT
GGCGTATGCGTCAACACAATCCCCTTTACTAGAACTGTTTAATCACGTTGGCGGCGGGGAGAACGATTGTACGGGTAAAG
GATCACTGGGGGAAACACTCAAAAAGGCGTGGCAGATCGATGCGTTGATGACACTCAAGGTTATTTGGGCGGTCCGCAGT
ATCCATTTAGGGAAGGGGGAGAGAAAGATGTTTTATACGCATCTAGGTTGGTTGGGGCAGCACCATCCACGGACACTCTT
GCTAAATTTGAAGTGGCTTTATAGGCCTGTTGTTAAAAAGGACGCGAAGGAAAGGGAAGGGGATAAGCAAGTTATTGTTG
GGAAAGTTGAGAAGACGGAGGGTGGGGATGGGATGGAGGTTGATGACTATGATGTTACCCATGGTAGCTCTCATGGATAT
TGGAAGGATTTGCTGAATGTCTTGGTCCTATCGGCGGAGGATAAGCTGGATATGAGCGATCCTGATCAAGTGCTTTTGAG
GGATCATCGAATCCCAAAAAATTCAGACGGCAGTCAGCCACAGAAGGGCAAAGGGGGTGGCCAGGCTAGAAGACATGGCG
GAAGGGGAAGAGCAAAGGCTTCCCAAGAGGGGGAGAAAAAATCTCCCTTTGATCTCGAACTTGAACAGAAAGCGGCATCC
AAGGCAGCAAAAGCGCAGCGCCATGAACACATCCTCAACCGTCTTGCCACGGACCCCTTTCACCGTGCCCTCCACTTAAC
TGTTGCCCGCCTCTTCGCCGAGCAACTACGGAAGGATATGATCCTCCTTGAATCCAGCAAAACGAACAAAGAAGCACTTC
GCGAAATCTCTCTCTGTGCAAAATGGGCCCCCTCTCTAGAACGCTTTCACGACAAATATACCCTCATCGCCTCCACAATA
GCTGAGCTCCTGTTTTCCGATTCCGCTCTCGACCCTCATTCCCACTCCGAAACCACAGGCTACGAGTTATCTCGAGAGGC
TTACCTCAAGCGTGCTCGTGAACAATACCGCGCAAATACCCTTTCCCCACTCCGCAAAGCTCTCGCCATAGTCGAGCGCG
ATATATCCGCCAAAACTTTCTCAAACATCGAGTATTCCCACGTTCCCTCCCTAGCTATGAATCGATACAAACACCTTTTC
AACGAAAACGACGGTCCGCGTTTTATGGAGTACCTAGGAAAGGTTGGAATGGGTGAAGCTAAAATCTCGGGTGCCGTTTT
GACCCCTGGTCTACTCGTTAAAACGGTCATGTCCGCTGATGGCCGACAGGAGAATACATCACTTGATCGCACCGTCGCGG
ATATGCAATGGAAGACGCTAGTGCAGCGCATCAGGGACTCCGGGAACCTTAATAGTGCTATGGCTGTCTGCGATGTGAGC
GGCTCTATGAATTCGACGCCGTATCGACGGGACATCTCACCATTACACGATGCCATCGGCCTAAGTCTTGTTATGGCTGA
GGTGACCCAGCCGCCTTTTGGCGGGCGCATTATCACCTTCTCGCGTGACCCAGAGATACATATCATACAAGGTACGTCCT
TGACGGAACGGGTGGAAAATATCAGTAGTGCAAGTTGGGGGTACAATACGGACTTTATCAAGGTGTTTCGGCAGTTAATC
CTGCCTTTGGCGGTGGAGAATAAGGTTCCGCCAGAAGACATGATCAAGAGGGTGTTTGTGTTTAGCGATATGCAATTTGA
TGAGGCAGAGACAGATACGAGTGGTTGGTGTGATAAGGTGGAAGGGAAGCTAGGCCTAACTCATCAGCAGATTGTGCAGC
AGGAGTTTAGGAAGCATGGGTATGACGTGCCTGAGTTGATCTATTGGAACCTTGCGGGGAATCCAGGGGCGGTGCCTGTC
ACATCTCAGATGGAGGGTACAGCGCTGGTGAGCGGGCAGAGCCAGGCGTTGATGAAGTTGTTTTTAGAGGATGGAGTATT
TGGAGAGGAAGAGGAGGATGACCGAGAAGAAAGGGGAGAGGAGCAGGGGCCGGACGTGGTGGAGGGCGATGGCGATGGGG
AGTGGGGAATGATTCACAAAGAAAGGAAGACAAAAAGGAAAGGAGTTGATCCTATGAGCATTCTTCGAAAGCTTGTTGGA
AATGAGGCATTTGAGATGTTGAGGGTTGTGGATTGAGTGAGTCCTATATTATATATGCTGTCAATGAGTGAGCGGGTGGG
GAGGATGAGCCATAATTCAGATGTAGAGAAACGAGATAACGAAGCAAAGAGCATTTTGATAAACTGAATCGAGCTCTTCT
TTTCTCCTACTCCCCTTCGGCGCAGATTTCCAGCTTCCTATACTATTGATATCATTCTTAATCTGCGTTATTTCTATGGC
GGTAAACAAAAAAAAAAAAAATACATCAGCCTGAGCGCACAGGTACTGAAATGTAAATAGCACCATTGAATAATGAAAAG
GAACCGTCAGATATCCATCAAATCCCACCTCCCCGGCATGTGCCAGCTTCCCACCTATGTTTCTTGCTTTCCTTTTGTCC
AATTCCCCATTCCTTATCAATTGACCAACAATGTTATCCCTGTAACAGGCTTAAAACATTCAGGAATCGCGCCTGTGATG
GCTGTGTTTATGCTGATGTCTATTTCCATAGCCATCATTACTACCCTCATCGCCATAGTCGTCATCATCTTTCTTATACC
GGCGACGGTAGTCATCATCATCGCCATCTCGCCTGCGATCACGGCTGCGCTCACGGCTGCCATGGCGACGGTCATCACTG
CCATAATGCCCGCTTTCGTAACGGCGGGAAGCTCTTTCGCGAGACCCAGAGCGCTCACGATGCTGGTGAGATGACCTTTC
AGATTCCTGTTGATAACCGTAACCTCCTCGACTCTCGCCTCCATAGCCACGAGTTTCACTGTCGCCAAAGCCGCGAGACT
CACTAGCCCCATAGCCACGAGTTTCACTACCGCCG

>ucsf_hc.01_1.H143.00157
CCACCCCACCTTCTTCCCCGCCTCAGTCAGGGCCTGAAACATCAACGCCAAATCCTCGGAAGACACAGGTGTCCCTTGTC
GTTGACCTCTTCTTCCTCGACTTCTGTTTTCCCTCGTTTGCGTCGTCCTTTTATCTCTGTGTCTTCCATTCTGTACCTCC
CTGCCACTGCCACTGCCACTTTACGCTCTTGCGCTCTTCCTCACATTGATTGCTCCTGAGCTCGACTCTCTTTCACTTCT
CCACGGGCTTGCTCAGGATCATTTAGCCCCCTTGCCCTGTGATAGCGGGGCTATCTTCACCACGCTGTAGCATAAAAACA
AATCCACCACATCCACCACACCAACCGAACTCATTCTTAACATAATCCATTGCCCGTTCACTCAAAAGCTTTTCGAGACC
ATCTAAGCCTGCTTTCTGTCAATCCAGCAACAGCTGCAACACAATGGCTTGGTCGACCACCACCACCGTCGCGCTGACAT
GCGTGCTTTTCCTTCTCTTCACCCGCCCTGTCCACGCCTTCGGGGCTGGCAACATTGCTTCCGTATCTAAGATAGAGGGC
CAGAATTGGCGCCATGGCGATATCGAGGATGCGATCCTGACGTTGATGATGGCCCGCTCTGCGGGTGGGAAGAAGTTTTC
AAAACTCCAGGTTCAGCGTATTTATTTTGGAAATTGGCTTCGGGACTATAGCCAGGCTCTCGACATTGGTACTTTGAAAT
ATGTCTCTGCGGAGGCTATTAGGCTTCTCCTTTGGGTCTTGGGATTCATGACTTTTGGGTACGGCACGGGAGAGTTTGAG
GTTACTCTGGACCGCGTCGGATGTTACCAACCTACCGAGCATATCGATAACCCATTGGGATATGGCGAGGGTCAAGACGC
ACGCCGGTATTACAGGCGCCTCAGAGGCCCTGTTGACGAAGAGAGGGAGTTAGGCATCGATGCTCGCACGGGTTTGAAGA
ACTACATCGCATCCGAGGACTTGGGTATCGACAATTCCGCTTCTCTCCTTAGAAAAGTGTTCGGCAACTGCATTGAGCTG
GGCCGCAGATATTCGCGCTCCCGCAGAGATGCCGACTTATATGAAGCTCTGAGGCTCCTTGGAACTGGCTTACACACCCT
GGAAGACTACCTCGCCCATAGCAACTATACAGAGCTTTCTTTGATCGAACTTGGCGAGACCAATGTTTTCCCACATGTCG
GGAGAAACACAATGATTCAACTTCAGGGAGCTAGGAATTCTGTTTATCCTATCGTTACCGGCACATTTGGCGGTGTGGAC
TTCCTCCATAGTGTTATGGGAGAAATTTCCGATAAAGCGACACAGTCAGAAATTCAAAACCTAGAAGGGATGATCGAAGA
ATCTGAAAACCAAAAACCACAGGAAGGATTTCTCCAAGTTCTACTCGATAAGATCCCTGAGGGTCTCCTAGGGAGTGAGG
ACAACACAGAAAAAATGAATGAGTTCCAGTCCAACGCTGAATCTACGAAGCGGCGGAACGAGAACATTTCTCCTCGCGAA
CCTGAACAATGGGCCACTTACATGAATGATGTTCAACAACAAATGTTTCCACTCCTGGAATGGCATGACAACTTGATAAA
ATCGATCAACAATGCGATTGAGAAGATCCCTACAATCCCAGAACTGGTTGAGCAAGTGCAGGAGCAGATTACTATCTTTG
TATTTTCTGTTATGGCTCCTTACGTTCTCCCGATTCTCAAACAGGTCAAGACTGAGCTTGAAACCGGGTCATCAGAAGTC
ATTCAGAGCAGTAAGGAGGGGCAGTTTAACACATTCAATAACGATCGCTGCACCGACCCCACTCACTCCATGCTTTCCAA
GGATCATTTTAGTAACCTCTTGAACGAGCCCGCTGGAAAGGCTGCCTCGGAAGTTGTGAAATGGGTTGTACCGCAGATCA
TGGAATGCTGGGATGACGAGAACATCGATGTTAACCGTACAATGAATAGGATTATCAATGGAGTCTTTCACCACCCTGCT
CTGCGTCAGTACGGCGAAGATGGTTCACAAGAGATGCGTAGAACTATGTTCGGCGTTATCGAGAGTTGGTGGAACGAGCA
AGGTCGTCGCGGCCAGGACTCACTCCGCCAACAGCTCAGCAGAGAAGGTGTGCGGAATGGTGATAACCATAAGCCCGGCG
TTCACGACTCTGGCCACGGCTGCGGCAAGCCCATGGGTCTCCCTAACCGCAATCGCCCCGTTCCGGGAGGCGTTCAGGAT
TTGCTTGGTCTTCAAGGCTTAGGGGGCAAATCTTCAACGAACACGTCAAACATCGAGAAGATGGCCTCTGAAGCCGTTGG
TGGTGGGTTGATTGGAAGTTTGGTGGGAGGGATAGTTGGTGGAGCCACAAGCGGTACATTCGAAGGACCTGACGACGGTA
AGCGCCATAAGGAGAAAAAAGAGAAAGACCATCACTCAGACCCTTATTATCATTCTTCCTATTCCAAAGACAAGGATTAC
GAGAAAGAAAAAAAGAAAAAGAAGGATAAAGAAGTGAAGTGGGATAAGGATAATAAGCATGAGAAGAAAGAAAAGGATAA
GAAAGACAAGAAGGACAAGTACAAGGACGAAGATGATAAGGATAAGGATGGTAAGAAGGATAAAAAGGACAAGAAAGCTG
ACAAGGATAAAAAATATAAAGAAAGTAAGAAATACAACGACGGCGACGGCTATCGACGTGATGATCGAGGCGGTGGTGGG
TACGAATCAGGAAGGCATCAAAGCGGGGAATATGGTCAGCCGCAATATGCTGAAACTGGTGGCTATGGTCGTAGTGAAGA
AAGACATGATAGGGGAAGCTCTGGCGGATACGGAGCGGGAGGGTATGGTGGTCATTCTGGAGGCTATGGTGGCGAGAACC
GTGGCTATGGGGAGAAAGATTCCAGTGGCTATGGTGGAGGGTATGGAGGTGGTGAGTCTCGCGGCTACGGCGGTAGTGAA
ACTCGTGGCTATGGGGCTAGTGAGTCTCGCGGCTTTGGCGACAGTGAAACTCGTGGCTATGGAGGCGAGAGTCGAGGAGG
TTACGGTTATCAACAGGAATCTGAAAGGTCATCTCACCAGCATCGTGAGCGCTCTGGGTCTCGCGAAAGAGCTTCCCGCC
GTTACGAAAGCGGGCATTATGGCAGTGATGACCGTCGCCATGGCAGCCGTGAGCGCAGCCGTGATCGCAGGCGAGATGGC
GATGATGATGACTACCGTCGCCGGTATAAGAAAGATGATGACGACTATGGCGATGAGGGTAGTAATGATGGCTATGGAAA
TAGACATCAGCATAAACACAGCCATCACAGGCGCGATTCCTGAATGTTTTAAGCCTGTTACAGGGATAACATTGTTGGTC
AATTGATAAGGAATGGGGAATTGGACAAAAGGAAAGCAAGAAACATAGGTGGGAAGCTGGCACATGCCGGGGAGGTGGGA
TTTGATGGATATCTGACGGTTCCTTTTCATTATTCAATGGTGCTATTTACATTTCAGTACCTGTGCGCTCAGGCTGATGT
ATTTTTTTTTTTTTTGTTTACCGCCATAGAAATAACGCAGATTAAGAATGATATCAATAGTATAGGAAGCTGGAAATCTG
CGCCGAAGGGGAGTAGGAGAAAAGAAGAGCTCGATTCAGTTTATCAAAATGCTCTTTGCTTCGTTATCTCGTTTCTCTAC
ATCTGAATTATGGCTCATCCTCCCCACCCGCTCACTCATTGACAGCATATATAATATAGGACTCACTCAATCCACAACCC
TC

>ucsf_hc.01_1.H143.00158
ACCGACAACTTCATTCCTCCCGCCCCCTACGGCAGACCACAACGACACGATATCTCGCGTTGATCGATCCATCGAATACC
GAGCACTAGGTCCAGAGCAGAGCAGGTAGAAAAGCGCAGTGTATAGCTGCACTGAACCACTTGCACGCATGCACGCATGC
CGGGAGAGGAAAAGTGGAGGGGCAAAAAAATTTTTTCTTCTGATAGTACCATTGAACATAAAATGAGAAATTTATAGCAA
GATATAAGGGAAAGTAAAAATGGTGTACGACTGGGATGGCAAACGCGACATCTGCTATAAGATGTATATCGAGGATAAGA
AGGCGCTCGAGGAGATTATGGAGCATATGAAGGTGTGCTACCAGTTTGCACCAAGTAAACGCGCCTTCCAAACCCAGTTC
AAACGATGGGGGTTCCCCTCGAAACAGAACCCAGCCCACAAGAACGCAAGCCTCGTCGCTCGCGTCAAGGAGCTGTGGGA
GCGAAACACCAGCCAACGGGACATGCTACGAATACTCAACGAGGAAGGGTATGAGATCAAGGAGCGCGAACTGATGCGAG
TCCGTGCGAAGAATCGATGGCTGTTGCGTGTCCCCAACGGCATGAAAGCGCAGTCGACAATGCCCGCCGCGACAACTGCG
ACAACTCCTGCTACGGCCCCGACGGCGGCGACGCTGGAGGGTGATGAGGGTCTGCTGGCGCTCCAGCAGGAAATATATAA
ACCAGATGGGAGCATGGAGGCTGCGGGGCAACAGATCGTAACGGATCTCGGAGGGATCGAGCCACAACAGCGGGCCCCGT
CGCCTGGGCTGTCGCCGGAGGTACTGGCGAAGAGGAAGGCCAGGTTGGAGCGCTTGCAAGCGGAGAGTGAGGAGAGATGG
GCAGCGCGGAAGAGACGGCGGAGAACAAGAGGGTGGGCTGGCCTACCTGCAGACCCGCCGGGGCCGCCGCGGTTCCCGTC
TGAGACGACTATTGATGAGAGCAAACAATATCTGAGTTTGGATAATGAGATGTATCGTCAGCTGCGGGACCATTTTCAGC
GTATTTGTGAGGAGGCTGGGTTCATTAAGAAGACGCTTGCGGGGCCGGAAAAGTGGCAAGCGGCAAAGAATCGACTGATT
GAGGAGTCTCCACATCTGCGGAGTGTGTTCTGGCCGAATTCTGGTCAGATTAAGGCGAAGGCGTTGGCCTTGGATGTTGT
ATGTACGGATGTCACCAAGCGGATGCGGACACTGCAGCGGAGGATGACTATTGCGGAAGCGAAGAATGCGCTCGGGATCA
ACCCTGAGGAGAGCAGGCAGATTCGGAACGCGTTCTATCAGACTCTCAAAGAAGATCATTTCACGAGCAAGCTAGAAGCT
GGGGATGAACACTGGCGTGAGCTTAAGGAGAAATGGATCAGGGACTCCGAATTGCTCCAGAACATCCTGACCCCTGGCGA
AGCCGATCCAAACCACGCTATAAAAGTCAAAGCCATTGAGATACTCTGCAGGGATGTGAATAAGAGACTTAGAGATGAGA
TCTCGAAGCGCGATCCCTCTCGCAAAAAGTCCTCCTCTTCCAGTTCCAACAACGTTAGCAATACTGTTCAACTTGCACAG
AGCAGCCCTACCTCCGCCTACACCCGACCGCCAGCCATCCGCAACGGCATCAGCACACTCGCTTCCCAGGCCCTCGCCAG
TGCCCCCATGATGTCCAGCGACATCACAGACCTACAAATAGACCCGTCCCTCCTGCAGGCCGCCAACGACACATCCTTCT
CCTTAAACTCAAACCGTCATCCTCATCCTCATCCTCATCCTCATCCTCACGATCAGGATCATCCAGAACATCACCAAAAC
GAAAACCATCACCACGACCCCCATGACCACCCCAGCAGCCAACAACACCCGTTCAGCTACGTGGACCCATTGCTCTCCAC
GTCCCTCCTCCAAGTGCCGATCTACCTGCGTATCCACCCGCAGTCGCAGATCCACCAGAACGCGAAGACGTGGGTGGATA
AGTTGACCACGCGCACGTTGGAGGAGTTACGGAACGTAGTGACGAGCCGGTTCAAGGATGCCCGGATCGCGAGGATTGAA
GGGACGGATAGGGATGCGAAGTATGTGATTGATGAGGATGATGAGTTGGATGCGTATTTAACGCATGTGCAGGGGCGGAA
GGCAACATTTGTGTTTTTGTTAGAGAGGGGGACAGGGGACAATTGAATGATTCTTTTTGTATTTTAATTTCGCTTTTCGT
TCTTTTTCCCTTCATTTTTTATTGTCATTATTTTTCGATTGTTGCCTTGTTCTCGGTAGTCGGGGTGGGATGATGGGGAT
AAGTGCTGGTTTTGGTTTTGGTTTTTCTTTTTTCACTGAACATTATTGACATTCTTCTCCCCCAGTTTGGACCGTTATTG
TGCTAGGCTGGGACGTTTAAAAATACTCGGTGGATATAGGTTAGGTGGATGGACGGATTTACGGATTTGCTAGCAAATTG
GAGTTCAATGTTTATAAAAAGAGGATCGATCGCGTTTATATATATGCCCCTTGATATGGTCTGACATTCCGTCCCTCCTC
ATACAAC

>ucsf_hc.01_1.H143.00159
CAGCCGACGGCGGAAAGCCGCTTGCCAACTTCTCAACATCTTCTCAACATATCTCCTCTGCCTCTGCTCCCTGGCAGCAG
CACTGCTCCGGCTGTCCAGTTTGATGTGGACTGCGTGGCTCACGCGACATTTGGCTTCCTTCATTCAATCGACGCATCTT
TATTATTACTTCGACCAGCAGCATGAGTCTGCTGCTTCTCCTGCATGGTTTCGCTCCTTCAAACTTTGAGCTTCTATACG
ACCGCTTCTCTTGAGCCTTACGGTCGAACAGCCTCTCCCAACATACCAAATAACATATCTTTAAATCTTGATCCATTTGT
ATTCGGAATCTTCCCTCCCGGTTTTGGCAAACGCTCGCGATATCTCCTCCGAAGGTTGCGGCTCTCACCCGCCAACCGCC
GACCGCCGACGGTTCGCCAGTTTGGGAAGTGTCAAAAAAACAACCTTAACCCTAAAAGCAGCTCACCTTGCATCCCCAAG
ATATGTTAACTTGAGTTCGATGCACCATAGATAGCCCTCTAGAAACTATATACGAAAAGTATAATATTACTGGAACTTAT
CTTTATCTTGGAATCCACCGCCAGCATGGCTTCTCCCAGGTTAAAAAAGACCTCTGTGAACCCACCCCACCAAATTTTTG
GATATAACAACGACGACGACGCCAGAACCGCCGTGAGAGCTACGCGCTTTGTGAGTACACGACGACAAAGCCGTCCCTCT
TATCGTTCAGCAAGTTCTCCCTCACGACTGGATGGGTTGGAAGATTCGAAACCTTTCTCATCAGCTCACGAGAGGCGTAC
TGCTTCACTAGCCAACGACACCGTTTCTTCTTCACAATCGTCATTGAAACAAACGTGGATACACGGCAAATCCTCTGCCA
TGATGCACTCTGGGCTACGAAATGACCGCTTTATCCCTGGGTTCAGCCCCAAGCTTGACAAAGAACGATCTATGAAGCCT
AAGGGCAATATCAGGTCGCATCTCAAGAGGTCTAACCATAACGACTCAGCATCTATCAATCTTGACCGGTCTACCCTTGA
GAACGAAGGGCTAGGGATCTATACGAATCTCGAACGAGATCGGAGGTATGGAGATATTGCTACGTCTCGAAGAGCCGGGG
CCACCTCCCACAATAGATCTACAAGTGGAACATCGCAATTTTCTGCCACGACCGCATCTAGCACACTTAAACCGGGATTG
CAATACGTTCATCCTATGCGCCGGACCCCTCGTCCCTATACGCCACCCATAAGCCAGTCCTATCAAAATTCGGTCGTTGA
AAGTGAGCAATCTACAGATGTTGGCCAGTTCAGTGCAGATTTGGATGATGCTGCATCCTCCAACCGAGACGTTTTCGCGC
AGCCATCGGAACCCCAGCCTTATCGGATTCATCCTAGCTCGTTTACAAATATTTCTTCCTCAGTTCTGTCAAACCATGCT
CGGGAGAGCTATGAGGCCCCTTCGCCCCTATCAAGAAGCTCTCTCGACTTTACCTTCCGTTCAAGGACCCGCACCAATAC
GGATCCATCAGCTAGAGCAGCCGCAGTCGAGGCTGCTCGACAAGCCTTTGAGGATAAAGAGGCCGCCAAACAGCGCAAGC
TGGACAAGCAAAATATGAAGGCCCAGGACCGTGAACTTCGACGGCAGGAGAAAAAGGAGCATCAATTTTCACTATCAACC
GCCACTTCTTCCCTGGGTAGGCGTTCCCATGAGAAACGAAATTCCTCTGAAGGTCGCTGTTCAGGACGCAAGCCTATGAG
TGAGAAGCGCGATAATGCGACTGGCGATTATGCCTTTACACATAACAATCCCAGCCGCACATTTGAAAGCCCGAAGAGTG
CCTGGGTTCTATTTATAACCTGGCTGCGAACAAAACTGTTCAAAATGAGCAGGAAATTGAGCATGAAGAAGAAGAAGAAA
AAGACATGACTTCGTTTGGTTTCATGACAACTTTGAAATTTATTGCTACCTATACCTATAACGACCATTGATGAAGCGGC
CCGGCGTTTCTCTCTACGTGTTCTGTTTATTTTTATTTTATTTTAATTTTTTTCGGCTGCTCTCTTTACATTGCGAAGTT
CGGCGGGATCCGCGACCAGGGCAATTACTATATACATACATATATATACATATATATAGCGCCCTCGTTCTATGCACAGC
AGCGAGCAAATCGCAGCTGTACGCGATTCTAGCTGTGAACCTTGGTACGGCGTTCTTCAGGCGTTTAAACTAGACGTGAC
CTATTTTTTTGGTCCTCTTCTTCATTCTCCTTTTCTTCTTGCGAGGATGGACAGGTTCCTTCATTACTTTTCTGTCGGAC
TTCTGCATTTGTTCCTTTTACAGCCTTCTTGTCATTTTCTGGAGGAAATGGTTGTGGGTTACCAATTGGGTTTATTTGTT
TGATTTTTTACCTTGATAGCCTTTGTTGTTCCCCCTCCCCTCTAGCAACAAACATATTTTTCTTGGGCGTTTTAGTTGGA
TCAAGCGATGGGAGACAGTAACATCATTATCCGGTTTTGTTTTAGTTTATTTATCAACCACGTGTGTTGTGTTGGAATGT
TTTTCTGTGACTTTTAGTTCCTGCAAGGGTTAGCCAGCTTCCATTCATTCATCGCAGTTTACCCAATAGGAATATCTTGG
GGCATTTTTGAAAGTATTAGTTTCTTCAGGT

>ucsf_hc.01_1.H143.00160
ACATCGCGGCGATGCTGAACACGCCTCCAATACACAAGCAATCCTCCACACGCATGGTTTGCTGGCAAGCAACCCGCCGG
GCTGGAGCCAGTGCCTTCGCCCCGGATTCCACATTCGTTGAATGGACAGCTTCGGTGAAATCCCATCCAACCTGGTAAAT
TATTAAATCCTCCCGAATCCCATAATAGGATGTTCTCAGTGGCGAAATGCCACGCGATTTACGTGTGCATTCATGCTCCT
CAATTTCCGTCGCGGGCGTTTGTATTTATTCTTTAATTTAAGAGGCTGTGGACAAAGCTCCCGAAAATACCAGATGGTCG
AGCCTATTTACCAAGATTGCTATTCTTGTCGCAGCTCACCCCGCCAAACCCCTCCATCGATTCTCCATTCTCTTCCAGCC
TTGCCTCTTTGCCCCTTATTTTCTCTATTGAGACCATGAGCTGCCGCATCACATGCGCCCCAGGCCTGTGGGGGAATGAG
GGGTGAGGTGAGCGCGGGGTGCGTTGCATTCCACCCCCACAATTTGTACTCTATCCGCAGGAACACGACGGAACGTGAGA
GAGGTCATGGAATCGAGTTTTTTCCAGGCTTCAGGCTTCTCGTATCTATTATCTATCCATGGATGCCCAACGCCACATCG
CGGCTCTGATTCACGGAACGGCAACGGCCCATGAAACCGCGCTGCTATATTTAAATACATTGAACCTTCAGGAGATAGTT
AGTTAGTTACTGGGTAAATATTAAATAATCATCAAGGTAAACCGACGCCGAGAAATTGACCTTTTGCTTCCGCTTTTTCT
TTTTTTATACGTCCGC

>ucsf_hc.01_1.H143.00161
TCCCCCACCCCCTGCCCATGTTTGATGTCTACCAGTGTTGGAGATGTTGGTTGGAATCGGCACTAACTCCATTTCCTGAT
TATATTCTGAAATAAACGGCTACGCATCTCTAGGGCAAATACGATAGGAATGTATAGATTCTCCAAGTCCACTGTGTACC
AACCTGAATTATACATTCCCTGTCAAAAAGGTATATTTGGGGTCATGTCTCAAAACGAGATTCTAAACACCAAAGCCTGC
GTATCAAGATTGAAACCGGAAGTATCCGCATACTTGAATTTTCCAAAATTCAAATGGCCTAGGTTCCCAAATGCCAGGAA
AATGTCAGCATGTCATGGATAACAAAGAGCAATGAATGAAGCTGCGCGGTGG

>ucsf_hc.01_1.H143.00162
CCAGGAGAAGTCTCGTATTGTTGCTTCACAGTCGGAAATTCACATGCTGCCCACTGGAGACTTCTTGATCCTATCGCGAG
ACTCAGGTTCCGGTCATGGCCAGAAGGAGTCACGCTCTGTCTACCGCCAGGCAGACATTTTCGCAATCACTAACCGCACT
ACGGACATCAAATCTGAGAAATATGATGCTGCTACCGGCTCGATTGCTTCGGACAAGGGGGTTTTGAAAGACGGGATCGA
ACCAGCAGAGTATTGCGAATTTATCGATTACAACCTCGAGTCAGAGTTGGGCAAGTTCGGTCTGCACAACGGCGGCGAAC
AAGACAAGATGCTGCTGAATGAGAAGTGGGAGAGCCTGGCTCTGGTTCCGGTTGATGAGCGGGATTGTGATAAGAAGGGC
TGTGGTCATGGCGAAGGAGGATTGCAGGAATACTTTTTGATTAGTTTCAGTGACAATGACTATATCACTCAAGACGGCCA
TTTGAATTTTGGAAAATTCAAGTATGCGGATACTTCCGGTTTCAATCTTGATACGCAGGCTTTGGTGTTTAGAATCTCGT
TTTGAGACATGACCCCAAATATACCTTTTTGACAGGGAATGTATAATTCAGGTTGGTACACAGTGGACTTGGAGAATCTA
TACATTCCTATCGTATTTGCCCTAGAGATGCGTAGCCGTTTATTTCAGAATATAATCAGGAAATGGAGTTAGTGCCGATT
CCAACCAACATCTCCAAC

>ucsf_hc.01_1.H143.00163
TAGGGAGGGCTATGCGAGGGAAAAGCAGGTCCTTCTCACCATCCACGATCCGGTAACGCCCATGCGATCCCTTCATACGT
GCCATCTTCCTTCCTGTGCCATGAAGATTGCTCGATAGCCAGGGCGCCACCAATTCCGCCCATGGTATCGCCGTATTTGT
CAACGGCATTCGACGGCACAAATCCATATCCCTCTAACCCATGGTAATTATACGTATTACCTCCGCATGTTACCTTCTTG
GCCAGACTCTTATCCTTACTCTTGTGTGGAGGAGGACCAGCATTGGCGGCAGCCAAAAGAGCGCAAACGCAGGACAACGA
TGTAAACCAAAGGGGCCGCATGATGGGATGGCTAGACGGTGAAGATGCTCGTGTCCTAATGCAAAGGACTTAACTCGAAA
AATCGATTGCGACGATCTCCTTATGTAGGTGCCATCCATAGGTCTAGGAGTTTATTTATTTCAGCCCCCTGCTCCTCGCA
GTGTAAGGGACCCCCTTCCTCTGCAGTACTAATGATGGGAATATCGTTCTCAACAAGCATGCCTGTCAATTTTCCCAGCC
ATTAAGGTAGTCACAGGAAAATTACAGCCAATCCCACAACATATCTTCGCCATCCCCAATGATGTATTGGAGCTAGGTAT
CCAATAGCCTGGGTTACAGCTTGCAGTAGCAGCTCAGGGGCCTGGAAGCCCCTCTCTCCACATCCATGGGTATCCCGGGA
TCTTGCCATTTTTCCACCAAAAGATAAAAGGGTTCAAGCTATATACTAGGCAGAGTTGTTCTGCCGTCTACTAGATCCCC
ATGTGTTGGCGATGTTGGTGGGGCTTTTGGGAAACAGAGAACGTGAGAAGATCACGGCGGCCAATTGGACCAGGCGCACC
CAGCTAGTTATGTAATTTCACAGATGCTCAGCCTGACAACGGAGGTTTCCCTCCATCTCTCCCTTTACAATAAACGAGAA
TGAAAGATAAAATCCATTCATGTTATGCTAATCATCCATTCGTCGCCTTTTTCTTTTTTCTGTTTTCTGATGAATGGTCC
AC

>ucsf_hc.01_1.H143.00164
CATGACGTCAGTCGTTGTTCTACCGGTGCCAACACTACTCCGTATTAAAATAGCAAATTACTGGGCTGCGAATCCAATTG
ACTACCTCCCACAAACCTGGCCTGGCATCTATCGCCATTTGTACCTTAATTGGCATTTTTCAAATCATAAACGGCACATT
CGAAGAGCTTTGACTCATTTGCGATGGCATCCAGAACATCAACGCGGCAGGCTGCTGTGAAGGCAAATGAAGCGCTCCAC
CAAGGGGCCAGAGCTAGTACGAAGAAAACCGCTAGCGGGAAGCGGAAGGGGAAGGAACAGGAGGAAGCTCCGAAGACAAA
ACGCGAAAAAGCGGAGGAGGAAAAACCAACGAAAATAAAGCAACGAAAGCTTGGAGAGAGTAAGGAGGGACCAACTACGG
AAGGACATGAGGAGGAAACGGAATCGATCAACGCTGGGCTAAACAAGCATCAAAACATTGAGGGAGCCCAAGAGCGAGAC
GTAGAGGAACCGAGGGAGCCGGACAAGTTGGAAACCAAACGACTGGAAAAGAAGGAGGCACCAAAGGAGGCAGAACCGAA
GGCAGACGCTAGTGAACCAAAAAAAGAGGAAACAAAAGAGACAGAAATGCTTGAAGCTAAAGAATCAAAACAGGAAGGAG
AAGTTAGGGATCCAGTCAAAGCGGAACAACGCGAAAACGAAGCTCCCGAGAAATCCCAACCGCAAAAAGAAAATATTGCA
GAACCCGGACACAAGGAGAGAGCATCAGTACCGACAGCCATTGAGACAGGTGAGGTGGATAGAAGTCTCCCATCAAACGT
TCTCGAAAAGGGGATTATATATTTCTTCTTCCGCAGCAAGGTTGGAGTCGAGGAACCAGAGGGTATTGCGGACGTGGCAC
GGAGTTTCATCGTCCTTCGACCACTTCCGCGCGACGTAAAATTGGGCCAATGCACTATCGGCGATCACCAGAATTGCCGA
TTGCTTGTCCTACCCAAAAAGGTGCTTCCAAAATCCAGCAGAGATCGGTTTATGGGTTTTGTGGAGAAGGCACACACCAC
CACGAAAACCATTAAAGACTCATTCCTTGCGAGTGAGAGACAAACGGCGACGCGAGGAACGACATATACCCCTGCCGCAA
CTCCCATTGCTGAGGGAGTTTATGCGATCGCATCCAAGGGTCGCTCTTCGCACCTTGCATACTATCTGACGATACCGTCG
GAGCTTGGTGAGGTTCAGAAAGATATTGGCCTCAGACGCCATGGCAGCTTCATTGCCAGCGTAAAAAATCCCGAGTATGT
TGGGCCTGAAACGGCCAGACTGCCTCATGGCCCTGAATTTCCACAAAAGGTTCAGGATGAGTTTAACGACCTTCGCTGGG
TGCCATTACAACCCACGTTCCTAGATTACCCCAATGCGCAATTCCTTCTTATTGGGGGTACACACCATGATCCAGAAGAA
GCAGAGAAAGCAATTGAGGAACTTGAACACCAGAATGAATCCCGGACGTATCCACTCAATTACGACGATATTATCTATAA
AGACCTAGGCATGGACAGTAAGAACTATCCAGATGTCGCTACGACTTGGGAATGAGCTACTGTGTGTGCTAGGCCATAAA
TATTGGCAACCCCCACCACAATGAGGGCGTCTTTTTGTGGCAGAAAAGGAGTGGGGGTTGCCAATACTTATGGCCTGGCA
CTGTACCTTGTTGTGCACGGCTTTAGTCTACTCGAATTTCGTGTAAAAAACGGCGTGCCATTGCCTTACGGCGCTTGCTT
TAAGGTATTATTGTAATGTACGTAATTAATGCGACAAGGCTGCAGTGCTCAGGGTAAATACTCCAAAGCGAGCAGAAAAT
GTTCTATGCAGTGTGATGATTCTCCAAAATCTTCAGTGGACCATTCATCAGAAAACAGAAAAAAGAAAAAGGCGACGAAT
GGATGATTAGCATAACATGAATGGATTTTATCTTTCATTCTCGTTTATTGTAAAGGGAG

>ucsf_hc.01_1.H143.00165
AGGTGCAACCCACAATCCGTCTACGACTCACAGACAATGGCAAGGGGTGGCGAAGAGCTATGTCCCTGTTGCCAGATTCC
GATCGAGCTCTTGTCATAAATACAATTCTTGCCCGAGGTGGACATACATCTCGCTCCCCTGTCTCTAACCCAAGTTCCGA
TGACATCAATTCCGCCCGCATATACTATCTGCCTTACAGCTGAAGGCGCTCACTGCATATCCCTTCAACACATATTATAA
TACATCAACACATATTATATTACATCAACCCAGTTAAATTCATATGCCCGGAGATGATTTGAAACTTTGATTTATTTATC
TCATGTTGCTCATATGGTTCCGAATGAATACCAAGCGTACGGGAGTGACCCACTCCCCTCCCTCTCCAACTCACAATCGG
GCTACCCAAGCAGGTATCACACGGCCTTCACTTCAGAGCAACCCTTTGATACCGAACGGTATTCGAATGACGCTACCACC
GGACGCCCTTCACACTCGGTCGACGGACATGGCGACACCTTGGTGTTAGAGGATATATCTGGTCATGATATTGGATATGA
TGGGGATGTGGAGGTAATTGCACCGTACGAATATGAGGAAGCGGAATCGATGCCCCCGACTCCACTCCAAGCGAAAAACC
GGGCCAGGAGCAACGTTGAAATGGATGATCTTGTGAAAGCAGGACTTATTGAGGCAATGAAAGAATTAGATTGTGATTCA
GATGAAACGGACTATGAGTACTACAGATTATGTGTAAAAAGGCAGAAGAGGAAGGGGAAATATTTATCTAGCGGACAATC
TACAACTGATTGCTCCTCGGACGCTGAATCTTTAGAAACCATCGATCTTGAACGCTATGGGAAGGTATTTACTCCAGGAA
AACCCCGAAAAAGGAGGAGAAGGAGGAGGCGGAGGCGTGCATGCACTGGCGATACTTCCGATTCTCGGAATGCTGAAATT
ACCAGCATGGACCATGCTTCACATGAAATTAACTCGAGCCAGCCAGCCTTTCCAGCACAAGACGAACGGATGGATATTGG
TTAGATGGGTCACAAAATGCTTATTGAGTGAGGCTAATGGCAAGATATTTCCTATTAATTCTTACCCTAAGGATATGCTT
TACAATTATGGAAATTCAAACAACCAACATTGCGACTTGTTTTCGGGTTCGTTGCAATCACGTCACATGATAATATTCAC
TCAACCTAAAGTCCCTGGCAAGTG

>ucsf_hc.01_1.H143.00166
ACACGATGAGGAGATAGCGATAGTCGACTTCAGAAATACAACACACAATCTTGCAGGTTATCCTCAAGTGCCAATCCCCC
TCTCCCTGACCCAACTTTATGAATCGCCATTAGCAATCGATAATTTTGACCCGTGCGCGGAGCTTATACGTGGCATACGG
GTAGCTCCCGCAACATCAACATGCAGTCCTCTCCAAATATGTTGACGAAATTTGAGTCCAAGTCGTCTCGAGCCAAGGGG
ATCGCATTCCATCCGAAACGACCATGGCTTCTAGTGTCCCTGCACTCCTCCACCATCCAATTATGGGATTACCGCATGGG
TACTCTGATAGACCGCTTTGAAGAGCATGACGGACCTGTTCGAGGCATCGATTTTCATAAAACGCAGCCCCTTTTCGTAT
CTGGAGGAGATGATTATAGGATCAAGGTGTGGTCGTATCAAACACGTCGATGCCTTTTCACACTCAATGGTCATTTGGAT
TATGTGCGAACGGTCTTTTTTCATCACGAACTTCCTTGGATCGTTTCGAGTTCCGATGACCAGACTATTCGCATTTGGAA
CTGGCAAAATCGATCATTAATTTGCACAATGACCGGACACAACCACTACGCCATGTGTGCGCAATTCCACCCAAAAGAAG
ACCTGATTGTTTCCGCTTCCCTTGATCAGTCAGTCAGAGTTTGGGATATATCTGGCCTCCGGAAAAAGCACTCTGCGCCA
ACTTCGTCGTTGAGTTTCGAAGATCAGATGGCCCGTGCAAATGCGTCCCAAGCAGATATGTTTGGCAATACCGATGCCGT
TGTTAAATTTGTCCTTGAAGGCCATGATAGGGGGGTCAACTGGGTCGCATTCCACCCAACGCTCCCATTAATTGTATCTG
CCGGCGATGATCGGCTGGTGAAGCTTTGGAGAATGAGCGATACCAAAGCATGGGAAGTAGACACTTGCCGGGGTCACTTC
CAGAACGCATCAGCATGTCTATTCCACCCTCACCAAGACCTAATACTCTCCGTGGGTGAAGACAAAACCATCCGTGTCTG
GGATTTGAATAAAAGGACCTCGGTTCAATCGTTTAAACGTGATATTGATCGGTTCTGGGTTATTGCTGCTCACCCCGAAA
TAAATCTTTTCGCTGCCGGCCACGATTCTGGTGTAATGGTATTCAAACTAGAGAGGGAACGGCCCGCTTCTGCGATATAT
CAAAACCAACTCTTCTATATTACAAAAGAGAAACACTTGCGGTCCTATGACTTCACCAAAAACGTGGAATCTCCGCCAAT
GTTATCCCTAAAAAAGCTTGGCAGCCCCTGGGTCCCACCAAGAACTCTCTCCTATAACCCAGCGGAGCGAGCAATTTTAG
TCATTTCTCCTACTGATGGCGGAACATACGAACTTATTCATATTCCCAGGGATTCCACGGGTGCTGTGGAGCCAACGGAC
ATTAAAAGGGGGCATGGGACATCCGCTGTATTCGTAGCTCGGAATAGATTTGCAGTGTTCAGCCAGTCTTCTCAGCAAAT
CGACATCAAGGACCTGAACAACTCAACAACGAAGACAATCAAGCCGCCCAATGGAACCACCGATATTTACTTCGGTGGAA
CGGGTGCTCTTCTTCTCATCACGCCCACGACTGTTGTTCTTTTTGACATTCAGCAGAAGAAACAGCTAGCGGAGCTAAGT
GTTAGTGGAGTGAAGTACGTTGTATGGTCTAACGACGGGCTCTACGCTGCTCTACTGAGCAAACATAATGTTACAATTGT
AACAAAAACCTTGGAGCATGTTAGCACCCTGCATGAGACCATCCGCATCAAGAGTGCCACATGGGATGATGCAGGTGTAT
TGTTGTACTCCACACTCAACCATATCAAGTATTCCCTTTTGAATGGTGACAATGGTGTTGTTCGCACTCTAGATTCAACG
GTTTACTTAGTGCGCGTCAAAGCAAGAAACGTCTATTGTCTTGATAGAACTGCGAAGCCGATAATCCTTGAAATCGACCC
TACCGAATATCGATTTAAACTAGCTCTTGTCAAGAGAAATTACGATGAAATGTTACAGATCATCAAAACGTCCAGTCTTG
TGGGCCAAAGTATTATCTCCTACTTGCAAAAGAAGGGATACCCGGAGATCGCCCTACAATTCGTCCAGGATCCACAAACC
CGCTTTGAACTTGCTCTTGAGTGTGGTAATATTGACGTAGCCATAGACATGGCGAAACAACTCGACCGCCCTAAATTGTG
GAGTCGACTCGGTACGGAAGCCTTAGCCCATGGAAATCACCAGACTGTCGAAATGGCATACCAGAAACAAAGGCTATTTG
ACAAACTGTCTTTCCTTTACTTGGCGACTGGCGATAAAGAAAAGCTCACTCGCATGGCGAAAATCGCAGAGCACCGAGGA
GACTTCACATCACAGTTCCAGAACTCCCTTTATCTAGGTGACGTGGAGGGCCGGATACAAATGTTCAAGGAGATTGATCT
TCTCCCTCTCGCTTACATGACGGCAAAGTCCCACGGCTTAGACGAAGAAGCCGCGTCCATCCTTGAGTCCTGTGGCCTCA
CTGAGGAAGAGGTCACTCTGCCATCGCTCGGCAAACCATCGAGCGAGCCTCCGCGAGTTATCGTTCCCACGTTTAAGTCG
AACTGGCCGGTTAAAGCTCCGTCCCATTCCTCATTTGAGAAAGCTCTTCTGGGGGAGGTTGGCGAGGTTGTTGCCATTCC
CACCAATGGATATGAGCCAGAGGAAGGTGAAGAGGTTGGGGGATTTGGTCGTGATACGTTGGGTGAAGAGCATGACGAAG
AAGATGCTGCCGGATGGGACATGGGTGACGACATTAATGTTGAGGATGTAGAGGACTTTGTCAACATCGAGAGTGCTGCA
GGCGGAACTGGCACCACAGAAGCGGATATCTGGGCGCGAAATTCCCCTCTCGCAGCCGATCATGTTGCAGCCGGATCCTT
TGACACTGCGATGCAGTTACTCAATCGACAAGTTGGTGTAGTGAACTTCGAACCTCTAAAACCACGATTCCTAGAAATTT
ACCAAGCTACGAAGACGTACCTGCCTGCTACAGTCGGACTACCTCCACTCGTCAACTATGTTAGACGAACAGTTGAGGAA
ACGGATTTCCGACATCTTCTTCCAGTCATCCCCAGAGATCTTGAGTCCGTTGCAAGTATTGATCTCCAAGAAGGCTACGC
TGCGATGAAAGCCAACAAACTTGAAGATGGCGTGAAAATCTTCCAGCGTATTCTCCACACAGTGCTCATTAATGTTGTCT
CATCAGAGAGCGAAGTAGAGGAGGCGAAGAAGATCATCACCACCGCCCGGGAGTATATCCTCGCAATGTCAATTGAACTT
GAGCGACGGGCAATCGGCACAGACACTCCAGAGAACCTAAAACGGAGTCTCGAGCTATCTGCCTACTTCACCATTCCGAA
ACTCCAAGTCGCCCACAGACAATTCGCTCTCAGAGCAGCGATGAAACTGGCATTCTCAAAACAAAACTTCTCATCCGCCC
TTAGCTTTGCCAACAGGATGATTGCTAATGGCGGCGTAGCCAAATTCATTGATGAGGCCCGAAAAGTCAAAGCCCAATGC
GAGCGTAGCCCTCAAGACAAGATTGATATCGAATTTGATCAGTTCGCTGAATTTGACATCTGCGCTGCTTCCTTCACGCC
AATCTACAGCGGCTCGCCTAGCGTCACATGTCCGTTCACCGGTGCCAAATATCATGAACAATACAAGGGGTCTGTATGTC
GTGTTTCGCAAGTAACTGAAATCGGAGCACCGGCGAGCGGTTTGCGTCTATTTGTTTCTGGAAAGTCTTAGACTGTTTTG
ATTGGTTTTCATTGTTCGACCGATTGAATTTCTTATTTATGTTACTTATTTCCCCCTTTTTAACACGATTTCCTTATATC
CATTCTTTCCTCTTCTTCGAAAATAAAAGTGACTAGGCTTTGAAAAATGATCGAATGAATAGGACATGACTTAAATTTAT
CTTCGCGTTTAAAATATATCATTGTAAGCTTTTATTTCTTCTGTAAAGGTTGGTCTTTTGTTTGTTCAGTTTCATTCGAG
TGTGAGAAAATAGCAGCATGGCGTTTCATTTCCGATAAAAGCAGCCATCATTCTGCGTGATTTCTAGGAATGACACGGGA
CATTCCTTCTTGAACGAAGCGAGGCTCATATTATCTACTTCTATCACATTGTGTGTTTTACTTCATATATCAGTATCATT
TTAACGAGACTCAC

>ucsf_hc.01_1.H143.00167
ATGAATGATATTATAGTATCCAATATACATTAAAACCCTCTTATACTCATGTATCTGCCTGACCTAACATTCCGCGTTCG
ACAAGTAATTGCTGTTCGGTTCGCGCTCGGATCTATTCGCATTGGCTTGGAAATTTAGATCTACCAGCATGGCCGAGATA
CTAACGGAGCAACTTGACGCTCTCAGAGACGAAAACCGTCATCCTAAGAAATCAAGACATTCGGCTACGGAAGACGGCAA
GCAGGAAGATGGCTCCCAGGGCAAAGCAAAGCTGCCCAAGGGAATGGTTTTGGGTAAGGACGGAAAGCCCTGCCGCACCT
GCGTCTCAATCTCCGACTGGCGCGCCCTCATGAAAAGCAAATCCCCCACCACCACCACTACTCCCGCTCCCTCCTCCACA
ACAACAACGGCGACAACAACAGCCGCCCAGAACCAAGCCGCCTCCCTACCACCAGACTGTCCCCCCGACGTCGAAACCCT
AGGCCGCAGCACCTGGGCCCTCCTCCACAGCATGGCAGCCACCTACCCAACAACTGCAACACCTCAACAACAAAACGATA
TGCGCGGCTTCCTCGCGCTATTCGGCAAACTTTACCCTTGCTGGGTATGCGCGGATGATTTTCGCGCTTGGATGAACGAG
CCCAATGGCGCGAATAGGCCCCGGCTAAAGACGCGAGCGGAGTTTGGCAATTGGATGTGCGAGGCGCATAATGAAGTAAA
TCGGAAATTGGGAAAAGAGGTGTTTGATTGTGCAAAGTGGGAGGAGAGGTGGAGGACGGGGTGGAAGGATGGGAGGTGTG
ATTGATGACAGGTCCCCACCCCTTGCCCTACCTCGCTCTTGTTTTCTTTCTTTTCTTTCCTTTCTTTTTACTTTGTGGGT
TTATGGTATCGCTGGATACAAGATTGGGGATTTTTGATGAGGTGGATGACGATGTATGATCAACTAAGAGAAAGTGTCTC
TTCGCGTTCTTTGTGATGTGTACGGAGACAATTTATGGGGGAATCGAAGCACTTAGCTCCTTTAAACCGCATTGTATATA
TTTTTACACTGGCTGGCGCATGCTGTTTGGTTGGTTCCTGGATGCATTGAGAGTTGGGACTCCAAACATCTCTACTCACT
TACAAGCTAGTTTAGCGTTTTTTGACTGGCCCCCTATGTATGTAACTACAAAAAGACATTGAT

>ucsf_hc.01_1.H143.00168
AGCACCTTTTTATACACCCAGGAAACCACAAGAAAGAACTGTAAGAATATCCGGAAACAAAGCCGTACACAGGCCTATAA
CAAGGGAAAATCTTACAATATTAACCGCCAACCACTATCGCATATATTTATCTATGCTATTAACGCGCCCATAACCGTCC
AGTCGCGTCGAGTCCGACACAAAGCGAAAATAAAAATAAAAATAAAAAACAGGTCTATTCCCATATACACAATCATGTCT
GACTCGGACTCGGACTCCGATTCCGTTTCCTCTAGGCGCATTCCTTCCGACGAGATCCTCGAGAAGGGCCTACGCGACAC
CGTCGCTGCTATATTTAAGAGGGGAAACCTAGACGAATTGACTGTGAAGCGCGTCCGGTCCAGGACGGAGAAAGCGCTTG
GTCTAGAGGAGGGATTCTATAAGAATGACGAAGTTTGGAAGGCTAGGAGTGATCAGATAATTAAGCGGGAAGCGGCGAAA
CAAGAAGAATTGGCCACTGAGCAAGAAGTAAAACCGACACCGGGAGGCCCCGGACGGGCACCTCTAAAACCTCAGGCACC
AAAGCGTGCGTCGATCAGCGCATCGCAACCCGCTAGAAAGAGACGGCGAACTGCAACTCCGCCTGAATCTGAAGAGGACC
TGTCATCACCACCAAGCGAAGGAAGTGAGGAGGAAGAGGAAAAAGCACCCAAATCACGGAAGCGCGCACACCCAGCTAAC
AAGGCTTCTAAACCAGTGAAGCAAACTCCCAAGCCTAAACCAGCTCCATCAAAGGCAGACACATCATCAGAACTTTCCGA
CGTGATAGACGTATCGGAGAATCTTTCAGAAAGGACATCGTTGAAGGGAACCACCCAAAAAGATGAATCCAGCGAGACCA
AACATGATGAATCAGAAAGTGAGATGTCTGTAGTCATCGACGACGAGCCACCACCGAAAACTAAACGACGCAAGTCATCC
GAGCCCTTGAAGCAAGGGAAAACCAAAAAGCCTTCGAAGCCAAGCACCGCCAGCAGCAGTAAACCAAAGGATGCTGCTGA
TGCTAATCCAGACCTGGAGGAAATCAAGAGGCTACAAGGCCAACTCGTGAAGTGCGGGATTCGTAAGATGTGGTTTCGCG
AACTGGCTCCGTACGATACGCCGCGGGAAAAGGTGAAGCACCTCCGCCATATGCTCAAGGATGCAGGTATGGAAGGGCGG
TTTTCTCTTGAAAAGGCAAAGGCGATCAGGGAGGCGAGGGAGCTGCAGGCAGATCTTGAGGTTGTGCGTGAGGGCGCGAA
GAGGTGGGGTACAAACGTTTCCGACGAGGATGAAGCGGAAGATGGCGGACGTCCGCGAAGGCGGGTTGCAAGGGGCTTTC
AATCTCTAAGTTTCCTTGGGGATGAAGATGGAGAGGAGACAGATTGAATGTTTCTTGAGCTTTTTTTTTTCTTCTTGTTG
GCCATTTATTCCCCTCGTTGGGCGCATGATGAGACATTGTTATGGAACGAAAATATATCCCCTGCCATGAGTCTTTTTTT
TTTTTCCCTGTGCTGATGTTCAGTGATGATCTACGACGCCGAAATGGATCTATGTATGACATACGGCGACAGTGCTGGAC
GAGGGCATGGCCTTGGCGATCTCCTCATAGTTTAATATATATTTTTTCCCAAAAATTTTCCTATGGATTCTCATTCTGAT
CCTGTTGGTTATTGATATGGTTTCCCGCCGCCCATGCGCTGGGCAACTAGACTGAAGACCGCGACCGAGGATATGAAGAG
GACTAAGTTGTAGAAAGCATTTCTGGAGTATTCATTTTCCTCAGCTTCCGTTCGAGATTCGACAAAGAGACGCCGT

>ucsf_hc.01_1.H143.00169
GTCGTTCTATAGTCTGCCAAGCTAGTCAGAACGGACACCCTGCCCCATTCTGTGCATTCATTCAGGGCCATGAGCATTTT
CCTCAATGTATTTGGCGTAATGTGTAAGGCTTTCGTTTCAGGAGCTGTTTCGCTGATCTCAGCCAAAGCGGTGACGCAGT
TGGCCACGACCATGGGGTTTGGATCTCCAATCAATTCTTGCAACCTCTCTAAGAAACCGTTCTCTAAGCATGTGGTAGGG
CTGAGATCGAACAGTTTAGCTACACATATTGCAGCAGTTTTGCGGACATATGGAGACTCATCCCGCAGCGTTTTCCACAA
TGGCTCCTCCAAGTAATCAATCATTTTTTCCACCCGAATACAACCCATTGTACGTATGGCAAGCGCTCGTATGAGAGGGT
TCGGGTCTTCCGAGTCCTGGACGAAGGTGTTCACGGCAAGGATACAGAGGTCAGGGTGCGATTTGGCATAATTCATAAGA
TAAAGGTAGACTAGCTTCTTCTGATCCAGATCATTGGTTGCAATGTTTTTAAGGACGTCAGGGAAAAGCGCCGACACATC
CTTGCCCAAAGTCATGGCCATGATGGTTTTCTGGATAGATTCTTTTCTTTCCCAAGCATATTGAGATACAAGCCCAGCTC
TCAGCTCAAAAGTTTCTCCCTTCCTGGGCGTAGCGAACGCGCCCCTTATTCTATTTACTGCCATCCTCCTAGATGGAAAT
TAGTGGCAACGGAGTTGCACCTTGGTATAGGAATGCAACGTGAAGGACCGGTGCGGGAGCTCTGGTGAACGGGGATAATA
GCGGGGAAGAGCAACGGTGCTGTTTGGCGGCCGATTAGGCGGACAGTCGAGTGTCGCCCAGCCGTTAACTTAATTAGCAG
ACCGAACGCACGTAGAAATACGCACAGCTACGCCAGCACCGCTTCAGCTGGAGGGAAATGCGGCAGATCAAGTTTTGTGT
CGTCTGTTCTAATGCGCGAGGAGAGAGTGCTCTTGTTGTCTGGTCTTGTTCATGGCCAAATGTACGAAGGTGATGGGGGG
CAAGTGACTAAGTTAGCGTTGTGACAACCAAATGTCAGCCAGCTCTGCGTCCCGTTCACCAACAACGAATAAATCACCAA
CAGGGAAGAACGAAATATACTACAATTTCGTTTATGTTGACGGGACAAATCAGTTCAATTGAGTTTGCAAGGCTTGGCCA
GTGTCGCTAAACTCGTTTCCGGCCAAAAAATGGCTAATCTCCCGAATCTACGGCGTCTCTTTGTCGAATCTCGAACGGAA
GCTGAGGAAAATGAATACTCCAGAAATGCTTTCTACAACTTAGTCCTCTTCATATCCTCGGTCGCGGTCTTCAGTCTAGT
TGCCCAGCGCATGGGCGGCGGGAAACCATATCAATAACCAACAGGATCAGAATGAGAATCCATAGGAAAATTTTTGGGAA
AAAATATATATTAAACTATGAGGAGATCGCCAAGGCCATGCCCTCGTCCAGCACTGTCGCCAAAAAAAAAAAAGACTCAT
GGCAGGGGATATATTTTCGTTCCATAACAATGTCTCATCATGCGCCCAACGAGGGGAATAAATGGCCAACAAGAAGAAAA
AAAAAAGCTCAAGAAACATTCAATCTGTCTCCTCTCCATCTTCATCCCCAAGGAAACTTAGAGATTGAAAGCCCCTTGCA
ACCCGCCTTCGCGGACGTCCGCCATCTTCCGCTTCATCCTCGTCGGAAACGTTTGTACCCCACCTCTTCGCGCCCTCACG
CACAACCTCAAGATCTGCCTGCAGCTCCCTCGCCTCCCTGATCGCCTTTGCCTTTTCAAGAGAAAACCGCCCTTCCATAC
CTGCATCCTTGAGCATATGGCGGAGGTGCTTCACCTTTTCCCGCGGCGTATCGTACGGAGCCAGTTCGCGAAACCACATC
TTACGAATCCCGCACTTCACGAGTTGGCCTTGTAGCCTCTTGATTTCCTCCAGGTCTGGATTAGCATCAGCAGCATCCTT
TGGTTTACTGCTGCTGGCGGTGCTTGGCTTCGAAGGCTTTTTGGTTTTCCCTTGCTTCAAGGGCTCGGATGACTTGCGTC
GTTTAGTTTTCGGTGGTGGCTCGTCGTCGATGACTACAGACATCTCACTTTCTGATTCATCATGTTTGGTCTCGCTGGAT
TCATCTTTTTGGGTGGTTCCCTTCAACGATGTCCTTTCTGAAAGATTCTCCGATACGTCTATCACGTCGGAAAGTTCTGA
TGATGTGTCTGCCTTTGATGGAGCTGGTTTAGGCTTGGGAGTTTGCTTCACTGGTTTAGAAGCCTTGTTAGCTGGGTGTG
CGCGCTTCCGTGATTTGGGTGCTTTTTCCTCTTCCTCCTCACTTCCTTCGCTTGGTGGTGATGACAGGTCCTCTTCAGAT
TCAGGCGGAGTTGCAGTTCGCCGTCTCTTTCTAGCGGGTTGCGATGCGCTGATCGACGCACGCTTTGGTGCCTGAGGTTT
TAGAGGTGCCCGTCCGGGGCCTCCCGGTGTCGGTTTTACTTCTTGCTCAGTGGCCAATTCTTCTTGTTTCGCCTAAAATT
CCGCAAAATCATTTATTAGTACTGGTGATAAACGATAAGAAGGCTCATCAATTCTAACTAAAATTTATTATTATTATTAT
TTTTTTTTGAGACATATCGCTTCGCAAAAATTAAATATCGGTGAAAAGAAGCACCTACCGCTTCCCGCTTAATTATCTGA
TCACTCCTAGCCTTCCAAACTTCGTCATTCTTATAGAATCCCTCCTCTAGACCAAGCGCTTTCTCCGTCCTGGACCGGAC
GCGCTTCACAGTCAATTCGTCTAGGTTTCCCCTCTTAAATATAGCAGCGACGGTGTCGCGTAGGCCCTTCTCGAGGATCT
CGTCGGAAGGAATGCGCCTAGAGGAAACGGAATCGGAGTCCGAGTCCGAGTCAGACATGAT

>ucsf_hc.01_1.H143.00170
ATCACCTTCGTACATTTGGCCATGAACAAGACCAGACAACAAGAGCACTCTCTCCTCGCGCATTAGAACAGACGACACAA
AACTTGATCTGCCGCATTTCCCTCCAGCTGAAGCGGTGCTGGCGTAGCTGTGCGTATTTCTACGTGCGTTCGGTCTGCTA
ATTAAGTTAACGGCTGGGCGACACTCGACTGTCCGCCTAATCGGCCGCCAAACAGCACCGTTGCTCTTCCCCGCTATTAT
CCCCGTTCACCAGAGCTCCCGCACCGGTCCTTCACGTTGCATTCCTATACCAAGGTGCAACTCCGTTGCCACTAATTTCC
ATCTAGGAGGATGGCAGTAAATAGAATAAGGGGCGCGTTCGCTACGCCCAGGAAGGGAGAAACTTTTGAGCTGAGAGCTG
GGCTTGTATCTCAATATGCTTGGGAAAGAAAAGAATCTATCCAGAAAACCATCATGGCCATGACTTTGGGCAAGGATGTG
TCGGCGCTTTTCCCTGACGTCCTTAAAAACATTGCAACCAATGATCTGGATCAGAAGAAGCTAGTCTACCTTTATCTTAT
GAATTATGCCAAATCGCACCCTGACCTCTGTATCCTTGCCGTGAACACCTTCGTCCAGGACTCGGAAGACCCGAACCCTC
TCATACGAGCGCTTGCCATACGTACAATGGGTTGTATTCGGGTGGAAAAAATGATTGATTACTTGGAGGAGCCATTGTGG
AAAACGCTGCGGGATGAGTCTCCATATGTCCGCAAAACTGCTGCAATATGTGTAGCTAAACTGTTCGATCTCAGCCCTAC
CACATGCTTAGAGAACGGTTTCTTAGAGAGGTTGCAAGAATTGATTGGAGATCCAAACCCCATGGTCGTGGCCAACTGCG
TCACCGCTTTGGCTGAGATCAGCGAAACAGCTCCTGAAACGAAAGCCTTACACATTACGCCAAATACATTGAGGAAAATG
CTCATGGCCCTGAATGAATGCACAGAATGGGGCAGGGTGTCCGTTCTGACTAGCTTGGCAGACTATAGAACGACAGATGT
GAAGGAAGCAGAAAATATATGCGAACGAGTTGCCCCTCAATTCCAGCATATCAATGCCAGTGTGGTTCTTGCTGCTGTGA
AAGTTGTCTTTTTGCATATGAAAATAATTAATCCAGAAACTGCTCGGTCGTATTTAAAGAAGATGGCTCCCCCGCTAGTT
ACACTCGTCTCCTCCGCCCCGGAAGTCCAGTACGTTGCTTTGCGAAATATCGACCTTCTCCTCCAGAGCAAGCCCAACAT
CCTTGACAAGGAGCTGCGGGTCTTCTTTTGCAAGTATAACGATCCGCCGTACGTCAAATTCCAAAAGTTAGACATTATGG
TCCGGATCGCGAATGAGCGGAATGTAGATCAACTTCTCGCAGAATTAAAGGAATATGCCCTGGAGGTCGATATGGATTTC
GTCCGACGAGCTGTCAGAGCCATTGGGCAAACGGCCATTAAAATTGAGACTGCGACGGAGAAATGTGTTTCCACACTACT
TGATTTGATTAATACCAAAGTGAACTACGTTGTCCAAGAAGCCATTGTCGTCATCAGAGACATCTTCCGCAAATATCCTG
GCTATGAGGGTATTATTCCTACTCTATGTAAGTGTATCGACGAGCTGGACGAACCAAATGCTAGAGGAGCGTTGATATGG
ATTGTGGGCGAGTATGCGGACAAAATCAGCAATGCCGGTGATATCCTCGCTGGCTTCGTGGACGGGTTTAATGAAGAGTT
CACGCAGACCCAATTACAAATATTAACAGCTGTGGTTAAGCTGTTCCTAAAACGGCCGGATAAAGCTCAAGGCCTCGTCC
AAAAGGTCCTTCAGGCAGCAACGGCTGAGAATGACAATCCAGATATTAGAGACCGGGCATATGTATATTGGCGACTCCTC
TCGAATACAACCGACCAAAATGCCGCAAAGAATGTAGTCCTATCAGAAAAGCCTCCCATTGTTACGACTATCCAATCTCT
ACCTCCTGCCCTGCTCGAGCAACTTCTTACAGAACTATCAACACTCGCTTCTGTTTATCACAAGCCGCCAGAACAATTCG
TTGGCGAAGGCAAATATGGCGCCGATGCTGTCCAAAAAGCTGCCATTGAGGAACAACTCCAAAACGCACGAGACAACCCA
TTGGCCGCCGCGGCCGCTGCTGCCGCTGTTTCTGGAAATGCTGCTCCAGTGCAACGAAGCAATATCGAGAGTCTGCTAGA
TATCGACTTCGACGGTACAGCACCTGCGTCTGCGCATAAAGAGCCGCCAAGCGGCATGTCTGGGCTGGAAGGGCTGGCTG
GAACACCTGTCCGGGTTCAATCGCCGGTTTCTGGTGCTCCACCACCATCCAGTAACAATCTTGAAGATCTGATGGGCGTA
TTTGGAAGCGGACCAAATGGAGATGACCTGTCTTCTGGTGGAGGCATGGGAACACAGAATGGCAATCCTGATCTAATGAA
TGGCTTTGCGGGCTTGAATCTTACGGGGTCAACAAGTAATAGGCCTACGCCTCCTCCGGCGTCCGGGGCGACAATAAGCA
AGAGTAACCAAGATATCCTGGATTTGTTCTAGCCAAATGGATGGGATGGATCTGGCAAAGATGAGGAGGGGAGGCAAGAG
GGCTTGATATATACTGTAATAATTTCTTTTCACCCTTGTCCTCCGGTTTGACCAAGTTTGGAAAAAGCGTACTATCGAGA
TAGACAAATGGATGATTTCTCATACGTTTAGCTCGGCATTCTCCATCCATAGGATAATCATTGTTGAACTGCTGCAGTTG
ATGGTTGGTTTTTGATCAAGGGAAATGCATA

>ucsf_hc.01_1.H143.00171
TTTTTGCCACGACCGCGAGCTGGTTCTGCCTCTTTTGCTTTGTGATTATGACGCAGAAAATAAATCAATTAAAATCTCCA
GTTTCTTCACGTCACTGCCTTCCCCACTTCCACCCTCCCCACAAAGCTCCGCGAAAAATTACAATTTGATTTAGGTGGTG
TGTATGACTTCGCAGAATACGCGCTTATATCCTCATAGCTTTTCAGTTAGCAACCGTGCACTCTTGGTCCTTGTGTGGGA
CTTGTGAGCAAAGATGTTCATGCTCCGCAATGTGAGCAAGTTTGTCTTTGGTGACACTACGAAGGAATCCATAATCGAGA
TACCCCAAGGCCAACTGTATATCGTCCGACCACAGTCACCAAAAGGTTACTCAGAGCTTATATTCCGCGACGCTGCAGCT
AGCATCCGACGCACAGGCCAGAAATTCCAGTATCAGTTAGTGATCCAGCGAGCTTACGAGGAAGGAGAGGAGGAACTCGT
AGGTGACGAGGACGAGGAAGATCCTGAGGGTCTGGGTGGAGACAAAGACGAGAAGACGTTCTTGCTAGACGAGGCGCTTC
GTTTCCGATCCGAAGTACGCGAGGGAGGTGAAAAGGTTCTGGCTTGGCGTGACTTGAGTGGTGACCCGGGAGACCTTTTC
GAATTCGTTTGCGACAGCTCAATCACTCCAGATAGAATTTCTACTTTTTGTCTTGCCGCTGTTGAGTGCCAGTACGAGCG
GAAATACCGGAAGAGCTCGCAGAAGACGTCAGATCTTCAGGAGTTCTACTTCGACGACGAAAGCCCCATTCCCAAGGCTA
GCCCGGTCGCGAGCCCCACCCTATCTCGATCCCCGACGATGAGGCAATCGACCACGGCTATGGCACGGGAAGTACCTGTG
CCAAATGAGAAACCATCCGAATCTACGCAAGCGCCTCCTTCCGCTGCACATCCAGAGGCCACTGAGATCCTTGCGAAAGA
AAATGCGGAGCTCCATCTCTTTGATTTCAATAGCGGAACATTCGTTCTGCAAGATCCCTCTGTCGTCGCAACTGTCTCAG
AAATTGGGAAATGGCAGTACTGGCTGCAGGTAAGTGGAAAGGACCGGGATTGGTTGGGGCAGGCAGTACTGGCGGATATA
AATCCCGTATTCAATTTCGAATATCTCTCATTTATATTCAATCATTACACGGAAGATGGCTCGGCATATTCGTGGCTTCT
ACGTTTCAAAGACCAGGCGGTCGAGGAGAGATTCCAAGAAGGTCTTATGCAAGCATTATGGGAGCAGCTAAATGAAGTTA
AATGGGCGAAATCGGAAGAAAACGATAGAGAGTATGTGCTAGAGGCATTTAACGATCTCACAATGGAAGATGTACCCGAG
GAGGAAGAAGAGGAGGAGGAAGAGGAAGAGGTTGCTGAAGAAGAGGACGCAGGCCAACGCAGCGAACATTACGATACGGA
CGAGGAGGACGACGACGTCGTCACCCGAGATGAAGACGGAAATGTCAACTCCCAGCTCGCTGTTGGGTATAAACACGATC
GATCCTATGTTGTTCGTGGATCAAAAATAGGCGTNNNNNNNNNNNNNNNNNNNNNNNNNNNNNNNNNNNNNNNNNNNNNN
NNNNNNNNNNNNNNNNNNNNNNNNNNNNNNNNNNNNNNNNNNNNNNNNNNNNNNNNNNNNNNNNNNNNNNNNNNNNNNNN
NNNNNNNNNNNNNNNNNNNNNNNNNNNNNNNNNNNNNNNNNNNNNNNNNNNNNNNNNNNNNNNNNNNNNNNNNNNNNNNN
NNNNNNNNNNNNNNNNNNNNNNNNNNNNNNNNTCCCGTACTTCGTTTGCCCCCGAAAGCAAATTTGCCCAAATGACCTCA
AACCAACAATTCGTTGGTATTTCCCGTAACGCACTATTCCGTATTGATCCCCGCCTCTCAGGAAACAAGCTGGTGCAAGC
GGACCTCAAAGAATATGTCAAAAATAACGACTTCTCTGCCGCAGCGACCACAGAACAGGGTTATGTCGCAGTTGCCTCCA
ACAAAGGTGACATCCGTATGTTCGATAAGTTCGGCGTGCGGGCGAAGACACACATCCCCGCTCTAGGCGAACCGATAATC
GGTCTAGACGTTTCCGCTGATGGCCGTTGGGTCCTAGCTACATGCCGTACTTACCTCCTTTTGGTAGACGCTCTTCAAAA
GGACGGTAAAAATGAGGGCAAACTTGGCTTTGAGAAACCGTTCGCGAAGGACTCGAAACCCCAGCCACGCCGACTAGGCT
TGCAGCCGAACCATGTCGCCCAGTTCCAGCATGAGACTGGCAGTCGTATTTCCTTCACCCCTGCCCGCTTCAATACCGGC
CGTGACGCGTCAGAGACGTCAATCATTACAGCCACCGGGCCATTCATTGTCACATGGAATATGAAAAAAGTGCTTCAAGG
CCGCAAGGACCCGTACACGATCAAGAGGTATGCAGAAGAGGTGAAGGCGGATAATTTTAAGTATGGCAGTGATAAGAATG
TCATTGTTGCACTGCCGAATGAAGTCAATATGGTCGCGAAACAGACATTTAAACGGCCAACGAGAGAAAGTATTGCAGGA
CCTGTCCGACATAGCTCTGGGCGGAGAAGTAGCGCGCGTCTTGGGAGGAATGAGGTTGTGAATAGCCCCTATTAGCCACG
TAGACCCAGGCAAGTTTTGCAACGATTTGGGCTGTGTTTTCACCCCGAATTATTTGTTTGTGATCCTCTTTTTTCTATCC
CGGCGGCCAGCTGAGCGTTCTTGTTTCCATGTTTATCTCAATAGCTGCCCTCCACTCTTTCCTTTCAGTCGCTAGTAGGC
GTTCATGACGGGAGGTTAATTTCTGAATCCGCACGTCTGGGCATTTTCTTGACAACCTCTTGATTCTTAAATTCTAATGT
CGCCTTTGCCTCCTAAAACATTTTTTTTTATTACTTCTACCCCGTGAGATTTTCACATTGGGTACTATTTCCTCACCATA
CATGCCCTCCCCATTTCCGAGCAAGCCATGCGACTCTCGTTGGATGCTTCAGTCCAACCACTCCGCTGTTTCGTTCAGCT
TGCTTGATTTCTCTTGACGTTTTCTACTTGATTTTCTCTCCCTCCTGTCCCACATTGACATCCTTCCCCCCCATCCCCAA
TTTATTCTCCCAATCTTTTTTCCACTACCTTTCTCTTCATGGGATTTACAAGGTCAGAAGGGGAGTGACAAGGTCGAACC
TTTTGTATATAGCCTACCAATTTAAAACTTTAGAAAGATAGTAACGGAATGGAAATGAACATTTCTTTCGATTTCTGGTT
TGTGAATCATTCACGGGATAGGATCTGTCCATGCCTTGCTTTGTAGGTTTAGCCAACCTTGTTGCGTATGGTAGACTTTG
ATTGAAAAGATACCAGTATCGCCATATGGATATCAAGAGATCAGACAGCGCCAAGTGCTCCGTATTTGATCGGAGGTTTG
AATTCCCTCTCGTTTGGTTTTTTATAGGGGCGATCAATCAATCGTGATGCATGGCTATCCACGACCAAACTTACTACTTG
CTGAGAGGAATTGAGATGTAAACTCGTATTGCAGATGAAGGAATGCTCTCCACGCCAGCCCTATTCCTGATGTATGTGAC
TATCTATGCATTTTTTTCTTCGTATCTCTTTGAATGGATATTACTAGGCTTAACAGATAGTAAATGCATCCTGTTTTCGG
CTTCAGTCTTTTCTTCGAAACGCTAACTTCAATAGGAGGAACGGATAAACGGAGCCAGGAATGGCGAATGAGCATCCCAG
AGAGTAGATACCATTGGACAAGTGATATGGTTAGCTAGAGCCAATCGAGAAAGACTAAGTGAACACATTCGTTATGTCAT
GCCTGTATGCTCTGATAAGAATTCGATTGTAATAGCCGGCAAGGAGTTTGCAACATAAATAACCAAGAAAAAAAATAAAA
TATAGAATTGCTAAGCAGAAAAAGACAAAAAGACAATAACCTTCATTCTTATATAAATAACTTATTTGTGAATACAGAAG
GAGTATACAACAAACATGGGATCCCGAGTTATTGTCATTAAGAAGTAACAGCTAAGTGAGCTTCGCCTCCCCTCCATCCG
TCCAGTCCGTGAATGATGCTCCCGCTCTATGATCCGATATACCAAATTTCAACGCCCAAAATATCAAATTTCGTTCCTTC
GTCGCTTAGTGGTTCGTTGCCAAAGGTCGGACATGTGTCGCTGACACCCTTCTCAAAAGAGTCGTCGAGCCAAAGCCCAT
AGTGGCCATCCCCGCCCCCAACACTCAAAAACCCCGTTTCGCATAGAATCATATAATCATTAACCCCACTATAGGGGAAC
GCCTTGAACCGTATCCGTTCCGGGGTGGTGGTTCCACTTCCGCTTCGGCTAGCACTCCGCTGGGTTGGTGAAAGATGTCC
CCCATATCCGCTGCGGCTGCCATCCCCATCCCTCCTCTTCGTAATATTGGCGGTGCTATCTGGACCATCGCCAATGCGTG
ATGGGCTCTCATAAAGCTTGGAGAAGGTACCGCCGTTATAATTTGAATCATCATCATTACTCTGCTCCTCACCTCTCAGC
GTTGTACTCCTACCGCGGACGTGTGTTGTATCCGCACTGGGAGGTAACGGCAAACCCGCCAGTTCCAGTAGGTCATTATT
TATTTCAATCAACGGCGGTTGTCCCACAGCCCTGCTACCCGCACTGGTAGTCATCGCCTCACGTCCAGAATCGTTTGTGG
TAGTAGTCGTGGTGCGCTCTTGTCTGAATGGCACAGGATGCAGCACACTAGCCCTCCAAAGAAAACATTCCCCAGTCCCA
TAGTAATGCGAAGCGGGGTGTGGGGGGTCTGTGAGATACGCGCCAAACACATTTCCTGCGCTGGCCCCAGGACTCCGTAC
ACCACCCAAGCCGGCGGCTGACGAATCCTTCACCACGAGCACATACCCCGGCCTCTGACTCCTGCTCCCAAATATCTACA
CTTATCATATAGCGTCAACAAGCTCGACCCATCTCTATCCAGGCTATAAGCCAGCTGCCAAGTATCCAGCAGCTGCAAAC
GAGGGGGGGACTAACAGCCGGATTTCCTCCGCTAAGGAGCGTGTGAGGAGGAGGCGGGCCGGGCTTCCAGCTGCAGTAAG
AGTTAAAGGAGTGAGCGGCGGTGGCTGAAACGGGGAGGAGGTGCGGTGTGGAGGGTTGTAGACTTCGGATACGCTCATGG
GATCTAAAGAGGGTTGTTTCGAGGCGGGGGGCCGTGAGGGTGTTGGCTCTGTGAGGCGTCTGTAGAGGCCTGAGACGACA
TGACTGACAGGATAGGAGAAGTAGGAAGCCGCAGATGGGGAATGGGACTGGGACTGGGACTGGGATTGGGATAGGGGAGA
AGGCGGGCTAAGGGAGTCCTCGGTCGCGGACATGTGGGATGAGTGTTTAATTGTTTGGTCAGTTCATGGAAATAGGATAT
GGAAAATGAATCGTGCATATATAAACCTATTTAAGTAGTCGTAGTCAACTGGTAATTGTATCTGTCGTCAAGGTACGTTT
GGGTTTTTTGGGTGTGTTGTTGTAGGTTGGATGGGAGGAGGTGGGAATTCCTGACATCATCCCGGCAATGCGGTTATACT
AAGTTAGCCCATAAAACCTATTTATCCGCTAAATATATGCATTTCCCTTGATCAAAAACCAACCATCAACTGCAGCAGTT
CAACAATGATTATCCTATGGATGGAGAATGCCGAGCTAAACGTATGAGAAATCATCCATTTGTCTATCTCGATAGTACGC
TTTTTCCAAACTTGGTCAAACCGGAGGACAAGGGTGAAAAGAAATTATTACAGTATATATCAAGCCCTCTTGCCTCCCCT
CCTCATCTTTGCCAGATCCATCCCATCCATTTGGCTAGAACAAATCCAGGATATCTTGGTTACTCTTGCTTATTGTCGCC
CCGGACGCCGGAGGAGGCGTAGGCCTATTACTTGTTGACCCCGTAAGATTCAAGCCCGCAAAGCCATTCATTAGATCAGG
ATTGCCATTCTGTGTTCCCATGCCTCCACCAGAAGACAGGTCATCTCCATTTGGTCCGCTTCCAAATACGCCCATCAGAT
CTTCAAGATTGTTACTGGATGGTGGTGGAGCACCAGAAACCGGCGATTGAACCCGGACAGGTGTTCCAGCCAGCCCTTCC
AGCCCAGACATGCCGCTTGGCGGCTCTTTATGCGCAGACGCAGGTGCTGTACCGTCGAAGTCGATATCTAGCAGACTCTC
GATATTGCTTCGTTGCACTGGAGCAGCATTTCCAGAAACAGCGGCAGCAGCGGCCGCGGCGGCCAATGGGTTGTCTCGTG
CGTTTTGGAGTTGTTCCTCAATGGCAGCTTTTTGGACAGCATCGGCGCCATATTTGCCTTCGCCAACGAATTGTTCTGGC
GGCTTGTGATAAACAGAAGCGAGTGTTGATAGTTCTGTAAGAAGTTGCTCGAGCAGGGCAGGAGGTAGAGATTGGATAGT
CGTAACAATGGGAGGCTTTTCTGATAGGACTACATTCTTTGCGGCATTTTGGTCGGTTGTATTCGAGAGGAGTCGCCAAT
ATACATATGCCCGGTCTCTAATATCTGGATTGTCATTCTCAGCCGTTGCTGCCTGAAGGACCTTTTGGACGAGGCCTTGA
GCTTTATCCGGCCGTTTTAGGAACAGCTTAACCACAGCTGTTAATATTTGTAATTGGGTCTGCGTGAACTCTTCATTAAA
CCCGTCCACGAAGCCAGCGAGGATATCACCGGCATTGCTGATTTTGTCCGCATACTCGCCCACAATCCATATCAACGCTC
CTCTAGCATTTGGTTCGTCCAGCTCGTCGATACACTTACATAGAGTAGGAATAATACCCTCATAGCCAGGATATTTGCGG
AAGATGTCTCTGATGACGACAATGGCTTCTTGGACAACGTAGTTCACTTTGGTATTAATCAAATCAAGTAGTGTGGAAAC
ACATTTCTCCGTCGCAGTCTCAATTTTAATGGCCGTTTGCCCAATGGCTCTGACAGCTCGTCGGACGAAATCCATATCGA
CCTCCAGGGCATATTCCTTTAATTCTGCGAGAAGTTGATCTACATTCCGCTCATTCGCGATCCGGACCATAATGTCTAAC
TTTTGGAATTTGACGTACGGCGGATCGTTATACTTGCAAAAGAAGACCCGCAGCTCCTTGTCAAGGATGTTGGGCTTGCT
CTGGAGGAGAAGGTCGATATTTCGCAAAGCAACGTACTGGACTTCCGGGGCGGAGGAGACGAGTGTA

>ucsf_hc.01_1.H143.00172
TATTTAGCGGATAAATAGGTTTTATGGGCTAACTTAGTATAACCGCATTGCCGGGATGATGTCAGGAATTCCCACCTCCT
CCCATCCAACCTACAACAACACACCCAAAAAACCCAAACGTACCTTGACGACAGATACAATTACCAGTTGACTACGACTA
CTTAAATAGGTTTATATATGCACGATTCATTTTCCATATCCTATTTCCATGAACTGACCAAACAATTAAACACTCATCCC
ACATGTCCGCGACCGAGGACTCCCTTAGCCCGCCTTCTCCCCTATCCCAATCCCAGTCCCAGTCCCAGTCCCATTCCCCA
TCTGCGGCTTCCTACTTCTCCTATCCTGTCAGTCATGTCGTCTCAGGCCTCTACAGACGCCTCACAGAGCCAACACCCTC
ACGGCCCCCCGCCTCGAAACAACCCTCTTTAGATCCCATGAGCGTATCCGAAGTCTACAACCCTCCACACCGCACCTCCT
CCCCGTTTCAGCCACCGCCGCTCACTCCTTTAACTCTTACTGCAGCTGGAAGCCCGGCCCGCCTCCTCCTCACACGCTCC
TTAGCGGAGGAAATCCGGCTGTTAGTCCCCCCCTCGTTTGCAGCTGCTGGATACTTGGCAGCTGGCTTATAGCCTGGATA
GAGATGGGTCGAGCTTGTTGACGCTATATGATAAGTGTAGATATTTGGGAGCAGGAGTCAGAGGCCGGGGTATGTGCTCG
TGGTGAAGGATTCGTCAGCCGCCGGCTTGGGTGGTGTACGGAGTCCTGGGGCCAGCGCAGGAAATGTGTTTGGCGCGTAT
CTCACAGACCCCCCACACCCCGCTTCGCATTACTATGGGACTGGGGAATGTTTTCTTTGGAGGGCTAGTGTGCTGCATCC
TGTGCCATTCAGACAAGAGCGCACCACGACTACTACCACAAACGATTCTGGACGTGAGGCGATGACTACCAGTGCGGGTA
GCAGGGCTGTGGGACAACCGCCGTTGATTGAAATAAATAATGACCTACTGGAACTGGCGGGTTTGCCGTTACCTCCCAGT
GCGGATACAACACACGTCCGCGGTAGGAGTACAACGCTGAGAGGTGCTAGCCGAAGCGGAAGTGGAACCACCACCCCGGA
ACGGATACGGTTCAAGGCGTTCCCCTATAGTGGGGTTAATGATTATATGATTCTATGCGAAACGGGGTTTTTGAGTGTTG
GGGGCGGGGATGGCCACTATGGGCTTTGGCTCGACGACTCTTTTGAGAAGGGTGTCAGCGACACATGTCCGACCTTTGGC
AACGAACCACTAAGCGACGAAGGAACGAAATTTGATATTTTGGGCGTTGAAATTTGGTATATCGGATCATAGAGCGGGAG
CATCATTCACGGACTGGACGGATGGAGGGGAGGCGAAGCTCACTTAGCTGTTACTTCTTAATGACAATAACTCGGGATCC
CATGTTTGTTGTATACTCCTTCTGTATTCACAAATAAGTTATTTATATAAGAATGAAGGTTATTGTCTTTTTGTCTTTTT
CTGCTTAGCAATTCTATATTTTATTTTTTTTCTTGGTTATTTATGTTGCAAACTCCTTGCCGGCTATTACAATCGAATTC
TTATCAGAGCATACAGGCA

>ucsf_hc.01_1.H143.00173
GCCCAACATCCTATTGGGTTTGCAGGCCAAATCCGCGCATTGTTATATAGAATCTCACGTTCCAATGACCCATTTTCAGA
TAATTTAACCAATATGGATGATAGCGAGCGGCCAAGGAAACTACAGAAGACCGCCCATGATATGACAAGCCCCGCGACTG
AGGGGCTGATCTCTACAACGACTTCCATTTCTACCCCCGATGGCAACACAGCTGAGAACCATGGCGCGACCGAAAGCAAC
GGCCAGCTAAATATTACGCTTAAATCTATACCCGAGACAGACGAAAACGGCCAGCCGTTATCAAAAAACCAAAGAAAGAA
ACTTCTAAAACGAGAACGATGGGCAGCCGGAAAGGAATGGCGCAAGGAAAAACGCAAAGAGAAGATCGTAGCGAAGAAGG
AGCGCCAGCGCGCTGCGAAAGCCCAAACAACTGCACAAGGCGGAGTCGATCCAGGTGATATGACTCTGCTGTCGAGATCA
GAGCGGAAGAAAGTCGAGCAGCAACGGTCCGTCCTCCTCCCGATAGCGTTTGTGATCGATTGCGACTTTGACGACCTCAT
GGTTGAGAAGGAGCGCATATCACTGGGTTCCCAGATAACGCGGTCGTACTCTGACAATGCAAAAGCGCAGTTCAGAGCTC
ACATGTTCATTTCGTCCTTTAATAAACGACTGAAGGAGAGATTCGATACTGTGCTTTCGAAACAATATACGCGGTGGAAG
GGGGCTACTTTTATGGAGGAAGATTATGTGGTCGCGGCTGAACAGGCCAGGGAGCGGATGCGCAAGCCCACGGGGGGCAA
AATGATGGGGATGTTTGCTGGCAAAGACGCCGTCAGCCCCGATGATGGGGAGGTCATTTACCTCAGCAGCGACAGCCCGA
ATACTTTGACGGAGTTGAAGCCATTTAGCACATATATCATTGGCGGGTTAGTTGACAAGAACCGACACAAGGGAGTCTGT
TACAAGAGCGCAATGGGGAAGGGAATCAAGACGGCGAAGCTCCCCATTGGCGACTACATGCAGATGCAGAGCCGTTATGT
GCTAGCTACGAACCACGTTATTGAAATTATGATTAGATGGCTTGAGCTGGGGGATTGGGGGACGGCATTTTGTTTAGTTT
TGCCGAAGAGGAAGGGTGGCGTTCTTAAGGACAATCCCGGCGAGAGACATGATCAGGAAGATGATGATCAGGGAGCTGAA
GCTGATGAAGGTGAAGTTAAGATTCAGGAAGCTGTTAGTTGCTCCTGACAACTTACGAGATTTAAGGGGATGAGATAGAA
GATTTCCTATCCCAGGTTTACACCGCCCATACAATGCAATACCTTTGCGGCATGAACCACTCCGGGACAAGTTAAAGCAG
GTATTGAGCAAGGAGATTGTTGTCATCTGTGCTGCGTAGTGAGAACAATCTTTGGAACACCGAATCTTTGATTATATAAG
ATTCGCATAACTGACCCCGGAAAAACGTAAATGCGAGACTAATGCCACAAACAACTT

>ucsf_hc.01_1.H143.00174
CTGGAAGCAACCTTCCAACCCACCAATGAACCGCTACAATGCCTCAGGACATGCCCCCCGCTGGGGGCTATCAGCCCATC
CAGTATAAGCGCAACCTCCCCGTCCGCGGCTTCCGACCCGTCTACTACCTCGTCGGCATGCACCTGATCATGGCATACGG
CTTCTACAAGGTATTCCTGGGAATCCGGGAGCAGAATGAACTCGGTCGTGAAAAGATGTGGTCCCGCATCCACCTGATCC
CGCTCCTCCAGGCGGAGGAAGACCGCGACCAGGTCCGCAGACACCTGGCGGACAAAGCGCGGGAGAAGCAGCTGATGGGA
TCGGAGACTAAGGTTTATCATTCGGACCGATTCGTGAGGCCGACGTTCTGGTACACCCCCGCCAACGTGACGAAATAAAG
AACGATGTCTCGGAGGGAAAGGGGATAGGGATAGGGATGGGGTGTGCGGTGTATGGGGGCTTTAAATCATATCTCTCTGT
GCAGACTTGCATGAAAGGGAGAAGAAGAGAGAGAAGGGAGGTGGGGGGCGGCGCCGAGGTTTAGACCCGTTCAAAAACAC
AAATTATGCTTTCTCTACTCGGTTTTGTGTATGGAGAATGCTGAATGGGATGGGATGGGGAGATGGAAGGGCAATCTCGG
CCGTGGAAAGGTTGTTGTTGATGTTGTTGTTGGCCGTTCATAGAGGTAATGGGATTTTTTTTTTTTTTTTTTTTTCCTTT
GGGATTCTCTTTTTCTTGTCTTTTCGTTGCGCATGTACTGTACTGCCTACTGCCCTTTTTGTTCCCTTGTATAGAGAGAG
AAGGGGGGGGGGGGGGGGGAAGAAGAGAAAGGCGGAATGCGGGAAAAATAAAAAAAAAATAAAAACC

>ucsf_hc.01_1.H143.00175
TGGCTGTATGAGGTAATAGTAAGCACCGTGTGGAGTGGAGTGGAGGGATGGCGGGCAAGTGTCTGAAACTGCTATCCGTG
TTGCTTCTTCACCCTCTTCCTCTTCCACTTCCACTTCCACATCCATCGCTGTTCACTGCTGCCCTTCGTCCCTCACGCTT
TCGAGCTTGAGCTCTACCAAATATCCACCACCAGTCGGGCCCGAAAAAGAGATAAAATTACAAAAACACCACAGGGAAGG
GAAAAGACAATCAGAAGCAGAGGAGTCAGCCAGATTTTACAACCAAAGCAAGGGGGCTTGACGCAGCGTCGAGCGATTGA
CTGACTGCCTGACTGATTGCTGCTGATTGCTGCTGTGTCAAGATCTCGGGTGCTGTCAATCTGGAGCCATGCCTTCCCTC
CGGCCCACTTCCGTTCGTACCCGACTCCCGCTGCCCGTGGTTTCTTCCTCCGCTGGCGCACTCCGCTCTCTCTCCGTCTC
CCAGCGTGCTTCGTTTGCTTCTTCCTCCTCCTCAGCTCTCTCCTCCTCCTCCTCCTCCTCCTCCTCCTCCGCCCCCTTCT
TGCGCCTCTCTTCTGGTCTGCCAAAACCGCCATCCTCCTCCCTCCTCGCCAGCTCCACCAAGAGAGCCTTCCCAGCGGCA
ATCCTCCCTTCAACCTCACAGACACGCAAAATGACAGGCTCCCGCCGGAAGATCAAGGTGAAGAACCCCGTGGTGGAATT
GGATGGCGATGAGATGACAAGGATTATTTGGCAAGATATCAAGGATAAATTTATACACCCATATCTTGATATCGACCTCA
AGTATTATGATCTGGGCTTAGAATACCGTGACCAGACCAACGACCAAGTCACCATTGACTCCGCAGAGGCTATCAAGAAA
TACGGGGTAGGCGTCAAGTGCGCTACTATTACCCCAGACGAGGCCAGAGTCGAAGAATTTAAGCTGAAGCAGATGTGGCT
ATCTCCAAATGGGACTATCAGAAACATCCTGTGAGCCTTTCAATCTAATTCAATCTAATTCGCTCGTCGGATAGCTAGAA
ATCAGCTCGCTATACTCCTAAGCGGACAGTTTCTGGACGATAGTGAGTCCCACTTCCCCGACTCGTACCCGGCTGGAAGA
AACCAATTATCATCGGTCGACATGCATTTGGAGATCAATACCGGGCCAAGGACCTCGTCGTCCCCGGACCAGGCACCCTC
GAGCTCGTCTACACGCCGAAAGGCGGCCAGCCCGAGCACATTAAGGTCTTCGATTTCGAGGGCGGCGGAGTTGCCATGAG
TCAATACAACACAGATGATTCCATCGCCGGCTTCGCGCATGCCAGCTTCAAACTGGCCCTCTTAAAAGAAATGCCCCTGT
ATATGAGCACCAAAAATACTATTCTCAAGAAATACGACGGGAGGTTCAAGGATATCTTCCAGGAGATCTTTGAGGCGAAC
TACAAGAAGGACTTCGATGCCAAGGGCATCTGGTACGAACATAGACTTATCGATGACATGGTCGCGCAGATGATCAAGAG
CGATGGCGGTTTTGTCATCGCCATGAAGAACTACGATGGCGACGTCCAATCCGACATTGTTGCCCAAGGCTTCGGCTCCC
TCGGCCTGATGACCTCCACCCTCACAACTCCTGATGGCAAGGCATTCGAATCCGAAGCCGCCCACGGCACCGTCACCCGC
CACTATCGCGAATACCAAAAGGGCAACGAAACCTCCACCAACCCCATCGCGTCCATCTTCGCCTGGACCCGCGGCCTCAT
CCGCCGCGGCCAGCTCGACAGCACCCCCGACGTCGTCGTGTGGGCGGAGCAGCTGGAGCGCGCGTGCATCGACGTCGTCG
ACGAGGATGGGGTCATGACCAAGGACCTGGCGCTAGCGTGCGGGCGCAAGGATCGCGCGGCGTGGGTGACGACGCGAGAG
TATCTAGAAGCGGTAGAGAGGCGGTTGCAGAAGAATCTGGCGAATGCGAAGTTGTAGATTTTTTTATTTTCTCTCTCTTC
ACATATATTTCTCTGATTTCTGATCGATTGGTGTTTTTTTTATTCCTCTTTCTATCTTCTTTTTGCTTCGTTCCCCGTCC
CTTCTTTCTTTATTTTTTCAAACCCCCGTTTACTTGCGGGAATTGGATAGAGTGAGTTGATGATGTTCTGTTTTGGCAGC
AGGTAGCAGGTATATATATATACACGTGGGATCTATGAAATGAGCCCTAGCACCATGCCCCAAGTCCTCCCTCCAAAAAA
ACAAGCCCGCGCTCTCTTCTTTATCCAACCCAATCTTCTTTGGGCCAAAATGCACACATGATCCGCACGAAGAAAGCACA
ACATGTGCGCGTGTGCGTCCGTGTGGTATTTTTTTTATCTTTTTCATCTTTCTGTCATAAATCTCTAGCTCACTTTTTTT
TATATATATAGAGATAGAGATAGATATCCTATTCTATATCCGTATCCACAAACGATACGGATTAAAATACGCAGAGATGG
GTAGGAGGAGAGAAAGCTCCGAACCTATTACCATCTATGTGTGTAACTATCATTTCAAATCAAACTTTGTATTTTTCCAA
AAAGGGGGACGGACCCCATCAACAGA

>ucsf_hc.01_1.H143.00176
AACCCTCGCCCTCTGGTTGATTATTACCCTGCCATCTGGGGTTCTTTTCCCGACAGCCAGCAGTCACACTTAGCGGCGCT
TTCAAGCTCCCTTGCCATATTCTGACTCCCTCTAGCCGCAGGAATTGGTTGTTGCTCAAAGCCCAACTCCCTCCAGGCCA
AGGCCGAGGCGATGCTCGTACCCAGCAGAAGAGTGGTTTGTCACAAGTATCAGCGTTTGGCGCCCACAGTTGGCTCCCCG
CGGCCTAACCTGCTCTCTGCCTGCCCCTCCATCCCTCGAACGCACACTCACCACGACACGAGATTGGCGACACGGTTCTT
TTCTTCATGCAGCACCAGGTCCATTAGTAATACCCCCCACGTCTTCAACGCTTCTTCGATTAGCAACCCCCGTTTCCCGC
GACGCTCCTTTACGTCCAGCAAATTCAATATGGCGGCTGTCAAGATTGACGGCACTACAATTGCCAAAAACATCAGGGAG
CGCCTGAATGTCGAGATTCAGAAGTCACAGGAAACCAATCCTAGGTTCAAGCCTTGCTTGGTCATTTTCCAAATTGGCGA
CAGATCAGATTCCAGCACTTATGTGCGCATGAAGCTGAAGGCTGCTGAAGAGGCAAATATACACTGCAAACTCAACAAAT
TCGCTGAAGATATCAGCGAACCCGAGCTGCTTCAACAAATCTCACTCGCAAACAACGACCCGAGCGTGCATGGCATTATC
GTCCAATTACCTCTCCCAAGCCACCTTTCCGAACATACTATTACATCTGCTGTCGCTGCGGAGAAAGATGTTGACGGCTT
TGGAGCCGTCAATATTGGAGAGCTGGCCAAGCGAGGAGGCAAGCCTCTGTTTGTTCCATGCACCCCCCAGGGAGTAATGG
AACTCCTTCGTACCACTGGAGTTGAGCTGGCCGGCAAAAATGCCGTGGTTTTGGGCAGAAGTGACATTGTTGGAAGCCCT
GTCAGCTACTTGTTGAAGAGCGCGGATGCCACTGTCACTGTCTGCCACTCGAAAACCAAAAACTTGGAAGCCATTGTCAA
GGATGCAGATATCTTGGTTGCTGCCATTGGGAAACCCGAGTTTGTCAAGGGTTCGTGGCTTCGACCGGGCGTGGTGGTCA
TCGATGTTGGCACCAACTACATTCCTGACGCAACGAAGAAATCAGGCCAACGGTTGGTTGGCGATGTTGAGTTTTCTTCG
GCGAGTGAAGTCGCGTCGCATATCACTCCTGTTCCTGGGGGCGTTGGACCTATGACCGTAGCCATGCTTCTTCAGAATGT
GGTTAATTCCGCAAGAGCCTATTTCGAGAGGCAAAAGGATAGGCACATCACACCTCTACCTATCAAGCTTCAAAGCCCAG
TCCCCTCAGACATCGCCATCTCTCGAGCCCAGCGGCCCAAGCCCATTACCCAGATTGCCGCAGAGGTCGGCATTGAACCG
CATGAGTTAGAGCCATACGGACATACCAAGGCCAAGGTTAGCCTTGACCTTTTAGATCGTCTATCTCACCGCCGCAACGG
ACGCTATATTTTGGTGTCCGGAATCACCCCAACCCCTCTGGGGGAAGGCAAATCGACCACGACTATGGGTCTCACACAGG
CTCTTGGCGCCCATCTCAACAGAGTAGTCTTTGCCAACGTCCGACAGCCCAGTCAAGGCCCTACCTTCGGAATCAAGGGC
GGTGCAGCTGGAGGAGGATACAGTCAGGTCATCCCTATGGACGAATTCAACCTTCACTTGACCGGTGACATTCATGCTAT
TACGGCTGCAAACAACTTGCTAGCAGCTGCAATCGAAACGAGAATGTTCCACGAATCCACGCAAAGTGACGCTGCGCTGT
ATAAACGGCTAGTGCCAGTCAAGAAGGGGAAACGTGAATTCCAAAGCATCTTCTTCCGACGATTGAAGAAATTAGGGATT
GCAAAAACGGACCCAAACGACCTAACACCAGAGGAAATCAACCGCTTCGCAAGATTGGATATTGACCCGGAGACCATTAC
CTGGCGGAGAGTCCTAGACGTGAACGACAGGCACCTGCGTACCATAACGGTTGGCCAGGCTGCAACCGAGAAAGGCCACA
CTAGACAGACCGGCTTTGATATCTCCGTTGCAAGCGAGTGTATGGCCATCCTCGCCCTGAGCAATGACCTTGGCGACATG
CGAGAACGCCTTGGTAGAATGGTGGTTGCAACCTCTAAGAACGGCGATCCCGTCACTTGCGACGACATTGGCTGCGGAGG
CGCCCTCGCTGCGCTGATGAGGGATGCAATTAAACCAAATCTCATGCAAAGTCTCGAGGGAACGCCAGTGTTCGTCCACG
CTGGGCCCTTCGCCAACATCAGCATTGGCGCCAATTCCGTCGTGGCGGACAAACTCGCCCTGAAACTGGCAGGCACAGAG
CCAGACGAGGGCCATGAGGAAAAGACCGGGTTCGTCGTCACGGAAGCCGGCTTCGATTTCACCATGGGTGGTGAGCGGTT
CTTCAATATCAAGTGCCGCTCGTCAGGCCTCGTTCCGGACACGGTGGTCATCGTCGCCACCGTCCGAGCCATCAAGGCTC
ACGGAGGCGGGCCCCCTATCGCCCCCGGCGCCCCGCTGGCTGCAGAATACACGACCGAAAACGTAGAACTGCTACGAAAC
GGCTGCGTCAATCTGAAGAAACAGATCGAGAACGCGAAGCGCTACGGCATCCCCGTCGTGGTCGCCATCAACAAATTCGA
AACCGACACGGACGCCGAGGTAGCCGTGATTCGCGAAGAGGCAATCGCCGCAGGCGCGGAGGATGCTATTCCCGCCAACC
ACTGGGCGGAGGGCGGTGCCGGAGCCGTCGACCTAGCCAAGGGCGTCATCATCGCCAGCTCGAAGCCCAAGGATTTCAAG
CTGCTGTATGATCTCGAGGGCACGGTGCAGGAGCGCATCGAGCGCATCGGGAAGGAAATGTACGGCGCCGCGAAGGTGGA
GTTCAGTGAGCTTGCGCAGAAGAAGGTCGACTCGTATACCAAGCAGGGCTTTGGAAACCTCCCAATCTGCATTGCGAAGA
CGCAGTATTCGCTCAGTCACGATCCGAACCTCAAGGGTGCGCCGACTGGCTTCACCGTTCCAATCAGGGATGTCAGGCTT
GCCGTTGGTGCGGGATATTTGTACGCACTCGCCGCTGATATCCAAACCATCCCCGGCCTCCCCACTGCGCCCGGATATCT
CAATGTCGATGTTGATGCCGAGACTGGCGAAATTGATGGTCTTTTCTGAAATAGAAAGTTTCCTCTTGACCTAGATGAAA
GAAAGAGCTCTTTATCTCCATTTAGATTTATATATGAGAGAGAAAAGAAAGAGAGAGAGAAAGAAGAAAAAGAGGAGTAA
ATTAGAAACACTAAAAATTTCAACAACCGACGACGCATAGTCCAACCCATACATACCCACACACCCCCTCCCTGTCCCCT
CCTACTCTTATCCATTCAACAGAATTCCAGGGTGGGAGGTTTTTTTTTTTTTTTTTTTTTTTTTTTTTCGAATCTATCTG
GTGGGAGAACATGCGTGATACCTCTTCTAGAGTTTCCCTTTCGATCTCTATCAGGATTTTTACATTCTTCTCCTCTCACT
CTCTCCCCTTCCATTCCCCTCTCCATAAAATGTTGTTGTTTTTCCATTGGCCCCTTTCCTTCGAAATTGGGCATATTGGT
TCTTGGTTAGTTAGATAGGACCACACCTGCGTATGGATGAGGTGTAGGTCTGCAAGGAAACGAACGATAGAGATAAAAAA
GACAGAAGCTAGTTAAATCAAATCAAATCAAAAATCACAAACAATAGGAACC

>ucsf_hc.01_1.H143.00177
TGAACAGACACCGTCCAGCCAACGACACATCCACTCCACAGGTTATTAAGCTTGTCTACCAAGAGTAGCGAGCATATTGC
GTGTTTGCTACGTACCCTGCTATAACTTGTTGAATCGCGATCACAAGTAGTGGTCCTTTACTATCGGCAATATGAGACCC
ATTCTTCTTCAAGGCCATGAACGGTCTATCAATCAAATAAAATTCAACCGTGATGGCGACCTCCTTTTCTCAGTCGCAAA
AGACAAGATTCTCTGCTCCTGGTTCTCCGCAAATGGTGAACGACTAGGCACCTACGACGGACACCAGGGTGCCCTGTGGA
CTGTCGATGTTACCCCAAACAGCCTTCTTGTCGCTACTGGCGCTGCAGACAATACCATCAGACTTTGGAATACGAAGACC
GGCGAGTGCGTCAAGGTGTGGGATTTCCCCACGGCCGTCAAGCGGGTGGAGTTCAGCCATGATGGCAAGCGGTTATTGGG
TGTTACTGAGAAGCGGATGGGATACCTGGCTACAATTGTGGTATTTGATATACGGTACGGTGATGGGGAGGGAAATGGTT
TAGAAGATCAACCCGAAGAGCCTTCTTTGAAAATCACATGCGAAGAGAGCAAGGCGACGGTTGCTGGGTGGAGTTTCCTG
TCGAAATATATCATTGCTGGACATGAGGATGGCAGTGTCAGCCAATACGATGCCAAGACCGGAGAGCAGCTTGAGAACGT
CCAGGCTCATGAATTCGATTACCAAATCAACGACATCCAATTCTCCCCTGACCGAACATACTTCATCACCGCATGCAAAG
ACAAGAGTGCCAAGATCATTTCCTCCCGAAACCTCGCCATTCTTAAAACTTACATAGCAGACACCCCCCTCAATACCGCA
GCCATCACGACCAAGAAAGACTTTGTAATTCTGGGCGGTGGTCAAGCAGCCATGGACGTCACCACCACCGATGCCCGACA
AGGAAAGTTCGAAGCCCGCTTTTACCACAAGATCTTTGAGGACGAGATTGGCCGTGTCAAGGGCCACTTCGGTCCTCTGA
ACACGATCGCCGCGCACCCACTGGGCACTGGCTATGCCTCTGGAGGAGAGGATGGATACGTGCGTGTTCACCATTTTGAT
AAACCGTATTTTGATTTCAAGTACGAGGTCGAACGGGAGCAGATGCGGAGATGAAGTGCGGTGGCAGAGGAGCTTTAACA
CCGTTGTGGTTTCTGTCGATATGGAGGGGAAATGTTGGGATTGGTTTTTGTTAATTTCTTTCCTCCTCATTTCATTTTAT
GTTTTCTCTCCGCCTTCTATTTCCCAGCCCCTCCCCCTCCTCCACCTCTTTAAGTGATAGCCTCTGATTTCCTCTATTTC
GCATCTCTTTCTCGTAATGTTATTCTAACGCTGCCACATGGATGTCTATCGTTTTCCTTACTTTTTCCTTCGCCGCATAA
AACGGGTTTGCCGGTTTCTAGTTCTTCCGATTGTTAAAGGGGTTGTTTGGAAAGCTTCATGTTTTTTTTTTGCTCCAAAA
TAATAGAACACGCTCTTCGACGTTATTCTCCAACAATGATATGTGTACATGTATGCGTCTGTTGGAGTCACTGAGATGGC
AGGCAATTGAAACCAGGAAACTCAACTATATGTGTGGAAAGTATACCTTGCACAGGGTGCTACGAAGAGGTTGAGGTAGC
ATCCCAGGTATCTCTCCCTCCGTGCCCAATGTCCTCAATTTCTTCCTCCTCATTTTAGCCTACAATCTATAGAAATTTAT
CTATTCCAGCAGGAATGTCAGGTGATAATCCGG

>ucsf_hc.01_1.H143.00178
TTGGCCCGACTGAATGTGCGCATCTGCCGATATCAGGGGCTTGGACGCGACTTCGCGTGCCTCGATATATGTGGATTTCG
GATCTTTCCATGAAGACAGATATGGCTGATCAACCCCTTTCCTCATCAACTTCTTCAGAAAGAATGGAGAATGGTGACTG
GTTGGTGAGATGAGTGCTCACTGGGACATCTATTCTTTCTACGGGGCCTGATGCAAATTGGTACTTGGTTCCATTTAATA
GGCATTGCCCACTTGATTGTTTGCAGGTGGAATGCCGGAAACAGAACATTTTGAGAATGCAGATGACAAAGAAATATCTC
CAACACTGTGTCATGGCACAATGAAGGTTTTGCCCTTCAATCTGACATTTGAGAGTTGGGTGGAGAAAACGAGTCTCACA
CAATGGGTGCGTTGATGGGTTTGCTGTCTTGAAAATATCCTTTCAAATAGGATTTTCCTGAGCTACCCTATGAGTATTTT
ATTTCCGGTTAGATGTAGCAGAGCATCAGTCCAATGCATATCACGCTGACATTTTATCTTACATTTCTTTTTGAAAGTGG
TGCTATCCCTGAATTCATTCCTTTTCCGTCCGGCTTTCATAATGACCTTGCTAAGAACTAAAGCTCCAAGGTGTGAAAAT
TGAATAAATAGGAAGAAAGTGGTAGCTTAGCTTGTGAGCATTCTTCATCCTACAAAGAAAAGCTGATAATAGAAGGTGTT
TACTACGAACCTCCATCAGCGGTGCATGTATATCTCAATTCTGAACAGAAGCAAGACTGCCTTCTAAATTCTTTTCTTAA
GAAAATGGTTTTGGATTCTATTTGTGTCCTATGAAAACCGAAGAGTAAGACACTTAGCATTCGCAGTTGACTCCAGTCTG
CTGCTTGAAAAAAAAAAAAAAAAAAAAAAAAAAAAAAATAGGGACTTCTTTACCTTCTTTATCTCATTCGCTCTCATGGG
TTTGGTCAATCACTGTGGCTTTGAAAATCGATATTGGTAGCAAGTGAAAACGCGATTAACAGCTGATCAGATATGAGTTG
AAAATAACTAACTATAGTTAATCTTTAAAGTTACATAAGAACATTAACAGCTTCTTACGTCTACAAATTCAGTATCTCCG
GATTATCACCTGACATTCCTGCTGGAATAGATAAATTTCTATAGATTGTAGGCTAAAATGAGGAGGAAGAAATTGAGGAC
ATTGGGCACGGAGGGAGAGATACCTGGGATGCTACCTCAACCTCTTCGTAGCACCCTGTGCAAGGTATACTTTCCACACA
TATAGTTGAGTTTCCTGGTTTCAATTGCCTGCCATCTCAGTGACTCCAACAGACGCATACATGTACACATATCATTGTTG
GAGAATAACGTCGAAGAGCGTGTTCTATTATTTTGGAGCAAAAAAAAAACATGAAGCTTTCCAAACAACCCCTTTAACAA
TCGGAAGAACTAGAAACCGGCAAACCCGTTTTATGCGGCGAAGGAAAAAGTAAGGAAAACGATAGACATCCATGTGGCAG
CGTTAGAATAACATTACGAGAAAGAGATGCGAAATAGAGGAAATCAGAGGCTATCACTTAAAGAGGTGGAGGAGGGGGAG
GGGCTGGGAAATAGAAGGCGGAGAGAAAACATAAAATGAAATGAGGAGGAAAGAAATTAACAAAAACCAATCCCAACATT
TCCCCTCCATATCGACAGAAACCACAACGGTGTTAAAGCTCCTCTGCCACCGCACTTCATCTCCGCATCTGCTCCCGTTC
GACCTCGTACTTGAAATCAAAATACGGTTTATCAAAATGGTGAACACGCACGTATCCATCCTCTCCTCCAGAGGCATAGC
CAGTGCCCAGTGGGTGCGCGGCGATCGTGTTCAGAGGACCGAAGTGGCCCTTGACACGGCCAATCTCGTCCTCAAAGATC
TTGTGGTAAAAGCGGGCTTCGAACTTTCCTTGTCGGGCATCGGTGGTGGTGACGTCCATGGCTGCTTGACCACCGCCCAG
AATTACAAAGTCTTTCTTGGTCGTGATGGCTGCGGTATTGAGGGGGGTGTCTGCTATGTAAGTTTTAAGAATGGCGAGGT
TTCGGGAGGAAATGATCTTGGCACTCTTGTCTTTGCATGCGGTGATGAAGTATGTTCGGTCAGGGGAGAATTGGATGTCG
TTGATTTGGTAATCGAATTCATGAGCCTGGACGTTCTCAAGCTGCTCTCCGGTCTTGGCATCGTATTGGCTGACACTGCC
ATCCTCATGTCCAGCAATGATATATTTCGACAGGAAACTCCACCCAGCAACCGTCGCCTTGCTCTCTTCGCATGTGATTT
TCAAAGAAGGCTCTTCGGGTTGATCTTCTAAACCATTTCCCTCCCCATCACCGTACCGTATATCAAATACCACAATTGTA
GCCAGGTATCCCATCCGCTTCTCAGTAACACCCAATAACCGCTTGCCATCATGGCTGAACTCCACCCGCTTGACGGCCGT
GGGGAAATCCCACACCTTGACGCACTCGCCGGTCTTCGTATTCCAAAGTCTGATGGTATTGTCTGCAGCGCCAGTAGCGA
CAAGAAGGCTGTTTGGGGTAACATCGACAGTCCACAGGGCACCCTGGTGTCCGTCGTAGGTGCCTAGTCGTTCACCATTT
GCGGAGAACCAGGAGCAGAGAATCTTGTCTTTTGCGACTGAGAAAAGGAGGTCGCCATCACGGTTGAATTTTATTTGATT
GATAGACCGTTCATGGCCTTGAAGAAGAATGGGTCTCATATTGCCGATAGTAAAGGACCACTACTTGTGATCGCGATTCA
ACAAGTTATAGCAGGGTACGTAGCAAACACGCAATATGCTCGCTACTCTTGGTAGACAAGCTTAATAACCTGTGG

>ucsf_hc.01_1.H143.00179
CTCCCCCTGTGCTAGCTCCTCCTTGCTGTTGAGTGTTACAGGAACGGCCAGGGGCTGCAGAGAGTCAGGCTTCCCAGCAT
AATCTTAGGGCAAACTTCCCCTAATGTGAGCCATCCGATGCATACCATTGGCCAGCCACTGTGACTGGGCGCATACTTTG
CTGTTTTTTTCCCCTCTTGTCCCCTTCGCCAGGCCAAAGATTTCCCCCTTTAAATACTCCTCCCCGCCCCCTCTATCATC
GTCAGCCTTTCTTCCTCTCTTCTTCTCCTATTTTGTCCTGTGGTCACTTCCTTCACGTATCTGGCCAATCTGTGACAAAC
ATTCTTGGATCGAAGAGCACCCTCAGACAAGCCTTGATGTTCTTTCATCTAAGGACCATGTTTCTTCTCCAGTTTTCCTA
GATCATCCAGCCCTAAGTGGGAATTCTGCGTCGTCCACGAGTGTTTGTGTGCCAAGCAAAGTCATTAACTACTGTCCACG
CAAATTCGGGGTTAACACACACGGCCCTGCTCTTTTCTTGCCTATTGCACTTGCAAGTCCCCTCTCTATACCCGTCGACA
TATGCTAATTGGCCGCATAACGCCACGACACGTCACCTATTGGTGCAACCCCCGGTTGAGTTATCACGTTACCTATCTAG
GACCTTCCAGATAGACCTCCTACGCAGGAGAGCAGCTGTCTCCGTCAGCTTCCTGTCCGGCTTCTTCCATGAGATAAACC
CGGGTCTGATGGCTTCACGCTACGCATGCAGAGCGTGCCTCCCTCCGCCGAGGCAGCCTGTAAGTGTGCCCTCCCCCGTG
CTCTACCCTTGACGCTTTCCTTCAACAGGCCTAGTGTATTGGACGCCCAAGAGTCGAGATGGCTGTGAGATGGCTGTCGT
AGCTTTTCTTACAACTGGCAACACCCAGAATGGTGAATATCGATCATTCGAAGCTCCTGGTTGGATTCACGTCGACCTTC
ATTCCTTTTGCCATCAGCTCGCACCCGTCGTGGGTCGAACTTAACCAATAAAACATGAATAGAGGATCAAAGGATCATGC
AAGGAGCATTCACAAGCTCGTTTCGTCTTTCCTTCCTACGATATTTCTTCCTGGCTTCTGCCGGGGCTTACTATCATGGG
CTAAGGAAGGGTCATTTTCATTACTATAAATTTGGGTTAAAAGCCAGACAATCAGTGGGAACTTCCTTCCTGAGTTTTTT
TTCTCATTCTAACTTCATCAACGGATTTTTCTTGTTCTTACTCCATCGATATCCTATCAAAAGTTCAGGTTCTACCGCCC
TCTCCAAAGCTATCCCCATATCCCCCTTCAGTTGAGATGTCCTCCAAGTCATCCTCCGTCGTATCCTGCGGCCACGTTCA
AACAGACGTGGTGGCTTTCCCCCCAAAGAAAGGGATTTCCCTTAACTCTCCACACAGCGAAGGCATAAACCACCAGGAAG
AATGTCCACAGCGTATTCCAGATGGTAACAACCAGCCGGGGAGCACACCTCCAACCCAAAGACAGCCCTCAGACTGGGAC
ACCAAGGACCCCCAGACTAAATAATGGCGACCAGAACCTTCATAGACCCGGCCCTCGTCTACAGGAGTCGACAATCTATC
CTCCCGTTTACAGCTGTCGTTCCCATTCCCAGTCCCATCCGCAAATACAGTATGTCGAGCTAAGGGTTTGAATATTGATA
TAGACGGTCGGGGCTTTCGCTTTTCTACTTTACTGTTTGTCTATCTTTGGGGAATGTTTGACATTTTATGCGGTTAATAG
AGATTTATCATTGCGTGGAAGGGTAGGATAGGCTTTTATCCAAGCGGATACGTTATACTCACTGATGGCTTATTAGTTCT
ACTTGTCTATTCATCAATGTTCTTTACTATTCATTATCCTTTACGACC

>ucsf_hc.01_1.H143.00180
CAATCCTCCTTCTCCAAGGATCACACGCTATCCATTACTTGCCACTCGACAAGTCCGCCCTTGAAAAGATAAAATCCACC
TCACCATGTCGAGGCTGTCGTAGCATCATCCGCTGGAAAGGAATTTCCAGGTCATCCCCAGTCACACATGTCGGTTGGCC
ATCTTTCCCTCGAGATCTCATGGTTTCTTGAATGGATTTGGGTGCCGGATGGGGACTCCGGTAGGCATTCTCCCAACGAT
TTGACACCAAATATTGCCACTCCGTCTTTTAATATCGATTGAAATGGTAGAGCGGACGTCGCCACCCAGCCGGTAGGGCC
ACTATACCACATCTTGTTTGACTCGCTCTCGTGATTCCGAGAAGGCCACTTCCAGCGCGATGGTCGGCCATTGGTAAGAT
CTCCTTGGAGGAAGATCTTGTGAAGCCTATGAGCGGTCAGACTGCTTCTCTCTGCCAGGAAATTTTACACGTGTGCTGCC
TTTGAAAGCGAGAGCGTCGAAGATACCCATCTCATCAGCTTTGGCCGCAATGCGGTAGCCAAATACTTCGGTGGCCGCTT
CGTGAGGGGTGAAAAGCGTTGTTAGAATCATGAGTTGGAGAGTAGGATTGTAGTCGACTTTTCCTGGAAATCTTTCTTCA
TGATTTCTAATTTCAGGGTGGGGGAAATCTGTGAAGATAATGCAGGGACTTCGGGTTTCGTCTAGGAAGCGCCTGCATTC
TTCATTTACGGCTTCTTCCAAGCATTGGAACCCTGAATATTTGTATTTGCGGGTTTGTGGAGGAAGGTGTTCCAGGAATC
GACATCGCGCTTGCATTTTCGCATTTACCATATTCGCGGGGTAATTTACAGATGTTGAAGGGAAAGGAAGGGTGACTGAG
TGATTGTATTCTCTGTCTCTGTCGAGGTGCTCGTTGAATATTCACTGCATCTCGAAGCATGGAGATATTAAGAAAAGCAA
ACGAATGTATCGATGATGAAAGATTAAACTTAAATAGTCAGCGGCGAACTTGCGATCTCGTCAACTGTACACCTTTATCC
TCTAATACTCTATTGCATCCTTGTGCGCGAG

>ucsf_hc.01_1.H143.00181
GCAACCATGGAACTACAAGTACAGCTTCCGTAGCTTTGATTGATTGAACATGCATCTCCATGTTCTGACCAAAAATAGCA
AGTCATTCGAACATTGAATTCTCCTTTCTATCTGTAACCTTTCCAATCAGCCAAGCAGGCCCTTACCGAACAAGGCCCTT
CCCATGTCATCCTCAAACAGCTCCATCACTCACGTTCTAGTCGTCGGCGCTGGCGGTGTGGGAACTATGGCATGCGTGGC
TCTCGAAAGATCGGGGCGGGCGAAAATAACAGCAGTCCTACGGTCCAACTACCGCCATGTCCTGGAGCATGGCTTCAAAA
TTGATTCAATCGACCATGGGACATTAACCTCATATCGGCCCAGCACAATTGTAAATGCGGTACCGAGAGCTAACCCAGCT
CAGCCATTTGACTACGTCGTTGTTACGATGAAAAACGTCCCTGAAACATGCAACATTCCAGAAACAATCCGGCCAGCAGT
GACTCCAGGGCACACTACTATTGTCTTAATTCAAAACGGAATCTACATCGAGCCGGAGTTTATCAGGGAGTTCCCCCACT
GCGTGCTGCTCTCAGGTGCCAGTTATATCGGCGCACATCAGCGAGATGGTCATGTCATCCACGATGACCACGATCGCATG
GATTTAGGAGCCTTCCGCAATCCGTCCCTGGATATCTCACTTGAGAAGGCCAAGCTCCAGGAGTTCGCCGCTGTTTATAC
TGCCAGCAATGCTGTCGATATCAACACAGTTGACGACATTGTGTTCTATCGATGGCGAAAGCTGTTGTGGAATGGCTCCT
TCAACCCCCTATGTGCCATTACCCAACTAGACAGTGCAGCGATCCGGCAATTCGGGGGTGATTACAGCTTGATCCGGCCT
GCCATGGCGGAAATAATAGCAATCGCTCGTGCCGAGGGCTACGTTTTTAAAGACGACGTTATTGATGAGATAATGGAAGC
AACTCCGATTCAGCTCTCATTCCGGCCAAGCATGCTTGTTGACGTGGATAAGGGTAACCCGGTTGAGGTGGAAGTAATAT
TGGGCAACGCGTTGCGGATCGCGAGGGAAAAGCGTCTCCAAACCCCAATCCTGGATAATACCTATCGCTTTCTAAAGCTG
ATACAAGCTCGACTTCTGGCGGCGCGTGGATATATTGCCGCACCGAAAGAACTGCCTACCCATGATTTCATATGATCTGA
CTTAGTAGAGTTTGTGTATAGTTTTGCGGGTTGAAGTTTGTAGATAATAAAATGTCCGTATATTTCGAGACTATAATAGC
TCACAGCTCCGCACTGTCTCGGAACTGAAGCACTCTCCCTTCTCGCGCACAAGGATGCAATAGAGTATTAGAGGATAAAG
GTGTACAGT

>ucsf_hc.01_1.H143.00182
AAAAGGACATTAGCTAGCTCAGCAAGGAGCAGCTTAGCCAGCGGCACACTACCTACCCCCTCCAATCATGCCCATCCATT
CGCCCACCTGGTGGAATCTTATCAGCATAAGCTCGTCCTGACTTGCCTGGGCTAGCCAGGCCTCATCGAACCATCCTTTC
TTTTTAGACAAGGGTTATCTGTTCATGTCAACCTCTCTCGAAACTCCTCGCGGACACGCCACGCCTCTTAGTTAGTGATG
GGATTGGCATTAAGAGGTGATATAGTCCCCGTTCTGCTGAAATAATATCATGAGTAGATTCAGGTTTGCAGGGCTACTTG
CGTTAAATTGTTGGAGAAAGATTTCATTACTCCTTGCAGATTAAAATTGTATCAGATTACAGATGATCCATCTGAGAGAA
GGGAAAGCTTTCTCTCTCGCTTTTTCTCAGGAGTCAAGCCTCGGTCCAATTTTCAGTTATCAAGCCATCCATAGTTCCGG
ATGATGTAATTGCGTATATGCGCATATGTTTCTATGGGCAGTGGCAGCCCTATGTGGAAACAATATATCAATGGGAATGG
TGTTGGCATCCCTAATGCTTGCTTATGCCACGTGACCCACACCCCTATTTAAGCAATGCTGCGCCCGC

>ucsf_hc.01_1.H143.00183
TAGCCCTGCAAACCTGAATCTACTCATGATATTATTTCAGCAGAACGGGGACTATATCACCTCTTAATGCCAATCCCATC
ACTAACTAAGAGGCGTGGCGTGTCCGCGAGGAGTTTCGAGAGAGGTTGACATGAACAGATAACCCTTGTCTAAAAAGAAA
GGATGGTTCGATGAGGCCTGGCTAGCCCAGGCAAGTCAGGACGAGCTTATGCTGATAAGATTCCACCAGGTGGGCGAATG
GATGGGCATGATTGGAGGGGGTAGGTAGTGTGCCGCTGGCTAAGCTGCTCCTTGCTGAGCTAGCTAATGTCCTTTTAGAT
CTGGGTGGGCTTTATTACTTTTCAGTGCAGTGCTCTTGATGG

>ucsf_hc.01_1.H143.00184
CCCTCATTCAGTAATCGTTATTTGTCGCCTGGCCAAATATGTTCCTCTCTTTGTGTCGGCATGTTTGTTCTCGGCTGACG
GTACCCTTTCCCCTTTAGCCACTGCACACAACGTGCATGGATGGTGTTATGCGCCTCGACTGGTCTCTGCTTCTGCCTTC
CAGCTCCTCAAAAAAATCCCGAACGAGAACTCTCTTCTGGAGCAAACGTCATGATGAAGTATTTCTAGGATAGAGTTTCA
TGCCCCTAGGGAGCGGAAACCGCCTCCGCGCTGCCGCCTCCCGCCACTACTCCGCCCTCTTGTCTCCCGCCGCCATCTGC
ACGATCCCAACGTTTGACGGTATTCTGTAGCCTTATATCATACCTCCTCTGCAGGCTGCGGGTTGTGTGCAACTGAATAA
ATAGTAATAAGCATACATATTTTACCTTGCGGAAATAATTAACTGGCCCGGTTTCGCCCCTTTCTACCTATAATGTCGAA
CAAAGAACCGCCCACTCCATTGGTCCTAACGACTTCAAATACCCCGAACCCTTTACGTTTATCTGCCCCAAGTCCTTTAT
CCGCGCTAACGCCGCCGCTAACACCAACCACACCTACTAATACCCCAGCATCAAGTGGTGACCAGAACCCGCCAAAGCAC
CAAATATCTGTTCAGAGGGCGTCGGATGATGGGAAGCTTGAAGGGGACCTGACTGCATTGCGAAAGCAGAAACATTTACC
CCTGGAGTTTGCATATGACTTAGAGCTCCAGAGGGATCCGGGAGGCAGTCTCATCGAATATGGCTGCGGAGCTTGGAGTG
TTGTTTACAGTGCCACATCCCGCTGGATCCGCACACCTCGAGACTCTCCGCCGACACCACCCCAACGAAAGGGATTGACA
TTTACTTCANNNNNNNNNNNNNNN

>ucsf_hc.01_1.H143.00185
NNNNNNNNNNNNNNNNNNNNNNNNNNAGACCCCGAGAATCGTCCGATAGTGATTGCGCAAAAGACCATCTATTCCCTTAT
GAACCCCTCTACATAGATTTTACGTCCTCGCACGACCCGTCCACCACCGGACTTAGCCCACAGGGTCCCAGCCCCTCACT
GTCAGCCCTATCACCGCCTTTCGCCGCACCTGAACTGCTCACGGTCCAATCTCTGAAATCCACCGAGGTGGTCCAATCCA
AGGGCTCAGACGTGTTCTCCTTGGCGGTCACACTGCTCGCGGCTGTCACTGGCGACTTGCTGCTGCATCCCGGATCAAGC
AATATGCAGCGGTTGGCCATGTCGAGGGAGGGTCATCGGGTCTTGGATCATGTTAGGTCTGGCGTGCATGGCTCGAGGCT
GCCAATAGGGGGCATCGTGGAAAAGATACTCTCTCCGGCTGTTGTGAAGGATCCGGAGACCAGAATCAAGCCGGCTGACT
GGCTCCGGATGATTGAGGATGTTATTGCTGCCGAGGACCCGCATAAGTGACATATCTAATTCTCCATTTTATTCTTGATT
TTAATTTTAATTTTGATGTTTTTATTACCACATATACATACTATAATTCTAGATGATGATGAGAACTCAGCAAAAGGGGA
ATGAATGCAAGGGGGCAGAGGAAGGAAAGGTAATAGCAACACCCTGAAGAGAGTGGTAGTTAATATAGGAGAGATGGATT
TATTGCGTTCGAGTCGCAGTCAAACCCTGCACCTTTCTAAAACCGACGTCACACTACTCTGTTTATTCGAATTCCGAACG
ATCTTTTATTTTCTTATATTCTCCCACATACCCACCTTCATGTATGCTTATTTATTTCCTTTCCTTATTCTTTCGGTCTT
GAAACCTCCTTCATCCTCGACCTCACGTTTCCATTATCCATTCTAAACATTACTTAATGTATTGTTAATTTCCTTCATGA
GCGATGGTGTTTTTTTTGGACGAGGGTTGTTATTTCTTTTTCTCTTCTACCCCCCCTTTAGCTTTATTTAACTTCTAGTA
GTTATTCAAAATACGCTTAGCGAAGATATTTTGTTGTGTGGAAGCTCTTTCTAAAACAACACGCTTAGTTGAGAGGAGCA
TACGCGGCATGATTTTCTTCCATATCCCTTTGTATTTGTAGCTTTCACCATTATGACAAAGCACTATACGCATTTCCTGT
TTCTTCACCATCGCTGACCATTTCACATTGACTACTAAGATGG

>ucsf_hc.01_1.H143.00186
CCCCCCAACCCAACCAACAACATGATTTGCACTGCATATAATGACAATGGATAAGGGTTTTCCATAAGAATCAATTATGT
CTACGAACGCATGAACCTCCCAATTTATGGAAAAATTTCTTTCTCCTTATCCAGCGAGCTGAATCCACTTTGCCAAGAGA
CTTAAATCAGCAACAAACAAACTAGCATTGAGAACAGAAATCCCAGAATGACTAAATGAAAGACAACAGACGCCAGTACT
CCATCAACTCAGAATATTAAAGAAAGGGTAACCCAACGCACAAACAAATATAACACACAAGCACGAGAGCATGATACCTC
TACCATCCACGCCAGCTACTTATCCCTTCAAAGCCCTTTGCTACACGTTACCGCTAAAACTCCACTTCCCACCTAAACGG
AACGAACTGAGCTATTCCCATCTGCAGTGCCAGCCGGCCATGCCCGGAAATCTGCAGGATGCGGCCCCCAGAATACATAG
GACGGCGCAGACTTCGTTAGACCCAATCCCAATGGCGCTCGTGGTATAATGGGAACGTTGAAGACAGGCTGTGGAGCATC
AAATGACGACCAAGATGAGAGACTCGTTTCCGTATCGGTGTTACTTGCCAGGGAGTGCAAAAGGTTCTGGTTAGCGCTGT
TGTAACTATTGTTTGACAAGGAGCGGCAAAGCTCGGGGGCCCAAGTCAGTGGTGTATGTGACATTGATGTTTGTTGATGA
GGGGAAGAATGTTGCTGATATAGGGGTTGATATGAATAAAACTGGTTATGGTCGTTTCGAGAGAAGGGGAGGTTGAAGTA
TGAGAATCCCTCCTCGGCACCGCCATCGCATGTACAGTTGGACACCCCCGCTGGTAAAAAGAGGGGTGCATTTTGGATAT
CCTGCACACCTCCCTCCCGGTTTACTTCCCTGTCTGCAATTTGCTCCCCGTCTTCATCCCAAACGGCATTCCTGTCACCA
GTCCTTCCTTCCTCAGTATACCCGGACGAGTTTCCTTCTCCATTAGAATATCCATTATCAACTACCCGGGCATCAGCCAC
AGAGTCATACCCGTTTCCTCGATCAAGATGGAACATAACTTCCCCTCCCCTTCTCTCGCTCGCATCCACCTCCCATCCAG
CCCCAGCTGCAGCTCCGTCACCCGCCTCATAGTTCCTTTCCCCCACTAATCTCCACATCGGCAACTGATACACCGCTCCA
CCCCACTTCGCAAAAACTTCATACTCTCCAACTCTAATAGTGGATTGATCATTAACGGGGCTCATATACTGCTGCCACTC
GGGCCTAAACCAATCTTCCCGTCCTATTCGAAGCCAGGCTGGAAGCTCATCAAGAGCGATAAGAGGAACGGCGACGCCAT
TCTCACGGTAGAAATAGAAAGCCGGGATTGGAGAGATTTGCTGGGTAGGTGGAGGCAGAGCTGGCGAAGGAGGCTTTGAT
GTGGCGGACGCGCGAGGGGAATGGACGTGGCCGCCGATATTTTGAGAGGAATTAGGCATAGGTTATTCAGGCTTGAAAAT
TTGCGATGGTGATGACCGTGGTGTTGCTGGCGACATGAGGGTGGATTGTCATAGGAGTTTCATCGTTTCCTTTTAGGGAA
ACCCTCTATGTTACTGACCCTGGTATGGCCATATAGAGGGTCGTTTTCCAAGGGAAGTTCTGCTGCTTTGGCACAATCCA
CTAATGTTTGGGAATATAAACGGATGATATCCTGGGGAAGATTAAAGATAGTTTCGCTCCTCTAGAGGTGGAACCGTCCC
GGGACAGCTTTATACGGCACGCAACTTCCTAGGGCTTTGAAATGATAGCAATGGCATATCTAATATCAGATACAAGAAAG
CTGCGTTGATAACAAGCGGAGAATGTTTTGCGGAGAAGACTGCCAATGATGCAATGCCCTGAATTCCCGCCCAGGAAGGA
GTCAAAAACAGCATACCCAGGATGGGAAGGAACAAGTTCAATGGTATTTTATTTGGAGAAACCTCGTATATCGTCCCATG
TTTGCACAACGCAGGGCCGAGGAAGGACCAGCCACCGAGGAGTTAGAGAGTATATATATACATACCAGGGGGCTGTTTTG
AAGATCTCCATCTTAGTAGTCAATGTGAAATGGTCAGCGATGGTGAAGAAACAGGAAATGCGTATAGTGCTTTGTCATAA
TGGTGAAAGCTACAAATACAAAGGGA

>ucsf_hc.01_1.H143.00187
NNNNNNNNNNNNNNNNNNNNNNNNNNNNNNNNNNNNNNNNNTGAACTGATGCGAGACCCCAATCTTCCGGACCTTCGTAC
ACGTGCGCGAAGGGGAAGGCCGCCATTGAAAAACGCTAATGGTACTGATATGGGTGATAAATCAGGTTATGGTAAAGTTG
TCGCCCTGCATAGGCGTCTCGTGCACGAGAATCGAGATGAGGGATTGTTTAGGAAAGTGGAATCGAAAGTAATACAGATC
GAGAAGCTAGAAGATGAACTAGCCTTGATGCTAAAGACCAAATCGCCAACCCTCGCCGATGTATTGAAATATGCAAAGCA
AATTCATGAGGAGAAGTTGCAAGTTGAGGAGCAGCTCAGCTCGCGCAACAGCGTTGCACTGTCGCGTTTCGATGCGCTTA
TGGAAGAACGAATGTGTTTCGATGGTATTCGGTCCGGCACTAAAACACCTCTTCTTCTCTGGGATAAACGCCCATATGAG
CCGCTTGATGTCGGTTCCGACGAATTTATGCCCAACGGCATGTGCTCGGTCATCGATTTTCAACCGAATCCCAATTCAAA
CCCCATCCAAACCCAACAGCAACACATCAAAAATAAAACACTCCACAAATACCATTTGATGATTCGAGCCTACCGCCACC
TCATGGGCACCATCACAACACACAATCAACGATCTATTGGCGATATTCTGCGGCCAATGTTTCCCGATCGCTCAATGTCC
AGTTTGATCCAATTAATCCCCAGCCTCGCCCCGTTCGCGAGGCCAAAAGTCTTTGAAATGATCTATTCAAAAGTAAAATT
GAAGCACTTGCTATCCTTTTCCGAAACAGCTGATGTCGACAAGTCCGTCCAAGAGGTCGCACCAGAACTTGCACAATGCG
ACGAAAATTGCTTCGATTCAGTCAAGGTCCGACATTTACCGTCCTATGTCTTGTGGGACATAATTGTCCAATGGCAAGAA
TCGTCCGGAGGCTTTGAGGCTGAATCAGATATATATAGAGTTCTCGGCGGTGGCCGACTTAAACGGATGGAAGGAGAAGT
TTTCGCGACTGGCTTCGCGTAAAATCGGAATAAACAAGCCGAACTCCGTTCCCTTGCTGCCATTTTAATGTCATTCACAA
TCCGCGGGCTATTACATCTGATGAAAATTGAAACCTACTGCCTCCTTGCAGGTGAGGGAAATAACTTCAACAGTCAATGG
CATCAAAACCGACATGGCCAATCTCAGACGCCTTCCTCATTATGGAGCCCTTCTCCATGCTATTTACAACAGATGAAATT
ATATATAGATCTCATGTCTTCGTCCATGTACTGTACAATTTCATTTCCTGTATTATATGTAGTAACTTATAGAATTACCA
AAATTAGACCAACAACAAACTATCTTACAA

>ucsf_hc.01_1.H143.00188
ACCGGGGCTACGGCAAGAATACAAAATTTCTGTATTGCGGACTATTTGGGGCCTACTGTGGATAAACGGAAATATGCCCT
TGCGTTCAGTCTCATGCTTGGACCGCCGTACTCCCCACCCTTGGAGACTAGCCATCCCTCCCTCGCTTTGATAACTCCGT
CAATGGACTACATGTCACTGGTTGCATGCTCTCTGACGCTTTTATTTGCGTGAATAACAAGGGACCCTCTTGCTATATCT
ACCTCACCCTGTCAAAATTTTCGAGCGCAGCAGAGCCAGGTTATGACAAATACCCCGCCAAACACCGGCCAAATGCAACC
GCCTTTGAATGTCGAGCAGATTGCTCGTCAAGCTAGCGAATTCGAGTTTGACCCTTTCTCTCCATTGCGGTACTGGATAC
GAGCAGCGGGTTTGCTTATTAAAGAGGCCAGCATCTATGAACGTGAGGGGAACGATCAACAGGCATATCTTCTTCTCTTC
AGACATGCACAGCTAGTACTCTCACACATTGCAACTCATCCCGATGCACGACAAGAGGATAATCGCAAAGCTGTGGCGGC
AGCCAAAAGGGAAGTTCAGAGAAACCTGAGCAAGCTTGAGCTGCTGAAGCCCCGCATCAACAAGAGATATGAGCGTTACG
TCCAGCTTCTCCGAGGAAGAGAGGCCAAAAAGACAACATCGCTATTGGGAAGCGATGGCGTTGCGACTGCGAATGCTCCG
GTTGATCCCGCATTAGCCGGTATAGCTGAGCCTTTGGAAGCAGCTCAGAATAAGGAATTGGCTGTGAAACTTGCCCAGAG
GGAATTCAACCGAAGGGCAACAGCTCGAACGGCAACTCAAACTAGAGACCCGTATGCGAAAGATATATTGGAAAACTATG
GAGTCGAAGACTTCCATGAGAGCCATGATGATGAGCCGGCAGACGACCTTAGCCGACGCCTTCAGAATATTAGGTCCAAA
GTCCCAAAAACCCAGCGGGTGGAGCGGAGATTGCCCTCAACCCCCGATCGTCCCGTTTCAGAGTCTCAAGGCGACGTACA
AACGGCTCCCATACCCCAGCGGCTTTCTGATATGGGAAAGCTATCTAGTTATAAATACCCCAATATACCTCGTCAACCGG
CTTTTGATATCGGCCAGCAACCACCGCCCGTGCCTGGTAAGGAGCCTGCAACATCTAGCTCATCTCTTCCACCTCAACTC
CCTGCCAAAGTTAAAGATTCTATTTCTTCACCTTTAGAGTCTGCTACAAGCTCTCCCCTTCCTGAAGCGATATGTCCCCC
AATCCCAAAGAAAGGGTTGCTTTCTTCTTCTACCTCCGCAACAGATGACAACGTAACCCCGCCGGCGGATCTCCAAAAAT
TCACATTCAAACCATCAGCATATCTTGAAAATGGCACCCCTCTCCGAACGATCTTCATATCTCCTGACCTCCGAAAACAA
TTTCTATACATTGCCGCCTCAAATACCCAGCGCAATCTTGAAACCTGTGGTATCCTGTGTGGAACATTAATATCCAATGC
CTTTTTCATTTCCAAGCTTCTAATCCCCGAACAGGAGTCTACATCAGATACCTGCGAAATGGTCAACGAGGGAGCCATTT
TCGACTACTGTGATTCCGAAGATTTAATGGTTCTTGGTTGGATACATACTCATCCATCGCAGACCTGCTTCATGAGCTCG
CGTGATCTGCATACCCATTCCGGCTATCAAGTAATGTTAGCGGAAAGTATTGCGATTGTTTGTGCACCGAGCAAGGACCC
TGACTGGGGCGTGTTTCGGCTCACGGATCCACCTGGTTTGAAATCTGTGCTTGCCTGTACGCAGTCGGGGCTTTTCCATC
CGCACCCAGAGCCCAATATATATACTGATGCATTACGGCCCGGACATGTTTTTGAAGCGAAAGGGTTAGCGTTTGAGGTA
GTGGATTTGCGTCGTTGAAAGGGAACTTAATTCTAATACCACTCTCTTTCCTTCCTCTCTTCTGTTAATCTTCTTTTCAT
TTTGGGGGCTTTTGGTTTGGCAAGGAACCCTTTTCTTCAGCATCGATGTAGGCTGTGGCGCAGTGGTGTTGTATGTTTCG
GGATTCAACGACATTGTACGAGCGTTTGCTTCTTCTAACATATGCATAATTCTTCTACAGTAGACTCTACTCCCGGGCGG
TGTACGGAGTGTATTAGACGGGGTATTTTCTGTGTAGCCCCCTTCCTTTGTATTGCAGTTATTGTCGGCTACAGTGGTAA
CATTCTTTTCTTTTTTTTTTTTCCCAGAATGCTGCTGTCCTGTAGAATATTTTAAAATGGCCGCTTTTCTCTTTCATACT
CTCTATACGCTTGTCTACTTTGATGTCTACGTTTACTTTTTCTTTGTTATCTCCTTA

>ucsf_hc.01_1.H143.00189
NNNNNNNNNNNNNNNNNNNNNNTTAATTTCATGCGATCAAAGCTCTCCAAGACAAGCTCGCAGAAGCACGAGCAAGCTTG
CGCCGCGATCTAAGTTTTCCTCAAAACCGCGCGCAAGAACCCGTCTGCGATATCCTTGGCAGATGCTGCTGAGATAGCAG
CTCAGGGTCGTCGACACATTCCTGGTTACCGATCCAATGATAACTCGATGCAGTCGTCTGCCAGCCCGTCGCCGATATTA
TGTTCAACTTCCATGAATGATCGCCTGCCCTCTCCCCAACAAGAAGCTTCAGCTCCTCTTGAGGCCCCCCAAGAATTACA
AAAGAGTGACACCGATAAGCCCAGCAGCTCCGTTTCTGGGGCCTCGTCCGTTTTTGTCAGTTCCCATACCGGTGTTCATA
TAGTGTTACCGACGTCTGCATCACATGCCACTGTGCCTGCATCGATAACGTCGTTACATCACTGCGTTGTGGACATGACA
GTTCCCACGGCGGATGGGCGACCATTTGCTGGCCTTGTAATAAAGGGGGTTACCGAAAGCCTTCTCCTCTGCGGACAAGT
GGATGGCCCGGCGCATATTACTGGAGTCAAGCACAGCACTATAGTGGTTTCCTGCCACCAATTCCGAATGCACGATTGCG
TCGATGTGGATGTCTACCTAAGCTGTTCTAGCAGACCAATCATTGAGGACTGCAGCAATATCCGATTTGGCAATATTCCC
GAAATTTATGCCCCGAAATCCGTAGATAGCACCCAGCCAAACCTCTGGGATCAGGTGCAGGATTTCAAGTGGATCAAAGT
GGAACAGAGCCCCAATTGGAGTATCATAAATGAATCCGAAATAGTCCCACATGATGTGTGGGAAAACATTGTTCCAGGTG
GACCAGGAGCATCAGTGGACAGCATTTTAAAGTCTGTAAAGGTGATCTTATCTTGAAGTTACGTACCCATGTGCTTTTGC
GCGAAAGTGCCACCATTTTCCCGAAATGTGGACCTTTTATTTATTACCTGTCACGGAATACAACGACTGGACCATAAGAA
TGAATTGTGTTACGAAATGAAATAATAGACACAACAAAAGAAACGGGTGGCAACGCGACTGGTGACGGGAAGCCACACAA
ATATACCACCTGCAGTCGCCTAACAAGTTGCAGTGCTGACTGCTTAGATCTACTTGCCAACACTTGACTATTCGAGTAAC
GCGAAGTAAGATTGGATATTATATAATTGTCCGTCATTGTTGCGTCGGTTTGGGCGATTTATCTTTCATCTAGTGTATAA
ATCCTAGATTAAAGGATTGGTAGCGGCTAAAATCCAACCCCGTACAACAAAAATAACACCGTTACTTCAAATTATGTCTT
GCCATACAACTATGCGAGCAATACGTGTGGAAGTCCAATTTACAAATTCAACTTCACAATGTTCGGTGTCTGCTGGGTTT
TATTCTTCAGAAATGTTTGAAAATAAAATGATATTTATATCGACAAATTTTAGAGTGGAAACAGGAAATTATTATCAAAT
AATGGATG

>ucsf_hc.01_1.H143.00190
AGAAACTCATTTCGAATATTTGGAATTTGGAAGCTCCGGTATACAGCACTGCGTTTCGCTTCCATTGGTTAGTTTGATCA
GTTGAAAGCAGGTTGATGGTAGATCGAGAAGCTTGGGTGGGTTGTCTGGAAATTCAGTCCACCACTCAATGACCCGCACA
TCGACCGTTTTTATAGCGAACAAAGTTGGCCCAACCGTTCCAATGCTGTGCATGAATCAAGGCACCGAGGTTGAAGAAAT
TTTGCCTCCTGCCCTGTGACATACTTGTCTTCCTGCGAGGCCAGAAGATATCAAATTTCGACAATCAGAAACAAAATTCC
AACAGTAACGCAGGTCTCACTGGTTCCGGGATGGGATTCACCTGGATCAACAGCAGT

>ucsf_hc.01_1.H143.00191
ACCATCAACCTGCTTTCAACTGATCAAACTAACCAATGGAAGCGAAACGCAGTGCTGTATACCGGAGCTTCCAAATTCCA
AATATTCGAAATGAGTTTCTCAAGGACGTTCCTACTGGGCACACTGTCAGATTCCTAGGTGGCGGGCCTGGATGCGCGCC
TCACTGCTCTCCATTGTTGACTGTGGCATTCCTTTTCTGTCACACTTACCTTCTAGATACTAACCAGCGTTATGTCTTTT
GCCTCACTGTACGACGCTGATGATCGCCGTTACATGCTCCTTCAACTCGTCTTTGGGTTATTCACCCGCCAAGAATTCCT
TGTTTAAACTACATGCGGAAAGTGATATTCCTAGTTCTGCTACGCTAATTCACTCTACATCATTTTTCAGGTTAATAATG
CCCCTGACACCTTCTCGCATCCTTTAAAATGGTCTGGACATCCCCCCCGAAGTTCGAGAGCTGCGCCAAGTTTATGTGAC
TTCTTTTCCGAACGAACATATTTTTTTAGAACTCTCCCATCTATCAGTCTGTCATTTCCGAATGTGCGCTTCTCTATTAG
GCTTCATTGGAGCCTGCACGCTTGTTTTGCCAGCTCTCACATTCCCAGGTCCTTCGTCTACTTGGTGCGATATAGTAGAA
CAACTTCATTCAGTTCCTCCAGGGTGGACGCAGCAAGAAGCACCTCACCCTGATACCCTTATACAATTTCGCCTTGCTGT
TACGCAAGAAAATGGATGGCTGTTTGAGCAAGCAGTTCTTGATCTCTCTACACCCGGACACCCGAAATATGGTCAATATA
TGAAGCGAGATCAGGTGCAGCAATTCTTAAAACCATTACCACATGTCTCAGAATCAATTTTGTTATGGTTGCAACAAGGA
GGTGTTCCCAAGACGGCCATTATGGACCATGGCGATTGGGTTAACTTCAAAATTTCTGTCGCGCAAGCAGAAAGTTTGCT
TCGGACGAAATTTTACTATTTCTCGAACTTGGTTCGCGATGTTCGGATAATTCGAACTCTGGAATACTGTGTTCCCCCTG
AAATTTCTCCCTACGTCCATATGATCCAGCCGACAACGAGATTTGGCCAACCCAAACCTGATTCTGCTGGTAATGGTGCT
ATGCGACTCCTGGGGCTTAATGATTCTTGTTATCCAGTCAATTGTAGCCTTGCTGTTGCGCCATCATGTATTCGGGAAAT
ATATAACATGGGAAATGTCACTGCTACCCCAGACCCTCGCAATAAGCTTGGAGTGTCAGGCTACCTTGAACAATACGCAA
GATATAGTGATTTGGATCTTTTCTTTCAAAAGTTTGTCCCGGAACTAAAAGGATCCACCTTCCATGTGGTTTCCATTAAC
GGGGGATTGAACCATCAGAATTCGAGCAAGTCATCTATGGAAGCCAGTCTGGATGTCCAGTATACACTTGGCCTTTCCAA
CGCAACCACGGTATATTACACCACTGGTGGGCTCGGTCCAATGATTCCCGATCTGGATCTTCCTGATACAAACGCCAATA
CCAATGAACCCTACTTGGACCAATTGCATTATTTACTCTCCCTTCCAGATGGGGAGTTACCAGCCGTTCTTACCACTTCA
TACGGTGAAAATGAACGAAGCGTACCAGAGAAATACGCAAATTCGACATGCAATTTGTTCGCTCAGCTAGGTGCACGAGG
GGTATCAGTGTTATTCTCCAGTGGAGACTCTGGCCCGGGAAGTGCTTGTCAAACTAACGATGGCACAAACACAACCCGAT
TCGACCCCATTTTTCCAGCTGTCTGTCCTTTCCTAACATCCGTTGGTGGAACACAAGGCGTAAACCCGGAGACTGCAGCG
TACTTTTCCTCGGGAGGATTTTCTGATCGATATCCCCGCCCGGCGTACCAAGACGAAGCTGTTTCGACATACTTAGGTCA
ACTAGGCAGTCGATGGGCTGGTCTCTATAACCCAGCAGGTCGTGGTTTTCCGGATGTGGCAGCACAGTCCGCACAATTTC
ACATTGTTGATCATGGGGAACCCACTTACGCATCAGGAACGAGCGCCTCTGCACCCGTATTCGCAGCAGTTGTAGCCATT
CTCAACTCTATCCGCCTTGCTGAAGGGAAGCCTGTCCTTGGATTTCTCAATCCGCTCCTCTACGGTCTTAAGGGTGCAGG
TTTGAATGACATTGTCGATGGCTATTCGGAGGGATGTACCGGCTTTTCCAGGGCTTCAGGTTTATCTACGCCGTATATTC
CCAGAGCTGGGTGGAATGCGACGGTTGGGTGGGACCCTGTGACAGGATTGGGTACGCCAAATTTTGCGGTGCTTGCACAA
ATAGTGAAGGCTTTATGAAAAAGGTTTAAAAACTCTCTCTCTCTCTCTGTCTGTCTCTTCGCTTCTCCAACGACACAACA
TTGCATCCTTTCTCCTTTACTTAGAGCGGCGTTATGGGCATGATTTGGTCGAGCATACAGGTGCATTTTTGTTCGGAACA
CCCTGGGGTTACCAGCATTGAATTGTTGAACTTATAAATGTAAAAGTGTGTTGCTCGAAGGATTAATTAGAACGCAATAC
AGAATAATGCTTAATAACAATCAATGTATGAATCGTGAAAATAACTGTGCTTTGCA

>ucsf_hc.01_1.H143.00192
GAACACTCAACGATTGATTTATTTACATATCTTGCAAAGCACAGTTATTTTCACGATTCATACATTGATTGTTATTAAGC
ATTATTCTGTATTGCGTTCTAATTAATCCTTCGAGCAACACACTTTTACATTTATAAGTTCAACAATTCAATGCTGGTAA
CCCCAGGGTGTTCCGAACAAAAATGCACCTGTATGCTCGACCAAATCATGCCCATAACGCCGCTCTAAGTAAAGGAGAAA
GGATGCAATGTTGTGTCGTTGGAGAAGCGAAGAGACAGACAGAGAGAGAGAGAGAGTTTTTAAACCTTTTTCATAAAGCC
TTCACTATTTGTGCAAGCACCGCAAAATTTGGCGTACCCAATCCTGTCACAGGGTCCCACCCAACCGTCGCATTCCACCC
AGCTCTGGGAATATACGGCGTAGATAAACCTGAAGCCCTGGAAAAGCCGGTACATCCCTCCGAATAGCCATCGACAATGT
CATTCAAACCTGCACCCTTAAGACCGTAGAGGAGCGGATTGAGAAATCCAAGGACAGGCTTCCCTTCAGCAAGGCGGATA
GAGTTGAGAATGGCTACAACTGCTGCGAATACGGGTGCAGAGGCGCTGTTTGAATGGTCAGAAATACTTATTTTTGCAAG
GTTGGCGTTTGGGAAGAGTTGGGAAACGAAGAGGGTAGATATTGAAAGTCGAAAGAAGGGTATAAGGAATATGGGAAGTT
TTATGTTAGTACATGAATTCACGAACCTCGTTCCTGATGCGTAAGTGGGTTCCCCATGATCAACAATGTGAAATTGTGCG
GACTGTGCTGCCACATCCGGAAAACCACGACCTGCTGGGTTATAGAGACCAGCCCATCGACTGCCTAGTTGACCTAAGTA
TGTCGAAACAGCTTCGTCTTGGTACGCCGGGCGGGGATATCGATCAGAAAATCCTCCCGAGGAAAAGTACGCTGCAGTCT
CCGGGTTTACGCCTTGTGTTCCACCAACGGATGTTAGGAAAGGACAGACAGCTGGAAAAATGGGGTCGAATCGGGTTGTG
TTTGTGCCATCGTTAGTTTGACAAGCACTTCCCGGGCCAGAGTCTCCACTGGAGAATAACACTGATACCCCTCGTGCACC
TAGCTGAGCGAACAAATTGCATGTCGAATTTGCGTATTTCTCTGGTACGCTTCGTTCATTTTCACCGTATGAAGTGGTAA
GAACGGCTGGTAACTCCCCATCTGGAAGGGAGAGTAAATAATGCAATTGGTCCAAGTAGGGTTCATTGGTATTGGCGTTT
GTATCAGGAAGATCCAGATCGGGAATCATTGGACCGAGCCCACCAGTGGTGTAATATACCGTGGTTGCGTTGGAAAGGCC
AAGTGTATACTGGACATCCAGACTGGCTTCCATAGATGACTTGCTCGAATTCTGATGGTTCAATCCCCCGTTAATGGAAA
CCACATGGAAGGTGGATCCTTTTAGTTCCGGGACAAACTTTTGAAAGAAAAGATCCAAATCACTATATCTTGCGTATTGT
TCAAGGTAGCCTGACACTCCAAGCTTATTGCGAGGGTCTGGGGTAGCAGTGACATTTCCCATGTTATATATTTCCCGAAT
ACATGATGGCGCAACAGCAAGGCTACAATTGAC

>ucsf_hc.01_1.H143.00193
TGTTTGTTTCCGCAATCCTCTCCTCACGAACCTCACTTTTAGTTCATTGCAGTCAACGCATATTTCTCATTTCCCTACGA
CACACGCCACTCTTGAACCCTCATTACAATGTCAGGCAAGGACGTCAAAGACCTCCTAGACCTCATCGCCGCGTTCAAGT
CCAACCTCCAACACAAACAGTTCTATCAAGCTGAAAAGCTTGTTCAGAAAACAGCTCCAATACTTCACAAATTGGGTGCC
TTTTCCCTAACAGATTCAGTCGATGATAAACTCTTTTGCCTCGCACGTGAAGCCCTAGAACTATCCACCATCACCTCACT
GCGCCTTGGAGAGAATGACCCAAAAAACCAAGTCCTTTTCACCACCGGCTACAAGCTACTGAAGCCATTCTACGACAGAG
AGCAAGCGCTGCAGATGGCCAAAGACCCCGCGCTGCAGCGTCTAAATCCAAGCGCCAGCCAGAGAAACAAGATTACGGCT
CTATATCTGGTGTATTTGTTGAGCGAGGGCAATATAACAGAATTTGATACGGTTTTGGCAGGGCTGAGGGACGTGGATGA
GGATAGCGTCAAAAATGATCCGTTACTTAAATACCCGATCGACTTAGCGGCTAGTATGACGGACGGGAGGTATAACGTGG
CGTGGGAACAACTGAAACACCAGACGAGAAACAAAAAGAATTCGGGGGGTTTGCCGGGACAAGCAAAATTGCCTGAGGAA
TTTGAAATATTTTCTCCGGTCCTGCTAAGTACAATCCGAATGTGGATGGCCGCCAGCGCTGAAAAGGCATACGAATCCCT
CTCCATATCGAGCGCCAAAGATGTTCTAAAACTAGATTCTGAAGGAGATGTCGTTGAATTTGCTCAAGCTCGAGGTTGGG
TTCTCAGGGATGGGAGAATATATTTCCCTCAATCAGAAGTGGAACACACACAAGGTTCGGAGACGAGTGTCTCACACGCC
AGCCGCGCGATTATTGAGAATGGCATTGGCTATGCTCAGCAGTTGGGGACGATCGTGTAATTATGACTGTTGTACTTTGC
TCCCGCGCCCTTCCGCCTCTCTTGGTTCCCATCTATAAACCCATATCATAGGCGTTTACCACAAGGGATAAAAGTGTTAA
TTGCACAGTCTTGAACGTCATCGATTAAGGTTTTACATAGCATTTCCATAAATGCCAACGGAGCCTCCCTTTTCCACATT
TTCCTTTTCTTCTATAGCAACACATAGATAACGGATGAGGCTCATTTATTCATGCCCGGCATTATGACATTGGTTCTCTC
CACCCATCAATCCGTCCACCATATGCAGGCATAAAAGCGAGCTGCCAAGTAGGCTTCTCAACTCCTAAACCTTTACTTTC
CATACGCAAACCCTTTTATCATAAAAACTACTTGAGACACATAGCAAGGAATCGCTCTCCTTCCCAATTTGAGTCCCAAC
TTTCGTTCCGCCTCTCCACACATCCGACGCATAATTCATACTCTCATGCTCCGTAAACTGTGCCAGGGTTTCAATCTCCC
ACACCCCCGCCGCTGACGTATCCTTACCAACAGAACATGTCACCCTGACTATCCTCACTCCGGCATGCATGCAACTAGCG
AGAACAAAATACGAGTGTGATCTTATATCTGAAGATCCCTCCATCGCCAAAGGTTCATTTTCCACCTCTGTTATGACCAT
CAACCTCCACACCCCTCCACCCAATCTTTCCTCGGCTAAAACCGACGCTTGCCCTGAAAATTTGTATACACGGAGGTACT
CGTCATAACTCCCAGTAAGCAACACTGTGTCGCTACCTTCAGTAAACAAAGGCAGGATCGCTGTAATGCCTGCTCCATGA
TGTTTTCCACCAACACTGACATCCGTCGTCTGTGCGGGGAATTGCCCTTCAGCCCATAACGGCCTCTGTTTCTCGTCCCC
TTCCCCGTCGGCTACAAATTCATGCACACGCAGAACCCCAAAATCGTCCCCAGAGAATAACAGGAGATTCTCTTTCCCGG
ATAACGATTTGCCATAATGGAACGCAGTGAACCAGACCTCTACTGGCTCACCTGGCAACACTATCTCTGTCATGGAATCT
TGGGAGAAGTCGTGCGAAGGGGAATTAGTATGAAATATGGAGACTCGGCCATCTGAAAACGAGACAGCGAAGCCGTCTGT
AGATAACTGATCAGGCGAATAGCCATGGGCATGAGAGTGTTCTTTTCCCTTGTTCCCTGCCGTTAAGTGTGATGGCGGCA
GCCAGGAGAGATAGAGAGAGGGGATGCTAGGGTTTTCGTGAGCGGTTATTGTGGTCAAGTGGAGGATGATATGGGGGTTT
TGCGGCGAGGAATATTCAAGGTTGTATAATGACACAGATGCATTGCTTGTGGCGATTGCGAATAGGCTTGGGTCTCTGGG
AGAGAAGTGAACGTCGAAGACTGCGTGGGGTAGCAGAGTTTTGTGGATTTGAGTCCTATAGTTCCAGTCAGCAATGAAAT
CTGGAAATAACCCATTTACGTAAATCAACTTCGACGGATATGCAGATAAACTATATACTCCTATATTCATTTTATAATCT
AATCTTACAGTTGAAAGGACTC

>ucsf_hc.01_1.H143.00194
CCAGCTCCAAGAACCAGCAGTGAGATGTATGATCCATTTCAATGCTCTATCATTTAATCTTCACAAAATTGAGCAGATAG
CCTCACATCAATACAAATACTAGTATCCACGTGCGTCATCCGAGTGGATATCGCCAACTCACTCTCCGCAATGACGAATA
TTCAAAACCCCCAGTCACTATATACAATTTTCCTCGAACAACCTCCGAGTTGCCTGGAATTTTGTCCTTCAGCTCCTGAT
TATCTCATCATTGGGACATATCTTTTATCTGAATCGTCCACAACAAATTCAACTGGTACTCAAACAAAAACTGGGACCAT
ACAACTTTTCAGACTTGATCCTGAGTCCTTTCAACTGACTCAAATCCACAAAACTCTGCTACCCCACGCAGTCTTCGACG
TTCACTTCTCTCCCAGAGACCCAAGCCTATTCGCAATCGCCACAAGCAATGCATCTGTGTCATTATACAACCTTGAATAT
TCCTCGCCGCAAAACCCCCATATCATCCTCCACTTGACCACAATAACCGCTCACGAAAACCCTAGCATCCCCTCTCTCTA
TCTCTCCTGGCTGCCGCCATCACACTTAACGGCAGGGAACAAGGGAAAAGAACACTCTCATGCCCATGGCTATTCGCCTG
ATCAGTTATCTACAGACGGCTTCGCTGTCTCGTTTTCAGATGGCCGAGTCTCCATATTTCATACTAATTCCCCTTCGCAC
GACTTCTCCCAAGATTCCATGACAGAGATAGTGTTGCCAGGTGAGCCAGTAGAGGTCTGGTTCACTGCGTTCCATTATGG
CAAATCGTTATCCGGGAAAGAGAATCTCCTGTTATTCTCTGGGGACGATTTTGGGGTTCTGCGTGTGCATGAATTTGTAG
CCGACGGGGAAGGGGACGAGAAACAGAGGCCGTTATGGGCTGAAGGGCAATTCCCCGCACAGACGACGGATGTCAGTGTT
GGTGGAAAACATCATGGAGCAGGCATTACAGCGATCCTGCCTTTGTTTACTGAAGGTAGCGACACAGTGTTGCTTACTGG
GAGTTATGACGAGTACCTCCGTGTATACAAATTTTCAGGGCAAGCGTCGGTTTTAGCCGAGGAAAGATTGGGTGGAGGGG
TGTGGAGGTTGATGGTCATAACAGAGGTGGAAAATGAACCTTTGGCGATGGAGGGATCTTCAGATATAAGATCACACTCG
TATTTTGTTCTCGCTAGTTGCATGCATGCCGGAGTGAGGATAGTCAGGGTGACATGTTCTGTTGGTAAGGATACGTCAGC
GGCGGGGGTGTGGGAGATTGAAACCCTGGCACAGTTTACGGAGCATGAGAGTATGAATTATGCGTCGGATGTGTGGAGAG
GCGGAACGAAAGTTGGGACTCAAATTGGGAAGGAGAGCGATTCCTTGCTATGTGTCTCAAGTAGTTTTTATGATAAAAGG
GTTTGCGTATGGAAAGTAAAGGTTTAGGAGTTGAGAAGCCTACTTGGCAGCTCGCTTTTATGCCTGCATATGGTGGACGG
ATTGATGGGTGGAGAGAACCAATGTCATAATGCCGGGCATGAATAAATGAGCCTCATCCGTTATCTATGTGTTGCTATAG
AAGAAAAGGAAAATGTGGAAAAGGGAGGCTCCGTTGGCATTTATGGAAATGCTATGTAAAACCTTAATCGATGACGTTCA
AGACTGTGCAATTAACACTTTTATCCCTTGTGGTAAACGCCTATGATATGGGTTTATAGATGGGAACCAAGAGAGGCGGA
AGGGCGCGGGAGCAAAGTACA

>ucsf_hc.01_1.H143.00195
TGAGCAGGCCCTTAACAGCAGTCTCAGACTACACATTTCTATCACCATGTCAACTATATCGCCTCGTCCTTCTATAACAT
CTGCTCGAACCCCTACACCGACTGGATCCCGTCGGCCGTCTCTTGAAGCCAGCAGCTTGGCCACAAGCAACACATCAACC
CCAACTGCCAAAGCATCTCCATCTCTTGCGCACCGGAAAAACCGAGCTGCGTTACGGGACTACTACAATCTCCGACCTGC
CCACCCTGAGCCACCTCATCCCAACAATTCTCAATCTCGAAGCGTCTCCCCTAGCCTCAGTTCTCGCGCTTCAGCAACCC
ACCCGGCCCCCGTCGAAGCGCATGCAGAACTCGACAGCCCCAACTTCGACCCGTCCGCTTACATCACCCATTTACTCTCA
ACCTCCTCTCTCTCAACTATTCTCAAAGCAGAGAATTCATTAATAAGTGATATCCGAACGCTCGATGGCGAACGTAAAGC
GCTTGTATACGACAACTATTCCAAACTGATAAAGGCGGTGGAAACCATCGGGAAGATGCGCGCTAGTATCGACGAAGAGG
CCACCCTGTTATCATGACGAAGACTCTGGGCCCCGGCAGTTGGATTTGTGGCGGAAACCGCAGCGGCACTGAGTCAGGAG
CAGGAGGAATCTCGGCGGGAGCGGGTCGCTCAGAAGCAGCCAGGCAACCTGGATCGAGAGAGGGAGACTGTGAGATGGGC
TCTCGCGAGCCCTAAGCGGCTTAAAAAACTGTTGGATGATGGCAAAGGAGAAGAAGCAGATAGAGACTGGAAGGAGGTAG
AAAAACTGCTCACGAAGTGGAAAGCGGTGAAAGGGGTTGATGAGCTAAGAACGGCGTGTGAGGGAATAATGATGAAAGGA
GAATAGGTTTCTCTGGACAGGCTTTCCTTTTTGGATCGTTACTACCATGCGAGTCTGCAATTTTGCAGAGTGCAACTCCT
AATAGGCAACTCCAAAAACGGCGAGGAGACCGCCTCACTCATCTTCCTCAAGCACAACAGCCCTAGGCTCCTAGTCTTGG
GCTCACGATAAGTGTTGACACGTCCATACCTTGCGACGGGAGATCCAGTATGGATTGCCGATTGATTAAATGCACAAATT
TATTAAAACACTTGATGTGTACACCATTTATCAACCAAAAATGAATGCCTGGAGTGTCACGGGTGAAAAACTAATTTTAA
TTATATTCCGTTATCTTAACGTAGCCAGAACATGCATATATACTGCGTATAACTTCAACCAAAACTTACTATCAAATATA
ACATAAGAATGCAAACATCAACCTACATATTCTTGCCTAACGTCCCGTTCTAGAATGCATGCTCAGCTTCAACCCAAACG
GATTCCCACCCATGATATCCAGATAAGTGTACGCATCACATTTATAGGAAATCGCTTCCATTCTTGACCGCTCTGGAAGA
GTCTCAATTTGTTCATCTATATCAGCCTTGGCTGGTTGGCACCACCAAACCCCGATCCACCACCATCTGTCGCAACTTTT
GCGCCGATACCCAACTGTCCGCGGGCGGTCGATTCCGCAACGATTCTCCAAGCCCTATCGACTTGTCTTAAGGATGGGAA
CAGCACCCATTTGCTTGATGGGATCTTGTTGGCTGGCATGCGGCGTTGTATACTAATTCTCTGCTCCAATATTGACCATG
ATCTGTCATGTAATTCATCATGCAGGGCATTTCTCTGATTATTGAAGGTTTCCAGAAGTTTTGTGTCACGGTCTCTGAAG
TTGCTAACGTCTTGGTTCGAATGGGGTTCTAGATTAGAGATGGCAGGGTTCCTGGTATATATCCAGTTGCCTACGGAGGA
AGCGCTGGCAGTCCTCTGCAGGAGGCGGCGAGAAATTGTGAAACGGTTTCTGTTTGTATCCTATGGGGTCCGCAAGGGTG
TTGTTTCGTTGCGGTTGTCGATATTATCAATGTTTCCTTTGACTTCTTCATCATCGATGTCCATCATGTCATCAGCCATG
TTCCTACCGCAATTTCGCTGCTGGACAGTGATGGTTGCCAG

>ucsf_hc.01_1.H143.00196
CAACTACAAACACCAGGCGTACGTCCAAGTACCAACGTCGACAACTACTATATTTTATAGGAGAAATTTGTAAGGGTTTC
CACTTCCTATATAGTAGCTGTCATTGGGGTTTCCGGTGGTATTTTTTTACCGTGAGGCACATGTCGGCTTTCTTATCTCT
CTTTGTATACTACTAGTATTGAGCTTTACGCCCGCATTTGTCGTTCGTCCCGTTCCGTCCTTTCATTTTAACGTTAGGCG
CTTCAATCGCCCATTCCAGGGACATTCCCCCTCCCCCCGTTTTCCAAAGATCGACTCGGCATGGAGATCCTTATGATTAC
CAGCGAATGGATTCAATTGAGGCGATGAGTTATTGCCAGCAGGACAAAAAAACAGCACTGGTAGATGGCAAAGACAACTT
TGCTATGAAAATGGTCCTCTTATTTACATAGTGGAACAAAGGAAATGATGATATAAATTACAAGCCCG

>ucsf_hc.01_1.H143.00197
CACATTGAACATAATCCCAACTGCCTAGATATTTATACATCTAAAGATTAAGAAGAGTTCTAGCCACCAAAAATTATCTG
ACACTGGTTTTCCTTGCTCTTATTCAATCAAATTATGGCCCCTGACCCTCAAAACTATGTATCGAACCACCTCCTCACCA
CTAAATCCCTCCCAGTCGCGCAAACCTGGCTCTCTCAATTTTTCTCCTCGCAACGTGCAGGAATCACACCCCTTTCCGCT
CTCACCCAGACAGCCCTCTTCCGCCTCCTTGCTTCTGACTTCACAACTCTCTCGAAGTCACTANNNNNNNNNNNNNNNNN
NNNNNNNNNNNNNNNNNNNNNNNN

>ucsf_hc.01_1.H143.00198
TGCTGGAGCCGAGCTGCGTTAGTGTGCTTGGAGAGAGGATCGAGGGGATGGATAAGGCGTGGAAAGATGGGAGAAAAGCT
AGATTATTGGAAAGGTTGGAAGAGCAGGCTGCTGCTGAAGTTACGTGAACGTGAAACAGGTATTTAAATTTTATGCTCTG
ATGGTATCCGTGGGAATTGATTTTGGCGCGTCCATGATTGCTTGGTCTATTGTCTGTTTATTTCTATAGCTCTTGTATGC
TCTTCTATATTAAAAGATATGGGATGGTTCCACCACTAACTACAGAAACGAAACATCTGCTGATAGAAGACCTTTCCACA
CGATCACTCTACTGATATACAGTGCGAAAGTTCTTTCCAACCATCCGATACCCAAGGCGCTATCATTATCGTCCTAACCG
CTGCATCTCGACCGCCAGTTAGGGTATAGTACTGACACAGTTTTTCTGATTCAAGCGTCCCGTTAGGGGGGATATTTCGC
AATGCCGTTTGTAATGCCATTTCAGCCGGGTAAAGTGATGATGCTGTTGACAGTGCAGCCCATCCTTGTGGCTGATATGG
GGCAAGCATTATGGACGTGATAGCTTCTTGACGCTGTCTTAACTCTTTCGGTACTTCAGGGTTTTTCGCAAGCACAAGCG
TGGCAATACTTGATAGAAGCTTTATGACCTTGGCGCGATCGTGGATGCTAACATCGTCACTTGTTCGCATTTCTTGCAAG
TCGGACTCGACTGCTTCAATTGAATCCTCGTCAGCATCCAACAGGGCTATGACACCCAAAAGTGTTACGGCCCCAACATG
CGTAGGATGCTTTTCAATGCAGTCCAACAACTGAACCCGAGCAGCTTCTCTTTCCTCTTCTCCGCCTTTGGCCCATAAAA
CTTGAGCCAGTAAGCATACCACATCTGGTGAGCTATCAGCTTCTTGCAGGGCATCACGGAACATGTCGATTGCCTTGTCC
ATATCCTTGAGGTAAAAGTAGGCCAGTCCTGCCGTCAGATGTGATGAAAGCCGTATTTTCTGATTGACTAGGGGATCAAA
CTCTTCTGGTGCATTCTCGGATGACAAACTTAGAGCAGTTTCTGCGCTGTCAACTGCAGCGTCATAGTCCATCTGAGCTA
GGTGTACTCGTGCGGCATCCGATTTTGCCTGGGCAAACCGAGATAATGACGACATCGTCTCTGACTTTTCGTATTCGAAT
TCCATACCAAAACACACATTTTTTAGATTAGAAGCAGCATCTGTAAAACTTCCAATCCTTTCAGCCAGGAGAGCTGAAAG
ATGCTGCAATTGAAGGTCGAAAGGCGATTGGGTTTGGAGTTGGTGGAGGGCAAAAAGGGGATGGATGAGCTGTTGAATAT
CAACATGCATCATTGTGTCGGACATAAGATGGTCGAATACGGAAACTGCATACTGTTTTTTCGGGAACGTTAACGCTGAA
TTGCCTAGTTCAAAAGCGTGTTTAAAAAGTTCTCTGGCTTCCCTTGTGTCTCCAAAAAGCAACGCAAGGAGACCCTGTCC
AAGCCAAGCGTGAGCAAAATCCGGATCTGTTGACTGTGCCCTGGTAAATGCCTCATTTGCAAGCTCATAGTCGTTGTGAA
GAAGGTACAATGCACCTAAATTTGTCCAGGCCTGAGGGCTTCTTTGGTTTAGATGCAGGCTTCGCACAATCGAATGTTGT
GCGACTTTGGGGCTTAAGGATGTTGTAACTACTCCCAGCGCATTCCAGAATTCAGAGTTGCCAGCTTCGAGCTCGATTGC
TCGTTTGAAACACCTCATTGCTGTTTTTAGGAAAGGTTTATTTATTTTCGATTTAGCCTCATCTTGCAAACAAACATATG
CACGATATTCTGCCCATCCAAGGTTATACCATGCTATTGCTTGGGCGTGTTTGTCAGTAGCGGATATGGATACGGCAC

>ucsf_hc.01_1.H143.00199
CTGCCACATGTCATGAACAGGCATTCATGACATCAAGCTAAAGCTCGGCATCATTGCATAACATAAACCCATGTTCATAG
GGTCCGCTGATGCGTGATACGAAATACGAAATACGAGACCGATACGAATTCTCCAGTCAACAAACCGTCACAAAACGTCC
ATTCGAACATCCTTGGATAACGAGCGTATCTCTTCCGGAAAGTTTGAGATAGGCAGGCCATGTCACATTACATCAAATAT
AGAGGCTAATACAGTAATGTCGGCAAAAGAATCTTTAAAGTCTATCCGCACTTGTTTGGATTCCAAAGACTTTGAGCAGG
CTGCAGGGAAGGCAAAGGACTTGTGTGATAAGGATCCTCAGAACTACCATGCACACCTGTTCCTCGGACTTGCGCTTGAT
AATTTGAATGATTTTAGAGGGGCGGAGACTTCATACCTAACAGCAACTGCTATCAAGGATGATGATCGGACAGCTTGGCA
GGGTCTACTCACCCTGTACGAGAAGCAAGATGGCAAGTATTTAGATCAGTATCGCAAAGCGGTAACAAGGTTGTGTCAGA
TACTAGCTGCAACCGACGACAAAGCCAGATGTCAATCTGCGGTCCAAAAGTATGTCGAATTGACTAAAAAACACGGTTCT
AAGGGACAATACAAGCAAGCTTTGGAGCTTCAACTCCCTTCTAGCTTTTTGTATGACATTCTCGAGGGTACCGTGCCACA
TCCCTCGCACACATACCTTCGTATCATAGAAATATGTGAAGCGGAGGAAAAAGAGTTTATCAACAGAGAGATTGGCGAAA
GACGGACCAGGTTGGGCGCTCGGATTGACCAGGTGACCCTCGAGGTGAAGCGTGAAGCCTTCCAGCGTAGCAATTTAGAT
AACCTCTATCGTGAAATTATTAATTGGTCCAATGATGATGGGGCTCGCCGGAACTACGAGGAGAAGTTATTGCAACGAGC
TTATGACTGGCTTCAAGTTCTTGCAGCAGGCAAAAAGAATCCAAAGCGTGAAGAAGTACAGCGTCTTGCTAGGGAGATGG
TCATAATCAAACACCCATTTGCGCTTGCCTGGAAAATTGTTTTGGAATGGCAGGATGGAGATGACCTTGCGGAGTTGGAT
ATAAATTTGCTAAACGATTTCATAGAGCTATTTCCCGAAGAGGGCTTAAGCAAAGTCCTGAAGGGGTTTCTCGGAAGCGA
TATCTCACCATTCCCTAAAGAGCTCACCTCGCAGTCACCGAAAGAGAACAATTCAAACACGGGGTCAAGTGAAGCCAACT
ACCTATCTAACCCAGAGGACCGTCTGCTATTGATGGCGGAGGGGCTGGAGCAAAGTCCAGGTTCAATCCTTGCGCACAGG
ATTATGGGTCAGCTTTACTTGTCTTTGGACGAGTTCCAAACTGCAGTTGATGTCGCTCGCAAAGGTATAGATGTGATTAC
GGAGGTGCAACGCTTAACTGGATTGAAACTGCGCAATGCCACTGACGCTGTGAATACTACTCTCGCCAACTCCCTCATCA
CATACCAATCGCCAAAAAATCATCCTGAAGCAAAACAGATATTTGAAGAGATGTTAAATCGCAGGCCAACATCGACTTGC
TGTTTTCTCGGAATTGGTCTGATCTTAGAAGAAGATCAAGACTACGCCACCGCAGTGGATTTTCTTGAGCAAGCGATGGA
GCGAGACCCCACTAATCTAAGAATAAGGAGTGAACTGTTCTGGTGCAAGGCACATAATGGCGAACTTGAACTTGGGTTAC
ATGGCCTACAGGAAACTGTAAACATGATGAAAGCCGATCATATGCGAAATCAAGACCTTAGAGCGGAGATATTATACCGG
ATCGGGTACTGCCAATGGGAATTAGATCCTTCGTTTGCAGCTCGGAAGGATCGCACCAGAGCTTACGCCAGCTTTCTTGG
ATCTATACAGTCGAATATGAACTACGCACCAGCATATAGTAGCCTAGGGATATATTATGAGGACTACAAAAAGGACCGGA
AACGAGCACGCCGGTGCTTCCATAAGGCTTTCGAGATTTCCACTGCGGAAGTAGATTCCGCCGAGCGTCTAGCTAGGGAT
TTTGCAAACCAGGGAGCTTGGGATATTGTTGAAGCGATATCCCAAAGAGTGGTGGATTCGGGAAGGGCGAAACCTGCTCC
GGGCTCGAAAAGGAAGGGCTATAGCTGGCCATATGTAGCTCTGGGTGTGGTAGAGATAAGCAGACAACAATATACGAAAA
GCATAGTCGCGTTCCAATCGGCGTTACGAATATCCCCTGATAATTATCAATCCTGGGTTGGACTGGCTGAAAGCTATCAC
AATTCCGGCCGTTATGTAGCAGCTACCAAGGCGTTTGAACATGCGGAGATGTTGGAGCTCAGCCTCCCAATATCTGAAAG
GGAACAAGTTTGGTTCGCTAAGTATATGTTTGCAAATGTGAAGCGGGAACTTGGAGAATACGAAGACGCTATTGCGAGAT
ACGAAGCGGTATTGAATATGAAACCAGACGAGTTCGGGGTTACAATCGCCCTTCTGCAAACCCTCACTGAGAATGCATGG
AAGTGTGTCACATCAGGTTTGTTTGGAGAAGCCGCTGAATGCGCAAGGAAGGCCGTCGAAACAGGAATATCCATCGCACA
GCTTCATCCCAATGTGTTCAACCTGTGGAAATCAATCGCGGATTCCTTTTCCATCTTCTCCTGGATCCGGGGAAAGGCAT
CCCTTATGCCTATCACTGAATATAAAGGTTTTATTGAGAGTCAAGCTGATATGGCACCGTTTGAGATTCTTGCAGACGAA
GATGGCGTGAGGACGGATTTTGTATCACTGCTCACTAAGTCGGATTCTGAAGACGTTTTATCACCAAACATATGCATGCA
CGCTGCAATTCTTGCTCAAAAACGTGCCGTATCCATATCCGCTACTGACAAACACGCCCAAGCAATAGCATGGTATAACC
TTGGATGGGCAGAATATCGTGCATATGTTTGTTTGCAAGATGAGGCTAAATCGAAAATAAATAAACCTTTCCTAAAAACA
GCAATGAGGTGTTTCAAACGAGCAATCGAGCTCGAAGCTGGCAACTCTGAATTCTGGAATGCGCTGGGAGTAGTTACAAC
ATCCTTAAGCCCCAAAGTCGCACAACATTCGATTGTGCGAAGCCTGCATCTAAACCAAAGAAGCCCTCAGGCCTGGACAA
ATTTAGGTGCATTGTACCTTCTTCACAACGACTATGAGCTTGCAAATGAGGCATTTACCAGGGCACAGTCAACAGATCCG
GATTTTGCTCACGCTTGGCTTGGACAGGGTCTCCTTGCGTTGCTTTTTGGAGACACAAGGGAAGCCAGAGAACTTTTTAA
ACACGCTTTTGAACTAGGCAATTCAGCGTTAACGTTCCCGAAAAAACAGTATGCAGTTTCCGTATTCGACCATCTTATGT
CCGACACAATGATGCATGTTGATATTCAACAGCTCATCCATCCCCTTTTTGCCCTCCACCAACTCCAAACCCAATCGCCT
TTCGACCTTCAATTGCAGCATCTTTCAGCTCTCCTGGCTGAAAGGATTGGAAGTTTTACAGATGCTGCTTCTAATCTAAA
AAATGTGTGTTTTGGTATGGAATTCGAATACGAAAAGTCAGAGACGATGTCGTCATTATCTCGGTTTGCCCAGGCAAAAT
CGGATGCCGCACGAGTACACCTAGCTCAGATGGACTATGACGCTGCAGTTGACAGCGCAGAAACTGCTCTAAGTTTGTCA
TCCGAGAATGCACCAGAAGAGTTTGATCCCCTAGTCAATCAGAAAATACGGCTTTCATCACATCTGACGGCAGGACTGGC
CTACTTTTACCTCAAGGATATGGACAAGGCAATCGACATGTTCCGTGATGCCCTGCAAGAAGCTGATAGCTCACCAGATG
TGGTATGCTTACTGGCTCAAGTTTTATGGGCCAAAGGCGGAGAAGAGGAAAGAGAAGCTGCTCGGGTTCAGTTGTTGGAC
TGCATTGAAAAGCATCCTACGCATGTTGGGGCCGTAACACTTTTGGGTGTCATAGCCCTGTTGGATGCTGACGAGGATTC
AATTGAAGCAGTCGAGTCCGACTTGCAAGAAATGCGAACAAGTGACGATGTTAGCATCCACGATCGCGCCAAGGTCATAA
AGCTTCTATCAAGTATTGCCACGCTTGTGCTTGCGAAAAACCCTGAAGTACCGAAAGAGTTAAGACAGCGTCAAGAAGCT
ATCACGTCCATAATGCTTGCCCCATATCAGCCACAAGGATGGGCTGCACTGTCAACAGCATCATCACTTTACCCGGCTGA
AATGGCATTACAAACGGCATTGCGAAATATCCCCCCTAACGGGACGCTTGAATCAGAAAAACTGTGTCAGTACTATACCC
TAACTGGCGGTCGAGATGCAGCGGTTAGGACGATAATGATAGCGCCTTGGGTATCGGATGGTTGGAAAGAACTTTCGCAC
TGTATATCAGTAGAGTGATCGTGTGGAAAGGTCTTCTATCAGCAGATGTTTCGTTTCTGTAGTTAGTGGTGGAACCATCC
CATATCTTTTAATATAGAAGAGCATACAAGAGCTATAGAAATAAACAGACAATAGACCAAGCAATCATGGACGCGCCAAA
ATCAATTCCCACGGATA

>ucsf_hc.01_1.H143.00200
GTGGCAGCCGGTTCTGCGATGAACCAGTGTCTGTTTCTGCTCATGCTGCTGGCGTTGCTTTAAATATATCCAAGTTGTGA
CAGAAAATATATACTGGTATTTAACTCTGTGGTTTCCCTGTGGGTTCTTTTCGTTAGTTGCCAGCATCACCGCCAATGCA
AGCTGGTCGACGTGAGCGCACCACCAGGGCATCAACATCTGCAGAGTAACCTCCGTTCTCCAGCCAAGCTCGAAGCTCTC
CCTCGAGGTCCATACCACACCCTAATCCATTCACTCGAGCGACATCTCTCTAAATGGCCCCCCTAAGGTTTAGGGTCGAA
GGAAGCACCTTCCGGGATTCACAGAACAGAGAGGTCACTTTGAGAGGAATAAACGTGGATGCTGCTGCTAAATATCCCAA
AAAGCCTAATATACCTTCGTACGTATCGGAGAACTTCTATGACGGGGATAATGTTTCTTTCGTGGGCCGACCGTTCGAAC
TGAAAGACGCGCACACTCATTTTACAAGATTAAAGAGATGGGGTTACAATTTCATAAGATATATTTTTACTTGGGAGGCT
CTCGAGCATAGCGGACCCGGCAAATATGATGAGGAATTTATACAATTCACAATAGAAATACTCCGTCTAGCAAAAAGCTA
TGGGTTTTATGTGTACATGGACCCTCATCAGGATGTGTGGTCTCGATTCTCTGGCGGCTCAGGGGCTCCTATGTGGACCG
TTTACGCGGCTGGCTTCAATCCTCGCAACTTCAATGTTACCCAAGCTGCCCTTGTGCAAAATACCTATCTCCCAGAGCCT
GCGTCCTTCCCGAAAATGATCTGGAGCACGAATTATAGCCGACTCGTCTGCCAGACGATTTTCACCCTTTTCTGGGCGGG
AAAAGACTTCGCACCAAAGGCAATTATCGACGGTAAAAATATTCAAGATTACCTCCAAAGTCACTATATAAATGCATGCA
AACATCTTGCAACCCGAATCCATGAGGCCGGCGATCTGGAGGACGAGGTCGTAATTGGGTGGGAAAACATGAATGAGGTG
AATCGAGGGCTAGTAGGAATTCATGATCTCTCTATTATCCCTTCAGATCANNNNNNNNNNNNNNNNNNNNNNNNNNNNNN
NNNNNNNNNNNNNNNNNNNNNNNNNNNNNNNNNNNNNNNNNNNNNNNNNNNNNNNNNNNNNNNNNNNNNNNNNNNNNNNN
NNNNNNNNNNNNNNNNNNNNNNNNNNNNNNNNNNNNNNNNNNNNNNNNNNNNNNNNNNNNNNNNNNNNNNNNNNNNNNNN
NNNNNNNNNNNNNNNNNNNNNNNNNNNNNNNNNNNNNNNNNNNNNNNNNNNNNNNNNNNNNNNNNNNNNNNNNNNGACAG
CTTGCTGAAAAAGGACTATTTTGCCAAGGACCCAAAGACGGGTAAAACCCTCAACTACGAAGGTTTTACGAATCAGTATT
TTATGGATCACTATCGGAACTTCAAAAATGCCATTAGAAGCGTGCATGCCAATGCTATCATGTTTTGCCAGCCGGCTGTG
TTGGAGTTACCTCCGTCCATCAAAGGAACTGAGGATGATGATGTAAACATGGTCCATGCCGCGCATCAGTATGATGGGCT
CACGCTCATGACCAAACACTGGAATCGCATCTACAACGTGGACGTTGTGGGGGTTATACGGGGCAAATATCTCAGCCCGG
TTTTTGCTATTAAAATAGGTGAAACTGCAATTAGAAATTGCCTCCGCGATCAACTACGCTACTTGCGAAACGAGAGCTTC
GATTATATGGGTCTCCACCCCATGGTTTTCACGGAACTTGGCATTCCGTACGATATGGATGACAAACATGCATATAAAAC
AGGCGATTTTAGTAGTCAAACCAGCGCAATGGATGCAAATCACTTTGCGATAGAAGGGAGTGGATCAAATGGCTTTTCGC
TGTGGTGTTATACGTCAGAGAATTGCCATGAATGGGGGGATCGATGGAACGGCGAGGACCTTTCCATATTCTCAGCCGAT
GACCTAGAATTACCTCTTCAAGATCTGGATGTGCTAGGGAATATTCCGCAAAATCGGCTCTCCACATCCTCTGATCGAAC
TTCTCCCACATTCTCCACTGCTCAAAGCAGTTCAGCTACCCATGTTTCCTCTCAAAATCTAAAAAACGCGATTCCACAAC
CTTCTATAAGTCAAGTGTCACAGCCATCTCCCGAGCTGACGGATAAGCCTGGCTTCCGTGCAGCAGAAGCATTTATACGG
CCCAGCCCTTTCGCTACCCACGGCTCCATCAAAGAATATGGATTTGATCTCCGAAACTGTCTCTTCACACTATCATTGTC
TGCAGACACTGCTACAACCGAGGCTGCACCTTCTATTATCTACCTCCCCGAGTGGCACTATCCGAAAATGAACACTGAGG
TAGCTGTTAGTGGTGGAAAATGGGCGATTGATGTTCAAGAGGTTGGATCTGGAACTATGCAAATGCTGAAATGGTGGCAT
GCAGAAGGGGATCAAAACATCAAAATTCAGGGGCTAAAACGGAAAGCTGCGACTGTTCCTGACACCAGTGAGGATGAAGG
ATACCTTGAGCAATGCCAGCGTAACTCTTGCAGTGTGATGTGATGTAGCGCCTAGATAGCATGTTCTCCATCCCCTATTT
CATCCTCTTCATAATTTTCGTTCATGTTTGTTTTTTGCCTCATTAGACATGTGGGTTTCGGTGTTTTGAATGTCGTTCTC
TTGGCCACTTATTTCACGTCTTTTTTTTCTTTTGCCCCGGACAATTGCTTCGTCCAGAGTTACATGTTGTTACACTGCTG
ATCATATCGTTGATATACACGACTTTCCTTCATGCACTTTTCTGATTTGACAAGCTAACACTAATACAGCTGTGGCTTCC
GTTGTTTCATCCCATTCATTTTTGCTCATGATGTCGTGTCGTTACCGTTAAACCTTTGGTTTGAGAAGTTGGCGGAACAA
AATGAATTTTCGCTTCCAAGTCGTTGCCCCATTTCTAATTACTTTGTCAGTCGTTTTTGCATCTGATTTCGTCAAATTTG
ACAATCAACAACTTCGAGAATTCTTAGTTTCTCACAGCCCTGTTGTTCTGTAGATGGCATAGTCCCAGGTCTTGTTAGTT
CACCAAAATGTGAGCGTGAAATCGAGATAAGTGTGG

>ucsf_hc.01_1.H143.00201
CACCGCTTATCATTTACTGCCACCATCAATGCCGAAGATATGTCGTTGCTATTCACAGGCCAACATTGCTACAAGTTGGC
TAGTGATATACCTGTCCGTCTGACCTAGTTTCCTGTTCTTTTACTTCTAAACCTTCGATCTGCTCCATTTACCGTCCAAG
CGTTGTCCCTGGATCGACACTGACGATGGATCGCAGACCCCCGCAGCGGAGCTCTTTTCAGCGGCTAGAGAAACTCGGTG
AAGGCACCTATGCGACCGTTTATAAAGGGAGAAACCGGCAAACTGCTCAGATGGTAGCTTTGAAAGAGATCCATCTGGAT
TCGGAAGAGGGTACTCCATCCACTGCAATTCGCGAGATCTCCCTGATGAAAGAACTAAAACATGAAAATATCCTATCTCT
GTATGATATAATTCACACCGAAAACAAGCTGATGCTTGTTTTCGAGTTCATGGACAAAGACCTGAAAAAATACATGGAAG
TGCGAAACAACCAACTGGAATGTGCCACTATCAAAGATTTCATGCACCAATTACTGCGTGGCGTTGCATTTTGTCACCAT
AATCGTATCCTGCATCGAGATCTCAAGCCCCAAAACCTGTTGATTAATGCGAATGGACAATTGAAATTGGCAGACTTTGG
TTTGGCACGAGCATTTGGTATTCCAGTCAACACCTTCTCGCACGAGGTCGTTACATTGTGGTATCGTGCCCCAGACGTTC
TCCTCGGAAGCCGTATGTACAACACGAGCATTGATATATGGTCTGCTGGCTGTATCATGGCTGAAATGTATGCGGGACGC
CCTTTGTTCCCTGGCTCTACCAATGAAGATCAATTACAGAAAATCTTCCGCCTGATGGGAACACCGTCGGAGCGTTCTTG
GCCTGGGATCTCACAATTTCCGGAATACAAACCAAATTTTCTGGTGTATGCCGCACAGGATCTAAGTCTGATCCTTCCCC
GGATAGATAATCTAGGTCTCGATCTGCTCAATCGCATGCTGCAGTTACGCCCTGAGATGCGGGTCAGTGCCGCCGACGCT
CTTCGTCATCCATGGTTCATCGATCTTCTGCAACTTCGATATCAAAATCAGCAGCACCAACAGGAACAATAGCATCCAAA
TGGAGGAATCTTGCATACTTTGAGTGAATGCATCTAAGGATATATTTTTCTTTAACGGGGGTGATGAATGTAAAGTACTG
TACATACCTTGGTTCCGGTTTTTGTCGTGGCTGGCTCGTACCAGCAATGGCTTGGATATATATATACGACCCTCGTAGTT
TCCACTCTAAATTTGCATGTCATGCCATTTAGTTTGATGCCTTACATTGCATAGTTACGTTACGAATAATCGTGATGATA
GTCCCAATCTTAATCCCCC

>ucsf_hc.01_1.H143.00202
ATGCCTGGGCCGAACAGTAACAGCTGGCAATTACTGGGGCAGTCTGGTTTGGCGACAGTTGACAGTTGTTGAGAGAACTT
GTAACAAAAAAAAAGAGAGGGAGAAAGAAAAAGAACGAAAAGAGAACTGATGCCGATCTGCGGGATTGATCTTGGCTTTT
TTCCCGCCAGCGGGTTCCGCCCCCAAACTTCCGCGCTTCGACAACATCCGAATGACAAGTCTCATCTTTCGATTTGCGTC
CATTTTGCTTCTACCTCCCTCCCCGATCATGCCATTGACAAGCGCGGGCTCATGCGACCATGGGAGGAGTCGCTTTTACC
TACTAGGTTTTGAATTTTCGTCCAAGATTCTATCAGTTTGACCGCAAACTTTTATTATCCCTACATGTTTTTACAGCACA
CTGACAGAAGTGGTGACTATACCCATTCATGATAGACGGAATAGGTATCGAGTTATGATTTAGCGAGTCAAATTTGTTCT
TCTAGGAATTTCTTCGATTTCGCTACGTCCTTCTCTCTATCCACCTTCGTCTCTCTCCAACCCTCGACCCACAATCTTGA
TCTCAGCATGACTGGACGAACTTGAAACTTTCTGAGCACCTTAGGAACGCCTGATAGGAGCTAGCAAAATACCATACCGT
ATCCTCGGCCCACCCCCAAGCTTTTCCCACCACCTCTCTTCGCCCCTGGCGCGCATATCGCAAACAAGCTAAAGACTCCC
TAGCCCCCTCACGAGCTTAAAACAATAAGCAGTGTCGGTCTGAGAATCTATCACAAGCCTTTATGATTTCGTGTTCGGTG
TCCATGAGAGGCCCTTCATGGGAGTATATTCGTCAGCACGTTGCTGTCGACATGTACTGCTACCAGTCACTTTCTCATTA
GAATGAACTTGTTCTCGCGCCCGCGGCAAACTGATTCCGGCCAACAGCATGATGCGGTTTAACAATACCATTGGTTTTGC
TAGGGAGTCTCCTACGCAATATTGACCCCTCAACATGGCCAGGGGAATAAAATCTCTATAGCACGGCATGGGTAAAATGG
ATAGGGACGTTGCGGTAAACTAAAGCCAGTATCCCACTGGTGGGGGGGAAAAGTGGCTGAACTTGCCGCTGTGAAAGAGC
TTCCCCACCACCAATACCTTCGTCCAACCGCGCTCTTTATGTGCTACGTATGCCATATGTGGACATACAGCGTTATCTTT
CTTTCGGCTAGCAGACACGTCAAAATTTTGAAAGGATAGGTATATTTTTTACGATTGAGATTAAATCACCATATCGAGGG
ATTATCCAAGTACCTATCAGGGCCGTACTCTAGCACCCTTGACCTGGCTTTTATGTGATTGTGTGGTCGCCTGTTCTCTA
GTTTACCTTTGACTCATTGACTGAGCTGTGAAATATAGACCTGAAGAATCTTATTGTTAGGTTGACAGTCTTCCTCTTTA
TATGATTGGACTAATACGGTTGGGCACGGAAGTAGACTCGAATCCTGGTATCTGCCTATGTCAGTTAGTTATCATTCTAG
ATTAGTTTGGTTACTTCCATGTGTCAGGGCCACG

>ucsf_hc.01_1.H143.00203
GCCCCAGTAATTGCCAGCTGTTACTGTTCGGCCCAGGCATCCAAAGGGCGCTAAAATAGACTCCAAGCTGGAGGTTTCGT
TGACGAATACAAAATCGCGCATGGCAGCGAATTATTCACCAGTTGATCTCGAAATTTCACCACGCCTGCAGAGTTCGAAC
CATGCATTGACGCCACTATTAGAACCATGAAACGCTGATATCAGTATTCTTCGTCCATACAGCCCACTTTGCAGCTCTGG
GTAGAATGGCAGGGCCTGTCTCTCTTTCCCCGAATATTCAAGCTGTAGGTAGCGGTAGTACCATGTTGGATTCTGTGGTG
CCGAACCTTCGAAACATCATACAAGCTCTTGATATCATCCACAGCCCAACTTCAACCAACGCCATCCGGCAACAAGCTTC
CGAATTCCTCGAATCTCAGAAACATGCAAAGTCAGCTGCTGATACTGGCTATGCATTGGCAATAGAGAAGATTGATTCTC
CTATCCTCCGCCATTTCGGTCTGTCATTACTTGAGCATTTTCTACGGCATAACTATTCACATTTGTCTGAGGAAGAACAG
GAAAGTGCCAAAGGGAAAATCATCCTTTTGGCCAAATCGATCAGTCCCCAGGATGAGTCGTTTATCGGCAACAAAGTGGC
GCTTCTATGGGTAGAAGGAGCAAAGTGTAGTTGGGGCGCTGGTAAATGGACGGAGATGGACGCCGATTTGATTCAGATAT
GGAATATGTCTTGGGCACATAAGAAACTAGTCCTTTCAATTCTAGAAACTCTATCCGACGATATTTTTAATCACGAAGAT
AAAACTTCGTCATCGCACGAAACTCCTCTCCATCGCGCACTTGTTGAAATAGTTCCACCTAACTCAGTCTTCGAAGAATT
GCATCCCGGGAGAGATCACCACACTGAGCTACGCTATCGTAGCCACGGTAGCCGTGGGTGGCTGTTCATGACATGCGACC
TTTTGAGCGAATGCCTAAATAACATCCAAAGCTCACGCGAAGCCAAAATATGCGCCATACAAGCACTAGCGACCTTGCGA
TCACTAATATTGTGGTCGAATCCTTTGGCAATATCGAGAGCTATGTGTGTCGAAATGATTTTCAAAGCATTAGTGGTCCA
GGACGATGATACTCTTATGGCTGCCATCGATGCTCTTCATGCCCTATACAGCAGGAATCATGATATGATGAAGTTCCAGG
ACCTTGTCAATTTAGTATACCAAACCCAAAATATCCATGTTCTGCAAAGTCTCTATAACTGGTCGATTGTTGACGTACAC
GATATATCGGTCTCGAAATACAATATATCTAAGAAATTATCTGAATTGATATCGTATATTGCCGGATTCCTTGAGGAGAA
GAACTTCGATTTCCATAAGGATATCGATTTGGCAACATTCTTTCCATTTCTTATGAACATCCTTCAACATCCCAGTCTGA
CTGTGTCGATACCCATACTCCATTCATGGTCCAGACTACTAGCGTTGAGCAAAATCACAGGCTTGGATGTAATCCACAGA
CTTATCGCGCCAATACTTGAAACATGCACTCAACGTCTTGTGCGCTACGAAACTTTGCCCGAAGACATTGATGACCCGAC
GATTATATTTCTAAACGAGGACATCGACACCATACCGGAGAGGCATGCATTCGTTGGGAACTACCGGCGATACTGTGCTC
AAACAATTGAACTAATAGTGTATCGATGCCCACATGATGCGATCCCACATATTCTCGCTCGAGCGGATTATGTCTTGAAC
AATCTATATAATGCAACCGCTCCTTTCAATCGTGAGTTCTCCCACTTAATATGCGTCAGAACTTAGTTGACATGACTAGC
CGCAACCTTTAAAAAACACTCCCTGCCTTTGTTGCAAGCGGACACTCAGTTCACTGTCGTTGAAGCTACCCTAAGGGGCT
TCAGCAAATGGGTGGAGGCGCATGGAAACTCTCCACAAGAGGATGTTCGTACTTCCCGACAAAAGGCAGTTTCTTAACAC
TTACATCAGCTCTAGGAACAGCAACGACTTGGACTGGAAAGTTCTTTAGAGTCGTGGGCGCTCAACTTAATGCAAAAGAA
TTTTCAAGATCCGGTTGTTAAAGAACGAGTCATAAGGCTTTCCGTTGATTTTTGTTACAAAGCGTTGAAGAACAACCAAA
GTTTCGCTCTTAAGGTTCTGGAGCATATTCTAACAACGAGCCTTCCCGACCTTCCAGAATATCCTGCCTACTCTGAAGCT
GTGAAGGAACTCCACAATACGGCTACATACGAAGTACGGCGGTTGACCATACGCTACACCGATTATTTTTCGACGTTTTA
TGATGTTCTAGAACAAAAAATTCAGGAGATTGTTTCGATGTCCAGCGCGGAAGACAAGCCCCAAATGGAGCTTGCTTCGA
TCCTTCTCATCATTATGCAACGGGCGCCGCAGGTGGACCCTACTCTACGGCAGTCTCGACTACGATTGTTTATTGAACCC
ATTATACAATCATGGAGTAGCGGGGAGTTCAGGCAAATTTCAGCATCCTTCGGGGGGTTCTGTCAGCTGCTTGGATTAGA
CCAAATTTGGCCATATCTACAGCGTGTCCAAGCCCAGAAAGTGGAAGACTGGTCCATGATACCTTTGGATGAGGAGGGGA
GGAAAATACAAGCCCACATGACATCAAAATTCCAGCAACTCCCGCTGCGAATGACGAAAACAATGCTATCGGTATCCACA
GAAAAGCTACAAACCACCGACCCAGCATACTTAATTGCGTGCGATTTATGGCGCGACTCAATCCCCCTTATTCTCCCGAC
ATTGCTCCAGCTTTTGAGCATGCACATGCCTTTCACAATTCAGAAAATTGTCCTGGACTACCACAAGATATGGCCCCACT
TGTTGGACGGATCCTCACAGATCGGTTTTGGCAAGCTGGTATCTCAAGTGGCAGCAAAGAAGATTTCTATGCGCGCATAA
CTACGTCGAAATCCACACTCGAGGGATTTTCATCCTCTGTTCGAGGGAAAGTGAGAGCTGTACGAGAAGCTTGCTATTCC
ATTCTTTACAGCATGAGTAGACTCCGGGAGCACTTCTACTCCTTTGAAGAACTCCCTGTTCCCTTGTCTCAAGCATTATT
TAAAGATGCAACATCACTGTCCTGCCATCAGCTGTCTGTGCTGCTCAATGTTTCCCGCTGTATCGTTGACGATTGCCCCG
CAAGATATCGACGCCATTTCTTGCCTCCAATCTTATCTGCTCTATTCATTCAAATCGACAAGAAGATTACTGCGGAGTGG
GACATGATAGAGCATCGAAAGGCTGGGATGGTGGAGTCAGATTTGACGGTAGAAATGAAAGATGAAAGCATACTCCGCCA
ACTAACTTACTCCGTGGTCATCATGGTGGCGAGCCTTCTTGACCCACAGCGGGGAGATCCGGAAAAGGCTACCGACCCAA
GTAAACAAAATGGCACTGCGAACCAACCTTCCCCCGGCGACTCCATACGCCGCTTCATTCTTTCATCCCCCCAAATTCTC
GAACCGGTAATTCTCTTCTGCACACATGCGATCCGCATGAAGGACACCCGTTGTTGTGCCATCATAACTCGTGTCATCCG
ATCTATTCTCGACGTATTCATTCTCGAAATCGATGATCCCACCGCGAAGAGTATCCGCGAGTTCATCAGTACAGATATCC
TAAAAGCATGTATCACATCCGTCCACGAGCCCTATTTTGTTGACATGCAAAAGGAACTCGCGCAGCTTATTGCTTCAATT
TGGATAGTATATGGGGCTACCAGCGACACGCCGACAAAGATCATAGAAAGCCTACCTGATATGTCAAAAAGCAAGGTCGC
GGCTACATATGCCGGGCTCCGGGAGTCACGGTCTAGTCGCCAGCAAAAGGTTCTAGTCCTCGGTTTATTAGAGGGCTTGC
GGGGTGTAAGCATTAGCGAACAGGGGCGCATTGCTGGCCCCCCGCCTGTTCGAAGGAAGCCTAAATCTGCACTCCAGGAA
CGTTACACGACGGAAATGGAAGGACAAGAAGGAGGGAAGGTCGATATCAATAATGGCCCGGATTTAACAGGAGTGGCAGA
TATGTTTTCCTTATGAATTTAGCAAGCAAGCGGCAGCTGTGAGAATCGTGCTTTGTACCCCAGGGAGATCTCAGCCTATG
ATGCTCCTGAAGATTCATATCACTTTGGTTTTACCGTTATATACCTCTTGTGTCCTATCGCTTCTGTTTTCTTTTGATTA
GTAATCATATATAGAAAGATCAATAAGCGCCCTCTAAAATGGATAAAGTTCAAATAGCAAAGAATACCGTTTGAAACGGG
CAATATGGATGTATAACCATCGTTGAAAATGTATTCACTCTTCCCATTCTTCTAACTTCCCCGAAATCCAACCCCCGCTT
CATGGTATATATCATCATTGCAAGTCAAAGAGAACGGCCAAGACCGGAAAGAAAACCTCCATAAACTTATTTTCTTTGCA
AACGAGAAATCTCAAAAAAGAAAAAGAAAAAAGAAAAACAATAATTTCCTTCACACACACCATGTGCCATCTTAGACAGT
TGTAATTGGATCCAGAGCCTCACCCTCCAGTAATCCCTCATTTCTTCTTCTTCGGAAACTTCTCTTTCCCAATATCACGC
CCGGTGAGCTTAATATTAAGCACGTTCTCAATTTTGGGTAGTACTTTTTTATCCGCCCCCTTCTTGTTCTGCTCCAAGTC
GGCTATGACAGCGGCTGTCGTGTTGCATTTCGCAGCGAGCTCCTTCTGTGTCATCTTGTAGCCTTCTTCGTTGCGGCGGC
GCTGGATGGCCTTGCCGACCTCATCACCGACGGCCTGAAGCGGGATAATATCATCGCTTCGGTCGACTTTCGTAAGGTGT
TGTCCCTCTACATGAGGTTTGGATGCAGTATTCCCAGTGGTATACTTCTTCTCTGTTCCGATGATCGCACCGGACCGGGC
AGCAGCGTTCAATGCAGATCGTCCTCTGACAACTGTCTCGCGTAGACCGCCGCCTCCTCCACCACGGACTTTACTTCCGA
TACGGGTGACAGAGTCCCAATCCTCAGACATACCGTATTGACGGATGGAGGCTGTGTGGAGCGAAATAGGGAGTTCCTTT
TGCTTGAAGATAAGTAACGGTGAAGGGCAACGCTGGCAAGATGATGTAGTGAAAAGGCCTAGTGTGGATTAAAAACTTCT
GGGAACAAAAAATTAAGTGGGTGAAAGCTGCAAAATTGAAGGAATTTCGCTATAGTGGAAACAGCAGTGAGGATATACAA
GGTGAAGGTAAGAAGTTGGACAGATACCA

>ucsf_hc.01_1.H143.00204
TCTATCAATCGTCCACCTTCACCGTCTGGTATCTGTCCAACTTCTTACCTTCACCTTGTATATCCTCACTGCTGTTTCCA
CTATAGCGAAATTCCTTCAATTTTGCAGCTTTCACCCACTTAATTTTTTGTTCCCAGAAGTTTTTAATCCACACTAGGCC
TTTTCACTACATCATCTTGCCAGCGTTGCCCTTCACCGTTACTTATCTTCAAGCAAAAGGAACTCCCTATTTCGCTCCAC
ACAGCCTCCATCCGTCAATACGGTATGTCTGAGGATTGGGACTCTGTCACCCGTATCGGAAGTAAAGTCCGTGGTGGAGG
AGGCGGCGGTCTACGCGAGACAGTTGTCAGAGGACGATCTGCATTGAACGCTGCTGCCCGGTCCGGTGCGATCATCGGAA
CAGAGAAGAAGTATACCACTGGGAATACTGCATCCAAACCTCATGTAGAGGGACAACACCTTACGAAAGTCGACCGAAGC
GATGATATTATCCCGCTTCAGGCCGTCGGTGATGAGGTCGGCAAGGCCATCCAGCGCCGCCGCAACGAAGAAGGCTACAA
GATGACACAGAAGGAGCTCGCTGCGAAATGCAACACGACAGCCGCTGTCATAGCCGACTTGGAGCAGAACAAGAAGGGGG
CGGATAAAAAAGTACTACCCAAAATTGAGAACGTGCTTAATATTAAGCTCACCGGGCGTGATATTGGGAAAGAGAAGTTT
CCGAAGAAGAAGAAATGAGGGATTACTGGAGGGTGAGGCTCTGGATCCAATTACAACTGTCTAAGATGGCACATGGTGTG
TGTGAAGGAAATTATTGTTTTTCTTTTTTCTTTTTCTTTTTTGAGATTTCTCGTTTGCAAAGAAAATAAGTTTATGGAGG
TTTTCTTTCCGGTCTTGGCCGTTCTCTTTGACTTGCAATGATGATATATACCATGAAGCGGGGGTTGGATTTCGGGGAAG
TTAGAAGAATGGGAAGAGTGAATACATTTTCAACGATGGTTATACATCCATATTGCCCGTTTCAAACGGTATTCTTTGCT
ATTTGAACTTTATCCATTTTAGAGGGCGCTTATTGATCTTTCTATATATGATTACTAATCAAAAGAAAACAGAAGCGATA
GGACACAAGAGGTATATAACGGTAAAACCAAAGTGATATGAATCTTCAGGAGCATCATAGGCTGAGATCTCCCTGGGGTA
CAAAGCACGATTCTCACAGCTGCCGCTTGCTTGCTAAATTCATAAGGAAAACATATCTGCCACTCCTGTTAAATCCGGGC
CATTATTGATATCGACCTTCCCTCCTTCTTGTCCTTCCATTTCCGTCGTGTAACGTTCCTGGAGTGCAGATTTAGGCTTC
CTTCGAACAGGCGGGGGGCCAGCAATGCGCCCCTGTTCGCTAATGCTTACACCCCGCAAGCCCTCTAATAAACCGAGGAC
TAGAACCTTTTGCTGGCGACTAGACCGTGACTCCCGGAGCCCGGCATATGTAGCCGCGACCTTGCTTTTTGACATATCAG
GTAGGCTTTCTATGATCTTTGTCGGCGTGTCGCTGGTAGCCCCATATACTATCCAAATTGAAGCAATAAGCTGCGCGAGT
TCCTTTTGCATGTCAACAAAATAGGGCTCGTGGACGGATGTGATACATGCTTTTAGGATATCTGTACTGATGAACTCGCG
GATACTCTTCGCGGTGGGATCATCGATTTCGAGAATGAATACGTCGAGAATAGATCGGATGACACGAGTTATGATGGCAC
AACAACGGGTGTCCTTCATGCGGATCGCATGTGTGCAGAAGAGAATTACCGGTTCGAGAATTTGGGGGGATGAAAGAATG
AAGCGGCGTATGGAGTCGCCGGGGGAAGGTTGGTTCGCAGTGCCATTTTGTTTACTTGGGTCGGTAGCCTTTTCCGGATC
TATTTTTCTTTCGTGAGAAGTGTTAGAGCATAAAATCGAAATCGAAAGGGATCAGGAAGAGACTGACCTCCCCGCTGTGG
GTCAAGAAGGCTCGCCACCATGATGACCACGGACCTTTCGATGCTCTATCATGTCCCACTCCGCAGTAATCTTCTTGTCG
ATTTGAATGAATAGAGCAGATAAGATTGGAGGCAAGAAATGGCGTCGATATCTTGCGGGGCAATCGTCAACGATACAGCG
GGAAACATTGAGCAGCACAGACAGCTGATGGCAGGACAGTGATGTTGCATCTTTAAATAATGCTTGAGACAAGGGAACAG
GGAGTTCTTCAAAGGAGTAGAAGTGCTCCCGGAGTCTACTCATGCTGTAAAGAATGGAATAGCAAGCTTCTCGTACAGCT
CTCACTTTCCCTCGAACAGAGGATGAAAATCCCTCGAGTGTGGATTTCGACGTAGTTATGCGCGCATAGAAATCTTCTTT
GCTGCCACTTGAGATACCAGCTTGCCAAAACCGATCTGTGAGGATCCGTCCAACAAGTGGGGCCATATCTTGTGGTAGTC
CAGGACAATTTTCTGAATTGTGAAAGGCATGTGCATGCTTACAGCTGGTTAGCTTTATGTTCATAGATTGGAAGGATTAC
GTTGCGAACCTCAAAAGCTGGAGCAATGTCGGGAGAATAAGGGGGATTGAGTCGCGCCATAAATCGCACGCAATTAAGTA
TGCTGGGTCGGTGGTTTGTAGCTTTTCTGTGGATACCGATAGCATTGTTTTCGTCATTCGCAGCGGGAGTTGCTGGAATT
TTGATGTCATGTGGGCTTGTATTTTCCTCCCCTCCTCATCCAAAGGTATCATGGACCAGTCTTCCACTTTCTGGGCTTGG
ACACGCTGTAGATATGGCCAAATTTGGTCTAATCCAAGCAGCTGACAGAACCCCCCGAAGGATGCTGAAATTTGCCTGAA
CTCCCCGCTACTCCATGATTGTATAATGGGTTCAATAAACAATCGTAGTCGAGACTGCCGTAGAGTAGGGTCCACCTGCG
GCGCCCGTTGCATAATGATGAGAAGGATCGAAGCAAGCTCCATTTGGGGCTTGTCTTCCGCGCTGGACATCGAAACAATC
TCCTGAATTTTTTGTTCTAGAACATCATAAAACGTCGAAAAATAATCGGTGTAGCGTATGGTCAACCGCCGTACTTCGTA
TGTAGCCGTATTGTGGAGTTCCTTCACAGCTTCAGAGTAGGCAGGATATTCTGGA

>ucsf_hc.01_1.H143.00205
CACGCATTGAGCCCTTTGTTTCTAACCTGGATTAATTAACATTCTCCAAGCCGCAATTTCCAGGGAACATTCTCACTCCT
TCTCCGCATATCATTGATAGGGATGGCTGGAGTTGCATATGCATTACTGTCGCGCTTATGAGTATCCTTTGGGACGGGCG
TTGGCTGGAATGAAAAATATAGACGCCCACATACGCTATTTCAGCAAAACTATTGAACAGGACCTCCAAAAAAAAAGTCG
AGATAACAAGGGGGGTGGAACACCGTGAAATGAGCAGGAAATACGTGTTTCATATAGCTTATCAAGAAATGAAACCCTAT
TGCTGAGACGCTCATGTCCCAGTGGCAGGATATGAGCTTTATATGGATGCGTTTATTCCGTACGTTGCCTAGATCACGAT
ATGCTATAAGCAAGTGGAATTTAATATCCATCGGGCGAACCAACTTCTCCATGATATGTTCAAGTTCTTATCTTCTCCAG
TTCAAGTCATTATTTACCTCCTGACTGAGGCGGGAAGAGTCCATGGAGATTCAGCTAAGCTTAACCTTAAATCTATTTAA
CCCAAGACCTCTCTCTGCAGATAGAAACACGGACGCCCAATAACCGGCTAGATATGAAAATTATCCCTAGCTAGTTGAGG
CCTTCTATCTGACTTTTGAGTCCTTGATCCATTCCTTTGATCTATCCCTTATGCTTATTATCACTCCTGTTGTTAGCGGG
CTCCTTGAACCTTGAATCTTCCTCAGAACTATTCAGATTCCAAGGTCCCTAATTGTCAAGGGACATCAAATCGGCAACCG
TTAAGAAGCAATTAATGAGGCCTCTCTTGGAGACCTTTGTATAGATTTTTCCTTGAAATTCAAGGTGGCTGTTTTCCTTT
TCTCTTCAATTGGTGTAGCAGTTTGACAAAGAATCCTCGACAGGGCTAAAATTTGGCGCTTGAAAACCAATCTGTATTCT
GGAATATCAAAAGTGGTCTATGGGAGTCGTCGGGACTTGATGCTGTGTGCACAACAATCATTGTTTTGCCATTTGTTGAC
AACTCAACTTCACACAAAGCAGGCATTTACTTGCTTTGAAGAGCCCGCGCAACATACCT

>ucsf_hc.01_1.H143.00206
GATACACCATGCCAGGAACGTCAGGACTGATGGTCAATGGAATAGTGAAAACAGTCATCAAGGTTCTATTTAAATATCCT
TTTATGCCCTCTATCTAGGTATGTTGCGCGGGCTCTTCAAAGCAAGTAAATGCCTGCTTTGTGTGAAGTTGAGTTGTCAA
CAAATGGCAAAACAATGATTGTTGTGCACACAGCATCAAGTCCCGACGACTCCCATAGACCACTTTTGATATTCCAGAAT
ACAGATTGGTTTTCAAGCGCCAAATTTTAGCCCTGTCGAGGATTCTTTGTCAAACTGCTACACCAATTGAAGAGAAAAGG
AAAACAGCCACCTTGAATTTCAAGGAAAAATCTATACAAAGGTCTCCAAGAGAGGCCTCATTAATTGCTTCTTAACGGTT
GCCGATTTGATGTCCCTTGACAATTAGGGACCTTGGAATCTGAATAGTTCTGAGGAAGATTCAAGGTTCAAGGAGCCCGC
TAACAACAGGAGTGATAATAAGCATAAGGG

>ucsf_hc.01_1.H143.00207
CATCTGCAGCGTGGCGGGTGGTTGTCCTTTTCATTATTCTCGTTATTGTTACCTTATTAGAAGCAAAGCAACAAGAATCC
CTGTTTGGGTGCAACCCAAGTCGTCTTGAGCCACACCTCTTCCAGCCATAGCTTACGCTATCCAAACCATCCAAAACTCA
CTTCCTGACATCCTCCATCCTTTGTTTTCCAACAACACTCCACCCCTTCATCGCGGTCGTCCCCTCCTCTCGTCCTCCGC
ATCGAGAGCGTCCATCTTCAACCCGTTCCCGTTGATTCCGGACTGGTTGCTCGTAAACACCCACACATTCGTTCACCTTA
CTTGCCAACTATGGCTCCCAGAACTCAGCCCGTTGTCGCCCAAGGCACTCGGTCATTACGAACCATCAGTTCCGAACTGG
AATTCCTCGTTGATATAGATGCCATTACGCAAGCACAACGCTCTGCCATCCTCGCACAACTCCCAAGCGAGGCGCAACTC
CAGGCCTCAATCCAGCAGTCCGCAGCAGATACACCACCGCCGGCAAATCAATTGTCCAACATGCGATTGAATGAGAAGGG
CCATGAGCCGCATTCCTACAACGACCCCATTCCACCCCCCGCATACGCCTCCGGTCCGCCGGTCCTATCCATTGCATCTG
CCCTTTACGCTTACACTCCTACTGATGCTGGGGATTTGGCTTTGCAGCCCCAGGATAGAATCCAGGTTCTAGAGCACATG
AATAATGACTGGTGGCGAGGCCGGAACGAACGCACACGCCTCGAAGGAATTTTCCCGCGAACCTATGTCAGTGTGATCGA
GGAGAAATCAACAATTCATTCACCGCAGCCAGTCAGCAGTTATGGCAACCTTCCTCTTGAGATTTCTCATTCAGGGTCCT
CTGGATCACACAAACCCAGCAAGTTCGAAGAGAATGGGAAGAAATTCGGAAAGAAAATGGGCAATGCCGCAATCTTCGGT
GCTGGTGCGACTGTTGGCTCCAAAATTGTCAACGGCATTTTTTAAGCTGATGCCATCGTCAACTATTCGAGATCTGTTTC
TTTTGTTTTTGGGCTCTGTTAGGTTGGATGAATACTTGGGATTTAACGCATGGAATACCGGCGTTGGTGGCTCCTTTTTT
ATTTTAACTCGAGATTATATTCGTCCCAGCAAGATCAAGGCACGAAAATGCTACAGCAAGCCCAGGGTCATGTATCGACT
CGTCTCTCACCTCCGACTTGCGACGTTGGTCTTTTATATTGGGATACTACTATTAGCGGTCGCTAGATCGACGGCATCAC
TCACATCTCGCTACCACATCTGTACGCTTCATAAGGTACAAGGTATATCGACTCTGCGCAGGGATCCGCACATTTTTCCA
CTCTACGTGAATGTCCGTGTCGATCTATTCACAGCGGTGATCGATCTCACGATACAGACTATGGAATTGAGTAAATATGC
CAGTCTGCCGCCCGCCACTTTCGAACAAATCGATGATTCGCGCAATCCTGCGGCAGCCCTAGTAACAGGCTCCCAATTTT
GGGTAAAATCTCTTTCTGCTGCTTTCCTTGTTTAACCTGCCACTTTCCTTTCCTCAAATCTCAACCCTAAGATTTTCTTT
TTCTTTTTCCTCCTTTGTTTCGTGCTAATAATGACGTCGCCATTTTGTGTCGATTTTTCCCTGGATCCTTGTCCAATTAC
CTGTATTGCTGCTGTATTTCTTTTTTTTTTTATTTCTTCTTTACCTCCTCGGTCTGTTGTCCTTCCCCCTTCAAATTGGT
AATGCAAAGCCACATGGAGCGGTTGGTATATTTCCTTCACCCCTTTCGTGGTTTATCAGTTTGTTGGAGAATAGATCGGC
TTTTTTAGTTTCTTTTTGTCCAAAACAAACCTACCCTGGAAAGAATATACTCTGATTGCCTTTTGTGCTGGTCGGGTATG
CGGAATTTGGGCCAATGGACTTTTTACTTGCTGTTACTGAGGTAGCGTGCGCATTCTTGTTGCTGCCCCGCCCTTTCCCC
TCCCCCCCTTTTTTTTCTACCTCTTTTCCGCTCGTGCTTTTCCTTTTTTTTAACCATAAGGAGTTTAATGAAACAGCTGG
AGTAATGGTTGTTGATACTCTATCTTACGAATTCTAACTTTTTTTTTGGCCATA

>ucsf_hc.01_1.H143.00208
TCTTTTTTCTTTCTTTCTTTCTTTTTAAATATTGTGGCTTGACAACAACCAGGGCATTGCGATTAAAAGGTTTTCTACAC
AACTCAACCTCGTATTCAGCGTCAGCTACCCCACAGGAACCAGAAGGTGAAGCGAAGGGCTGGAAGCGATATCTCGGGAG
GGAACCAACACCCCCCTACACCTTGCTACTTTTATGGAGTAAGTTGCTCCAGAACGCGGACACGCAGTGGCGACGGAGAC
TAGTATTCAAGGCAGAAGTGGGGAAGAAAAAGAAATACTAACTTGCGTACGATCGGTAGGGGAGAGAAAACGTGGTTGTT
GCGATGTTGCCCAAACACAAGCTTCATAAAACCCCCATACCAGCCATGTGCCTAGACCCTTCAGTGCCTTTTATTGATGA
GGTCAAATGGGTGAAGAAGCTCTTACGCCTTGAACGAGTATATCACCATGCGTAGGTTCCTAGCTTTTTCCGTCCCGCCT
TCACTTTGGGAGCTTGACCGCCAATATCGGCGTAGAGATGTCAATTTGTCACAGTGTGCCAGCCGCCCTGCATGCTGGAC
CAATTTTTAGCACGGTTTACGCAGGTGCGAATGTCTATCATGCACTTAGCGCCCATTCGTTCGAGTTATATTTAAACCTC
TCTAAACTGATGGATGAAAGCCCTTAACCAATCACAAGTTCCAGTGTACCCAGCTTCCAGAGGACTTGCCGTGTCAAAAT
ATCTTCCTTAATCTGCTAGTCTTCATTGTCAGAATTCAAATGCTACGTTAGTGCAATACTTCTCGTTCTCGGATCGACAA
AGCTCCCAGCATCGCCGCTGTGCATGGCGAGCTTTTGGCCTTTTCCAGTATAGCCTTTTAGGAAATTTAAATTGATCCTT
TCCCCTGTTCGCGAACA

>ucsf_hc.01_1.H143.00209
TTTGATTTTATATGTCATACCGGCGTTATTTATTACTATAGTATTGTTTCTCGAAGTAATTGTATTTGCTATCCTTTACC
CCGCTTCACCCAGCAGCTTGAACTGAGCATACTCGAGAATGGCACACCAACCCCAAGGGCAGCCTCCCCACGGAGGATAC
TATCCCCCCCTGAACCAGCCACAAGTCGCATATCCTCCCCCCCCCGGTCAGGGCGGTTATCCTCCCCCGCCCCAGAACTA
CAACTATCCAGCCCCAGGAGGCCAAACTAGCCCATCATTTCCTCCCCCTCCCGCTGGTGGTCAAACCTCTCCACCGCCTC
CACCTCAAGCTTCACCTCTTCCTGAAAAATCGCCCCTTGGACCTGGTGGAGCTCCACCCCCGAGTCAATTTATTGGCGTG
CAGTCTACATCCGCGGATGATGTTGGCACATTCAATGGTGGTAGCTATCGGATTAGTCACCGGGACTCGAATACCATATT
GACCATCCAGTTGGCTATGGGATGCCCACTGACCGCTAAGCCAGGCGCAATGATTGCCATGTCTCCCACCATGACTCTGA
AAGGATCCATCAAATTTTCGATGAAGAAACTCATTGCTGGTGGAGAGATGTCAAGTTCGACGTATACGGGGCCTGGAGAA
CTTCTCCTCGCTCCGACAATGCTTGGTGATATCAGCGTTTTGCGTCTCAACGGCCATGAGACATGGTCTGTTGGCAAAGA
TGCATTCTTAGCCGCTACCCAGGGCGTTGTCAAGGATTACAAGAATCAGGGTCTAAGTAAAGCANNNNNNNNNNNNNNNN
NNNNNNNNNNNNNNNNNNNNNNNNNNNNNNNNNNNNNNNNNNNNNNNNNNNNNNNNNNNNNNNNNNNNNNNNNNNNNNNN
NNNNGAAAAAGTGAAAGTAGAAAAGAAGATATATATATATATATATTTATACTGATATTTCTCTCTTCGAACTGGCAGCT
TGCGGATGGTGAGAAGTACAACGTCGACAATGGCCACCTCGTCGCCTGGAGCTGCAAGTATGTCATGGAGCGGGTCGCTT
CCGGTGGTCTCATCTCTGGGATGACCTCCGGTGAAGGGCTGGTTTGCAAATTTACTGGTCCTGGAAGCGTATATTTACAG
ACAAGGAACCCGTCTTCGTTTGCAGCCTGGGTTATGGCGAACGGCGCGGCCGGCGGAGGAGCGTAAATCATATATATGGT
TGAAAGAAGGATAATGCTACTGGTTGATCGAACTTTGATATGTGAGATGATATTAATGACCCAGTTTCTAATTTGCGGCA
TGTGTGCGTTTGGTTTCCCTTTTGCGAGCGGGGGAAAAAATAAATAAAAACGTAAAAAACCCTTGATCTGTCTAGCCTTT
TCCTTAATGACCGCGATTCCCCAATTTTTTTTATGTGGTTTTTTATTTTTGGTCCTGATCTGGTTTCCTTCATCTTGCAT
TGCCTTGTTGAAAAAACCCATTGGCTTCTCGTCTCCAATGTGAAATAAATTGATAATGTCGAGGTACACGATGCATGTAG
ATGTACTTTATGCAATATATATAAATATATGTACGCACGG

>ucsf_hc.01_1.H143.00210
GGCCCCAGAGTAAACAACACAACGTCCATTGGATCACATACAGGTCATCGACGAAATGGAACCAGGGTTACATCCATCTC
TTTCATATCCCATTTACGGAGTAAGGTCAGGCAATCGGCCCAGAACCATCAGTCCTTGGAAACCTCGCTCACGAGGTTGA
GCAGAAAGAATCCTTCTTCCCCTCACCTATAACTAAAAGAAAAGAAAGAAAGCGGTTATCGAGATAAATG

>ucsf_hc.01_1.H143.00211
AGCCATCGAACTGGAATTTGAAAGGTTGAAGCTGTTGAAGCGCTCTGCCGTTTAGGAGCTCTTCCGGCAACGAAAATGAT
TTTGCTTCTGTTTACTAAGTCTCAACATACATTATCGAATGTTGAAGCTCATAAATGTTACCATCGGCGATTTTCTGCAG
ACGCCAACGACACGGAATCCGGGATCCATGAGCATCAGCTCCATCATGGGATTTTTGGATAGCTAGTTACGCAGGCATGA
TCTCATAACTAGCTGGCCTTGCAGTAACCCTAGCCCTCAGGCCTGCGCAGAAACCCCGCACATTGCATCATCCAGCAGAA
ACGCGCAGACGCAGT

>ucsf_hc.01_1.H143.00212
AGGCCCTAGTTTAGCAGCATCAGAAAGAACGCTACCACCTAAGACATGCATGGAGTCGCTTCGTTTAGAGGCTGGGGAGC
TGAGGTTTCCTCGACTTCTTGGGGAAATACCCGCCCTGAGAAGGCAGACACGACAGCCATTGAAATAGTGATGCATTCCC
CTGGACAAAATGTAACTTTTTTTTCTTGCTTTGGTTAATTTTTTTTTTTAACCCAGTCACTCGTTTGAAAGCCTCAACAT
CATATCTTCACCCACCCACACTCACACAGAATGCGGTGGACACTACTGCTTCTTGGTGCCTCAGTGGCTTCCGCATCATT
GAAGGAAATTCTTGCTGATCTGAGCCCCAGCCTGCCCTTATCGTCGTTCGGCAAGTTCCATACTATCTCTCTCGAAGATG
CAAAGAAGGGAAAGGATCTCATTGGGAAACTGATCCGTCCTCCTTTGGACCCAAGCCCAAACCCGAAGCTGAGCCCGGAC
CCGAACCCGAGCCCCAAGCTATCTCCGTCTGAGCCTACTGAGCCTACCTTTCAAATACTGGCTGCAGGATGCGTCGGCAG
GACCAATATGCGCACGGAATGGCGCCGCACCTCACATGATGACCGATTGGCATTCTTAAATGCTGTCAAATGCTTGATGA
ACCGCCCACCATCTGGCCGTTTCTCATCTGCCACAAACCGCTACGAGGATTTTGCCCGCCTGCATCAGCAAAAGCTCTCC
GAGATTCACCAAAATGACATGTTCCTTGTCTGGCACCGTTACTTTGTGTGGACTTTCGAGCAGGTTCTCAGGGACGAGTG
CGGCTTTAACAGAAATTACCCTTGGTGGGACGAAACCAAAGACGCTGGTCACTTTGCCCAAGCGCCCGTGTTCACCGGTG
ACTACTTCGGTTCTCTTCCAGGTCCTCGCAACGGACAGGGAGTCTGCATCACGGACGGTGTGTTTGCTGGTATTACTTGC
AATATCGGCCCCGGTCTTTCAAATAGACCCCACTGCCTTTCCCGTGCCGTCAACGAGGCCCAGACAGCCCAATGCAACAA
TGACTTCGTAATTGCTTGCAACCAAAGAACCAACTATGCGGCTATGCACAGCTGTGCGGAGACTGGCCCCCACGGTTACG
GCCATAACGGTATTGGCAGCGTTATGATGGACGTCGCCGGCAGCCCCAGCGACCCAATCTTCTTCATGCACCACGCATTT
ATTGATAGAAATTTCCGCGTCTGGCAGAATGAGGCTCAGGCCCGCTGGACGACCATCAACGGAGTCGACTCCCATGGCAC
ACCACTGACCCTTGACACTGTCATCTCGGTGGCTGGCATCAGACCCGACGTTAGAATTCGCCAAATCCTGGATACCCTTG
GTGGAGCAAGCATTGGCGGAGTACCTTTCTGTTACCGTTACGATTACTAGGGGATATCATAAACTTGCGCGTGGGATGTG
TGTGCGCGGCGAATTTGGCCTCCCTTCTCCTTGCACACTTTTTTTTCCAATCTACCGTTCCACCATGTTTAGTGTGGGAT
TAATGTATTTTCGGATAATTTTTAATTTAATTACATCTCTCAAAGGCCAGAGAAGGGAAGGAGTCTTGAATGAATATATC
TGAAATCTTTGAGACGTATTTTTCGATTCTCAATATGGGAGCATTGGTATCCAGTAAATTTGTTCTTTATTTACATGTTT
CGTTTTGGTCGACGGCGCATCTTTTTTTTTTTGGGCTTGTGTCACCAAAACGATTTTGAACTGTTCCTGGGATTGCAAGG
TGGCTTCAGGGGAAACATGTGTCACACAAGGTTTCTGAATGAAGCAAACTGCCGGTGCATATGTGCCCATTTCAGGCCAT
TTCTCAATGACAAAGTAATACCAAAAATAATTCCAATGTCTTACCAAATCTTATGAAGTTATTGGTCTTATTTAAAACGA
AGG

>ucsf_hc.01_1.H143.00213
CTGGTCTGGGGGTCTTGGCTATCACTTGCTCAAGACATTGGAAGAATGACGTCTACAGTGGCACGACGCCCCCATTCCAC
TGTCTACCAGTCGGAAGGTTCCTGGAGCGAAGAAGGAAACCTGAAGACGATGTTCCACATATCAAGAACTATTGAAGAAT
AGGCCTTCAAAAACAAGGACGACAAGTCATTGGGCACCCGCTGGATCTAGCCATCTGCCAAGTTAACACCATTTCACAAT
TGGTCTAGAAGCGTATCTACGAATTCCAGAGAGGTCGATTCAACTTTTCTGACTCTGCTCGAGGCGGAAATCCAAGGCCG
CACGATCCGATCGAGAACAGCGGGGAATGTACGGACTCCACACATTTAATTATTGCATCAACAACGCTCCTGCGGCTCTA
GATCGGCCTTTGCAGCCAACAATCTGTAACCTCTTGGCCAGCGCATATCTGAATCCCTACGTCGATGACCTTTGGGAATT
TTCGGCAGAAAGGCACGTGGAAGAACATATCCTCGCTTTTGTTCATCCAACAATAGGTTGATGCGTTTGTGCCTATGGTG
GTGTCACGGTTTATCATGAAGGGGCGCGATGTAGGAAGGCATCCAAGATGTAATGCTGACGCGGTTATGGTGATGTGTTA
ATTAATTCCAACGGCAAC

>ucsf_hc.01_1.H143.00214
GCCATTGGGATATACCGCACCGCTAGCCACGTTTGAGCCACCACATCTACTCTGCTTTGGCAACAACAACTTCGCCTCCT
CAATCTCCATCTGGAATGGAGAGTAAGGATGATGTGTGGGCCAGTTTAGAGTTTCCTTCAGGAAACTCCACCGCACAAGA
TCAGCCAGATCTTGGTACTGACGATGGAAATTGCTACAACGAAACAAGGATCCACTTTTCACGCTTTTTGACCTTTCGAA
TTTGTGGTTGGTTCCTGAATACTCGTAAAAGAGTTCCAACGGCGCGACAGGGTATGAGCAACCACGTCTTCCCAATCACC
AGGGTTTAGAACAACATGTTAGATAGAGTCTTCAGCCTCAGCGATCATACCATAATGGATCAAATTGTACGGAGTAGGTA
GCTGGGCATCCAATGTAACTTGATATTTGGGGGC

>ucsf_hc.01_1.H143.00215
CGCTAACCTTGGGTTATACACAGACAATCTTAGCACATGTCGCAAAGTTTGGATCCTGAATACCTCGTAGACTCTGTTGA
ATAGATACGGCCTTATAAAATAGGCATGTACCCGTCCTCTAGGATCGGGAGTCTACCCCTGAACCTGCCGCGACTCTGCT
GAAGCTTCAACTTCCGCTCCGATCCCGACTCGATGCCCATCCACGAACCACACACAGCTGCTTTTGAGACAATTGAACAT
GCACCAAAGCAAGAGGGTCAACCTTCTAAACGATGAAAGAGATACAAAGATACCGCCATTGCAAGAGTTCTTCCTGCTAT
CCTTGATTCCCTCAACCGTCAATCTAACATTATATAAAGTTCAATGTCCTATTCTGTGGCCGATATGGCTTTGGCAGACC
TTTGTATAAACCGTCATTAACAAAAGAATGGAAGTACTTTTTTCTTCTTCTTACTTAACCTTTCATCGATACTGAGTCTC
CGGTGCAAACACACCAGTGCCTGTATTTCGTTGCGACTTCTTCATAGTTCGGAAAAGCCGGCGGACAGCAGCTTCTTGTT
ATTGGCCCAAGCAGGCCCTCAACAAGTAAGATGCAATAATTGCTATCCTGGCAAGAATAAGCCCTTGCATGTTTCAATTT
TTTCCCGAATGACGGCCGAAAGACTGAGTTCCGTCGGATTCCGGCCGTATGATGTCAGGCAGATCTGGGACATATTTTAC
GGGACTTCACCACTACCACAGGCGAACGACGGGGTTCAGCAGCACCGGTTGGCGAATACGATGATATTGAGACATGCCGT
CGTCAATAATGACTTCAGCGTACTCCTTGTCACATACCTTGTTGGGGGGAAGGGGTTGAAATGTTTTTGCATTCGTGGTA
GATGTAATTACTTGGAGGATTGGAGTGCAATTGCGAGTATTTATCTTCGTGTGCAACGACCGCCATCCATGTGCTTTCGA
CTCCAGAGGAGTGATAAGTGTGCTTCACGAGCCGATATCATGGTTAACATAGCCAACTACCACAATCTATATTGCAATGT
ACTGATAAGGACACGAGGTGCCAATTTCTTTGATTCCTATTTTTTATTTTGGTCACTATGGCGTTGGGAAGAAAGCGCCC
CCAAATATCAAGTTACATTGGATGCCCAGCTACCTACTCCGTACAATTTGATCCATTATGGTATGATCGCTGAGGCTGAA
GACTCTATCTAACATGTTGTTCTAAACCCTGG

>ucsf_hc.01_1.H143.00216
GAACCTTCAACATCCAAGGCTTTTCTCGATATCTCAACTCATTTCCGTTGTCTCTGCGACACCTGAGTATATTATTTACG
CTCCAGAACTGTGTTGCGGGCTTTCTAGGACAATAGTCATGGCTGATGCGGACGCTCCCCTTGTCGAAAAAAAGCACAGA
AAATCCGTTGCGTTCAGCGAGGGAACAACAATCATGGATGCGAACGGAGCAATCTCTGAGGCTAGCCATTCCGATGACAA
AACTACTGCTGAAAGGCATTCTGCTACCTCGCTCGACAAGGAAGTGGACGAAGTAACCGAGCTTTTCAAGGGTCTTTCGA
AAAAGAAAAAGACAAAGAAGACGAAAGATTCAGATGCCGAACCTAACGCGGACGGCGAGTTTGACCCCTCGATGATGAAG
AAGAAAAAGAAGAGCAGCAAAAAGGCAGCCGACGGTGACTTCGAAGCCAAACTCGCGGAGGCAGGGCTGGCCAGTGAAGA
AACCGCGCCAGAGGAGAAACCGTCGACGGAGGAGATTGTCAGCGACATCGAAAACGGCAGAGGTATCTGGGCCCACAACG
CTACACAGCCTATTCCATATAACCTGCTCGTCACTCGATTCTTCACGTTGATTCACAGCCATCACCCCGATATCCTCTCA
AGCGGTTCCAAGTCATACAAAATCCCTCCACCGCAGTGTCTGCGTGAAGGTAACCGGAGAACTATCTTTGCCAATATCAC
CGATATCTGNNNNNNNNNNNNNNNNNNNNNNNNNNNNNNNNNNNNNNNNNNNNNNNNNNNNNNNNNNNNNNNNNNNNNNN
NNNNNNNNNNNNNNNNNNNNNNNNNNNNNGGAGATTGGTTTATCAAAGGGTCCGATTCCAGCAAGAAAACCAAATTGAAA
AACGTTCTGCGAAAGATACATCGTCGAATACGTCACTTGCAAAACGTGTCGCAGTCCCAGACACGGAGCTCAAACAAGGG
AGAGAACCGTCTTTATTTTCGTTACATGCAATTCCTGCGGTAGTCGACGCTTCAGTCACTGCGATCAAAAACTGGCTTCC
GCGGCCAGGTTGGAAGACGGAAGAAGCAACAGGGCTAAAAATGCATACTTCTTTCGGCGTCCAGATTCATGGTTCACTAT
GACCTGTTCTTTTTGTTATACATCCTATGCAATGCGCTCTCATGATTTGACCGAGTTTATTTTCATCCACCCCGATATTA
CTTCGTTTAACGATTTTCTGTTGTCTATCCCTTGTTCGTTTCTTGATGGGGAAGAAAAGAACATGCCTCTCCGTGTCCTT
TTTCAACCTTCTTCGTTTCATAATTTTACCTCGCAAAAGCAACAATCCCATGAATTGCCGTCGTGATCACCAAAATGCTT
TTTGGCAACTCACTTTCAATTAATTTCCTCCCTATTCTCTTCGTTTCTCGCAACTCAAGCTTTATGTTTTCTCCCTCCAT
AATGAACATGTATGTGCCTTTAGAAATTGGGCTACGTTAGAAAGGGAACACAAATATGGTAAGGGAGATGAAGATATATG
TGGGCGAAAATTGACAGAAAGAAAATGGATTTAGATTGAGTAAAATTCGAAGGAAAATACGACTGATATACTTCAAAAAA
CATCCCCACGCGGTTCAATAACACAGTGGTTACATGAACAGCTAGCACACGAAGTGTCAGAGGATGATGAACTCGGTTGA
GGCGGATGGAAGGCGAAGACAACTGGTTTATCCATGCGAAAAGAAGGG

>ucsf_hc.01_1.H143.00217
TGAAATCCAGGGCATTGCAAATTGACACTTGTTTGCAAACCTTGCCTCAGCGTCTGAGTGGCCGATGCGCCTGTCGATAT
AGCTGCGGTGCAATACTGCGCCCTCTCTCTCCCATAGCTGTAATCCACCCTGTTTCGCAGTCGATTCCATCCCCTGGTTT
ATCTCTGAGATTCTGATCACTCGCCAATACCTCCACCATGTCATCGTCACCTCTGCAATCTTCCAATTTCGGCTCCTCAT
TTTCTCCCTCCGCTTCATCCGCATCCTATATGTTAGCCACGGGACTCAATTCACTCTCGGATCAAGATGAAGTCGAGTCC
TTGCCCTCAGTTTCCGCGTCCGATTCTTCCCTCGAGGGAGACTTCAGCGATGGGGACGAGGAGTCAGATGCAGAGAGAGA
GTGGAAAGAAAGTATACAACAGCTGGAGTTGCTTTTAACTATGGTGATCATACCATTTGTTGGCAAATATCTAGGAAGAA
AGTGTGCGTACTGGGGATGGGCAAAAATGATGGAATGGAAATACCCTGTGGAAATTGTTGTGCAGAATAAGACTGTTGCT
CGGAGTGCTGGAGTTACTAAAGCTGCGGCTCCCTTGTGACACCATTGAAATATAATATGCATTAAATATTAATATGTGAT
AGACGCCATAGATTCTCATACAAAATGTCCAATTTGAATATTATATCCAGGTTGCCCATGGTTATCTGGGGAAGAGAACT
GACACCTTGCCTGATTTCAGATGATGAGTCCCTTGAAATGTTGAACGACAAAATTGAACATATAAAGTATAAATTTAAAA
ATAAGGCGTCTGGAACAGATCTCGGCGCCGGCGCCCAAATTGAAACCTTTCCTAGATACTCACGCCTAAAGCCCCAATCA
CTGCGAGTTCAGGGATATACAATTTCCTTCCAATAACGAGGAGAAATGATTATTCCTTATATGCTTGGTAGATTGCTCTC
CGCCATGAGCTTCGATTCAGGTCGCCCTGTTTGTGGCCCACTATATTGGAAATCCGTTAGAAGCTGTGCCGAGGATGGTT
CGTTGATCCTTAGAAAGGCGTTTCCAAAGGGTGACATACGACCATTTCCGGTATTTTTTTTTTTTTATATCCCTCTTGAG
AAAGAAGAAAACCCATTGGACAACCTGATTGCACCATGCACTATTTAGTTGTGATTCTACCGGAATTGGCTCCCATCCTT
GCTATGGCAAATGTCGCATGGTTAAGACTTAATTGTGCTGCGGCACCAATTTCCTGTTGTGCCACTGGAGTAGATGCGGT
AATGGACATGTTGCCGGTCGTCGGATAGAAGCCATGGAAGTAACCTGGAAATGTCGGGACTGGCTTTATGAACACCTGGG
GCGAGTCTATTATGCTGTTAACCCAAGTCATTCTGCATGTGCGCGCTGGAAGGAACCACCCTGTTGCGGGATATCGAAAT
GACATACTTGTGGCGTGCTGTGTTGAGAGTGGAGCGCCCCGTTGGTGATGATTCGGGCTGCACTAAATAGAAATCCAACG
TAGTTAGCCATGATGCCAGGCACTTTGGGTAGACGGTTGAGAACATACACGGCGATGTTTTCTACGACAACCCTCACAAG
CACCACCAAGTTTCCGGATTTGGGCAGTTTCACGCTTCTCTTCCGCCGTTCTCCGTCTTCTTTTTGTCCCCATGGCTTCA
GGTTCTCCAGATGCTGTATCGAATTTTTGAGCTATAAATGGCCATTTCGCTTCCTTCGGCCGGTTTTCTTTTTTTGATGA
TGCTGAACGAAAAGACCTCGAAGCGATATTATGCCTAGTTCCTTTCCCCTTCGATGCCTTTTTCGATGTACCTTCGAGTT
TCAAGTTCACAGTGGATGGTGCGTTTCCAACCCGTTGACCTGTACAACTGTCGCCGTCTTCTGGCGCCGTTTGCGGATGG
GCTACTTTAGTGGCTTGTCCAATCGATGTGGAATGCTTGTCTATATTAATCCCATCAGGGCAAGGATATGAGTCCGATGG
CTCTTGAGGAAACCAGCCATTAAATATGTCTGTGTTATTGGCCGATCCAATTCTCGAAGCTTGGAAAGGTTGGCAATGGT
AATGAGGTATCTGAAACCCGCTCTCTAACAGAGAGTCTTCTAGGTCCATCCCTGGATTCGGGTTTTGTGGATATCCTACA
TTCCGGCTGAACGCCTCCCCGAGCTGTGAATCACAATAAGGATTCTGAAGACCTCCGTATTGAAAACCAGACGGAGGTAA
ATTTCCATATATATCATAACCGGGTGGCATTAGTGCCATCAAATGGGAGGATCGATCACTTGTTGGCATAGATTCTTGCC
CAAAGTTGGATCTGCTTGTATTCAAAATCTGGGATTCGTCAGACTGGAGGGGATCCAAATTCGAGGTACGATATCGATTA
TACGGCAATGTTCGCTGGGCCGATCCATTTCCAATATAGTCCGGGAAATTGGCAATTGATGGGTGTCCGATGGACATTTT
TTCTGTTGTACGTATGGGGAGAAATTGAATCTCCCCTTTCCACGAGCGATTCCAATGGTTGGATGAGACAGATTAGCAAA
AATCAGAAGCGATGTGGAATTGTTTGCTATAGTTCGGCCGTCTCTGTCCCGGATTGTCGACATTAAATTTGCTCAAGAGG
GGTTAAATTCATGCAATGGAAAAAAACGATTCCGGCTCCATATGGTGCGATATTAGCAGTTCAGCGTCCAAATCCAAGTT
GACTCCTTTTAGGATCACGTGTGGCCCTTTATCAAGTTCTTGCAGGTTGTGATAGTATCTCGTGAAGATAATGTCGTCAA
AGACCGGAGCCGGGTGGGCGGGCGAATGGAAATTGAGTTGAGAAAGATGACGTTTGACTAAGGGACGTGCAGGAAATTTT
GCTTCTGCTGGAGCGGGTTAATCTCGATAGCAGAGCACGCTTGTGAAAAAACCGAATCATGATTTCCCTTGGCCTGGAGC
GATATTTATTATTATGGAGTGGGATTAATCCCGGGAACTACTCAGTGAAGGGTGTACTGTGGTCGGCTAACGGTGCGGAA
ATCGCTTGTGGGTGCGCAGTTGCGGAATGGGCTTGGCAATAGGGAGGGTTCATTGGATTGGGCTTCACTGAGTTTGCGCC
CAATTGTTGGATCGAGCGGAGCCAGACTGGCCAGTATATCTCTAGCACGAGGCATCGCGTACATACACGGGGTGGAATGA
ACCAGAAAATCCAGGCTACACCGCTGTTGGAATCATGATTGCGGAGTCACTTCGTCCTCGCGCTTCATCGGTGCGTTTAA
TGTAGTGGAAGAGCGTTAGCGAATCAATTTCCAAACTCTAACCTAAGCTGAGGGCAGCAGAAAGCAGAGGAAACGCTATC
TTCAGGGACAGAATGGGACCATCTGATGAAGCTCGTTAGTCCATGTTTTTGATTGTAAATGGAGCAAGCACCAATCATCA
AAACCCGGAGGGCGTAACAGCGAGAGACTTCCCGCGATTAAATCGAGTGTTTGAGCCGCTTCAGTGGGGTCATTCTCAGC
GCCCATGGCCGCTGGACTCATGTAAGGGAAGCAGGGATGGAGGCAGCCAATACGCGGTGCTTGGTTGAGCATTGTCAGGC
GTATGTATGTGTATCGGCCCAAGGCTACTTACTCTCTGGTGCTTTTCTGCCTTCCTGGGAATGTTCAGCTAGACTTCTCT
CAAAATAAGCCTCTATCACCTCTCGTGAGGCGGATAAATGAATCGTCCCATAAACTCCAGCCTGTTTGCTCCCTAGACGC
CCTTGCTGTGAAAAGCTGTCCGCTGTTGGAATGAGCGAGTTAACCGCACGGCTCAATAATCCTAGAAAGCCAAACCTTTT
CTCGCGTGACTATCACTCTCCATAACCTTGGAAATCATGAGACCCCCGGCATCCCCATCGCAAGCGATTCTCGGCGCTTA
CTCTGCGTCTTTGAGCCGCTCGGCCCAGCGCAGCAGCTAAGCGGTTTTTGCGTCCTGACAATCATCGCCATTTCTCCCAG
GTGGCCATCAATTCTTGGAGCCAACAAAACATAATCGGAATTCTTTGTACGCCTCAAGTCCATGTTTGGAAAAGTGACGT
GTCAGGTGGCAGAAGACCTTCCTAGCGGAAAGCTCATCAAATATCGACTTGATAAACATCGTTGCATGTGACTTGGTGTA
TCCATTGATGGTTGAGATTGAGGCTAGAGTGTATCGTATAGCACCGCTTGCATTCATCCAGAAAGAAAGCCTACTGAGAA
GTTCACCTTGAGGCGAGGGGAGGAGGCAAACAACATAAGTTCTCGTTAAAAGATAAATTCAACTTTTGTGTACACCAGCT
ACTCGCAGCTAAATCTGCTGTATTCTGTCAGAGATTCTCACATGGTTATCTTCATATTGCCCTCGCCCAAACTTTGGACG
TACCCCTTCGTTTACACAGGTCAAGTACAGGTGAAAATAGCACGACAATTCGGTTTGCTCATCAAGCCATACAGAGCACA
CGACGCTTTTGTTTCGGTTATTTAGCTAAAATTCGCGCTATTCTGTCCTGCTAGGTGAATGCCGGGGCTTATCATCTGTG
CAACGGAGTTCACCCAAAGGCAATTTAGCCCAAGCTACCAATTGCCTTTTACATTTCATTGGTGAGCTGCCAGAAGCAAG
ATATACAGTACGTTGCACAACTTCCTGCCTTGGATTTAATTTACGCCTGAACTTTGGTCACTCAAGGTGCTGACGGTTGT
ATTTCACGTGATGTAAACAACCCTAATTCCTTCTCGAAGATCAGGAGCGAGCAGATGGGTTGGTGGGAACGGGACATGTT
TTTGCAAATTGTCAGTGCTATAGCTGTGTCACTTACTAAATGAGAGTAGCATCAAGATTCCTTTTTTGAGGCGCAGCAGG
AGAGGCACCATTCGAATCAACCGGTGGGTTGTCACAAAGGAAAGAGTTCTACACTTCTCTGGGTTTGGTGACATGTAATC
TCATCCCTGCTGGCTGTCAACTTCAACCAGCATAACAGTAAAGCCTGGCTGAACGGAGCTCAGCATCCCACAGTTCAATA
CGCTTTATTAGCCATTCAGCTAAGACTCAATGCAACTAGCGGCAAAAGAAAAAAAGCTACTGGTACCAGCACCGGAAAGG
GTGGGGCTGAAGGAACCGGAAGTAATATTTTGATGATGATCTTTTCGGGCGGAAGAAATGCATCCAACACTTCCAAAACA
ACGACACAACAGCCAATAAAACCCAGAAACTCAGTCATCGGAGGCGGTTTAGCTTTGGTACTCATATTACGATTCAGGCT
GTGTTCTTCGCCGAACTCTCCTTTTTATCCGGGAAATTTATCGAGAGCTTACAACGCTGATGTCCGGCTGGCCCATCGCT
GCAGAGCGTCAAACTACCTTCAATATTTTGGTGGACTAACGTTTTTGGCTGCAGGCAGTGTCCTCCATCCCTTATTTTCA
CGAAACAGAGAAAAACCGATGATTCTGTGATGGACCCATAATACATCCCTGGCCAAGATCTGTCAAAGATCACTCCAATT
TCCAGACATAGTTGCGAGCTTGGGATGCCGAAATATTTCGTACTGTCTTTTCCTGTGACGGTTGAGAGCGCCAAAGGCGA
TATCACTCCCGACCCTTAAATTACTACACTTGCTGTCGCCCTAAACCAGAATAATAATGCTTTCCCAAGTTTAGCCCCAC
CGCTTCCAAAGCAAATATTGTCGCTCCGTCGTGAGGCAGTCTAAAAAATTCCCCGGGTTTGCGAAAAGCTAGCGCGCCCC
GCCCGAGATATACTTCTGACGAGATTTCTCCATATGTTCTTCTGCTTCTCGGAGAGAAAAAATCATTGGCAAAATCTGAG
CTCAAACTTGGCTTGGACTTCAAATAAGTTTACAACCAATTGTGTCAAGAAGGTAGATTTTTACAAGGTTATAACTATCA
TAGTGATGGCATAGGTTGAAGAGCAACTTTATGCCTGCATTATATTTTTAAGAGGGAGAGAGAGAAATGTCGCATTCGAA
ATGCCTCGAGCAACTAAATTAAACACACACCATCATTTGTGGCAGGAAGAAAGAAAGAAGCCGAATGAAAATTGACACAG
GATCGGTAACTAGATTATGTGGTATTGATGAGCTTGATTGTGTGGCGCAGTCGATGCGTCGTAGGTGAAGTGTGGCACAG
ATGATCAGCTTGTACTTCGCTCTCTTCTCCTTTCTCTCGTTTGTTGGTCTTAGGAATTACTTGTTATCTGGAGCCTCGAT
[truncated: 23,510,873 more chars]
