# Supplementary material for: Genome-Wide Reprogramming of Transcript Architecture by Temperature Specifies the Developmental States of the Human Pathogen Histoplasma
Source: PLoS Genet. 2015 Jul 15;11(7):e1005395. doi: 10.1371/journal.pgen.1005395 (PMC4503680; doi:10.1371/journal.pgen.1005395)
Supplement: S13 Data — Each row corresponds to an assembled transcript orthogroup, containing at most one transcript from each of the four strains. The columns are as follows: G217B gene name: Short gene name from Inglis et al. [12] for the predicted gene(s) with additional annotations added in this work, pipe delimited. G217B Annotation: Gene annotation from Inglis et al. [12] for the predicted gene(s) with additional annotations added in this work, pipe delimited. [G217B, G186AR, H88, H143] transcript: (4 columns) assembled transcript name, corresponding to S1–S4 Data files. [G217B, G186AR, H88, H143] predicted gene: (4 columns) GSC and BROAD predicted genes overlapping the assembled transcript. Where multiple predicted genes overlap a single transcript, they are pipe (|) delimited. [G217B, G186AR, H88, H143] Pfam accession: (4 columns) Accessions for all unique Pfam-A hits to the protein sequence translated from the assembled transcript. Pipe delimited, no e-value threshold. [G217B, G186AR, H88, H143] Pfam name: (4 columns) Short domain names, corresponding to the above accessions, pipe delimited. [G217B, G186AR, H88, H143] Pfam description: (4 columns) Domain descriptions, corresponding to the above accessions, pipe delimited. [G217B, G186AR, H88, H143] signal peptide: (4 columns) "True" if Phobius predicts a signal peptide for the protein sequence translated from the assembled transcript, "False" otherwise. Enrichment: "YPS" for core yeast-enriched transcripts, "HPS" for core hyphal-enriched transcripts. Longer Leader: "Yeast" for transcripts with a longer leader in yeast for at least 3 of 4 strains, "Hyphae" for transcripts with a longer leader in hyphae for at least 3 of 4 strains. [G217B, G186AR, H88, H143] Y/H: (4 columns) median normalized log2 ratio of mean yeast and hyphal FPKMs as determined by eXpress for the assembled transcript. (TDT) [file pgen.1005395.s034.tdt]

G217B gene name	G217B Annotation	G217B transcript	G186AR transcript	H88 transcript	H143 transcript	G217B predicted gene	G186AR predicted gene	H88 predicted gene	H143 predicted gene	G217B Pfam accession	G217B Pfam name	G217B Pfam description	G186AR Pfam accession	G186AR Pfam name	G186AR Pfam description	HcH88 Pfam accession	HcH88 Pfam name	HcH88 Pfam description	HcH143 Pfam accession	HcH143 Pfam name	HcH143 Pfam description	G217B signal peptide	G186AR signal peptide	HcH88 signal peptide	HcH143 signal peptide	Enrichment	Longer Leader	G217B Y/H	G186AR Y/H	H88 Y/H	H143 Y/H
	adenine phosphoribosyltransferase	ucsf_hc.01_1.G217B.00378	ucsf_hc.01_1.G186AR.04769	ucsf_hc.01_1.H88.04365	ucsf_hc.01_1.H143.04326	HISTO_AZ.Contig47.Fgenesh_histo.31.final_new	HCBG_01214	HCEG_03252	HCDG_07634	PF00156.22|PF15610.1|PF14681.1	Pribosyltran|PRTase_3|UPRTase	Phosphoribosyl transferase domain|PRTase ComF-like|Uracil phosphoribosyltransferase	PF00156.22|PF14681.1|PF15610.1	Pribosyltran|UPRTase|PRTase_3	Phosphoribosyl transferase domain|Uracil phosphoribosyltransferase|PRTase ComF-like	PF00156.22|PF14681.1|PF15610.1	Pribosyltran|UPRTase|PRTase_3	Phosphoribosyl transferase domain|Uracil phosphoribosyltransferase|PRTase ComF-like	PF00156.22|PF14681.1|PF15610.1	Pribosyltran|UPRTase|PRTase_3	Phosphoribosyl transferase domain|Uracil phosphoribosyltransferase|PRTase ComF-like	False	False	False	False			-2.0648739998813905	-1.962356632355045	-0.7530476214498498	-0.39032865543268924
	NOL1/NOP2/sun domain-containing protein	ucsf_hc.01_1.G217B.00379	ucsf_hc.01_1.G186AR.04770	ucsf_hc.01_1.H88.04366	ucsf_hc.01_1.H143.04327	HISTO_AZ.Contig47.eannot.1657.final_new	HCBG_01215	HCEG_03253	HCDG_07635	PF01189.12	Nol1_Nop2_Fmu	NOL1/NOP2/sun family	PF01189.12	Nol1_Nop2_Fmu	NOL1/NOP2/sun family	PF01189.12	Nol1_Nop2_Fmu	NOL1/NOP2/sun family	PF01189.12	Nol1_Nop2_Fmu	NOL1/NOP2/sun family	False	False	False	False			-0.45227902065506775	-0.09840707569934493	-0.7506301268509148	-0.23757892900211197
	ADP-ribosylation factor	ucsf_hc.01_1.G217B.00381	ucsf_hc.01_1.G186AR.04785	ucsf_hc.01_1.H88.04382	ucsf_hc.01_1.H143.04347	HISTO_AZ.Contig47.Fgenesh_histo.36.final_new	HCBG_01229	HCEG_03267	HCDG_07650	PF00025.16|PF00503.15|PF01926.18|PF08477.8|PF00071.17|PF04670.7|PF00009.22|PF09439.5|PF00350.18|PF13555.1|PF02421.13|PF10662.4	Arf|G-alpha|MMR_HSR1|Miro|Ras|Gtr1_RagA|GTP_EFTU|SRPRB|Dynamin_N|AAA_29|FeoB_N|PduV-EutP	ADP-ribosylation factor family|G-protein alpha subunit|50S ribosome-binding GTPase|Miro-like protein|Ras family|Gtr1/RagA G protein conserved region|Elongation factor Tu GTP binding domain|Signal recognition particle receptor beta subunit|Dynamin family|P-loop containing region of AAA domain|Ferrous iron transport protein B|Ethanolamine utilisation - propanediol utilisation	PF00025.16|PF00503.15|PF01926.18|PF08477.8|PF00071.17|PF04670.7|PF00009.22|PF09439.5|PF00350.18|PF13555.1|PF02421.13|PF10662.4	Arf|G-alpha|MMR_HSR1|Miro|Ras|Gtr1_RagA|GTP_EFTU|SRPRB|Dynamin_N|AAA_29|FeoB_N|PduV-EutP	ADP-ribosylation factor family|G-protein alpha subunit|50S ribosome-binding GTPase|Miro-like protein|Ras family|Gtr1/RagA G protein conserved region|Elongation factor Tu GTP binding domain|Signal recognition particle receptor beta subunit|Dynamin family|P-loop containing region of AAA domain|Ferrous iron transport protein B|Ethanolamine utilisation - propanediol utilisation	PF00025.16|PF00503.15|PF01926.18|PF08477.8|PF00071.17|PF04670.7|PF00009.22|PF09439.5|PF13555.1|PF00350.18|PF02421.13|PF10662.4	Arf|G-alpha|MMR_HSR1|Miro|Ras|Gtr1_RagA|GTP_EFTU|SRPRB|AAA_29|Dynamin_N|FeoB_N|PduV-EutP	ADP-ribosylation factor family|G-protein alpha subunit|50S ribosome-binding GTPase|Miro-like protein|Ras family|Gtr1/RagA G protein conserved region|Elongation factor Tu GTP binding domain|Signal recognition particle receptor beta subunit|P-loop containing region of AAA domain|Dynamin family|Ferrous iron transport protein B|Ethanolamine utilisation - propanediol utilisation	PF00025.16|PF00503.15|PF01926.18|PF08477.8|PF00071.17|PF04670.7|PF00009.22|PF09439.5|PF13555.1|PF00350.18|PF02421.13|PF10662.4	Arf|G-alpha|MMR_HSR1|Miro|Ras|Gtr1_RagA|GTP_EFTU|SRPRB|AAA_29|Dynamin_N|FeoB_N|PduV-EutP	ADP-ribosylation factor family|G-protein alpha subunit|50S ribosome-binding GTPase|Miro-like protein|Ras family|Gtr1/RagA G protein conserved region|Elongation factor Tu GTP binding domain|Signal recognition particle receptor beta subunit|P-loop containing region of AAA domain|Dynamin family|Ferrous iron transport protein B|Ethanolamine utilisation - propanediol utilisation	False	False	False	False		Yeast	-0.7534128091536028	1.1993024293191032	0.8176653875730224	1.1497513924597247
GPI3	phosphatidylinositol N-acetylglucosaminyltransferase GPI3 subunit	ucsf_hc.01_1.G217B.00382	ucsf_hc.01_1.G186AR.04786	ucsf_hc.01_1.H88.04384	ucsf_hc.01_1.H143.04349	HISTO_AZ.Contig47.eannot.1660.final_new	HCBG_01230	HCEG_03269	HCDG_07652	PF08288.7|PF00534.15|PF13692.1|PF13439.1|PF13579.1|PF13477.1|PF13524.1	PIGA|Glycos_transf_1|Glyco_trans_1_4|Glyco_transf_4|Glyco_trans_4_4|Glyco_trans_4_2|Glyco_trans_1_2	PIGA (GPI anchor biosynthesis)|Glycosyl transferases group 1|Glycosyl transferases group 1|Glycosyltransferase Family 4|Glycosyl transferase 4-like domain|Glycosyl transferase 4-like|Glycosyl transferases group 1	PF08288.7|PF00534.15|PF13692.1|PF13439.1|PF13579.1|PF13477.1|PF13524.1	PIGA|Glycos_transf_1|Glyco_trans_1_4|Glyco_transf_4|Glyco_trans_4_4|Glyco_trans_4_2|Glyco_trans_1_2	PIGA (GPI anchor biosynthesis)|Glycosyl transferases group 1|Glycosyl transferases group 1|Glycosyltransferase Family 4|Glycosyl transferase 4-like domain|Glycosyl transferase 4-like|Glycosyl transferases group 1	PF08288.7|PF00534.15|PF13692.1|PF13439.1|PF13579.1|PF13477.1|PF13524.1	PIGA|Glycos_transf_1|Glyco_trans_1_4|Glyco_transf_4|Glyco_trans_4_4|Glyco_trans_4_2|Glyco_trans_1_2	PIGA (GPI anchor biosynthesis)|Glycosyl transferases group 1|Glycosyl transferases group 1|Glycosyltransferase Family 4|Glycosyl transferase 4-like domain|Glycosyl transferase 4-like|Glycosyl transferases group 1	PF08288.7|PF00534.15|PF13692.1|PF13439.1|PF13579.1|PF13477.1|PF13524.1	PIGA|Glycos_transf_1|Glyco_trans_1_4|Glyco_transf_4|Glyco_trans_4_4|Glyco_trans_4_2|Glyco_trans_1_2	PIGA (GPI anchor biosynthesis)|Glycosyl transferases group 1|Glycosyl transferases group 1|Glycosyltransferase Family 4|Glycosyl transferase 4-like domain|Glycosyl transferase 4-like|Glycosyl transferases group 1	False	False	False	False			0.8502118425735206	0.27155479594845033	-0.08167460645896618	-0.7662136409115874
DBP6	ATP-dependent RNA helicase DBP6	ucsf_hc.01_1.G217B.00383	ucsf_hc.01_1.G186AR.04787	ucsf_hc.01_1.H88.04385	ucsf_hc.01_1.H143.04350	HISTO_AZ.Contig47-snap.6.final_new	HCBG_01231	HCEG_03270	HCDG_07653	PF00270.24|PF00271.26|PF04851.10|PF13401.1	DEAD|Helicase_C|ResIII|AAA_22	DEAD/DEAH box helicase|Helicase conserved C-terminal domain|Type III restriction enzyme, res subunit|AAA domain	PF00270.24|PF00271.26|PF04851.10|PF13401.1	DEAD|Helicase_C|ResIII|AAA_22	DEAD/DEAH box helicase|Helicase conserved C-terminal domain|Type III restriction enzyme, res subunit|AAA domain	PF00270.24|PF00271.26|PF04851.10|PF13401.1	DEAD|Helicase_C|ResIII|AAA_22	DEAD/DEAH box helicase|Helicase conserved C-terminal domain|Type III restriction enzyme, res subunit|AAA domain	PF00270.24|PF00271.26|PF04851.10|PF13401.1	DEAD|Helicase_C|ResIII|AAA_22	DEAD/DEAH box helicase|Helicase conserved C-terminal domain|Type III restriction enzyme, res subunit|AAA domain	False	False	False	False			0.14834736881339738	0.4293248538663945	-0.36595840865028517	0.2117495728074048
	conserved protein of unknown function	ucsf_hc.01_1.G217B.00384	ucsf_hc.01_1.G186AR.04788	ucsf_hc.01_1.H88.04386	ucsf_hc.01_1.H143.04351	HISTO_AZ.Contig47.Fgenesh_histo.42.final_new	HCBG_01232	HCEG_03271	HCDG_07654	PF04886.7	PT	PT repeat	PF04886.7	PT	PT repeat	PF04886.7	PT	PT repeat	PF04886.7	PT	PT repeat	True	True	True	True	HPS		-1.9208998076751582	-3.1761917455669955	-2.5799262319833387	-2.3055170230085245
	conserved protein of unknown function	ucsf_hc.01_1.G217B.00386	ucsf_hc.01_1.G186AR.04790	ucsf_hc.01_1.H88.04388	ucsf_hc.01_1.H143.04353	HISTO_AZ.Contig47.Fgenesh_histo.46.final_new	HCBG_01233	HCEG_03273	HCDG_07656	PF13854.1|PF13964.1|PF13418.1	Kelch_5|Kelch_6|Kelch_4	Kelch motif|Kelch motif|Galactose oxidase, central domain	PF13854.1|PF13964.1	Kelch_5|Kelch_6	Kelch motif|Kelch motif	PF13854.1|PF13964.1|PF13418.1	Kelch_5|Kelch_6|Kelch_4	Kelch motif|Kelch motif|Galactose oxidase, central domain	PF13854.1|PF13964.1|PF13418.1	Kelch_5|Kelch_6|Kelch_4	Kelch motif|Kelch motif|Galactose oxidase, central domain	True	True	True	False	HPS		-1.9789280086019856	-2.8997331122513366	-3.9442737289607	-4.2889333236417135
	long chain fatty acid oxidase	ucsf_hc.01_1.G217B.00388	ucsf_hc.01_1.G186AR.04793	ucsf_hc.01_1.H88.04390	ucsf_hc.01_1.H143.04356	HISTO_AZ.Contig47.eannot.1591.final_new	HCBG_01234	HCEG_03274	HCDG_07658	PF00732.14|PF05199.8|PF01266.19|PF00890.19|PF07992.9|PF13450.1|PF01946.12|PF01494.14|PF03486.9|PF12831.2	GMC_oxred_N|GMC_oxred_C|DAO|FAD_binding_2|Pyr_redox_2|NAD_binding_8|Thi4|FAD_binding_3|HI0933_like|FAD_oxidored	GMC oxidoreductase|GMC oxidoreductase|FAD dependent oxidoreductase|FAD binding domain|Pyridine nucleotide-disulphide oxidoreductase|NAD(P)-binding Rossmann-like domain|Thi4 family|FAD binding domain|HI0933-like protein|FAD dependent oxidoreductase	PF00890.19|PF07992.9|PF01266.19|PF13450.1|PF01946.12|PF01494.14|PF03486.9|PF12831.2|PF00070.22	FAD_binding_2|Pyr_redox_2|DAO|NAD_binding_8|Thi4|FAD_binding_3|HI0933_like|FAD_oxidored|Pyr_redox	FAD binding domain|Pyridine nucleotide-disulphide oxidoreductase|FAD dependent oxidoreductase|NAD(P)-binding Rossmann-like domain|Thi4 family|FAD binding domain|HI0933-like protein|FAD dependent oxidoreductase|Pyridine nucleotide-disulphide oxidoreductase	PF00732.14|PF00890.19|PF07992.9|PF13450.1|PF01266.19|PF01494.14|PF01946.12|PF03486.9|PF12831.2	GMC_oxred_N|FAD_binding_2|Pyr_redox_2|NAD_binding_8|DAO|FAD_binding_3|Thi4|HI0933_like|FAD_oxidored	GMC oxidoreductase|FAD binding domain|Pyridine nucleotide-disulphide oxidoreductase|NAD(P)-binding Rossmann-like domain|FAD dependent oxidoreductase|FAD binding domain|Thi4 family|HI0933-like protein|FAD dependent oxidoreductase	PF00732.14|PF05199.8|PF01266.19|PF00890.19|PF07992.9|PF13450.1|PF01946.12|PF01494.14|PF03486.9|PF12831.2	GMC_oxred_N|GMC_oxred_C|DAO|FAD_binding_2|Pyr_redox_2|NAD_binding_8|Thi4|FAD_binding_3|HI0933_like|FAD_oxidored	GMC oxidoreductase|GMC oxidoreductase|FAD dependent oxidoreductase|FAD binding domain|Pyridine nucleotide-disulphide oxidoreductase|NAD(P)-binding Rossmann-like domain|Thi4 family|FAD binding domain|HI0933-like protein|FAD dependent oxidoreductase	False	False	False	False			0.7240026019421602	2.1765148839903907	1.1120220438962358	0.918224393268313
	conserved protein of unknown function	ucsf_hc.01_1.G217B.00390	ucsf_hc.01_1.G186AR.04794	ucsf_hc.01_1.H88.04391	ucsf_hc.01_1.H143.04357	HISTO_AZ.Contig47-snap.10.final_new	HCBG_01235	HCEG_03275	HCDG_07659													False	False	False	False			1.213928725250111	0.6271463067726004	-0.6798335175981949	0.47906910152966686
SUR2	sphingosine hydroxylase	ucsf_hc.01_1.G217B.00391	ucsf_hc.01_1.G186AR.04795	ucsf_hc.01_1.H88.04392	ucsf_hc.01_1.H143.04358	HISTO_AZ.Contig47.Fgenesh_histo.141.final_new	HCBG_01236	HCEG_03276	HCDG_07660	PF04116.8	FA_hydroxylase	Fatty acid hydroxylase superfamily	PF04116.8	FA_hydroxylase	Fatty acid hydroxylase superfamily	PF04116.8	FA_hydroxylase	Fatty acid hydroxylase superfamily	PF04116.8	FA_hydroxylase	Fatty acid hydroxylase superfamily	False	False	False	False			0.5036583528609531	-1.3508834903915088	-0.27543781966440495	-0.5109588185703129
	TCTP family protein	ucsf_hc.01_1.G217B.00395	ucsf_hc.01_1.G186AR.04796	ucsf_hc.01_1.H88.04393	ucsf_hc.01_1.H143.04360	HISTO_AZ.Contig47.eannot.1592.final_new	HCBG_01238	HCEG_03277	HCDG_07662	PF00838.12|PF02049.13|PF00081.17|PF12645.2	TCTP|FliE|Sod_Fe_N|HTH_16	Translationally controlled tumour protein|Flagellar hook-basal body complex protein FliE|Iron/manganese superoxide dismutases, alpha-hairpin domain|Helix-turn-helix domain	PF00838.12|PF02049.13|PF00081.17|PF12645.2	TCTP|FliE|Sod_Fe_N|HTH_16	Translationally controlled tumour protein|Flagellar hook-basal body complex protein FliE|Iron/manganese superoxide dismutases, alpha-hairpin domain|Helix-turn-helix domain	PF00838.12|PF02049.13|PF00081.17|PF12645.2	TCTP|FliE|Sod_Fe_N|HTH_16	Translationally controlled tumour protein|Flagellar hook-basal body complex protein FliE|Iron/manganese superoxide dismutases, alpha-hairpin domain|Helix-turn-helix domain	PF00838.12|PF02049.13|PF00081.17|PF12645.2	TCTP|FliE|Sod_Fe_N|HTH_16	Translationally controlled tumour protein|Flagellar hook-basal body complex protein FliE|Iron/manganese superoxide dismutases, alpha-hairpin domain|Helix-turn-helix domain	False	False	False	False			-1.6096992757785693	-0.8921698014050419	-1.289252709878133	-0.9584238440627577
SEC65	signal recognition particle SEC65 subunit	ucsf_hc.01_1.G217B.00397	ucsf_hc.01_1.G186AR.04798	ucsf_hc.01_1.H88.04395	ucsf_hc.01_1.H143.04363	HISTO_AZ.Contig47.eannot.1700.final_new	HCBG_01240	HCEG_03279	HCDG_07664	PF01922.12	SRP19	SRP19 protein	PF01922.12	SRP19	SRP19 protein	PF01922.12	SRP19	SRP19 protein	PF01922.12	SRP19	SRP19 protein	False	False	False	False			-0.20101741461384792	-1.1007504490412736	0.2796102514333483	-0.9298641579524358
	mitochondrial cation transporter	ucsf_hc.01_1.G217B.00398	ucsf_hc.01_1.G186AR.04799	ucsf_hc.01_1.H88.04397	ucsf_hc.01_1.H143.04365	HISTO_AZ.Contig47.eannot.1593.final_new	HCBG_01241	HCEG_03280	HCDG_07665	PF03820.12	Mtc	Tricarboxylate carrier	PF03820.12	Mtc	Tricarboxylate carrier	PF03820.12	Mtc	Tricarboxylate carrier	PF03820.12	Mtc	Tricarboxylate carrier	False	False	False	False			0.43475451747828076	-0.5975815785741179	0.6516569155992147	0.9269103542805122
	dual specificity protein kinase (Lkh1)	ucsf_hc.01_1.G217B.00401	ucsf_hc.01_1.G186AR.04801	ucsf_hc.01_1.H88.04400	ucsf_hc.01_1.H143.04369	HISTO_AZ.Contig47-snap.16.final_new	HCBG_01243	HCEG_03282	HCDG_07668	PF00069.20|PF07714.12|PF01633.15|PF12108.3	Pkinase|Pkinase_Tyr|Choline_kinase|SF3a60_bindingd	Protein kinase domain|Protein tyrosine kinase|Choline/ethanolamine kinase|Splicing factor SF3a60 binding domain	PF00069.20|PF07714.12|PF01633.15|PF12108.3	Pkinase|Pkinase_Tyr|Choline_kinase|SF3a60_bindingd	Protein kinase domain|Protein tyrosine kinase|Choline/ethanolamine kinase|Splicing factor SF3a60 binding domain	PF00069.20|PF07714.12|PF01633.15|PF12108.3|PF01636.18	Pkinase|Pkinase_Tyr|Choline_kinase|SF3a60_bindingd|APH	Protein kinase domain|Protein tyrosine kinase|Choline/ethanolamine kinase|Splicing factor SF3a60 binding domain|Phosphotransferase enzyme family	PF00069.20	Pkinase	Protein kinase domain	False	False	False	False			0.08751853908271379	-0.521904774771432	-0.7111913985499281	-0.0849071707888811
	conserved protein of unknown function	ucsf_hc.01_1.G217B.00404	ucsf_hc.01_1.G186AR.04805	ucsf_hc.01_1.H88.04402	ucsf_hc.01_1.H143.04371	HISTO_AZ.Contig47.Fgenesh_histo.180.final_new	HCBG_01245	HCEG_03284	HCDG_07670	PF05236.9	TAF4	Transcription initiation factor TFIID component TAF4 family	PF05236.9	TAF4	Transcription initiation factor TFIID component TAF4 family	PF05236.9	TAF4	Transcription initiation factor TFIID component TAF4 family	PF05236.9	TAF4	Transcription initiation factor TFIID component TAF4 family	False	False	False	False			0.8334460167781081	0.6016421399135741	0.8015248259320993	0.46157719632851
	PHD finger domain-containing protein	ucsf_hc.01_1.G217B.00406	ucsf_hc.01_1.G186AR.04808	ucsf_hc.01_1.H88.04405	ucsf_hc.01_1.H143.04376	HISTO_AZ.Contig47.eannot.1705.final_new	HCBG_01247	HCEG_03286	HCDG_07673	PF00628.24	PHD	PHD-finger	PF00628.24	PHD	PHD-finger	PF00628.24	PHD	PHD-finger				False	False	False	False			1.3276633297640048	1.9387546778537352	0.8294848117706977	1.9518347914011511
	BTB/POZ domain-containing protein	ucsf_hc.01_1.G217B.00410	ucsf_hc.01_1.G186AR.04810	ucsf_hc.01_1.H88.04410	ucsf_hc.01_1.H143.04381	HISTO_AZ.Contig47.Fgenesh_Aspergillus.61.final_new	HCBG_01249	HCEG_03290	HCDG_07677	PF00651.26|PF08912.6	BTB|Rho_Binding	BTB/POZ domain|Rho Binding	PF00651.26|PF10862.3	BTB|FcoT	BTB/POZ domain|FcoT-like thioesterase domain	PF00651.26|PF10862.3	BTB|FcoT	BTB/POZ domain|FcoT-like thioesterase domain	PF00651.26|PF10862.3	BTB|FcoT	BTB/POZ domain|FcoT-like thioesterase domain	False	False	False	False			-1.6080727275869016	0.8084399203704593	0.759410970616045	-0.8444465761069061
	GNAT family acetyltransferase	ucsf_hc.01_1.G217B.00412	ucsf_hc.01_1.G186AR.04814	ucsf_hc.01_1.H88.04413	ucsf_hc.01_1.H143.04383	HISTO_AZ.Contig47.Fgenesh_Aspergillus.63.final_new	HCBG_01251	HCEG_03293	HCDG_07679	PF00583.19|PF13508.1|PF13673.1|PF13527.1|PF08445.5	Acetyltransf_1|Acetyltransf_7|Acetyltransf_10|Acetyltransf_9|FR47	Acetyltransferase (GNAT) family|Acetyltransferase (GNAT) domain|Acetyltransferase (GNAT) domain|Acetyltransferase (GNAT) domain|FR47-like protein	PF00583.19|PF13508.1|PF13673.1|PF13527.1|PF08445.5	Acetyltransf_1|Acetyltransf_7|Acetyltransf_10|Acetyltransf_9|FR47	Acetyltransferase (GNAT) family|Acetyltransferase (GNAT) domain|Acetyltransferase (GNAT) domain|Acetyltransferase (GNAT) domain|FR47-like protein	PF00583.19|PF13508.1|PF13673.1|PF13527.1|PF08445.5	Acetyltransf_1|Acetyltransf_7|Acetyltransf_10|Acetyltransf_9|FR47	Acetyltransferase (GNAT) family|Acetyltransferase (GNAT) domain|Acetyltransferase (GNAT) domain|Acetyltransferase (GNAT) domain|FR47-like protein	PF00583.19|PF13508.1|PF13673.1|PF13527.1|PF08445.5	Acetyltransf_1|Acetyltransf_7|Acetyltransf_10|Acetyltransf_9|FR47	Acetyltransferase (GNAT) family|Acetyltransferase (GNAT) domain|Acetyltransferase (GNAT) domain|Acetyltransferase (GNAT) domain|FR47-like protein	False	False	False	False			-0.4215397795110789	0.25402331093751784	0.44787842098580266	-0.06815790174772696
	endoglucanase, no start met	ucsf_hc.01_1.G217B.00415	ucsf_hc.01_1.G186AR.04816	ucsf_hc.01_1.H88.04415	ucsf_hc.01_1.H143.04384	HISTO_AZ.Contig47.genewise.149.final_new	HCBG_01252	HCEG_03294	HCDG_07680	PF12669.2	P12	Virus attachment protein p12 family										True	True	True	True			1.5080303278433727	0.15434752174182265	0.535035206348839	2.0901798595328223
PUS7	pseudouridine synthase TruD/Pus7	ucsf_hc.01_1.G217B.00416	ucsf_hc.01_1.G186AR.04817	ucsf_hc.01_1.H88.04417	ucsf_hc.01_1.H143.04386	HISTO_AZ.Contig47-snap.25.final_new	HCBG_01253	HCEG_03295	HCDG_07681	PF01142.13	TruD	tRNA pseudouridine synthase D (TruD)	PF01142.13	TruD	tRNA pseudouridine synthase D (TruD)	PF01142.13	TruD	tRNA pseudouridine synthase D (TruD)	PF01142.13	TruD	tRNA pseudouridine synthase D (TruD)	True	True	True	True			-0.16484754770716137	-0.01858840630844183	-0.0656237974589784	0.6354722567970104
	conserved protein of unknown function	ucsf_hc.01_1.G217B.00418	ucsf_hc.01_1.G186AR.04820	ucsf_hc.01_1.H88.04418	ucsf_hc.01_1.H143.04388	HISTO_AZ.Contig47.Fgenesh_histo.208.final_new	HCBG_01254	HCEG_03296	HCDG_07682	PF00628.24|PF08833.5	PHD|Axin_b-cat_bind	PHD-finger|Axin beta-catenin binding domain	PF00628.24|PF07200.8|PF04102.7|PF06729.7|PF07558.6|PF09177.6|PF07798.6|PF06005.7	PHD|Mod_r|SlyX|CENP-R|Shugoshin_N|Syntaxin-6_N|DUF1640|DUF904	PHD-finger|Modifier of rudimentary (Mod(r)) protein|SlyX|Kinetochore component, CENP-R|Shugoshin N-terminal coiled-coil region|Syntaxin 6, N-terminal|Protein of unknown function (DUF1640)|Protein of unknown function (DUF904)	PF00628.24|PF06729.7|PF04102.7|PF07200.8|PF09177.6|PF06005.7	PHD|CENP-R|SlyX|Mod_r|Syntaxin-6_N|DUF904	PHD-finger|Kinetochore component, CENP-R|SlyX|Modifier of rudimentary (Mod(r)) protein|Syntaxin 6, N-terminal|Protein of unknown function (DUF904)	PF00628.24	PHD	PHD-finger	False	False	False	False			0.5254200127576036	-0.11142604600760264	-2.474189436259118	-3.4420491168602996
	GMP synthase subunit B	ucsf_hc.01_1.G217B.00419	ucsf_hc.01_1.G186AR.04821	ucsf_hc.01_1.H88.04419	ucsf_hc.01_1.H143.04389	HISTO_AZ.Contig47.eannot.1677.final_new	HCBG_01255	HCEG_03297	HCDG_07683	PF00958.17|PF00117.23|PF02540.12|PF07722.8|PF06508.8|PF03054.11|PF00733.16|PF02568.9|PF01507.14|PF00764.14|PF01171.15	GMP_synt_C|GATase|NAD_synthase|Peptidase_C26|QueC|tRNA_Me_trans|Asn_synthase|ThiI|PAPS_reduct|Arginosuc_synth|ATP_bind_3	GMP synthase C terminal domain|Glutamine amidotransferase class-I|NAD synthase|Peptidase C26|Queuosine biosynthesis protein QueC|tRNA methyl transferase|Asparagine synthase|Thiamine biosynthesis protein (ThiI)|Phosphoadenosine phosphosulfate reductase family|Arginosuccinate synthase|PP-loop family	PF00958.17|PF00117.23|PF02540.12|PF07722.8|PF06508.8|PF00733.16|PF03054.11|PF02568.9|PF01507.14|PF00764.14|PF01171.15	GMP_synt_C|GATase|NAD_synthase|Peptidase_C26|QueC|Asn_synthase|tRNA_Me_trans|ThiI|PAPS_reduct|Arginosuc_synth|ATP_bind_3	GMP synthase C terminal domain|Glutamine amidotransferase class-I|NAD synthase|Peptidase C26|Queuosine biosynthesis protein QueC|Asparagine synthase|tRNA methyl transferase|Thiamine biosynthesis protein (ThiI)|Phosphoadenosine phosphosulfate reductase family|Arginosuccinate synthase|PP-loop family	PF00958.17|PF00117.23|PF02540.12|PF07722.8|PF06508.8|PF00733.16|PF03054.11|PF02568.9|PF01507.14|PF00764.14|PF01171.15	GMP_synt_C|GATase|NAD_synthase|Peptidase_C26|QueC|Asn_synthase|tRNA_Me_trans|ThiI|PAPS_reduct|Arginosuc_synth|ATP_bind_3	GMP synthase C terminal domain|Glutamine amidotransferase class-I|NAD synthase|Peptidase C26|Queuosine biosynthesis protein QueC|Asparagine synthase|tRNA methyl transferase|Thiamine biosynthesis protein (ThiI)|Phosphoadenosine phosphosulfate reductase family|Arginosuccinate synthase|PP-loop family	PF00958.17|PF00117.23|PF02540.12|PF07722.8|PF06508.8|PF00733.16|PF03054.11|PF02568.9|PF01507.14|PF00764.14|PF01171.15	GMP_synt_C|GATase|NAD_synthase|Peptidase_C26|QueC|Asn_synthase|tRNA_Me_trans|ThiI|PAPS_reduct|Arginosuc_synth|ATP_bind_3	GMP synthase C terminal domain|Glutamine amidotransferase class-I|NAD synthase|Peptidase C26|Queuosine biosynthesis protein QueC|Asparagine synthase|tRNA methyl transferase|Thiamine biosynthesis protein (ThiI)|Phosphoadenosine phosphosulfate reductase family|Arginosuccinate synthase|PP-loop family	False	False	False	False			-0.4924403389717642	0.18852619642104917	0.0049834277647482494	0.01005121672299758
GIG30	fatty acid elongase Gig30	ucsf_hc.01_1.G217B.00426	ucsf_hc.01_1.G186AR.04826	ucsf_hc.01_1.H88.04423	ucsf_hc.01_1.H143.04394	HISTO_AZ.Contig47.fgenesh_plus.101.final_new	HCBG_01257	HCEG_03300	HCDG_07686	PF01151.13	ELO	GNS1/SUR4 family	PF01151.13	ELO	GNS1/SUR4 family	PF01151.13	ELO	GNS1/SUR4 family	PF01151.13	ELO	GNS1/SUR4 family	False	False	False	False			-0.6208028652814739	0.35065773118797283	0.14585870208271645	0.6868680361568971
	mitochondrial F1F0-ATP synthase g subunit	ucsf_hc.01_1.G217B.00428	ucsf_hc.01_1.G186AR.04830	ucsf_hc.01_1.H88.04425	ucsf_hc.01_1.H143.04398	HISTO_AZ.Contig47.eannot.1680.final_new	HCBG_01259	HCEG_03302	HCDG_07688	PF04718.10	ATP-synt_G	Mitochondrial ATP synthase g subunit	PF04718.10	ATP-synt_G	Mitochondrial ATP synthase g subunit	PF04718.10	ATP-synt_G	Mitochondrial ATP synthase g subunit	PF04718.10	ATP-synt_G	Mitochondrial ATP synthase g subunit	False	False	False	False			0.08688510966975116	-0.06724018063956061	0.6509335432354058	0.08662194319975525
	glucose-inducible SAM-dependent methyltransferase Rrg1	ucsf_hc.01_1.G217B.00430	ucsf_hc.01_1.G186AR.04833	ucsf_hc.01_1.H88.04428	ucsf_hc.01_1.H143.04402	HISTO_AZ.Contig47.Fgenesh_histo.19.final_new	HCBG_01261	HCEG_03305	HCDG_07690	PF10294.4|PF13489.1|PF13659.1	Methyltransf_16|Methyltransf_23|Methyltransf_26	Putative methyltransferase|Methyltransferase domain|Methyltransferase domain	PF10294.4|PF13489.1|PF13659.1	Methyltransf_16|Methyltransf_23|Methyltransf_26	Putative methyltransferase|Methyltransferase domain|Methyltransferase domain	PF10294.4|PF13489.1|PF13659.1	Methyltransf_16|Methyltransf_23|Methyltransf_26	Putative methyltransferase|Methyltransferase domain|Methyltransferase domain	PF10294.4|PF13489.1|PF13659.1	Methyltransf_16|Methyltransf_23|Methyltransf_26	Putative methyltransferase|Methyltransferase domain|Methyltransferase domain	False	False	False	False			1.0732122121924594	0.8029477786728343	1.4778873200160065	2.1505954469480373
VPS28	vacuolar sorting-associated protein	ucsf_hc.01_1.G217B.00432	ucsf_hc.01_1.G186AR.04834	ucsf_hc.01_1.H88.04429	ucsf_hc.01_1.H143.04403	HISTO_AZ.Contig47.eannot.1556.final_new	HCBG_01262	HCEG_03307	HCDG_07691	PF03997.7|PF14425.1|PF05120.7	VPS28|Imm3|GvpG	VPS28 protein|Immunity protein Imm3|Gas vesicle protein G	PF03997.7|PF14425.1|PF05120.7	VPS28|Imm3|GvpG	VPS28 protein|Immunity protein Imm3|Gas vesicle protein G	PF03997.7|PF14425.1|PF05120.7	VPS28|Imm3|GvpG	VPS28 protein|Immunity protein Imm3|Gas vesicle protein G	PF03997.7|PF14425.1|PF05120.7	VPS28|Imm3|GvpG	VPS28 protein|Immunity protein Imm3|Gas vesicle protein G	False	False	False	False			0.4587196662721662	0.9324726614378678	1.261074144246019	0.22133957185628583
	ATP-binding cassette (ABC) transporter	ucsf_hc.01_1.G217B.00438	ucsf_hc.01_1.G186AR.04838	ucsf_hc.01_1.H88.04432	ucsf_hc.01_1.H143.04407	HISTO_AZ.Contig47.Fgenesh_histo.23.final_new	HCBG_01265	HCEG_03310	HCDG_07695	PF00005.22|PF13304.1|PF13207.1|PF02463.14|PF13555.1|PF13238.1|PF13521.1|PF13476.1|PF08477.8|PF12848.2|PF13481.1|PF13401.1|PF01926.18|PF03205.9|PF00004.24|PF03193.11|PF01580.13|PF13191.1|PF13671.1|PF05729.7|PF13175.1|PF13604.1|PF13173.1|PF02223.12|PF13166.1|PF00910.17|PF00025.16|PF01935.12|PF02492.14|PF07728.9|PF00448.17|PF00931.17|PF04665.7|PF10662.4|PF03266.10|PF03308.11	ABC_tran|AAA_21|AAA_17|SMC_N|AAA_29|AAA_18|AAA_28|AAA_23|Miro|ABC_tran_2|AAA_25|AAA_22|MMR_HSR1|MobB|AAA|DUF258|FtsK_SpoIIIE|AAA_16|AAA_33|NACHT|AAA_15|AAA_30|AAA_14|Thymidylate_kin|AAA_13|RNA_helicase|Arf|DUF87|cobW|AAA_5|SRP54|NB-ARC|Pox_A32|PduV-EutP|NTPase_1|ArgK	ABC transporter|AAA domain|AAA domain|RecF/RecN/SMC N terminal domain|P-loop containing region of AAA domain|AAA domain|AAA domain|AAA domain|Miro-like protein|ABC transporter|AAA domain|AAA domain|50S ribosome-binding GTPase|Molybdopterin guanine dinucleotide synthesis protein B|ATPase family associated with various cellular activities (AAA)|Protein of unknown function, DUF258|FtsK/SpoIIIE famil…	PF00005.22|PF13304.1|PF02463.14|PF12848.2|PF13401.1|PF08477.8|PF13481.1|PF13207.1|PF03193.11|PF13555.1|PF13476.1	ABC_tran|AAA_21|SMC_N|ABC_tran_2|AAA_22|Miro|AAA_25|AAA_17|DUF258|AAA_29|AAA_23	ABC transporter|AAA domain|RecF/RecN/SMC N terminal domain|ABC transporter|AAA domain|Miro-like protein|AAA domain|AAA domain|Protein of unknown function, DUF258|P-loop containing region of AAA domain|AAA domain	PF00005.22|PF13304.1|PF13207.1|PF02463.14|PF13555.1|PF13238.1|PF13521.1|PF13476.1|PF13401.1|PF01926.18|PF08477.8|PF03193.11|PF13481.1|PF05729.7|PF12848.2|PF13191.1|PF03205.9|PF13173.1|PF00004.24|PF13175.1|PF01580.13|PF13671.1|PF01637.13|PF01935.12|PF00910.17|PF02223.12|PF02492.14|PF03266.10|PF00025.16|PF00448.17|PF00931.17|PF07728.9|PF12846.2|PF03308.11	ABC_tran|AAA_21|AAA_17|SMC_N|AAA_29|AAA_18|AAA_28|AAA_23|AAA_22|MMR_HSR1|Miro|DUF258|AAA_25|NACHT|ABC_tran_2|AAA_16|MobB|AAA_14|AAA|AAA_15|FtsK_SpoIIIE|AAA_33|Arch_ATPase|DUF87|RNA_helicase|Thymidylate_kin|cobW|NTPase_1|Arf|SRP54|NB-ARC|AAA_5|AAA_10|ArgK	ABC transporter|AAA domain|AAA domain|RecF/RecN/SMC N terminal domain|P-loop containing region of AAA domain|AAA domain|AAA domain|AAA domain|AAA domain|50S ribosome-binding GTPase|Miro-like protein|Protein of unknown function, DUF258|AAA domain|NACHT domain|ABC transporter|AAA ATPase domain|Molybdopterin guanine dinucleotide synthesis protein B|AAA domain|ATPase family associated with various ce…	PF00005.22|PF13304.1|PF02463.14|PF13207.1|PF13555.1|PF13521.1|PF13238.1|PF13476.1|PF13401.1|PF12848.2|PF08477.8|PF03205.9|PF01580.13|PF01926.18|PF13175.1|PF05729.7|PF13481.1|PF13671.1|PF03193.11|PF13191.1|PF00004.24|PF13173.1|PF13604.1|PF02223.12|PF07728.9|PF02492.14|PF00910.17|PF00025.16|PF00350.18|PF01637.13|PF00448.17|PF13166.1|PF03266.10|PF01935.12|PF00931.17|PF03308.11	ABC_tran|AAA_21|SMC_N|AAA_17|AAA_29|AAA_28|AAA_18|AAA_23|AAA_22|ABC_tran_2|Miro|MobB|FtsK_SpoIIIE|MMR_HSR1|AAA_15|NACHT|AAA_25|AAA_33|DUF258|AAA_16|AAA|AAA_14|AAA_30|Thymidylate_kin|AAA_5|cobW|RNA_helicase|Arf|Dynamin_N|Arch_ATPase|SRP54|AAA_13|NTPase_1|DUF87|NB-ARC|ArgK	ABC transporter|AAA domain|RecF/RecN/SMC N terminal domain|AAA domain|P-loop containing region of AAA domain|AAA domain|AAA domain|AAA domain|AAA domain|ABC transporter|Miro-like protein|Molybdopterin guanine dinucleotide synthesis protein B|FtsK/SpoIIIE family|50S ribosome-binding GTPase|AAA ATPase domain|NACHT domain|AAA domain|AAA domain|Protein of unknown function, DUF258|AAA ATPase domain|AT…	False	False	False	False			-1.5043448713330925	0.5047082881554186	-2.1251114719820223	-2.1653360208388763
	conserved protein of unknown function	ucsf_hc.01_1.G217B.00440	ucsf_hc.01_1.G186AR.04840	ucsf_hc.01_1.H88.04433	ucsf_hc.01_1.H143.04410	HISTO_AZ.Contig47.Fgenesh_histo.24.final_new	HCBG_01266	HCEG_03311	HCDG_07696													False	False	False	False			-1.6608139601153995	-0.3127886095530765	-1.8018861682823264	-1.2662485682516078
	WD40 domain-containing protein	ucsf_hc.01_1.G217B.00442	ucsf_hc.01_1.G186AR.04844	ucsf_hc.01_1.H88.04436	ucsf_hc.01_1.H143.04412	HISTO_AZ.Contig47-snap.40.final_new	HCBG_01268	HCEG_03312	HCDG_07697	PF00400.27|PF04762.7|PF12894.2|PF08662.6|PF07676.7	WD40|IKI3|Apc4_WD40|eIF2A|PD40	WD domain, G-beta repeat|IKI3 family|Anaphase-promoting complex subunit 4 WD40 domain|Eukaryotic translation initiation factor eIF2A|WD40-like Beta Propeller Repeat	PF00400.27|PF12894.2|PF04762.7|PF08174.6	WD40|Apc4_WD40|IKI3|Anillin	WD domain, G-beta repeat|Anaphase-promoting complex subunit 4 WD40 domain|IKI3 family|Cell division protein anillin	PF00400.27|PF12894.2|PF04762.7|PF08662.6|PF08381.6|PF07676.7	WD40|Apc4_WD40|IKI3|eIF2A|BRX|PD40	WD domain, G-beta repeat|Anaphase-promoting complex subunit 4 WD40 domain|IKI3 family|Eukaryotic translation initiation factor eIF2A|Transcription factor regulating root and shoot growth via Pin3|WD40-like Beta Propeller Repeat	PF00400.27|PF12894.2|PF04762.7|PF08662.6|PF08381.6|PF07676.7	WD40|Apc4_WD40|IKI3|eIF2A|BRX|PD40	WD domain, G-beta repeat|Anaphase-promoting complex subunit 4 WD40 domain|IKI3 family|Eukaryotic translation initiation factor eIF2A|Transcription factor regulating root and shoot growth via Pin3|WD40-like Beta Propeller Repeat	False	False	False	False			0.3025596667542376	-0.3497377703587956	-0.4209269354040788	-0.1382093959414048
	heme/steroid binding domain-containing protein	ucsf_hc.01_1.G217B.00444	ucsf_hc.01_1.G186AR.04845	ucsf_hc.01_1.H88.04437	ucsf_hc.01_1.H143.04413	HISTO_AZ.Contig47.Fgenesh_histo.26.final_new	HCBG_01269	HCEG_03313	HCDG_07698	PF00173.23|PF07318.7	Cyt-b5|DUF1464	Cytochrome b5-like Heme/Steroid binding domain|Protein of unknown function (DUF1464)	PF00173.23|PF07318.7	Cyt-b5|DUF1464	Cytochrome b5-like Heme/Steroid binding domain|Protein of unknown function (DUF1464)	PF00173.23|PF07318.7	Cyt-b5|DUF1464	Cytochrome b5-like Heme/Steroid binding domain|Protein of unknown function (DUF1464)	PF00173.23|PF07318.7	Cyt-b5|DUF1464	Cytochrome b5-like Heme/Steroid binding domain|Protein of unknown function (DUF1464)	False	False	False	False			0.9476606413672934	1.1706645919875243	1.215523657962558	1.7109735180804422
GTR2	GTP-binding protein GTR2	ucsf_hc.01_1.G217B.00445	ucsf_hc.01_1.G186AR.04846	ucsf_hc.01_1.H88.04439	ucsf_hc.01_1.H143.04414	HISTO_AZ.Contig47.eannot.1562.final_new	HCBG_01270	HCEG_03315	HCDG_07699	PF04670.7|PF00025.16|PF08477.8|PF09439.5	Gtr1_RagA|Arf|Miro|SRPRB	Gtr1/RagA G protein conserved region|ADP-ribosylation factor family|Miro-like protein|Signal recognition particle receptor beta subunit	PF04670.7|PF00025.16|PF08477.8|PF09439.5	Gtr1_RagA|Arf|Miro|SRPRB	Gtr1/RagA G protein conserved region|ADP-ribosylation factor family|Miro-like protein|Signal recognition particle receptor beta subunit	PF04670.7|PF00025.16|PF08477.8|PF09439.5	Gtr1_RagA|Arf|Miro|SRPRB	Gtr1/RagA G protein conserved region|ADP-ribosylation factor family|Miro-like protein|Signal recognition particle receptor beta subunit	PF04670.7|PF00025.16|PF08477.8|PF09439.5	Gtr1_RagA|Arf|Miro|SRPRB	Gtr1/RagA G protein conserved region|ADP-ribosylation factor family|Miro-like protein|Signal recognition particle receptor beta subunit	False	False	False	False		Yeast	-0.01724382152805637	0.16477755844827957	-0.00020423370034317045	0.5533496020772608
	histidine acid phosphatase	ucsf_hc.01_1.G217B.00446	ucsf_hc.01_1.G186AR.04847	ucsf_hc.01_1.H88.04438	ucsf_hc.01_1.H143.04415	HISTO_AZ.Contig47.Fgenesh_histo.28.final_new	HCBG_01271	HCEG_03316	HCDG_07701	PF00328.17	His_Phos_2	Histidine phosphatase superfamily (branch 2)	PF00328.17	His_Phos_2	Histidine phosphatase superfamily (branch 2)	PF00328.17	His_Phos_2	Histidine phosphatase superfamily (branch 2)	PF00328.17	His_Phos_2	Histidine phosphatase superfamily (branch 2)	False	False	False	False			0.5261455760158293	0.41944726177874214	0.08031663761669261	0.45809084743936324
	SAM dependent methyltransferase	ucsf_hc.01_1.G217B.00447	ucsf_hc.01_1.G186AR.04848	ucsf_hc.01_1.H88.04440	ucsf_hc.01_1.H143.04416	HISTO_AZ.Contig47.Fgenesh_histo.48.final_new	HCBG_01272	HCEG_03317	HCDG_07702	PF13489.1|PF08241.7|PF13847.1|PF12847.2|PF08242.7|PF13649.1|PF13659.1|PF01209.13|PF10294.4|PF02390.12|PF05175.9|PF01135.14|PF06325.8|PF02353.15|PF01728.14|PF06080.7	Methyltransf_23|Methyltransf_11|Methyltransf_31|Methyltransf_18|Methyltransf_12|Methyltransf_25|Methyltransf_26|Ubie_methyltran|Methyltransf_16|Methyltransf_4|MTS|PCMT|PrmA|CMAS|FtsJ|DUF938	Methyltransferase domain|Methyltransferase domain|Methyltransferase domain|Methyltransferase domain|Methyltransferase domain|Methyltransferase domain|Methyltransferase domain|ubiE/COQ5 methyltransferase family|Putative methyltransferase|Putative methyltransferase|Methyltransferase small domain|Protein-L-isoaspartate(D-aspartate) O-methyltransferase (PCMT)|Ribosomal protein L11 methyltransferase (…	PF13489.1|PF08241.7|PF13847.1|PF12847.2|PF08242.7|PF13649.1|PF13659.1|PF01209.13|PF10294.4|PF02390.12|PF05175.9|PF01135.14|PF06325.8|PF01728.14|PF02353.15	Methyltransf_23|Methyltransf_11|Methyltransf_31|Methyltransf_18|Methyltransf_12|Methyltransf_25|Methyltransf_26|Ubie_methyltran|Methyltransf_16|Methyltransf_4|MTS|PCMT|PrmA|FtsJ|CMAS	Methyltransferase domain|Methyltransferase domain|Methyltransferase domain|Methyltransferase domain|Methyltransferase domain|Methyltransferase domain|Methyltransferase domain|ubiE/COQ5 methyltransferase family|Putative methyltransferase|Putative methyltransferase|Methyltransferase small domain|Protein-L-isoaspartate(D-aspartate) O-methyltransferase (PCMT)|Ribosomal protein L11 methyltransferase (…	PF13489.1|PF08241.7|PF13847.1|PF12847.2|PF08242.7|PF13649.1|PF13659.1|PF01209.13|PF02390.12|PF10294.4|PF05175.9|PF06325.8|PF01135.14|PF01728.14|PF02353.15|PF06080.7	Methyltransf_23|Methyltransf_11|Methyltransf_31|Methyltransf_18|Methyltransf_12|Methyltransf_25|Methyltransf_26|Ubie_methyltran|Methyltransf_4|Methyltransf_16|MTS|PrmA|PCMT|FtsJ|CMAS|DUF938	Methyltransferase domain|Methyltransferase domain|Methyltransferase domain|Methyltransferase domain|Methyltransferase domain|Methyltransferase domain|Methyltransferase domain|ubiE/COQ5 methyltransferase family|Putative methyltransferase|Putative methyltransferase|Methyltransferase small domain|Ribosomal protein L11 methyltransferase (PrmA)|Protein-L-isoaspartate(D-aspartate) O-methyltransferase (…	PF13489.1|PF08241.7|PF12847.2|PF13847.1|PF08242.7|PF13649.1|PF13659.1|PF01209.13|PF10294.4|PF02390.12|PF05175.9|PF01135.14|PF06325.8|PF01728.14|PF02353.15	Methyltransf_23|Methyltransf_11|Methyltransf_18|Methyltransf_31|Methyltransf_12|Methyltransf_25|Methyltransf_26|Ubie_methyltran|Methyltransf_16|Methyltransf_4|MTS|PCMT|PrmA|FtsJ|CMAS	Methyltransferase domain|Methyltransferase domain|Methyltransferase domain|Methyltransferase domain|Methyltransferase domain|Methyltransferase domain|Methyltransferase domain|ubiE/COQ5 methyltransferase family|Putative methyltransferase|Putative methyltransferase|Methyltransferase small domain|Protein-L-isoaspartate(D-aspartate) O-methyltransferase (PCMT)|Ribosomal protein L11 methyltransferase (…	False	False	False	False	HPS		-1.8305577837278912	-1.844805786667602	-2.4588402669433527	-3.152036252535656
TRZ1	tRNA processing endoribonuclease Trz1	ucsf_hc.01_1.G217B.00451	ucsf_hc.01_1.G186AR.04852	ucsf_hc.01_1.H88.04443	ucsf_hc.01_1.H143.04420	HISTO_AZ.Contig47-snap.46.final_new	HCBG_01275	HCEG_03319	HCDG_07705	PF12706.2|PF13691.1|PF00753.22|PF13763.1|PF09403.5	Lactamase_B_2|Lactamase_B_4|Lactamase_B|DUF4167|FadA	Beta-lactamase superfamily domain|tRNase Z endonuclease|Metallo-beta-lactamase superfamily|Domain of unknown function (DUF4167)|Adhesion protein FadA	PF12706.2|PF00753.22	Lactamase_B_2|Lactamase_B	Beta-lactamase superfamily domain|Metallo-beta-lactamase superfamily	PF12706.2|PF13691.1|PF00753.22	Lactamase_B_2|Lactamase_B_4|Lactamase_B	Beta-lactamase superfamily domain|tRNase Z endonuclease|Metallo-beta-lactamase superfamily	PF12706.2|PF13691.1|PF00753.22	Lactamase_B_2|Lactamase_B_4|Lactamase_B	Beta-lactamase superfamily domain|tRNase Z endonuclease|Metallo-beta-lactamase superfamily	False	False	False	False			0.19949047566703237	0.10119035055953152	-0.06874823043303424	-0.6666917421412588
	bZIP family transcription factor	ucsf_hc.01_1.G217B.00452	ucsf_hc.01_1.G186AR.04854	ucsf_hc.01_1.H88.04444	ucsf_hc.01_1.H143.04421	HISTO_AZ.Contig47.eannot.1570.final_new	HCBG_01276	HCEG_03320	HCDG_07706|HCDG_07707	PF00170.16|PF07716.10|PF12090.3|PF09606.5	bZIP_1|bZIP_2|Spt20|Med15	bZIP transcription factor|Basic region leucine zipper|Spt20 family|ARC105 or Med15 subunit of Mediator complex non-fungal	PF00170.16|PF07716.10	bZIP_1|bZIP_2	bZIP transcription factor|Basic region leucine zipper	PF00170.16|PF07716.10|PF12090.3	bZIP_1|bZIP_2|Spt20	bZIP transcription factor|Basic region leucine zipper|Spt20 family	PF00170.16|PF07716.10|PF04684.8|PF05872.7	bZIP_1|bZIP_2|BAF1_ABF1|DUF853	bZIP transcription factor|Basic region leucine zipper|BAF1 / ABF1 chromatin reorganising factor|Bacterial protein of unknown function (DUF853)	False	False	False	False			-0.2605350032831444	-1.6411261685833791	-1.0413872545237832	-1.482947898970941
	no significant blast hit	ucsf_hc.01_1.G217B.00453	ucsf_hc.01_1.G186AR.04855	ucsf_hc.01_1.H88.04445	ucsf_hc.01_1.H143.04422	HISTO_AZ.Contig47.Fgenesh_histo.51.final_new										PF03255.9|PF11169.3|PF08496.5	ACCA|DUF2956|Peptidase_S49_N	Acetyl co-enzyme A carboxylase carboxyltransferase alpha subunit|Protein of unknown function (DUF2956)|Peptidase family S49 N-terminal	PF03255.9|PF11169.3|PF08496.5	ACCA|DUF2956|Peptidase_S49_N	Acetyl co-enzyme A carboxylase carboxyltransferase alpha subunit|Protein of unknown function (DUF2956)|Peptidase family S49 N-terminal	False	False	False	False			0.07845907460446822	0.3753506330577423	0.6681045486502435	-1.3099811740283245
	MIF domain-containing protein, macrophage migration inhibitory factor family protein	ucsf_hc.01_1.G217B.00455	ucsf_hc.01_1.G186AR.04857	ucsf_hc.01_1.H88.04447	ucsf_hc.01_1.H143.04425	HISTO_AZ.Contig47.Fgenesh_Neurospora.88.final_new	HCBG_01279	HCEG_03323	HCDG_07710	PF01187.13	MIF	Macrophage migration inhibitory factor (MIF)	PF01187.13	MIF	Macrophage migration inhibitory factor (MIF)	PF01187.13	MIF	Macrophage migration inhibitory factor (MIF)	PF01187.13	MIF	Macrophage migration inhibitory factor (MIF)	False	False	False	False			1.9483224666135879	0.4653199727452364	1.7665077629227866	2.2538670103056595
	ADP-ribose 1''-phosphate phosphatase	ucsf_hc.01_1.G217B.00456	ucsf_hc.01_1.G186AR.04858	ucsf_hc.01_1.H88.04448	ucsf_hc.01_1.H143.04426	HISTO_AZ.Contig47.Fgenesh_histo.54.final_new	HCBG_01280	HCEG_03324	HCDG_07711	PF01661.16|PF05642.6	Macro|Sporozoite_P67	Macro domain|Sporozoite P67 surface antigen	PF01661.16|PF05918.6	Macro|API5	Macro domain|Apoptosis inhibitory protein 5 (API5)	PF01661.16|PF05918.6	Macro|API5	Macro domain|Apoptosis inhibitory protein 5 (API5)	PF01661.16|PF05918.6	Macro|API5	Macro domain|Apoptosis inhibitory protein 5 (API5)	False	False	False	False			-0.581868640124199	-2.971720841686828	-0.6155835349934891	-1.8661085271241795
	CENP-X superfamily domain-containing protein	ucsf_hc.01_1.G217B.00457	ucsf_hc.01_1.G186AR.04860	ucsf_hc.01_1.H88.04449	ucsf_hc.01_1.H143.04427	HISTO_AZ.Contig47.fgenesh_plus.115.final_new	HCBG_01281	HCEG_03325	HCDG_07712	PF09415.5|PF00808.18|PF04484.7|PF09531.5	CENP-X|CBFD_NFYB_HMF|DUF566|Ndc1_Nup	CENP-S associating Centromere protein X|Histone-like transcription factor (CBF/NF-Y) and archaeal histone|Family of unknown function (DUF566)|Nucleoporin protein Ndc1-Nup	PF09415.5|PF00808.18|PF05086.7|PF04484.7|PF05460.8|PF09726.4|PF09531.5	CENP-X|CBFD_NFYB_HMF|Dicty_REP|DUF566|ORC6|Macoilin|Ndc1_Nup	CENP-S associating Centromere protein X|Histone-like transcription factor (CBF/NF-Y) and archaeal histone|Dictyostelium (Slime Mold) REP protein|Family of unknown function (DUF566)|Origin recognition complex subunit 6 (ORC6)|Transmembrane protein|Nucleoporin protein Ndc1-Nup	PF09415.5|PF00808.18|PF04484.7|PF05086.7|PF09726.4|PF09531.5	CENP-X|CBFD_NFYB_HMF|DUF566|Dicty_REP|Macoilin|Ndc1_Nup	CENP-S associating Centromere protein X|Histone-like transcription factor (CBF/NF-Y) and archaeal histone|Family of unknown function (DUF566)|Dictyostelium (Slime Mold) REP protein|Transmembrane protein|Nucleoporin protein Ndc1-Nup	PF09415.5|PF00808.18|PF05086.7|PF04484.7|PF08190.7|PF09531.5	CENP-X|CBFD_NFYB_HMF|Dicty_REP|DUF566|PIH1|Ndc1_Nup	CENP-S associating Centromere protein X|Histone-like transcription factor (CBF/NF-Y) and archaeal histone|Dictyostelium (Slime Mold) REP protein|Family of unknown function (DUF566)|pre-RNA processing PIH1/Nop17|Nucleoporin protein Ndc1-Nup	False	False	False	False			0.38853401775811003	-0.014035909349395137	0.8600986184262491	1.1402619866015629
	Mis12 domain-containing protein	ucsf_hc.01_1.G217B.00459	ucsf_hc.01_1.G186AR.04863	ucsf_hc.01_1.H88.04451	ucsf_hc.01_1.H143.04429	HISTO_AZ.Contig47.Fgenesh_histo.57.final_new	HCBG_01283	HCEG_03327	HCDG_07714	PF05859.7	Mis12	Mis12 protein	PF05859.7	Mis12	Mis12 protein	PF05859.7	Mis12	Mis12 protein	PF05859.7	Mis12	Mis12 protein	False	False	False	False			1.1428237160751684	0.5255492724863011	0.9304713749594371	1.0328386705425754
	conserved protein of unknown function	ucsf_hc.01_1.G217B.00460	ucsf_hc.01_1.G186AR.04865	ucsf_hc.01_1.H88.04452	ucsf_hc.01_1.H143.04431	HISTO_AZ.Contig47.eannot.1704.final_new	HCBG_01285	HCEG_03329	HCDG_07716	PF00487.19|PF13903.1|PF02656.10	FA_desaturase|Claudin_2|DUF202	Fatty acid desaturase|PMP-22/EMP/MP20/Claudin tight junction|Domain of unknown function (DUF202)	PF00487.19|PF04103.10|PF01292.15|PF13903.1|PF02656.10	FA_desaturase|CD20|Ni_hydr_CYTB|Claudin_2|DUF202	Fatty acid desaturase|CD20-like family|Prokaryotic cytochrome b561|PMP-22/EMP/MP20/Claudin tight junction|Domain of unknown function (DUF202)	PF00487.19|PF04103.10|PF01292.15|PF13903.1|PF02656.10	FA_desaturase|CD20|Ni_hydr_CYTB|Claudin_2|DUF202	Fatty acid desaturase|CD20-like family|Prokaryotic cytochrome b561|PMP-22/EMP/MP20/Claudin tight junction|Domain of unknown function (DUF202)	PF00487.19|PF01292.15|PF13903.1|PF02656.10	FA_desaturase|Ni_hydr_CYTB|Claudin_2|DUF202	Fatty acid desaturase|Prokaryotic cytochrome b561|PMP-22/EMP/MP20/Claudin tight junction|Domain of unknown function (DUF202)	False	False	False	False			-2.581766918717095	-0.6435915182840124	-4.004025533558137	0.8077287468154666
	SWR1-complex protein (Swc5)	ucsf_hc.01_1.G217B.00461	ucsf_hc.01_1.G186AR.04868	ucsf_hc.01_1.H88.04453	ucsf_hc.01_1.H143.04433	HISTO_AZ.Contig47.Fgenesh_histo.69.final_new	HCBG_01286	HCEG_03330	HCDG_07717	PF07572.7	BCNT	Bucentaur or craniofacial development	PF07572.7	BCNT	Bucentaur or craniofacial development	PF07572.7	BCNT	Bucentaur or craniofacial development	PF07572.7	BCNT	Bucentaur or craniofacial development	False	False	False	False			-0.17785448186916986	-0.09433533228417224	0.9461321768062665	-0.035184431952994366
	conserved protein of unknown function	ucsf_hc.01_1.G217B.00466	ucsf_hc.01_1.G186AR.04872	ucsf_hc.01_1.H88.04455	ucsf_hc.01_1.H143.04437	HISTO_AZ.Contig47.eannot.1575.final_new	HCBG_01289	HCEG_03334	HCDG_07721	PF12158.3	DUF3592	Protein of unknown function (DUF3592)										False	False	False	False			0.5652303369505733	0.05120406608506256	0.45737533751335313	0.7844387597714624
	eukaryotic translation initiation factor subunit eIF2B-gamma	ucsf_hc.01_1.G217B.00467	ucsf_hc.01_1.G186AR.04873	ucsf_hc.01_1.H88.04456	ucsf_hc.01_1.H143.04438	HISTO_AZ.Contig47.eannot.1549.final_new	HCBG_01290	HCEG_03335	HCDG_07722	PF00132.19|PF12804.2|PF09477.5|PF00483.18	Hexapep|NTP_transf_3|Type_III_YscG|NTP_transferase	Bacterial transferase hexapeptide (six repeats)|MobA-like NTP transferase domain|Bacterial type II secretion system chaperone protein (type_III_yscG)|Nucleotidyl transferase	PF00132.19|PF12804.2|PF00483.18|PF09477.5|PF14602.1	Hexapep|NTP_transf_3|NTP_transferase|Type_III_YscG|Hexapep_2	Bacterial transferase hexapeptide (six repeats)|MobA-like NTP transferase domain|Nucleotidyl transferase|Bacterial type II secretion system chaperone protein (type_III_yscG)|Hexapeptide repeat of succinyl-transferase	PF00132.19|PF12804.2|PF00483.18|PF14602.1	Hexapep|NTP_transf_3|NTP_transferase|Hexapep_2	Bacterial transferase hexapeptide (six repeats)|MobA-like NTP transferase domain|Nucleotidyl transferase|Hexapeptide repeat of succinyl-transferase	PF00132.19|PF12804.2|PF00483.18|PF14602.1	Hexapep|NTP_transf_3|NTP_transferase|Hexapep_2	Bacterial transferase hexapeptide (six repeats)|MobA-like NTP transferase domain|Nucleotidyl transferase|Hexapeptide repeat of succinyl-transferase	False	False	False	False			-0.497313680197804	-0.8286163047073329	-1.0897066322492153	-0.4372502721349183
		ucsf_hc.01_1.G217B.00471	ucsf_hc.01_1.G186AR.04876	ucsf_hc.01_1.H88.04461	ucsf_hc.01_1.H143.04444		HCBG_01293															False	False	False	False	YPS		3.3279439013472407	2.6730552456509113	4.099776062748601	4.242115236626587
	conserved protein of unknown function	ucsf_hc.01_1.G217B.00473	ucsf_hc.01_1.G186AR.04877	ucsf_hc.01_1.H88.04462	ucsf_hc.01_1.H143.04445	HISTO_AZ.Contig47.eannot.1550.final_new	HCBG_01294	HCEG_03337	HCDG_07725													False	False	False	False			1.3579097452055908	0.25719534837211233	0.3339381135147206	0.7093036133779429
	no blast hit	ucsf_hc.01_1.G217B.00476	ucsf_hc.01_1.G186AR.04879	ucsf_hc.01_1.H88.04467	ucsf_hc.01_1.H143.04450	HISTO_AZ.Contig47.eannot.1577.final_new	HCBG_01296	HCEG_03341	HCDG_07729	PF06197.8|PF04892.7|PF07698.6	DUF998|VanZ|7TM-7TMR_HD	Protein of unknown function (DUF998)|VanZ like family|7TM receptor with intracellular HD hydrolase	PF06197.8|PF04892.7|PF07698.6	DUF998|VanZ|7TM-7TMR_HD	Protein of unknown function (DUF998)|VanZ like family|7TM receptor with intracellular HD hydrolase				PF07698.6|PF11188.3	7TM-7TMR_HD|DUF2975	7TM receptor with intracellular HD hydrolase|Protein of unknown function (DUF2975)	False	False	False	False			-0.1529353188164262	0.964412003483121	0.5263107268632398	-1.1832472201540514
	protein of unknown function, conidia-enriched transcript	ucsf_hc.01_1.G217B.00480	ucsf_hc.01_1.G186AR.04880	ucsf_hc.01_1.H88.04468	ucsf_hc.01_1.H143.04451	HISTO_AZ.Contig47-snap.63.final_new	HCBG_01298	HCEG_03343	HCDG_07731	PF06140.8	Ifi-6-16	Interferon-induced 6-16 family				PF04431.8	Pec_lyase_N	Pectate lyase, N terminus	PF06140.8|PF01618.11	Ifi-6-16|MotA_ExbB	Interferon-induced 6-16 family|MotA/TolQ/ExbB proton channel family	False	False	False	False			0.2466205681701057	1.3826540916778645	0.02737078888786737	0.9131307628439993
	MFS oligopeptide transporter	ucsf_hc.01_1.G217B.00482	ucsf_hc.01_1.G186AR.04882	ucsf_hc.01_1.H88.04473	ucsf_hc.01_1.H143.04456	HISTO_AZ.Contig47.Fgenesh_Aspergillus.174.final_new	HCBG_01300	HCEG_03345	HCDG_07733	PF00854.16|PF07690.11|PF01545.16|PF07256.7	PTR2|MFS_1|Cation_efflux|DUF1435	POT family|Major Facilitator Superfamily|Cation efflux family|Protein of unknown function (DUF1435)	PF00854.16|PF07690.11|PF01545.16|PF07256.7	PTR2|MFS_1|Cation_efflux|DUF1435	POT family|Major Facilitator Superfamily|Cation efflux family|Protein of unknown function (DUF1435)	PF00854.16|PF07690.11|PF01545.16|PF07256.7	PTR2|MFS_1|Cation_efflux|DUF1435	POT family|Major Facilitator Superfamily|Cation efflux family|Protein of unknown function (DUF1435)	PF00854.16|PF07690.11|PF01545.16|PF07256.7	PTR2|MFS_1|Cation_efflux|DUF1435	POT family|Major Facilitator Superfamily|Cation efflux family|Protein of unknown function (DUF1435)	False	False	False	False			-2.9675217705370347	-1.4645260302820018	-1.4854095341189293	-7.189665204810266
	alpha-glucosidase	ucsf_hc.01_1.G217B.00483	ucsf_hc.01_1.G186AR.04883	ucsf_hc.01_1.H88.04474	ucsf_hc.01_1.H143.04455	HISTO_AZ.Contig47.Fgenesh_histo.98.final_new	HCBG_01301	HCEG_03346	HCDG_07734	PF01055.21|PF13802.1	Glyco_hydro_31|Gal_mutarotas_2	Glycosyl hydrolases family 31|Galactose mutarotase-like	PF01055.21|PF13802.1	Glyco_hydro_31|Gal_mutarotas_2	Glycosyl hydrolases family 31|Galactose mutarotase-like	PF01055.21|PF13802.1	Glyco_hydro_31|Gal_mutarotas_2	Glycosyl hydrolases family 31|Galactose mutarotase-like	PF01055.21|PF13802.1	Glyco_hydro_31|Gal_mutarotas_2	Glycosyl hydrolases family 31|Galactose mutarotase-like	True	True	True	True			-0.04063690203276127	0.7186632622866087	1.579733793957496	-4.970352030702182
	octanoyltransferase	ucsf_hc.01_1.G217B.00485	ucsf_hc.01_1.G186AR.04886	ucsf_hc.01_1.H88.04476	ucsf_hc.01_1.H143.04458	HISTO_AZ.Contig47.Fgenesh_Aspergillus.176.final_new	HCBG_01302	HCEG_03347	HCDG_07735	PF03099.14	BPL_LplA_LipB	Biotin/lipoate A/B protein ligase family	PF03099.14	BPL_LplA_LipB	Biotin/lipoate A/B protein ligase family	PF03099.14	BPL_LplA_LipB	Biotin/lipoate A/B protein ligase family	PF03099.14	BPL_LplA_LipB	Biotin/lipoate A/B protein ligase family	False	False	False	False			-0.09252665564558082	0.6132927416587006	0.3196318122193089	0.17347166968534955
	protein of unknown function	ucsf_hc.01_1.G217B.00489	ucsf_hc.01_1.G186AR.04891	ucsf_hc.01_1.H88.04479	ucsf_hc.01_1.H143.04459	HISTO_AZ.Contig47.Fgenesh_histo.118.final_new		HCEG_03349	HCDG_07737										PF00114.14|PF12263.3	Pilin|DUF3611	Pilin (bacterial filament)|Protein of unknown function (DUF3611)	False	True	False	False			0.7321191100535607	-0.2818787729066128	-0.27221359141360857	0.8297188957092358
	TIM barrel metal-dependent hydrolase	ucsf_hc.01_1.G217B.00491	ucsf_hc.01_1.G186AR.04892	ucsf_hc.01_1.H88.04480	ucsf_hc.01_1.H143.04461	HISTO_AZ.Contig47.eannot.1582.final_new	HCBG_01306	HCEG_03350	HCDG_07738	PF04909.9	Amidohydro_2	Amidohydrolase	PF04909.9	Amidohydro_2	Amidohydrolase	PF04909.9	Amidohydro_2	Amidohydrolase	PF04909.9	Amidohydro_2	Amidohydrolase	False	False	False	False			-0.2766726384474827	0.3737937180104345	1.3723043011762934	1.0468533051422775
CHA4	C6 transcription factor	ucsf_hc.01_1.G217B.00492	ucsf_hc.01_1.G186AR.04893	ucsf_hc.01_1.H88.04482	ucsf_hc.01_1.H143.04462	HISTO_AZ.Contig47.Fgenesh_Aspergillus.179.final_new	HCBG_01307	HCEG_03351	HCDG_07739	PF04082.13	Fungal_trans	Fungal specific transcription factor domain	PF04082.13	Fungal_trans	Fungal specific transcription factor domain	PF04082.13|PF00172.13	Fungal_trans|Zn_clus	Fungal specific transcription factor domain|Fungal Zn(2)-Cys(6) binuclear cluster domain	PF04082.13|PF00172.13	Fungal_trans|Zn_clus	Fungal specific transcription factor domain|Fungal Zn(2)-Cys(6) binuclear cluster domain	False	False	False	False	YPS		3.2853777135611444	1.5616311782522092	3.6081430940074304	1.5979372892916115
	threonyl-tRNA synthetase	ucsf_hc.01_1.G217B.00494	ucsf_hc.01_1.G186AR.04896	ucsf_hc.01_1.H88.04485	ucsf_hc.01_1.H143.04465	HISTO_AZ.Contig47.Fgenesh_histo.122.final_new	HCBG_01309	HCEG_03353	HCDG_07741	PF00587.20|PF03129.15	tRNA-synt_2b|HGTP_anticodon	tRNA synthetase class II core domain (G, H, P, S and T)|Anticodon binding domain	PF00587.20|PF03129.15	tRNA-synt_2b|HGTP_anticodon	tRNA synthetase class II core domain (G, H, P, S and T)|Anticodon binding domain	PF00587.20|PF03129.15	tRNA-synt_2b|HGTP_anticodon	tRNA synthetase class II core domain (G, H, P, S and T)|Anticodon binding domain	PF00587.20|PF03129.15	tRNA-synt_2b|HGTP_anticodon	tRNA synthetase class II core domain (G, H, P, S and T)|Anticodon binding domain	False	False	False	False			0.1648356189100344	0.20962028738074956	0.4138284114724251	0.032818737686635346
	conserved protein of unknown function	ucsf_hc.01_1.G217B.00495	ucsf_hc.01_1.G186AR.04897	ucsf_hc.01_1.H88.04486	ucsf_hc.01_1.H143.04466	HISTO_AZ.Contig47-snap.71.final_new	HCBG_01310	HCEG_03354	HCDG_07742													False	False	False	False			-0.13939878102808723	-2.251757567827695	-1.5906482027501179	-0.5916707598113464
	C6 fungal specific transcription factor	ucsf_hc.01_1.G217B.00496	ucsf_hc.01_1.G186AR.04898	ucsf_hc.01_1.H88.04487	ucsf_hc.01_1.H143.04467	HISTO_AZ.Contig47.Fgenesh_histo.124.final_new	HCBG_01311	HCEG_03355	HCDG_07743	PF04082.13	Fungal_trans	Fungal specific transcription factor domain	PF04082.13	Fungal_trans	Fungal specific transcription factor domain	PF04082.13	Fungal_trans	Fungal specific transcription factor domain	PF04082.13	Fungal_trans	Fungal specific transcription factor domain	False	False	False	False			-0.4958329040228078	-0.9718221104038631	-0.1651580188594579	-3.4907922645489617
	enoyl-CoA hydratase/isomerase	ucsf_hc.01_1.G217B.00497	ucsf_hc.01_1.G186AR.04899	ucsf_hc.01_1.H88.04488	ucsf_hc.01_1.H143.04468	HISTO_AZ.Contig47.eannot.1555.final_new	HCBG_01312	HCEG_03356	HCDG_07744	PF00378.15	ECH	Enoyl-CoA hydratase/isomerase family	PF00378.15	ECH	Enoyl-CoA hydratase/isomerase family	PF00378.15	ECH	Enoyl-CoA hydratase/isomerase family	PF00378.15	ECH	Enoyl-CoA hydratase/isomerase family	False	False	False	False			-1.6428326325140188	0.09406523042189119	0.7933183669897592	0.4754344014613596
GLR1	glutathione-disulfide reductase	ucsf_hc.01_1.G217B.00498	ucsf_hc.01_1.G186AR.04900	ucsf_hc.01_1.H88.04489	ucsf_hc.01_1.H143.04469	HISTO_AZ.Contig47.eannot.1598.final_new	HCBG_01313	HCEG_03357	HCDG_07745	PF07992.9|PF02852.17|PF00070.22|PF13738.1|PF13434.1|PF02737.13|PF00890.19|PF12831.2|PF01262.16|PF03486.9|PF01134.17|PF01266.19	Pyr_redox_2|Pyr_redox_dim|Pyr_redox|Pyr_redox_3|K_oxygenase|3HCDH_N|FAD_binding_2|FAD_oxidored|AlaDh_PNT_C|HI0933_like|GIDA|DAO	Pyridine nucleotide-disulphide oxidoreductase|Pyridine nucleotide-disulphide oxidoreductase, dimerisation domain|Pyridine nucleotide-disulphide oxidoreductase|Pyridine nucleotide-disulphide oxidoreductase|L-lysine 6-monooxygenase (NADPH-requiring)|3-hydroxyacyl-CoA dehydrogenase, NAD binding domain|FAD binding domain|FAD dependent oxidoreductase|Alanine dehydrogenase/PNT, C-terminal domain|HI0933…	PF07992.9|PF02852.17|PF00070.22|PF13738.1|PF13434.1|PF02737.13|PF12831.2|PF00890.19|PF01262.16|PF03486.9|PF01134.17|PF01266.19	Pyr_redox_2|Pyr_redox_dim|Pyr_redox|Pyr_redox_3|K_oxygenase|3HCDH_N|FAD_oxidored|FAD_binding_2|AlaDh_PNT_C|HI0933_like|GIDA|DAO	Pyridine nucleotide-disulphide oxidoreductase|Pyridine nucleotide-disulphide oxidoreductase, dimerisation domain|Pyridine nucleotide-disulphide oxidoreductase|Pyridine nucleotide-disulphide oxidoreductase|L-lysine 6-monooxygenase (NADPH-requiring)|3-hydroxyacyl-CoA dehydrogenase, NAD binding domain|FAD dependent oxidoreductase|FAD binding domain|Alanine dehydrogenase/PNT, C-terminal domain|HI0933…	PF07992.9|PF02852.17|PF00070.22|PF13738.1|PF13434.1|PF02737.13|PF00890.19|PF12831.2|PF01262.16|PF03486.9|PF01134.17|PF01266.19	Pyr_redox_2|Pyr_redox_dim|Pyr_redox|Pyr_redox_3|K_oxygenase|3HCDH_N|FAD_binding_2|FAD_oxidored|AlaDh_PNT_C|HI0933_like|GIDA|DAO	Pyridine nucleotide-disulphide oxidoreductase|Pyridine nucleotide-disulphide oxidoreductase, dimerisation domain|Pyridine nucleotide-disulphide oxidoreductase|Pyridine nucleotide-disulphide oxidoreductase|L-lysine 6-monooxygenase (NADPH-requiring)|3-hydroxyacyl-CoA dehydrogenase, NAD binding domain|FAD binding domain|FAD dependent oxidoreductase|Alanine dehydrogenase/PNT, C-terminal domain|HI0933…	PF07992.9|PF02852.17|PF00070.22|PF13738.1|PF13434.1|PF02737.13|PF00890.19|PF12831.2|PF01262.16|PF03486.9|PF01134.17|PF01266.19	Pyr_redox_2|Pyr_redox_dim|Pyr_redox|Pyr_redox_3|K_oxygenase|3HCDH_N|FAD_binding_2|FAD_oxidored|AlaDh_PNT_C|HI0933_like|GIDA|DAO	Pyridine nucleotide-disulphide oxidoreductase|Pyridine nucleotide-disulphide oxidoreductase, dimerisation domain|Pyridine nucleotide-disulphide oxidoreductase|Pyridine nucleotide-disulphide oxidoreductase|L-lysine 6-monooxygenase (NADPH-requiring)|3-hydroxyacyl-CoA dehydrogenase, NAD binding domain|FAD binding domain|FAD dependent oxidoreductase|Alanine dehydrogenase/PNT, C-terminal domain|HI0933…	False	True	True	True			0.017899111381102006	0.9063426898793565	0.5027210075969362	-0.5636039704605911
PBS2	dual specificity mitogen-activated protein kinase dSOR1, MAP kinase kinase (Pbs2), Wis1	ucsf_hc.01_1.G217B.00499	ucsf_hc.01_1.G186AR.04901	ucsf_hc.01_1.H88.04491	ucsf_hc.01_1.H143.04471	HISTO_AZ.Contig47.eannot.1600.final_new	HCBG_01314	HCEG_03358		PF00069.20|PF07714.12|PF14531.1|PF07387.6|PF05445.6	Pkinase|Pkinase_Tyr|Kinase-like|Seadorna_VP7|Pox_ser-thr_kin	Protein kinase domain|Protein tyrosine kinase|Kinase-like|Seadornavirus VP7|Poxvirus serine/threonine protein kinase	PF00069.20|PF07714.12|PF05445.6	Pkinase|Pkinase_Tyr|Pox_ser-thr_kin	Protein kinase domain|Protein tyrosine kinase|Poxvirus serine/threonine protein kinase	PF00069.20|PF07714.12|PF14531.1|PF07387.6|PF05445.6	Pkinase|Pkinase_Tyr|Kinase-like|Seadorna_VP7|Pox_ser-thr_kin	Protein kinase domain|Protein tyrosine kinase|Kinase-like|Seadornavirus VP7|Poxvirus serine/threonine protein kinase	PF00069.20|PF07714.12|PF14531.1|PF07387.6|PF05445.6	Pkinase|Pkinase_Tyr|Kinase-like|Seadorna_VP7|Pox_ser-thr_kin	Protein kinase domain|Protein tyrosine kinase|Kinase-like|Seadornavirus VP7|Poxvirus serine/threonine protein kinase	False	False	False	False			-0.401685559656757	-0.4287435359496108	-0.9111483565016982	-0.7455913355456953
MFS1	siderophore-iron transporter, iron-regulated transcript, yeast-enriched transcript	ucsf_hc.01_1.G217B.00502	ucsf_hc.01_1.G186AR.04903	ucsf_hc.01_1.H88.04493	ucsf_hc.01_1.H143.04473	HISTO_AZ.Contig47.Fgenesh_histo.160.final_new	HCBG_01315	HCEG_03359	HCDG_07746	PF07690.11	MFS_1	Major Facilitator Superfamily	PF07690.11	MFS_1	Major Facilitator Superfamily	PF07690.11	MFS_1	Major Facilitator Superfamily				False	False	False	True			1.2857969016298514	1.5687824497300995	2.6054754479468065	3.457093586271284
	protein kinase domain-containing protein	ucsf_hc.01_1.G217B.00504	ucsf_hc.01_1.G186AR.04906	ucsf_hc.01_1.H88.04494	ucsf_hc.01_1.H143.04475	HISTO_AZ.Contig47.Fgenesh_histo.162.final_new	HCBG_01317	HCEG_03362	HCDG_07749													False	False	False	False			0.8796853514905048	-0.16739570482176036	1.468929932013127	1.3416907630865833
	auxin Efflux Carrier superfamily protein	ucsf_hc.01_1.G217B.00507	ucsf_hc.01_1.G186AR.04909	ucsf_hc.01_1.H88.04497	ucsf_hc.01_1.H143.04477	HISTO_AZ.Contig47.eannot.1566.final_new	HCBG_01319	HCEG_03364	HCDG_07750	PF03547.13	Mem_trans	Membrane transport protein	PF03547.13|PF07290.6	Mem_trans|DUF1449	Membrane transport protein|Protein of unknown function (DUF1449)	PF03547.13|PF10500.4	Mem_trans|SR-25	Membrane transport protein|Nuclear RNA-splicing-associated protein	PF03547.13	Mem_trans	Membrane transport protein	False	False	False	False			3.0603236814195034	2.049187127598763	0.7401514628561641	1.3396980895497257
	choline kinase	ucsf_hc.01_1.G217B.00509	ucsf_hc.01_1.G186AR.04912	ucsf_hc.01_1.H88.04501	ucsf_hc.01_1.H143.04480	HISTO_AZ.Contig47.Fgenesh_Aspergillus.138.final_new	HCBG_01322	HCEG_03367	HCDG_07753	PF01633.15|PF04428.9|PF01636.18	Choline_kinase|Choline_kin_N|APH	Choline/ethanolamine kinase|Choline kinase N terminus|Phosphotransferase enzyme family	PF01633.15|PF04428.9|PF01636.18	Choline_kinase|Choline_kin_N|APH	Choline/ethanolamine kinase|Choline kinase N terminus|Phosphotransferase enzyme family	PF01633.15|PF04428.9|PF01636.18	Choline_kinase|Choline_kin_N|APH	Choline/ethanolamine kinase|Choline kinase N terminus|Phosphotransferase enzyme family	PF01633.15|PF04428.9|PF01636.18	Choline_kinase|Choline_kin_N|APH	Choline/ethanolamine kinase|Choline kinase N terminus|Phosphotransferase enzyme family	False	False	False	False			0.7384420447815836	0.6089407628645733	-0.28351287696199856	-1.8346696922154275
	C6 transcription factor	ucsf_hc.01_1.G217B.00513	ucsf_hc.01_1.G186AR.04916	ucsf_hc.01_1.H88.04505	ucsf_hc.01_1.H143.04485	HISTO_AZ.Contig47.eannot.1610.final_new	HCBG_01324	HCEG_03370	HCDG_07756	PF11951.3	Fungal_trans_2	Fungal specific transcription factor domain	PF11951.3|PF00172.13	Fungal_trans_2|Zn_clus	Fungal specific transcription factor domain|Fungal Zn(2)-Cys(6) binuclear cluster domain	PF11951.3|PF00172.13	Fungal_trans_2|Zn_clus	Fungal specific transcription factor domain|Fungal Zn(2)-Cys(6) binuclear cluster domain	PF11951.3|PF00172.13	Fungal_trans_2|Zn_clus	Fungal specific transcription factor domain|Fungal Zn(2)-Cys(6) binuclear cluster domain	True	False	False	False	HPS		-1.8902232832743113	-3.5590832782448816	-2.9236833110701896	-2.1907404936288315
	importin beta-2 subunit	ucsf_hc.01_1.G217B.00523	ucsf_hc.01_1.G186AR.04925	ucsf_hc.01_1.H88.04513	ucsf_hc.01_1.H143.04490	HISTO_AZ.Contig47.Fgenesh_Aspergillus.144.final_new	HCBG_01329	HCEG_03375	HCDG_07760	PF02985.17|PF13513.1|PF13646.1|PF12717.2|PF12460.3|PF12755.2|PF01602.15|PF08389.7|PF12348.3|PF00514.18|PF08167.7|PF03130.11|PF11919.3|PF12830.2	HEAT|HEAT_EZ|HEAT_2|Cnd1|MMS19_C|Vac14_Fab1_bd|Adaptin_N|Xpo1|CLASP_N|Arm|RIX1|HEAT_PBS|DUF3437|Nipped-B_C	HEAT repeat|HEAT-like repeat|HEAT repeats|non-SMC mitotic condensation complex subunit 1|RNAPII transcription regulator C-terminal|Vacuolar 14 Fab1-binding region|Adaptin N terminal region|Exportin 1-like protein|CLASP N terminal|Armadillo/beta-catenin-like repeat|rRNA processing/ribosome biogenesis|PBS lyase HEAT-like repeat|Domain of unknown function (DUF3437)|Sister chromatid cohesion C-termin…	PF02985.17|PF13513.1|PF13646.1|PF12717.2|PF12755.2|PF12460.3|PF01602.15|PF08389.7|PF00514.18|PF12348.3|PF08167.7|PF03130.11|PF11919.3|PF12830.2	HEAT|HEAT_EZ|HEAT_2|Cnd1|Vac14_Fab1_bd|MMS19_C|Adaptin_N|Xpo1|Arm|CLASP_N|RIX1|HEAT_PBS|DUF3437|Nipped-B_C	HEAT repeat|HEAT-like repeat|HEAT repeats|non-SMC mitotic condensation complex subunit 1|Vacuolar 14 Fab1-binding region|RNAPII transcription regulator C-terminal|Adaptin N terminal region|Exportin 1-like protein|Armadillo/beta-catenin-like repeat|CLASP N terminal|rRNA processing/ribosome biogenesis|PBS lyase HEAT-like repeat|Domain of unknown function (DUF3437)|Sister chromatid cohesion C-termin…	PF02985.17|PF13513.1|PF13646.1|PF12717.2|PF12755.2|PF12460.3|PF01602.15|PF08389.7|PF00514.18|PF12348.3|PF08167.7|PF03130.11|PF11919.3|PF12830.2	HEAT|HEAT_EZ|HEAT_2|Cnd1|Vac14_Fab1_bd|MMS19_C|Adaptin_N|Xpo1|Arm|CLASP_N|RIX1|HEAT_PBS|DUF3437|Nipped-B_C	HEAT repeat|HEAT-like repeat|HEAT repeats|non-SMC mitotic condensation complex subunit 1|Vacuolar 14 Fab1-binding region|RNAPII transcription regulator C-terminal|Adaptin N terminal region|Exportin 1-like protein|Armadillo/beta-catenin-like repeat|CLASP N terminal|rRNA processing/ribosome biogenesis|PBS lyase HEAT-like repeat|Domain of unknown function (DUF3437)|Sister chromatid cohesion C-termin…	PF02985.17|PF13513.1|PF13646.1|PF12717.2|PF12755.2|PF12460.3|PF01602.15|PF08389.7|PF00514.18|PF12348.3|PF08167.7|PF03130.11|PF11919.3|PF12830.2	HEAT|HEAT_EZ|HEAT_2|Cnd1|Vac14_Fab1_bd|MMS19_C|Adaptin_N|Xpo1|Arm|CLASP_N|RIX1|HEAT_PBS|DUF3437|Nipped-B_C	HEAT repeat|HEAT-like repeat|HEAT repeats|non-SMC mitotic condensation complex subunit 1|Vacuolar 14 Fab1-binding region|RNAPII transcription regulator C-terminal|Adaptin N terminal region|Exportin 1-like protein|Armadillo/beta-catenin-like repeat|CLASP N terminal|rRNA processing/ribosome biogenesis|PBS lyase HEAT-like repeat|Domain of unknown function (DUF3437)|Sister chromatid cohesion C-termin…	False	False	False	False			0.2973230971559402	-0.03935850147965825	-0.4227874492218038	-0.5023558592804473
	SacI domain-containing protein	ucsf_hc.01_1.G217B.00525	ucsf_hc.01_1.G186AR.04927	ucsf_hc.01_1.H88.04514	ucsf_hc.01_1.H143.04491	HISTO_AZ.Contig47.eannot.1612.final_new	HCBG_01331	HCEG_03377	HCDG_07762	PF02383.13|PF12456.3	Syja_N|hSac2	SacI homology domain|Inositol phosphatase	PF02383.13|PF12456.3	Syja_N|hSac2	SacI homology domain|Inositol phosphatase	PF02383.13|PF12456.3	Syja_N|hSac2	SacI homology domain|Inositol phosphatase	PF03827.8	Orexin_rec2	Orexin receptor type 2	True	True	True	False			-1.0812909424954447	-0.22550910958880777	-0.7923335670249172	-1.3785703088109096
COP1	archain, coatomer subunit delta, Hc yeast-phase induced	ucsf_hc.01_1.G217B.00528	ucsf_hc.01_1.G186AR.04931	ucsf_hc.01_1.H88.04516	ucsf_hc.01_1.H143.04495	HISTO_AZ.Contig47.fgenesh_plus.53.final_new	HCBG_01334	HCEG_03379	HCDG_07765	PF00928.16|PF01217.15|PF08579.6|PF12363.3	Adap_comp_sub|Clat_adaptor_s|RPM2|DUF3647	Adaptor complexes medium subunit family|Clathrin adaptor complex small chain|Mitochondrial ribonuclease P subunit (RPM2)|Phage protein	PF01217.15|PF08579.6|PF12363.3|PF03291.11	Clat_adaptor_s|RPM2|DUF3647|Pox_MCEL	Clathrin adaptor complex small chain|Mitochondrial ribonuclease P subunit (RPM2)|Phage protein|mRNA capping enzyme	PF00928.16|PF01217.15|PF08579.6|PF12363.3	Adap_comp_sub|Clat_adaptor_s|RPM2|DUF3647	Adaptor complexes medium subunit family|Clathrin adaptor complex small chain|Mitochondrial ribonuclease P subunit (RPM2)|Phage protein	PF00928.16|PF01217.15|PF08579.6|PF12363.3	Adap_comp_sub|Clat_adaptor_s|RPM2|DUF3647	Adaptor complexes medium subunit family|Clathrin adaptor complex small chain|Mitochondrial ribonuclease P subunit (RPM2)|Phage protein	True	True	True	True			0.6450533683833837	0.2717828420489421	0.1553350714796098	0.1986354094276721
	DUF2420 domain-containing protein, conserved family in fungi	ucsf_hc.01_1.G217B.00529	ucsf_hc.01_1.G186AR.04932	ucsf_hc.01_1.H88.04517	ucsf_hc.01_1.H143.04496	HISTO_AZ.Contig47.Fgenesh_Aspergillus.149.final_new	HCBG_01335	HCEG_03380	HCDG_07766	PF10336.4	DUF2420	Protein of unknown function (DUF2420)	PF10336.4	DUF2420	Protein of unknown function (DUF2420)	PF10336.4	DUF2420	Protein of unknown function (DUF2420)	PF10336.4	DUF2420	Protein of unknown function (DUF2420)	False	False	False	False			0.4771226841777092	-0.10308310742179039	-0.2973737353489714	0.12595053327438288
	conserved protein of unknown function	ucsf_hc.01_1.G217B.00530	ucsf_hc.01_1.G186AR.04933	ucsf_hc.01_1.H88.04519	ucsf_hc.01_1.H143.04497	HISTO_AZ.Contig47.Fgenesh_Neurospora.131.final_new	HCBG_01336	HCEG_03381	HCDG_07767										PF01645.12	Glu_synthase	Conserved region in glutamate synthase	False	False	False	False			-0.7331214397465295	-0.40446273703900193	-0.3366485907995864	0.43151084883950275
SCS7	inositolphosphorylceramide-B C-26 hydroxylase	ucsf_hc.01_1.G217B.00533	ucsf_hc.01_1.G186AR.04937	ucsf_hc.01_1.H88.04522	ucsf_hc.01_1.H143.04501	HISTO_AZ.Contig47.Fgenesh_histo.132.final_new	HCBG_01340	HCEG_03383	HCDG_07771	PF00173.23|PF04116.8	Cyt-b5|FA_hydroxylase	Cytochrome b5-like Heme/Steroid binding domain|Fatty acid hydroxylase superfamily	PF00173.23|PF04116.8	Cyt-b5|FA_hydroxylase	Cytochrome b5-like Heme/Steroid binding domain|Fatty acid hydroxylase superfamily	PF00173.23|PF04116.8|PF11035.3	Cyt-b5|FA_hydroxylase|SnAPC_2_like	Cytochrome b5-like Heme/Steroid binding domain|Fatty acid hydroxylase superfamily|Small nuclear RNA activating complex subunit 2-like	PF00173.23|PF04116.8|PF11035.3	Cyt-b5|FA_hydroxylase|SnAPC_2_like	Cytochrome b5-like Heme/Steroid binding domain|Fatty acid hydroxylase superfamily|Small nuclear RNA activating complex subunit 2-like	False	False	False	False			-0.28600206219293023	-0.7489506386825058	0.06231217277860113	-0.8810920915656597
	conserved protein of unknown function	ucsf_hc.01_1.G217B.00536	ucsf_hc.01_1.G186AR.04939	ucsf_hc.01_1.H88.04524	ucsf_hc.01_1.H143.04502	HISTO_AZ.Contig47.Fgenesh_Neurospora.136.final_new	HCBG_01342	HCEG_03385	HCDG_07773	PF01576.14|PF05557.8|PF08317.6|PF08614.6|PF15175.1|PF00261.15|PF04582.7|PF12128.3|PF13094.1|PF04156.9|PF10186.4|PF00804.20|PF12329.3|PF11559.3|PF04102.7	Myosin_tail_1|MAD|Spc7|ATG16|SPATA24|Tropomyosin|Reo_sigmaC|DUF3584|CENP-Q|IncA|Atg14|Syntaxin|TMF_DNA_bd|ADIP|SlyX	Myosin tail|Mitotic checkpoint protein|Spc7 kinetochore protein|Autophagy protein 16 (ATG16)|Spermatogenesis-associated protein 24|Tropomyosin|Reovirus sigma C capsid protein|Protein of unknown function (DUF3584)|CENP-Q, a CENPA-CAD centromere complex subunit|IncA protein|UV radiation resistance protein and autophagy-related subunit 14|Syntaxin|TATA element modulatory factor 1 DNA binding|Afadin-…	PF01576.14|PF05557.8|PF08317.6|PF08614.6|PF15175.1|PF00261.15|PF04582.7|PF12128.3|PF13094.1|PF04156.9|PF10186.4|PF00804.20|PF12329.3|PF11559.3|PF04102.7	Myosin_tail_1|MAD|Spc7|ATG16|SPATA24|Tropomyosin|Reo_sigmaC|DUF3584|CENP-Q|IncA|Atg14|Syntaxin|TMF_DNA_bd|ADIP|SlyX	Myosin tail|Mitotic checkpoint protein|Spc7 kinetochore protein|Autophagy protein 16 (ATG16)|Spermatogenesis-associated protein 24|Tropomyosin|Reovirus sigma C capsid protein|Protein of unknown function (DUF3584)|CENP-Q, a CENPA-CAD centromere complex subunit|IncA protein|UV radiation resistance protein and autophagy-related subunit 14|Syntaxin|TATA element modulatory factor 1 DNA binding|Afadin-…	PF01576.14|PF05557.8|PF08317.6|PF08614.6|PF15175.1|PF00261.15|PF04582.7|PF12128.3|PF13094.1|PF04156.9|PF10186.4|PF00804.20|PF12329.3|PF11559.3|PF04102.7	Myosin_tail_1|MAD|Spc7|ATG16|SPATA24|Tropomyosin|Reo_sigmaC|DUF3584|CENP-Q|IncA|Atg14|Syntaxin|TMF_DNA_bd|ADIP|SlyX	Myosin tail|Mitotic checkpoint protein|Spc7 kinetochore protein|Autophagy protein 16 (ATG16)|Spermatogenesis-associated protein 24|Tropomyosin|Reovirus sigma C capsid protein|Protein of unknown function (DUF3584)|CENP-Q, a CENPA-CAD centromere complex subunit|IncA protein|UV radiation resistance protein and autophagy-related subunit 14|Syntaxin|TATA element modulatory factor 1 DNA binding|Afadin-…	PF01576.14|PF05557.8|PF00261.15|PF08317.6|PF15175.1|PF04582.7|PF12718.2|PF12128.3|PF04156.9|PF11559.3|PF10186.4|PF12329.3|PF04576.10|PF04102.7	Myosin_tail_1|MAD|Tropomyosin|Spc7|SPATA24|Reo_sigmaC|Tropomyosin_1|DUF3584|IncA|ADIP|Atg14|TMF_DNA_bd|Zein-binding|SlyX	Myosin tail|Mitotic checkpoint protein|Tropomyosin|Spc7 kinetochore protein|Spermatogenesis-associated protein 24|Reovirus sigma C capsid protein|Tropomyosin like|Protein of unknown function (DUF3584)|IncA protein|Afadin- and alpha -actinin-Binding|UV radiation resistance protein and autophagy-related subunit 14|TATA element modulatory factor 1 DNA binding|Zein-binding|SlyX	False	False	False	False			3.3486067883506325	4.1271747022706995	2.8711580777646457	1.2050873422567516
	3-isopropylmalate dehydrogenase	ucsf_hc.01_1.G217B.00538	ucsf_hc.01_1.G186AR.04942	ucsf_hc.01_1.H88.04529	ucsf_hc.01_1.H143.04504	HISTO_AZ.Contig47.fgenesh_plus.24.final_new	HCBG_01344	HCEG_03387	HCDG_07775	PF00180.15	Iso_dh	Isocitrate/isopropylmalate dehydrogenase	PF00180.15	Iso_dh	Isocitrate/isopropylmalate dehydrogenase	PF00180.15	Iso_dh	Isocitrate/isopropylmalate dehydrogenase	PF00180.15	Iso_dh	Isocitrate/isopropylmalate dehydrogenase	False	False	False	False			-2.349890218639675	-0.9732836876762749	-0.42354042186806495	-0.10793382779297422
	anaphase-promoting complex subunit 10	ucsf_hc.01_1.G217B.00539	ucsf_hc.01_1.G186AR.04943	ucsf_hc.01_1.H88.04530	ucsf_hc.01_1.H143.04505	HISTO_AZ.Contig47.Fgenesh_histo.137.final_new	HCBG_01345	HCEG_03388	HCDG_07776	PF03256.11	APC10	Anaphase-promoting complex, subunit 10 (APC10)	PF03256.11	APC10	Anaphase-promoting complex, subunit 10 (APC10)	PF03256.11|PF12496.3	APC10|BNIP2	Anaphase-promoting complex, subunit 10 (APC10)|Bcl2-/adenovirus E1B nineteen kDa-interacting protein 2	PF03256.11|PF03344.10	APC10|Daxx	Anaphase-promoting complex, subunit 10 (APC10)|Daxx Family	False	False	False	False			0.6131032666806466	0.6814954912092193	1.1973388447579816	0.49774414674601486
PIS1	CDP-diacylglycerol-inositol 3-phosphatidyltransferase PIS	ucsf_hc.01_1.G217B.00540	ucsf_hc.01_1.G186AR.04946	ucsf_hc.01_1.H88.04532	ucsf_hc.01_1.H143.04506	HISTO_AZ.Contig47.eannot.1624.final_new	HCBG_01346	HCEG_03389	HCDG_07777	PF01066.16	CDP-OH_P_transf	CDP-alcohol phosphatidyltransferase	PF01066.16	CDP-OH_P_transf	CDP-alcohol phosphatidyltransferase	PF01066.16	CDP-OH_P_transf	CDP-alcohol phosphatidyltransferase	PF01066.16	CDP-OH_P_transf	CDP-alcohol phosphatidyltransferase	False	False	False	False			0.44661318872328293	-0.3132365260059875	-0.08755171278559715	-0.8998520291524112
	protein of unknown function	ucsf_hc.01_1.G217B.00541	ucsf_hc.01_1.G186AR.04947	ucsf_hc.01_1.H88.04533	ucsf_hc.01_1.H143.04507	HISTO_AZ.Contig47.Fgenesh_histo.167.final_new		HCEG_03390		PF14378.1	PAP2_3	PAP2 superfamily										False	True	False	False			-0.6156229274496573	2.2058174329621045	-0.042825840109849356	1.6293258837462359
	potassium/sodium efflux P-type ATPase	ucsf_hc.01_1.G217B.00544	ucsf_hc.01_1.G186AR.04950	ucsf_hc.01_1.H88.04536	ucsf_hc.01_1.H143.04509	HISTO_AZ.Contig47.eannot.1627.final_new	HCBG_01348	HCEG_03392	HCDG_07779	PF00122.15|PF00689.16|PF00702.21|PF00690.21|PF13246.1|PF12710.2|PF08282.7	E1-E2_ATPase|Cation_ATPase_C|Hydrolase|Cation_ATPase_N|Hydrolase_like2|HAD|Hydrolase_3	E1-E2 ATPase|Cation transporting ATPase, C-terminus|haloacid dehalogenase-like hydrolase|Cation transporter/ATPase, N-terminus|Putative hydrolase of sodium-potassium ATPase alpha subunit|haloacid dehalogenase-like hydrolase|haloacid dehalogenase-like hydrolase	PF00122.15|PF00689.16|PF00702.21|PF13246.1|PF12710.2|PF08282.7	E1-E2_ATPase|Cation_ATPase_C|Hydrolase|Hydrolase_like2|HAD|Hydrolase_3	E1-E2 ATPase|Cation transporting ATPase, C-terminus|haloacid dehalogenase-like hydrolase|Putative hydrolase of sodium-potassium ATPase alpha subunit|haloacid dehalogenase-like hydrolase|haloacid dehalogenase-like hydrolase	PF00122.15|PF00689.16|PF00702.21|PF13246.1|PF12710.2|PF08282.7	E1-E2_ATPase|Cation_ATPase_C|Hydrolase|Hydrolase_like2|HAD|Hydrolase_3	E1-E2 ATPase|Cation transporting ATPase, C-terminus|haloacid dehalogenase-like hydrolase|Putative hydrolase of sodium-potassium ATPase alpha subunit|haloacid dehalogenase-like hydrolase|haloacid dehalogenase-like hydrolase	PF00122.15|PF00702.21|PF13246.1|PF12710.2|PF08282.7	E1-E2_ATPase|Hydrolase|Hydrolase_like2|HAD|Hydrolase_3	E1-E2 ATPase|haloacid dehalogenase-like hydrolase|Putative hydrolase of sodium-potassium ATPase alpha subunit|haloacid dehalogenase-like hydrolase|haloacid dehalogenase-like hydrolase	False	False	False	False			3.991816722912836	0.8435465980542669	3.156782811268982	1.5149049105910413
	ubiquitin family protein	ucsf_hc.01_1.G217B.00551	ucsf_hc.01_1.G186AR.04954	ucsf_hc.01_1.H88.04542	ucsf_hc.01_1.H143.04514	HISTO_AZ.Contig47.Fgenesh_histo.191.final_new	HCBG_01352	HCEG_03396	HCDG_07783	PF00240.18|PF10302.4	ubiquitin|DUF2407	Ubiquitin family|DUF2407 ubiquitin-like domain	PF00240.18	ubiquitin	Ubiquitin family				PF00240.18|PF10302.4|PF08580.5	ubiquitin|DUF2407|KAR9	Ubiquitin family|DUF2407 ubiquitin-like domain|Yeast cortical protein KAR9	False	False	False	False			0.526507462028369	-0.13814516092703633	0.20171018616120184	-0.5383425584254011
	conserved protein family of unknown function	ucsf_hc.01_1.G217B.00554	ucsf_hc.01_1.G186AR.04959	ucsf_hc.01_1.H88.04543	ucsf_hc.01_1.H143.04516	HISTO_AZ.Contig47.Fgenesh_histo.195.final_new	HCBG_01356	HCEG_03397	HCDG_07784													True	True	True	True	HPS		-2.2986133907951074	-2.7794813811957866	-8.065165462773088	-5.778705652301442
KAP95	importin subunit beta-1	ucsf_hc.01_1.G217B.00559	ucsf_hc.01_1.G186AR.04967	ucsf_hc.01_1.H88.04551	ucsf_hc.01_1.H143.04524	HISTO_AZ.Contig47.Fgenesh_histo.205.final_new	HCBG_01361	HCEG_03402	HCDG_07788	PF02985.17|PF13646.1|PF13513.1|PF03810.14|PF00514.18|PF12348.3|PF03130.11|PF12054.3	HEAT|HEAT_2|HEAT_EZ|IBN_N|Arm|CLASP_N|HEAT_PBS|DUF3535	HEAT repeat|HEAT repeats|HEAT-like repeat|Importin-beta N-terminal domain|Armadillo/beta-catenin-like repeat|CLASP N terminal|PBS lyase HEAT-like repeat|Domain of unknown function (DUF3535)	PF02985.17|PF13646.1|PF13513.1|PF03810.14|PF00514.18|PF12348.3|PF03130.11|PF12054.3|PF10508.4	HEAT|HEAT_2|HEAT_EZ|IBN_N|Arm|CLASP_N|HEAT_PBS|DUF3535|Proteasom_PSMB	HEAT repeat|HEAT repeats|HEAT-like repeat|Importin-beta N-terminal domain|Armadillo/beta-catenin-like repeat|CLASP N terminal|PBS lyase HEAT-like repeat|Domain of unknown function (DUF3535)|Proteasome non-ATPase 26S subunit	PF02985.17|PF13646.1|PF13513.1|PF03810.14|PF00514.18|PF12348.3|PF03130.11|PF12054.3|PF10508.4	HEAT|HEAT_2|HEAT_EZ|IBN_N|Arm|CLASP_N|HEAT_PBS|DUF3535|Proteasom_PSMB	HEAT repeat|HEAT repeats|HEAT-like repeat|Importin-beta N-terminal domain|Armadillo/beta-catenin-like repeat|CLASP N terminal|PBS lyase HEAT-like repeat|Domain of unknown function (DUF3535)|Proteasome non-ATPase 26S subunit	PF02985.17|PF13646.1|PF13513.1|PF12348.3|PF00514.18|PF03130.11|PF12054.3|PF00615.14	HEAT|HEAT_2|HEAT_EZ|CLASP_N|Arm|HEAT_PBS|DUF3535|RGS	HEAT repeat|HEAT repeats|HEAT-like repeat|CLASP N terminal|Armadillo/beta-catenin-like repeat|PBS lyase HEAT-like repeat|Domain of unknown function (DUF3535)|Regulator of G protein signaling domain	False	False	False	False			-0.5843896681816716	-0.6857089759680304	-0.7879615547359835	-0.581030731771603
APC4	anaphase-promoting complex component Cut20/Apc4	ucsf_hc.01_1.G217B.00560	ucsf_hc.01_1.G186AR.04968	ucsf_hc.01_1.H88.04552	ucsf_hc.01_1.H143.04525	HISTO_AZ.Contig47.Fgenesh_histo.206.final_new	HCBG_01362	HCEG_03402	HCDG_07789	PF12896.2|PF12894.2|PF00400.27|PF06198.6	Apc4|Apc4_WD40|WD40|DUF999	Anaphase-promoting complex, cyclosome, subunit 4|Anaphase-promoting complex subunit 4 WD40 domain|WD domain, G-beta repeat|Protein of unknown function (DUF999)	PF12896.2|PF12894.2|PF00400.27|PF06198.6	Apc4|Apc4_WD40|WD40|DUF999	Anaphase-promoting complex, cyclosome, subunit 4|Anaphase-promoting complex subunit 4 WD40 domain|WD domain, G-beta repeat|Protein of unknown function (DUF999)	PF12896.2|PF12894.2|PF00400.27|PF06198.6	Apc4|Apc4_WD40|WD40|DUF999	Anaphase-promoting complex, cyclosome, subunit 4|Anaphase-promoting complex subunit 4 WD40 domain|WD domain, G-beta repeat|Protein of unknown function (DUF999)	PF12896.2|PF06198.6	Apc4|DUF999	Anaphase-promoting complex, cyclosome, subunit 4|Protein of unknown function (DUF999)	False	False	False	False			0.4350543140920038	0.19470048137197749	0.49154696400257514	0.9865909927403467
	conserved protein of unknown function	ucsf_hc.01_1.G217B.00561	ucsf_hc.01_1.G186AR.04969	ucsf_hc.01_1.H88.04553	ucsf_hc.01_1.H143.04526	HISTO_AZ.Contig47-snap.110.final_new	HCBG_01363	HCEG_03403	HCDG_07790													False	False	False	False			-0.7486325238910057	-1.4879937535966006	-2.771262520163269	-1.501378324241603
	von Willebrand factor	ucsf_hc.01_1.G217B.00563	ucsf_hc.01_1.G186AR.04975	ucsf_hc.01_1.H88.04556	ucsf_hc.01_1.H143.04528	HISTO_AZ.Contig47-snap.111.final_new	HCBG_01364	HCEG_03405	HCDG_07792	PF00092.23|PF13519.1|PF10138.4|PF13768.1	VWA|VWA_2|vWA-TerF-like|VWA_3	von Willebrand factor type A domain|von Willebrand factor type A domain|vWA found in TerF C terminus|von Willebrand factor type A domain	PF00092.23|PF13519.1	VWA|VWA_2	von Willebrand factor type A domain|von Willebrand factor type A domain	PF13519.1|PF00092.23	VWA_2|VWA	von Willebrand factor type A domain|von Willebrand factor type A domain	PF13519.1|PF00092.23	VWA_2|VWA	von Willebrand factor type A domain|von Willebrand factor type A domain	False	False	False	False			0.5433289151888049	-0.624768000860686	-1.0987842715614498	-1.1067248264143374
	GNAT family acetyltransferase	ucsf_hc.01_1.G217B.00568	ucsf_hc.01_1.G186AR.04979	ucsf_hc.01_1.H88.04561	ucsf_hc.01_1.H143.04532	HISTO_AZ.Contig47.Fgenesh_histo.13.final_new	HCBG_01368	HCEG_03409	HCDG_07796	PF00583.19|PF13673.1|PF13508.1|PF14542.1|PF13527.1|PF14398.1	Acetyltransf_1|Acetyltransf_10|Acetyltransf_7|Acetyltransf_CG|Acetyltransf_9|ATPgrasp_YheCD	Acetyltransferase (GNAT) family|Acetyltransferase (GNAT) domain|Acetyltransferase (GNAT) domain|GCN5-related N-acetyl-transferase|Acetyltransferase (GNAT) domain|YheC/D like ATP-grasp	PF00583.19|PF13508.1|PF13673.1|PF14542.1|PF13527.1|PF14398.1	Acetyltransf_1|Acetyltransf_7|Acetyltransf_10|Acetyltransf_CG|Acetyltransf_9|ATPgrasp_YheCD	Acetyltransferase (GNAT) family|Acetyltransferase (GNAT) domain|Acetyltransferase (GNAT) domain|GCN5-related N-acetyl-transferase|Acetyltransferase (GNAT) domain|YheC/D like ATP-grasp	PF00583.19|PF13508.1|PF13673.1|PF14542.1|PF13527.1	Acetyltransf_1|Acetyltransf_7|Acetyltransf_10|Acetyltransf_CG|Acetyltransf_9	Acetyltransferase (GNAT) family|Acetyltransferase (GNAT) domain|Acetyltransferase (GNAT) domain|GCN5-related N-acetyl-transferase|Acetyltransferase (GNAT) domain	PF00583.19|PF13508.1|PF13673.1|PF14542.1|PF13527.1	Acetyltransf_1|Acetyltransf_7|Acetyltransf_10|Acetyltransf_CG|Acetyltransf_9	Acetyltransferase (GNAT) family|Acetyltransferase (GNAT) domain|Acetyltransferase (GNAT) domain|GCN5-related N-acetyl-transferase|Acetyltransferase (GNAT) domain	False	False	False	False			-0.3753126198283594	-1.2056709384700963	-0.35705868653042616	-2.2066146358533234
	BTB/POZ domain-containing protein	ucsf_hc.01_1.G217B.00569	ucsf_hc.01_1.G186AR.04980	ucsf_hc.01_1.H88.04562	ucsf_hc.01_1.H143.04533	HISTO_AZ.Contig47.Fgenesh_histo.14.final_new	HCBG_01369	HCEG_03410	HCDG_07797	PF00651.26	BTB	BTB/POZ domain	PF00651.26	BTB	BTB/POZ domain	PF00651.26	BTB	BTB/POZ domain	PF00651.26	BTB	BTB/POZ domain	False	False	False	False	HPS		-2.7183625821606308	-1.8706668249667813	-3.6061618159430444	-3.2002791521605443
CDC45	DNA replication initiation factor Cdc45	ucsf_hc.01_1.G217B.00571	ucsf_hc.01_1.G186AR.04981	ucsf_hc.01_1.H88.04564	ucsf_hc.01_1.H143.04534	HISTO_AZ.Contig47.eannot.1595.final_new	HCBG_01370	HCEG_03411	HCDG_07798	PF02724.9|PF04147.7|PF05285.7|PF07423.6|PF09756.4	CDC45|Nop14|SDA1|DUF1510|DDRGK	CDC45-like protein|Nop14-like family|SDA1|Protein of unknown function (DUF1510)|DDRGK domain	PF02724.9|PF05285.7|PF04147.7|PF05086.7|PF09073.5|PF09756.4|PF15396.1	CDC45|SDA1|Nop14|Dicty_REP|BUD22|DDRGK|FAM60A	CDC45-like protein|SDA1|Nop14-like family|Dictyostelium (Slime Mold) REP protein|BUD22|DDRGK domain|Protein Family FAM60A	PF02724.9|PF05285.7|PF04147.7|PF05086.7|PF09073.5|PF09756.4	CDC45|SDA1|Nop14|Dicty_REP|BUD22|DDRGK	CDC45-like protein|SDA1|Nop14-like family|Dictyostelium (Slime Mold) REP protein|BUD22|DDRGK domain	PF02724.9|PF05285.7|PF04147.7|PF05086.7|PF09073.5|PF09756.4	CDC45|SDA1|Nop14|Dicty_REP|BUD22|DDRGK	CDC45-like protein|SDA1|Nop14-like family|Dictyostelium (Slime Mold) REP protein|BUD22|DDRGK domain	False	False	False	False			-0.41299370917075806	-0.22514824716266357	-0.14250276210506785	-0.053471646220924596
GPI8	GPI-anchor transamidase	ucsf_hc.01_1.G217B.00572	ucsf_hc.01_1.G186AR.04982	ucsf_hc.01_1.H88.04565	ucsf_hc.01_1.H143.04535	HISTO_AZ.Contig47-snap.116.final_new	HCBG_01371	HCEG_03412	HCDG_07799	PF01650.13	Peptidase_C13	Peptidase C13 family	PF01650.13	Peptidase_C13	Peptidase C13 family	PF01650.13	Peptidase_C13	Peptidase C13 family	PF01650.13	Peptidase_C13	Peptidase C13 family	True	True	True	True			0.08802943098613936	-0.5446204361125644	-0.871465190190913	-0.47333543418542856
	F-box domain-containing protein	ucsf_hc.01_1.G217B.00573	ucsf_hc.01_1.G186AR.04983	ucsf_hc.01_1.H88.04566	ucsf_hc.01_1.H143.04537	HISTO_AZ.Contig47.Fgenesh_Aspergillus.40.final_new	HCBG_01372	HCEG_03413	HCDG_07801	PF12937.2|PF00646.28|PF02535.17|PF04592.9	F-box-like|F-box|Zip|SelP_N	F-box-like|F-box domain|ZIP Zinc transporter|Selenoprotein P, N terminal region	PF12937.2|PF00646.28|PF02535.17|PF04592.9	F-box-like|F-box|Zip|SelP_N	F-box-like|F-box domain|ZIP Zinc transporter|Selenoprotein P, N terminal region	PF12937.2|PF00646.28|PF02535.17|PF04592.9	F-box-like|F-box|Zip|SelP_N	F-box-like|F-box domain|ZIP Zinc transporter|Selenoprotein P, N terminal region				False	False	False	False			-0.5865787026942444	-1.7071437109883352	-2.009665023691877	-1.1852211581802812
	alpha-1,4 amylase, yeast-enriched transcript	ucsf_hc.01_1.G217B.00577	ucsf_hc.01_1.G186AR.04986	ucsf_hc.01_1.H88.04568	ucsf_hc.01_1.H143.04540	HISTO_AZ.Contig47.Fgenesh_Aspergillus.47.final_new	HCBG_01374	HCEG_03415	HCDG_07804|HCDG_07803	PF00128.19|PF02324.11	Alpha-amylase|Glyco_hydro_70	Alpha amylase, catalytic domain|Glycosyl hydrolase family 70	PF00128.19|PF02324.11	Alpha-amylase|Glyco_hydro_70	Alpha amylase, catalytic domain|Glycosyl hydrolase family 70	PF00128.19|PF02324.11	Alpha-amylase|Glyco_hydro_70	Alpha amylase, catalytic domain|Glycosyl hydrolase family 70	PF00128.19|PF02324.11	Alpha-amylase|Glyco_hydro_70	Alpha amylase, catalytic domain|Glycosyl hydrolase family 70	False	False	False	False			1.3799321488370646	0.899613990476791	0.4940219554030141	0.9110896013389924
	mitochondrial phosphate carrier protein	ucsf_hc.01_1.G217B.00578	ucsf_hc.01_1.G186AR.04987	ucsf_hc.01_1.H88.04569	ucsf_hc.01_1.H143.04541	HISTO_AZ.Contig47.fgenesh_plus.77.final_new	HCBG_01375	HCEG_03416	HCDG_07805	PF00153.22	Mito_carr	Mitochondrial carrier protein	PF00153.22	Mito_carr	Mitochondrial carrier protein	PF00153.22	Mito_carr	Mitochondrial carrier protein	PF00153.22|PF04829.8	Mito_carr|PT-VENN	Mitochondrial carrier protein|Pre-toxin domain with VENN motif	False	False	False	False			-0.5023243845099503	-1.2481510702219851	-0.05173710278095589	0.20004927259662342
	conserved protein of unknown function	ucsf_hc.01_1.G217B.00580	ucsf_hc.01_1.G186AR.04989	ucsf_hc.01_1.H88.04572	ucsf_hc.01_1.H143.04543	HISTO_AZ.Contig47-snap.121.final_new	HCBG_01377	HCEG_03417	HCDG_07806										PF03377.8	Avirulence	Xanthomonas avirulence protein, Avr/PthA	False	False	False	False			-0.722191278085011	0.615418329117533	-0.5289111386115257	-0.005439594483204857
PAP1	poly(A) polymerase	ucsf_hc.01_1.G217B.00584	ucsf_hc.01_1.G186AR.04994	ucsf_hc.01_1.H88.04576	ucsf_hc.01_1.H143.04549	HISTO_AZ.Contig47.eannot.1597.final_new	HCBG_01379	HCEG_03420	HCDG_07810	PF04928.12|PF04926.10|PF01909.18|PF03813.9	PAP_central|PAP_RNA-bind|NTP_transf_2|Nrap	Poly(A) polymerase central domain|Poly(A) polymerase predicted RNA binding domain|Nucleotidyltransferase domain|Nrap protein	PF04928.12|PF04926.10|PF01909.18|PF03813.9	PAP_central|PAP_RNA-bind|NTP_transf_2|Nrap	Poly(A) polymerase central domain|Poly(A) polymerase predicted RNA binding domain|Nucleotidyltransferase domain|Nrap protein	PF04928.12|PF04926.10|PF01909.18|PF03813.9	PAP_central|PAP_RNA-bind|NTP_transf_2|Nrap	Poly(A) polymerase central domain|Poly(A) polymerase predicted RNA binding domain|Nucleotidyltransferase domain|Nrap protein	PF04928.12|PF04926.10	PAP_central|PAP_RNA-bind	Poly(A) polymerase central domain|Poly(A) polymerase predicted RNA binding domain	False	False	False	False			0.42548776102395003	0.0981622022859816	0.30219445753963603	0.8669134004102399
	external NADH-ubiquinone oxidoreductase, fatty-acid amide hydrolase	ucsf_hc.01_1.G217B.00585	ucsf_hc.01_1.G186AR.04995	ucsf_hc.01_1.H88.04577	ucsf_hc.01_1.H143.04550	HISTO_AZ.Contig47.eannot.1652.final_new	HCBG_01380	HCEG_03421	HCDG_07811	PF01425.16	Amidase	Amidase	PF01425.16	Amidase	Amidase	PF01425.16	Amidase	Amidase	PF01425.16	Amidase	Amidase	False	False	False	True			0.2818675545329925	-0.4679054615030622	0.4060940747152414	-1.0256088586688727
NDH1	pyridine nucleotide-disulphide oxidoreductase, nitrosative stress induced transcript	ucsf_hc.01_1.G217B.00586	ucsf_hc.01_1.G186AR.04996	ucsf_hc.01_1.H88.04578	ucsf_hc.01_1.H143.04551	HISTO_AZ.Contig47.eannot.1654.final_new	HCBG_01381	HCEG_03422	HCDG_07812	PF07992.9|PF00070.22|PF13738.1	Pyr_redox_2|Pyr_redox|Pyr_redox_3	Pyridine nucleotide-disulphide oxidoreductase|Pyridine nucleotide-disulphide oxidoreductase|Pyridine nucleotide-disulphide oxidoreductase	PF00070.22|PF07992.9	Pyr_redox|Pyr_redox_2	Pyridine nucleotide-disulphide oxidoreductase|Pyridine nucleotide-disulphide oxidoreductase	PF00070.22|PF07992.9	Pyr_redox|Pyr_redox_2	Pyridine nucleotide-disulphide oxidoreductase|Pyridine nucleotide-disulphide oxidoreductase				False	True	True	False			-1.2540791207564355	-1.6403561909015798	-1.2583279157007523	0.8765269663917739
NIT62	conserved protein of unknown function, nitrosative stress-induced transcript	ucsf_hc.01_1.G217B.00587	ucsf_hc.01_1.G186AR.04998	ucsf_hc.01_1.H88.04580	ucsf_hc.01_1.H143.04553	HISTO_AZ.Contig47.Fgenesh_histo.41.final_new	HCBG_01382	HCEG_03423	HCDG_07814	PF06223.7|PF10083.4	Phage_tail_T|DUF2321	Minor tail protein T|Uncharacterized protein conserved in bacteria (DUF2321)	PF10083.4|PF06223.7	DUF2321|Phage_tail_T	Uncharacterized protein conserved in bacteria (DUF2321)|Minor tail protein T	PF00682.14|PF06223.7|PF10083.4	HMGL-like|Phage_tail_T|DUF2321	HMGL-like|Minor tail protein T|Uncharacterized protein conserved in bacteria (DUF2321)	PF00682.14|PF06223.7|PF10083.4	HMGL-like|Phage_tail_T|DUF2321	HMGL-like|Minor tail protein T|Uncharacterized protein conserved in bacteria (DUF2321)	False	False	False	False			0.4416319311804138	-0.1964465020421886	0.42107618693712423	0.08729306803073733
	alpha-crystallin domain-containing protein	ucsf_hc.01_1.G217B.00589	ucsf_hc.01_1.G186AR.05000	ucsf_hc.01_1.H88.04581	ucsf_hc.01_1.H143.04554	HISTO_AZ.Contig47.Fgenesh_Neurospora.32.final_new	HCBG_01383	HCEG_03424	HCDG_07815	PF00011.16	HSP20	Hsp20/alpha crystallin family	PF00011.16	HSP20	Hsp20/alpha crystallin family	PF00011.16	HSP20	Hsp20/alpha crystallin family	PF00011.16	HSP20	Hsp20/alpha crystallin family	False	False	False	False	HPS		-2.539648982099906	-3.460315632252134	-3.596961684993915	-5.492500850158844
	exo-beta-1,3-glucanase	ucsf_hc.01_1.G217B.00590	ucsf_hc.01_1.G186AR.05001	ucsf_hc.01_1.H88.04583	ucsf_hc.01_1.H143.04555	HISTO_AZ.Contig47.fgenesh_plus.39.final_new	HCBG_01384	HCEG_03425	HCDG_07816	PF12708.2|PF12218.3	Pectate_lyase_3|End_N_terminal	Pectate lyase superfamily protein|N terminal extension of bacteriophage endosialidase	PF12708.2|PF12218.3|PF13229.1	Pectate_lyase_3|End_N_terminal|Beta_helix	Pectate lyase superfamily protein|N terminal extension of bacteriophage endosialidase|Right handed beta helix region	PF12708.2|PF12218.3	Pectate_lyase_3|End_N_terminal	Pectate lyase superfamily protein|N terminal extension of bacteriophage endosialidase	PF12708.2|PF12218.3	Pectate_lyase_3|End_N_terminal	Pectate lyase superfamily protein|N terminal extension of bacteriophage endosialidase	True	True	True	True			-0.7772705205782686	0.6768939122055411	0.7238380694699384	-0.22812430682809426
	conserved protein of unknown function	ucsf_hc.01_1.G217B.00596	ucsf_hc.01_1.G186AR.05007	ucsf_hc.01_1.H88.04588	ucsf_hc.01_1.H143.04564	HISTO_AZ.Contig47.eannot.1601.final_new	HCBG_01388	HCEG_03428	HCDG_07820													False	False	False	False			-0.12909772219445248	-2.437316041562701	-3.1047561235082015	-2.4909545616147146
	GPI-anchored protein	ucsf_hc.01_1.G217B.00601	ucsf_hc.01_1.G186AR.05009	ucsf_hc.01_1.H88.04591	ucsf_hc.01_1.H143.04568	HISTO_AZ.Contig47.Fgenesh_Aspergillus.78.final_new	HCBG_01390	HCEG_03429	HCDG_07823													False	True	True	True			0.9504458927366612	-0.07562852461444569	-3.3244465969535395	-5.3767118416532185
	poly(A) polymerase pla1, DUF455 domain-containing protein, multiple domain hits	ucsf_hc.01_1.G217B.00602	ucsf_hc.01_1.G186AR.05011	ucsf_hc.01_1.H88.04592	ucsf_hc.01_1.H143.04569	HISTO_AZ.Contig47.Fgenesh_Aspergillus.79.final_new	HCBG_01391	HCEG_03430	HCDG_07824	PF13563.1|PF04928.12|PF04457.7|PF03372.18|PF04926.10|PF01909.18|PF03813.9|PF02203.10	2_5_RNA_ligase2|PAP_central|DUF504|Exo_endo_phos|PAP_RNA-bind|NTP_transf_2|Nrap|TarH	2'-5' RNA ligase superfamily|Poly(A) polymerase central domain|Protein of unknown function (DUF504)|Endonuclease/Exonuclease/phosphatase family|Poly(A) polymerase predicted RNA binding domain|Nucleotidyltransferase domain|Nrap protein|Tar ligand binding domain homologue	PF13563.1|PF04928.12|PF04457.7|PF03372.18|PF04926.10|PF01909.18|PF03813.9|PF14529.1	2_5_RNA_ligase2|PAP_central|DUF504|Exo_endo_phos|PAP_RNA-bind|NTP_transf_2|Nrap|Exo_endo_phos_2	2'-5' RNA ligase superfamily|Poly(A) polymerase central domain|Protein of unknown function (DUF504)|Endonuclease/Exonuclease/phosphatase family|Poly(A) polymerase predicted RNA binding domain|Nucleotidyltransferase domain|Nrap protein|Endonuclease-reverse transcriptase	PF13563.1|PF04928.12|PF04457.7|PF03372.18|PF04926.10|PF01909.18|PF03813.9	2_5_RNA_ligase2|PAP_central|DUF504|Exo_endo_phos|PAP_RNA-bind|NTP_transf_2|Nrap	2'-5' RNA ligase superfamily|Poly(A) polymerase central domain|Protein of unknown function (DUF504)|Endonuclease/Exonuclease/phosphatase family|Poly(A) polymerase predicted RNA binding domain|Nucleotidyltransferase domain|Nrap protein	PF13563.1|PF04928.12|PF04457.7|PF03372.18|PF04926.10|PF01909.18|PF03813.9	2_5_RNA_ligase2|PAP_central|DUF504|Exo_endo_phos|PAP_RNA-bind|NTP_transf_2|Nrap	2'-5' RNA ligase superfamily|Poly(A) polymerase central domain|Protein of unknown function (DUF504)|Endonuclease/Exonuclease/phosphatase family|Poly(A) polymerase predicted RNA binding domain|Nucleotidyltransferase domain|Nrap protein	False	False	False	False	HPS		-2.3131911388852755	-3.119074339181106	-3.4620594596959364	-4.516883690754613
	cation diffusion facilitator 1	ucsf_hc.01_1.G217B.00603	ucsf_hc.01_1.G186AR.05012	ucsf_hc.01_1.H88.04593	ucsf_hc.01_1.H143.04570	HISTO_AZ.Contig47.eannot.1665.final_new	HCBG_01392	HCEG_03431	HCDG_07825	PF01545.16	Cation_efflux	Cation efflux family	PF01545.16	Cation_efflux	Cation efflux family	PF01545.16	Cation_efflux	Cation efflux family	PF01545.16	Cation_efflux	Cation efflux family	False	False	False	False			0.7144083530694627	-0.525987269298879	0.27164492793519646	0.11887533957641416
	metalloreductase FreB	ucsf_hc.01_1.G217B.00608	ucsf_hc.01_1.G186AR.05018	ucsf_hc.01_1.H88.04599	ucsf_hc.01_1.H143.04577	HISTO_AZ.Contig47.Fgenesh_histo.78.final_new	HCBG_01397	HCEG_03437	HCDG_07831	PF01794.14|PF08030.7|PF08022.7|PF00175.16	Ferric_reduct|NAD_binding_6|FAD_binding_8|NAD_binding_1	Ferric reductase like transmembrane component|Ferric reductase NAD binding domain|FAD-binding domain|Oxidoreductase NAD-binding domain	PF08030.7|PF08022.7|PF00175.16	NAD_binding_6|FAD_binding_8|NAD_binding_1	Ferric reductase NAD binding domain|FAD-binding domain|Oxidoreductase NAD-binding domain	PF01794.14|PF08030.7|PF08022.7|PF00175.16	Ferric_reduct|NAD_binding_6|FAD_binding_8|NAD_binding_1	Ferric reductase like transmembrane component|Ferric reductase NAD binding domain|FAD-binding domain|Oxidoreductase NAD-binding domain	PF01794.14|PF08030.7|PF08022.7|PF00175.16	Ferric_reduct|NAD_binding_6|FAD_binding_8|NAD_binding_1	Ferric reductase like transmembrane component|Ferric reductase NAD binding domain|FAD-binding domain|Oxidoreductase NAD-binding domain	False	False	False	False			0.05417629178055394	-1.879139114713722	-1.5605956371900642	-2.243338361048637
	2-deoxy-D-gluconate 3-dehydrogenase, no start met	ucsf_hc.01_1.G217B.00610	ucsf_hc.01_1.G186AR.05021	ucsf_hc.01_1.H88.04600	ucsf_hc.01_1.H143.04578	HISTO_AZ.Contig47.genewise.114.final_new	HCBG_01400|HCBG_01401	HCEG_03439|HCEG_03438	HCDG_07832	PF00106.20|PF13561.1|PF08659.5|PF01370.16|PF12242.3|PF02882.14	adh_short|adh_short_C2|KR|Epimerase|Eno-Rase_NADH_b|THF_DHG_CYH_C	short chain dehydrogenase|Enoyl-(Acyl carrier protein) reductase|KR domain|NAD dependent epimerase/dehydratase family|NAD(P)H binding domain of trans-2-enoyl-CoA reductase|Tetrahydrofolate dehydrogenase/cyclohydrolase, NAD(P)-binding domain	PF00106.20|PF13561.1|PF08659.5|PF01370.16|PF12242.3|PF02882.14|PF02558.11|PF00148.14	adh_short|adh_short_C2|KR|Epimerase|Eno-Rase_NADH_b|THF_DHG_CYH_C|ApbA|Oxidored_nitro	short chain dehydrogenase|Enoyl-(Acyl carrier protein) reductase|KR domain|NAD dependent epimerase/dehydratase family|NAD(P)H binding domain of trans-2-enoyl-CoA reductase|Tetrahydrofolate dehydrogenase/cyclohydrolase, NAD(P)-binding domain|Ketopantoate reductase PanE/ApbA|Nitrogenase component 1 type Oxidoreductase	PF00106.20|PF13561.1|PF08659.5|PF01370.16|PF12242.3|PF02882.14|PF02558.11	adh_short|adh_short_C2|KR|Epimerase|Eno-Rase_NADH_b|THF_DHG_CYH_C|ApbA	short chain dehydrogenase|Enoyl-(Acyl carrier protein) reductase|KR domain|NAD dependent epimerase/dehydratase family|NAD(P)H binding domain of trans-2-enoyl-CoA reductase|Tetrahydrofolate dehydrogenase/cyclohydrolase, NAD(P)-binding domain|Ketopantoate reductase PanE/ApbA	PF00106.20|PF13561.1|PF08659.5|PF01370.16|PF12242.3|PF02882.14|PF02558.11	adh_short|adh_short_C2|KR|Epimerase|Eno-Rase_NADH_b|THF_DHG_CYH_C|ApbA	short chain dehydrogenase|Enoyl-(Acyl carrier protein) reductase|KR domain|NAD dependent epimerase/dehydratase family|NAD(P)H binding domain of trans-2-enoyl-CoA reductase|Tetrahydrofolate dehydrogenase/cyclohydrolase, NAD(P)-binding domain|Ketopantoate reductase PanE/ApbA	False	False	False	False			0.4730901653239652	-0.8235806670085819	0.028796214612134552	0.8745789173630525
		ucsf_hc.01_1.G217B.00612	ucsf_hc.01_1.G186AR.05023	ucsf_hc.01_1.H88.04602	ucsf_hc.01_1.H143.04580								PF07234.6	DUF1426	Protein of unknown function (DUF1426)							False	False	False	False			0.08307155445860492	-2.389935102387951	-1.7508793313292002	-0.5777782632637481
	C6 transcription factor	ucsf_hc.01_1.G217B.00616	ucsf_hc.01_1.G186AR.05027	ucsf_hc.01_1.H88.04605	ucsf_hc.01_1.H143.04582	HISTO_AZ.Contig47.Fgenesh_histo.82.final_new	HCBG_01404	HCEG_03441	HCDG_07835	PF04082.13|PF00172.13|PF09292.5	Fungal_trans|Zn_clus|Neil1-DNA_bind	Fungal specific transcription factor domain|Fungal Zn(2)-Cys(6) binuclear cluster domain|Endonuclease VIII-like 1, DNA bind	PF04082.13|PF00172.13	Fungal_trans|Zn_clus	Fungal specific transcription factor domain|Fungal Zn(2)-Cys(6) binuclear cluster domain	PF04082.13|PF00172.13|PF09292.5	Fungal_trans|Zn_clus|Neil1-DNA_bind	Fungal specific transcription factor domain|Fungal Zn(2)-Cys(6) binuclear cluster domain|Endonuclease VIII-like 1, DNA bind	PF04082.13|PF00172.13|PF09292.5	Fungal_trans|Zn_clus|Neil1-DNA_bind	Fungal specific transcription factor domain|Fungal Zn(2)-Cys(6) binuclear cluster domain|Endonuclease VIII-like 1, DNA bind	False	False	False	False			0.1415440620803281	-1.5097211331634903	-1.6605135865195395	-2.5530072565459068
	3-ketoacyl-acyl carrier protein reductase	ucsf_hc.01_1.G217B.00617	ucsf_hc.01_1.G186AR.05028	ucsf_hc.01_1.H88.04606	ucsf_hc.01_1.H143.04583	HISTO_AZ.Contig47.Fgenesh_histo.83.final_new	HCBG_01405	HCEG_03442	HCDG_07836	PF00106.20|PF13561.1|PF08659.5|PF13840.1	adh_short|adh_short_C2|KR|ACT_7	short chain dehydrogenase|Enoyl-(Acyl carrier protein) reductase|KR domain|ACT domain	PF00106.20|PF13561.1|PF08659.5|PF01370.16|PF12242.3|PF13460.1|PF13840.1	adh_short|adh_short_C2|KR|Epimerase|Eno-Rase_NADH_b|NAD_binding_10|ACT_7	short chain dehydrogenase|Enoyl-(Acyl carrier protein) reductase|KR domain|NAD dependent epimerase/dehydratase family|NAD(P)H binding domain of trans-2-enoyl-CoA reductase|NADH(P)-binding|ACT domain	PF00106.20|PF13561.1|PF08659.5|PF01370.16|PF12242.3|PF13460.1|PF13840.1	adh_short|adh_short_C2|KR|Epimerase|Eno-Rase_NADH_b|NAD_binding_10|ACT_7	short chain dehydrogenase|Enoyl-(Acyl carrier protein) reductase|KR domain|NAD dependent epimerase/dehydratase family|NAD(P)H binding domain of trans-2-enoyl-CoA reductase|NADH(P)-binding|ACT domain	PF00106.20|PF13561.1|PF08659.5|PF01370.16|PF12242.3|PF13460.1|PF13840.1	adh_short|adh_short_C2|KR|Epimerase|Eno-Rase_NADH_b|NAD_binding_10|ACT_7	short chain dehydrogenase|Enoyl-(Acyl carrier protein) reductase|KR domain|NAD dependent epimerase/dehydratase family|NAD(P)H binding domain of trans-2-enoyl-CoA reductase|NADH(P)-binding|ACT domain	False	False	False	False			-0.04805140529405305	-2.3193113730051858	-1.488481963068054	-0.9735934880596555
	xylitol dehydrogenase	ucsf_hc.01_1.G217B.00618	ucsf_hc.01_1.G186AR.05029	ucsf_hc.01_1.H88.04607	ucsf_hc.01_1.H143.04584	HISTO_AZ.Contig47.Fgenesh_histo.84.final_new	HCBG_01406	HCEG_03443	HCDG_07837	PF08240.7|PF00107.21|PF02558.11|PF06906.6|PF00899.16	ADH_N|ADH_zinc_N|ApbA|DUF1272|ThiF	Alcohol dehydrogenase GroES-like domain|Zinc-binding dehydrogenase|Ketopantoate reductase PanE/ApbA|Protein of unknown function (DUF1272)|ThiF family	PF08240.7|PF00107.21|PF02558.11|PF03435.13|PF00899.16	ADH_N|ADH_zinc_N|ApbA|Saccharop_dh|ThiF	Alcohol dehydrogenase GroES-like domain|Zinc-binding dehydrogenase|Ketopantoate reductase PanE/ApbA|Saccharopine dehydrogenase|ThiF family	PF08240.7|PF00107.21|PF02558.11|PF03435.13|PF00899.16	ADH_N|ADH_zinc_N|ApbA|Saccharop_dh|ThiF	Alcohol dehydrogenase GroES-like domain|Zinc-binding dehydrogenase|Ketopantoate reductase PanE/ApbA|Saccharopine dehydrogenase|ThiF family	PF08240.7|PF00107.21|PF02558.11|PF03435.13|PF00899.16	ADH_N|ADH_zinc_N|ApbA|Saccharop_dh|ThiF	Alcohol dehydrogenase GroES-like domain|Zinc-binding dehydrogenase|Ketopantoate reductase PanE/ApbA|Saccharopine dehydrogenase|ThiF family	False	False	False	False	HPS		-3.5931494611919783	-4.984020184926991	-3.2524356368682583	-2.9626456885795753
	beta-N-hexosaminidase	ucsf_hc.01_1.G217B.00625	ucsf_hc.01_1.G186AR.05034	ucsf_hc.01_1.H88.04615	ucsf_hc.01_1.H143.04592	HISTO_AZ.Contig47.Fgenesh_Neurospora.77.final_new	HCBG_01409	HCEG_03446	HCDG_07840	PF00728.17|PF02838.10	Glyco_hydro_20|Glyco_hydro_20b	Glycosyl hydrolase family 20, catalytic domain|Glycosyl hydrolase family 20, domain 2	PF00728.17	Glyco_hydro_20	Glycosyl hydrolase family 20, catalytic domain				PF00728.17|PF02838.10	Glyco_hydro_20|Glyco_hydro_20b	Glycosyl hydrolase family 20, catalytic domain|Glycosyl hydrolase family 20, domain 2	False	False	False	True			-1.6522030849053304	0.2434996614259708	-0.006398399415492473	1.631487170682997
	UBX domain-containing protein	ucsf_hc.01_1.G217B.00627	ucsf_hc.01_1.G186AR.05035	ucsf_hc.01_1.H88.04616	ucsf_hc.01_1.H143.04593	HISTO_AZ.Contig47.eannot.1669.final_new	HCBG_01411	HCEG_03448	HCDG_07842	PF14555.1|PF00789.15|PF05279.6|PF07946.9|PF03985.8|PF09756.4	UBA_4|UBX|Asp-B-Hydro_N|DUF1682|Paf1|DDRGK	UBA-like domain|UBX domain|Aspartyl beta-hydroxylase N-terminal region|Protein of unknown function (DUF1682)|Paf1|DDRGK domain	PF14555.1|PF00789.15|PF07946.9|PF09756.4	UBA_4|UBX|DUF1682|DDRGK	UBA-like domain|UBX domain|Protein of unknown function (DUF1682)|DDRGK domain	PF14555.1|PF00789.15|PF07946.9|PF11343.3|PF09756.4	UBA_4|UBX|DUF1682|DUF3145|DDRGK	UBA-like domain|UBX domain|Protein of unknown function (DUF1682)|Protein of unknown function (DUF3145)|DDRGK domain	PF14555.1|PF00789.15|PF07946.9|PF11343.3|PF03985.8|PF09756.4	UBA_4|UBX|DUF1682|DUF3145|Paf1|DDRGK	UBA-like domain|UBX domain|Protein of unknown function (DUF1682)|Protein of unknown function (DUF3145)|Paf1|DDRGK domain	False	False	False	False			0.24408022994966627	0.6162572562121555	0.049946484415766434	-0.05304830757479184
PAN3	PAB-dependent poly(A)-specific ribonuclease subunit PAN3	ucsf_hc.01_1.G217B.00629	ucsf_hc.01_1.G186AR.05036	ucsf_hc.01_1.H88.04617	ucsf_hc.01_1.H143.04596	HISTO_AZ.Contig47.Fgenesh_histo.111.final_new	HCBG_01412	HCEG_03449	HCDG_07844	PF00069.20	Pkinase	Protein kinase domain	PF00069.20	Pkinase	Protein kinase domain	PF00069.20	Pkinase	Protein kinase domain				False	False	False	False			0.7236922533342414	0.07079750272825747	0.7653633017102455	-0.26535941834592025
LSM7	U6 snRNA-associated Sm-like protein LSm7	ucsf_hc.01_1.G217B.00630	ucsf_hc.01_1.G186AR.05037	ucsf_hc.01_1.H88.04618	ucsf_hc.01_1.H143.04597	HISTO_AZ.Contig47.eannot.1670.final_new	HCBG_01413	HCEG_03450	HCDG_07845	PF01423.17|PF09606.5|PF13779.1	LSM|Med15|DUF4175	LSM domain|ARC105 or Med15 subunit of Mediator complex non-fungal|Domain of unknown function (DUF4175)	PF01423.17|PF09606.5|PF13779.1|PF13203.1	LSM|Med15|DUF4175|DUF2201_N	LSM domain|ARC105 or Med15 subunit of Mediator complex non-fungal|Domain of unknown function (DUF4175)|Putative metallopeptidase domain	PF01423.17|PF13779.1|PF09606.5	LSM|DUF4175|Med15	LSM domain|Domain of unknown function (DUF4175)|ARC105 or Med15 subunit of Mediator complex non-fungal	PF01423.17|PF13779.1|PF09606.5	LSM|DUF4175|Med15	LSM domain|Domain of unknown function (DUF4175)|ARC105 or Med15 subunit of Mediator complex non-fungal	False	False	False	False			0.12910771811468358	-0.9451906518618043	0.0023690168460093197	-0.19688764469940256
	AAA family ATPase	ucsf_hc.01_1.G217B.00631	ucsf_hc.01_1.G186AR.05039	ucsf_hc.01_1.H88.04619	ucsf_hc.01_1.H143.04599	HISTO_AZ.Contig47.Fgenesh_Neurospora.82.final_new	HCBG_01414	HCEG_03451	HCDG_07846	PF00004.24|PF13238.1|PF07728.9|PF13191.1|PF13245.1|PF13207.1|PF13401.1|PF01695.12|PF13521.1|PF05707.7|PF01078.16|PF13173.1|PF07724.9|PF00437.15|PF13604.1	AAA|AAA_18|AAA_5|AAA_16|AAA_19|AAA_17|AAA_22|IstB_IS21|AAA_28|Zot|Mg_chelatase|AAA_14|AAA_2|T2SE|AAA_30	ATPase family associated with various cellular activities (AAA)|AAA domain|AAA domain (dynein-related subfamily)|AAA ATPase domain|Part of AAA domain|AAA domain|AAA domain|IstB-like ATP binding protein|AAA domain|Zonular occludens toxin (Zot)|Magnesium chelatase, subunit ChlI|AAA domain|AAA domain (Cdc48 subfamily)|Type II/IV secretion system protein|AAA domain	PF00004.24|PF13238.1|PF07728.9|PF13191.1|PF13245.1|PF13207.1|PF13401.1|PF01695.12|PF13521.1|PF05707.7|PF01078.16|PF13173.1|PF07724.9|PF00437.15|PF13604.1	AAA|AAA_18|AAA_5|AAA_16|AAA_19|AAA_17|AAA_22|IstB_IS21|AAA_28|Zot|Mg_chelatase|AAA_14|AAA_2|T2SE|AAA_30	ATPase family associated with various cellular activities (AAA)|AAA domain|AAA domain (dynein-related subfamily)|AAA ATPase domain|Part of AAA domain|AAA domain|AAA domain|IstB-like ATP binding protein|AAA domain|Zonular occludens toxin (Zot)|Magnesium chelatase, subunit ChlI|AAA domain|AAA domain (Cdc48 subfamily)|Type II/IV secretion system protein|AAA domain	PF00004.24|PF13238.1|PF07728.9|PF13191.1|PF13245.1|PF13207.1|PF13401.1|PF13521.1|PF01695.12|PF05707.7|PF01078.16|PF13173.1|PF07724.9|PF00437.15|PF13604.1	AAA|AAA_18|AAA_5|AAA_16|AAA_19|AAA_17|AAA_22|AAA_28|IstB_IS21|Zot|Mg_chelatase|AAA_14|AAA_2|T2SE|AAA_30	ATPase family associated with various cellular activities (AAA)|AAA domain|AAA domain (dynein-related subfamily)|AAA ATPase domain|Part of AAA domain|AAA domain|AAA domain|AAA domain|IstB-like ATP binding protein|Zonular occludens toxin (Zot)|Magnesium chelatase, subunit ChlI|AAA domain|AAA domain (Cdc48 subfamily)|Type II/IV secretion system protein|AAA domain	PF00004.24|PF07728.9|PF13245.1|PF13191.1|PF13207.1|PF13238.1|PF13521.1|PF01695.12|PF13401.1|PF01078.16|PF00437.15|PF00158.21	AAA|AAA_5|AAA_19|AAA_16|AAA_17|AAA_18|AAA_28|IstB_IS21|AAA_22|Mg_chelatase|T2SE|Sigma54_activat	ATPase family associated with various cellular activities (AAA)|AAA domain (dynein-related subfamily)|Part of AAA domain|AAA ATPase domain|AAA domain|AAA domain|AAA domain|IstB-like ATP binding protein|AAA domain|Magnesium chelatase, subunit ChlI|Type II/IV secretion system protein|Sigma-54 interaction domain	False	False	False	False			-0.6828764174535755	-2.125982643194575	-2.9998753152776985	-1.4909235544217443
	C6 finger domain-containing protein	ucsf_hc.01_1.G217B.00634	ucsf_hc.01_1.G186AR.05040	ucsf_hc.01_1.H88.04621	ucsf_hc.01_1.H143.04600	HISTO_AZ.Contig47.Fgenesh_Aspergillus.128.final_new	HCBG_01416	HCEG_03453	HCDG_07847	PF00172.13	Zn_clus	Fungal Zn(2)-Cys(6) binuclear cluster domain	PF00172.13	Zn_clus	Fungal Zn(2)-Cys(6) binuclear cluster domain	PF00172.13	Zn_clus	Fungal Zn(2)-Cys(6) binuclear cluster domain	PF00172.13	Zn_clus	Fungal Zn(2)-Cys(6) binuclear cluster domain	False	False	False	False			1.3528350032568004	-0.051877096737394046	0.12617610968083248	0.24627355182125377
	catechol dioxygenase, 6-chlorohydroxyquinol-1,2-dioxygenase	ucsf_hc.01_1.G217B.00635	ucsf_hc.01_1.G186AR.05043	ucsf_hc.01_1.H88.04622	ucsf_hc.01_1.H143.04601	HISTO_AZ.Contig47.eannot.1623.final_new	HCBG_01417	HCEG_03454	HCDG_07848	PF00775.16|PF04444.9	Dioxygenase_C|Dioxygenase_N	Dioxygenase|Catechol dioxygenase N terminus	PF00775.16	Dioxygenase_C	Dioxygenase	PF00775.16|PF04444.9	Dioxygenase_C|Dioxygenase_N	Dioxygenase|Catechol dioxygenase N terminus	PF00775.16|PF04444.9	Dioxygenase_C|Dioxygenase_N	Dioxygenase|Catechol dioxygenase N terminus	False	False	False	False			0.31927440331537005	-0.6912070768822232	0.27217747136588555	-1.9794422325415413
	golgi membrane protein CASP	ucsf_hc.01_1.G217B.00638	ucsf_hc.01_1.G186AR.05047	ucsf_hc.01_1.H88.04625	ucsf_hc.01_1.H143.04605	HISTO_AZ.Contig47.Fgenesh_Aspergillus.156.final_new	HCBG_01419	HCEG_03456	HCDG_07850	PF08172.7|PF00175.16|PF04360.7	CASP_C|NAD_binding_1|Serglycin	CASP C terminal|Oxidoreductase NAD-binding domain|Serglycin	PF08172.7|PF00175.16	CASP_C|NAD_binding_1	CASP C terminal|Oxidoreductase NAD-binding domain	PF08172.7|PF00175.16	CASP_C|NAD_binding_1	CASP C terminal|Oxidoreductase NAD-binding domain	PF08172.7|PF00175.16	CASP_C|NAD_binding_1	CASP C terminal|Oxidoreductase NAD-binding domain	False	False	False	False			0.6275445675854185	-0.25631728613922067	0.3189067821540723	-0.00855500662743336
	malate dehydrogenase	ucsf_hc.01_1.G217B.00639	ucsf_hc.01_1.G186AR.05048	ucsf_hc.01_1.H88.04626	ucsf_hc.01_1.H143.04606	HISTO_AZ.Contig47.eannot.1673.final_new	HCBG_01420	HCEG_03457	HCDG_07851	PF11937.3|PF11693.3	DUF3455|DUF2990	Protein of unknown function (DUF3455)|Protein of unknown function (DUF2990)	PF11937.3|PF11693.3|PF12555.3	DUF3455|DUF2990|TPPK_C	Protein of unknown function (DUF3455)|Protein of unknown function (DUF2990)|Thiamine pyrophosphokinase C terminal	PF11937.3|PF11693.3|PF12555.3	DUF3455|DUF2990|TPPK_C	Protein of unknown function (DUF3455)|Protein of unknown function (DUF2990)|Thiamine pyrophosphokinase C terminal	PF11937.3|PF11693.3|PF12555.3	DUF3455|DUF2990|TPPK_C	Protein of unknown function (DUF3455)|Protein of unknown function (DUF2990)|Thiamine pyrophosphokinase C terminal	True	True	True	True			0.34021286984827936	-1.6718615520379152	-3.889938679973674	-1.6562449911871768
NOP1	rRNA 2'-O-methyltransferase fibrillarin, nucleolar protein NopA	ucsf_hc.01_1.G217B.00647	ucsf_hc.01_1.G186AR.05054	ucsf_hc.01_1.H88.04633	ucsf_hc.01_1.H143.04610	HISTO_AZ.Contig47.eannot.1628.final_new	HCBG_01425	HCEG_03461	HCDG_07853	PF01269.12|PF08704.5|PF13847.1|PF01135.14	Fibrillarin|GCD14|Methyltransf_31|PCMT	Fibrillarin|tRNA methyltransferase complex GCD14 subunit|Methyltransferase domain|Protein-L-isoaspartate(D-aspartate) O-methyltransferase (PCMT)	PF01269.12|PF08704.5|PF13847.1|PF01135.14	Fibrillarin|GCD14|Methyltransf_31|PCMT	Fibrillarin|tRNA methyltransferase complex GCD14 subunit|Methyltransferase domain|Protein-L-isoaspartate(D-aspartate) O-methyltransferase (PCMT)	PF01269.12|PF08704.5|PF13847.1|PF01135.14	Fibrillarin|GCD14|Methyltransf_31|PCMT	Fibrillarin|tRNA methyltransferase complex GCD14 subunit|Methyltransferase domain|Protein-L-isoaspartate(D-aspartate) O-methyltransferase (PCMT)	PF01269.12|PF08704.5|PF13847.1|PF01135.14	Fibrillarin|GCD14|Methyltransf_31|PCMT	Fibrillarin|tRNA methyltransferase complex GCD14 subunit|Methyltransferase domain|Protein-L-isoaspartate(D-aspartate) O-methyltransferase (PCMT)	False	False	False	False			-0.7879259104603973	-0.6235050208401289	-0.30310867504359695	-1.0972165842419015
	nucleoside-diphosphate-sugar epimerase	ucsf_hc.01_1.G217B.00648	ucsf_hc.01_1.G186AR.05055	ucsf_hc.01_1.H88.04634	ucsf_hc.01_1.H143.04611	HISTO_AZ.Contig47.Fgenesh_histo.153.final_new	HCBG_01426	HCEG_03462	HCDG_07854	PF01370.16|PF01073.14|PF07993.7|PF00106.20|PF13460.1|PF04321.12|PF00056.18|PF02719.10	Epimerase|3Beta_HSD|NAD_binding_4|adh_short|NAD_binding_10|RmlD_sub_bind|Ldh_1_N|Polysacc_synt_2	NAD dependent epimerase/dehydratase family|3-beta hydroxysteroid dehydrogenase/isomerase family|Male sterility protein|short chain dehydrogenase|NADH(P)-binding|RmlD substrate binding domain|lactate/malate dehydrogenase, NAD binding domain|Polysaccharide biosynthesis protein	PF01370.16|PF01073.14|PF07993.7|PF00106.20|PF13460.1|PF04321.12|PF02719.10|PF00056.18|PF08659.5	Epimerase|3Beta_HSD|NAD_binding_4|adh_short|NAD_binding_10|RmlD_sub_bind|Polysacc_synt_2|Ldh_1_N|KR	NAD dependent epimerase/dehydratase family|3-beta hydroxysteroid dehydrogenase/isomerase family|Male sterility protein|short chain dehydrogenase|NADH(P)-binding|RmlD substrate binding domain|Polysaccharide biosynthesis protein|lactate/malate dehydrogenase, NAD binding domain|KR domain	PF01370.16|PF01073.14|PF07993.7|PF00106.20|PF13460.1|PF04321.12|PF00056.18|PF02719.10|PF08659.5	Epimerase|3Beta_HSD|NAD_binding_4|adh_short|NAD_binding_10|RmlD_sub_bind|Ldh_1_N|Polysacc_synt_2|KR	NAD dependent epimerase/dehydratase family|3-beta hydroxysteroid dehydrogenase/isomerase family|Male sterility protein|short chain dehydrogenase|NADH(P)-binding|RmlD substrate binding domain|lactate/malate dehydrogenase, NAD binding domain|Polysaccharide biosynthesis protein|KR domain	PF01370.16|PF01073.14|PF07993.7|PF00106.20|PF13460.1|PF04321.12|PF00056.18|PF02719.10|PF08659.5	Epimerase|3Beta_HSD|NAD_binding_4|adh_short|NAD_binding_10|RmlD_sub_bind|Ldh_1_N|Polysacc_synt_2|KR	NAD dependent epimerase/dehydratase family|3-beta hydroxysteroid dehydrogenase/isomerase family|Male sterility protein|short chain dehydrogenase|NADH(P)-binding|RmlD substrate binding domain|lactate/malate dehydrogenase, NAD binding domain|Polysaccharide biosynthesis protein|KR domain	False	False	False	False			0.44557449372061897	0.6002393845925686	0.9992554267108829	-0.8010316007126224
	mitochondrial processing peptidase beta subunit	ucsf_hc.01_1.G217B.00649	ucsf_hc.01_1.G186AR.05057	ucsf_hc.01_1.H88.04635	ucsf_hc.01_1.H143.04612	HISTO_AZ.Contig47.eannot.1635.final_new	HCBG_01427	HCEG_03463	HCDG_07855	PF00675.15|PF05193.16	Peptidase_M16|Peptidase_M16_C	Insulinase (Peptidase family M16)|Peptidase M16 inactive domain	PF00675.15|PF05193.16	Peptidase_M16|Peptidase_M16_C	Insulinase (Peptidase family M16)|Peptidase M16 inactive domain	PF00675.15|PF05193.16	Peptidase_M16|Peptidase_M16_C	Insulinase (Peptidase family M16)|Peptidase M16 inactive domain	PF00675.15|PF05193.16	Peptidase_M16|Peptidase_M16_C	Insulinase (Peptidase family M16)|Peptidase M16 inactive domain	False	False	False	False			0.7165318958004199	0.3347651637054798	0.626157989761015	0.35042817073498034
	succinate dehydrogenase membrane anchor subunit CybS	ucsf_hc.01_1.G217B.00652	ucsf_hc.01_1.G186AR.05060	ucsf_hc.01_1.H88.04640	ucsf_hc.01_1.H143.04615	HISTO_AZ.Contig47.eannot.1637.final_new	HCBG_01429	HCEG_03465	HCDG_07857	PF05328.7	CybS	CybS	PF05328.7	CybS	CybS	PF05328.7	CybS	CybS	PF05328.7	CybS	CybS	False	False	False	False			0.3376816221877017	0.7982482345640958	0.8160434659772684	-0.21380936003275552
	conserved protein of unknown function	ucsf_hc.01_1.G217B.00655	ucsf_hc.01_1.G186AR.05062	ucsf_hc.01_1.H88.04642	ucsf_hc.01_1.H143.04617	HISTO_AZ.Contig47-snap.163.final_new	HCBG_01432	HCEG_03468	HCDG_07860	PF04828.9|PF13248.1|PF09297.6	GFA|zf-ribbon_3|zf-NADH-PPase	Glutathione-dependent formaldehyde-activating enzyme|zinc-ribbon domain|NADH pyrophosphatase zinc ribbon domain	PF04828.9|PF13248.1|PF09297.6	GFA|zf-ribbon_3|zf-NADH-PPase	Glutathione-dependent formaldehyde-activating enzyme|zinc-ribbon domain|NADH pyrophosphatase zinc ribbon domain	PF04828.9|PF13248.1|PF09297.6	GFA|zf-ribbon_3|zf-NADH-PPase	Glutathione-dependent formaldehyde-activating enzyme|zinc-ribbon domain|NADH pyrophosphatase zinc ribbon domain	PF04828.9	GFA	Glutathione-dependent formaldehyde-activating enzyme	False	False	False	False			0.06905480231433536	0.6045688441971175	0.35654822304713374	0.43673454050784866
	conserved protein of unknown function	ucsf_hc.01_1.G217B.00659	ucsf_hc.01_1.G186AR.05069	ucsf_hc.01_1.H88.04650	ucsf_hc.01_1.H143.04626	HISTO_AZ.Contig47-snap.165.final_new	HCBG_01435	HCEG_03471	HCDG_07863	PF01938.15	TRAM	TRAM domain	PF15507.1	DUF4649	Domain of unknown function (DUF4649)	PF15507.1	DUF4649	Domain of unknown function (DUF4649)	PF15507.1	DUF4649	Domain of unknown function (DUF4649)	True	True	True	True			-1.1513879330704788	-3.4247086552377417	1.3328488601587871	2.7725189828719063
	DUF3328 superfamily domain-containing protein, mycelia-enriched transcript	ucsf_hc.01_1.G217B.00660	ucsf_hc.01_1.G186AR.05068	ucsf_hc.01_1.H88.04651	ucsf_hc.01_1.H143.04627	HISTO_AZ.Contig47.Fgenesh_Aspergillus.207.final_new	HCBG_01436	HCEG_03472	HCDG_07864	PF11807.3|PF06465.8	DUF3328|DUF1087	Domain of unknown function (DUF3328)|Domain of Unknown Function (DUF1087)	PF11807.3	DUF3328	Domain of unknown function (DUF3328)	PF11807.3	DUF3328	Domain of unknown function (DUF3328)	PF11807.3	DUF3328	Domain of unknown function (DUF3328)	False	False	False	False			-2.346491422222104	0.23172312650474458	1.225525378456668	2.2715684201181885
GST1	glutathione S-transferase	ucsf_hc.01_1.G217B.00663	ucsf_hc.01_1.G186AR.05073	ucsf_hc.01_1.H88.04653	ucsf_hc.01_1.H143.04629	HISTO_AZ.Contig47.eannot.1689.final_new	HCBG_01438	HCEG_03474	HCDG_07866	PF00043.20|PF02798.15|PF13417.1|PF13409.1|PF13410.1|PF14497.1	GST_C|GST_N|GST_N_3|GST_N_2|GST_C_2|GST_C_3	Glutathione S-transferase, C-terminal domain|Glutathione S-transferase, N-terminal domain|Glutathione S-transferase, N-terminal domain|Glutathione S-transferase, N-terminal domain|Glutathione S-transferase, C-terminal domain|Glutathione S-transferase, C-terminal domain	PF00043.20|PF02798.15|PF13417.1|PF13409.1|PF13410.1|PF14497.1	GST_C|GST_N|GST_N_3|GST_N_2|GST_C_2|GST_C_3	Glutathione S-transferase, C-terminal domain|Glutathione S-transferase, N-terminal domain|Glutathione S-transferase, N-terminal domain|Glutathione S-transferase, N-terminal domain|Glutathione S-transferase, C-terminal domain|Glutathione S-transferase, C-terminal domain	PF00043.20|PF02798.15|PF13417.1|PF13409.1|PF13410.1|PF14497.1	GST_C|GST_N|GST_N_3|GST_N_2|GST_C_2|GST_C_3	Glutathione S-transferase, C-terminal domain|Glutathione S-transferase, N-terminal domain|Glutathione S-transferase, N-terminal domain|Glutathione S-transferase, N-terminal domain|Glutathione S-transferase, C-terminal domain|Glutathione S-transferase, C-terminal domain	PF00043.20|PF02798.15|PF13417.1|PF13409.1|PF13410.1|PF14497.1	GST_C|GST_N|GST_N_3|GST_N_2|GST_C_2|GST_C_3	Glutathione S-transferase, C-terminal domain|Glutathione S-transferase, N-terminal domain|Glutathione S-transferase, N-terminal domain|Glutathione S-transferase, N-terminal domain|Glutathione S-transferase, C-terminal domain|Glutathione S-transferase, C-terminal domain	False	False	False	False	HPS		-1.8703394786359717	-4.4712547679771495	-4.546331871152068	-7.5908266478752395
	histidinol dehydrogenase	ucsf_hc.01_1.G217B.00664	ucsf_hc.01_1.G186AR.05074	ucsf_hc.01_1.H88.04654	ucsf_hc.01_1.H143.04630	HISTO_AZ.Contig47.eannot.1643.final_new	HCBG_01439	HCEG_03475	HCDG_07867	PF00815.15|PF01502.13|PF01503.12	Histidinol_dh|PRA-CH|PRA-PH	Histidinol dehydrogenase|Phosphoribosyl-AMP cyclohydrolase|Phosphoribosyl-ATP pyrophosphohydrolase	PF00815.15|PF01502.13|PF01503.12	Histidinol_dh|PRA-CH|PRA-PH	Histidinol dehydrogenase|Phosphoribosyl-AMP cyclohydrolase|Phosphoribosyl-ATP pyrophosphohydrolase	PF00815.15|PF01502.13|PF01503.12	Histidinol_dh|PRA-CH|PRA-PH	Histidinol dehydrogenase|Phosphoribosyl-AMP cyclohydrolase|Phosphoribosyl-ATP pyrophosphohydrolase	PF00815.15|PF01502.13|PF01503.12	Histidinol_dh|PRA-CH|PRA-PH	Histidinol dehydrogenase|Phosphoribosyl-AMP cyclohydrolase|Phosphoribosyl-ATP pyrophosphohydrolase	False	False	False	False			-1.4678445950089478	-1.9740771985414285	-0.3180450457255417	-1.385073052599048
UTP11	U3 small nucleolar RNA-associated protein Utp11	ucsf_hc.01_1.G217B.00666	ucsf_hc.01_1.G186AR.05076	ucsf_hc.01_1.H88.04656	ucsf_hc.01_1.H143.04631	HISTO_AZ.Contig47.eannot.1690.final_new	HCBG_01441	HCEG_03477	HCDG_07868	PF03998.8	Utp11	Utp11 protein	PF03998.8|PF15390.1	Utp11|DUF4613	Utp11 protein|Domain of unknown function (DUF4613)	PF03998.8	Utp11	Utp11 protein	PF03998.8	Utp11	Utp11 protein	False	False	False	False			-0.02246519448479556	0.14368070131955646	-0.45070157617149675	-0.23079780164867536
CMC1	Cmc1 superfamily domain-containing protein	ucsf_hc.01_1.G217B.00667	ucsf_hc.01_1.G186AR.05077	ucsf_hc.01_1.H88.04657	ucsf_hc.01_1.H143.04632	HISTO_AZ.Contig47.eannot.1646.final_new	HCBG_01442	HCEG_03478	HCDG_07869	PF08583.5|PF03064.11|PF09306.5|PF07267.6|PF13801.1	Cmc1|U79_P34|Phage-scaffold|Nucleo_P87|Metal_resist	Cytochrome c oxidase biogenesis protein Cmc1 like|HSV U79 / HCMV P34|Bacteriophage, scaffolding protein|Nucleopolyhedrovirus capsid protein P87|Heavy-metal resistance	PF08583.5|PF03064.11|PF07267.6|PF09507.5	Cmc1|U79_P34|Nucleo_P87|CDC27	Cytochrome c oxidase biogenesis protein Cmc1 like|HSV U79 / HCMV P34|Nucleopolyhedrovirus capsid protein P87|DNA polymerase subunit Cdc27	PF08583.5|PF03064.11|PF15442.1|PF07267.6|PF09507.5	Cmc1|U79_P34|DUF4629|Nucleo_P87|CDC27	Cytochrome c oxidase biogenesis protein Cmc1 like|HSV U79 / HCMV P34|Domain of unknown function (DUF4629)|Nucleopolyhedrovirus capsid protein P87|DNA polymerase subunit Cdc27	PF08583.5|PF03064.11|PF15442.1|PF07267.6|PF09507.5	Cmc1|U79_P34|DUF4629|Nucleo_P87|CDC27	Cytochrome c oxidase biogenesis protein Cmc1 like|HSV U79 / HCMV P34|Domain of unknown function (DUF4629)|Nucleopolyhedrovirus capsid protein P87|DNA polymerase subunit Cdc27	False	False	False	False			-0.3298104289522761	-0.06757841791448671	-0.28272830731205856	0.47427749728689994
TAF9	transcription initiation factor TFIID subunit 9	ucsf_hc.01_1.G217B.00668	ucsf_hc.01_1.G186AR.05079	ucsf_hc.01_1.H88.04659	ucsf_hc.01_1.H143.04634	HISTO_AZ.Contig47.Fgenesh_Aspergillus.5.final_new	HCBG_01443	HCEG_03479	HCDG_07870	PF02291.10	TFIID-31kDa	Transcription initiation factor IID, 31kD subunit										False	False	False	False			0.23950402387641168	0.6730118736633401	0.9526624572956863	1.851483519712393
	fibronectin type III domain-containing protein	ucsf_hc.01_1.G217B.07256	ucsf_hc.01_1.G186AR.05082	ucsf_hc.01_1.H88.04662	ucsf_hc.01_1.H143.04637	HISTO_LF.Contig359.fgenesh_plus.63.final_new	HCBG_01445	HCEG_03481	HCDG_07872	PF00041.16|PF09728.4	fn3|Taxilin	Fibronectin type III domain|Myosin-like coiled-coil protein	PF00041.16	fn3	Fibronectin type III domain				PF00041.16	fn3	Fibronectin type III domain	False	True	False	True			0.6606583161303414	0.1911318152824748	0.014701723748111295	0.7335956114368754
	tRNAHis guanylyltransferase, no start met	ucsf_hc.01_1.G217B.07257	ucsf_hc.01_1.G186AR.05083	ucsf_hc.01_1.H88.04664	ucsf_hc.01_1.H143.04638	HISTO_LF.Contig359.genewise.71.final_new	HCBG_01446	HCEG_03482	HCDG_07873	PF14413.1|PF04446.7	Thg1C|Thg1	Thg1 C terminal domain|tRNAHis guanylyltransferase	PF14413.1|PF04446.7	Thg1C|Thg1	Thg1 C terminal domain|tRNAHis guanylyltransferase	PF14413.1|PF04446.7	Thg1C|Thg1	Thg1 C terminal domain|tRNAHis guanylyltransferase	PF14413.1|PF04446.7	Thg1C|Thg1	Thg1 C terminal domain|tRNAHis guanylyltransferase	False	False	False	False			-0.20019214366090887	-0.502034134214782	-0.5331872907917221	0.5891615248825961
RPO21	DNA-directed RNA polymerase II largest subunit	ucsf_hc.01_1.G217B.07259	ucsf_hc.01_1.G186AR.05084	ucsf_hc.01_1.H88.04666	ucsf_hc.01_1.H143.04640	HISTO_LF.Contig359.fgenesh_plus.141.final_new	HCBG_01448	HCEG_03484	HCDG_07875	PF04997.7|PF04998.12|PF00623.15|PF04992.9|PF04983.13|PF04990.7|PF05000.12|PF05001.8	RNA_pol_Rpb1_1|RNA_pol_Rpb1_5|RNA_pol_Rpb1_2|RNA_pol_Rpb1_6|RNA_pol_Rpb1_3|RNA_pol_Rpb1_7|RNA_pol_Rpb1_4|RNA_pol_Rpb1_R	RNA polymerase Rpb1, domain 1|RNA polymerase Rpb1, domain 5|RNA polymerase Rpb1, domain 2|RNA polymerase Rpb1, domain 6|RNA polymerase Rpb1, domain 3|RNA polymerase Rpb1, domain 7|RNA polymerase Rpb1, domain 4|RNA polymerase Rpb1 C-terminal repeat	PF04998.12|PF04992.9|PF04990.7|PF05000.12|PF04983.13|PF05001.8	RNA_pol_Rpb1_5|RNA_pol_Rpb1_6|RNA_pol_Rpb1_7|RNA_pol_Rpb1_4|RNA_pol_Rpb1_3|RNA_pol_Rpb1_R	RNA polymerase Rpb1, domain 5|RNA polymerase Rpb1, domain 6|RNA polymerase Rpb1, domain 7|RNA polymerase Rpb1, domain 4|RNA polymerase Rpb1, domain 3|RNA polymerase Rpb1 C-terminal repeat	PF04997.7|PF04998.12|PF00623.15|PF04992.9|PF04983.13|PF04990.7|PF05000.12|PF05001.8	RNA_pol_Rpb1_1|RNA_pol_Rpb1_5|RNA_pol_Rpb1_2|RNA_pol_Rpb1_6|RNA_pol_Rpb1_3|RNA_pol_Rpb1_7|RNA_pol_Rpb1_4|RNA_pol_Rpb1_R	RNA polymerase Rpb1, domain 1|RNA polymerase Rpb1, domain 5|RNA polymerase Rpb1, domain 2|RNA polymerase Rpb1, domain 6|RNA polymerase Rpb1, domain 3|RNA polymerase Rpb1, domain 7|RNA polymerase Rpb1, domain 4|RNA polymerase Rpb1 C-terminal repeat	PF04998.12|PF04990.7|PF05001.8	RNA_pol_Rpb1_5|RNA_pol_Rpb1_7|RNA_pol_Rpb1_R	RNA polymerase Rpb1, domain 5|RNA polymerase Rpb1, domain 7|RNA polymerase Rpb1 C-terminal repeat	False	False	False	False			0.6292073350918987	0.47758763809670235	0.035030078602279247	0.22474494616289675
SWD1	Set1 complex component swd1, WD repeat protein	ucsf_hc.01_1.G217B.07260	ucsf_hc.01_1.G186AR.05087	ucsf_hc.01_1.H88.04668	ucsf_hc.01_1.H143.04642	HISTO_LF.Contig359.eannot.2012.final_new	HCBG_01450	HCEG_03486	HCDG_07877	PF00400.27|PF08662.6	WD40|eIF2A	WD domain, G-beta repeat|Eukaryotic translation initiation factor eIF2A							PF00400.27	WD40	WD domain, G-beta repeat	False	False	False	False			-0.14983513839681217	0.4803190632405332	0.3073575323954727	0.784745673157869
LAE1	methyltransferase LaeA	ucsf_hc.01_1.G217B.07261	ucsf_hc.01_1.G186AR.05088	ucsf_hc.01_1.H88.04669	ucsf_hc.01_1.H143.04643	HISTO_LF.Contig359.Fgenesh_Neurospora.46.final_new	HCBG_01451	HCEG_03487	HCDG_07878	PF13489.1|PF12847.2|PF08241.7|PF02390.12|PF05175.9|PF13847.1|PF13649.1|PF08242.7|PF13659.1|PF02353.15|PF01728.14|PF00891.13|PF01209.13	Methyltransf_23|Methyltransf_18|Methyltransf_11|Methyltransf_4|MTS|Methyltransf_31|Methyltransf_25|Methyltransf_12|Methyltransf_26|CMAS|FtsJ|Methyltransf_2|Ubie_methyltran	Methyltransferase domain|Methyltransferase domain|Methyltransferase domain|Putative methyltransferase|Methyltransferase small domain|Methyltransferase domain|Methyltransferase domain|Methyltransferase domain|Methyltransferase domain|Mycolic acid cyclopropane synthetase|FtsJ-like methyltransferase|O-methyltransferase|ubiE/COQ5 methyltransferase family	PF13489.1|PF12847.2|PF08241.7|PF02390.12|PF05175.9|PF13847.1|PF13649.1|PF08242.7|PF13659.1|PF02353.15|PF01728.14|PF00891.13|PF01209.13	Methyltransf_23|Methyltransf_18|Methyltransf_11|Methyltransf_4|MTS|Methyltransf_31|Methyltransf_25|Methyltransf_12|Methyltransf_26|CMAS|FtsJ|Methyltransf_2|Ubie_methyltran	Methyltransferase domain|Methyltransferase domain|Methyltransferase domain|Putative methyltransferase|Methyltransferase small domain|Methyltransferase domain|Methyltransferase domain|Methyltransferase domain|Methyltransferase domain|Mycolic acid cyclopropane synthetase|FtsJ-like methyltransferase|O-methyltransferase|ubiE/COQ5 methyltransferase family	PF13489.1|PF12847.2|PF08241.7|PF02390.12|PF05175.9|PF13847.1|PF13649.1|PF08242.7|PF13659.1|PF02353.15|PF01728.14|PF00891.13|PF01209.13	Methyltransf_23|Methyltransf_18|Methyltransf_11|Methyltransf_4|MTS|Methyltransf_31|Methyltransf_25|Methyltransf_12|Methyltransf_26|CMAS|FtsJ|Methyltransf_2|Ubie_methyltran	Methyltransferase domain|Methyltransferase domain|Methyltransferase domain|Putative methyltransferase|Methyltransferase small domain|Methyltransferase domain|Methyltransferase domain|Methyltransferase domain|Methyltransferase domain|Mycolic acid cyclopropane synthetase|FtsJ-like methyltransferase|O-methyltransferase|ubiE/COQ5 methyltransferase family	PF13489.1|PF12847.2|PF08241.7|PF02390.12|PF05175.9|PF13847.1|PF13649.1|PF08242.7|PF13659.1|PF02353.15|PF01728.14|PF00891.13|PF01209.13	Methyltransf_23|Methyltransf_18|Methyltransf_11|Methyltransf_4|MTS|Methyltransf_31|Methyltransf_25|Methyltransf_12|Methyltransf_26|CMAS|FtsJ|Methyltransf_2|Ubie_methyltran	Methyltransferase domain|Methyltransferase domain|Methyltransferase domain|Putative methyltransferase|Methyltransferase small domain|Methyltransferase domain|Methyltransferase domain|Methyltransferase domain|Methyltransferase domain|Mycolic acid cyclopropane synthetase|FtsJ-like methyltransferase|O-methyltransferase|ubiE/COQ5 methyltransferase family	False	False	False	False		Yeast	0.45462263080474163	0.7431836009589396	1.436523071947416	2.03782897316859
	WD40 domain-containing protein	ucsf_hc.01_1.G217B.07263	ucsf_hc.01_1.G186AR.05090	ucsf_hc.01_1.H88.04670	ucsf_hc.01_1.H143.04645	HISTO_LF.Contig359.Fgenesh_Aspergillus.48.final_new	HCBG_01453	HCEG_03488	HCDG_07879	PF00400.27|PF11715.3	WD40|Nup160	WD domain, G-beta repeat|Nucleoporin Nup120/160	PF00400.27|PF11715.3	WD40|Nup160	WD domain, G-beta repeat|Nucleoporin Nup120/160	PF00400.27|PF11715.3	WD40|Nup160	WD domain, G-beta repeat|Nucleoporin Nup120/160	PF00400.27|PF11715.3	WD40|Nup160	WD domain, G-beta repeat|Nucleoporin Nup120/160	False	False	False	False			0.3341540122838693	-0.3069749666035535	0.3200333762238232	1.777525428333536
	aldehyde dehydrogenase	ucsf_hc.01_1.G217B.07264	ucsf_hc.01_1.G186AR.05091	ucsf_hc.01_1.H88.04672	ucsf_hc.01_1.H143.04647	HISTO_LF.Contig359.Fgenesh_histo.46.final_new	HCBG_01454	HCEG_03489	HCDG_07880	PF00171.17|PF05893.9	Aldedh|LuxC	Aldehyde dehydrogenase family|Acyl-CoA reductase (LuxC)	PF00171.17|PF05893.9	Aldedh|LuxC	Aldehyde dehydrogenase family|Acyl-CoA reductase (LuxC)	PF00171.17|PF05893.9	Aldedh|LuxC	Aldehyde dehydrogenase family|Acyl-CoA reductase (LuxC)	PF00171.17|PF05893.9	Aldedh|LuxC	Aldehyde dehydrogenase family|Acyl-CoA reductase (LuxC)	False	False	False	False			3.0476697892478253	-0.028368834908298224	-0.8435203700690657	-3.095850425938783
	NRPS-like enzyme, ochratoxin A non-ribosomal peptide synthetase	ucsf_hc.01_1.G217B.07266	ucsf_hc.01_1.G186AR.05094	ucsf_hc.01_1.H88.04676	ucsf_hc.01_1.H143.04652	HISTO_LF.Contig359-snap.9.final_new	HCBG_01455	HCEG_03491	HCDG_07882	PF07993.7|PF00501.23|PF01370.16|PF00550.20|PF02719.10|PF04321.12|PF00106.20	NAD_binding_4|AMP-binding|Epimerase|PP-binding|Polysacc_synt_2|RmlD_sub_bind|adh_short	Male sterility protein|AMP-binding enzyme|NAD dependent epimerase/dehydratase family|Phosphopantetheine attachment site|Polysaccharide biosynthesis protein|RmlD substrate binding domain|short chain dehydrogenase	PF07993.7|PF00501.23|PF01370.16|PF00550.20|PF02719.10|PF04321.12|PF00106.20	NAD_binding_4|AMP-binding|Epimerase|PP-binding|Polysacc_synt_2|RmlD_sub_bind|adh_short	Male sterility protein|AMP-binding enzyme|NAD dependent epimerase/dehydratase family|Phosphopantetheine attachment site|Polysaccharide biosynthesis protein|RmlD substrate binding domain|short chain dehydrogenase	PF07993.7|PF00501.23|PF01370.16|PF00550.20|PF04321.12|PF02719.10|PF00106.20	NAD_binding_4|AMP-binding|Epimerase|PP-binding|RmlD_sub_bind|Polysacc_synt_2|adh_short	Male sterility protein|AMP-binding enzyme|NAD dependent epimerase/dehydratase family|Phosphopantetheine attachment site|RmlD substrate binding domain|Polysaccharide biosynthesis protein|short chain dehydrogenase	PF07993.7|PF01370.16|PF00501.23|PF00550.20|PF04321.12|PF02719.10|PF00106.20	NAD_binding_4|Epimerase|AMP-binding|PP-binding|RmlD_sub_bind|Polysacc_synt_2|adh_short	Male sterility protein|NAD dependent epimerase/dehydratase family|AMP-binding enzyme|Phosphopantetheine attachment site|RmlD substrate binding domain|Polysaccharide biosynthesis protein|short chain dehydrogenase	False	False	True	True			-3.86741246834958	-1.4849724817562413	-2.4939461668198293	0.06663684130360797
	conserved protein of unknown function	ucsf_hc.01_1.G217B.07268	ucsf_hc.01_1.G186AR.05097	ucsf_hc.01_1.H88.04678	ucsf_hc.01_1.H143.04655	HISTO_LF.Contig359.Fgenesh_Aspergillus.116.final_new	HCBG_01457	HCEG_03493	HCDG_07884				PF12752.2	SUZ	SUZ domain							False	False	False	False			0.7387992533071743	0.14616748903639465	0.5146601156375818	0.41304527806693536
	kelch repeat protein and BTB superfamily domain-containing protein	ucsf_hc.01_1.G217B.07270	ucsf_hc.01_1.G186AR.05100	ucsf_hc.01_1.H88.04681	ucsf_hc.01_1.H143.04657	HISTO_LF.Contig359.eannot.2120.final_new	HCBG_01460	HCEG_03496	HCDG_07887	PF13418.1|PF13854.1|PF13964.1|PF13415.1|PF07646.10|PF01344.20|PF00651.26	Kelch_4|Kelch_5|Kelch_6|Kelch_3|Kelch_2|Kelch_1|BTB	Galactose oxidase, central domain|Kelch motif|Kelch motif|Galactose oxidase, central domain|Kelch motif|Kelch motif|BTB/POZ domain	PF13418.1|PF13854.1|PF13964.1|PF13415.1|PF07646.10|PF01344.20	Kelch_4|Kelch_5|Kelch_6|Kelch_3|Kelch_2|Kelch_1	Galactose oxidase, central domain|Kelch motif|Kelch motif|Galactose oxidase, central domain|Kelch motif|Kelch motif	PF13418.1|PF13854.1|PF13964.1|PF13415.1|PF07646.10|PF01344.20|PF00651.26	Kelch_4|Kelch_5|Kelch_6|Kelch_3|Kelch_2|Kelch_1|BTB	Galactose oxidase, central domain|Kelch motif|Kelch motif|Galactose oxidase, central domain|Kelch motif|Kelch motif|BTB/POZ domain	PF13418.1|PF13854.1|PF13964.1|PF13415.1|PF07646.10|PF01344.20|PF00651.26	Kelch_4|Kelch_5|Kelch_6|Kelch_3|Kelch_2|Kelch_1|BTB	Galactose oxidase, central domain|Kelch motif|Kelch motif|Galactose oxidase, central domain|Kelch motif|Kelch motif|BTB/POZ domain	False	False	False	False			0.8207559829866473	-0.32291587061243376	0.6327089885187851	0.6345012937933667
CDC20	cell division cycle protein, WD40 repeat-containing protein	ucsf_hc.01_1.G217B.07271	ucsf_hc.01_1.G186AR.05101	ucsf_hc.01_1.H88.04682	ucsf_hc.01_1.H143.04658	HISTO_LF.Contig359.Fgenesh_histo.142.final_new	HCBG_01461	HCEG_03497		PF00400.27|PF08662.6	WD40|eIF2A	WD domain, G-beta repeat|Eukaryotic translation initiation factor eIF2A	PF00400.27|PF08662.6	WD40|eIF2A	WD domain, G-beta repeat|Eukaryotic translation initiation factor eIF2A	PF00400.27|PF08662.6	WD40|eIF2A	WD domain, G-beta repeat|Eukaryotic translation initiation factor eIF2A	PF00400.27	WD40	WD domain, G-beta repeat	False	False	False	False			-2.426026937568525	0.1910925215183079	1.045397837898486	-0.08331569770331004
	transcription factor TFIIA complex subunit Toa1	ucsf_hc.01_1.G217B.07272	ucsf_hc.01_1.G186AR.05103	ucsf_hc.01_1.H88.04683	ucsf_hc.01_1.H143.04659	HISTO_LF.Contig359.fgenesh_plus.161.final_new	HCBG_01462	HCEG_03498	HCDG_07890	PF03153.8	TFIIA	Transcription factor IIA, alpha/beta subunit	PF03153.8|PF04803.7	TFIIA|Cor1	Transcription factor IIA, alpha/beta subunit|Cor1/Xlr/Xmr conserved region	PF03153.8|PF04803.7	TFIIA|Cor1	Transcription factor IIA, alpha/beta subunit|Cor1/Xlr/Xmr conserved region	PF03153.8|PF04803.7	TFIIA|Cor1	Transcription factor IIA, alpha/beta subunit|Cor1/Xlr/Xmr conserved region	False	False	False	False			1.3625609676380792	0.013023650976462076	1.5662234340404289	0.4046238811025673
SFP1	split zinc finger protein	ucsf_hc.01_1.G217B.07273	ucsf_hc.01_1.G186AR.05107	ucsf_hc.01_1.H88.04685	ucsf_hc.01_1.H143.04661	HISTO_LF.Contig359.Fgenesh_histo.147.final_new	HCBG_01463	HCEG_03499	HCDG_07891	PF13894.1|PF12171.3|PF00096.21|PF13465.1|PF12647.2|PF10263.4|PF00335.15|PF09726.4|PF12874.2	zf-C2H2_4|zf-C2H2_jaz|zf-C2H2|zf-H2C2_2|RNHCP|SprT-like|Tetraspannin|Macoilin|zf-met	C2H2-type zinc finger|Zinc-finger double-stranded RNA-binding|Zinc finger, C2H2 type|Zinc-finger double domain|RNHCP domain|SprT-like family|Tetraspanin family|Transmembrane protein|Zinc-finger of C2H2 type	PF13894.1|PF12171.3|PF00096.21|PF13465.1|PF12647.2|PF10263.4|PF00335.15|PF12874.2	zf-C2H2_4|zf-C2H2_jaz|zf-C2H2|zf-H2C2_2|RNHCP|SprT-like|Tetraspannin|zf-met	C2H2-type zinc finger|Zinc-finger double-stranded RNA-binding|Zinc finger, C2H2 type|Zinc-finger double domain|RNHCP domain|SprT-like family|Tetraspanin family|Zinc-finger of C2H2 type	PF13894.1|PF12171.3|PF00096.21|PF13465.1|PF12647.2|PF10263.4|PF00335.15	zf-C2H2_4|zf-C2H2_jaz|zf-C2H2|zf-H2C2_2|RNHCP|SprT-like|Tetraspannin	C2H2-type zinc finger|Zinc-finger double-stranded RNA-binding|Zinc finger, C2H2 type|Zinc-finger double domain|RNHCP domain|SprT-like family|Tetraspanin family				False	False	False	False			1.2823931373608721	0.0005428425683882132	-0.011114630052675434	-1.040909595709444
DUS3	tRNA-dihydrouridine synthase	ucsf_hc.01_1.G217B.07275	ucsf_hc.01_1.G186AR.05110	ucsf_hc.01_1.H88.04688	ucsf_hc.01_1.H143.04664	HISTO_LF.Contig359.eannot.2146.final_new	HCBG_01464	HCEG_03500	HCDG_07892	PF01207.12|PF00642.19	Dus|zf-CCCH	Dihydrouridine synthase (Dus)|Zinc finger C-x8-C-x5-C-x3-H type (and similar)	PF01207.12|PF00642.19	Dus|zf-CCCH	Dihydrouridine synthase (Dus)|Zinc finger C-x8-C-x5-C-x3-H type (and similar)	PF01207.12|PF00642.19	Dus|zf-CCCH	Dihydrouridine synthase (Dus)|Zinc finger C-x8-C-x5-C-x3-H type (and similar)	PF01207.12|PF00642.19	Dus|zf-CCCH	Dihydrouridine synthase (Dus)|Zinc finger C-x8-C-x5-C-x3-H type (and similar)	False	False	False	False		Yeast	-0.778429481926215	0.17626470079342438	-0.594844729704957	-0.5633488762449539
	BAP31 domain-containing protein	ucsf_hc.01_1.G217B.07276	ucsf_hc.01_1.G186AR.05111	ucsf_hc.01_1.H88.04689	ucsf_hc.01_1.H143.04665	HISTO_LF.Contig359.eannot.2147.final_new	HCBG_01465	HCEG_03501	HCDG_07893	PF05529.7|PF04977.10|PF12329.3|PF07200.8|PF08317.6|PF04899.7|PF06810.6|PF04102.7|PF14662.1|PF07136.6	Bap31|DivIC|TMF_DNA_bd|Mod_r|Spc7|MbeD_MobD|Phage_GP20|SlyX|CCDC155|DUF1385	B-cell receptor-associated protein 31-like|Septum formation initiator|TATA element modulatory factor 1 DNA binding|Modifier of rudimentary (Mod(r)) protein|Spc7 kinetochore protein|MbeD/MobD like|Phage minor structural protein GP20|SlyX|Coiled-coil region of CCDC155|Protein of unknown function (DUF1385)	PF05529.7|PF04977.10|PF12329.3|PF07200.8|PF08317.6|PF04899.7|PF06810.6|PF04102.7|PF14662.1|PF07136.6	Bap31|DivIC|TMF_DNA_bd|Mod_r|Spc7|MbeD_MobD|Phage_GP20|SlyX|CCDC155|DUF1385	B-cell receptor-associated protein 31-like|Septum formation initiator|TATA element modulatory factor 1 DNA binding|Modifier of rudimentary (Mod(r)) protein|Spc7 kinetochore protein|MbeD/MobD like|Phage minor structural protein GP20|SlyX|Coiled-coil region of CCDC155|Protein of unknown function (DUF1385)	PF05529.7|PF04977.10|PF12329.3|PF07200.8|PF08317.6|PF04899.7|PF06810.6|PF04102.7|PF14662.1|PF07136.6	Bap31|DivIC|TMF_DNA_bd|Mod_r|Spc7|MbeD_MobD|Phage_GP20|SlyX|CCDC155|DUF1385	B-cell receptor-associated protein 31-like|Septum formation initiator|TATA element modulatory factor 1 DNA binding|Modifier of rudimentary (Mod(r)) protein|Spc7 kinetochore protein|MbeD/MobD like|Phage minor structural protein GP20|SlyX|Coiled-coil region of CCDC155|Protein of unknown function (DUF1385)	PF05529.7|PF12329.3|PF08317.6|PF04977.10|PF06810.6|PF08614.6|PF13851.1|PF04899.7|PF00435.16|PF04102.7|PF07136.6	Bap31|TMF_DNA_bd|Spc7|DivIC|Phage_GP20|ATG16|GAS|MbeD_MobD|Spectrin|SlyX|DUF1385	B-cell receptor-associated protein 31-like|TATA element modulatory factor 1 DNA binding|Spc7 kinetochore protein|Septum formation initiator|Phage minor structural protein GP20|Autophagy protein 16 (ATG16)|Growth-arrest specific micro-tubule binding|MbeD/MobD like|Spectrin repeat|SlyX|Protein of unknown function (DUF1385)	False	False	False	False			-0.34138922208616584	-1.1706597076765473	-1.1297040629531936	-0.3729007021434638
	conserved protein of unknown function	ucsf_hc.01_1.G217B.07285	ucsf_hc.01_1.G186AR.05118	ucsf_hc.01_1.H88.04698	ucsf_hc.01_1.H143.04672	HISTO_LF.Contig359.Fgenesh_histo.170.final_new	HCBG_01471	HCEG_03507	HCDG_07898													False	False	False	False			-1.7579931763619112	-1.6194695735094342	-3.380288934699155	-0.41598858903493996
	serine/threonine protein kinase	ucsf_hc.01_1.G217B.07288	ucsf_hc.01_1.G186AR.05119	ucsf_hc.01_1.H88.04700	ucsf_hc.01_1.H143.04675	HISTO_LF.Contig359-snap.21.final_new	HCBG_01472	HCEG_03509		PF00069.20|PF07714.12|PF14531.1|PF01636.18|PF01163.17	Pkinase|Pkinase_Tyr|Kinase-like|APH|RIO1	Protein kinase domain|Protein tyrosine kinase|Kinase-like|Phosphotransferase enzyme family|RIO1 family	PF00069.20|PF07714.12|PF14531.1|PF01636.18|PF01163.17	Pkinase|Pkinase_Tyr|Kinase-like|APH|RIO1	Protein kinase domain|Protein tyrosine kinase|Kinase-like|Phosphotransferase enzyme family|RIO1 family	PF00069.20|PF07714.12|PF14531.1|PF01636.18|PF01163.17	Pkinase|Pkinase_Tyr|Kinase-like|APH|RIO1	Protein kinase domain|Protein tyrosine kinase|Kinase-like|Phosphotransferase enzyme family|RIO1 family	PF00069.20|PF07714.12|PF14531.1|PF01636.18|PF01163.17|PF10707.4|PF06293.9	Pkinase|Pkinase_Tyr|Kinase-like|APH|RIO1|YrbL-PhoP_reg|Kdo	Protein kinase domain|Protein tyrosine kinase|Kinase-like|Phosphotransferase enzyme family|RIO1 family|PhoP regulatory network protein YrbL|Lipopolysaccharide kinase (Kdo/WaaP) family	False	False	False	False			-0.1380688714644065	-0.8394666932981996	-0.048358730575322806	-1.2170083656290798
	ankyrin repeat protein	ucsf_hc.01_1.G217B.07290	ucsf_hc.01_1.G186AR.05123	ucsf_hc.01_1.H88.04708	ucsf_hc.01_1.H143.04680	HISTO_LF.Contig359-snap.22.final_new	HCBG_01473	HCEG_03515	HCDG_07905	PF12796.2|PF00023.25|PF13857.1|PF13637.1|PF13606.1|PF08898.5	Ank_2|Ank|Ank_5|Ank_4|Ank_3|DUF1843	Ankyrin repeats (3 copies)|Ankyrin repeat|Ankyrin repeats (many copies)|Ankyrin repeats (many copies)|Ankyrin repeat|Domain of unknown function (DUF1843)	PF12796.2|PF00023.25|PF13857.1|PF13637.1|PF13606.1|PF08898.5	Ank_2|Ank|Ank_5|Ank_4|Ank_3|DUF1843	Ankyrin repeats (3 copies)|Ankyrin repeat|Ankyrin repeats (many copies)|Ankyrin repeats (many copies)|Ankyrin repeat|Domain of unknown function (DUF1843)	PF12796.2|PF00023.25|PF13857.1|PF13637.1|PF13606.1|PF08898.5	Ank_2|Ank|Ank_5|Ank_4|Ank_3|DUF1843	Ankyrin repeats (3 copies)|Ankyrin repeat|Ankyrin repeats (many copies)|Ankyrin repeats (many copies)|Ankyrin repeat|Domain of unknown function (DUF1843)	PF12796.2|PF00023.25|PF13637.1|PF13606.1|PF13857.1|PF08898.5	Ank_2|Ank|Ank_4|Ank_3|Ank_5|DUF1843	Ankyrin repeats (3 copies)|Ankyrin repeat|Ankyrin repeats (many copies)|Ankyrin repeat|Ankyrin repeats (many copies)|Domain of unknown function (DUF1843)	False	False	False	False			-0.3491188983155258	-2.3296053897637403	-2.9604545687281054	-2.2922459137878675
	senescence superfamily domain-containing protein	ucsf_hc.01_1.G217B.07293	ucsf_hc.01_1.G186AR.05126	ucsf_hc.01_1.H88.04710	ucsf_hc.01_1.H143.04682	HISTO_LF.Contig359.Fgenesh_histo.180.final_new	HCBG_01475	HCEG_03518	HCDG_07907	PF06911.7	Senescence	Senescence-associated protein	PF06911.7	Senescence	Senescence-associated protein	PF06911.7	Senescence	Senescence-associated protein	PF06911.7	Senescence	Senescence-associated protein	False	False	False	False			-1.1626051841620895	-0.629813977220617	-2.7832839334974135	-3.2284106237923966
	acyl-CoA dehydrogenase	ucsf_hc.01_1.G217B.07294	ucsf_hc.01_1.G186AR.05127	ucsf_hc.01_1.H88.04712	ucsf_hc.01_1.H143.04683	HISTO_LF.Contig359.eannot.2149.final_new	HCBG_01476	HCEG_03519	HCDG_07908	PF00441.19|PF02771.11|PF02770.14|PF08028.6	Acyl-CoA_dh_1|Acyl-CoA_dh_N|Acyl-CoA_dh_M|Acyl-CoA_dh_2	Acyl-CoA dehydrogenase, C-terminal domain|Acyl-CoA dehydrogenase, N-terminal domain|Acyl-CoA dehydrogenase, middle domain|Acyl-CoA dehydrogenase, C-terminal domain	PF00441.19|PF02770.14|PF08028.6|PF02771.11|PF11794.3	Acyl-CoA_dh_1|Acyl-CoA_dh_M|Acyl-CoA_dh_2|Acyl-CoA_dh_N|HpaB_N	Acyl-CoA dehydrogenase, C-terminal domain|Acyl-CoA dehydrogenase, middle domain|Acyl-CoA dehydrogenase, C-terminal domain|Acyl-CoA dehydrogenase, N-terminal domain|4-hydroxyphenylacetate 3-hydroxylase N terminal	PF00441.19|PF02771.11|PF02770.14|PF08028.6	Acyl-CoA_dh_1|Acyl-CoA_dh_N|Acyl-CoA_dh_M|Acyl-CoA_dh_2	Acyl-CoA dehydrogenase, C-terminal domain|Acyl-CoA dehydrogenase, N-terminal domain|Acyl-CoA dehydrogenase, middle domain|Acyl-CoA dehydrogenase, C-terminal domain	PF00441.19|PF02771.11|PF02770.14|PF08028.6	Acyl-CoA_dh_1|Acyl-CoA_dh_N|Acyl-CoA_dh_M|Acyl-CoA_dh_2	Acyl-CoA dehydrogenase, C-terminal domain|Acyl-CoA dehydrogenase, N-terminal domain|Acyl-CoA dehydrogenase, middle domain|Acyl-CoA dehydrogenase, C-terminal domain	False	False	False	False			0.07693166766835668	0.983257658369654	0.5310612379336632	0.5958650259931786
	cupin domain-containing protein	ucsf_hc.01_1.G217B.07300	ucsf_hc.01_1.G186AR.05131	ucsf_hc.01_1.H88.04715	ucsf_hc.01_1.H143.04687	HISTO_LF.Contig359-snap.25.final_new	HCBG_01478	HCEG_03522	HCDG_07911	PF07883.6|PF00190.17	Cupin_2|Cupin_1	Cupin domain|Cupin	PF07883.6|PF00190.17	Cupin_2|Cupin_1	Cupin domain|Cupin	PF07883.6|PF00190.17	Cupin_2|Cupin_1	Cupin domain|Cupin	PF07883.6|PF00190.17	Cupin_2|Cupin_1	Cupin domain|Cupin	False	False	False	False			-6.526878088735767	-3.214581130419246	-0.09996191969808965	-1.1446635851956848
	GPI-anchored wall transfer protein	ucsf_hc.01_1.G217B.07301	ucsf_hc.01_1.G186AR.05132	ucsf_hc.01_1.H88.04716	ucsf_hc.01_1.H143.04688	HISTO_LF.Contig359.Fgenesh_histo.191.final_new	HCBG_01479	HCEG_03523	HCDG_07912	PF06423.7	GWT1	GWT1	PF06423.7	GWT1	GWT1	PF06423.7	GWT1	GWT1	PF06423.7	GWT1	GWT1	False	False	False	False			0.44995379044267203	0.49780495798850355	-0.1429948207080396	0.1829332966260231
	cAMP-specific phosphodiesterase	ucsf_hc.01_1.G217B.07303	ucsf_hc.01_1.G186AR.05134	ucsf_hc.01_1.H88.04719	ucsf_hc.01_1.H143.04691	HISTO_LF.Contig359.Fgenesh_Neurospora.151.final_new	HCBG_01481	HCEG_03525	HCDG_07914	PF02112.10|PF12706.2|PF00753.22	PDEase_II|Lactamase_B_2|Lactamase_B	cAMP phosphodiesterases class-II|Beta-lactamase superfamily domain|Metallo-beta-lactamase superfamily	PF02112.10|PF12706.2|PF00753.22	PDEase_II|Lactamase_B_2|Lactamase_B	cAMP phosphodiesterases class-II|Beta-lactamase superfamily domain|Metallo-beta-lactamase superfamily	PF02112.10|PF12706.2|PF00753.22	PDEase_II|Lactamase_B_2|Lactamase_B	cAMP phosphodiesterases class-II|Beta-lactamase superfamily domain|Metallo-beta-lactamase superfamily	PF02112.10|PF12706.2|PF00753.22	PDEase_II|Lactamase_B_2|Lactamase_B	cAMP phosphodiesterases class-II|Beta-lactamase superfamily domain|Metallo-beta-lactamase superfamily	False	False	False	False			-0.9029027063036064	-2.7829594901138406	-1.1649476808072983	-3.261395013147485
	endosomal SPRY domain protein	ucsf_hc.01_1.G217B.07304	ucsf_hc.01_1.G186AR.05137	ucsf_hc.01_1.H88.04720	ucsf_hc.01_1.H143.04694	HISTO_LF.Contig359.fgenesh_plus.191.final_new	HCBG_01483	HCEG_03527	HCDG_07915	PF00622.23|PF13491.1	SPRY|DUF4117	SPRY domain|Domain of unknown function (DUF4117)	PF00622.23|PF13491.1	SPRY|DUF4117	SPRY domain|Domain of unknown function (DUF4117)	PF00622.23|PF13491.1	SPRY|DUF4117	SPRY domain|Domain of unknown function (DUF4117)	PF00622.23|PF13491.1	SPRY|DUF4117	SPRY domain|Domain of unknown function (DUF4117)	False	False	False	False			0.5923524244166063	0.7340637460413584	0.30019686327503736	-0.06466283925431515
	peptidase D	ucsf_hc.01_1.G217B.07306	ucsf_hc.01_1.G186AR.05139	ucsf_hc.01_1.H88.04722	ucsf_hc.01_1.H143.04698	HISTO_LF.Contig359.Fgenesh_histo.199.final_new	HCBG_01484	HCEG_03528	HCDG_07916	PF00557.19|PF05195.11	Peptidase_M24|AMP_N	Metallopeptidase family M24|Aminopeptidase P, N-terminal domain	PF00557.19|PF05195.11	Peptidase_M24|AMP_N	Metallopeptidase family M24|Aminopeptidase P, N-terminal domain	PF00557.19|PF05195.11	Peptidase_M24|AMP_N	Metallopeptidase family M24|Aminopeptidase P, N-terminal domain	PF00557.19|PF05195.11	Peptidase_M24|AMP_N	Metallopeptidase family M24|Aminopeptidase P, N-terminal domain	False	False	False	False			-0.1012322584481975	-0.2246876934773563	-0.4214769901820903	-0.12111899559457084
SEC63	translocation protein sec63	ucsf_hc.01_1.G217B.07308	ucsf_hc.01_1.G186AR.05141	ucsf_hc.01_1.H88.04725	ucsf_hc.01_1.H143.04699	HISTO_LF.Contig359.fgenesh_plus.182.final_new	HCBG_01486	HCEG_03530	HCDG_07918	PF02889.11|PF00226.26	Sec63|DnaJ	Sec63 Brl domain|DnaJ domain	PF02889.11|PF00226.26	Sec63|DnaJ	Sec63 Brl domain|DnaJ domain	PF02889.11|PF00226.26	Sec63|DnaJ	Sec63 Brl domain|DnaJ domain	PF02889.11|PF00226.26	Sec63|DnaJ	Sec63 Brl domain|DnaJ domain	False	False	False	False			1.129695190405676	0.19853023005426795	-0.1113933377455858	-1.6129559269154066
	C6 transcription factor	ucsf_hc.01_1.G217B.07310	ucsf_hc.01_1.G186AR.05143	ucsf_hc.01_1.H88.04727	ucsf_hc.01_1.H143.04701	HISTO_LF.Contig359.Fgenesh_histo.207.final_new	HCBG_01487	HCEG_03531	HCDG_07919	PF04082.13|PF00172.13|PF01093.12	Fungal_trans|Zn_clus|Clusterin	Fungal specific transcription factor domain|Fungal Zn(2)-Cys(6) binuclear cluster domain|Clusterin	PF04082.13|PF00172.13|PF01093.12	Fungal_trans|Zn_clus|Clusterin	Fungal specific transcription factor domain|Fungal Zn(2)-Cys(6) binuclear cluster domain|Clusterin	PF04082.13|PF00172.13|PF01093.12	Fungal_trans|Zn_clus|Clusterin	Fungal specific transcription factor domain|Fungal Zn(2)-Cys(6) binuclear cluster domain|Clusterin	PF04082.13|PF00172.13|PF01093.12	Fungal_trans|Zn_clus|Clusterin	Fungal specific transcription factor domain|Fungal Zn(2)-Cys(6) binuclear cluster domain|Clusterin	False	False	False	False			0.15017729763428278	-1.5802729083010192	-1.3363806744156987	-0.644050501594856
		ucsf_hc.01_1.G217B.07318	ucsf_hc.01_1.G186AR.05150	ucsf_hc.01_1.H88.04730	ucsf_hc.01_1.H143.04705		HCBG_01490	HCEG_03534	HCDG_07922	PF00069.20	Pkinase	Protein kinase domain	PF00069.20|PF07714.12	Pkinase|Pkinase_Tyr	Protein kinase domain|Protein tyrosine kinase	PF00069.20|PF07714.12	Pkinase|Pkinase_Tyr	Protein kinase domain|Protein tyrosine kinase	PF00069.20|PF07714.12	Pkinase|Pkinase_Tyr	Protein kinase domain|Protein tyrosine kinase	False	False	False	False			0.773284147149198	-1.2565883025638929	0.07649622728458505	-2.198743265655464
ALO1	D-arabinono-1,4-lactone oxidase	ucsf_hc.01_1.G217B.07323	ucsf_hc.01_1.G186AR.05155	ucsf_hc.01_1.H88.04733	ucsf_hc.01_1.H143.04711	HISTO_LF.Contig359.Fgenesh_Aspergillus.175.final_new	HCBG_01495	HCEG_03538	HCDG_07926	PF04030.9|PF01565.18	ALO|FAD_binding_4	D-arabinono-1,4-lactone oxidase|FAD binding domain	PF01565.18|PF04030.9	FAD_binding_4|ALO	FAD binding domain|D-arabinono-1,4-lactone oxidase	PF04030.9|PF01565.18	ALO|FAD_binding_4	D-arabinono-1,4-lactone oxidase|FAD binding domain	PF04030.9|PF01565.18	ALO|FAD_binding_4	D-arabinono-1,4-lactone oxidase|FAD binding domain	False	False	False	False			-0.15079964225479792	-0.7857762786344629	-0.6087485656654197	-0.6718412101930009
	ADP-ribosylation factor	ucsf_hc.01_1.G217B.07324	ucsf_hc.01_1.G186AR.05156	ucsf_hc.01_1.H88.04734	ucsf_hc.01_1.H143.04712	HISTO_LF.Contig359-snap.36.final_new	HCBG_01496	HCEG_03539	HCDG_07927	PF13254.1|PF00626.17	DUF4045|Gelsolin	Domain of unknown function (DUF4045)|Gelsolin repeat	PF13254.1|PF00626.17	DUF4045|Gelsolin	Domain of unknown function (DUF4045)|Gelsolin repeat	PF13254.1|PF00626.17|PF03285.10	DUF4045|Gelsolin|Paralemmin	Domain of unknown function (DUF4045)|Gelsolin repeat|Paralemmin	PF13254.1|PF00626.17|PF03285.10	DUF4045|Gelsolin|Paralemmin	Domain of unknown function (DUF4045)|Gelsolin repeat|Paralemmin	False	False	False	False			0.10821281167108032	0.021051195352206342	-0.42392917607761893	0.20336043101833345
	endoglucanase	ucsf_hc.01_1.G217B.07327	ucsf_hc.01_1.G186AR.05159	ucsf_hc.01_1.H88.04736	ucsf_hc.01_1.H143.04717	HISTO_LF.Contig359.Fgenesh_histo.231.final_new	HCBG_01499	HCEG_03541	HCDG_07930	PF03153.8	TFIIA	Transcription factor IIA, alpha/beta subunit				PF03153.8|PF04652.11	TFIIA|DUF605	Transcription factor IIA, alpha/beta subunit|Vta1 like				True	True	True	True	YPS		4.22080539444201	1.5104252291359912	4.712156366939956	2.579418712230338
DRS1	ATP-dependent RNA helicase DRS1, no start met	ucsf_hc.01_1.G217B.07328	ucsf_hc.01_1.G186AR.05161	ucsf_hc.01_1.H88.04737	ucsf_hc.01_1.H143.04719	HISTO_LF.Contig359.genewise.204.final_new	HCBG_01501	HCEG_03542	HCDG_07931	PF00270.24|PF00271.26|PF06862.7|PF08278.6	DEAD|Helicase_C|DUF1253|DnaG_DnaB_bind	DEAD/DEAH box helicase|Helicase conserved C-terminal domain|Protein of unknown function (DUF1253)|DNA primase DnaG DnaB-binding	PF00270.24|PF00271.26|PF06862.7|PF08278.6	DEAD|Helicase_C|DUF1253|DnaG_DnaB_bind	DEAD/DEAH box helicase|Helicase conserved C-terminal domain|Protein of unknown function (DUF1253)|DNA primase DnaG DnaB-binding	PF00270.24|PF00271.26|PF06862.7|PF08278.6	DEAD|Helicase_C|DUF1253|DnaG_DnaB_bind	DEAD/DEAH box helicase|Helicase conserved C-terminal domain|Protein of unknown function (DUF1253)|DNA primase DnaG DnaB-binding	PF00270.24|PF00271.26|PF06862.7|PF08278.6	DEAD|Helicase_C|DUF1253|DnaG_DnaB_bind	DEAD/DEAH box helicase|Helicase conserved C-terminal domain|Protein of unknown function (DUF1253)|DNA primase DnaG DnaB-binding	False	False	False	False			1.219949348339907	0.6303454778410815	0.18772736738467888	0.527585230323024
	AMP binding domain-containing protein	ucsf_hc.01_1.G217B.07332	ucsf_hc.01_1.G186AR.05166	ucsf_hc.01_1.H88.04741	ucsf_hc.01_1.H143.04722	HISTO_LF.Contig359.Fgenesh_histo.233.final_new	HCBG_01505	HCEG_03545	HCDG_07934	PF01030.19	Recep_L_domain	Receptor L domain	PF00448.17	SRP54	SRP54-type protein, GTPase domain				PF01030.19	Recep_L_domain	Receptor L domain	False	False	False	False			-0.5884075694093502	-0.6328358253417163	0.04523371876074256	-3.0426512789007334
RPS5	40S ribosomal protein S5	ucsf_hc.01_1.G217B.07333	ucsf_hc.01_1.G186AR.05167	ucsf_hc.01_1.H88.04742	ucsf_hc.01_1.H143.04723	HISTO_LF.Contig359.eannot.2176.final_new	HCBG_01506	HCEG_03546	HCDG_07935	PF00177.16	Ribosomal_S7	Ribosomal protein S7p/S5e	PF00177.16	Ribosomal_S7	Ribosomal protein S7p/S5e	PF00177.16	Ribosomal_S7	Ribosomal protein S7p/S5e	PF00177.16	Ribosomal_S7	Ribosomal protein S7p/S5e	False	False	False	False		Hyphae	-1.5192326484518497	-0.8927509638391236	-0.7592516398964473	-0.1654264499289564
	ribonucleotide reductase inhibitor domain-containing protein	ucsf_hc.01_1.G217B.07335	ucsf_hc.01_1.G186AR.05169	ucsf_hc.01_1.H88.04744	ucsf_hc.01_1.H143.04725	HISTO_LF.Contig359.Fgenesh_histo.236.final_new	HCBG_01508	HCEG_03548	HCDG_07937	PF08591.5|PF03455.14	RNR_inhib|dDENN	Ribonucleotide reductase inhibitor|dDENN domain	PF08591.5|PF03455.14	RNR_inhib|dDENN	Ribonucleotide reductase inhibitor|dDENN domain	PF08591.5|PF03455.14	RNR_inhib|dDENN	Ribonucleotide reductase inhibitor|dDENN domain	PF08591.5|PF03455.14	RNR_inhib|dDENN	Ribonucleotide reductase inhibitor|dDENN domain	False	False	False	False			1.0061772114043586	0.7603996823448407	0.22926898327438217	2.043443089139068
	vacuolar ATP synthase subunit D	ucsf_hc.01_1.G217B.07339	ucsf_hc.01_1.G186AR.05174	ucsf_hc.01_1.H88.04748	ucsf_hc.01_1.H143.04730	HISTO_LF.Contig359.eannot.1959.final_new	HCBG_01511	HCEG_03550	HCDG_07939	PF01992.11	vATP-synt_AC39	ATP synthase (C/AC39) subunit	PF01992.11	vATP-synt_AC39	ATP synthase (C/AC39) subunit	PF01992.11	vATP-synt_AC39	ATP synthase (C/AC39) subunit	PF01992.11	vATP-synt_AC39	ATP synthase (C/AC39) subunit	False	False	False	False			1.0883783667498186	-0.09120245599772492	0.5166769802070181	0.18939007994100132
NOP58	nucleolar protein NOP58	ucsf_hc.01_1.G217B.07340	ucsf_hc.01_1.G186AR.05175	ucsf_hc.01_1.H88.04749	ucsf_hc.01_1.H143.04731	HISTO_LF.Contig359.eannot.2180.final_new	HCBG_01512	HCEG_03551	HCDG_07940	PF01798.13|PF08060.8|PF08156.8|PF12728.2	Nop|NOSIC|NOP5NT|HTH_17	Putative snoRNA binding domain|NOSIC (NUC001) domain|NOP5NT (NUC127) domain|Helix-turn-helix domain	PF01798.13|PF08060.8|PF08156.8|PF12728.2	Nop|NOSIC|NOP5NT|HTH_17	Putative snoRNA binding domain|NOSIC (NUC001) domain|NOP5NT (NUC127) domain|Helix-turn-helix domain	PF01798.13|PF08060.8|PF08156.8|PF12728.2	Nop|NOSIC|NOP5NT|HTH_17	Putative snoRNA binding domain|NOSIC (NUC001) domain|NOP5NT (NUC127) domain|Helix-turn-helix domain	PF01798.13|PF08060.8|PF08156.8|PF12728.2	Nop|NOSIC|NOP5NT|HTH_17	Putative snoRNA binding domain|NOSIC (NUC001) domain|NOP5NT (NUC127) domain|Helix-turn-helix domain	False	False	False	False			-0.2014493615474846	-0.25403552128996143	-0.3010345216772419	0.16930483944632524
	conserved protein of unknown function	ucsf_hc.01_1.G217B.07341	ucsf_hc.01_1.G186AR.05176	ucsf_hc.01_1.H88.04750	ucsf_hc.01_1.H143.04732	HISTO_LF.Contig359.Fgenesh_Aspergillus.191.final_new	HCBG_01513	HCEG_03552	HCDG_07941	PF03874.11|PF07839.6	RNA_pol_Rpb4|CaM_binding	RNA polymerase Rpb4|Plant calmodulin-binding domain	PF03874.11|PF07655.8	RNA_pol_Rpb4|Secretin_N_2	RNA polymerase Rpb4|Secretin N-terminal domain	PF03874.11|PF07839.6|PF07655.8	RNA_pol_Rpb4|CaM_binding|Secretin_N_2	RNA polymerase Rpb4|Plant calmodulin-binding domain|Secretin N-terminal domain				False	False	False	False			0.044682992695595614	-0.7273197961464923	-0.28930564930980074	-0.3307230260156766
	conserved protein of unknown function	ucsf_hc.01_1.G217B.07342	ucsf_hc.01_1.G186AR.05177	ucsf_hc.01_1.H88.04751	ucsf_hc.01_1.H143.04733	HISTO_LF.Contig359.Fgenesh_histo.243.final_new	HCBG_01514	HCEG_03553	HCDG_07942													False	False	False	False			0.2576576063329341	0.5242108010705402	0.5496764115849908	1.3593683718067326
	conserved protein of unknown function	ucsf_hc.01_1.G217B.07343	ucsf_hc.01_1.G186AR.05179	ucsf_hc.01_1.H88.04752	ucsf_hc.01_1.H143.04734	HISTO_LF.Contig359.Fgenesh_histo.243.final_new	HCBG_01515	HCEG_03554	HCDG_07943	PF04695.8|PF05887.6	Pex14_N|Trypan_PARP	Peroxisomal membrane anchor protein (Pex14p) conserved region|Procyclic acidic repetitive protein (PARP)										False	False	False	False			0.07246699210084007	0.7990484705820284	0.12796013296264763	0.5278440410015632
	short-chain dehydrogenase/reductase	ucsf_hc.01_1.G217B.07351	ucsf_hc.01_1.G186AR.05183	ucsf_hc.01_1.H88.04760	ucsf_hc.01_1.H143.04741	HISTO_LF.Contig359.eannot.1937.final_new	HCBG_01518	HCEG_03556	HCDG_07945	PF00106.20|PF13561.1|PF08659.5|PF08643.5|PF15365.1	adh_short|adh_short_C2|KR|DUF1776|PNRC	short chain dehydrogenase|Enoyl-(Acyl carrier protein) reductase|KR domain|Fungal family of unknown function (DUF1776)|Proline-rich nuclear receptor coactivator	PF00106.20|PF13561.1|PF08659.5|PF08643.5	adh_short|adh_short_C2|KR|DUF1776	short chain dehydrogenase|Enoyl-(Acyl carrier protein) reductase|KR domain|Fungal family of unknown function (DUF1776)	PF00106.20|PF13561.1|PF08659.5|PF08643.5	adh_short|adh_short_C2|KR|DUF1776	short chain dehydrogenase|Enoyl-(Acyl carrier protein) reductase|KR domain|Fungal family of unknown function (DUF1776)	PF00106.20|PF08659.5|PF01584.14	adh_short|KR|CheW	short chain dehydrogenase|KR domain|CheW-like domain	False	False	False	False			-0.706319637875992	0.018912405865623594	-0.08969795172308848	0.3039113483733593
SOF1	U3 small nucleolar RNA associated protein	ucsf_hc.01_1.G217B.07352	ucsf_hc.01_1.G186AR.05184	ucsf_hc.01_1.H88.04761	ucsf_hc.01_1.H143.04742	HISTO_LF.Contig359.eannot.1961.final_new	HCBG_01519	HCEG_03557	HCDG_07946	PF00400.27|PF04158.9|PF14783.1|PF11226.3	WD40|Sof1|BBS2_Mid|DUF3022	WD domain, G-beta repeat|Sof1-like domain|Ciliary BBSome complex subunit 2, middle region|Protein of unknown function (DUF3022)	PF00400.27|PF04158.9|PF14783.1	WD40|Sof1|BBS2_Mid	WD domain, G-beta repeat|Sof1-like domain|Ciliary BBSome complex subunit 2, middle region	PF00400.27|PF04158.9|PF14783.1|PF11226.3	WD40|Sof1|BBS2_Mid|DUF3022	WD domain, G-beta repeat|Sof1-like domain|Ciliary BBSome complex subunit 2, middle region|Protein of unknown function (DUF3022)	PF00400.27|PF04158.9|PF14783.1|PF11226.3	WD40|Sof1|BBS2_Mid|DUF3022	WD domain, G-beta repeat|Sof1-like domain|Ciliary BBSome complex subunit 2, middle region|Protein of unknown function (DUF3022)	False	False	False	False			-0.46726794249450343	-0.42081919643800925	-0.38961818530303693	0.03477188396033526
	26S proteasome non-ATPase regulatory subunit 11	ucsf_hc.01_1.G217B.07353	ucsf_hc.01_1.G186AR.05185	ucsf_hc.01_1.H88.04762	ucsf_hc.01_1.H143.04743	HISTO_LF.Contig359.eannot.1939.final_new	HCBG_01520	HCEG_03558	HCDG_07947	PF01399.22|PF13176.1|PF13424.1|PF09756.4|PF13181.1|PF10075.4|PF08864.5|PF07719.12|PF13545.1|PF11568.3|PF13432.1|PF00515.23|PF13428.1	PCI|TPR_7|TPR_12|DDRGK|TPR_8|PCI_Csn8|UPF0302|TPR_2|HTH_Crp_2|Med29|TPR_16|TPR_1|TPR_14	PCI domain|Tetratricopeptide repeat|Tetratricopeptide repeat|DDRGK domain|Tetratricopeptide repeat|COP9 signalosome, subunit CSN8|UPF0302 domain|Tetratricopeptide repeat|Crp-like helix-turn-helix domain|Mediator complex subunit 29|Tetratricopeptide repeat|Tetratricopeptide repeat|Tetratricopeptide repeat	PF01399.22|PF13424.1|PF09756.4|PF13176.1|PF13181.1|PF10075.4|PF08864.5|PF13545.1|PF07719.12|PF07721.9|PF11568.3|PF13432.1|PF13428.1|PF00515.23|PF09976.4	PCI|TPR_12|DDRGK|TPR_7|TPR_8|PCI_Csn8|UPF0302|HTH_Crp_2|TPR_2|TPR_4|Med29|TPR_16|TPR_14|TPR_1|TPR_21	PCI domain|Tetratricopeptide repeat|DDRGK domain|Tetratricopeptide repeat|Tetratricopeptide repeat|COP9 signalosome, subunit CSN8|UPF0302 domain|Crp-like helix-turn-helix domain|Tetratricopeptide repeat|Tetratricopeptide repeat|Mediator complex subunit 29|Tetratricopeptide repeat|Tetratricopeptide repeat|Tetratricopeptide repeat|Tetratricopeptide repeat	PF01399.22|PF13424.1|PF09756.4|PF13176.1|PF13181.1|PF10075.4|PF08864.5|PF13545.1|PF07719.12|PF07721.9|PF11568.3|PF13432.1|PF13428.1|PF00515.23|PF09976.4	PCI|TPR_12|DDRGK|TPR_7|TPR_8|PCI_Csn8|UPF0302|HTH_Crp_2|TPR_2|TPR_4|Med29|TPR_16|TPR_14|TPR_1|TPR_21	PCI domain|Tetratricopeptide repeat|DDRGK domain|Tetratricopeptide repeat|Tetratricopeptide repeat|COP9 signalosome, subunit CSN8|UPF0302 domain|Crp-like helix-turn-helix domain|Tetratricopeptide repeat|Tetratricopeptide repeat|Mediator complex subunit 29|Tetratricopeptide repeat|Tetratricopeptide repeat|Tetratricopeptide repeat|Tetratricopeptide repeat	PF01399.22|PF13424.1|PF09756.4|PF13176.1|PF13181.1|PF10075.4|PF08864.5|PF13545.1|PF07719.12|PF07721.9|PF11568.3|PF13432.1|PF13428.1|PF00515.23|PF09976.4	PCI|TPR_12|DDRGK|TPR_7|TPR_8|PCI_Csn8|UPF0302|HTH_Crp_2|TPR_2|TPR_4|Med29|TPR_16|TPR_14|TPR_1|TPR_21	PCI domain|Tetratricopeptide repeat|DDRGK domain|Tetratricopeptide repeat|Tetratricopeptide repeat|COP9 signalosome, subunit CSN8|UPF0302 domain|Crp-like helix-turn-helix domain|Tetratricopeptide repeat|Tetratricopeptide repeat|Mediator complex subunit 29|Tetratricopeptide repeat|Tetratricopeptide repeat|Tetratricopeptide repeat|Tetratricopeptide repeat	False	False	False	False			-0.9824811104735018	-0.46043477560281065	-0.08264202704233492	-0.04199717071201592
	integral membrane protein	ucsf_hc.01_1.G217B.07354	ucsf_hc.01_1.G186AR.05186	ucsf_hc.01_1.H88.04763	ucsf_hc.01_1.H143.04744	HISTO_LF.Contig359.eannot.1962.final_new	HCBG_01521	HCEG_03559	HCDG_07948	PF04117.7	Mpv17_PMP22	Mpv17 / PMP22 family	PF04117.7|PF12078.3	Mpv17_PMP22|DUF3557	Mpv17 / PMP22 family|Domain of unknown function (DUF3557)	PF04117.7|PF12078.3	Mpv17_PMP22|DUF3557	Mpv17 / PMP22 family|Domain of unknown function (DUF3557)	PF04117.7|PF03672.8|PF08040.6	Mpv17_PMP22|UPF0154|NADH_oxidored	Mpv17 / PMP22 family|Uncharacterised protein family (UPF0154)|MNLL subunit	False	False	False	False			-0.8758620042251977	-0.3377141068619447	0.21478855472368963	-0.17332401702569733
	conserved protein of unknown function	ucsf_hc.01_1.G217B.07356	ucsf_hc.01_1.G186AR.05191	ucsf_hc.01_1.H88.04770	ucsf_hc.01_1.H143.04749	HISTO_LF.Contig359.Fgenesh_histo.249.final_new	HCBG_01522	HCEG_03562	HCDG_07951	PF14319.1	Zn_Tnp_IS91	Transposase zinc-binding domain				PF14319.1	Zn_Tnp_IS91	Transposase zinc-binding domain	PF14319.1	Zn_Tnp_IS91	Transposase zinc-binding domain	False	False	False	False			0.7687919680601465	-0.09166572687504182	0.23582721647875582	1.4050618701793636
		ucsf_hc.01_1.G217B.07362	ucsf_hc.01_1.G186AR.05197	ucsf_hc.01_1.H88.04777	ucsf_hc.01_1.H143.04756		HCBG_01526	HCEG_03565	HCDG_07954													False	True	True	True			1.880462850649634	0.4691755053910308	1.0111657911311664	-0.3597376280080209
CDC48	cell division cycle protein	ucsf_hc.01_1.G217B.07363	ucsf_hc.01_1.G186AR.05200	ucsf_hc.01_1.H88.04778	ucsf_hc.01_1.H143.04759	HISTO_LF.Contig359.eannot.1948.final_new	HCBG_01527	HCEG_03566	HCDG_07956	PF00004.24|PF02359.13|PF07724.9|PF13671.1|PF05496.7|PF07728.9|PF13207.1|PF13401.1|PF13191.1|PF06068.8|PF01695.12|PF02933.12|PF13173.1|PF13245.1|PF13481.1|PF06414.7|PF01078.16|PF00910.17|PF04851.10|PF13238.1|PF06745.8|PF13521.1|PF02562.11|PF00158.21|PF13479.1|PF00005.22|PF01057.12|PF05673.8|PF14532.1|PF00308.13|PF09336.5|PF01637.13|PF13086.1|PF07726.6|PF05729.7|PF09848.4|PF13604.1|PF03266.10|PF009…	AAA|CDC48_N|AAA_2|AAA_33|RuvB_N|AAA_5|AAA_17|AAA_22|AAA_16|TIP49|IstB_IS21|CDC48_2|AAA_14|AAA_19|AAA_25|Zeta_toxin|Mg_chelatase|RNA_helicase|ResIII|AAA_18|KaiC|AAA_28|PhoH|Sigma54_activat|AAA_24|ABC_tran|Parvo_NS1|DUF815|Sigma54_activ_2|Bac_DnaA|Vps4_C|Arch_ATPase|AAA_11|AAA_3|NACHT|DUF2075|AAA_30|NTPase_1|NB-ARC|Viral_helicase1|KAP_NTPase|T2SE|IPT|AAA_10|UPF0079|KTI12|Zot	ATPase family associated with various cellular activities (AAA)|Cell division protein 48 (CDC48), N-terminal domain|AAA domain (Cdc48 subfamily)|AAA domain|Holliday junction DNA helicase ruvB N-terminus|AAA domain (dynein-related subfamily)|AAA domain|AAA domain|AAA ATPase domain|TIP49 C-terminus|IstB-like ATP binding protein|Cell division protein 48 (CDC48), domain 2|AAA domain|Part of AAA domai…	PF00004.24|PF09336.5	AAA|Vps4_C	ATPase family associated with various cellular activities (AAA)|Vps4 C terminal oligomerisation domain	PF00004.24|PF02359.13|PF07724.9|PF02933.12|PF13671.1|PF07728.9|PF05496.7|PF13401.1|PF13207.1|PF06068.8|PF06414.7|PF13173.1|PF04851.10|PF13191.1|PF06745.8|PF13481.1|PF01695.12|PF01078.16|PF00158.21|PF13245.1|PF01637.13|PF14532.1|PF13238.1|PF13521.1|PF00910.17|PF02562.11	AAA|CDC48_N|AAA_2|CDC48_2|AAA_33|AAA_5|RuvB_N|AAA_22|AAA_17|TIP49|Zeta_toxin|AAA_14|ResIII|AAA_16|KaiC|AAA_25|IstB_IS21|Mg_chelatase|Sigma54_activat|AAA_19|Arch_ATPase|Sigma54_activ_2|AAA_18|AAA_28|RNA_helicase|PhoH	ATPase family associated with various cellular activities (AAA)|Cell division protein 48 (CDC48), N-terminal domain|AAA domain (Cdc48 subfamily)|Cell division protein 48 (CDC48), domain 2|AAA domain|AAA domain (dynein-related subfamily)|Holliday junction DNA helicase ruvB N-terminus|AAA domain|AAA domain|TIP49 C-terminus|Zeta toxin|AAA domain|Type III restriction enzyme, res subunit|AAA ATPase do…	PF00004.24|PF05496.7|PF13191.1|PF13671.1|PF07728.9|PF13207.1|PF09336.5|PF13481.1|PF13401.1|PF07724.9|PF13245.1|PF01695.12|PF06068.8|PF00005.22|PF05673.8|PF01078.16|PF00910.17|PF13238.1|PF13479.1|PF13173.1|PF01057.12|PF06414.7|PF13521.1|PF00308.13|PF02562.11|PF13086.1|PF06745.8|PF01443.13	AAA|RuvB_N|AAA_16|AAA_33|AAA_5|AAA_17|Vps4_C|AAA_25|AAA_22|AAA_2|AAA_19|IstB_IS21|TIP49|ABC_tran|DUF815|Mg_chelatase|RNA_helicase|AAA_18|AAA_24|AAA_14|Parvo_NS1|Zeta_toxin|AAA_28|Bac_DnaA|PhoH|AAA_11|KaiC|Viral_helicase1	ATPase family associated with various cellular activities (AAA)|Holliday junction DNA helicase ruvB N-terminus|AAA ATPase domain|AAA domain|AAA domain (dynein-related subfamily)|AAA domain|Vps4 C terminal oligomerisation domain|AAA domain|AAA domain|AAA domain (Cdc48 subfamily)|Part of AAA domain|IstB-like ATP binding protein|TIP49 C-terminus|ABC transporter|Protein of unknown function (DUF815)|M…	False	False	False	True			0.197225099098858	-0.9586330268555563	-0.5382093076873891	-0.8855531096251386
STE50	MAPKKK cascade protein kinase regulator Ste50	ucsf_hc.01_1.G217B.07365	ucsf_hc.01_1.G186AR.05204	ucsf_hc.01_1.H88.04781	ucsf_hc.01_1.H143.04760	HISTO_LF.Contig359.eannot.1951.final_new	HCBG_01531	HCEG_03569	HCDG_07958	PF00788.18|PF07647.12|PF00536.25|PF10186.4|PF09597.5	RA|SAM_2|SAM_1|Atg14|IGR	Ras association (RalGDS/AF-6) domain|SAM domain (Sterile alpha motif)|SAM domain (Sterile alpha motif)|UV radiation resistance protein and autophagy-related subunit 14|IGR protein motif	PF00788.18|PF07647.12|PF00536.25|PF10186.4|PF09597.5	RA|SAM_2|SAM_1|Atg14|IGR	Ras association (RalGDS/AF-6) domain|SAM domain (Sterile alpha motif)|SAM domain (Sterile alpha motif)|UV radiation resistance protein and autophagy-related subunit 14|IGR protein motif	PF00788.18|PF07647.12|PF00536.25|PF10186.4|PF09597.5	RA|SAM_2|SAM_1|Atg14|IGR	Ras association (RalGDS/AF-6) domain|SAM domain (Sterile alpha motif)|SAM domain (Sterile alpha motif)|UV radiation resistance protein and autophagy-related subunit 14|IGR protein motif	PF00788.18|PF07647.12|PF00536.25|PF10186.4|PF09597.5	RA|SAM_2|SAM_1|Atg14|IGR	Ras association (RalGDS/AF-6) domain|SAM domain (Sterile alpha motif)|SAM domain (Sterile alpha motif)|UV radiation resistance protein and autophagy-related subunit 14|IGR protein motif	False	False	False	False			0.9965951424277351	-0.7861929655042599	-0.24415037756655078	-0.6758153230926456
NHA1	Na+/H+ antiporter Nha1	ucsf_hc.01_1.G217B.07366	ucsf_hc.01_1.G186AR.05205	ucsf_hc.01_1.H88.04782	ucsf_hc.01_1.H143.04761	HISTO_LF.Contig359.Fgenesh_Aspergillus.207.final_new	HCBG_01532	HCEG_03570	HCDG_07959	PF08619.5|PF00999.16|PF14143.1	Nha1_C|Na_H_Exchanger|YrhC	Alkali metal cation/H+ antiporter Nha1 C terminus|Sodium/hydrogen exchanger family|YrhC-like protein	PF08619.5|PF00999.16|PF00932.14|PF14143.1	Nha1_C|Na_H_Exchanger|LTD|YrhC	Alkali metal cation/H+ antiporter Nha1 C terminus|Sodium/hydrogen exchanger family|Lamin Tail Domain|YrhC-like protein	PF08619.5|PF00999.16|PF00932.14|PF14143.1	Nha1_C|Na_H_Exchanger|LTD|YrhC	Alkali metal cation/H+ antiporter Nha1 C terminus|Sodium/hydrogen exchanger family|Lamin Tail Domain|YrhC-like protein	PF08619.5|PF00999.16|PF00932.14|PF14143.1	Nha1_C|Na_H_Exchanger|LTD|YrhC	Alkali metal cation/H+ antiporter Nha1 C terminus|Sodium/hydrogen exchanger family|Lamin Tail Domain|YrhC-like protein	False	False	False	False			0.28224918461917725	0.6980478986869243	-0.1981501218689763	-0.9220895573649499
MVP1	sorting nexin Mvp1	ucsf_hc.01_1.G217B.07368	ucsf_hc.01_1.G186AR.05207	ucsf_hc.01_1.H88.04784	ucsf_hc.01_1.H143.04762	HISTO_LF.Contig359.Fgenesh_histo.269.final_new	HCBG_01533	HCEG_03571	HCDG_07960	PF00787.19|PF10267.4|PF13758.1	PX|Tmemb_cc2|Prefoldin_3	PX domain|Predicted transmembrane and coiled-coil 2 protein|Prefoldin subunit	PF00787.19	PX	PX domain	PF00787.19|PF13758.1|PF10267.4	PX|Prefoldin_3|Tmemb_cc2	PX domain|Prefoldin subunit|Predicted transmembrane and coiled-coil 2 protein	PF00787.19	PX	PX domain	False	False	False	False			0.1912237553968188	-0.43366450402874035	0.1978865069365474	-0.05546737745604702
ELG1	telomere length regulation protein elg1	ucsf_hc.01_1.G217B.07370	ucsf_hc.01_1.G186AR.05208	ucsf_hc.01_1.H88.04785	ucsf_hc.01_1.H143.04763	HISTO_LF.Contig359.Fgenesh_Aspergillus.210.final_new	HCBG_01534	HCEG_03572	HCDG_07961	PF00004.24|PF03215.10|PF13207.1|PF13191.1|PF13401.1|PF13245.1|PF06068.8|PF05673.8|PF13173.1|PF03266.10|PF13238.1|PF07728.9|PF00910.17|PF05496.7|PF13671.1|PF13521.1|PF00448.17	AAA|Rad17|AAA_17|AAA_16|AAA_22|AAA_19|TIP49|DUF815|AAA_14|NTPase_1|AAA_18|AAA_5|RNA_helicase|RuvB_N|AAA_33|AAA_28|SRP54	ATPase family associated with various cellular activities (AAA)|Rad17 cell cycle checkpoint protein|AAA domain|AAA ATPase domain|AAA domain|Part of AAA domain|TIP49 C-terminus|Protein of unknown function (DUF815)|AAA domain|NTPase|AAA domain|AAA domain (dynein-related subfamily)|RNA helicase|Holliday junction DNA helicase ruvB N-terminus|AAA domain|AAA domain|SRP54-type protein, GTPase domain	PF00004.24|PF03215.10|PF13207.1|PF13401.1|PF13191.1|PF13245.1|PF06068.8|PF05673.8|PF03266.10|PF13238.1|PF07728.9|PF00910.17|PF05496.7|PF13671.1|PF13521.1|PF13173.1	AAA|Rad17|AAA_17|AAA_22|AAA_16|AAA_19|TIP49|DUF815|NTPase_1|AAA_18|AAA_5|RNA_helicase|RuvB_N|AAA_33|AAA_28|AAA_14	ATPase family associated with various cellular activities (AAA)|Rad17 cell cycle checkpoint protein|AAA domain|AAA domain|AAA ATPase domain|Part of AAA domain|TIP49 C-terminus|Protein of unknown function (DUF815)|NTPase|AAA domain|AAA domain (dynein-related subfamily)|RNA helicase|Holliday junction DNA helicase ruvB N-terminus|AAA domain|AAA domain|AAA domain	PF00004.24|PF03215.10|PF13207.1|PF13191.1|PF13401.1|PF13245.1|PF06068.8|PF05673.8|PF03266.10|PF13238.1|PF07728.9|PF00910.17|PF05496.7|PF13671.1|PF13173.1|PF13521.1	AAA|Rad17|AAA_17|AAA_16|AAA_22|AAA_19|TIP49|DUF815|NTPase_1|AAA_18|AAA_5|RNA_helicase|RuvB_N|AAA_33|AAA_14|AAA_28	ATPase family associated with various cellular activities (AAA)|Rad17 cell cycle checkpoint protein|AAA domain|AAA ATPase domain|AAA domain|Part of AAA domain|TIP49 C-terminus|Protein of unknown function (DUF815)|NTPase|AAA domain|AAA domain (dynein-related subfamily)|RNA helicase|Holliday junction DNA helicase ruvB N-terminus|AAA domain|AAA domain|AAA domain	PF00004.24|PF03215.10|PF13207.1|PF13191.1|PF06068.8|PF13401.1|PF13245.1|PF13671.1|PF13238.1|PF05673.8|PF00910.17|PF03266.10|PF13173.1	AAA|Rad17|AAA_17|AAA_16|TIP49|AAA_22|AAA_19|AAA_33|AAA_18|DUF815|RNA_helicase|NTPase_1|AAA_14	ATPase family associated with various cellular activities (AAA)|Rad17 cell cycle checkpoint protein|AAA domain|AAA ATPase domain|TIP49 C-terminus|AAA domain|Part of AAA domain|AAA domain|AAA domain|Protein of unknown function (DUF815)|RNA helicase|NTPase|AAA domain	False	False	False	False			-0.4542299927651885	-0.026269062674977306	0.21437680276715332	0.6089348102479415
	conserved protein of unknown function	ucsf_hc.01_1.G217B.07371	ucsf_hc.01_1.G186AR.05209	ucsf_hc.01_1.H88.04786	ucsf_hc.01_1.H143.04764	HISTO_LF.Contig359-snap.62.final_new	HCBG_01535	HCEG_03573	HCDG_07962				PF00913.14	Trypan_glycop	Trypanosome variant surface glycoprotein (A-type)	PF00913.14	Trypan_glycop	Trypanosome variant surface glycoprotein (A-type)	PF00913.14	Trypan_glycop	Trypanosome variant surface glycoprotein (A-type)	True	True	True	True			0.4066218785367952	-0.032222092747142383	0.10585278998508585	0.3419473984996668
SPG1	septum-promoting GTP-binding protein 1	ucsf_hc.01_1.G217B.07382	ucsf_hc.01_1.G186AR.05220	ucsf_hc.01_1.H88.04793	ucsf_hc.01_1.H143.04776	HISTO_LF.Contig359.eannot.1975.final_new	HCBG_01545	HCEG_03580	HCDG_07970	PF00071.17|PF08477.8|PF00025.16|PF04670.7|PF00503.15|PF04652.11	Ras|Miro|Arf|Gtr1_RagA|G-alpha|DUF605	Ras family|Miro-like protein|ADP-ribosylation factor family|Gtr1/RagA G protein conserved region|G-protein alpha subunit|Vta1 like	PF00071.17|PF08477.8|PF00025.16|PF04670.7|PF04695.8|PF02397.11|PF00503.15|PF04652.11	Ras|Miro|Arf|Gtr1_RagA|Pex14_N|Bac_transf|G-alpha|DUF605	Ras family|Miro-like protein|ADP-ribosylation factor family|Gtr1/RagA G protein conserved region|Peroxisomal membrane anchor protein (Pex14p) conserved region|Bacterial sugar transferase|G-protein alpha subunit|Vta1 like	PF00071.17|PF08477.8|PF00025.16|PF04670.7|PF04695.8|PF12811.2|PF04652.11|PF00503.15|PF03153.8	Ras|Miro|Arf|Gtr1_RagA|Pex14_N|BaxI_1|DUF605|G-alpha|TFIIA	Ras family|Miro-like protein|ADP-ribosylation factor family|Gtr1/RagA G protein conserved region|Peroxisomal membrane anchor protein (Pex14p) conserved region|Bax inhibitor 1 like|Vta1 like|G-protein alpha subunit|Transcription factor IIA, alpha/beta subunit	PF00071.17|PF08477.8|PF00025.16|PF04670.7|PF04695.8|PF12811.2|PF04652.11|PF00503.15|PF03153.8	Ras|Miro|Arf|Gtr1_RagA|Pex14_N|BaxI_1|DUF605|G-alpha|TFIIA	Ras family|Miro-like protein|ADP-ribosylation factor family|Gtr1/RagA G protein conserved region|Peroxisomal membrane anchor protein (Pex14p) conserved region|Bax inhibitor 1 like|Vta1 like|G-protein alpha subunit|Transcription factor IIA, alpha/beta subunit	False	False	False	False			0.7002713160444505	-0.608837871308388	-0.10613167401950596	-0.19190732991464277
	kyphoscoliosis peptidase	ucsf_hc.01_1.G217B.07383	ucsf_hc.01_1.G186AR.05222	ucsf_hc.01_1.H88.04795	ucsf_hc.01_1.H143.04777	HISTO_LF.Contig359.Fgenesh_Aspergillus.220.final_new	HCBG_01547	HCEG_03582	HCDG_07972	PF01841.14|PF04473.7	Transglut_core|DUF553	Transglutaminase-like superfamily|Transglutaminase-like domain	PF01841.14|PF04473.7|PF03153.8	Transglut_core|DUF553|TFIIA	Transglutaminase-like superfamily|Transglutaminase-like domain|Transcription factor IIA, alpha/beta subunit	PF01841.14|PF04473.7	Transglut_core|DUF553	Transglutaminase-like superfamily|Transglutaminase-like domain	PF01841.14|PF04473.7	Transglut_core|DUF553	Transglutaminase-like superfamily|Transglutaminase-like domain	False	False	False	False			0.7035868345439242	-0.5271933822564998	1.0356862744346933	-0.06670462987551762
		ucsf_hc.01_1.G217B.07387	ucsf_hc.01_1.G186AR.05227	ucsf_hc.01_1.H88.04801	ucsf_hc.01_1.H143.04785					PF00095.16	WAP	WAP-type (Whey Acidic Protein) 'four-disulfide core'	PF00095.16	WAP	WAP-type (Whey Acidic Protein) 'four-disulfide core'	PF00095.16	WAP	WAP-type (Whey Acidic Protein) 'four-disulfide core'	PF00095.16	WAP	WAP-type (Whey Acidic Protein) 'four-disulfide core'	True	True	True	True	HPS		-4.546318188087765	-2.627596582229536	-5.021889710399179	-4.9391676848973365
	SET domain-containing protein 5	ucsf_hc.01_1.G217B.07389	ucsf_hc.01_1.G186AR.05228	ucsf_hc.01_1.H88.04803	ucsf_hc.01_1.H143.04786	HISTO_LF.Contig359.Fgenesh_histo.298.final_new	HCBG_01551	HCEG_03587	HCDG_07977	PF00856.23	SET	SET domain	PF00856.23	SET	SET domain	PF00856.23	SET	SET domain	PF00856.23	SET	SET domain	False	False	False	False			-0.42528000687369083	-1.4672819294632828	-2.3284689232707656	-3.381873908039415
	DUF1680 superfamily domain-containing protein	ucsf_hc.01_1.G217B.07391	ucsf_hc.01_1.G186AR.05230	ucsf_hc.01_1.H88.04805	ucsf_hc.01_1.H143.04789	HISTO_LF.Contig359.Fgenesh_histo.255.final_new	HCBG_01553	HCEG_03589	HCDG_07979	PF07944.7|PF13243.1|PF11961.3	DUF1680|Prenyltrans_1|DUF3475	Putative glycosyl hydrolase of unknown function (DUF1680)|Prenyltransferase-like|Domain of unknown function (DUF3475)	PF07944.7|PF13243.1|PF11961.3	DUF1680|Prenyltrans_1|DUF3475	Putative glycosyl hydrolase of unknown function (DUF1680)|Prenyltransferase-like|Domain of unknown function (DUF3475)	PF07944.7|PF13243.1|PF07739.8|PF11961.3	DUF1680|Prenyltrans_1|TipAS|DUF3475	Putative glycosyl hydrolase of unknown function (DUF1680)|Prenyltransferase-like|TipAS antibiotic-recognition domain|Domain of unknown function (DUF3475)	PF07944.7	DUF1680	Putative glycosyl hydrolase of unknown function (DUF1680)	True	True	True	False		Hyphae	0.28363279112239104	-0.4793316313042899	0.2923700487524412	-0.8087610392555247
LAG1	longevity-assurance protein 1, ceramide synthase membrane component (LAG1)	ucsf_hc.01_1.G217B.07392	ucsf_hc.01_1.G186AR.05231	ucsf_hc.01_1.H88.04806	ucsf_hc.01_1.H143.04790	HISTO_LF.Contig359-snap.73.final_new	HCBG_01554	HCEG_03590	HCDG_07980	PF03798.11|PF08390.6	TRAM_LAG1_CLN8|TRAM1	TLC domain|TRAM1-like protein	PF03798.11|PF08390.6	TRAM_LAG1_CLN8|TRAM1	TLC domain|TRAM1-like protein	PF03798.11|PF08390.6	TRAM_LAG1_CLN8|TRAM1	TLC domain|TRAM1-like protein	PF03798.11|PF08390.6	TRAM_LAG1_CLN8|TRAM1	TLC domain|TRAM1-like protein	False	False	False	False			-0.1696212280736038	-0.37785909630349535	0.013755534987098805	-0.1774075250176823
	conserved protein of unknown function	ucsf_hc.01_1.G217B.07393	ucsf_hc.01_1.G186AR.05232	ucsf_hc.01_1.H88.04807	ucsf_hc.01_1.H143.04791	HISTO_LF.Contig359.Fgenesh_Aspergillus.234.final_new	HCBG_01555	HCEG_03591	HCDG_07981	PF15242.1	FAM53	Family of FAM53	PF12722.2|PF02932.11|PF05758.7	Hid1|Neur_chan_memb|Ycf1	High-temperature-induced dauer-formation protein|Neurotransmitter-gated ion-channel transmembrane region|Ycf1	PF15242.1|PF07423.6	FAM53|DUF1510	Family of FAM53|Protein of unknown function (DUF1510)	PF15242.1|PF07423.6	FAM53|DUF1510	Family of FAM53|Protein of unknown function (DUF1510)	False	False	False	False			-0.6139523348176956	0.5186087642792616	0.01554662902778503	0.5096163343964131
CAN1	Cullin binding protein CanA	ucsf_hc.01_1.G217B.07394	ucsf_hc.01_1.G186AR.05233	ucsf_hc.01_1.H88.04808	ucsf_hc.01_1.H143.04792	HISTO_LF.Contig359.Fgenesh_histo.260.final_new	HCBG_01556	HCEG_03592	HCDG_07982	PF08623.5|PF13646.1|PF02985.17|PF12755.2|PF01602.15|PF13513.1|PF10274.4|PF12717.2|PF10363.4|PF03130.11|PF12333.3|PF12348.3|PF04118.9|PF08064.8|PF12726.2	TIP120|HEAT_2|HEAT|Vac14_Fab1_bd|Adaptin_N|HEAT_EZ|ParcG|Cnd1|DUF2435|HEAT_PBS|Ipi1_N|CLASP_N|Dopey_N|UME|SEN1_N	TATA-binding protein interacting (TIP20)|HEAT repeats|HEAT repeat|Vacuolar 14 Fab1-binding region|Adaptin N terminal region|HEAT-like repeat|Parkin co-regulated protein|non-SMC mitotic condensation complex subunit 1|Protein of unknown function (DUF2435)|PBS lyase HEAT-like repeat|Rix1 complex component involved in 60S ribosome maturation|CLASP N terminal|Dopey, N-terminal|UME (NUC010) domain|SEN1…	PF08623.5|PF13646.1|PF02985.17|PF12755.2|PF01602.15|PF12717.2|PF10274.4|PF10363.4|PF13513.1|PF08064.8|PF12333.3|PF03130.11|PF12348.3|PF04118.9|PF12726.2	TIP120|HEAT_2|HEAT|Vac14_Fab1_bd|Adaptin_N|Cnd1|ParcG|DUF2435|HEAT_EZ|UME|Ipi1_N|HEAT_PBS|CLASP_N|Dopey_N|SEN1_N	TATA-binding protein interacting (TIP20)|HEAT repeats|HEAT repeat|Vacuolar 14 Fab1-binding region|Adaptin N terminal region|non-SMC mitotic condensation complex subunit 1|Parkin co-regulated protein|Protein of unknown function (DUF2435)|HEAT-like repeat|UME (NUC010) domain|Rix1 complex component involved in 60S ribosome maturation|PBS lyase HEAT-like repeat|CLASP N terminal|Dopey, N-terminal|SEN1…	PF08623.5|PF13646.1|PF02985.17|PF12755.2|PF01602.15|PF12717.2|PF10363.4|PF08064.8|PF03130.11|PF11865.3|PF10274.4|PF13513.1|PF12348.3|PF12726.2	TIP120|HEAT_2|HEAT|Vac14_Fab1_bd|Adaptin_N|Cnd1|DUF2435|UME|HEAT_PBS|DUF3385|ParcG|HEAT_EZ|CLASP_N|SEN1_N	TATA-binding protein interacting (TIP20)|HEAT repeats|HEAT repeat|Vacuolar 14 Fab1-binding region|Adaptin N terminal region|non-SMC mitotic condensation complex subunit 1|Protein of unknown function (DUF2435)|UME (NUC010) domain|PBS lyase HEAT-like repeat|Domain of unknown function (DUF3385)|Parkin co-regulated protein|HEAT-like repeat|CLASP N terminal|SEN1 N terminal	PF08623.5|PF13646.1|PF02985.17|PF12755.2|PF01602.15|PF12717.2|PF10363.4|PF08064.8|PF03130.11|PF11865.3|PF10274.4|PF13513.1|PF12348.3|PF12726.2	TIP120|HEAT_2|HEAT|Vac14_Fab1_bd|Adaptin_N|Cnd1|DUF2435|UME|HEAT_PBS|DUF3385|ParcG|HEAT_EZ|CLASP_N|SEN1_N	TATA-binding protein interacting (TIP20)|HEAT repeats|HEAT repeat|Vacuolar 14 Fab1-binding region|Adaptin N terminal region|non-SMC mitotic condensation complex subunit 1|Protein of unknown function (DUF2435)|UME (NUC010) domain|PBS lyase HEAT-like repeat|Domain of unknown function (DUF3385)|Parkin co-regulated protein|HEAT-like repeat|CLASP N terminal|SEN1 N terminal	False	False	False	False			-0.15313864373212605	-0.30167568626328123	-0.5428044037223447	-0.022992210276378655
	possible DUF614 domain-containing protein	ucsf_hc.01_1.G217B.07396	ucsf_hc.01_1.G186AR.05238	ucsf_hc.01_1.H88.04811	ucsf_hc.01_1.H143.04796	HISTO_LF.Contig359.eannot.1989.final_new	HCBG_01560	HCEG_03594	HCDG_07983	PF04749.12	PLAC8	PLAC8 family	PF04749.12	PLAC8	PLAC8 family	PF04749.12	PLAC8	PLAC8 family	PF04749.12	PLAC8	PLAC8 family	False	False	False	False		Yeast	-3.5202200223441915	-5.796410262033862	-1.9324589227190527	-1.288388704913518
RIM21	pH-response regulator protein palH/RIM21	ucsf_hc.01_1.G217B.07397	ucsf_hc.01_1.G186AR.05239	ucsf_hc.01_1.H88.04812	ucsf_hc.01_1.H143.04797	HISTO_LF.Contig359.fgenesh_plus.55.final_new	HCBG_01561	HCEG_03595	HCDG_07984	PF08733.5	PalH	PalH/RIM21	PF08733.5	PalH	PalH/RIM21	PF08733.5	PalH	PalH/RIM21	PF08733.5	PalH	PalH/RIM21	True	False	False	False			0.6661028186068121	0.51998192777801	0.7860530785092765	1.4551414084974565
	ATP synthase subunit A domain-containing protein	ucsf_hc.01_1.G217B.07398	ucsf_hc.01_1.G186AR.05240	ucsf_hc.01_1.H88.04813	ucsf_hc.01_1.H143.04798	HISTO_LF.Contig359.Fgenesh_histo.273.final_new	HCBG_01562	HCEG_03596	HCDG_07985	PF12937.2|PF03531.9|PF04652.11	F-box-like|SSrecog|DUF605	F-box-like|Structure-specific recognition protein (SSRP1)|Vta1 like	PF12937.2|PF03531.9|PF04652.11	F-box-like|SSrecog|DUF605	F-box-like|Structure-specific recognition protein (SSRP1)|Vta1 like	PF12937.2|PF04652.11|PF03531.9	F-box-like|DUF605|SSrecog	F-box-like|Vta1 like|Structure-specific recognition protein (SSRP1)	PF12937.2	F-box-like	F-box-like	False	False	False	False			-0.5504749398006084	-0.466224568974241	0.18036762974143938	-0.17505580577177948
	conserved protein of unknown function	ucsf_hc.01_1.G217B.07402	ucsf_hc.01_1.G186AR.05245	ucsf_hc.01_1.H88.04820	ucsf_hc.01_1.H143.04807	HISTO_LF.Contig359-snap.81.final_new	HCBG_01565	HCEG_03601	HCDG_07990	PF12829.2|PF02724.9	Mhr1|CDC45	Transcriptional regulation of mitochondrial recombination|CDC45-like protein	PF12829.2|PF02724.9	Mhr1|CDC45	Transcriptional regulation of mitochondrial recombination|CDC45-like protein	PF12829.2|PF02724.9	Mhr1|CDC45	Transcriptional regulation of mitochondrial recombination|CDC45-like protein	PF12829.2|PF02724.9	Mhr1|CDC45	Transcriptional regulation of mitochondrial recombination|CDC45-like protein	False	False	False	False			-0.35057347752755197	-0.28052963749003634	-0.45338627576031154	-0.45829770928869973
PTC1	protein phosphatase 2C	ucsf_hc.01_1.G217B.07403	ucsf_hc.01_1.G186AR.05247	ucsf_hc.01_1.H88.04828	ucsf_hc.01_1.H143.03118	HISTO_LF.Contig359.Fgenesh_histo.281.final_new	HCBG_01566	HCEG_03606	HCDG_06704	PF00481.16	PP2C	Protein phosphatase 2C	PF00481.16	PP2C	Protein phosphatase 2C	PF00481.16	PP2C	Protein phosphatase 2C	PF00481.16|PF13672.1	PP2C|PP2C_2	Protein phosphatase 2C|Protein phosphatase 2C	False	False	False	False			-0.34886160115340825	-1.3698480669399586	-0.9121128065030817	-1.3071011365998655
DID4	ESCRT-III component	ucsf_hc.01_1.G217B.07404	ucsf_hc.01_1.G186AR.05249	ucsf_hc.01_1.H88.04830	ucsf_hc.01_1.H143.03120	HISTO_LF.Contig359.Fgenesh_histo.283.final_new	HCBG_01568	HCEG_03608	HCDG_06706	PF03357.16|PF01496.14|PF03398.9	Snf7|V_ATPase_I|Ist1	Snf7|V-type ATPase 116kDa subunit family|Regulator of Vps4 activity in the MVB pathway	PF03357.16|PF01496.14|PF03398.9	Snf7|V_ATPase_I|Ist1	Snf7|V-type ATPase 116kDa subunit family|Regulator of Vps4 activity in the MVB pathway	PF03357.16|PF01496.14|PF03398.9	Snf7|V_ATPase_I|Ist1	Snf7|V-type ATPase 116kDa subunit family|Regulator of Vps4 activity in the MVB pathway	PF03357.16|PF01496.14|PF03398.9	Snf7|V_ATPase_I|Ist1	Snf7|V-type ATPase 116kDa subunit family|Regulator of Vps4 activity in the MVB pathway	False	False	False	False			0.028301478445361905	-0.08595726185491115	0.24812977303954487	0.20755413852816407
FZO1	transmembrane GTPase fzo1	ucsf_hc.01_1.G217B.07405	ucsf_hc.01_1.G186AR.05250	ucsf_hc.01_1.H88.04831	ucsf_hc.01_1.H143.03121	HISTO_LF.Contig359.fgenesh_plus.77.final_new	HCBG_01569	HCEG_03609	HCDG_06707	PF00350.18|PF01926.18|PF00009.22|PF08477.8|PF10224.4|PF08440.5|PF13555.1|PF02421.13|PF13238.1|PF05062.7	Dynamin_N|MMR_HSR1|GTP_EFTU|Miro|DUF2205|Poty_PP|AAA_29|FeoB_N|AAA_18|RICH	Dynamin family|50S ribosome-binding GTPase|Elongation factor Tu GTP binding domain|Miro-like protein|Predicted coiled-coil protein (DUF2205)|Potyviridae polyprotein|P-loop containing region of AAA domain|Ferrous iron transport protein B|AAA domain|RICH domain	PF00350.18|PF01926.18|PF00009.22|PF08477.8|PF10224.4|PF08440.5|PF13555.1|PF13238.1|PF02421.13|PF05062.7	Dynamin_N|MMR_HSR1|GTP_EFTU|Miro|DUF2205|Poty_PP|AAA_29|AAA_18|FeoB_N|RICH	Dynamin family|50S ribosome-binding GTPase|Elongation factor Tu GTP binding domain|Miro-like protein|Predicted coiled-coil protein (DUF2205)|Potyviridae polyprotein|P-loop containing region of AAA domain|AAA domain|Ferrous iron transport protein B|RICH domain	PF00350.18|PF01926.18|PF00009.22|PF08477.8|PF10224.4|PF13555.1|PF13238.1|PF05062.7|PF12325.3	Dynamin_N|MMR_HSR1|GTP_EFTU|Miro|DUF2205|AAA_29|AAA_18|RICH|TMF_TATA_bd	Dynamin family|50S ribosome-binding GTPase|Elongation factor Tu GTP binding domain|Miro-like protein|Predicted coiled-coil protein (DUF2205)|P-loop containing region of AAA domain|AAA domain|RICH domain|TATA element modulatory factor 1 TATA binding	PF00350.18|PF01926.18|PF00009.22|PF08477.8|PF10224.4|PF13555.1|PF13238.1|PF05062.7|PF12325.3	Dynamin_N|MMR_HSR1|GTP_EFTU|Miro|DUF2205|AAA_29|AAA_18|RICH|TMF_TATA_bd	Dynamin family|50S ribosome-binding GTPase|Elongation factor Tu GTP binding domain|Miro-like protein|Predicted coiled-coil protein (DUF2205)|P-loop containing region of AAA domain|AAA domain|RICH domain|TATA element modulatory factor 1 TATA binding	False	False	False	False			1.4209461061449176	-0.08574157425168671	0.24389692188987055	-0.7487669211485883
	BRCT domain-containing protein	ucsf_hc.01_1.G217B.07406	ucsf_hc.01_1.G186AR.05251	ucsf_hc.01_1.H88.04832	ucsf_hc.01_1.H143.03122	HISTO_LF.Contig359.Fgenesh_Aspergillus.260.final_new	HCBG_01570	HCEG_03610	HCDG_06708	PF12738.2|PF00533.21	PTCB-BRCT|BRCT	twin BRCT domain|BRCA1 C Terminus (BRCT) domain	PF12738.2|PF00533.21	PTCB-BRCT|BRCT	twin BRCT domain|BRCA1 C Terminus (BRCT) domain	PF12738.2|PF00533.21	PTCB-BRCT|BRCT	twin BRCT domain|BRCA1 C Terminus (BRCT) domain	PF12738.2|PF00533.21	PTCB-BRCT|BRCT	twin BRCT domain|BRCA1 C Terminus (BRCT) domain	False	False	False	False			-0.22498568886345183	-0.023511737979136083	-0.09649885835283634	0.10561282851586329
RRM3	mitochondrial DNA helicase	ucsf_hc.01_1.G217B.07407	ucsf_hc.01_1.G186AR.05252	ucsf_hc.01_1.H88.04833	ucsf_hc.01_1.H143.03123	HISTO_LF.Contig359.Fgenesh_histo.293.final_new	HCBG_01571	HCEG_03611	HCDG_06709	PF05970.9|PF13604.1|PF13401.1|PF13245.1|PF13538.1|PF02689.9|PF00004.24|PF02562.11|PF00580.16|PF13191.1|PF13173.1|PF00437.15|PF00910.17|PF09848.4|PF10412.4|PF01443.13|PF01637.13|PF05729.7|PF00931.17|PF01078.16|PF07728.9|PF13086.1|PF03193.11|PF03205.9|PF00005.22|PF00158.21	PIF1|AAA_30|AAA_22|AAA_19|UvrD_C_2|Herpes_Helicase|AAA|PhoH|UvrD-helicase|AAA_16|AAA_14|T2SE|RNA_helicase|DUF2075|TrwB_AAD_bind|Viral_helicase1|Arch_ATPase|NACHT|NB-ARC|Mg_chelatase|AAA_5|AAA_11|DUF258|MobB|ABC_tran|Sigma54_activat	PIF1-like helicase|AAA domain|AAA domain|Part of AAA domain|UvrD-like helicase C-terminal domain|Helicase|ATPase family associated with various cellular activities (AAA)|PhoH-like protein|UvrD/REP helicase N-terminal domain|AAA ATPase domain|AAA domain|Type II/IV secretion system protein|RNA helicase|Uncharacterized conserved protein (DUF2075)|Type IV secretion-system coupling protein DNA-binding…	PF05970.9|PF13604.1|PF13401.1|PF13245.1|PF13538.1|PF02689.9|PF00004.24|PF02562.11|PF13191.1|PF00910.17|PF00580.16|PF00437.15|PF13173.1|PF09848.4|PF10412.4|PF01443.13|PF01078.16|PF01637.13|PF05729.7|PF07728.9|PF00931.17|PF03205.9|PF00005.22|PF13086.1|PF00158.21|PF03193.11	PIF1|AAA_30|AAA_22|AAA_19|UvrD_C_2|Herpes_Helicase|AAA|PhoH|AAA_16|RNA_helicase|UvrD-helicase|T2SE|AAA_14|DUF2075|TrwB_AAD_bind|Viral_helicase1|Mg_chelatase|Arch_ATPase|NACHT|AAA_5|NB-ARC|MobB|ABC_tran|AAA_11|Sigma54_activat|DUF258	PIF1-like helicase|AAA domain|AAA domain|Part of AAA domain|UvrD-like helicase C-terminal domain|Helicase|ATPase family associated with various cellular activities (AAA)|PhoH-like protein|AAA ATPase domain|RNA helicase|UvrD/REP helicase N-terminal domain|Type II/IV secretion system protein|AAA domain|Uncharacterized conserved protein (DUF2075)|Type IV secretion-system coupling protein DNA-binding…	PF05970.9|PF13604.1|PF13401.1|PF13245.1|PF13538.1|PF02689.9|PF00004.24|PF00910.17|PF02562.11|PF13191.1|PF13173.1|PF01443.13|PF00580.16|PF00437.15|PF09848.4|PF10412.4|PF01637.13|PF01078.16|PF05729.7|PF00931.17|PF00158.21|PF13086.1|PF00005.22|PF03193.11|PF03205.9|PF07728.9	PIF1|AAA_30|AAA_22|AAA_19|UvrD_C_2|Herpes_Helicase|AAA|RNA_helicase|PhoH|AAA_16|AAA_14|Viral_helicase1|UvrD-helicase|T2SE|DUF2075|TrwB_AAD_bind|Arch_ATPase|Mg_chelatase|NACHT|NB-ARC|Sigma54_activat|AAA_11|ABC_tran|DUF258|MobB|AAA_5	PIF1-like helicase|AAA domain|AAA domain|Part of AAA domain|UvrD-like helicase C-terminal domain|Helicase|ATPase family associated with various cellular activities (AAA)|RNA helicase|PhoH-like protein|AAA ATPase domain|AAA domain|Viral (Superfamily 1) RNA helicase|UvrD/REP helicase N-terminal domain|Type II/IV secretion system protein|Uncharacterized conserved protein (DUF2075)|Type IV secretion-…	PF05970.9|PF13604.1|PF13401.1|PF13245.1|PF13538.1|PF02689.9|PF00004.24|PF00910.17|PF02562.11|PF13191.1|PF13173.1|PF01443.13|PF00580.16|PF00437.15|PF09848.4|PF10412.4|PF01637.13|PF01078.16|PF05729.7|PF00931.17|PF00158.21|PF13086.1|PF00005.22|PF03193.11|PF03205.9|PF07728.9	PIF1|AAA_30|AAA_22|AAA_19|UvrD_C_2|Herpes_Helicase|AAA|RNA_helicase|PhoH|AAA_16|AAA_14|Viral_helicase1|UvrD-helicase|T2SE|DUF2075|TrwB_AAD_bind|Arch_ATPase|Mg_chelatase|NACHT|NB-ARC|Sigma54_activat|AAA_11|ABC_tran|DUF258|MobB|AAA_5	PIF1-like helicase|AAA domain|AAA domain|Part of AAA domain|UvrD-like helicase C-terminal domain|Helicase|ATPase family associated with various cellular activities (AAA)|RNA helicase|PhoH-like protein|AAA ATPase domain|AAA domain|Viral (Superfamily 1) RNA helicase|UvrD/REP helicase N-terminal domain|Type II/IV secretion system protein|Uncharacterized conserved protein (DUF2075)|Type IV secretion-…	False	True	True	True			0.1447613112452628	0.14511340811041284	0.2998971039708347	0.7738766101398982
	YjeF_N domain-containing protein	ucsf_hc.01_1.G217B.07412	ucsf_hc.01_1.G186AR.05257	ucsf_hc.01_1.H88.04836	ucsf_hc.01_1.H143.03126	HISTO_LF.Contig359.Fgenesh_histo.295.final_new	HCBG_01575	HCEG_03613	HCDG_06711	PF03853.10|PF09532.5|PF00483.18	YjeF_N|FDF|NTP_transferase	YjeF-related protein N-terminus|FDF domain|Nucleotidyl transferase	PF03853.10|PF09532.5|PF00483.18	YjeF_N|FDF|NTP_transferase	YjeF-related protein N-terminus|FDF domain|Nucleotidyl transferase	PF03853.10|PF09532.5|PF00483.18	YjeF_N|FDF|NTP_transferase	YjeF-related protein N-terminus|FDF domain|Nucleotidyl transferase	PF09532.5	FDF	FDF domain	False	False	False	False			0.2719828309289549	0.37166552720041546	-0.1212542326352164	0.3759237513151381
CYP8	peptidyl-prolyl cis-trans isomerase cyp8	ucsf_hc.01_1.G217B.07413	ucsf_hc.01_1.G186AR.05258	ucsf_hc.01_1.H88.04837	ucsf_hc.01_1.H143.03127	HISTO_LF.Contig359.Fgenesh_histo.297.final_new	HCBG_01576	HCEG_03614	HCDG_06712	PF00160.16|PF04641.7|PF04564.10	Pro_isomerase|Rtf2|U-box	Cyclophilin type peptidyl-prolyl cis-trans isomerase/CLD|Rtf2 RING-finger|U-box domain	PF00160.16|PF04641.7|PF04564.10	Pro_isomerase|Rtf2|U-box	Cyclophilin type peptidyl-prolyl cis-trans isomerase/CLD|Rtf2 RING-finger|U-box domain	PF00160.16|PF04641.7|PF04564.10	Pro_isomerase|Rtf2|U-box	Cyclophilin type peptidyl-prolyl cis-trans isomerase/CLD|Rtf2 RING-finger|U-box domain	PF00160.16|PF04641.7|PF04564.10	Pro_isomerase|Rtf2|U-box	Cyclophilin type peptidyl-prolyl cis-trans isomerase/CLD|Rtf2 RING-finger|U-box domain	False	False	False	False			0.05756480537945041	-0.7733835036864711	-0.10421826952456703	0.23505504402878197
	thioredoxin	ucsf_hc.01_1.G217B.07414	ucsf_hc.01_1.G186AR.05259	ucsf_hc.01_1.H88.04838	ucsf_hc.01_1.H143.03128	HISTO_LF.Contig359.fgenesh_plus.86.final_new	HCBG_01577	HCEG_03615	HCDG_06713	PF05903.9|PF08324.6|PF00085.15|PF13098.1|PF13192.1|PF13728.1|PF08534.5|PF11009.3|PF14595.1	Peptidase_C97|PUL|Thioredoxin|Thioredoxin_2|Thioredoxin_3|TraF|Redoxin|DUF2847|Thioredoxin_9	PPPDE putative peptidase domain|PUL domain|Thioredoxin|Thioredoxin-like domain|Thioredoxin domain|F plasmid transfer operon protein|Redoxin|Protein of unknown function (DUF2847)|Thioredoxin	PF05903.9|PF08324.6|PF00085.15|PF13098.1|PF13192.1|PF13728.1|PF11009.3|PF08534.5|PF14595.1|PF02966.11	Peptidase_C97|PUL|Thioredoxin|Thioredoxin_2|Thioredoxin_3|TraF|DUF2847|Redoxin|Thioredoxin_9|DIM1	PPPDE putative peptidase domain|PUL domain|Thioredoxin|Thioredoxin-like domain|Thioredoxin domain|F plasmid transfer operon protein|Protein of unknown function (DUF2847)|Redoxin|Thioredoxin|Mitosis protein DIM1	PF05903.9|PF08324.6|PF00085.15|PF13098.1|PF13192.1|PF13728.1|PF11009.3|PF08534.5|PF14595.1|PF02966.11|PF00578.16	Peptidase_C97|PUL|Thioredoxin|Thioredoxin_2|Thioredoxin_3|TraF|DUF2847|Redoxin|Thioredoxin_9|DIM1|AhpC-TSA	PPPDE putative peptidase domain|PUL domain|Thioredoxin|Thioredoxin-like domain|Thioredoxin domain|F plasmid transfer operon protein|Protein of unknown function (DUF2847)|Redoxin|Thioredoxin|Mitosis protein DIM1|AhpC/TSA family	PF05903.9|PF08324.6|PF00085.15|PF13098.1|PF13192.1|PF13728.1|PF11009.3|PF08534.5|PF14595.1|PF02966.11|PF00578.16	Peptidase_C97|PUL|Thioredoxin|Thioredoxin_2|Thioredoxin_3|TraF|DUF2847|Redoxin|Thioredoxin_9|DIM1|AhpC-TSA	PPPDE putative peptidase domain|PUL domain|Thioredoxin|Thioredoxin-like domain|Thioredoxin domain|F plasmid transfer operon protein|Protein of unknown function (DUF2847)|Redoxin|Thioredoxin|Mitosis protein DIM1|AhpC/TSA family	False	False	False	False			-0.09570490202585713	-0.89553522014918	0.322359479239972	-1.1625254196307115
UBP1	ubiquitin carboxyl-terminal hydrolase	ucsf_hc.01_1.G217B.07416	ucsf_hc.01_1.G186AR.05261	ucsf_hc.01_1.H88.04841	ucsf_hc.01_1.H143.03130	HISTO_LF.Contig359-snap.91.final_new	HCBG_01579	HCEG_03617	HCDG_06715	PF00443.24|PF13423.1|PF00487.19|PF12021.3	UCH|UCH_1|FA_desaturase|DUF3509	Ubiquitin carboxyl-terminal hydrolase|Ubiquitin carboxyl-terminal hydrolase|Fatty acid desaturase|Protein of unknown function (DUF3509)	PF00443.24|PF13423.1|PF00487.19|PF12021.3	UCH|UCH_1|FA_desaturase|DUF3509	Ubiquitin carboxyl-terminal hydrolase|Ubiquitin carboxyl-terminal hydrolase|Fatty acid desaturase|Protein of unknown function (DUF3509)	PF00443.24|PF13423.1|PF00487.19|PF12021.3	UCH|UCH_1|FA_desaturase|DUF3509	Ubiquitin carboxyl-terminal hydrolase|Ubiquitin carboxyl-terminal hydrolase|Fatty acid desaturase|Protein of unknown function (DUF3509)	PF00443.24|PF13423.1|PF00487.19|PF12021.3	UCH|UCH_1|FA_desaturase|DUF3509	Ubiquitin carboxyl-terminal hydrolase|Ubiquitin carboxyl-terminal hydrolase|Fatty acid desaturase|Protein of unknown function (DUF3509)	False	False	False	False			0.6337029850318068	-0.10954215448040383	-0.09153115541830337	0.1881445465718259
	Alb1 superfamily domain-containing protein	ucsf_hc.01_1.G217B.07417	ucsf_hc.01_1.G186AR.05262	ucsf_hc.01_1.H88.04842	ucsf_hc.01_1.H143.03131	HISTO_LF.Contig359.eannot.2038.final_new	HCBG_01580	HCEG_03618	HCDG_06716	PF09135.6|PF14366.1|PF12848.2	Alb1|DUF4410|ABC_tran_2	Alb1|Domain of unknown function (DUF4410)|ABC transporter	PF09135.6|PF14366.1|PF12848.2	Alb1|DUF4410|ABC_tran_2	Alb1|Domain of unknown function (DUF4410)|ABC transporter	PF09135.6|PF14366.1	Alb1|DUF4410	Alb1|Domain of unknown function (DUF4410)	PF09135.6|PF14366.1	Alb1|DUF4410	Alb1|Domain of unknown function (DUF4410)	False	False	False	False			-1.073498219998474	-1.3932487796437902	-0.6853495495156414	-1.4258423088785332
VPS16	vacuolar sorting-associated protein	ucsf_hc.01_1.G217B.07418	ucsf_hc.01_1.G186AR.05263	ucsf_hc.01_1.H88.04843	ucsf_hc.01_1.H143.03132	HISTO_LF.Contig359-snap.93.final_new	HCBG_01581	HCEG_03619	HCDG_06717	PF04841.8|PF04840.7	Vps16_N|Vps16_C	Vps16, N-terminal region|Vps16, C-terminal region	PF04841.8|PF04840.7	Vps16_N|Vps16_C	Vps16, N-terminal region|Vps16, C-terminal region	PF04841.8|PF04840.7	Vps16_N|Vps16_C	Vps16, N-terminal region|Vps16, C-terminal region	PF04841.8|PF13570.1	Vps16_N|PQQ_3	Vps16, N-terminal region|PQQ-like domain	False	False	False	False			0.6048011392607431	-0.03492113807391828	0.6420514513029163	0.5201257086499111
	COG0714 domain-containing protein	ucsf_hc.01_1.G217B.07419	ucsf_hc.01_1.G186AR.05264	ucsf_hc.01_1.H88.04844	ucsf_hc.01_1.H143.03133	HISTO_LF.Contig359.Fgenesh_histo.304.final_new	HCBG_01582	HCEG_03620	HCDG_06718													False	False	False	False			1.0457998247776676	-0.6213094555746803	0.275559933059601	-0.009930352426305689
	conserved protein of unknown function	ucsf_hc.01_1.G217B.07420	ucsf_hc.01_1.G186AR.05265	ucsf_hc.01_1.H88.04845	ucsf_hc.01_1.H143.03134	HISTO_LF.Contig359.Fgenesh_histo.305.final_new	HCBG_01583	HCEG_03621	HCDG_06719				PF08524.6	rRNA_processing	rRNA processing	PF08524.6	rRNA_processing	rRNA processing				False	False	False	False			3.035464440312188	0.9875533598095401	2.6115787061700066	2.3489676273190945
	bestrophin superfamily domain-containing protein	ucsf_hc.01_1.G217B.07421	ucsf_hc.01_1.G186AR.05266	ucsf_hc.01_1.H88.04846	ucsf_hc.01_1.H143.03135	HISTO_LF.Contig359.eannot.2045.final_new	HCBG_01584	HCEG_03622	HCDG_06720	PF01062.16|PF04684.8	Bestrophin|BAF1_ABF1	Bestrophin, RFP-TM, chloride channel|BAF1 / ABF1 chromatin reorganising factor	PF01062.16	Bestrophin	Bestrophin, RFP-TM, chloride channel	PF01062.16	Bestrophin	Bestrophin, RFP-TM, chloride channel	PF01062.16	Bestrophin	Bestrophin, RFP-TM, chloride channel	False	False	False	False			0.28516247151996943	0.14791327268896648	-0.08346255031134264	-0.3311450766133959
	FHA domain-containing protein	ucsf_hc.01_1.G217B.07423	ucsf_hc.01_1.G186AR.05268	ucsf_hc.01_1.H88.04847	ucsf_hc.01_1.H143.03137	HISTO_LF.Contig359.eannot.2046.final_new	HCBG_01585	HCEG_03623	HCDG_06721	PF00498.21|PF13639.1|PF12678.2|PF14634.1|PF12861.2|PF13465.1|PF00097.20|PF13923.1|PF08746.6	FHA|zf-RING_2|zf-rbx1|zf-RING_5|zf-Apc11|zf-H2C2_2|zf-C3HC4|zf-C3HC4_2|zf-RING-like	FHA domain|Ring finger domain|RING-H2 zinc finger|zinc-RING finger domain|Anaphase-promoting complex subunit 11 RING-H2 finger|Zinc-finger double domain|Zinc finger, C3HC4 type (RING finger)|Zinc finger, C3HC4 type (RING finger)|RING-like domain	PF00498.21|PF13639.1|PF12678.2|PF14634.1|PF12861.2|PF13465.1|PF00097.20|PF13923.1|PF12587.3|PF00628.24|PF08746.6|PF13445.1|PF15227.1	FHA|zf-RING_2|zf-rbx1|zf-RING_5|zf-Apc11|zf-H2C2_2|zf-C3HC4|zf-C3HC4_2|DUF3761|PHD|zf-RING-like|zf-RING_UBOX|zf-C3HC4_4	FHA domain|Ring finger domain|RING-H2 zinc finger|zinc-RING finger domain|Anaphase-promoting complex subunit 11 RING-H2 finger|Zinc-finger double domain|Zinc finger, C3HC4 type (RING finger)|Zinc finger, C3HC4 type (RING finger)|Protein of unknown function (DUF3761)|PHD-finger|RING-like domain|RING-type zinc-finger|zinc finger of C3HC4-type, RING	PF00498.21|PF13639.1|PF12678.2|PF14634.1|PF12861.2|PF13465.1|PF00097.20|PF13923.1|PF08746.6	FHA|zf-RING_2|zf-rbx1|zf-RING_5|zf-Apc11|zf-H2C2_2|zf-C3HC4|zf-C3HC4_2|zf-RING-like	FHA domain|Ring finger domain|RING-H2 zinc finger|zinc-RING finger domain|Anaphase-promoting complex subunit 11 RING-H2 finger|Zinc-finger double domain|Zinc finger, C3HC4 type (RING finger)|Zinc finger, C3HC4 type (RING finger)|RING-like domain	PF00498.21|PF13639.1|PF12678.2|PF14634.1|PF12861.2|PF13465.1|PF00097.20|PF13923.1|PF08746.6	FHA|zf-RING_2|zf-rbx1|zf-RING_5|zf-Apc11|zf-H2C2_2|zf-C3HC4|zf-C3HC4_2|zf-RING-like	FHA domain|Ring finger domain|RING-H2 zinc finger|zinc-RING finger domain|Anaphase-promoting complex subunit 11 RING-H2 finger|Zinc-finger double domain|Zinc finger, C3HC4 type (RING finger)|Zinc finger, C3HC4 type (RING finger)|RING-like domain	False	False	False	False			0.7083945728259287	0.0694961086283703	-0.16136472535053858	-0.3140843511471214
MDM10	mitochondrial distribution and morphology protein 10	ucsf_hc.01_1.G217B.07426	ucsf_hc.01_1.G186AR.05273	ucsf_hc.01_1.H88.04850	ucsf_hc.01_1.H143.03141	HISTO_LF.Contig359.eannot.2047.final_new	HCBG_01588	HCEG_03627	HCDG_06725	PF12519.3	DUF3722	Protein of unknown function (DUF3722)	PF12519.3	DUF3722	Protein of unknown function (DUF3722)	PF12519.3	DUF3722	Protein of unknown function (DUF3722)	PF12519.3	DUF3722	Protein of unknown function (DUF3722)	False	False	False	False			-0.035397870845975454	-1.2194002916197766	-0.6876538940848547	0.03551220720651793
	60S acidic ribosomal protein P0, mRNA turnover protein	ucsf_hc.01_1.G217B.07427	ucsf_hc.01_1.G186AR.05274	ucsf_hc.01_1.H88.04851	ucsf_hc.01_1.H143.03142	HISTO_LF.Contig359.eannot.2043.final_new	HCBG_01589	HCEG_03628	HCDG_06726	PF00466.15|PF03354.10	Ribosomal_L10|Terminase_1	Ribosomal protein L10|Phage Terminase	PF00466.15|PF03354.10	Ribosomal_L10|Terminase_1	Ribosomal protein L10|Phage Terminase	PF00466.15|PF03354.10	Ribosomal_L10|Terminase_1	Ribosomal protein L10|Phage Terminase	PF00466.15|PF03354.10	Ribosomal_L10|Terminase_1	Ribosomal protein L10|Phage Terminase	False	False	False	False			-0.6116127997561802	-1.495753384613058	-0.575211557444387	-0.1998467603651819
	U1 small nuclear ribonucleoprotein	ucsf_hc.01_1.G217B.07428	ucsf_hc.01_1.G186AR.05275	ucsf_hc.01_1.H88.04852	ucsf_hc.01_1.H143.03143	HISTO_LF.Contig359.eannot.2065.final_new	HCBG_01590	HCEG_03629	HCDG_06727	PF12220.3|PF00076.17|PF14259.1|PF13893.1|PF12517.3	U1snRNP70_N|RRM_1|RRM_6|RRM_5|DUF3720	U1 small nuclear ribonucleoprotein of 70kDa MW N terminal|RNA recognition motif. (a.k.a. RRM, RBD, or RNP domain)|RNA recognition motif (a.k.a. RRM, RBD, or RNP domain)|RNA recognition motif. (a.k.a. RRM, RBD, or RNP domain)|Protein of unknown function (DUF3720)	PF12220.3|PF00076.17|PF14259.1|PF13893.1	U1snRNP70_N|RRM_1|RRM_6|RRM_5	U1 small nuclear ribonucleoprotein of 70kDa MW N terminal|RNA recognition motif. (a.k.a. RRM, RBD, or RNP domain)|RNA recognition motif (a.k.a. RRM, RBD, or RNP domain)|RNA recognition motif. (a.k.a. RRM, RBD, or RNP domain)	PF12220.3|PF00076.17|PF14259.1|PF13893.1	U1snRNP70_N|RRM_1|RRM_6|RRM_5	U1 small nuclear ribonucleoprotein of 70kDa MW N terminal|RNA recognition motif. (a.k.a. RRM, RBD, or RNP domain)|RNA recognition motif (a.k.a. RRM, RBD, or RNP domain)|RNA recognition motif. (a.k.a. RRM, RBD, or RNP domain)	PF12220.3|PF00076.17|PF14259.1|PF13893.1|PF12517.3	U1snRNP70_N|RRM_1|RRM_6|RRM_5|DUF3720	U1 small nuclear ribonucleoprotein of 70kDa MW N terminal|RNA recognition motif. (a.k.a. RRM, RBD, or RNP domain)|RNA recognition motif (a.k.a. RRM, RBD, or RNP domain)|RNA recognition motif. (a.k.a. RRM, RBD, or RNP domain)|Protein of unknown function (DUF3720)	False	False	False	False			0.6396575550369112	-0.07228995604968302	0.35568737309552345	0.5085497654058528
MRPL51	mitochondrial ribosomal protein subunit L51	ucsf_hc.01_1.G217B.07429	ucsf_hc.01_1.G186AR.05276	ucsf_hc.01_1.H88.04853	ucsf_hc.01_1.H143.03144	HISTO_LF.Contig359.Fgenesh_Aspergillus.246.final_new	HCBG_01591	HCEG_03630	HCDG_06728	PF05047.11	L51_S25_CI-B8	Mitochondrial ribosomal protein L51 / S25 / CI-B8 domain	PF05047.11	L51_S25_CI-B8	Mitochondrial ribosomal protein L51 / S25 / CI-B8 domain	PF05047.11	L51_S25_CI-B8	Mitochondrial ribosomal protein L51 / S25 / CI-B8 domain	PF05047.11	L51_S25_CI-B8	Mitochondrial ribosomal protein L51 / S25 / CI-B8 domain	False	False	False	False			0.1984801258026505	0.47797989010452024	0.65648817879593	0.9848986033711165
	RING finger domain-containing protein	ucsf_hc.01_1.G217B.07430	ucsf_hc.01_1.G186AR.05277	ucsf_hc.01_1.H88.04854	ucsf_hc.01_1.H143.03145	HISTO_LF.Contig359.Fgenesh_histo.324.final_new	HCBG_01592	HCEG_03631	HCDG_06729	PF14634.1|PF01363.16|PF13923.1|PF13639.1|PF00097.20|PF13920.1	zf-RING_5|FYVE|zf-C3HC4_2|zf-RING_2|zf-C3HC4|zf-C3HC4_3	zinc-RING finger domain|FYVE zinc finger|Zinc finger, C3HC4 type (RING finger)|Ring finger domain|Zinc finger, C3HC4 type (RING finger)|Zinc finger, C3HC4 type (RING finger)	PF14634.1|PF13639.1|PF01363.16|PF13923.1|PF00097.20|PF13920.1	zf-RING_5|zf-RING_2|FYVE|zf-C3HC4_2|zf-C3HC4|zf-C3HC4_3	zinc-RING finger domain|Ring finger domain|FYVE zinc finger|Zinc finger, C3HC4 type (RING finger)|Zinc finger, C3HC4 type (RING finger)|Zinc finger, C3HC4 type (RING finger)	PF14634.1|PF13639.1|PF01363.16|PF13923.1|PF00097.20|PF13920.1	zf-RING_5|zf-RING_2|FYVE|zf-C3HC4_2|zf-C3HC4|zf-C3HC4_3	zinc-RING finger domain|Ring finger domain|FYVE zinc finger|Zinc finger, C3HC4 type (RING finger)|Zinc finger, C3HC4 type (RING finger)|Zinc finger, C3HC4 type (RING finger)	PF14634.1|PF13639.1|PF01363.16|PF13923.1|PF00097.20|PF13920.1	zf-RING_5|zf-RING_2|FYVE|zf-C3HC4_2|zf-C3HC4|zf-C3HC4_3	zinc-RING finger domain|Ring finger domain|FYVE zinc finger|Zinc finger, C3HC4 type (RING finger)|Zinc finger, C3HC4 type (RING finger)|Zinc finger, C3HC4 type (RING finger)	False	False	False	False			1.157733113016063	0.423245189799732	0.6792634585148338	1.7710318458115277
	conserved protein of unknown function	ucsf_hc.01_1.G217B.07432	ucsf_hc.01_1.G186AR.05279	ucsf_hc.01_1.H88.04856	ucsf_hc.01_1.H143.03147	HISTO_LF.Contig359.Fgenesh_histo.5.final_new	HCBG_01594	HCEG_03633	HCDG_06731	PF15377.1	DUF4604	Domain of unknown function (DUF4604)	PF15377.1	DUF4604	Domain of unknown function (DUF4604)	PF15377.1	DUF4604	Domain of unknown function (DUF4604)	PF15377.1	DUF4604	Domain of unknown function (DUF4604)	False	False	False	False			-0.9484710072202298	0.39826805130100773	0.5800922686224848	0.06958678186532019
RIA1	ribosome biogenesis protein Ria1	ucsf_hc.01_1.G217B.07433	ucsf_hc.01_1.G186AR.05280	ucsf_hc.01_1.H88.04857	ucsf_hc.01_1.H143.03148	HISTO_LF.Contig359.Fgenesh_histo.7.final_new	HCBG_01595	HCEG_03634	HCDG_06732	PF00009.22|PF00679.19|PF03144.20|PF14492.1|PF03764.13|PF01926.18	GTP_EFTU|EFG_C|GTP_EFTU_D2|EFG_II|EFG_IV|MMR_HSR1	Elongation factor Tu GTP binding domain|Elongation factor G C-terminus|Elongation factor Tu domain 2|Elongation Factor G, domain II|Elongation factor G, domain IV|50S ribosome-binding GTPase	PF00009.22|PF00679.19|PF03144.20|PF14492.1|PF03764.13|PF01926.18|PF07065.9	GTP_EFTU|EFG_C|GTP_EFTU_D2|EFG_II|EFG_IV|MMR_HSR1|D123	Elongation factor Tu GTP binding domain|Elongation factor G C-terminus|Elongation factor Tu domain 2|Elongation Factor G, domain II|Elongation factor G, domain IV|50S ribosome-binding GTPase|D123	PF00009.22|PF00679.19|PF03144.20|PF14492.1|PF03764.13|PF01926.18|PF07065.9	GTP_EFTU|EFG_C|GTP_EFTU_D2|EFG_II|EFG_IV|MMR_HSR1|D123	Elongation factor Tu GTP binding domain|Elongation factor G C-terminus|Elongation factor Tu domain 2|Elongation Factor G, domain II|Elongation factor G, domain IV|50S ribosome-binding GTPase|D123	PF00009.22|PF03144.20|PF14492.1|PF03764.13|PF01926.18|PF07065.9|PF00856.23	GTP_EFTU|GTP_EFTU_D2|EFG_II|EFG_IV|MMR_HSR1|D123|SET	Elongation factor Tu GTP binding domain|Elongation factor Tu domain 2|Elongation Factor G, domain II|Elongation factor G, domain IV|50S ribosome-binding GTPase|D123|SET domain	False	False	False	False			0.4884359007661243	0.009814347832359793	0.4458918095680746	0.010589652784316783
VAC8	armadillo repeat protein, vacuolar protein 8	ucsf_hc.01_1.G217B.07434	ucsf_hc.01_1.G186AR.05282	ucsf_hc.01_1.H88.04859	ucsf_hc.01_1.H143.03149	HISTO_LF.Contig359.eannot.2078.final_new	HCBG_01597	HCEG_03636	HCDG_06734	PF00514.18|PF13646.1|PF02985.17|PF13513.1|PF01602.15|PF05804.7|PF04826.8|PF03224.9|PF11698.3|PF03130.11|PF12755.2	Arm|HEAT_2|HEAT|HEAT_EZ|Adaptin_N|KAP|Arm_2|V-ATPase_H_N|V-ATPase_H_C|HEAT_PBS|Vac14_Fab1_bd	Armadillo/beta-catenin-like repeat|HEAT repeats|HEAT repeat|HEAT-like repeat|Adaptin N terminal region|Kinesin-associated protein (KAP)|Armadillo-like|V-ATPase subunit H|V-ATPase subunit H|PBS lyase HEAT-like repeat|Vacuolar 14 Fab1-binding region	PF00514.18|PF13646.1|PF02985.17|PF13513.1|PF01602.15|PF05804.7|PF04826.8|PF03224.9|PF03130.11|PF11698.3|PF12755.2	Arm|HEAT_2|HEAT|HEAT_EZ|Adaptin_N|KAP|Arm_2|V-ATPase_H_N|HEAT_PBS|V-ATPase_H_C|Vac14_Fab1_bd	Armadillo/beta-catenin-like repeat|HEAT repeats|HEAT repeat|HEAT-like repeat|Adaptin N terminal region|Kinesin-associated protein (KAP)|Armadillo-like|V-ATPase subunit H|PBS lyase HEAT-like repeat|V-ATPase subunit H|Vacuolar 14 Fab1-binding region	PF00514.18|PF13646.1|PF02985.17|PF13513.1|PF01602.15|PF05804.7|PF04826.8|PF03224.9|PF03130.11|PF11698.3|PF12755.2	Arm|HEAT_2|HEAT|HEAT_EZ|Adaptin_N|KAP|Arm_2|V-ATPase_H_N|HEAT_PBS|V-ATPase_H_C|Vac14_Fab1_bd	Armadillo/beta-catenin-like repeat|HEAT repeats|HEAT repeat|HEAT-like repeat|Adaptin N terminal region|Kinesin-associated protein (KAP)|Armadillo-like|V-ATPase subunit H|PBS lyase HEAT-like repeat|V-ATPase subunit H|Vacuolar 14 Fab1-binding region	PF00514.18|PF13646.1|PF02985.17|PF13513.1|PF01602.15|PF05804.7|PF04826.8|PF03224.9|PF11698.3|PF03130.11|PF12755.2	Arm|HEAT_2|HEAT|HEAT_EZ|Adaptin_N|KAP|Arm_2|V-ATPase_H_N|V-ATPase_H_C|HEAT_PBS|Vac14_Fab1_bd	Armadillo/beta-catenin-like repeat|HEAT repeats|HEAT repeat|HEAT-like repeat|Adaptin N terminal region|Kinesin-associated protein (KAP)|Armadillo-like|V-ATPase subunit H|V-ATPase subunit H|PBS lyase HEAT-like repeat|Vacuolar 14 Fab1-binding region	False	False	False	False			0.7680161304675219	-0.3233409530046809	-0.18109821088745548	0.10771335312423114
	conserved protein of unknown function	ucsf_hc.01_1.G217B.07441	ucsf_hc.01_1.G186AR.05286	ucsf_hc.01_1.H88.04866	ucsf_hc.01_1.H143.03153	HISTO_LF.Contig359.Fgenesh_Aspergillus.265.final_new	HCBG_01602	HCEG_03641	HCDG_06738	PF06293.9|PF00069.20|PF01636.18|PF03938.9|PF01633.15|PF13588.1|PF04977.10	Kdo|Pkinase|APH|OmpH|Choline_kinase|HSDR_N_2|DivIC	Lipopolysaccharide kinase (Kdo/WaaP) family|Protein kinase domain|Phosphotransferase enzyme family|Outer membrane protein (OmpH-like)|Choline/ethanolamine kinase|Type I restriction enzyme R protein N terminus (HSDR_N)|Septum formation initiator	PF06293.9|PF00069.20|PF01636.18|PF14498.1|PF04977.10	Kdo|Pkinase|APH|Glyco_hyd_65N_2|DivIC	Lipopolysaccharide kinase (Kdo/WaaP) family|Protein kinase domain|Phosphotransferase enzyme family|Glycosyl hydrolase family 65, N-terminal domain|Septum formation initiator	PF01636.18|PF06293.9|PF00069.20|PF01633.15|PF13588.1	APH|Kdo|Pkinase|Choline_kinase|HSDR_N_2	Phosphotransferase enzyme family|Lipopolysaccharide kinase (Kdo/WaaP) family|Protein kinase domain|Choline/ethanolamine kinase|Type I restriction enzyme R protein N terminus (HSDR_N)	PF06293.9|PF01636.18|PF00069.20|PF01633.15|PF13588.1	Kdo|APH|Pkinase|Choline_kinase|HSDR_N_2	Lipopolysaccharide kinase (Kdo/WaaP) family|Phosphotransferase enzyme family|Protein kinase domain|Choline/ethanolamine kinase|Type I restriction enzyme R protein N terminus (HSDR_N)	False	False	True	False			-0.699750779314253	-1.1007022842144867	-0.9460671437109309	-0.5591116519488186
	kinesin family protein	ucsf_hc.01_1.G217B.07442	ucsf_hc.01_1.G186AR.05289	ucsf_hc.01_1.H88.04867	ucsf_hc.01_1.H143.03157	HISTO_LF.Contig359.eannot.2061.final_new	HCBG_01603	HCEG_03642	HCDG_06740	PF00225.18|PF07799.7|PF01935.12|PF04791.11	Kinesin|DUF1643|DUF87|LMBR1	Kinesin motor domain|Protein of unknown function (DUF1643)|Domain of unknown function DUF87|LMBR1-like membrane protein	PF00225.18|PF01935.12|PF04791.11	Kinesin|DUF87|LMBR1	Kinesin motor domain|Domain of unknown function DUF87|LMBR1-like membrane protein	PF00225.18|PF01935.12|PF04791.11	Kinesin|DUF87|LMBR1	Kinesin motor domain|Domain of unknown function DUF87|LMBR1-like membrane protein	PF00225.18|PF01935.12|PF04791.11	Kinesin|DUF87|LMBR1	Kinesin motor domain|Domain of unknown function DUF87|LMBR1-like membrane protein	False	False	False	False			-0.3218619166989911	0.5655923344112916	1.241872375297999	0.9943847000064161
	translation initiation factor eif-2b delta subunit	ucsf_hc.01_1.G217B.07443	ucsf_hc.01_1.G186AR.05291	ucsf_hc.01_1.H88.04869	ucsf_hc.01_1.H143.03158	HISTO_LF.Contig359.Fgenesh_histo.19.final_new	HCBG_01604	HCEG_03643	HCDG_06741	PF01008.12|PF12569.3	IF-2B|NARP1	Initiation factor 2 subunit family|NMDA receptor-regulated protein 1	PF01008.12|PF12569.3	IF-2B|NARP1	Initiation factor 2 subunit family|NMDA receptor-regulated protein 1	PF01008.12|PF12569.3	IF-2B|NARP1	Initiation factor 2 subunit family|NMDA receptor-regulated protein 1	PF01008.12|PF12569.3	IF-2B|NARP1	Initiation factor 2 subunit family|NMDA receptor-regulated protein 1	False	False	False	False			0.3480618494574479	-0.7435922740468186	0.49710558321215803	-0.5524719121976669
SNF4	nuclear protein SNF4, Snf1 protein kinase complex subunit	ucsf_hc.01_1.G217B.07447	ucsf_hc.01_1.G186AR.05296	ucsf_hc.01_1.H88.04874	ucsf_hc.01_1.H143.03162	HISTO_LF.Contig359.eannot.2072.final_new	HCBG_01608	HCEG_03647	HCDG_06745	PF00571.23	CBS	CBS domain	PF00571.23	CBS	CBS domain	PF00571.23	CBS	CBS domain	PF00571.23	CBS	CBS domain	False	False	False	False			0.026775564088389547	-0.010738745352509849	-0.26041601034642525	-0.27713682448837984
	conserved protein of unknown function	ucsf_hc.01_1.G217B.07448	ucsf_hc.01_1.G186AR.05297	ucsf_hc.01_1.H88.04875	ucsf_hc.01_1.H143.03163	HISTO_LF.Contig359.Fgenesh_histo.34.final_new	HCBG_01609	HCEG_03648	HCDG_06746													False	False	False	False			-0.11989530344743748	0.5461201630837111	-0.386272350675966	-0.4363871226099132
	conserved protein of unknown function	ucsf_hc.01_1.G217B.07449	ucsf_hc.01_1.G186AR.05298	ucsf_hc.01_1.H88.04876	ucsf_hc.01_1.H143.03164	HISTO_LF.Contig359-snap.118.final_new	HCBG_01610	HCEG_03649	HCDG_06747	PF14441.1	OTT_1508_deam	OTT_1508-like deaminase	PF14441.1	OTT_1508_deam	OTT_1508-like deaminase	PF14441.1	OTT_1508_deam	OTT_1508-like deaminase	PF14441.1	OTT_1508_deam	OTT_1508-like deaminase	False	False	False	False			0.698239693885176	0.42047802390205913	-0.16744953000126706	-1.5984515630474814
	3-hydroxyisobutyryl Coenzyme A hydrolase	ucsf_hc.01_1.G217B.07450	ucsf_hc.01_1.G186AR.05299	ucsf_hc.01_1.H88.04877	ucsf_hc.01_1.H143.03166	HISTO_LF.Contig359.fgenesh_plus.132.final_new	HCBG_01611	HCEG_03650	HCDG_06748	PF13766.1|PF00378.15|PF15147.1	ECH_C|ECH|DUF4578	2-enoyl-CoA Hydratase C-terminal region|Enoyl-CoA hydratase/isomerase family|Domain of unknown function (DUF4578)	PF13766.1|PF00378.15|PF15147.1	ECH_C|ECH|DUF4578	2-enoyl-CoA Hydratase C-terminal region|Enoyl-CoA hydratase/isomerase family|Domain of unknown function (DUF4578)	PF13766.1|PF00378.15|PF15147.1	ECH_C|ECH|DUF4578	2-enoyl-CoA Hydratase C-terminal region|Enoyl-CoA hydratase/isomerase family|Domain of unknown function (DUF4578)	PF13766.1|PF00378.15|PF15147.1	ECH_C|ECH|DUF4578	2-enoyl-CoA Hydratase C-terminal region|Enoyl-CoA hydratase/isomerase family|Domain of unknown function (DUF4578)	False	False	False	False			-0.4193546120861953	0.45936431371679776	-0.6770363389383225	-0.3589510941548819
	50S ribosomal protein L4	ucsf_hc.01_1.G217B.07451	ucsf_hc.01_1.G186AR.05300	ucsf_hc.01_1.H88.04878	ucsf_hc.01_1.H143.03167	HISTO_LF.Contig359.Fgenesh_Aspergillus.286.final_new	HCBG_01612	HCEG_03651	HCDG_06749	PF00573.17	Ribosomal_L4	Ribosomal protein L4/L1 family	PF00573.17	Ribosomal_L4	Ribosomal protein L4/L1 family	PF00573.17	Ribosomal_L4	Ribosomal protein L4/L1 family	PF00573.17	Ribosomal_L4	Ribosomal protein L4/L1 family	False	False	False	False			0.19542091612632406	0.4662386171828703	0.09458279531076164	0.05595978496928078
MRPL35	mitochondrial large ribosomal subunit YmL35	ucsf_hc.01_1.G217B.07452	ucsf_hc.01_1.G186AR.05301	ucsf_hc.01_1.H88.04879	ucsf_hc.01_1.H143.03168	HISTO_LF.Contig359.Fgenesh_histo.45.final_new	HCBG_01613	HCEG_03652	HCDG_06750	PF01161.15|PF12848.2	PBP|ABC_tran_2	Phosphatidylethanolamine-binding protein|ABC transporter	PF01161.15|PF12848.2	PBP|ABC_tran_2	Phosphatidylethanolamine-binding protein|ABC transporter	PF01161.15|PF12848.2	PBP|ABC_tran_2	Phosphatidylethanolamine-binding protein|ABC transporter	PF01161.15|PF12848.2	PBP|ABC_tran_2	Phosphatidylethanolamine-binding protein|ABC transporter	False	False	False	False			0.3201834452862218	0.6470564648907797	0.03157064982899094	0.3467724758787223
IMP1	mitochondrial inner membrane protease subunit 1	ucsf_hc.01_1.G217B.07453	ucsf_hc.01_1.G186AR.05302	ucsf_hc.01_1.H88.04880	ucsf_hc.01_1.H143.03169	HISTO_LF.Contig359.eannot.2106.final_new	HCBG_01614	HCEG_03653	HCDG_06751	PF00717.18|PF10502.4	Peptidase_S24|Peptidase_S26	Peptidase S24-like|Signal peptidase, peptidase S26	PF00717.18|PF10502.4	Peptidase_S24|Peptidase_S26	Peptidase S24-like|Signal peptidase, peptidase S26	PF00717.18|PF10502.4	Peptidase_S24|Peptidase_S26	Peptidase S24-like|Signal peptidase, peptidase S26	PF00717.18|PF10502.4	Peptidase_S24|Peptidase_S26	Peptidase S24-like|Signal peptidase, peptidase S26	False	False	False	False			0.5366393056926699	1.2221448333658689	0.8951139551403928	0.7290247068035172
	hydroxyacylglutathione hydrolase, cell morphogenesis protein Las1	ucsf_hc.01_1.G217B.07455	ucsf_hc.01_1.G186AR.05305	ucsf_hc.01_1.H88.04883	ucsf_hc.01_1.H143.03173	HISTO_LF.Contig359.Fgenesh_histo.49.final_new	HCBG_01615	HCEG_03654	HCDG_06752	PF04031.8	Las1	Las1-like	PF04031.8	Las1	Las1-like	PF04031.8	Las1	Las1-like	PF04031.8	Las1	Las1-like	False	False	False	False			-0.4166371812868692	1.6747421059124323	-0.3492938740486502	0.4999838774859029
	conserved protein of unknown function	ucsf_hc.01_1.G217B.07457	ucsf_hc.01_1.G186AR.05306	ucsf_hc.01_1.H88.04884	ucsf_hc.01_1.H143.03174	HISTO_LF.Contig359.Fgenesh_histo.61.final_new	HCBG_01616	HCEG_03655	HCDG_06753	PF02724.9	CDC45	CDC45-like protein										False	False	False	False		Yeast	-1.265753336835421	1.0439396964462824	-0.15897232118820703	1.7028426865328052
	conserved protein of unknown function	ucsf_hc.01_1.G217B.07462	ucsf_hc.01_1.G186AR.05310	ucsf_hc.01_1.H88.04888	ucsf_hc.01_1.H143.03179	HISTO_LF.Contig359-snap.126.final_new	HCBG_01619	HCEG_03659	HCDG_06756	PF12937.2|PF00646.28	F-box-like|F-box	F-box-like|F-box domain	PF12937.2|PF00646.28	F-box-like|F-box	F-box-like|F-box domain							False	False	False	False			-1.30708424938117	-0.23338590937411463	0.3196990016410648	0.6174255897939505
	microfibril-associated protein	ucsf_hc.01_1.G217B.07466	ucsf_hc.01_1.G186AR.05313	ucsf_hc.01_1.H88.04892	ucsf_hc.01_1.H143.03183	HISTO_LF.Contig359-snap.128.final_new	HCBG_01622	HCEG_03662	HCDG_06758	PF06991.6	Prp19_bind	Splicing factor, Prp19-binding domain	PF06991.6	Prp19_bind	Splicing factor, Prp19-binding domain	PF06991.6	Prp19_bind	Splicing factor, Prp19-binding domain	PF06991.6	Prp19_bind	Splicing factor, Prp19-binding domain	False	False	False	False			0.18218407732182573	0.9025640773309573	0.3115763521404131	0.4507202773901129
	extracellular cell wall glucanase crf1	ucsf_hc.01_1.G217B.07469	ucsf_hc.01_1.G186AR.05320	ucsf_hc.01_1.H88.04903	ucsf_hc.01_1.H143.03198	HISTO_LF.Contig359-snap.130.final_new	HCBG_01630	HCEG_03670	HCDG_06767	PF00722.16|PF06697.7	Glyco_hydro_16|DUF1191	Glycosyl hydrolases family 16|Protein of unknown function (DUF1191)	PF00722.16|PF06697.7	Glyco_hydro_16|DUF1191	Glycosyl hydrolases family 16|Protein of unknown function (DUF1191)	PF00722.16|PF06697.7	Glyco_hydro_16|DUF1191	Glycosyl hydrolases family 16|Protein of unknown function (DUF1191)	PF00722.16|PF06697.7	Glyco_hydro_16|DUF1191	Glycosyl hydrolases family 16|Protein of unknown function (DUF1191)	True	True	True	True			-0.6093300455053674	2.4782911681693345	1.3892106233578772	1.3050515228940371
	N-acetylmuramoyl-L-alanine amidase	ucsf_hc.01_1.G217B.07472	ucsf_hc.01_1.G186AR.05323	ucsf_hc.01_1.H88.04906	ucsf_hc.01_1.H143.03200	HISTO_LF.Contig359-snap.131.final_new	HCBG_01631	HCEG_03671	HCDG_06769	PF01510.20	Amidase_2	N-acetylmuramoyl-L-alanine amidase				PF01510.20	Amidase_2	N-acetylmuramoyl-L-alanine amidase	PF01510.20	Amidase_2	N-acetylmuramoyl-L-alanine amidase	False	False	False	False			-0.21910902508363694	-0.0940977301166348	-2.7734012250294247	-1.4931358293015504
SSB3	ssDNA binding protein Ssb3	ucsf_hc.01_1.G217B.07473	ucsf_hc.01_1.G186AR.05325	ucsf_hc.01_1.H88.04908	ucsf_hc.01_1.H143.03201	HISTO_LF.Contig359.eannot.2097.final_new	HCBG_01632	HCEG_03672	HCDG_06770	PF08661.6|PF12658.2|PF06066.6	Rep_fac-A_3|Ten1|SepZ	Replication factor A protein 3|Telomere capping, CST complex subunit|SepZ	PF08661.6|PF12658.2|PF06066.6	Rep_fac-A_3|Ten1|SepZ	Replication factor A protein 3|Telomere capping, CST complex subunit|SepZ	PF08661.6|PF12658.2|PF06066.6	Rep_fac-A_3|Ten1|SepZ	Replication factor A protein 3|Telomere capping, CST complex subunit|SepZ	PF08661.6|PF12658.2|PF06066.6	Rep_fac-A_3|Ten1|SepZ	Replication factor A protein 3|Telomere capping, CST complex subunit|SepZ	False	False	False	False			-0.6098540431995589	-0.8941080285588234	0.011509822520726853	-0.1545852213560801
SMD2	small nuclear ribonucleoprotein Sm D2	ucsf_hc.01_1.G217B.07475	ucsf_hc.01_1.G186AR.05327	ucsf_hc.01_1.H88.04910	ucsf_hc.01_1.H143.03204	HISTO_LF.Contig359.eannot.2099.final_new	HCBG_01634	HCEG_03674	HCDG_06772	PF01423.17|PF04631.7|PF04771.7	LSM|Baculo_44|CAV_VP3	LSM domain|Baculovirus hypothetical protein|Chicken anaemia virus VP-3 protein	PF01423.17|PF04631.7|PF04771.7	LSM|Baculo_44|CAV_VP3	LSM domain|Baculovirus hypothetical protein|Chicken anaemia virus VP-3 protein	PF01423.17|PF04631.7|PF04771.7	LSM|Baculo_44|CAV_VP3	LSM domain|Baculovirus hypothetical protein|Chicken anaemia virus VP-3 protein	PF01423.17|PF04631.7|PF04771.7	LSM|Baculo_44|CAV_VP3	LSM domain|Baculovirus hypothetical protein|Chicken anaemia virus VP-3 protein	False	False	False	False			-0.02682249487663313	0.018341806229747792	0.02444078113302517	0.3257864466099778
	dihydroxyacetone kinase (DakA)	ucsf_hc.01_1.G217B.07476	ucsf_hc.01_1.G186AR.05328	ucsf_hc.01_1.H88.04911	ucsf_hc.01_1.H143.03205	HISTO_LF.Contig359.eannot.2111.final_new	HCBG_01635	HCEG_03675	HCDG_06773	PF02733.12|PF02734.12	Dak1|Dak2	Dak1 domain|DAK2 domain	PF02733.12|PF02734.12	Dak1|Dak2	Dak1 domain|DAK2 domain	PF02733.12|PF02734.12	Dak1|Dak2	Dak1 domain|DAK2 domain	PF02733.12|PF02734.12	Dak1|Dak2	Dak1 domain|DAK2 domain	False	False	False	False		Yeast	1.514411988861546	1.1268441860840146	0.8080519761222196	-0.31299467328865394
	cullin, nuclear pore complex subunit Nup192	ucsf_hc.01_1.G217B.07477	ucsf_hc.01_1.G186AR.05329	ucsf_hc.01_1.H88.04912	ucsf_hc.01_1.H143.03206	HISTO_LF.Contig359.eannot.2113.final_new	HCBG_01636	HCEG_03676	HCDG_06774	PF00888.17|PF10557.4|PF13601.1|PF08539.6|PF01978.14|PF03965.11	Cullin|Cullin_Nedd8|HTH_34|HbrB|TrmB|Penicillinase_R	Cullin family|Cullin protein neddylation domain|Winged helix DNA-binding domain|HbrB-like|Sugar-specific transcriptional regulator TrmB|Penicillinase repressor	PF00888.17|PF10557.4|PF13601.1|PF08539.6|PF01978.14|PF03965.11	Cullin|Cullin_Nedd8|HTH_34|HbrB|TrmB|Penicillinase_R	Cullin family|Cullin protein neddylation domain|Winged helix DNA-binding domain|HbrB-like|Sugar-specific transcriptional regulator TrmB|Penicillinase repressor	PF00888.17|PF10557.4|PF13601.1|PF08539.6|PF03965.11	Cullin|Cullin_Nedd8|HTH_34|HbrB|Penicillinase_R	Cullin family|Cullin protein neddylation domain|Winged helix DNA-binding domain|HbrB-like|Penicillinase repressor	PF00888.17|PF08539.6	Cullin|HbrB	Cullin family|HbrB-like	False	False	False	False			0.42107482520811557	0.00238784219570487	-0.28771525929163966	-0.3120736942979683
NUP192	cullin, nuclear pore complex subunit Nup192	ucsf_hc.01_1.G217B.07478	ucsf_hc.01_1.G186AR.05330	ucsf_hc.01_1.H88.04913	ucsf_hc.01_1.H143.03207	HISTO_LF.Contig359-snap.135.final_new	HCBG_01636	HCEG_03676	HCDG_06774	PF11894.3	DUF3414	Protein of unknown function (DUF3414)	PF11894.3	DUF3414	Protein of unknown function (DUF3414)	PF11894.3	DUF3414	Protein of unknown function (DUF3414)	PF11894.3	DUF3414	Protein of unknown function (DUF3414)	False	False	False	False			-0.3212528872584719	-0.48651788135200036	-0.7521852141792849	-0.6058632935831212
TEL1	ataxia telangiectasia mutated, phosphotidylinositol kinase Tel1, Atm1	ucsf_hc.01_1.G217B.07479	ucsf_hc.01_1.G186AR.05332	ucsf_hc.01_1.H88.04914	ucsf_hc.01_1.H143.03208	HISTO_LF.Contig359.Fgenesh_Aspergillus.43.final_new	HCBG_01637	HCEG_03677	HCDG_06775	PF00454.22|PF11640.3|PF02260.15|PF13414.1|PF07087.6	PI3_PI4_kinase|TAN|FATC|TPR_11|DUF1353	Phosphatidylinositol 3- and 4-kinase|Telomere-length maintenance and DNA damage repair|FATC domain|TPR repeat|Protein of unknown function (DUF1353)	PF00454.22|PF02260.15|PF07087.6|PF13414.1	PI3_PI4_kinase|FATC|DUF1353|TPR_11	Phosphatidylinositol 3- and 4-kinase|FATC domain|Protein of unknown function (DUF1353)|TPR repeat	PF00454.22|PF11640.3|PF02260.15|PF07087.6	PI3_PI4_kinase|TAN|FATC|DUF1353	Phosphatidylinositol 3- and 4-kinase|Telomere-length maintenance and DNA damage repair|FATC domain|Protein of unknown function (DUF1353)	PF11640.3|PF07087.6|PF02697.9	TAN|DUF1353|DUF217	Telomere-length maintenance and DNA damage repair|Protein of unknown function (DUF1353)|Uncharacterized ACR, COG1753	False	True	False	False			0.8848682930773457	0.4993560835264619	0.4165498228676565	0.528938900422097
	UPF0052 domain protein	ucsf_hc.01_1.G217B.07480	ucsf_hc.01_1.G186AR.05334	ucsf_hc.01_1.H88.04915	ucsf_hc.01_1.H143.03209	HISTO_LF.Contig359.eannot.2107.final_new	HCBG_01638	HCEG_03678	HCDG_06776	PF01933.13	UPF0052	Uncharacterised protein family UPF0052	PF01933.13	UPF0052	Uncharacterised protein family UPF0052	PF01933.13	UPF0052	Uncharacterised protein family UPF0052	PF01933.13	UPF0052	Uncharacterised protein family UPF0052	False	False	False	False			0.9878070099325735	-0.8673653161402237	0.49248653335576265	1.0578581567959362
	DNA polymerase gamma	ucsf_hc.01_1.G217B.07482	ucsf_hc.01_1.G186AR.05335	ucsf_hc.01_1.H88.04917	ucsf_hc.01_1.H143.03211	HISTO_LF.Contig359-snap.138.final_new	HCBG_01640	HCEG_03680	HCDG_06778	PF00476.15|PF01612.15	DNA_pol_A|DNA_pol_A_exo1	DNA polymerase family A|3'-5' exonuclease	PF00476.15|PF01612.15	DNA_pol_A|DNA_pol_A_exo1	DNA polymerase family A|3'-5' exonuclease	PF00476.15|PF01612.15	DNA_pol_A|DNA_pol_A_exo1	DNA polymerase family A|3'-5' exonuclease	PF00476.15|PF01612.15	DNA_pol_A|DNA_pol_A_exo1	DNA polymerase family A|3'-5' exonuclease	False	False	False	False			0.6020948404828603	0.718241601936001	0.3027802214930735	0.19864577063921174
	CorA family metal ion transporter	ucsf_hc.01_1.G217B.07483	ucsf_hc.01_1.G186AR.05336	ucsf_hc.01_1.H88.04918	ucsf_hc.01_1.H143.03212	HISTO_LF.Contig359.Fgenesh_histo.122.final_new	HCBG_01641	HCEG_03681	HCDG_06779	PF01544.13	CorA	CorA-like Mg2+ transporter protein	PF01544.13	CorA	CorA-like Mg2+ transporter protein	PF01544.13	CorA	CorA-like Mg2+ transporter protein	PF01544.13	CorA	CorA-like Mg2+ transporter protein	False	False	False	False			-2.3728922320454333	-0.8816293347440571	-0.4365726298773769	-0.9221610688585917
RAD5	DNA repair protein RAD5	ucsf_hc.01_1.G217B.07486	ucsf_hc.01_1.G186AR.05338	ucsf_hc.01_1.H88.04920	ucsf_hc.01_1.H143.03217	HISTO_LF.Contig359.eannot.2125.final_new	HCBG_01643	HCEG_03683	HCDG_06781	PF00176.18|PF08797.6|PF00271.26|PF13923.1|PF00097.20|PF13639.1|PF13920.1|PF14634.1|PF08429.6|PF15227.1|PF12927.2|PF13445.1	SNF2_N|HIRAN|Helicase_C|zf-C3HC4_2|zf-C3HC4|zf-RING_2|zf-C3HC4_3|zf-RING_5|PLU-1|zf-C3HC4_4|DUF3835|zf-RING_UBOX	SNF2 family N-terminal domain|HIRAN domain|Helicase conserved C-terminal domain|Zinc finger, C3HC4 type (RING finger)|Zinc finger, C3HC4 type (RING finger)|Ring finger domain|Zinc finger, C3HC4 type (RING finger)|zinc-RING finger domain|PLU-1-like protein|zinc finger of C3HC4-type, RING|Domain of unknown function (DUF3835)|RING-type zinc-finger	PF00176.18|PF08797.6|PF00271.26|PF13923.1|PF00097.20|PF13639.1|PF13920.1|PF14634.1|PF08429.6|PF15227.1|PF12927.2|PF07611.6|PF13445.1	SNF2_N|HIRAN|Helicase_C|zf-C3HC4_2|zf-C3HC4|zf-RING_2|zf-C3HC4_3|zf-RING_5|PLU-1|zf-C3HC4_4|DUF3835|DUF1574|zf-RING_UBOX	SNF2 family N-terminal domain|HIRAN domain|Helicase conserved C-terminal domain|Zinc finger, C3HC4 type (RING finger)|Zinc finger, C3HC4 type (RING finger)|Ring finger domain|Zinc finger, C3HC4 type (RING finger)|zinc-RING finger domain|PLU-1-like protein|zinc finger of C3HC4-type, RING|Domain of unknown function (DUF3835)|Protein of unknown function (DUF1574)|RING-type zinc-finger	PF00176.18|PF08797.6|PF00271.26|PF13923.1|PF13920.1|PF00097.20|PF13639.1|PF14634.1|PF08429.6|PF15227.1|PF12927.2|PF13445.1	SNF2_N|HIRAN|Helicase_C|zf-C3HC4_2|zf-C3HC4_3|zf-C3HC4|zf-RING_2|zf-RING_5|PLU-1|zf-C3HC4_4|DUF3835|zf-RING_UBOX	SNF2 family N-terminal domain|HIRAN domain|Helicase conserved C-terminal domain|Zinc finger, C3HC4 type (RING finger)|Zinc finger, C3HC4 type (RING finger)|Zinc finger, C3HC4 type (RING finger)|Ring finger domain|zinc-RING finger domain|PLU-1-like protein|zinc finger of C3HC4-type, RING|Domain of unknown function (DUF3835)|RING-type zinc-finger	PF00271.26|PF13923.1|PF00097.20|PF13639.1|PF13920.1|PF14634.1|PF15227.1|PF12927.2|PF13445.1|PF12861.2|PF14570.1	Helicase_C|zf-C3HC4_2|zf-C3HC4|zf-RING_2|zf-C3HC4_3|zf-RING_5|zf-C3HC4_4|DUF3835|zf-RING_UBOX|zf-Apc11|zf-RING_4	Helicase conserved C-terminal domain|Zinc finger, C3HC4 type (RING finger)|Zinc finger, C3HC4 type (RING finger)|Ring finger domain|Zinc finger, C3HC4 type (RING finger)|zinc-RING finger domain|zinc finger of C3HC4-type, RING|Domain of unknown function (DUF3835)|RING-type zinc-finger|Anaphase-promoting complex subunit 11 RING-H2 finger|RING/Ubox like zinc-binding domain	False	False	False	False			0.05791976979235791	0.3479388510955157	0.29025855073484985	1.2138558098262182
	GTP-binding protein	ucsf_hc.01_1.G217B.07487	ucsf_hc.01_1.G186AR.05339	ucsf_hc.01_1.H88.04921	ucsf_hc.01_1.H143.03218	HISTO_LF.Contig359-snap.142.final_new	HCBG_01644	HCEG_03684	HCDG_06782	PF00009.22|PF03143.12|PF03144.20|PF10662.4|PF08477.8|PF01926.18|PF03205.9|PF00350.18|PF14578.1	GTP_EFTU|GTP_EFTU_D3|GTP_EFTU_D2|PduV-EutP|Miro|MMR_HSR1|MobB|Dynamin_N|GTP_EFTU_D4	Elongation factor Tu GTP binding domain|Elongation factor Tu C-terminal domain|Elongation factor Tu domain 2|Ethanolamine utilisation - propanediol utilisation|Miro-like protein|50S ribosome-binding GTPase|Molybdopterin guanine dinucleotide synthesis protein B|Dynamin family|Elongation factor Tu domain 4	PF00009.22|PF03143.12|PF03144.20|PF10662.4|PF08477.8|PF01926.18|PF03205.9|PF00350.18|PF14578.1	GTP_EFTU|GTP_EFTU_D3|GTP_EFTU_D2|PduV-EutP|Miro|MMR_HSR1|MobB|Dynamin_N|GTP_EFTU_D4	Elongation factor Tu GTP binding domain|Elongation factor Tu C-terminal domain|Elongation factor Tu domain 2|Ethanolamine utilisation - propanediol utilisation|Miro-like protein|50S ribosome-binding GTPase|Molybdopterin guanine dinucleotide synthesis protein B|Dynamin family|Elongation factor Tu domain 4	PF00009.22|PF03143.12|PF03144.20|PF10662.4|PF08477.8|PF01926.18|PF03205.9|PF00350.18	GTP_EFTU|GTP_EFTU_D3|GTP_EFTU_D2|PduV-EutP|Miro|MMR_HSR1|MobB|Dynamin_N	Elongation factor Tu GTP binding domain|Elongation factor Tu C-terminal domain|Elongation factor Tu domain 2|Ethanolamine utilisation - propanediol utilisation|Miro-like protein|50S ribosome-binding GTPase|Molybdopterin guanine dinucleotide synthesis protein B|Dynamin family	PF00009.22|PF03143.12|PF03144.20|PF10662.4|PF08477.8|PF01926.18|PF03205.9|PF00350.18	GTP_EFTU|GTP_EFTU_D3|GTP_EFTU_D2|PduV-EutP|Miro|MMR_HSR1|MobB|Dynamin_N	Elongation factor Tu GTP binding domain|Elongation factor Tu C-terminal domain|Elongation factor Tu domain 2|Ethanolamine utilisation - propanediol utilisation|Miro-like protein|50S ribosome-binding GTPase|Molybdopterin guanine dinucleotide synthesis protein B|Dynamin family	False	False	False	False			-1.156166646279063	-1.1876912645195055	-0.6775690579199249	-3.1454242883260988
LSM3	U6 snRNP-associated protein Lsm3, 73aa, no start met	ucsf_hc.01_1.G217B.07488	ucsf_hc.01_1.G186AR.05340	ucsf_hc.01_1.H88.04922	ucsf_hc.01_1.H143.03219	HISTO_LF.Contig359.genewise.168.final_new	HCBG_01645	HCEG_03685	HCDG_06783	PF01423.17	LSM	LSM domain	PF01423.17	LSM	LSM domain	PF01423.17	LSM	LSM domain	PF01423.17	LSM	LSM domain	False	False	False	False			-0.6704278414637757	-0.565526778132325	-0.23091126620702562	-0.8452769879871793
	N-acetylglucosaminyl-phosphatidylinositol deacetylase, pigL-like protein	ucsf_hc.01_1.G217B.07490	ucsf_hc.01_1.G186AR.05342	ucsf_hc.01_1.H88.04924	ucsf_hc.01_1.H143.03221	HISTO_LF.Contig359.eannot.2134.final_new	HCBG_01646	HCEG_03686	HCDG_06784	PF02585.12|PF01794.14	PIG-L|Ferric_reduct	GlcNAc-PI de-N-acetylase|Ferric reductase like transmembrane component	PF02585.12|PF01794.14	PIG-L|Ferric_reduct	GlcNAc-PI de-N-acetylase|Ferric reductase like transmembrane component	PF02585.12|PF01794.14	PIG-L|Ferric_reduct	GlcNAc-PI de-N-acetylase|Ferric reductase like transmembrane component	PF02585.12|PF01794.14	PIG-L|Ferric_reduct	GlcNAc-PI de-N-acetylase|Ferric reductase like transmembrane component	True	True	True	True			0.26450409631831695	1.4614945777586175	1.7328881550897681	-0.17658196209149768
	arrestin	ucsf_hc.01_1.G217B.07494	ucsf_hc.01_1.G186AR.05347	ucsf_hc.01_1.H88.04927	ucsf_hc.01_1.H143.03225	HISTO_LF.Contig359.Fgenesh_Aspergillus.67.final_new	HCBG_01649	HCEG_03689	HCDG_06786	PF13002.2|PF00339.24|PF15379.1	LDB19|Arrestin_N|DUF4606	Arrestin_N terminal like|Arrestin (or S-antigen), N-terminal domain|Domain of unknown function (DUF4606)	PF13002.2|PF00339.24|PF15379.1	LDB19|Arrestin_N|DUF4606	Arrestin_N terminal like|Arrestin (or S-antigen), N-terminal domain|Domain of unknown function (DUF4606)	PF13002.2|PF00339.24|PF15379.1	LDB19|Arrestin_N|DUF4606	Arrestin_N terminal like|Arrestin (or S-antigen), N-terminal domain|Domain of unknown function (DUF4606)	PF13002.2|PF00339.24|PF15379.1	LDB19|Arrestin_N|DUF4606	Arrestin_N terminal like|Arrestin (or S-antigen), N-terminal domain|Domain of unknown function (DUF4606)	False	False	False	False			-0.2401920005424385	1.7574270431360217	2.1125128655106944	2.6981847325662383
	conserved protein of unknown function	ucsf_hc.01_1.G217B.07495	ucsf_hc.01_1.G186AR.05349	ucsf_hc.01_1.H88.04928	ucsf_hc.01_1.H143.03227	HISTO_LF.Contig359.Fgenesh_Aspergillus.68.final_new	HCBG_01650	HCEG_03690	HCDG_06787													False	False	False	False			0.06189526532183143	0.4598190000122031	0.17817250856222278	1.4756543554117394
	polyamine transporter 1, fluconazole/caffeine resistance protein, no start met	ucsf_hc.01_1.G217B.07496	ucsf_hc.01_1.G186AR.05350	ucsf_hc.01_1.H88.04929	ucsf_hc.01_1.H143.03228	HISTO_LF.Contig359.fgenesh_plus.149.final_new	HCBG_01651	HCEG_03691	HCDG_06788	PF07690.11|PF00083.19|PF06609.8|PF06770.6	MFS_1|Sugar_tr|TRI12|Arif-1	Major Facilitator Superfamily|Sugar (and other) transporter|Fungal trichothecene efflux pump (TRI12)|Actin-rearrangement-inducing factor (Arif-1)	PF07690.11|PF00083.19|PF06609.8|PF06770.6	MFS_1|Sugar_tr|TRI12|Arif-1	Major Facilitator Superfamily|Sugar (and other) transporter|Fungal trichothecene efflux pump (TRI12)|Actin-rearrangement-inducing factor (Arif-1)	PF04248.7|PF09835.4	DUF427|DUF2062	Domain of unknown function (DUF427)|Uncharacterized protein conserved in bacteria (DUF2062)	PF07690.11|PF00083.19|PF06609.8|PF06826.7	MFS_1|Sugar_tr|TRI12|Asp-Al_Ex	Major Facilitator Superfamily|Sugar (and other) transporter|Fungal trichothecene efflux pump (TRI12)|Predicted Permease Membrane Region	False	False	False	False			1.8881699486309342	1.4400106676724365	1.5406940286165949	0.0673702574697197
	cytochrome P450	ucsf_hc.01_1.G217B.07497	ucsf_hc.01_1.G186AR.05351	ucsf_hc.01_1.H88.04930	ucsf_hc.01_1.H143.03229	HISTO_LF.Contig359.Fgenesh_Aspergillus.76.final_new	HCBG_01652	HCEG_03692	HCDG_06789	PF00067.17	p450	Cytochrome P450	PF00067.17	p450	Cytochrome P450	PF00067.17	p450	Cytochrome P450	PF00067.17	p450	Cytochrome P450	False	False	False	False			0.1945769333078231	-0.3334996026503654	-3.4259584034903807	-3.8731486040298555
	pyruvate decarboxylase	ucsf_hc.01_1.G217B.07500	ucsf_hc.01_1.G186AR.05355	ucsf_hc.01_1.H88.04933	ucsf_hc.01_1.H143.03232	HISTO_LF.Contig359.eannot.2138.final_new	HCBG_01654	HCEG_03695	HCDG_06791	PF02776.13|PF00205.17|PF02775.16|PF00676.15|PF13292.1	TPP_enzyme_N|TPP_enzyme_M|TPP_enzyme_C|E1_dh|DXP_synthase_N	Thiamine pyrophosphate enzyme, N-terminal TPP binding domain|Thiamine pyrophosphate enzyme, central domain|Thiamine pyrophosphate enzyme, C-terminal TPP binding domain|Dehydrogenase E1 component|1-deoxy-D-xylulose-5-phosphate synthase	PF02776.13|PF00205.17|PF02775.16|PF00676.15|PF13292.1	TPP_enzyme_N|TPP_enzyme_M|TPP_enzyme_C|E1_dh|DXP_synthase_N	Thiamine pyrophosphate enzyme, N-terminal TPP binding domain|Thiamine pyrophosphate enzyme, central domain|Thiamine pyrophosphate enzyme, C-terminal TPP binding domain|Dehydrogenase E1 component|1-deoxy-D-xylulose-5-phosphate synthase	PF02776.13|PF00205.17|PF02775.16|PF00676.15|PF13292.1	TPP_enzyme_N|TPP_enzyme_M|TPP_enzyme_C|E1_dh|DXP_synthase_N	Thiamine pyrophosphate enzyme, N-terminal TPP binding domain|Thiamine pyrophosphate enzyme, central domain|Thiamine pyrophosphate enzyme, C-terminal TPP binding domain|Dehydrogenase E1 component|1-deoxy-D-xylulose-5-phosphate synthase	PF02776.13|PF00205.17|PF02775.16	TPP_enzyme_N|TPP_enzyme_M|TPP_enzyme_C	Thiamine pyrophosphate enzyme, N-terminal TPP binding domain|Thiamine pyrophosphate enzyme, central domain|Thiamine pyrophosphate enzyme, C-terminal TPP binding domain	False	False	False	False		Yeast	0.9903911383454409	0.2995444579548261	0.4024471253412516	-0.14978084547910786
	oxidoreductase	ucsf_hc.01_1.G217B.07520	ucsf_hc.01_1.G186AR.05363	ucsf_hc.01_1.H88.04950	ucsf_hc.01_1.H143.03242	HISTO_LF.Contig359.Fgenesh_histo.308.final_new	HCBG_01658	HCEG_03704	HCDG_06798	PF14226.1|PF03171.15	DIOX_N|2OG-FeII_Oxy	non-haem dioxygenase in morphine synthesis N-terminal|2OG-Fe(II) oxygenase superfamily	PF14226.1|PF03171.15	DIOX_N|2OG-FeII_Oxy	non-haem dioxygenase in morphine synthesis N-terminal|2OG-Fe(II) oxygenase superfamily	PF14226.1|PF03171.15	DIOX_N|2OG-FeII_Oxy	non-haem dioxygenase in morphine synthesis N-terminal|2OG-Fe(II) oxygenase superfamily	PF14226.1|PF03171.15	DIOX_N|2OG-FeII_Oxy	non-haem dioxygenase in morphine synthesis N-terminal|2OG-Fe(II) oxygenase superfamily	False	False	False	False	HPS		-3.473182406474154	-5.437096665688453	-6.283611267197649	-5.417580753670547
	2-amino-3-carboxymuconate-6-semialdehyde decarboxylase	ucsf_hc.01_1.G217B.07519	ucsf_hc.01_1.G186AR.05364	ucsf_hc.01_1.H88.04951	ucsf_hc.01_1.H143.03241	HISTO_LF.Contig359.eannot.2133.final_new	HCBG_01659	HCEG_03705	HCDG_06799	PF04909.9	Amidohydro_2	Amidohydrolase	PF04909.9|PF02614.9	Amidohydro_2|UxaC	Amidohydrolase|Glucuronate isomerase	PF04909.9|PF02614.9	Amidohydro_2|UxaC	Amidohydrolase|Glucuronate isomerase	PF04909.9|PF02614.9	Amidohydro_2|UxaC	Amidohydrolase|Glucuronate isomerase	False	False	False	False			0.3124814461298382	-1.740936874930636	-1.1088566097472663	0.3525802342616984
CWC23	pre-mRNA-splicing factor cwc23	ucsf_hc.01_1.G217B.07522	ucsf_hc.01_1.G186AR.05367	ucsf_hc.01_1.H88.04954	ucsf_hc.01_1.H143.03245	HISTO_LF.Contig359-snap.159.final_new	HCBG_01661	HCEG_03707	HCDG_06801	PF00226.26	DnaJ	DnaJ domain	PF00226.26|PF00076.17	DnaJ|RRM_1	DnaJ domain|RNA recognition motif. (a.k.a. RRM, RBD, or RNP domain)	PF00226.26|PF00076.17	DnaJ|RRM_1	DnaJ domain|RNA recognition motif. (a.k.a. RRM, RBD, or RNP domain)	PF00226.26|PF00076.17	DnaJ|RRM_1	DnaJ domain|RNA recognition motif. (a.k.a. RRM, RBD, or RNP domain)	False	False	False	False			0.38668216311958514	0.4629734345955845	0.03641609885612307	0.11146744722848911
	conserved protein of unknown function	ucsf_hc.01_1.G217B.07526	ucsf_hc.01_1.G186AR.05372	ucsf_hc.01_1.H88.04958	ucsf_hc.01_1.H143.03249	HISTO_LF.Contig359.Fgenesh_histo.319.final_new	HCBG_01666	HCEG_03711	HCDG_06804	PF10288.4	DUF2392	Protein of unknown function (DUF2392)	PF10288.4	DUF2392	Protein of unknown function (DUF2392)	PF10288.4	DUF2392	Protein of unknown function (DUF2392)	PF10288.4	DUF2392	Protein of unknown function (DUF2392)	False	False	False	False			-1.1685016859116728	-0.30126996645925974	-1.0238290610383065	-0.823915343863975
PTM1	integral membrane protein (Ptm1)	ucsf_hc.01_1.G217B.07527	ucsf_hc.01_1.G186AR.05373	ucsf_hc.01_1.H88.04959	ucsf_hc.01_1.H143.03251	HISTO_LF.Contig359.Fgenesh_histo.321.final_new	HCBG_01667	HCEG_03712	HCDG_06806	PF06814.8|PF12666.2	Lung_7-TM_R|PrgI	Lung seven transmembrane receptor|PrgI family protein	PF06814.8|PF12666.2	Lung_7-TM_R|PrgI	Lung seven transmembrane receptor|PrgI family protein	PF06814.8|PF12666.2	Lung_7-TM_R|PrgI	Lung seven transmembrane receptor|PrgI family protein	PF06814.8|PF13567.1	Lung_7-TM_R|DUF4131	Lung seven transmembrane receptor|Domain of unknown function (DUF4131)	True	True	True	False			0.36336310770459423	-0.7171890160714955	-0.3563208152264088	-0.37599624256732156
	WD40 domain-containing protein	ucsf_hc.01_1.G217B.07529	ucsf_hc.01_1.G186AR.05374	ucsf_hc.01_1.H88.04961	ucsf_hc.01_1.H143.03253	HISTO_LF.Contig359.fgenesh_plus.176.final_new	HCBG_01669	HCEG_03714	HCDG_06808	PF00400.27|PF11768.3|PF14082.1|PF15390.1|PF04053.9	WD40|DUF3312|DUF4263|DUF4613|Coatomer_WDAD	WD domain, G-beta repeat|Protein of unknown function (DUF3312)|Domain of unknown function (DUF4263)|Domain of unknown function (DUF4613)|Coatomer WD associated region	PF00400.27|PF11768.3|PF14082.1|PF15390.1|PF04053.9	WD40|DUF3312|DUF4263|DUF4613|Coatomer_WDAD	WD domain, G-beta repeat|Protein of unknown function (DUF3312)|Domain of unknown function (DUF4263)|Domain of unknown function (DUF4613)|Coatomer WD associated region	PF00400.27|PF11768.3|PF14082.1|PF15390.1|PF04053.9	WD40|DUF3312|DUF4263|DUF4613|Coatomer_WDAD	WD domain, G-beta repeat|Protein of unknown function (DUF3312)|Domain of unknown function (DUF4263)|Domain of unknown function (DUF4613)|Coatomer WD associated region	PF00400.27|PF11768.3|PF14082.1|PF15390.1|PF04053.9	WD40|DUF3312|DUF4263|DUF4613|Coatomer_WDAD	WD domain, G-beta repeat|Protein of unknown function (DUF3312)|Domain of unknown function (DUF4263)|Domain of unknown function (DUF4613)|Coatomer WD associated region	False	False	False	False			-1.0769563379891238	-0.25782486925824566	-0.0052776393358020535	-0.4999714860231306
	mitochondrial carrier protein	ucsf_hc.01_1.G217B.07530	ucsf_hc.01_1.G186AR.05375	ucsf_hc.01_1.H88.04962	ucsf_hc.01_1.H143.03254	HISTO_LF.Contig359.fgenesh_plus.167.final_new	HCBG_01670	HCEG_03715	HCDG_06810	PF00153.22	Mito_carr	Mitochondrial carrier protein	PF00153.22	Mito_carr	Mitochondrial carrier protein	PF00153.22	Mito_carr	Mitochondrial carrier protein	PF00153.22	Mito_carr	Mitochondrial carrier protein	False	True	True	True			-0.448262025533408	-1.5057438249251782	-0.6778283603892894	-0.15143653476830998
	ribonucleotide reductase small subunit RnrA	ucsf_hc.01_1.G217B.07534	ucsf_hc.01_1.G186AR.05380	ucsf_hc.01_1.H88.04965	ucsf_hc.01_1.H143.03258	HISTO_LF.Contig359.eannot.2154.final_new	HCBG_01674	HCEG_03718	HCDG_06812	PF00268.16	Ribonuc_red_sm	Ribonucleotide reductase, small chain	PF00268.16	Ribonuc_red_sm	Ribonucleotide reductase, small chain	PF00268.16	Ribonuc_red_sm	Ribonucleotide reductase, small chain	PF00268.16	Ribonuc_red_sm	Ribonucleotide reductase, small chain	False	False	False	False			-0.3459059959208197	-0.10262083985640791	0.48595852485232216	-0.17454080850224996
	signal recognition particle 9 kDa protein SRP9 superfamily domain-containing protein	ucsf_hc.01_1.G217B.07536	ucsf_hc.01_1.G186AR.05381	ucsf_hc.01_1.H88.04966	ucsf_hc.01_1.H143.03259	HISTO_LF.Contig359.Fgenesh_Aspergillus.122.final_new	HCBG_01675	HCEG_03719	HCDG_06813	PF05486.7|PF04415.7	SRP9-21|DUF515	Signal recognition particle 9 kDa protein (SRP9)|Protein of unknown function (DUF515)	PF05486.7|PF04415.7	SRP9-21|DUF515	Signal recognition particle 9 kDa protein (SRP9)|Protein of unknown function (DUF515)	PF05486.7	SRP9-21	Signal recognition particle 9 kDa protein (SRP9)	PF05486.7|PF04415.7|PF12238.3	SRP9-21|DUF515|MSA-2c	Signal recognition particle 9 kDa protein (SRP9)|Protein of unknown function (DUF515)|Merozoite surface antigen 2c	False	False	False	False			0.08781265593354437	0.08914505147656726	0.02965503541300185	0.7278250022240598
	WD40 domain-containing protein	ucsf_hc.01_1.G217B.07538	ucsf_hc.01_1.G186AR.05383	ucsf_hc.01_1.H88.04968	ucsf_hc.01_1.H143.03261	HISTO_LF.Contig359.Fgenesh_Aspergillus.125.final_new	HCBG_01676	HCEG_03720	HCDG_06814	PF00400.27	WD40	WD domain, G-beta repeat	PF00400.27|PF04546.8|PF03153.8	WD40|Sigma70_ner|TFIIA	WD domain, G-beta repeat|Sigma-70, non-essential region|Transcription factor IIA, alpha/beta subunit	PF00400.27	WD40	WD domain, G-beta repeat	PF00400.27	WD40	WD domain, G-beta repeat	False	False	False	False			-1.4903557962305962	-0.7572176037364813	-1.0691000692032753	-1.7768910279432686
	no signficant blast hit	ucsf_hc.01_1.G217B.07539	ucsf_hc.01_1.G186AR.05385	ucsf_hc.01_1.H88.04970	ucsf_hc.01_1.H143.03264	HISTO_LF.Contig359.Fgenesh_histo.14.final_new	HCBG_01677	HCEG_03721	HCDG_06816	PF13391.1	HNH_2	HNH endonuclease	PF13391.1	HNH_2	HNH endonuclease	PF13391.1	HNH_2	HNH endonuclease	PF13391.1	HNH_2	HNH endonuclease	False	False	False	False			1.2955872468952085	0.6201894062603708	1.4482116002662015	1.4287384835694368
	alkaline phosphatase	ucsf_hc.01_1.G217B.07540	ucsf_hc.01_1.G186AR.05386	ucsf_hc.01_1.H88.04971	ucsf_hc.01_1.H143.03265	HISTO_LF.Contig359.Fgenesh_histo.16.final_new	HCBG_01678	HCEG_03722	HCDG_06817	PF09423.5	PhoD	PhoD-like phosphatase	PF09423.5	PhoD	PhoD-like phosphatase	PF09423.5	PhoD	PhoD-like phosphatase	PF09423.5	PhoD	PhoD-like phosphatase	True	True	True	True			0.5892947870043558	0.4914912424923934	1.3690369864811909	0.3655328525537266
	conserved protein of unknown function	ucsf_hc.01_1.G217B.07541	ucsf_hc.01_1.G186AR.05388	ucsf_hc.01_1.H88.04973	ucsf_hc.01_1.H143.03267	HISTO_LF.Contig359.Fgenesh_histo.21.final_new	HCBG_01680	HCEG_03723	HCDG_06818	PF09329.6|PF03302.8	zf-primase|VSP	Primase zinc finger|Giardia variant-specific surface protein	PF09329.6|PF03302.8	zf-primase|VSP	Primase zinc finger|Giardia variant-specific surface protein	PF09329.6	zf-primase	Primase zinc finger	PF09329.6	zf-primase	Primase zinc finger	False	False	False	False			-2.1738590345361004	-2.1329830903599003	0.2742990657379043	2.5410841769218955
	conserved protein of unknown function	ucsf_hc.01_1.G217B.07543	ucsf_hc.01_1.G186AR.05390	ucsf_hc.01_1.H88.04974	ucsf_hc.01_1.H143.03271	HISTO_LF.Contig359.Fgenesh_histo.23.final_new	HCBG_01681	HCEG_03725	HCDG_06820													False	False	False	False			-2.1012561185263934	-1.9719614810525061	-1.9748253919889547	-1.3007159470474052
	OHCU decarboxylase superfamily domain-containing protein	ucsf_hc.01_1.G217B.07544	ucsf_hc.01_1.G186AR.05391	ucsf_hc.01_1.H88.04975	ucsf_hc.01_1.H143.03272	HISTO_LF.Contig359.eannot.2167.final_new	HCBG_01682	HCEG_03726	HCDG_06821	PF09349.5|PF05400.8	OHCU_decarbox|FliT	OHCU decarboxylase|Flagellar protein FliT	PF09349.5|PF14357.1	OHCU_decarbox|DUF4404	OHCU decarboxylase|Domain of unknown function (DUF4404)	PF09349.5|PF14357.1	OHCU_decarbox|DUF4404	OHCU decarboxylase|Domain of unknown function (DUF4404)	PF09349.5|PF14357.1	OHCU_decarbox|DUF4404	OHCU decarboxylase|Domain of unknown function (DUF4404)	False	False	False	False			-1.94364177265785	0.7085483301619588	0.8531677529744446	1.0044558415307698
	GPI-anchored cell surface glycoprotein	ucsf_hc.01_1.G217B.07548	ucsf_hc.01_1.G186AR.05394	ucsf_hc.01_1.H88.04979	ucsf_hc.01_1.H143.03275	HISTO_LF.Contig359.eannot.2157.final_new	HCBG_01683	HCEG_03727	HCDG_06822													False	False	False	False			-1.3628587054152566	-1.3602435654839433	-0.7259350916267722	-1.0331596880565588
PUS4	tRNA pseudouridine synthase B	ucsf_hc.01_1.G217B.07549	ucsf_hc.01_1.G186AR.05395	ucsf_hc.01_1.H88.04980	ucsf_hc.01_1.H143.03276	HISTO_LF.Contig359.Fgenesh_histo.33.final_new	HCBG_01684	HCEG_03728	HCDG_06823													False	False	False	False			0.39002473470442744	0.219496084519458	0.6859949831422456	0.7607487578910239
	conserved protein of unknown function	ucsf_hc.01_1.G217B.07551	ucsf_hc.01_1.G186AR.05397	ucsf_hc.01_1.H88.04981	ucsf_hc.01_1.H143.03277	HISTO_LF.Contig359.Fgenesh_histo.36.final_new	HCBG_01685	HCEG_03729	HCDG_06824	PF12047.3	DNMT1-RFD	Cytosine specific DNA methyltransferase replication foci domain	PF12047.3|PF06020.6	DNMT1-RFD|Roughex	Cytosine specific DNA methyltransferase replication foci domain|Drosophila roughex protein	PF12047.3|PF06020.6	DNMT1-RFD|Roughex	Cytosine specific DNA methyltransferase replication foci domain|Drosophila roughex protein	PF12047.3|PF06020.6	DNMT1-RFD|Roughex	Cytosine specific DNA methyltransferase replication foci domain|Drosophila roughex protein	False	False	False	False			0.09971611795128732	0.5328756957322283	0.3631978084904075	-0.005977941573132917
EBP2	rRNA processing protein Ebp2	ucsf_hc.01_1.G217B.07552	ucsf_hc.01_1.G186AR.05398	ucsf_hc.01_1.H88.04982	ucsf_hc.01_1.H143.03278	HISTO_LF.Contig359-snap.176.final_new	HCBG_01686	HCEG_03730	HCDG_06825	PF05890.7	Ebp2	Eukaryotic rRNA processing protein EBP2	PF05890.7	Ebp2	Eukaryotic rRNA processing protein EBP2	PF05890.7	Ebp2	Eukaryotic rRNA processing protein EBP2	PF05890.7	Ebp2	Eukaryotic rRNA processing protein EBP2	False	False	False	False			-0.7878977355775869	0.09830885948105506	-0.4444824839461341	0.3330383579626104
TIG1	disulfide-isomerase tigA	ucsf_hc.01_1.G217B.07557	ucsf_hc.01_1.G186AR.05406	ucsf_hc.01_1.H88.04990	ucsf_hc.01_1.H143.03285	HISTO_LF.Contig359.eannot.1926.final_new	HCBG_01688	HCEG_03733	HCDG_06828	PF00085.15|PF07749.7|PF13098.1|PF13899.1|PF13905.1|PF14595.1|PF13848.1|PF07912.8|PF00578.16|PF08534.5|PF13192.1|PF00462.19|PF13728.1|PF13462.1	Thioredoxin|ERp29|Thioredoxin_2|Thioredoxin_7|Thioredoxin_8|Thioredoxin_9|Thioredoxin_6|ERp29_N|AhpC-TSA|Redoxin|Thioredoxin_3|Glutaredoxin|TraF|Thioredoxin_4	Thioredoxin|Endoplasmic reticulum protein ERp29, C-terminal domain|Thioredoxin-like domain|Thioredoxin-like|Thioredoxin-like|Thioredoxin|Thioredoxin-like domain|ERp29, N-terminal domain|AhpC/TSA family|Redoxin|Thioredoxin domain|Glutaredoxin|F plasmid transfer operon protein|Thioredoxin	PF00085.15|PF07749.7|PF13098.1|PF13899.1|PF13905.1|PF14595.1|PF07912.8|PF00578.16|PF08534.5|PF13192.1|PF00462.19|PF13728.1|PF13462.1|PF13586.1	Thioredoxin|ERp29|Thioredoxin_2|Thioredoxin_7|Thioredoxin_8|Thioredoxin_9|ERp29_N|AhpC-TSA|Redoxin|Thioredoxin_3|Glutaredoxin|TraF|Thioredoxin_4|DDE_Tnp_1_2	Thioredoxin|Endoplasmic reticulum protein ERp29, C-terminal domain|Thioredoxin-like domain|Thioredoxin-like|Thioredoxin-like|Thioredoxin|ERp29, N-terminal domain|AhpC/TSA family|Redoxin|Thioredoxin domain|Glutaredoxin|F plasmid transfer operon protein|Thioredoxin|Transposase DDE domain	PF00085.15|PF07749.7|PF13098.1|PF13899.1|PF13905.1|PF14595.1|PF07912.8|PF00578.16|PF08534.5|PF13192.1|PF00462.19|PF13728.1|PF13462.1|PF13586.1	Thioredoxin|ERp29|Thioredoxin_2|Thioredoxin_7|Thioredoxin_8|Thioredoxin_9|ERp29_N|AhpC-TSA|Redoxin|Thioredoxin_3|Glutaredoxin|TraF|Thioredoxin_4|DDE_Tnp_1_2	Thioredoxin|Endoplasmic reticulum protein ERp29, C-terminal domain|Thioredoxin-like domain|Thioredoxin-like|Thioredoxin-like|Thioredoxin|ERp29, N-terminal domain|AhpC/TSA family|Redoxin|Thioredoxin domain|Glutaredoxin|F plasmid transfer operon protein|Thioredoxin|Transposase DDE domain	PF00085.15|PF07749.7|PF13098.1|PF13899.1|PF13905.1|PF14595.1|PF13848.1|PF07912.8|PF00578.16|PF13192.1|PF08534.5|PF13728.1|PF00462.19|PF13462.1|PF05768.9	Thioredoxin|ERp29|Thioredoxin_2|Thioredoxin_7|Thioredoxin_8|Thioredoxin_9|Thioredoxin_6|ERp29_N|AhpC-TSA|Thioredoxin_3|Redoxin|TraF|Glutaredoxin|Thioredoxin_4|DUF836	Thioredoxin|Endoplasmic reticulum protein ERp29, C-terminal domain|Thioredoxin-like domain|Thioredoxin-like|Thioredoxin-like|Thioredoxin|Thioredoxin-like domain|ERp29, N-terminal domain|AhpC/TSA family|Thioredoxin domain|Redoxin|F plasmid transfer operon protein|Glutaredoxin|Thioredoxin|Glutaredoxin-like domain (DUF836)	False	True	True	True			-0.1157223616267764	0.12107328301048748	0.3124452197905212	0.12958258345860907
MKT1	XPG I-region protein, posttranscriptional regulation nuclease (Mkt1)	ucsf_hc.01_1.G217B.07558	ucsf_hc.01_1.G186AR.05407	ucsf_hc.01_1.H88.04991	ucsf_hc.01_1.H143.03286	HISTO_LF.Contig359-snap.178.final_new	HCBG_01689	HCEG_03734	HCDG_06829	PF12246.3|PF12247.3|PF00867.13|PF00752.12	MKT1_C|MKT1_N|XPG_I|XPG_N	Temperature dependent protein affecting M2 dsRNA replication|Temperature dependent protein affecting M2 dsRNA replication|XPG I-region|XPG N-terminal domain	PF12246.3|PF12247.3|PF00867.13|PF00752.12	MKT1_C|MKT1_N|XPG_I|XPG_N	Temperature dependent protein affecting M2 dsRNA replication|Temperature dependent protein affecting M2 dsRNA replication|XPG I-region|XPG N-terminal domain	PF12246.3|PF12247.3|PF00867.13|PF00752.12	MKT1_C|MKT1_N|XPG_I|XPG_N	Temperature dependent protein affecting M2 dsRNA replication|Temperature dependent protein affecting M2 dsRNA replication|XPG I-region|XPG N-terminal domain	PF12246.3|PF12247.3|PF00867.13|PF00752.12	MKT1_C|MKT1_N|XPG_I|XPG_N	Temperature dependent protein affecting M2 dsRNA replication|Temperature dependent protein affecting M2 dsRNA replication|XPG I-region|XPG N-terminal domain	False	False	False	False			-0.017989634353605677	-0.19748623659666542	-0.19369848603938333	0.27119393313930207
	oxidoreductase	ucsf_hc.01_1.G217B.07559	ucsf_hc.01_1.G186AR.05408	ucsf_hc.01_1.H88.04992	ucsf_hc.01_1.H143.03287	HISTO_LF.Contig359.Fgenesh_histo.63.final_new	HCBG_01690	HCEG_03735	HCDG_06830	PF03171.15|PF04228.8	2OG-FeII_Oxy|Zn_peptidase	2OG-Fe(II) oxygenase superfamily|Putative neutral zinc metallopeptidase	PF14226.1	DIOX_N	non-haem dioxygenase in morphine synthesis N-terminal	PF03171.15	2OG-FeII_Oxy	2OG-Fe(II) oxygenase superfamily	PF14226.1	DIOX_N	non-haem dioxygenase in morphine synthesis N-terminal	False	False	True	False			0.1653588358098963	-0.25278760132195366	-0.04589435644865647	0.3722076398828216
NIT19	MYND domain-containing protein (SamB), nitrosative stress-induced transcript	ucsf_hc.01_1.G217B.07560	ucsf_hc.01_1.G186AR.05409	ucsf_hc.01_1.H88.04994	ucsf_hc.01_1.H143.03289	HISTO_LF.Contig359.Fgenesh_Aspergillus.277.final_new	HCBG_01691	HCEG_03736	HCDG_06831	PF01753.13	zf-MYND	MYND finger	PF01753.13	zf-MYND	MYND finger	PF01753.13	zf-MYND	MYND finger	PF01753.13	zf-MYND	MYND finger	False	False	False	False			0.6343384242970793	-0.10878103123574911	-0.6759997249591199	-0.8121022333477406
STE4	G protein complex beta subunit SfaD, mating factor receptor-coupled G protein	ucsf_hc.01_1.G217B.07562	ucsf_hc.01_1.G186AR.05412	ucsf_hc.01_1.H88.04996	ucsf_hc.01_1.H143.03292	HISTO_LF.Contig359-snap.181.final_new	HCBG_01695	HCEG_03739	HCDG_06834	PF00400.27|PF08662.6	WD40|eIF2A	WD domain, G-beta repeat|Eukaryotic translation initiation factor eIF2A	PF00400.27|PF08662.6	WD40|eIF2A	WD domain, G-beta repeat|Eukaryotic translation initiation factor eIF2A	PF00400.27|PF08662.6	WD40|eIF2A	WD domain, G-beta repeat|Eukaryotic translation initiation factor eIF2A	PF00400.27|PF08662.6|PF02239.11	WD40|eIF2A|Cytochrom_D1	WD domain, G-beta repeat|Eukaryotic translation initiation factor eIF2A|Cytochrome D1 heme domain	False	False	False	False			-0.8440365622496642	-1.1656464709266263	-0.8853677813547742	-0.415819344252101
	glycerate-and formate-dehydrogenase, no start met	ucsf_hc.01_1.G217B.07563	ucsf_hc.01_1.G186AR.05413	ucsf_hc.01_1.H88.04997	ucsf_hc.01_1.H143.03293	HISTO_LF.Contig359.genewise.6.final_new	HCBG_01696	HCEG_03740	HCDG_06835	PF02826.14|PF00389.25|PF03446.10|PF03807.12	2-Hacid_dh_C|2-Hacid_dh|NAD_binding_2|F420_oxidored	D-isomer specific 2-hydroxyacid dehydrogenase, NAD binding domain|D-isomer specific 2-hydroxyacid dehydrogenase, catalytic domain|NAD binding domain of 6-phosphogluconate dehydrogenase|NADP oxidoreductase coenzyme F420-dependent	PF02826.14|PF00389.25|PF03446.10|PF03807.12	2-Hacid_dh_C|2-Hacid_dh|NAD_binding_2|F420_oxidored	D-isomer specific 2-hydroxyacid dehydrogenase, NAD binding domain|D-isomer specific 2-hydroxyacid dehydrogenase, catalytic domain|NAD binding domain of 6-phosphogluconate dehydrogenase|NADP oxidoreductase coenzyme F420-dependent	PF02826.14|PF00389.25|PF03446.10|PF03807.12	2-Hacid_dh_C|2-Hacid_dh|NAD_binding_2|F420_oxidored	D-isomer specific 2-hydroxyacid dehydrogenase, NAD binding domain|D-isomer specific 2-hydroxyacid dehydrogenase, catalytic domain|NAD binding domain of 6-phosphogluconate dehydrogenase|NADP oxidoreductase coenzyme F420-dependent	PF02826.14|PF00389.25|PF03446.10|PF03807.12	2-Hacid_dh_C|2-Hacid_dh|NAD_binding_2|F420_oxidored	D-isomer specific 2-hydroxyacid dehydrogenase, NAD binding domain|D-isomer specific 2-hydroxyacid dehydrogenase, catalytic domain|NAD binding domain of 6-phosphogluconate dehydrogenase|NADP oxidoreductase coenzyme F420-dependent	False	False	False	False			0.8636291409117849	0.8383703443982142	0.8663299868609982	0.050993278325999425
TAF14	transcription initiation factor TFIID subunit 14	ucsf_hc.01_1.G217B.07566	ucsf_hc.01_1.G186AR.05420	ucsf_hc.01_1.H88.05001	ucsf_hc.01_1.H143.03298	HISTO_LF.Contig359.eannot.1930.final_new	HCBG_01700	HCEG_03744	HCDG_06838	PF03366.11	YEATS	YEATS family	PF03366.11	YEATS	YEATS family	PF03366.11	YEATS	YEATS family	PF03366.11	YEATS	YEATS family	False	False	False	False			0.4492672787960963	0.2757938616089408	0.21496397511854148	-0.4086894242585508
	conserved protein of unknown function	ucsf_hc.01_1.G217B.07568	ucsf_hc.01_1.G186AR.05422	ucsf_hc.01_1.H88.05004	ucsf_hc.01_1.H143.03300	HISTO_LF.Contig359-snap.186.final_new	HCBG_01702	HCEG_03746	HCDG_06839				PF01442.13	Apolipoprotein	Apolipoprotein A1/A4/E domain							False	False	False	False			0.872201506372754	0.17440150524247722	0.26656813928626466	-0.8551162418495175
KRE5	alpha-1,2-mannosyltransferase Kre5	ucsf_hc.01_1.G217B.07570	ucsf_hc.01_1.G186AR.05424	ucsf_hc.01_1.H88.05005	ucsf_hc.01_1.H143.03301	HISTO_LF.Contig359.eannot.1932.final_new	HCBG_01703	HCEG_03747	HCDG_06840	PF01793.11	Glyco_transf_15	Glycolipid 2-alpha-mannosyltransferase	PF01793.11	Glyco_transf_15	Glycolipid 2-alpha-mannosyltransferase	PF01793.11	Glyco_transf_15	Glycolipid 2-alpha-mannosyltransferase	PF01793.11	Glyco_transf_15	Glycolipid 2-alpha-mannosyltransferase	False	False	False	False			0.03502376093808879	0.231119246183495	0.042261085118547204	0.08164489103050387
	PH domain-containing protein	ucsf_hc.01_1.G217B.07571	ucsf_hc.01_1.G186AR.05427	ucsf_hc.01_1.H88.05007	ucsf_hc.01_1.H143.03302	HISTO_LF.Contig359.Fgenesh_histo.99.final_new	HCBG_01705	HCEG_03749	HCDG_06842	PF00169.24|PF15410.1|PF15413.1|PF14593.1|PF12814.2|PF15406.1	PH|PH_9|PH_11|PH_3|Mcp5_PH|PH_6	PH domain|Pleckstrin homology domain|Pleckstrin homology domain|PH domain|Meiotic cell cortex C-terminal pleckstrin homology|Pleckstrin homology domain	PF00169.24|PF15410.1|PF15413.1|PF14593.1|PF12814.2|PF15406.1	PH|PH_9|PH_11|PH_3|Mcp5_PH|PH_6	PH domain|Pleckstrin homology domain|Pleckstrin homology domain|PH domain|Meiotic cell cortex C-terminal pleckstrin homology|Pleckstrin homology domain	PF00169.24|PF15413.1|PF15410.1|PF14593.1|PF12814.2|PF15409.1|PF15406.1	PH|PH_11|PH_9|PH_3|Mcp5_PH|PH_8|PH_6	PH domain|Pleckstrin homology domain|Pleckstrin homology domain|PH domain|Meiotic cell cortex C-terminal pleckstrin homology|Pleckstrin homology domain|Pleckstrin homology domain	PF00169.24|PF15413.1|PF15410.1|PF14593.1|PF12814.2|PF15409.1|PF15406.1	PH|PH_11|PH_9|PH_3|Mcp5_PH|PH_8|PH_6	PH domain|Pleckstrin homology domain|Pleckstrin homology domain|PH domain|Meiotic cell cortex C-terminal pleckstrin homology|Pleckstrin homology domain|Pleckstrin homology domain	False	False	False	False		Yeast	-0.17967201291139911	-0.17916621931067	0.043078060921187156	-1.11569188188302
	histone-lysine N-methyltransferase	ucsf_hc.01_1.G217B.07572	ucsf_hc.01_1.G186AR.05428	ucsf_hc.01_1.H88.05008	ucsf_hc.01_1.H143.03303	HISTO_LF.Contig359.Fgenesh_histo.101.final_new	HCBG_01706	HCEG_03750	HCDG_06843	PF08123.8|PF13659.1|PF05539.6	DOT1|Methyltransf_26|Pneumo_att_G	Histone methylation protein DOT1|Methyltransferase domain|Pneumovirinae attachment membrane glycoprotein G	PF08123.8|PF13659.1|PF08639.5|PF13847.1	DOT1|Methyltransf_26|SLD3|Methyltransf_31	Histone methylation protein DOT1|Methyltransferase domain|DNA replication regulator SLD3|Methyltransferase domain	PF08123.8|PF13659.1|PF13847.1	DOT1|Methyltransf_26|Methyltransf_31	Histone methylation protein DOT1|Methyltransferase domain|Methyltransferase domain	PF08123.8|PF13659.1|PF13847.1	DOT1|Methyltransf_26|Methyltransf_31	Histone methylation protein DOT1|Methyltransferase domain|Methyltransferase domain	False	False	False	False			0.33581216558342764	0.0971933485054155	0.7452200071527377	0.7698216114895082
YPT7	vacuolar biogenesis protein, GTPase Rab7/YPT7	ucsf_hc.01_1.G217B.07574	ucsf_hc.01_1.G186AR.05430	ucsf_hc.01_1.H88.05010	ucsf_hc.01_1.H143.03305	HISTO_LF.Contig359.eannot.1969.final_new	HCBG_01708	HCEG_03753	HCDG_06845	PF00071.17|PF08477.8|PF00025.16|PF04670.7|PF00009.22|PF01926.18|PF13401.1|PF03029.12|PF03193.11|PF13191.1|PF01637.13|PF00735.13|PF10662.4|PF09439.5|PF07728.9|PF13479.1|PF03205.9|PF12846.2|PF02492.14|PF05729.7	Ras|Miro|Arf|Gtr1_RagA|GTP_EFTU|MMR_HSR1|AAA_22|ATP_bind_1|DUF258|AAA_16|Arch_ATPase|Septin|PduV-EutP|SRPRB|AAA_5|AAA_24|MobB|AAA_10|cobW|NACHT	Ras family|Miro-like protein|ADP-ribosylation factor family|Gtr1/RagA G protein conserved region|Elongation factor Tu GTP binding domain|50S ribosome-binding GTPase|AAA domain|Conserved hypothetical ATP binding protein|Protein of unknown function, DUF258|AAA ATPase domain|Archaeal ATPase|Septin|Ethanolamine utilisation - propanediol utilisation|Signal recognition particle receptor beta subunit|AA…	PF00071.17|PF08477.8|PF00025.16|PF04670.7|PF00009.22|PF01926.18|PF13401.1|PF03029.12|PF03193.11|PF13191.1|PF01637.13|PF00735.13|PF10662.4|PF09439.5|PF07728.9|PF13479.1|PF03205.9|PF12846.2|PF02492.14|PF05729.7	Ras|Miro|Arf|Gtr1_RagA|GTP_EFTU|MMR_HSR1|AAA_22|ATP_bind_1|DUF258|AAA_16|Arch_ATPase|Septin|PduV-EutP|SRPRB|AAA_5|AAA_24|MobB|AAA_10|cobW|NACHT	Ras family|Miro-like protein|ADP-ribosylation factor family|Gtr1/RagA G protein conserved region|Elongation factor Tu GTP binding domain|50S ribosome-binding GTPase|AAA domain|Conserved hypothetical ATP binding protein|Protein of unknown function, DUF258|AAA ATPase domain|Archaeal ATPase|Septin|Ethanolamine utilisation - propanediol utilisation|Signal recognition particle receptor beta subunit|AA…	PF00071.17|PF08477.8|PF00025.16|PF04670.7|PF01926.18|PF00009.22|PF13401.1|PF03193.11|PF03029.12|PF13191.1|PF01637.13|PF00735.13|PF13479.1|PF09439.5|PF10662.4|PF03205.9|PF07728.9|PF12846.2|PF05729.7|PF02492.14	Ras|Miro|Arf|Gtr1_RagA|MMR_HSR1|GTP_EFTU|AAA_22|DUF258|ATP_bind_1|AAA_16|Arch_ATPase|Septin|AAA_24|SRPRB|PduV-EutP|MobB|AAA_5|AAA_10|NACHT|cobW	Ras family|Miro-like protein|ADP-ribosylation factor family|Gtr1/RagA G protein conserved region|50S ribosome-binding GTPase|Elongation factor Tu GTP binding domain|AAA domain|Protein of unknown function, DUF258|Conserved hypothetical ATP binding protein|AAA ATPase domain|Archaeal ATPase|Septin|AAA domain|Signal recognition particle receptor beta subunit|Ethanolamine utilisation - propanediol uti…	PF00071.17|PF08477.8|PF00025.16|PF04670.7|PF01926.18|PF00009.22|PF13401.1|PF03193.11|PF03029.12|PF13191.1|PF01637.13|PF00735.13|PF13479.1|PF09439.5|PF10662.4|PF03205.9|PF07728.9|PF12846.2|PF05729.7|PF02492.14	Ras|Miro|Arf|Gtr1_RagA|MMR_HSR1|GTP_EFTU|AAA_22|DUF258|ATP_bind_1|AAA_16|Arch_ATPase|Septin|AAA_24|SRPRB|PduV-EutP|MobB|AAA_5|AAA_10|NACHT|cobW	Ras family|Miro-like protein|ADP-ribosylation factor family|Gtr1/RagA G protein conserved region|50S ribosome-binding GTPase|Elongation factor Tu GTP binding domain|AAA domain|Protein of unknown function, DUF258|Conserved hypothetical ATP binding protein|AAA ATPase domain|Archaeal ATPase|Septin|AAA domain|Signal recognition particle receptor beta subunit|Ethanolamine utilisation - propanediol uti…	True	True	False	False			0.286959038793575	0.06472549794032556	-0.1313218822174269	-0.9176608856067765
		ucsf_hc.01_1.G217B.07575	ucsf_hc.01_1.G186AR.05431	ucsf_hc.01_1.H88.05011	ucsf_hc.01_1.H143.03306	HISTO_LF.Contig359.genewise.43.final_new|HISTO_LF.Contig359.genewise.44.final_new	HCBG_01709	HCEG_03754	HCDG_06846	PF05767.7|PF07123.7	Pox_A14|PsbW	Poxvirus virion envelope protein A14|Photosystem II reaction centre W protein (PsbW)	PF05767.7|PF07123.7	Pox_A14|PsbW	Poxvirus virion envelope protein A14|Photosystem II reaction centre W protein (PsbW)	PF08449.6|PF00892.15|PF13536.1|PF06027.7|PF05767.7|PF03151.11	UAA|EamA|EmrE|DUF914|Pox_A14|TPT	UAA transporter family|EamA-like transporter family|Multidrug resistance efflux transporter|Eukaryotic protein of unknown function (DUF914)|Poxvirus virion envelope protein A14|Triose-phosphate Transporter family	PF05767.7|PF07123.7	Pox_A14|PsbW	Poxvirus virion envelope protein A14|Photosystem II reaction centre W protein (PsbW)	False	False	False	False			-0.2701613807397427	-0.22796864459821475	-0.3343273611308577	0.03611761968716465
	polyamine transporter 1	ucsf_hc.01_1.G217B.07579	ucsf_hc.01_1.G186AR.05435	ucsf_hc.01_1.H88.05014	ucsf_hc.01_1.H143.03308	HISTO_LF.Contig359.Fgenesh_histo.119.final_new	HCBG_01712	HCEG_03756		PF07690.11|PF00083.19|PF03137.15	MFS_1|Sugar_tr|OATP	Major Facilitator Superfamily|Sugar (and other) transporter|Organic Anion Transporter Polypeptide (OATP) family	PF07690.11|PF00083.19|PF13347.1|PF03137.15	MFS_1|Sugar_tr|MFS_2|OATP	Major Facilitator Superfamily|Sugar (and other) transporter|MFS/sugar transport protein|Organic Anion Transporter Polypeptide (OATP) family	PF07690.11|PF00083.19|PF06609.8|PF03137.15	MFS_1|Sugar_tr|TRI12|OATP	Major Facilitator Superfamily|Sugar (and other) transporter|Fungal trichothecene efflux pump (TRI12)|Organic Anion Transporter Polypeptide (OATP) family	PF07690.11|PF00083.19|PF06609.8|PF03137.15	MFS_1|Sugar_tr|TRI12|OATP	Major Facilitator Superfamily|Sugar (and other) transporter|Fungal trichothecene efflux pump (TRI12)|Organic Anion Transporter Polypeptide (OATP) family	False	False	False	False			-1.4011382051506829	-1.0190579948928542	0.43796062209959796	-0.7214565602740189
SPB1	AdoMet-dependent rRNA methyltransferase SPB1	ucsf_hc.01_1.G217B.07580	ucsf_hc.01_1.G186AR.05436	ucsf_hc.01_1.H88.05015	ucsf_hc.01_1.H143.03309	HISTO_LF.Contig359.Fgenesh_histo.121.final_new	HCBG_01713	HCEG_03757	HCDG_06848	PF07780.7|PF11861.3|PF01728.14|PF14182.1	Spb1_C|DUF3381|FtsJ|YgaB	Spb1 C-terminal domain|Domain of unknown function (DUF3381)|FtsJ-like methyltransferase|YgaB-like protein	PF07780.7|PF11861.3|PF01728.14|PF14182.1	Spb1_C|DUF3381|FtsJ|YgaB	Spb1 C-terminal domain|Domain of unknown function (DUF3381)|FtsJ-like methyltransferase|YgaB-like protein	PF07780.7|PF11861.3|PF01728.14|PF14182.1	Spb1_C|DUF3381|FtsJ|YgaB	Spb1 C-terminal domain|Domain of unknown function (DUF3381)|FtsJ-like methyltransferase|YgaB-like protein	PF07780.7|PF11861.3|PF01728.14|PF14182.1	Spb1_C|DUF3381|FtsJ|YgaB	Spb1 C-terminal domain|Domain of unknown function (DUF3381)|FtsJ-like methyltransferase|YgaB-like protein	False	False	False	False			0.25598931213434595	0.028988869289692243	-0.13842192533519349	0.2648860465273688
	conserved protein of unknown function	ucsf_hc.01_1.G217B.07581	ucsf_hc.01_1.G186AR.05437	ucsf_hc.01_1.H88.05016	ucsf_hc.01_1.H143.03310	HISTO_LF.Contig359.Fgenesh_histo.123.final_new	HCBG_01714	HCEG_03758	HCDG_06849													False	False	False	False			0.5191477875616104	0.02330393150160015	-0.3156777591191706	0.07156757859292573
	C6 zinc finger protein	ucsf_hc.01_1.G217B.07583	ucsf_hc.01_1.G186AR.05438	ucsf_hc.01_1.H88.05017	ucsf_hc.01_1.H143.03311	HISTO_LF.Contig359-snap.196.final_new	HCBG_01715	HCEG_03759	HCDG_06851|HCDG_06850	PF00172.13|PF04082.13	Zn_clus|Fungal_trans	Fungal Zn(2)-Cys(6) binuclear cluster domain|Fungal specific transcription factor domain	PF00172.13|PF04082.13	Zn_clus|Fungal_trans	Fungal Zn(2)-Cys(6) binuclear cluster domain|Fungal specific transcription factor domain	PF00172.13|PF04082.13	Zn_clus|Fungal_trans	Fungal Zn(2)-Cys(6) binuclear cluster domain|Fungal specific transcription factor domain	PF00172.13|PF04082.13	Zn_clus|Fungal_trans	Fungal Zn(2)-Cys(6) binuclear cluster domain|Fungal specific transcription factor domain	False	False	False	False			0.038667824293153075	-0.8451765095847255	-0.9900711126563189	-1.8827379324337836
	increased rDNA silencing protein	ucsf_hc.01_1.G217B.07584	ucsf_hc.01_1.G186AR.05439	ucsf_hc.01_1.H88.05018	ucsf_hc.01_1.H143.03312	HISTO_LF.Contig359-snap.197.final_new	HCBG_01716	HCEG_03760	HCDG_06852	PF12763.2	EF-hand_4	Cytoskeletal-regulatory complex EF hand	PF12763.2	EF-hand_4	Cytoskeletal-regulatory complex EF hand	PF12763.2	EF-hand_4	Cytoskeletal-regulatory complex EF hand				False	False	False	False			-0.2862037992071167	-0.06865738600055948	-0.5039907571430875	-0.4112641063241187
		ucsf_hc.01_1.G217B.07586	ucsf_hc.01_1.G186AR.05441	ucsf_hc.01_1.H88.05019	ucsf_hc.01_1.H143.03313	HISTO_LF.Contig359.eannot.2008.final_new|HISTO_LF.Contig359.eannot.2006.final_new	HCBG_01717	HCEG_03761	HCDG_06853	PF01068.16|PF04675.9|PF04679.10|PF00533.21|PF01331.14|PF12738.2	DNA_ligase_A_M|DNA_ligase_A_N|DNA_ligase_A_C|BRCT|mRNA_cap_enzyme|PTCB-BRCT	ATP dependent DNA ligase domain|DNA ligase N terminus|ATP dependent DNA ligase C terminal region|BRCA1 C Terminus (BRCT) domain|mRNA capping enzyme, catalytic domain|twin BRCT domain	PF01068.16|PF04675.9|PF04679.10|PF00533.21|PF01331.14	DNA_ligase_A_M|DNA_ligase_A_N|DNA_ligase_A_C|BRCT|mRNA_cap_enzyme	ATP dependent DNA ligase domain|DNA ligase N terminus|ATP dependent DNA ligase C terminal region|BRCA1 C Terminus (BRCT) domain|mRNA capping enzyme, catalytic domain	PF01068.16|PF04675.9|PF04679.10|PF00533.21|PF01331.14	DNA_ligase_A_M|DNA_ligase_A_N|DNA_ligase_A_C|BRCT|mRNA_cap_enzyme	ATP dependent DNA ligase domain|DNA ligase N terminus|ATP dependent DNA ligase C terminal region|BRCA1 C Terminus (BRCT) domain|mRNA capping enzyme, catalytic domain	PF01068.16|PF04675.9|PF04679.10|PF00533.21|PF01331.14	DNA_ligase_A_M|DNA_ligase_A_N|DNA_ligase_A_C|BRCT|mRNA_cap_enzyme	ATP dependent DNA ligase domain|DNA ligase N terminus|ATP dependent DNA ligase C terminal region|BRCA1 C Terminus (BRCT) domain|mRNA capping enzyme, catalytic domain	False	False	False	False			0.16507829607875957	-1.1613979847168197	-0.755724825364045	-0.4892531906189932
	conserved protein of unknown function	ucsf_hc.01_1.G217B.07587	ucsf_hc.01_1.G186AR.05445	ucsf_hc.01_1.H88.05022	ucsf_hc.01_1.H143.03316	HISTO_LF.Contig359.eannot.1943.final_new	HCBG_01719	HCEG_03763	HCDG_06855	PF03247.9|PF11081.3|PF02724.9|PF05285.7|PF04147.7|PF10446.4	Prothymosin|DUF2890|CDC45|SDA1|Nop14|DUF2457	Prothymosin/parathymosin family|Protein of unknown function (DUF2890)|CDC45-like protein|SDA1|Nop14-like family|Protein of unknown function (DUF2457)	PF03247.9|PF11081.3|PF02724.9|PF10446.4|PF04147.7|PF05285.7|PF11705.3	Prothymosin|DUF2890|CDC45|DUF2457|Nop14|SDA1|RNA_pol_3_Rpc31	Prothymosin/parathymosin family|Protein of unknown function (DUF2890)|CDC45-like protein|Protein of unknown function (DUF2457)|Nop14-like family|SDA1|DNA-directed RNA polymerase III subunit Rpc31	PF03247.9|PF11081.3|PF02724.9|PF11705.3|PF10446.4|PF05285.7|PF04147.7	Prothymosin|DUF2890|CDC45|RNA_pol_3_Rpc31|DUF2457|SDA1|Nop14	Prothymosin/parathymosin family|Protein of unknown function (DUF2890)|CDC45-like protein|DNA-directed RNA polymerase III subunit Rpc31|Protein of unknown function (DUF2457)|SDA1|Nop14-like family	PF03247.9|PF11081.3|PF02724.9|PF11705.3|PF05285.7|PF10446.4	Prothymosin|DUF2890|CDC45|RNA_pol_3_Rpc31|SDA1|DUF2457	Prothymosin/parathymosin family|Protein of unknown function (DUF2890)|CDC45-like protein|DNA-directed RNA polymerase III subunit Rpc31|SDA1|Protein of unknown function (DUF2457)	False	False	False	False			0.12522861937613383	0.6450984880375339	-0.3705962538393526	-0.6470237311275953
	no significant blast hit, RIC1 superfamily domain-containing protein	ucsf_hc.01_1.G217B.07588	ucsf_hc.01_1.G186AR.05447	ucsf_hc.01_1.H88.05023	ucsf_hc.01_1.H143.03317	HISTO_LF.Contig359.Fgenesh_histo.137.final_new																False	False	False	False			-0.7479019521838967	1.5443230068461946	-1.1717619744246006	-1.358828573003801
	nitrogen assimilation transcription factor nirA	ucsf_hc.01_1.G217B.07590	ucsf_hc.01_1.G186AR.05449	ucsf_hc.01_1.H88.05026	ucsf_hc.01_1.H143.03320	HISTO_LF.Contig359.eannot.2009.final_new	HCBG_01721	HCEG_03766	HCDG_06858	PF04082.13|PF00172.13|PF00628.24	Fungal_trans|Zn_clus|PHD	Fungal specific transcription factor domain|Fungal Zn(2)-Cys(6) binuclear cluster domain|PHD-finger	PF04082.13|PF00172.13|PF00628.24	Fungal_trans|Zn_clus|PHD	Fungal specific transcription factor domain|Fungal Zn(2)-Cys(6) binuclear cluster domain|PHD-finger	PF04082.13|PF00172.13|PF00628.24	Fungal_trans|Zn_clus|PHD	Fungal specific transcription factor domain|Fungal Zn(2)-Cys(6) binuclear cluster domain|PHD-finger	PF04082.13|PF00172.13|PF00628.24	Fungal_trans|Zn_clus|PHD	Fungal specific transcription factor domain|Fungal Zn(2)-Cys(6) binuclear cluster domain|PHD-finger	False	False	False	False			0.09032788658733071	-0.9918317482759553	-0.06447510218484798	-0.023369848789784875
	serine/threonine protein phosphatase	ucsf_hc.01_1.G217B.07591	ucsf_hc.01_1.G186AR.05450	ucsf_hc.01_1.H88.05028	ucsf_hc.01_1.H143.03323	HISTO_LF.Contig359.Fgenesh_Aspergillus.39.final_new	HCBG_01722	HCEG_03767	HCDG_06860	PF00149.23	Metallophos	Calcineurin-like phosphoesterase	PF00149.23	Metallophos	Calcineurin-like phosphoesterase	PF00149.23	Metallophos	Calcineurin-like phosphoesterase	PF00149.23	Metallophos	Calcineurin-like phosphoesterase	False	False	False	False			0.14761069894000167	-0.5576617178113099	-0.15816023706199367	-0.5974680537720087
	conserved protein of unknown function	ucsf_hc.01_1.G217B.07593	ucsf_hc.01_1.G186AR.05453	ucsf_hc.01_1.H88.05031	ucsf_hc.01_1.H143.03326	HISTO_LF.Contig359.eannot.2013.final_new	HCBG_01723	HCEG_03768	HCDG_06861													False	False	False	False			-0.2971335779800588	1.5996804828805282	0.9657554614023676	0.4344857623708589
	conserved protein of unknown function	ucsf_hc.01_1.G217B.07595	ucsf_hc.01_1.G186AR.05455	ucsf_hc.01_1.H88.05032	ucsf_hc.01_1.H143.03327	HISTO_LF.Contig359.Fgenesh_histo.152.final_new	HCBG_01724	HCEG_03769	HCDG_06862	PF15496.1	DUF4646	Domain of unknown function (DUF4646)	PF15496.1	DUF4646	Domain of unknown function (DUF4646)	PF15496.1	DUF4646	Domain of unknown function (DUF4646)	PF15496.1	DUF4646	Domain of unknown function (DUF4646)	False	False	False	False		Yeast	-1.6411865514130763	-1.4730567977000657	-1.7763935181180646	-1.9210818372784249
ALG3	alpha-1,3-mannosyltransferase (Alg3)	ucsf_hc.01_1.G217B.07596	ucsf_hc.01_1.G186AR.05457	ucsf_hc.01_1.H88.05033	ucsf_hc.01_1.H143.03328	HISTO_LF.Contig359.Fgenesh_Aspergillus.51.final_new	HCBG_01725	HCEG_03770	HCDG_06863	PF05208.8|PF04624.9	ALG3|Dec-1	ALG3 protein|Dec-1 repeat	PF05208.8	ALG3	ALG3 protein	PF05208.8	ALG3	ALG3 protein	PF05208.8	ALG3	ALG3 protein	False	False	False	False			0.18316871358488762	0.5693687193468546	0.7667775346879673	0.29340801642014624
	eukaryotic initiation factor 1A	ucsf_hc.01_1.G217B.07597	ucsf_hc.01_1.G186AR.05458	ucsf_hc.01_1.H88.05034	ucsf_hc.01_1.H143.03329	HISTO_LF.Contig359.eannot.1949.final_new	HCBG_01726	HCEG_03771	HCDG_06864	PF01176.14	eIF-1a	Translation initiation factor 1A / IF-1	PF01176.14	eIF-1a	Translation initiation factor 1A / IF-1	PF01176.14	eIF-1a	Translation initiation factor 1A / IF-1	PF01176.14	eIF-1a	Translation initiation factor 1A / IF-1	False	False	False	False			-1.229744866267295	-0.7002338112971578	-0.8941913305092011	-1.6754006074191055
	protein kinase	ucsf_hc.01_1.G217B.07598	ucsf_hc.01_1.G186AR.05461	ucsf_hc.01_1.H88.05035	ucsf_hc.01_1.H143.03331	HISTO_LF.Contig359.Fgenesh_histo.161.final_new	HCBG_01729	HCEG_03773	HCDG_06868	PF00069.20|PF07714.12|PF02185.11|PF00130.17|PF00433.19|PF14531.1|PF04652.11|PF15456.1|PF02318.11	Pkinase|Pkinase_Tyr|HR1|C1_1|Pkinase_C|Kinase-like|DUF605|Uds1|FYVE_2	Protein kinase domain|Protein tyrosine kinase|Hr1 repeat|Phorbol esters/diacylglycerol binding domain (C1 domain)|Protein kinase C terminal domain|Kinase-like|Vta1 like|Up-regulated During Septation|FYVE-type zinc finger	PF00069.20|PF07714.12|PF02185.11|PF00130.17|PF00433.19|PF14531.1|PF04652.11|PF15456.1|PF02318.11	Pkinase|Pkinase_Tyr|HR1|C1_1|Pkinase_C|Kinase-like|DUF605|Uds1|FYVE_2	Protein kinase domain|Protein tyrosine kinase|Hr1 repeat|Phorbol esters/diacylglycerol binding domain (C1 domain)|Protein kinase C terminal domain|Kinase-like|Vta1 like|Up-regulated During Septation|FYVE-type zinc finger	PF00069.20|PF07714.12|PF02185.11|PF00130.17|PF00433.19|PF14531.1|PF04652.11|PF15456.1|PF02318.11	Pkinase|Pkinase_Tyr|HR1|C1_1|Pkinase_C|Kinase-like|DUF605|Uds1|FYVE_2	Protein kinase domain|Protein tyrosine kinase|Hr1 repeat|Phorbol esters/diacylglycerol binding domain (C1 domain)|Protein kinase C terminal domain|Kinase-like|Vta1 like|Up-regulated During Septation|FYVE-type zinc finger	PF00069.20|PF07714.12|PF00130.17|PF00433.19|PF14531.1|PF02318.11	Pkinase|Pkinase_Tyr|C1_1|Pkinase_C|Kinase-like|FYVE_2	Protein kinase domain|Protein tyrosine kinase|Phorbol esters/diacylglycerol binding domain (C1 domain)|Protein kinase C terminal domain|Kinase-like|FYVE-type zinc finger	False	False	False	False			0.35756108254404895	-0.3786245889602182	-0.7310885654021839	-1.01677524613297
	conserved protein of unknown function	ucsf_hc.01_1.G217B.07599	ucsf_hc.01_1.G186AR.05462	ucsf_hc.01_1.H88.05036	ucsf_hc.01_1.H143.03332	HISTO_LF.Contig359-snap.207.final_new	HCBG_01730	HCEG_03774	HCDG_06869													False	False	False	False			0.1221703678089181	-0.8904797315063284	-0.6404194449789702	-0.2102269451710379
	beta-tubulin cofactor d	ucsf_hc.01_1.G217B.07600	ucsf_hc.01_1.G186AR.05463	ucsf_hc.01_1.H88.05037	ucsf_hc.01_1.H143.03333	HISTO_LF.Contig359.eannot.2019.final_new	HCBG_01731	HCEG_03775	HCDG_06870	PF12612.3|PF02985.17|PF13646.1|PF05004.8|PF13513.1	TFCD_C|HEAT|HEAT_2|IFRD|HEAT_EZ	Tubulin folding cofactor D C terminal|HEAT repeat|HEAT repeats|Interferon-related developmental regulator (IFRD)|HEAT-like repeat	PF12612.3|PF02985.17|PF13646.1|PF05004.8|PF13513.1	TFCD_C|HEAT|HEAT_2|IFRD|HEAT_EZ	Tubulin folding cofactor D C terminal|HEAT repeat|HEAT repeats|Interferon-related developmental regulator (IFRD)|HEAT-like repeat	PF12612.3|PF02985.17|PF13646.1|PF12755.2	TFCD_C|HEAT|HEAT_2|Vac14_Fab1_bd	Tubulin folding cofactor D C terminal|HEAT repeat|HEAT repeats|Vacuolar 14 Fab1-binding region	PF12612.3|PF02985.17|PF13646.1|PF12755.2	TFCD_C|HEAT|HEAT_2|Vac14_Fab1_bd	Tubulin folding cofactor D C terminal|HEAT repeat|HEAT repeats|Vacuolar 14 Fab1-binding region	False	False	False	False			-0.3439765910916526	-0.8878455242719943	-0.19685792763491117	0.1904935920427533
	U2 small nuclear ribonucleoprotein B	ucsf_hc.01_1.G217B.07601	ucsf_hc.01_1.G186AR.05464	ucsf_hc.01_1.H88.05038	ucsf_hc.01_1.H143.03334	HISTO_LF.Contig359.eannot.2049.final_new	HCBG_01732	HCEG_03776	HCDG_06871	PF00076.17|PF13893.1|PF14259.1|PF11608.3	RRM_1|RRM_5|RRM_6|Limkain-b1	RNA recognition motif. (a.k.a. RRM, RBD, or RNP domain)|RNA recognition motif. (a.k.a. RRM, RBD, or RNP domain)|RNA recognition motif (a.k.a. RRM, RBD, or RNP domain)|Limkain b1	PF00076.17|PF13893.1|PF14259.1|PF11608.3	RRM_1|RRM_5|RRM_6|Limkain-b1	RNA recognition motif. (a.k.a. RRM, RBD, or RNP domain)|RNA recognition motif. (a.k.a. RRM, RBD, or RNP domain)|RNA recognition motif (a.k.a. RRM, RBD, or RNP domain)|Limkain b1	PF00076.17|PF13893.1|PF14259.1|PF11608.3	RRM_1|RRM_5|RRM_6|Limkain-b1	RNA recognition motif. (a.k.a. RRM, RBD, or RNP domain)|RNA recognition motif. (a.k.a. RRM, RBD, or RNP domain)|RNA recognition motif (a.k.a. RRM, RBD, or RNP domain)|Limkain b1	PF00076.17|PF13893.1|PF14259.1|PF11608.3	RRM_1|RRM_5|RRM_6|Limkain-b1	RNA recognition motif. (a.k.a. RRM, RBD, or RNP domain)|RNA recognition motif. (a.k.a. RRM, RBD, or RNP domain)|RNA recognition motif (a.k.a. RRM, RBD, or RNP domain)|Limkain b1	False	False	False	False			0.6971373796085927	0.09536930212477346	0.7557433385670627	0.4289986697689212
	vacuolar ATP synthase subunit D	ucsf_hc.01_1.G217B.07602	ucsf_hc.01_1.G186AR.05465	ucsf_hc.01_1.H88.05039	ucsf_hc.01_1.H143.03335	HISTO_LF.Contig359.fgenesh_plus.27.final_new	HCBG_01733	HCEG_03777	HCDG_06872	PF01813.12|PF05062.7|PF04521.8	ATP-synt_D|RICH|Viral_P18	ATP synthase subunit D|RICH domain|ssRNA positive strand viral 18kD cysteine rich protein	PF01813.12|PF05062.7|PF02996.12|PF13874.1|PF04521.8|PF15233.1	ATP-synt_D|RICH|Prefoldin|Nup54|Viral_P18|SYCE1	ATP synthase subunit D|RICH domain|Prefoldin subunit|Nucleoporin complex subunit 54|ssRNA positive strand viral 18kD cysteine rich protein|Synaptonemal complex central element protein 1	PF01813.12|PF05062.7|PF04521.8|PF15233.1	ATP-synt_D|RICH|Viral_P18|SYCE1	ATP synthase subunit D|RICH domain|ssRNA positive strand viral 18kD cysteine rich protein|Synaptonemal complex central element protein 1	PF01813.12|PF05062.7|PF04521.8|PF15233.1	ATP-synt_D|RICH|Viral_P18|SYCE1	ATP synthase subunit D|RICH domain|ssRNA positive strand viral 18kD cysteine rich protein|Synaptonemal complex central element protein 1	False	False	False	False			-0.025660880480410597	0.5356281048761331	0.2961634534184481	0.991618335494314
SYF1	pre-mRNA-splicing factor syf1	ucsf_hc.01_1.G217B.07604	ucsf_hc.01_1.G186AR.05466	ucsf_hc.01_1.H88.05040	ucsf_hc.01_1.H143.03336	HISTO_LF.Contig359.Fgenesh_histo.175.final_new	HCBG_01734	HCEG_03778	HCDG_06873	PF13428.1|PF13424.1|PF14559.1|PF05843.9|PF13414.1|PF07719.12|PF08311.7|PF13181.1|PF02184.11|PF13176.1|PF13431.1|PF08424.5|PF07721.9|PF01535.15|PF13174.1	TPR_14|TPR_12|TPR_19|Suf|TPR_11|TPR_2|Mad3_BUB1_I|TPR_8|HAT|TPR_7|TPR_17|NRDE-2|TPR_4|PPR|TPR_6	Tetratricopeptide repeat|Tetratricopeptide repeat|Tetratricopeptide repeat|Suppressor of forked protein (Suf)|TPR repeat|Tetratricopeptide repeat|Mad3/BUB1 homology region 1|Tetratricopeptide repeat|HAT (Half-A-TPR) repeat|Tetratricopeptide repeat|Tetratricopeptide repeat|NRDE-2, necessary for RNA interference|Tetratricopeptide repeat|PPR repeat|Tetratricopeptide repeat	PF13428.1|PF13424.1|PF14559.1|PF05843.9|PF13414.1|PF07719.12|PF08311.7|PF13181.1|PF02184.11|PF13176.1|PF13431.1|PF08424.5|PF07721.9|PF01535.15|PF13174.1	TPR_14|TPR_12|TPR_19|Suf|TPR_11|TPR_2|Mad3_BUB1_I|TPR_8|HAT|TPR_7|TPR_17|NRDE-2|TPR_4|PPR|TPR_6	Tetratricopeptide repeat|Tetratricopeptide repeat|Tetratricopeptide repeat|Suppressor of forked protein (Suf)|TPR repeat|Tetratricopeptide repeat|Mad3/BUB1 homology region 1|Tetratricopeptide repeat|HAT (Half-A-TPR) repeat|Tetratricopeptide repeat|Tetratricopeptide repeat|NRDE-2, necessary for RNA interference|Tetratricopeptide repeat|PPR repeat|Tetratricopeptide repeat	PF13428.1|PF13424.1|PF14559.1|PF05843.9|PF13414.1|PF07719.12|PF08311.7|PF13181.1|PF02184.11|PF13176.1|PF13431.1|PF08424.5|PF07721.9|PF01535.15|PF13174.1	TPR_14|TPR_12|TPR_19|Suf|TPR_11|TPR_2|Mad3_BUB1_I|TPR_8|HAT|TPR_7|TPR_17|NRDE-2|TPR_4|PPR|TPR_6	Tetratricopeptide repeat|Tetratricopeptide repeat|Tetratricopeptide repeat|Suppressor of forked protein (Suf)|TPR repeat|Tetratricopeptide repeat|Mad3/BUB1 homology region 1|Tetratricopeptide repeat|HAT (Half-A-TPR) repeat|Tetratricopeptide repeat|Tetratricopeptide repeat|NRDE-2, necessary for RNA interference|Tetratricopeptide repeat|PPR repeat|Tetratricopeptide repeat	PF13428.1|PF13424.1|PF14559.1|PF05843.9|PF13414.1|PF07719.12|PF08311.7|PF13181.1|PF02184.11|PF13176.1|PF13431.1|PF08424.5|PF07721.9|PF01535.15|PF13174.1	TPR_14|TPR_12|TPR_19|Suf|TPR_11|TPR_2|Mad3_BUB1_I|TPR_8|HAT|TPR_7|TPR_17|NRDE-2|TPR_4|PPR|TPR_6	Tetratricopeptide repeat|Tetratricopeptide repeat|Tetratricopeptide repeat|Suppressor of forked protein (Suf)|TPR repeat|Tetratricopeptide repeat|Mad3/BUB1 homology region 1|Tetratricopeptide repeat|HAT (Half-A-TPR) repeat|Tetratricopeptide repeat|Tetratricopeptide repeat|NRDE-2, necessary for RNA interference|Tetratricopeptide repeat|PPR repeat|Tetratricopeptide repeat	False	False	False	False			-0.061400913624565234	-0.1473216215574471	-0.2563309946170307	-0.561629023558532
	conserved protein of unknown function, conidia-enriched transcript	ucsf_hc.01_1.G217B.07605	ucsf_hc.01_1.G186AR.05467	ucsf_hc.01_1.H88.05041	ucsf_hc.01_1.H143.03337	HISTO_LF.Contig359.eannot.1958.final_new	HCBG_01735	HCEG_03779	HCDG_06874													False	False	False	False			-0.4181564192537448	1.0930072567726303	-0.9638780623510286	-4.910931247771071
GEA2	guanine nucleotide exchange factor (Gea2)	ucsf_hc.01_1.G217B.07606	ucsf_hc.01_1.G186AR.05468	ucsf_hc.01_1.H88.05042	ucsf_hc.01_1.H143.03339	HISTO_LF.Contig359.eannot.1972.final_new	HCBG_01736	HCEG_03780	HCDG_06876	PF01369.15|PF12783.2	Sec7|Sec7_N	Sec7 domain|Guanine nucleotide exchange factor in Golgi transport N-terminal	PF01369.15|PF12783.2	Sec7|Sec7_N	Sec7 domain|Guanine nucleotide exchange factor in Golgi transport N-terminal	PF01369.15|PF12783.2	Sec7|Sec7_N	Sec7 domain|Guanine nucleotide exchange factor in Golgi transport N-terminal				False	False	False	False			0.4855278907425813	0.32249682353420317	0.29955798333732764	-0.3602230571811842
	rho guanyl nucleotide exchange factor	ucsf_hc.01_1.G217B.07607	ucsf_hc.01_1.G186AR.05469	ucsf_hc.01_1.H88.05043	ucsf_hc.01_1.H143.03340	HISTO_LF.Contig359.Fgenesh_Aspergillus.70.final_new	HCBG_01737	HCEG_03782	HCDG_06877	PF00621.15|PF12015.3|PF00620.22	RhoGEF|DUF3507|RhoGAP	RhoGEF domain|Domain of unknown function (DUF3507)|RhoGAP domain	PF00621.15|PF12015.3|PF00620.22|PF01576.14	RhoGEF|DUF3507|RhoGAP|Myosin_tail_1	RhoGEF domain|Domain of unknown function (DUF3507)|RhoGAP domain|Myosin tail	PF00621.15|PF12015.3|PF01576.14|PF00620.22	RhoGEF|DUF3507|Myosin_tail_1|RhoGAP	RhoGEF domain|Domain of unknown function (DUF3507)|Myosin tail|RhoGAP domain	PF00621.15|PF12015.3|PF00620.22	RhoGEF|DUF3507|RhoGAP	RhoGEF domain|Domain of unknown function (DUF3507)|RhoGAP domain	False	False	False	False			0.04814077034561004	0.6935962231740818	0.6227324200104181	-0.10724015039868862
	PP-loop family protein	ucsf_hc.01_1.G217B.07610	ucsf_hc.01_1.G186AR.05472	ucsf_hc.01_1.H88.05045	ucsf_hc.01_1.H143.03341	HISTO_LF.Contig359.Fgenesh_histo.185.final_new	HCBG_01740	HCEG_03784	HCDG_06879	PF01171.15	ATP_bind_3	PP-loop family	PF01171.15	ATP_bind_3	PP-loop family	PF01171.15	ATP_bind_3	PP-loop family	PF01171.15	ATP_bind_3	PP-loop family	False	False	False	False			-0.5039528678429983	0.009701459597518225	-0.16743889766918318	-0.618813904639983
	mitochondrial S-adenosylmethionine transporter	ucsf_hc.01_1.G217B.07611	ucsf_hc.01_1.G186AR.05473	ucsf_hc.01_1.H88.05046	ucsf_hc.01_1.H143.03342	HISTO_LF.Contig359-snap.217.final_new	HCBG_01741	HCEG_03785	HCDG_06880	PF00153.22	Mito_carr	Mitochondrial carrier protein	PF00153.22	Mito_carr	Mitochondrial carrier protein	PF00153.22	Mito_carr	Mitochondrial carrier protein	PF00153.22	Mito_carr	Mitochondrial carrier protein	False	False	False	False			-1.2515117955628772	-0.9489044423002224	-0.08971421804691682	-1.262438025766655
	DUF985 domain-containing protein, cupin superfamily	ucsf_hc.01_1.G217B.07612	ucsf_hc.01_1.G186AR.05474	ucsf_hc.01_1.H88.05047	ucsf_hc.01_1.H143.03343	HISTO_LF.Contig359.eannot.1976.final_new	HCBG_01742	HCEG_03786	HCDG_06881	PF06172.6	Cupin_5	Cupin superfamily (DUF985)	PF06172.6	Cupin_5	Cupin superfamily (DUF985)	PF06172.6	Cupin_5	Cupin superfamily (DUF985)	PF06172.6	Cupin_5	Cupin superfamily (DUF985)	False	False	False	False			-2.457925749392445	-1.1796209401114672	-2.021635300528758	-3.214685893247439
	WD40 repeat-containing protein	ucsf_hc.01_1.G217B.07613	ucsf_hc.01_1.G186AR.05475	ucsf_hc.01_1.H88.05048	ucsf_hc.01_1.H143.03345	HISTO_LF.Contig359.Fgenesh_Aspergillus.77.final_new	HCBG_01743	HCEG_03787	HCDG_06882	PF11816.3|PF00400.27|PF08745.6	DUF3337|WD40|UPF0278	Domain of unknown function (DUF3337)|WD domain, G-beta repeat|UPF0278 family	PF11816.3|PF00400.27|PF08745.6	DUF3337|WD40|UPF0278	Domain of unknown function (DUF3337)|WD domain, G-beta repeat|UPF0278 family	PF11816.3|PF00400.27	DUF3337|WD40	Domain of unknown function (DUF3337)|WD domain, G-beta repeat	PF11816.3|PF00400.27	DUF3337|WD40	Domain of unknown function (DUF3337)|WD domain, G-beta repeat	False	False	False	False			0.10418015288044558	-0.47011136717930846	-0.25900230072183383	-0.6135621903435489
	nitrogen permease reactivator protein	ucsf_hc.01_1.G217B.07616	ucsf_hc.01_1.G186AR.05479	ucsf_hc.01_1.H88.05050	ucsf_hc.01_1.H143.03347	HISTO_LF.Contig359-snap.221.final_new	HCBG_01745	HCEG_03789	HCDG_06884	PF00069.20|PF07714.12|PF04684.8|PF01636.18|PF14531.1	Pkinase|Pkinase_Tyr|BAF1_ABF1|APH|Kinase-like	Protein kinase domain|Protein tyrosine kinase|BAF1 / ABF1 chromatin reorganising factor|Phosphotransferase enzyme family|Kinase-like	PF00069.20|PF07714.12|PF01636.18|PF04684.8|PF14531.1	Pkinase|Pkinase_Tyr|APH|BAF1_ABF1|Kinase-like	Protein kinase domain|Protein tyrosine kinase|Phosphotransferase enzyme family|BAF1 / ABF1 chromatin reorganising factor|Kinase-like	PF00069.20|PF07714.12|PF01636.18|PF04684.8|PF14531.1	Pkinase|Pkinase_Tyr|APH|BAF1_ABF1|Kinase-like	Protein kinase domain|Protein tyrosine kinase|Phosphotransferase enzyme family|BAF1 / ABF1 chromatin reorganising factor|Kinase-like	PF00069.20|PF07714.12|PF04684.8|PF01636.18|PF14531.1	Pkinase|Pkinase_Tyr|BAF1_ABF1|APH|Kinase-like	Protein kinase domain|Protein tyrosine kinase|BAF1 / ABF1 chromatin reorganising factor|Phosphotransferase enzyme family|Kinase-like	False	False	False	False			0.0036421488192464047	-1.7819518552468954	-0.5741934511801103	-1.105795148715241
MRPL19	mitochondrial 60S ribosomal protein L19	ucsf_hc.01_1.G217B.07617	ucsf_hc.01_1.G186AR.05480	ucsf_hc.01_1.H88.05051	ucsf_hc.01_1.H143.03348	HISTO_LF.Contig359.eannot.1984.final_new	HCBG_01746	HCEG_03790	HCDG_06885	PF03946.9|PF00298.14	Ribosomal_L11_N|Ribosomal_L11	Ribosomal protein L11, N-terminal domain|Ribosomal protein L11, RNA binding domain	PF03946.9|PF00298.14	Ribosomal_L11_N|Ribosomal_L11	Ribosomal protein L11, N-terminal domain|Ribosomal protein L11, RNA binding domain	PF03946.9|PF00298.14	Ribosomal_L11_N|Ribosomal_L11	Ribosomal protein L11, N-terminal domain|Ribosomal protein L11, RNA binding domain	PF00298.14|PF03946.9	Ribosomal_L11|Ribosomal_L11_N	Ribosomal protein L11, RNA binding domain|Ribosomal protein L11, N-terminal domain	False	False	False	False			0.23469740314622056	0.15579592613937576	0.20918166617338052	0.2656998027792339
SVF1	Svf1 family protein, survival factor 1	ucsf_hc.01_1.G217B.07618	ucsf_hc.01_1.G186AR.05481	ucsf_hc.01_1.H88.05052	ucsf_hc.01_1.H143.03349	HISTO_LF.Contig359.Fgenesh_histo.203.final_new	HCBG_01747	HCEG_03791	HCDG_06886	PF08622.5|PF07143.6	Svf1|CrtC	Svf1-like|Hydroxyneurosporene synthase (CrtC)	PF08622.5|PF07143.6	Svf1|CrtC	Svf1-like|Hydroxyneurosporene synthase (CrtC)	PF08622.5|PF07143.6	Svf1|CrtC	Svf1-like|Hydroxyneurosporene synthase (CrtC)	PF08622.5|PF07143.6	Svf1|CrtC	Svf1-like|Hydroxyneurosporene synthase (CrtC)	False	False	False	False			0.023565643437294614	-0.7390463871792905	-0.5040831580543257	-0.2773465386396716
	acetyltransferase	ucsf_hc.01_1.G217B.07622	ucsf_hc.01_1.G186AR.05490	ucsf_hc.01_1.H88.05056	ucsf_hc.01_1.H143.03356	HISTO_LF.Contig359.Fgenesh_histo.208.final_new	HCBG_01749	HCEG_03795	HCDG_06888	PF00583.19|PF13673.1|PF13880.1|PF00324.16|PF13508.1|PF13527.1|PF15539.1	Acetyltransf_1|Acetyltransf_10|Acetyltransf_13|AA_permease|Acetyltransf_7|Acetyltransf_9|CAF1-p150_C2	Acetyltransferase (GNAT) family|Acetyltransferase (GNAT) domain|ESCO1/2 acetyl-transferase|Amino acid permease|Acetyltransferase (GNAT) domain|Acetyltransferase (GNAT) domain|CAF1 complex subunit p150, region binding to CAF1-p60 at C-term	PF00583.19|PF13673.1|PF13508.1|PF13880.1|PF00324.16|PF13527.1|PF11124.3	Acetyltransf_1|Acetyltransf_10|Acetyltransf_7|Acetyltransf_13|AA_permease|Acetyltransf_9|Pho86	Acetyltransferase (GNAT) family|Acetyltransferase (GNAT) domain|Acetyltransferase (GNAT) domain|ESCO1/2 acetyl-transferase|Amino acid permease|Acetyltransferase (GNAT) domain|Inorganic phosphate transporter Pho86	PF00583.19|PF13673.1|PF13508.1|PF13880.1|PF15539.1	Acetyltransf_1|Acetyltransf_10|Acetyltransf_7|Acetyltransf_13|CAF1-p150_C2	Acetyltransferase (GNAT) family|Acetyltransferase (GNAT) domain|Acetyltransferase (GNAT) domain|ESCO1/2 acetyl-transferase|CAF1 complex subunit p150, region binding to CAF1-p60 at C-term				False	False	False	False			0.2925201816360552	-1.8803203943294742	-1.2451476199242695	-3.47113800903548
DYN1	cytoplasmic dynein heavy chain, Hc G217B HMM yeast-phase induced	ucsf_hc.01_1.G217B.07623	ucsf_hc.01_1.G186AR.05491	ucsf_hc.01_1.H88.05057	ucsf_hc.01_1.H143.03357	HISTO_LF.Contig359.Fgenesh_Aspergillus.93.final_new	HCBG_01750	HCEG_03796	HCDG_06889	PF08393.8|PF03028.10|PF12774.2|PF12781.2|PF12780.2|PF12777.2|PF07728.9|PF12775.2|PF13401.1|PF00004.24|PF13671.1|PF13207.1|PF13238.1|PF13173.1|PF13191.1|PF00437.15|PF13555.1|PF06414.7|PF13245.1|PF01695.12|PF01078.16|PF00005.22|PF01580.13|PF03193.11|PF00910.17|PF00769.14|PF03475.9|PF09454.5|PF13481.1|PF10662.4|PF03205.9|PF10146.4|PF12846.2|PF07889.7	DHC_N2|Dynein_heavy|AAA_6|AAA_9|AAA_8|MT|AAA_5|AAA_7|AAA_22|AAA|AAA_33|AAA_17|AAA_18|AAA_14|AAA_16|T2SE|AAA_29|Zeta_toxin|AAA_19|IstB_IS21|Mg_chelatase|ABC_tran|FtsK_SpoIIIE|DUF258|RNA_helicase|ERM|3-alpha|Vps23_core|AAA_25|PduV-EutP|MobB|zf-C4H2|AAA_10|DUF1664	Dynein heavy chain, N-terminal region 2|Dynein heavy chain and region D6 of dynein motor|Hydrolytic ATP binding site of dynein motor region D1|ATP-binding dynein motor region D5|P-loop containing dynein motor region D4|Microtubule-binding stalk of dynein motor|AAA domain (dynein-related subfamily)|P-loop containing dynein motor region D3|AAA domain|ATPase family associated with various cellular a…	PF03028.10|PF12781.2|PF12780.2|PF12777.2|PF12775.2|PF07728.9|PF00004.24|PF13401.1|PF00437.15|PF13671.1|PF13173.1|PF13207.1|PF13238.1|PF13191.1|PF13245.1|PF01078.16|PF13481.1|PF01695.12|PF00769.14|PF13555.1|PF03475.9|PF01580.13|PF00005.22|PF10662.4|PF03193.11|PF10146.4|PF06013.7|PF13086.1|PF12870.2	Dynein_heavy|AAA_9|AAA_8|MT|AAA_7|AAA_5|AAA|AAA_22|T2SE|AAA_33|AAA_14|AAA_17|AAA_18|AAA_16|AAA_19|Mg_chelatase|AAA_25|IstB_IS21|ERM|AAA_29|3-alpha|FtsK_SpoIIIE|ABC_tran|PduV-EutP|DUF258|zf-C4H2|WXG100|AAA_11|Lumazine_bd	Dynein heavy chain and region D6 of dynein motor|ATP-binding dynein motor region D5|P-loop containing dynein motor region D4|Microtubule-binding stalk of dynein motor|P-loop containing dynein motor region D3|AAA domain (dynein-related subfamily)|ATPase family associated with various cellular activities (AAA)|AAA domain|Type II/IV secretion system protein|AAA domain|AAA domain|AAA domain|AAA domai…	PF08393.8|PF12774.2|PF12780.2|PF12777.2|PF07728.9|PF12775.2|PF13401.1|PF00004.24|PF13671.1|PF13207.1|PF13238.1|PF13191.1|PF12781.2|PF13173.1|PF00437.15|PF13555.1|PF13245.1|PF06414.7|PF00005.22|PF01695.12|PF01078.16|PF01580.13|PF03193.11|PF00910.17|PF09454.5|PF10662.4|PF03205.9|PF10146.4|PF13481.1|PF00769.14|PF05729.7|PF13479.1|PF13086.1|PF10186.4|PF12846.2	DHC_N2|AAA_6|AAA_8|MT|AAA_5|AAA_7|AAA_22|AAA|AAA_33|AAA_17|AAA_18|AAA_16|AAA_9|AAA_14|T2SE|AAA_29|AAA_19|Zeta_toxin|ABC_tran|IstB_IS21|Mg_chelatase|FtsK_SpoIIIE|DUF258|RNA_helicase|Vps23_core|PduV-EutP|MobB|zf-C4H2|AAA_25|ERM|NACHT|AAA_24|AAA_11|Atg14|AAA_10	Dynein heavy chain, N-terminal region 2|Hydrolytic ATP binding site of dynein motor region D1|P-loop containing dynein motor region D4|Microtubule-binding stalk of dynein motor|AAA domain (dynein-related subfamily)|P-loop containing dynein motor region D3|AAA domain|ATPase family associated with various cellular activities (AAA)|AAA domain|AAA domain|AAA domain|AAA ATPase domain|ATP-binding dynei…	PF12774.2|PF03028.10|PF12781.2|PF12780.2|PF12777.2|PF07728.9|PF12775.2|PF13401.1|PF00004.24|PF13671.1|PF13207.1|PF13238.1|PF13191.1|PF13173.1|PF00437.15|PF13555.1|PF13245.1|PF06414.7|PF00005.22|PF01078.16|PF01695.12|PF03193.11|PF01580.13|PF00910.17|PF00769.14|PF03475.9|PF13481.1|PF10662.4|PF03205.9|PF05729.7|PF10146.4|PF12870.2|PF13479.1|PF10186.4|PF12846.2|PF07889.7	AAA_6|Dynein_heavy|AAA_9|AAA_8|MT|AAA_5|AAA_7|AAA_22|AAA|AAA_33|AAA_17|AAA_18|AAA_16|AAA_14|T2SE|AAA_29|AAA_19|Zeta_toxin|ABC_tran|Mg_chelatase|IstB_IS21|DUF258|FtsK_SpoIIIE|RNA_helicase|ERM|3-alpha|AAA_25|PduV-EutP|MobB|NACHT|zf-C4H2|Lumazine_bd|AAA_24|Atg14|AAA_10|DUF1664	Hydrolytic ATP binding site of dynein motor region D1|Dynein heavy chain and region D6 of dynein motor|ATP-binding dynein motor region D5|P-loop containing dynein motor region D4|Microtubule-binding stalk of dynein motor|AAA domain (dynein-related subfamily)|P-loop containing dynein motor region D3|AAA domain|ATPase family associated with various cellular activities (AAA)|AAA domain|AAA domain|AA…	False	False	False	False			-0.4165935532734999	-1.2099645875032685	-0.32463353996260036	-0.6688602588707122
	RNAi, Dicer, RNA helicase/RNAse III	ucsf_hc.01_1.G217B.07625	ucsf_hc.01_1.G186AR.05497	ucsf_hc.01_1.H88.05060	ucsf_hc.01_1.H143.03358	HISTO_LF.Contig359.Fgenesh_histo.212.final_new	HCBG_01751	HCEG_03797	HCDG_06890	PF00636.21|PF03368.9|PF14622.1|PF00271.26|PF04851.10|PF00270.24	Ribonuclease_3|Dicer_dimer|Ribonucleas_3_3|Helicase_C|ResIII|DEAD	Ribonuclease III domain|Dicer dimerisation domain|Ribonuclease-III-like|Helicase conserved C-terminal domain|Type III restriction enzyme, res subunit|DEAD/DEAH box helicase	PF00636.21|PF14622.1|PF03368.9|PF00271.26|PF04851.10|PF00270.24|PF00035.20	Ribonuclease_3|Ribonucleas_3_3|Dicer_dimer|Helicase_C|ResIII|DEAD|dsrm	Ribonuclease III domain|Ribonuclease-III-like|Dicer dimerisation domain|Helicase conserved C-terminal domain|Type III restriction enzyme, res subunit|DEAD/DEAH box helicase|Double-stranded RNA binding motif	PF00636.21|PF14622.1|PF03368.9|PF00271.26|PF00035.20	Ribonuclease_3|Ribonucleas_3_3|Dicer_dimer|Helicase_C|dsrm	Ribonuclease III domain|Ribonuclease-III-like|Dicer dimerisation domain|Helicase conserved C-terminal domain|Double-stranded RNA binding motif	PF00636.21|PF14622.1|PF00035.20	Ribonuclease_3|Ribonucleas_3_3|dsrm	Ribonuclease III domain|Ribonuclease-III-like|Double-stranded RNA binding motif	False	False	False	False			-0.4557393815307713	-0.6161918504364461	1.4278739861272025	1.6933750313793308
	TOR signaling pathway regulator TapA, type 2A phosphatase-associated protein	ucsf_hc.01_1.G217B.07626	ucsf_hc.01_1.G186AR.05498	ucsf_hc.01_1.H88.05062	ucsf_hc.01_1.H143.03363	HISTO_LF.Contig359-snap.228.final_new	HCBG_01752	HCEG_03798	HCDG_06892	PF04177.7|PF14780.1	TAP42|DUF4477	TAP42-like family|Domain of unknown function (DUF4477)	PF04177.7|PF14780.1	TAP42|DUF4477	TAP42-like family|Domain of unknown function (DUF4477)	PF04177.7|PF14780.1	TAP42|DUF4477	TAP42-like family|Domain of unknown function (DUF4477)	PF04177.7|PF14780.1	TAP42|DUF4477	TAP42-like family|Domain of unknown function (DUF4477)	False	False	False	False			0.31430008207598004	-0.4804402266884855	-0.20624510962547005	0.547209716785757
	hydroxymethylbilane synthase	ucsf_hc.01_1.G217B.07629	ucsf_hc.01_1.G186AR.05500	ucsf_hc.01_1.H88.05063	ucsf_hc.01_1.H143.03364	HISTO_LF.Contig359-snap.230.final_new	HCBG_01754	HCEG_03800	HCDG_06894	PF01379.15|PF03900.10	Porphobil_deam|Porphobil_deamC	Porphobilinogen deaminase, dipyromethane cofactor binding domain|Porphobilinogen deaminase, C-terminal domain	PF01379.15|PF03900.10	Porphobil_deam|Porphobil_deamC	Porphobilinogen deaminase, dipyromethane cofactor binding domain|Porphobilinogen deaminase, C-terminal domain	PF01379.15|PF03900.10	Porphobil_deam|Porphobil_deamC	Porphobilinogen deaminase, dipyromethane cofactor binding domain|Porphobilinogen deaminase, C-terminal domain	PF01379.15|PF03900.10	Porphobil_deam|Porphobil_deamC	Porphobilinogen deaminase, dipyromethane cofactor binding domain|Porphobilinogen deaminase, C-terminal domain	False	False	False	False			-1.0833312328481433	-0.357127775921799	-1.0532668400956098	-1.1071081113142807
	lon protease Lon1 2, ATP-dependent protease La	ucsf_hc.01_1.G217B.07628	ucsf_hc.01_1.G186AR.05501	ucsf_hc.01_1.H88.05064	ucsf_hc.01_1.H143.03365	HISTO_LF.Contig359.eannot.2085.final_new	HCBG_01755	HCEG_03801	HCDG_06895	PF05362.8|PF00004.24|PF02190.11|PF13541.1|PF07728.9|PF13191.1|PF06068.8|PF13207.1|PF13245.1|PF01695.12|PF07726.6|PF05496.7|PF07724.9|PF13671.1|PF13401.1|PF01768.11|PF06414.7|PF13173.1|PF13479.1|PF13604.1|PF13481.1|PF01078.16|PF00910.17|PF02562.11|PF05729.7|PF00931.17|PF13238.1|PF13476.1|PF02367.12|PF13086.1|PF03205.9|PF08298.6|PF03266.10|PF13521.1	Lon_C|AAA|LON|ChlI|AAA_5|AAA_16|TIP49|AAA_17|AAA_19|IstB_IS21|AAA_3|RuvB_N|AAA_2|AAA_33|AAA_22|Birna_VP4|Zeta_toxin|AAA_14|AAA_24|AAA_30|AAA_25|Mg_chelatase|RNA_helicase|PhoH|NACHT|NB-ARC|AAA_18|AAA_23|UPF0079|AAA_11|MobB|AAA_PrkA|NTPase_1|AAA_28	Lon protease (S16) C-terminal proteolytic domain|ATPase family associated with various cellular activities (AAA)|ATP-dependent protease La (LON) domain|Subunit ChlI of Mg-chelatase|AAA domain (dynein-related subfamily)|AAA ATPase domain|TIP49 C-terminus|AAA domain|Part of AAA domain|IstB-like ATP binding protein|ATPase family associated with various cellular activities (AAA)|Holliday junction DNA…	PF05362.8|PF00004.24|PF02190.11|PF07728.9|PF13541.1|PF13191.1|PF06068.8|PF13207.1|PF13245.1|PF01695.12|PF07726.6|PF05496.7|PF01768.11|PF07724.9|PF13671.1|PF13401.1|PF06414.7|PF13479.1|PF13173.1|PF13604.1|PF13481.1|PF01078.16|PF02562.11|PF00910.17|PF05729.7|PF13238.1|PF00931.17|PF13476.1|PF02367.12|PF13086.1|PF03205.9|PF08298.6|PF03266.10|PF13521.1	Lon_C|AAA|LON|AAA_5|ChlI|AAA_16|TIP49|AAA_17|AAA_19|IstB_IS21|AAA_3|RuvB_N|Birna_VP4|AAA_2|AAA_33|AAA_22|Zeta_toxin|AAA_24|AAA_14|AAA_30|AAA_25|Mg_chelatase|PhoH|RNA_helicase|NACHT|AAA_18|NB-ARC|AAA_23|UPF0079|AAA_11|MobB|AAA_PrkA|NTPase_1|AAA_28	Lon protease (S16) C-terminal proteolytic domain|ATPase family associated with various cellular activities (AAA)|ATP-dependent protease La (LON) domain|AAA domain (dynein-related subfamily)|Subunit ChlI of Mg-chelatase|AAA ATPase domain|TIP49 C-terminus|AAA domain|Part of AAA domain|IstB-like ATP binding protein|ATPase family associated with various cellular activities (AAA)|Holliday junction DNA…	PF05362.8|PF00004.24|PF02190.11|PF13541.1|PF07728.9|PF13191.1|PF06068.8|PF13207.1|PF13245.1|PF01695.12|PF07726.6|PF05496.7|PF07724.9|PF13671.1|PF01768.11|PF13401.1|PF06414.7|PF13479.1|PF13173.1|PF13604.1|PF13481.1|PF01078.16|PF00910.17|PF02562.11|PF05729.7|PF00931.17|PF13238.1|PF13476.1|PF02367.12|PF03205.9|PF08298.6|PF13086.1|PF13521.1|PF03266.10	Lon_C|AAA|LON|ChlI|AAA_5|AAA_16|TIP49|AAA_17|AAA_19|IstB_IS21|AAA_3|RuvB_N|AAA_2|AAA_33|Birna_VP4|AAA_22|Zeta_toxin|AAA_24|AAA_14|AAA_30|AAA_25|Mg_chelatase|RNA_helicase|PhoH|NACHT|NB-ARC|AAA_18|AAA_23|UPF0079|MobB|AAA_PrkA|AAA_11|AAA_28|NTPase_1	Lon protease (S16) C-terminal proteolytic domain|ATPase family associated with various cellular activities (AAA)|ATP-dependent protease La (LON) domain|Subunit ChlI of Mg-chelatase|AAA domain (dynein-related subfamily)|AAA ATPase domain|TIP49 C-terminus|AAA domain|Part of AAA domain|IstB-like ATP binding protein|ATPase family associated with various cellular activities (AAA)|Holliday junction DNA…	PF05362.8|PF00004.24|PF02190.11|PF13541.1|PF07728.9|PF13191.1|PF06068.8|PF13207.1|PF13245.1|PF01695.12|PF07726.6|PF05496.7|PF07724.9|PF13401.1|PF01768.11|PF13671.1|PF06414.7|PF13479.1|PF13173.1|PF13604.1|PF13481.1|PF01078.16|PF00910.17|PF02562.11|PF05729.7|PF00931.17|PF13238.1|PF02367.12|PF13476.1|PF13086.1|PF03205.9|PF13521.1	Lon_C|AAA|LON|ChlI|AAA_5|AAA_16|TIP49|AAA_17|AAA_19|IstB_IS21|AAA_3|RuvB_N|AAA_2|AAA_22|Birna_VP4|AAA_33|Zeta_toxin|AAA_24|AAA_14|AAA_30|AAA_25|Mg_chelatase|RNA_helicase|PhoH|NACHT|NB-ARC|AAA_18|UPF0079|AAA_23|AAA_11|MobB|AAA_28	Lon protease (S16) C-terminal proteolytic domain|ATPase family associated with various cellular activities (AAA)|ATP-dependent protease La (LON) domain|Subunit ChlI of Mg-chelatase|AAA domain (dynein-related subfamily)|AAA ATPase domain|TIP49 C-terminus|AAA domain|Part of AAA domain|IstB-like ATP binding protein|ATPase family associated with various cellular activities (AAA)|Holliday junction DNA…	False	False	False	False		Hyphae	0.7672999482199163	-0.6232171366893247	0.4643221210812025	-0.02430373256058127
	mitochondrial ribosomal protein L23	ucsf_hc.01_1.G217B.07630	ucsf_hc.01_1.G186AR.05502	ucsf_hc.01_1.H88.05065	ucsf_hc.01_1.H143.03366	HISTO_LF.Contig359.eannot.2024.final_new	HCBG_01756	HCEG_03802	HCDG_06896	PF00276.15	Ribosomal_L23	Ribosomal protein L23	PF00276.15	Ribosomal_L23	Ribosomal protein L23	PF00276.15	Ribosomal_L23	Ribosomal protein L23	PF00276.15	Ribosomal_L23	Ribosomal protein L23	False	False	False	False			0.4280243613019574	0.6342906995589619	0.4088252590343995	0.6966130246569948
RIO2	serine/threonine protein kinase RIO2	ucsf_hc.01_1.G217B.07631	ucsf_hc.01_1.G186AR.05503	ucsf_hc.01_1.H88.05066	ucsf_hc.01_1.H143.03367	HISTO_LF.Contig359.eannot.2026.final_new	HCBG_01757	HCEG_03803	HCDG_06897	PF01163.17|PF09202.6|PF01636.18|PF06293.9|PF09026.5|PF06524.7|PF04514.7|PF04147.7|PF03344.10	RIO1|Rio2_N|APH|Kdo|CENP-B_dimeris|NOA36|BTV_NS2|Nop14|Daxx	RIO1 family|Rio2, N-terminal|Phosphotransferase enzyme family|Lipopolysaccharide kinase (Kdo/WaaP) family|Centromere protein B dimerisation domain|NOA36 protein|Bluetongue virus non-structural protein NS2|Nop14-like family|Daxx Family	PF01163.17|PF09202.6|PF01636.18|PF06293.9|PF09026.5|PF06524.7|PF05297.6|PF03344.10	RIO1|Rio2_N|APH|Kdo|CENP-B_dimeris|NOA36|Herpes_LMP1|Daxx	RIO1 family|Rio2, N-terminal|Phosphotransferase enzyme family|Lipopolysaccharide kinase (Kdo/WaaP) family|Centromere protein B dimerisation domain|NOA36 protein|Herpesvirus latent membrane protein 1 (LMP1)|Daxx Family	PF01163.17|PF09202.6|PF01636.18|PF06293.9|PF05297.6|PF09026.5|PF06524.7	RIO1|Rio2_N|APH|Kdo|Herpes_LMP1|CENP-B_dimeris|NOA36	RIO1 family|Rio2, N-terminal|Phosphotransferase enzyme family|Lipopolysaccharide kinase (Kdo/WaaP) family|Herpesvirus latent membrane protein 1 (LMP1)|Centromere protein B dimerisation domain|NOA36 protein	PF01163.17|PF04147.7|PF05297.6|PF06524.7|PF09026.5|PF03064.11|PF06213.7|PF05756.6|PF03344.10	RIO1|Nop14|Herpes_LMP1|NOA36|CENP-B_dimeris|U79_P34|CobT|S-antigen|Daxx	RIO1 family|Nop14-like family|Herpesvirus latent membrane protein 1 (LMP1)|NOA36 protein|Centromere protein B dimerisation domain|HSV U79 / HCMV P34|Cobalamin biosynthesis protein CobT|S-antigen protein|Daxx Family	False	False	False	False			-0.3712889658507321	-0.7103078206673126	-1.1977910890906727	-0.34380802620470874
RPN1	26S proteasome regulatory subunit rpn-1	ucsf_hc.01_1.G217B.07632	ucsf_hc.01_1.G186AR.05504	ucsf_hc.01_1.H88.05067	ucsf_hc.01_1.H143.03368	HISTO_LF.Contig359.Fgenesh_Aspergillus.113.final_new	HCBG_01758	HCEG_03804	HCDG_06898	PF01851.17|PF13646.1|PF01876.11|PF01956.11|PF12688.2	PC_rep|HEAT_2|RNase_P_p30|DUF106|TPR_5	Proteasome/cyclosome repeat|HEAT repeats|RNase P subunit p30|Integral membrane protein DUF106|Tetratrico peptide repeat	PF01851.17|PF13646.1|PF01876.11|PF01956.11|PF12688.2	PC_rep|HEAT_2|RNase_P_p30|DUF106|TPR_5	Proteasome/cyclosome repeat|HEAT repeats|RNase P subunit p30|Integral membrane protein DUF106|Tetratrico peptide repeat	PF01851.17|PF13646.1|PF01876.11|PF01956.11|PF12688.2	PC_rep|HEAT_2|RNase_P_p30|DUF106|TPR_5	Proteasome/cyclosome repeat|HEAT repeats|RNase P subunit p30|Integral membrane protein DUF106|Tetratrico peptide repeat	PF01851.17|PF13646.1|PF01876.11|PF01956.11|PF12688.2	PC_rep|HEAT_2|RNase_P_p30|DUF106|TPR_5	Proteasome/cyclosome repeat|HEAT repeats|RNase P subunit p30|Integral membrane protein DUF106|Tetratrico peptide repeat	False	False	False	False			-0.3960900694924119	-0.6569989142741175	-0.6423189583905828	-0.48991200095155785
		ucsf_hc.01_1.G217B.07633	ucsf_hc.01_1.G186AR.05505	ucsf_hc.01_1.H88.05068	ucsf_hc.01_1.H143.03369		HCBG_01759	HCEG_03805	HCDG_06899													False	False	False	False			0.32937375545589664	0.29792550394731654	-0.011669914493345424	0.7788525476043042
MLH1	DNA mismatch repair protein mutL	ucsf_hc.01_1.G217B.07636	ucsf_hc.01_1.G186AR.05511	ucsf_hc.01_1.H88.05071	ucsf_hc.01_1.H143.03374	HISTO_LF.Contig359-snap.235.final_new	HCBG_01762	HCEG_03807	HCDG_06902	PF01119.14|PF13589.1|PF02518.21|PF04695.8|PF09726.4	DNA_mis_repair|HATPase_c_3|HATPase_c|Pex14_N|Macoilin	DNA mismatch repair protein, C-terminal domain|Histidine kinase-, DNA gyrase B-, and HSP90-like ATPase|Histidine kinase-, DNA gyrase B-, and HSP90-like ATPase|Peroxisomal membrane anchor protein (Pex14p) conserved region|Transmembrane protein	PF01119.14|PF13589.1|PF02518.21|PF04695.8|PF08601.5|PF09726.4	DNA_mis_repair|HATPase_c_3|HATPase_c|Pex14_N|PAP1|Macoilin	DNA mismatch repair protein, C-terminal domain|Histidine kinase-, DNA gyrase B-, and HSP90-like ATPase|Histidine kinase-, DNA gyrase B-, and HSP90-like ATPase|Peroxisomal membrane anchor protein (Pex14p) conserved region|Transcription factor PAP1|Transmembrane protein	PF01119.14|PF13589.1|PF02518.21|PF04695.8|PF08601.5|PF09726.4	DNA_mis_repair|HATPase_c_3|HATPase_c|Pex14_N|PAP1|Macoilin	DNA mismatch repair protein, C-terminal domain|Histidine kinase-, DNA gyrase B-, and HSP90-like ATPase|Histidine kinase-, DNA gyrase B-, and HSP90-like ATPase|Peroxisomal membrane anchor protein (Pex14p) conserved region|Transcription factor PAP1|Transmembrane protein	PF02535.17|PF09726.4|PF08601.5|PF09770.4	Zip|Macoilin|PAP1|PAT1	ZIP Zinc transporter|Transmembrane protein|Transcription factor PAP1|Topoisomerase II-associated protein PAT1	False	False	False	False			1.1377512505591703	-0.440067989960528	0.20536684302597408	1.41926944844913
PPS1	pps1 dual specificty phosphatase	ucsf_hc.01_1.G217B.07637	ucsf_hc.01_1.G186AR.05512	ucsf_hc.01_1.H88.05072	ucsf_hc.01_1.H143.03375	HISTO_LF.Contig359.eannot.2034.final_new	HCBG_01763	HCEG_03808	HCDG_06903	PF00782.15|PF00102.22|PF14566.1	DSPc|Y_phosphatase|PTPlike_phytase	Dual specificity phosphatase, catalytic domain|Protein-tyrosine phosphatase|Inositol hexakisphosphate	PF00782.15|PF00102.22|PF14566.1	DSPc|Y_phosphatase|PTPlike_phytase	Dual specificity phosphatase, catalytic domain|Protein-tyrosine phosphatase|Inositol hexakisphosphate	PF00782.15|PF00102.22|PF14566.1	DSPc|Y_phosphatase|PTPlike_phytase	Dual specificity phosphatase, catalytic domain|Protein-tyrosine phosphatase|Inositol hexakisphosphate	PF00782.15|PF00102.22|PF14566.1	DSPc|Y_phosphatase|PTPlike_phytase	Dual specificity phosphatase, catalytic domain|Protein-tyrosine phosphatase|Inositol hexakisphosphate	False	False	False	False			1.1785823980751844	-1.799508957508753	-0.7628492671720246	-1.4823566997582085
	no significant blast hit, conidia-enriched transcript	ucsf_hc.01_1.G217B.07638	ucsf_hc.01_1.G186AR.05513	ucsf_hc.01_1.H88.05073	ucsf_hc.01_1.H143.03377	HISTO_LF.Contig359.Fgenesh_histo.53.final_new	HCBG_01765	HCEG_03810	HCDG_06906				PF02974.9	Inh	Protease inhibitor Inh							True	True	True	True			-0.4332756468018898	-2.4293878706795518	-2.149098605195105	-3.3376913226994525
	G-patch domain-containing protein	ucsf_hc.01_1.G217B.07641	ucsf_hc.01_1.G186AR.05514	ucsf_hc.01_1.H88.05074	ucsf_hc.01_1.H143.03378	HISTO_LF.Contig359.Fgenesh_histo.57.final_new	HCBG_01766	HCEG_03811	HCDG_06907	PF13821.1|PF01585.18|PF15433.1	DUF4187|G-patch|MRP-S31	Domain of unknown function (DUF4187)|G-patch domain|Mitochondrial 28S ribosomal protein S31	PF13821.1|PF01585.18|PF12656.2|PF15433.1	DUF4187|G-patch|G-patch_2|MRP-S31	Domain of unknown function (DUF4187)|G-patch domain|DExH-box splicing factor binding site|Mitochondrial 28S ribosomal protein S31	PF13821.1|PF01585.18|PF15433.1|PF12656.2|PF01141.13	DUF4187|G-patch|MRP-S31|G-patch_2|Gag_p12	Domain of unknown function (DUF4187)|G-patch domain|Mitochondrial 28S ribosomal protein S31|DExH-box splicing factor binding site|Gag polyprotein, inner coat protein p12	PF13821.1|PF01585.18|PF15433.1	DUF4187|G-patch|MRP-S31	Domain of unknown function (DUF4187)|G-patch domain|Mitochondrial 28S ribosomal protein S31	False	False	False	False			0.8949486769503037	0.6238849633016903	0.950446667273614	1.0621602638687455
	conserved protein of unknown function	ucsf_hc.01_1.G217B.07642	ucsf_hc.01_1.G186AR.05515	ucsf_hc.01_1.H88.05075	ucsf_hc.01_1.H143.03379	HISTO_LF.Contig359-snap.239.final_new	HCBG_01767	HCEG_03812	HCDG_06908	PF00643.19	zf-B_box	B-box zinc finger	PF00643.19	zf-B_box	B-box zinc finger	PF00643.19	zf-B_box	B-box zinc finger	PF00643.19	zf-B_box	B-box zinc finger	False	False	False	False			0.13609937173713194	-0.27318162942627167	0.8833859805673789	0.5039238153637351
	carbamoyl-phosphate synthase, large subunit	ucsf_hc.01_1.G217B.07643	ucsf_hc.01_1.G186AR.05516	ucsf_hc.01_1.H88.05076	ucsf_hc.01_1.H143.03380	HISTO_LF.Contig359.Fgenesh_histo.62.final_new	HCBG_01769	HCEG_03813	HCDG_06909													False	False	False	False			-0.8742811272081119	-0.906481260820557	-0.8911039426836869	-0.7214390679515725
	carbamoyl-phosphate synthase, large subunit	ucsf_hc.01_1.G217B.07645	ucsf_hc.01_1.G186AR.05518	ucsf_hc.01_1.H88.05077	ucsf_hc.01_1.H143.03381	HISTO_LF.Contig359.Fgenesh_histo.62.final_new	HCBG_01770	HCEG_03814	HCDG_06910	PF02786.12|PF02787.14|PF00289.17|PF13535.1|PF15632.1|PF02222.17|PF07478.8|PF08443.6|PF01071.14|PF13549.1|PF01370.16	CPSase_L_D2|CPSase_L_D3|CPSase_L_chain|ATP-grasp_4|ATPgrasp_Ter|ATP-grasp|Dala_Dala_lig_C|RimK|GARS_A|ATP-grasp_5|Epimerase	Carbamoyl-phosphate synthase L chain, ATP binding domain|Carbamoyl-phosphate synthetase large chain, oligomerisation domain|Carbamoyl-phosphate synthase L chain, N-terminal domain|ATP-grasp domain|ATP-grasp in the biosynthetic pathway with Ter operon|ATP-grasp domain|D-ala D-ala ligase C-terminus|RimK-like ATP-grasp domain|Phosphoribosylglycinamide synthetase, ATP-grasp (A) domain|ATP-grasp domai…	PF02786.12|PF02787.14|PF13535.1|PF00289.17|PF15632.1|PF02222.17|PF07478.8|PF08443.6|PF01071.14|PF13549.1|PF01370.16	CPSase_L_D2|CPSase_L_D3|ATP-grasp_4|CPSase_L_chain|ATPgrasp_Ter|ATP-grasp|Dala_Dala_lig_C|RimK|GARS_A|ATP-grasp_5|Epimerase	Carbamoyl-phosphate synthase L chain, ATP binding domain|Carbamoyl-phosphate synthetase large chain, oligomerisation domain|ATP-grasp domain|Carbamoyl-phosphate synthase L chain, N-terminal domain|ATP-grasp in the biosynthetic pathway with Ter operon|ATP-grasp domain|D-ala D-ala ligase C-terminus|RimK-like ATP-grasp domain|Phosphoribosylglycinamide synthetase, ATP-grasp (A) domain|ATP-grasp domai…	PF02786.12|PF02787.14|PF13535.1|PF00289.17|PF15632.1|PF02222.17|PF07478.8|PF08443.6|PF01071.14|PF13549.1|PF01370.16	CPSase_L_D2|CPSase_L_D3|ATP-grasp_4|CPSase_L_chain|ATPgrasp_Ter|ATP-grasp|Dala_Dala_lig_C|RimK|GARS_A|ATP-grasp_5|Epimerase	Carbamoyl-phosphate synthase L chain, ATP binding domain|Carbamoyl-phosphate synthetase large chain, oligomerisation domain|ATP-grasp domain|Carbamoyl-phosphate synthase L chain, N-terminal domain|ATP-grasp in the biosynthetic pathway with Ter operon|ATP-grasp domain|D-ala D-ala ligase C-terminus|RimK-like ATP-grasp domain|Phosphoribosylglycinamide synthetase, ATP-grasp (A) domain|ATP-grasp domai…	PF02786.12|PF02787.14|PF13535.1|PF00289.17|PF15632.1|PF02222.17|PF07478.8|PF08443.6|PF01071.14|PF13549.1|PF01370.16	CPSase_L_D2|CPSase_L_D3|ATP-grasp_4|CPSase_L_chain|ATPgrasp_Ter|ATP-grasp|Dala_Dala_lig_C|RimK|GARS_A|ATP-grasp_5|Epimerase	Carbamoyl-phosphate synthase L chain, ATP binding domain|Carbamoyl-phosphate synthetase large chain, oligomerisation domain|ATP-grasp domain|Carbamoyl-phosphate synthase L chain, N-terminal domain|ATP-grasp in the biosynthetic pathway with Ter operon|ATP-grasp domain|D-ala D-ala ligase C-terminus|RimK-like ATP-grasp domain|Phosphoribosylglycinamide synthetase, ATP-grasp (A) domain|ATP-grasp domai…	False	False	False	False			-0.2985189371677599	-0.9018768791634137	0.13910388345516878	-1.1909328808961939
	SET and MYND domain-containing protein, no start met	ucsf_hc.01_1.G217B.07646	ucsf_hc.01_1.G186AR.05519	ucsf_hc.01_1.H88.05078	ucsf_hc.01_1.H143.03382	HISTO_LF.Contig359.genewise.132.final_new	HCBG_01771	HCEG_03815	HCDG_06911	PF00856.23|PF01753.13	SET|zf-MYND	SET domain|MYND finger	PF00856.23|PF01753.13	SET|zf-MYND	SET domain|MYND finger	PF00856.23|PF01753.13	SET|zf-MYND	SET domain|MYND finger	PF00856.23|PF01753.13	SET|zf-MYND	SET domain|MYND finger	False	False	False	False			0.6947046885754911	0.7020602359149526	-0.13908222675069837	-0.2454890929751392
	SPT2 chromatin domain-containing protein	ucsf_hc.01_1.G217B.07647	ucsf_hc.01_1.G186AR.05520	ucsf_hc.01_1.H88.05079	ucsf_hc.01_1.H143.03383	HISTO_LF.Contig359.Fgenesh_histo.68.final_new	HCBG_01772	HCEG_03816	HCDG_06912	PF08243.6	SPT2	SPT2 chromatin protein	PF08243.6	SPT2	SPT2 chromatin protein	PF08243.6	SPT2	SPT2 chromatin protein	PF08243.6	SPT2	SPT2 chromatin protein	False	False	False	False			0.8960585417199636	-0.00040592438977116174	0.1083040486240674	0.4421501973734321
	60S acidic ribosomal protein P2	ucsf_hc.01_1.G217B.07648	ucsf_hc.01_1.G186AR.05521	ucsf_hc.01_1.H88.05080	ucsf_hc.01_1.H143.03384	HISTO_LF.Contig359.eannot.2090.final_new	HCBG_01773	HCEG_03817	HCDG_06913	PF00428.14	Ribosomal_60s	60s Acidic ribosomal protein	PF00428.14	Ribosomal_60s	60s Acidic ribosomal protein	PF00428.14	Ribosomal_60s	60s Acidic ribosomal protein	PF00428.14	Ribosomal_60s	60s Acidic ribosomal protein	False	True	True	True			-2.503164505114629	-0.3667455930497976	-0.6921290880594326	-1.3651316377166887
	YjeF domain-containing protein	ucsf_hc.01_1.G217B.07650	ucsf_hc.01_1.G186AR.05522	ucsf_hc.01_1.H88.05082	ucsf_hc.01_1.H143.03386	HISTO_LF.Contig359.eannot.2092.final_new	HCBG_01775	HCEG_03819	HCDG_06915	PF01256.12	Carb_kinase	Carbohydrate kinase	PF01256.12	Carb_kinase	Carbohydrate kinase	PF01256.12	Carb_kinase	Carbohydrate kinase	PF01256.12	Carb_kinase	Carbohydrate kinase	False	False	False	False			0.23893621592726255	-0.1155625660981432	0.11825091416662348	0.395891716694859
	C2H2 zinc finger domain-containing protein	ucsf_hc.01_1.G217B.07651	ucsf_hc.01_1.G186AR.05523	ucsf_hc.01_1.H88.05083	ucsf_hc.01_1.H143.03387	HISTO_LF.Contig359.Fgenesh_histo.82.final_new	HCBG_01776	HCEG_03820	HCDG_06917|HCDG_06916	PF01653.13|PF13894.1	DNA_ligase_aden|zf-C2H2_4	NAD-dependent DNA ligase adenylation domain|C2H2-type zinc finger	PF00096.21|PF13894.1	zf-C2H2|zf-C2H2_4	Zinc finger, C2H2 type|C2H2-type zinc finger	PF13894.1|PF00096.21	zf-C2H2_4|zf-C2H2	C2H2-type zinc finger|Zinc finger, C2H2 type	PF00096.21|PF06322.6|PF13894.1	zf-C2H2|Phage_NinH|zf-C2H2_4	Zinc finger, C2H2 type|Phage NinH protein|C2H2-type zinc finger	False	False	False	False			0.9780680134236872	-0.6352376117574874	-2.412401872660699	-0.6411925049787044
	C2H2 finger domain-containing protein	ucsf_hc.01_1.G217B.07654	ucsf_hc.01_1.G186AR.05526	ucsf_hc.01_1.H88.05085	ucsf_hc.01_1.H143.03391	HISTO_LF.Contig359-snap.247.final_new	HCBG_01778	HCEG_03822	HCDG_06919	PF00096.21	zf-C2H2	Zinc finger, C2H2 type	PF00096.21	zf-C2H2	Zinc finger, C2H2 type	PF00096.21	zf-C2H2	Zinc finger, C2H2 type	PF00096.21	zf-C2H2	Zinc finger, C2H2 type	False	False	False	False			-2.1348217633575572	-1.2761993266947387	-1.1822018472953646	0.025737598198220635
	RNA polymerase Rpb1 C-terminal repeat domain-containing protein	ucsf_hc.01_1.G217B.07656	ucsf_hc.01_1.G186AR.05528	ucsf_hc.01_1.H88.05088	ucsf_hc.01_1.H143.03392	HISTO_LF.Contig359.Fgenesh_histo.87.final_new	HCBG_01779	HCEG_03824	HCDG_06921	PF04582.7|PF08317.6	Reo_sigmaC|Spc7	Reovirus sigma C capsid protein|Spc7 kinetochore protein	PF08317.6|PF13863.1|PF04582.7	Spc7|DUF4200|Reo_sigmaC	Spc7 kinetochore protein|Domain of unknown function (DUF4200)|Reovirus sigma C capsid protein	PF13863.1|PF08317.6|PF04582.7	DUF4200|Spc7|Reo_sigmaC	Domain of unknown function (DUF4200)|Spc7 kinetochore protein|Reovirus sigma C capsid protein	PF13863.1|PF08317.6|PF04582.7	DUF4200|Spc7|Reo_sigmaC	Domain of unknown function (DUF4200)|Spc7 kinetochore protein|Reovirus sigma C capsid protein	False	False	False	False			-1.301473550175032	-1.2977531671610614	-4.0873259759643545	-3.583002431402451
	NADH-ubiquinone oxidoreductase	ucsf_hc.01_1.G217B.07658	ucsf_hc.01_1.G186AR.05531	ucsf_hc.01_1.H88.05091	ucsf_hc.01_1.H143.03396	HISTO_LF.Contig359.eannot.2093.final_new	HCBG_01780	HCEG_03826	HCDG_06922													False	False	False	False			-0.4211951643221754	-0.023191031420717323	0.16256656257035784	0.3074302135015583
	mitotic exit network interactor 1	ucsf_hc.01_1.G217B.07659	ucsf_hc.01_1.G186AR.05532	ucsf_hc.01_1.H88.05092	ucsf_hc.01_1.H143.03397	HISTO_LF.Contig359.eannot.2062.final_new	HCBG_01781	HCEG_03827	HCDG_06923	PF10294.4	Methyltransf_16	Putative methyltransferase	PF10294.4	Methyltransf_16	Putative methyltransferase	PF10294.4|PF09579.5	Methyltransf_16|Spore_YtfJ	Putative methyltransferase|Sporulation protein YtfJ (Spore_YtfJ)	PF10294.4|PF09579.5	Methyltransf_16|Spore_YtfJ	Putative methyltransferase|Sporulation protein YtfJ (Spore_YtfJ)	False	False	False	False			0.5933889103702896	0.5327664344551111	0.06153837167086862	0.07871970133424822
CYS3	cystathionine gamma-lyase	ucsf_hc.01_1.G217B.07660	ucsf_hc.01_1.G186AR.05533	ucsf_hc.01_1.H88.05093	ucsf_hc.01_1.H143.03398	HISTO_LF.Contig359.fgenesh_plus.105.final_new	HCBG_01782	HCEG_03828	HCDG_06924	PF01053.15|PF00155.16|PF00266.14|PF01041.12|PF01212.16|PF02347.11	Cys_Met_Meta_PP|Aminotran_1_2|Aminotran_5|DegT_DnrJ_EryC1|Beta_elim_lyase|GDC-P	Cys/Met metabolism PLP-dependent enzyme|Aminotransferase class I and II|Aminotransferase class-V|DegT/DnrJ/EryC1/StrS aminotransferase family|Beta-eliminating lyase|Glycine cleavage system P-protein	PF01053.15|PF00155.16|PF00266.14|PF01041.12|PF01212.16|PF02347.11	Cys_Met_Meta_PP|Aminotran_1_2|Aminotran_5|DegT_DnrJ_EryC1|Beta_elim_lyase|GDC-P	Cys/Met metabolism PLP-dependent enzyme|Aminotransferase class I and II|Aminotransferase class-V|DegT/DnrJ/EryC1/StrS aminotransferase family|Beta-eliminating lyase|Glycine cleavage system P-protein	PF01053.15|PF00155.16|PF00266.14|PF01041.12|PF01212.16|PF02347.11	Cys_Met_Meta_PP|Aminotran_1_2|Aminotran_5|DegT_DnrJ_EryC1|Beta_elim_lyase|GDC-P	Cys/Met metabolism PLP-dependent enzyme|Aminotransferase class I and II|Aminotransferase class-V|DegT/DnrJ/EryC1/StrS aminotransferase family|Beta-eliminating lyase|Glycine cleavage system P-protein	PF01053.15|PF00155.16|PF01041.12|PF00266.14|PF01212.16|PF06790.6	Cys_Met_Meta_PP|Aminotran_1_2|DegT_DnrJ_EryC1|Aminotran_5|Beta_elim_lyase|UPF0259	Cys/Met metabolism PLP-dependent enzyme|Aminotransferase class I and II|DegT/DnrJ/EryC1/StrS aminotransferase family|Aminotransferase class-V|Beta-eliminating lyase|Uncharacterised protein family (UPF0259)	False	False	False	False			0.4593975921417348	-0.6202786488277705	-0.9223036493878007	-0.32987475056371984
	hemolysin-III family protein	ucsf_hc.01_1.G217B.07662	ucsf_hc.01_1.G186AR.05535	ucsf_hc.01_1.H88.05094	ucsf_hc.01_1.H143.03400	HISTO_LF.Contig359.eannot.2067.final_new	HCBG_01784	HCEG_03829	HCDG_06925	PF03006.15|PF14619.1	HlyIII|SnAC	Haemolysin-III related|Snf2-ATP coupling, chromatin remodelling complex	PF03006.15|PF14358.1|PF14619.1|PF01292.15|PF13664.1	HlyIII|DUF4405|SnAC|Ni_hydr_CYTB|DUF4149	Haemolysin-III related|Domain of unknown function (DUF4405)|Snf2-ATP coupling, chromatin remodelling complex|Prokaryotic cytochrome b561|Domain of unknown function (DUF4149)	PF03006.15|PF14619.1	HlyIII|SnAC	Haemolysin-III related|Snf2-ATP coupling, chromatin remodelling complex	PF03006.15|PF14358.1|PF14619.1|PF13664.1	HlyIII|DUF4405|SnAC|DUF4149	Haemolysin-III related|Domain of unknown function (DUF4405)|Snf2-ATP coupling, chromatin remodelling complex|Domain of unknown function (DUF4149)	False	False	False	False			0.07964194709939898	1.1870341401706686	2.8946378562523667	1.5938839614220597
RPC25	DNA-directed RNA polymerase III 25 kD polypeptide	ucsf_hc.01_1.G217B.07664	ucsf_hc.01_1.G186AR.05536	ucsf_hc.01_1.H88.05095	ucsf_hc.01_1.H143.03401	HISTO_LF.Contig359.eannot.2071.final_new	HCBG_01786	HCEG_03831	HCDG_06927	PF08292.7|PF03876.12|PF00575.18|PF06283.6	RNA_pol_Rbc25|SHS2_Rpb7-N|S1|ThuA	RNA polymerase III subunit Rpc25|SHS2 domain found in N terminus of Rpb7p/Rpc25p/MJ0397|S1 RNA binding domain|Trehalose utilisation	PF08292.7|PF03876.12|PF00575.18|PF06283.6	RNA_pol_Rbc25|SHS2_Rpb7-N|S1|ThuA	RNA polymerase III subunit Rpc25|SHS2 domain found in N terminus of Rpb7p/Rpc25p/MJ0397|S1 RNA binding domain|Trehalose utilisation	PF08292.7|PF03876.12|PF00575.18|PF06283.6	RNA_pol_Rbc25|SHS2_Rpb7-N|S1|ThuA	RNA polymerase III subunit Rpc25|SHS2 domain found in N terminus of Rpb7p/Rpc25p/MJ0397|S1 RNA binding domain|Trehalose utilisation	PF08292.7|PF03876.12|PF00575.18|PF06283.6	RNA_pol_Rbc25|SHS2_Rpb7-N|S1|ThuA	RNA polymerase III subunit Rpc25|SHS2 domain found in N terminus of Rpb7p/Rpc25p/MJ0397|S1 RNA binding domain|Trehalose utilisation	False	False	False	False			0.5280792793990452	0.4759613031393335	0.5673349121458848	0.09272321501023706
	CCCH zinc finger protein	ucsf_hc.01_1.G217B.07665	ucsf_hc.01_1.G186AR.05537	ucsf_hc.01_1.H88.05096	ucsf_hc.01_1.H143.03402	HISTO_LF.Contig359.Fgenesh_histo.113.final_new	HCBG_01787	HCEG_03832	HCDG_06928	PF10453.4|PF00642.19|PF00558.14	NUFIP1|zf-CCCH|Vpu	Nuclear fragile X mental retardation-interacting protein 1 (NUFIP1)|Zinc finger C-x8-C-x5-C-x3-H type (and similar)|Vpu protein	PF10453.4|PF00642.19|PF00558.14	NUFIP1|zf-CCCH|Vpu	Nuclear fragile X mental retardation-interacting protein 1 (NUFIP1)|Zinc finger C-x8-C-x5-C-x3-H type (and similar)|Vpu protein	PF10453.4|PF00642.19|PF00558.14|PF05399.6	NUFIP1|zf-CCCH|Vpu|EVI2A	Nuclear fragile X mental retardation-interacting protein 1 (NUFIP1)|Zinc finger C-x8-C-x5-C-x3-H type (and similar)|Vpu protein|Ectropic viral integration site 2A protein (EVI2A)	PF10453.4|PF00642.19|PF00558.14	NUFIP1|zf-CCCH|Vpu	Nuclear fragile X mental retardation-interacting protein 1 (NUFIP1)|Zinc finger C-x8-C-x5-C-x3-H type (and similar)|Vpu protein	False	False	False	False			0.5611655847863113	0.3209933804059397	0.032836445110610235	0.7103174156803989
	Drmip_Hesp domain-containing protein, Developmentally Regulated MAPK Interacting Protein involved in both fruiting body formation	ucsf_hc.01_1.G217B.04440	ucsf_hc.01_1.G186AR.05547	ucsf_hc.01_1.H88.05102	ucsf_hc.01_1.H143.03410	HISTO_GI.Contig363.Fgenesh_histo.21.final_new	HCBG_01792	HCEG_03837	HCDG_06933	PF10342.4	GPI-anchored	Ser-Thr-rich glycosyl-phosphatidyl-inositol-anchored membrane family	PF10342.4|PF15355.1|PF11593.3	GPI-anchored|Chisel|Med3	Ser-Thr-rich glycosyl-phosphatidyl-inositol-anchored membrane family|Stretch-responsive small skeletal muscle X protein, Chisel|Mediator complex subunit 3 fungal	PF10342.4|PF09726.4	GPI-anchored|Macoilin	Ser-Thr-rich glycosyl-phosphatidyl-inositol-anchored membrane family|Transmembrane protein	PF10342.4|PF09726.4	GPI-anchored|Macoilin	Ser-Thr-rich glycosyl-phosphatidyl-inositol-anchored membrane family|Transmembrane protein	True	True	True	True			-0.2355093788666851	0.4942614535188845	0.8780923077842222	-0.16747729100844788
DEP1	transcriptional regulatory protein DEP1	ucsf_hc.01_1.G217B.04442	ucsf_hc.01_1.G186AR.05550	ucsf_hc.01_1.H88.05105	ucsf_hc.01_1.H143.03413	HISTO_GI.Contig363.Fgenesh_Neurospora.39.final_new	HCBG_01794	HCEG_03839	HCDG_06935	PF08598.6|PF07368.6	Sds3|DUF1487	Sds3-like|Protein of unknown function (DUF1487)	PF08598.6|PF07368.6	Sds3|DUF1487	Sds3-like|Protein of unknown function (DUF1487)	PF08598.6|PF07368.6	Sds3|DUF1487	Sds3-like|Protein of unknown function (DUF1487)	PF08598.6|PF07368.6	Sds3|DUF1487	Sds3-like|Protein of unknown function (DUF1487)	False	False	False	False			0.6904208314487659	-0.3991032652734261	-0.0838879706598652	-0.03337190072417706
	conserved protein of unknown function	ucsf_hc.01_1.G217B.04443	ucsf_hc.01_1.G186AR.05551	ucsf_hc.01_1.H88.05106	ucsf_hc.01_1.H143.03414	HISTO_GI.Contig363.Fgenesh_histo.27.final_new	HCBG_01795	HCEG_03840	HCDG_06936													True	True	True	True	HPS	Yeast	-2.5147146387636683	-1.8224665958623665	-2.2143239817066545	-3.4644870382496737
	mRNA cleavage and polyadenylation specificity factor complex subunit	ucsf_hc.01_1.G217B.04449	ucsf_hc.01_1.G186AR.05556	ucsf_hc.01_1.H88.05109	ucsf_hc.01_1.H143.03420	HISTO_GI.Contig363.eannot.1210.final_new	HCBG_01799	HCEG_03844	HCDG_06940	PF11935.3	DUF3453	Domain of unknown function (DUF3453)	PF11935.3	DUF3453	Domain of unknown function (DUF3453)	PF11935.3	DUF3453	Domain of unknown function (DUF3453)	PF11935.3	DUF3453	Domain of unknown function (DUF3453)	False	False	False	False			0.163716111171738	0.6128138317356497	0.4079510091945293	0.7867940100048902
	protein of unknown function	ucsf_hc.01_1.G217B.04450	ucsf_hc.01_1.G186AR.05557	ucsf_hc.01_1.H88.05110	ucsf_hc.01_1.H143.03421	HISTO_GI.Contig363.Fgenesh_Aspergillus.28.final_new	HCBG_01800	HCEG_03845	HCDG_06941	PF13424.1|PF13374.1|PF13414.1|PF07719.12|PF00515.23|PF13431.1|PF13432.1|PF13176.1|PF12895.2|PF07721.9|PF13174.1|PF14559.1	TPR_12|TPR_10|TPR_11|TPR_2|TPR_1|TPR_17|TPR_16|TPR_7|Apc3|TPR_4|TPR_6|TPR_19	Tetratricopeptide repeat|Tetratricopeptide repeat|TPR repeat|Tetratricopeptide repeat|Tetratricopeptide repeat|Tetratricopeptide repeat|Tetratricopeptide repeat|Tetratricopeptide repeat|Anaphase-promoting complex, cyclosome, subunit 3|Tetratricopeptide repeat|Tetratricopeptide repeat|Tetratricopeptide repeat	PF13424.1|PF13374.1|PF13414.1|PF07719.12|PF13432.1|PF00515.23|PF13431.1|PF13176.1|PF07721.9|PF14559.1	TPR_12|TPR_10|TPR_11|TPR_2|TPR_16|TPR_1|TPR_17|TPR_7|TPR_4|TPR_19	Tetratricopeptide repeat|Tetratricopeptide repeat|TPR repeat|Tetratricopeptide repeat|Tetratricopeptide repeat|Tetratricopeptide repeat|Tetratricopeptide repeat|Tetratricopeptide repeat|Tetratricopeptide repeat|Tetratricopeptide repeat	PF13424.1|PF13374.1|PF07719.12|PF00515.23|PF13414.1|PF13176.1|PF13432.1|PF07721.9|PF13431.1|PF14559.1	TPR_12|TPR_10|TPR_2|TPR_1|TPR_11|TPR_7|TPR_16|TPR_4|TPR_17|TPR_19	Tetratricopeptide repeat|Tetratricopeptide repeat|Tetratricopeptide repeat|Tetratricopeptide repeat|TPR repeat|Tetratricopeptide repeat|Tetratricopeptide repeat|Tetratricopeptide repeat|Tetratricopeptide repeat|Tetratricopeptide repeat	PF13424.1|PF13374.1|PF07719.12|PF00515.23|PF13414.1|PF13176.1|PF13432.1|PF07721.9|PF13431.1|PF14559.1	TPR_12|TPR_10|TPR_2|TPR_1|TPR_11|TPR_7|TPR_16|TPR_4|TPR_17|TPR_19	Tetratricopeptide repeat|Tetratricopeptide repeat|Tetratricopeptide repeat|Tetratricopeptide repeat|TPR repeat|Tetratricopeptide repeat|Tetratricopeptide repeat|Tetratricopeptide repeat|Tetratricopeptide repeat|Tetratricopeptide repeat	False	False	False	False			1.6089585751235949	0.7350702099098243	-1.7142495952758847	0.009909427592302178
STT3	oligosaccharyl transferase stt3 subunit	ucsf_hc.01_1.G217B.04451	ucsf_hc.01_1.G186AR.05558	ucsf_hc.01_1.H88.05111	ucsf_hc.01_1.H143.03422	HISTO_GI.Contig363.eannot.1195.final_new	HCBG_01801	HCEG_03846	HCDG_06942	PF02516.9	STT3	Oligosaccharyl transferase STT3 subunit	PF02516.9	STT3	Oligosaccharyl transferase STT3 subunit	PF02516.9	STT3	Oligosaccharyl transferase STT3 subunit	PF02516.9	STT3	Oligosaccharyl transferase STT3 subunit	False	False	False	False			1.0845646551256718	0.710103029586072	0.4528086746247535	0.21167572907940846
CSN8	COP9 signalosome subunit 8 (CsnH)	ucsf_hc.01_1.G217B.04452	ucsf_hc.01_1.G186AR.05559	ucsf_hc.01_1.H88.05112	ucsf_hc.01_1.H143.03423	HISTO_GI.Contig363.Fgenesh_histo.30.final_new	HCBG_01802	HCEG_03847	HCDG_06943	PF10075.4|PF03399.11|PF15167.1	PCI_Csn8|SAC3_GANP|DUF4581	COP9 signalosome, subunit CSN8|SAC3/GANP/Nin1/mts3/eIF-3 p25 family|Domain of unknown function (DUF4581)	PF10075.4|PF03399.11	PCI_Csn8|SAC3_GANP	COP9 signalosome, subunit CSN8|SAC3/GANP/Nin1/mts3/eIF-3 p25 family	PF10075.4|PF03399.11|PF00616.14	PCI_Csn8|SAC3_GANP|RasGAP	COP9 signalosome, subunit CSN8|SAC3/GANP/Nin1/mts3/eIF-3 p25 family|GTPase-activator protein for Ras-like GTPase	PF10075.4|PF03399.11|PF00616.14	PCI_Csn8|SAC3_GANP|RasGAP	COP9 signalosome, subunit CSN8|SAC3/GANP/Nin1/mts3/eIF-3 p25 family|GTPase-activator protein for Ras-like GTPase	True	True	False	True			-0.3159412422163528	0.46949969754156307	-0.10058128438324943	-0.06364174232840414
	cytoplasmic dynein intermediate chain, nudI	ucsf_hc.01_1.G217B.04454	ucsf_hc.01_1.G186AR.05561	ucsf_hc.01_1.H88.05114	ucsf_hc.01_1.H143.03425	HISTO_GI.Contig363.eannot.1211.final_new	HCBG_01804	HCEG_03849	HCDG_06945	PF00400.27|PF11540.3|PF05178.7|PF10186.4	WD40|Dynein_IC2|Kri1|Atg14	WD domain, G-beta repeat|Cytoplasmic dynein 1 intermediate chain 2|KRI1-like family|UV radiation resistance protein and autophagy-related subunit 14	PF00400.27|PF11540.3|PF05178.7|PF10186.4	WD40|Dynein_IC2|Kri1|Atg14	WD domain, G-beta repeat|Cytoplasmic dynein 1 intermediate chain 2|KRI1-like family|UV radiation resistance protein and autophagy-related subunit 14	PF00400.27|PF11540.3|PF05178.7|PF10186.4	WD40|Dynein_IC2|Kri1|Atg14	WD domain, G-beta repeat|Cytoplasmic dynein 1 intermediate chain 2|KRI1-like family|UV radiation resistance protein and autophagy-related subunit 14	PF11540.3|PF00400.27|PF05178.7|PF10186.4	Dynein_IC2|WD40|Kri1|Atg14	Cytoplasmic dynein 1 intermediate chain 2|WD domain, G-beta repeat|KRI1-like family|UV radiation resistance protein and autophagy-related subunit 14	False	False	False	False			-0.2830108621371057	-0.8258086338610959	-0.12541381613932812	-0.3517010056994059
	MFS transporter	ucsf_hc.01_1.G217B.04455	ucsf_hc.01_1.G186AR.05562	ucsf_hc.01_1.H88.05115	ucsf_hc.01_1.H143.03426	HISTO_GI.Contig363.Fgenesh_Aspergillus.27.final_new	HCBG_01805	HCEG_03850	HCDG_06946	PF07690.11	MFS_1	Major Facilitator Superfamily	PF07690.11|PF00083.19	MFS_1|Sugar_tr	Major Facilitator Superfamily|Sugar (and other) transporter	PF07690.11	MFS_1	Major Facilitator Superfamily	PF07690.11|PF13630.1	MFS_1|SdpI	Major Facilitator Superfamily|SdpI/YhfL protein family	False	False	False	False			0.25782498685790767	-0.3241230825157704	0.7288521698296833	0.40468413964617134
	conserved protein of unknown function	ucsf_hc.01_1.G217B.04456	ucsf_hc.01_1.G186AR.05564	ucsf_hc.01_1.H88.05116	ucsf_hc.01_1.H143.03427	HISTO_GI.Contig363-snap.9.final_new	HCBG_01806	HCEG_03851	HCDG_06947	PF15017.1	AF1Q	Drug resistance and apoptosis regulator	PF15017.1	AF1Q	Drug resistance and apoptosis regulator	PF15017.1	AF1Q	Drug resistance and apoptosis regulator	PF15017.1	AF1Q	Drug resistance and apoptosis regulator	False	False	False	False			0.4109963378419752	0.2326738829972932	0.26149863018772024	-0.11218039655337853
	mannosyltransferase	ucsf_hc.01_1.G217B.04457	ucsf_hc.01_1.G186AR.05565	ucsf_hc.01_1.H88.05117	ucsf_hc.01_1.H143.03428	HISTO_GI.Contig363.eannot.1213.final_new	HCBG_01807	HCEG_03852	HCDG_06948	PF02366.13|PF02815.14|PF13231.1|PF10326.4	PMT|MIR|PMT_2|7TM_GPCR_Str	Dolichyl-phosphate-mannose-protein mannosyltransferase|MIR domain|Dolichyl-phosphate-mannose-protein mannosyltransferase|Serpentine type 7TM GPCR chemoreceptor Str	PF02366.13|PF02815.14|PF13231.1|PF10326.4	PMT|MIR|PMT_2|7TM_GPCR_Str	Dolichyl-phosphate-mannose-protein mannosyltransferase|MIR domain|Dolichyl-phosphate-mannose-protein mannosyltransferase|Serpentine type 7TM GPCR chemoreceptor Str	PF02366.13|PF02815.14|PF13231.1|PF10326.4	PMT|MIR|PMT_2|7TM_GPCR_Str	Dolichyl-phosphate-mannose-protein mannosyltransferase|MIR domain|Dolichyl-phosphate-mannose-protein mannosyltransferase|Serpentine type 7TM GPCR chemoreceptor Str	PF02366.13|PF02815.14|PF13231.1|PF10326.4	PMT|MIR|PMT_2|7TM_GPCR_Str	Dolichyl-phosphate-mannose-protein mannosyltransferase|MIR domain|Dolichyl-phosphate-mannose-protein mannosyltransferase|Serpentine type 7TM GPCR chemoreceptor Str	False	False	False	False			0.1251592839806217	0.4912562799475757	-0.4024459715211366	-0.07406159092587483
	pirin	ucsf_hc.01_1.G217B.04458	ucsf_hc.01_1.G186AR.05566	ucsf_hc.01_1.H88.05118	ucsf_hc.01_1.H143.03429	HISTO_GI.Contig363-snap.11.final_new	HCBG_01808	HCEG_03853	HCDG_06949	PF02678.11|PF05726.8|PF07883.6	Pirin|Pirin_C|Cupin_2	Pirin|Pirin C-terminal cupin domain|Cupin domain	PF02678.11|PF05726.8|PF07883.6	Pirin|Pirin_C|Cupin_2	Pirin|Pirin C-terminal cupin domain|Cupin domain	PF02678.11|PF05726.8|PF07883.6	Pirin|Pirin_C|Cupin_2	Pirin|Pirin C-terminal cupin domain|Cupin domain	PF02678.11|PF05726.8|PF07883.6	Pirin|Pirin_C|Cupin_2	Pirin|Pirin C-terminal cupin domain|Cupin domain	True	True	True	True			-1.891832704348245	-1.1966818611731544	-1.569076480734799	-0.9303221242793351
YOS9	misfolded glycoproteins degradation protein Yos9	ucsf_hc.01_1.G217B.04459	ucsf_hc.01_1.G186AR.05567	ucsf_hc.01_1.H88.05119	ucsf_hc.01_1.H143.03430	HISTO_GI.Contig363.fgenesh_plus.29.final_new	HCBG_01809	HCEG_03854	HCDG_06950	PF07915.8|PF13015.1	PRKCSH|PRKCSH_1	Glucosidase II beta subunit-like protein|Glucosidase II beta subunit-like protein	PF07915.8|PF13015.1	PRKCSH|PRKCSH_1	Glucosidase II beta subunit-like protein|Glucosidase II beta subunit-like protein	PF07915.8	PRKCSH	Glucosidase II beta subunit-like protein	PF07915.8	PRKCSH	Glucosidase II beta subunit-like protein	True	True	True	False			0.1713893273881153	0.3504801989692661	-0.16036353220992527	0.19473500786848286
SLA1	cytoskeleton assembly control protein Sla1	ucsf_hc.01_1.G217B.04460	ucsf_hc.01_1.G186AR.05568	ucsf_hc.01_1.H88.05120	ucsf_hc.01_1.H143.03431	HISTO_GI.Contig363.Fgenesh_Aspergillus.44.final_new	HCBG_01810	HCEG_03856	HCDG_06952	PF03983.7|PF00018.23|PF14604.1|PF07653.12|PF00536.25|PF08239.6	SHD1|SH3_1|SH3_9|SH3_2|SAM_1|SH3_3	SLA1 homology domain 1, SHD1|SH3 domain|Variant SH3 domain|Variant SH3 domain|SAM domain (Sterile alpha motif)|Bacterial SH3 domain	PF03983.7|PF00018.23|PF14604.1|PF07653.12|PF00536.25|PF08239.6	SHD1|SH3_1|SH3_9|SH3_2|SAM_1|SH3_3	SLA1 homology domain 1, SHD1|SH3 domain|Variant SH3 domain|Variant SH3 domain|SAM domain (Sterile alpha motif)|Bacterial SH3 domain	PF00536.25|PF03983.7	SAM_1|SHD1	SAM domain (Sterile alpha motif)|SLA1 homology domain 1, SHD1	PF03983.7|PF00018.23|PF14604.1|PF07653.12|PF08239.6|PF00536.25	SHD1|SH3_1|SH3_9|SH3_2|SH3_3|SAM_1	SLA1 homology domain 1, SHD1|SH3 domain|Variant SH3 domain|Variant SH3 domain|Bacterial SH3 domain|SAM domain (Sterile alpha motif)	False	False	False	False			0.7404259958385273	0.03003780941679368	-0.17766097247687274	-0.33876256413608896
	conserved protein of unknown function	ucsf_hc.01_1.G217B.04461	ucsf_hc.01_1.G186AR.05569	ucsf_hc.01_1.H88.05121	ucsf_hc.01_1.H143.03432	HISTO_GI.Contig363-snap.14.final_new	HCBG_01811	HCEG_03857	HCDG_06953													False	False	False	False			0.7297433100255912	-0.24885837049878223	-1.08105360300471	-2.1806190312002007
	DnaJ domain-containing protein	ucsf_hc.01_1.G217B.04462	ucsf_hc.01_1.G186AR.05570	ucsf_hc.01_1.H88.05122	ucsf_hc.01_1.H143.03433	HISTO_GI.Contig363-snap.15.final_new	HCBG_01812	HCEG_03858	HCDG_06954	PF07743.8|PF00226.26	HSCB_C|DnaJ	HSCB C-terminal oligomerisation domain|DnaJ domain	PF07743.8|PF00226.26	HSCB_C|DnaJ	HSCB C-terminal oligomerisation domain|DnaJ domain	PF07743.8|PF00226.26	HSCB_C|DnaJ	HSCB C-terminal oligomerisation domain|DnaJ domain	PF07743.8|PF00226.26	HSCB_C|DnaJ	HSCB C-terminal oligomerisation domain|DnaJ domain	False	False	False	True			-0.6961703490302655	-0.7578298328501756	-0.7478804264278907	-1.1199803851493768
	F-box domain-containing protein	ucsf_hc.01_1.G217B.04463	ucsf_hc.01_1.G186AR.05572	ucsf_hc.01_1.H88.05124	ucsf_hc.01_1.H143.03435	HISTO_GI.Contig363.Fgenesh_histo.52.final_new	HCBG_01814	HCEG_03860	HCDG_06956	PF00646.28|PF12937.2|PF09372.5	F-box|F-box-like|PRANC	F-box domain|F-box-like|PRANC domain	PF00646.28|PF12937.2|PF09372.5|PF06107.6	F-box|F-box-like|PRANC|DUF951	F-box domain|F-box-like|PRANC domain|Bacterial protein of unknown function (DUF951)	PF06107.6	DUF951	Bacterial protein of unknown function (DUF951)	PF00646.28|PF12937.2|PF09372.5|PF06107.6	F-box|F-box-like|PRANC|DUF951	F-box domain|F-box-like|PRANC domain|Bacterial protein of unknown function (DUF951)	False	False	False	False			-0.7889242432813963	-0.4947061169228606	-0.746165518037675	-0.9250241383961955
	protein family of unknown function	ucsf_hc.01_1.G217B.04464	ucsf_hc.01_1.G186AR.05575	ucsf_hc.01_1.H88.05126	ucsf_hc.01_1.H143.03437	HISTO_GI.Contig363.Fgenesh_histo.54.final_new	HCBG_01816	HCEG_03861	HCDG_06957	PF06018.9	CodY	CodY GAF-like domain										False	False	False	False			-1.8774608212007748	1.0459639792179463	1.6565323589226606	0.31679443882347913
PRP4	U4/U6 small nuclear ribonucleoprotein Prp4	ucsf_hc.01_1.G217B.04465	ucsf_hc.01_1.G186AR.05576	ucsf_hc.01_1.H88.05129	ucsf_hc.01_1.H143.03440	HISTO_GI.Contig363.Fgenesh_histo.56.final_new	HCBG_01817	HCEG_03863	HCDG_06959	PF00400.27|PF08799.6|PF13752.1|PF01366.13|PF04546.8	WD40|PRP4|DUF4165|PRTP|Sigma70_ner	WD domain, G-beta repeat|pre-mRNA processing factor 4 (PRP4) like|Domain of unknown function (DUF4165)|Herpesvirus processing and transport protein|Sigma-70, non-essential region	PF00400.27|PF08799.6|PF13752.1|PF04546.8	WD40|PRP4|DUF4165|Sigma70_ner	WD domain, G-beta repeat|pre-mRNA processing factor 4 (PRP4) like|Domain of unknown function (DUF4165)|Sigma-70, non-essential region	PF00400.27|PF08799.6|PF13752.1|PF04546.8	WD40|PRP4|DUF4165|Sigma70_ner	WD domain, G-beta repeat|pre-mRNA processing factor 4 (PRP4) like|Domain of unknown function (DUF4165)|Sigma-70, non-essential region	PF00400.27|PF08799.6|PF13752.1|PF04546.8	WD40|PRP4|DUF4165|Sigma70_ner	WD domain, G-beta repeat|pre-mRNA processing factor 4 (PRP4) like|Domain of unknown function (DUF4165)|Sigma-70, non-essential region	False	False	False	False			-0.09832202422361358	1.1094418914735111	0.787982786895987	1.3996573302179065
	7-dehydrosterol-delta 7-reductase	ucsf_hc.01_1.G217B.04466	ucsf_hc.01_1.G186AR.05577	ucsf_hc.01_1.H88.05130	ucsf_hc.01_1.H143.03441	HISTO_GI.Contig363.eannot.1218.final_new	HCBG_01818	HCEG_03864	HCDG_06960	PF01222.12|PF06966.7|PF04117.7	ERG4_ERG24|DUF1295|Mpv17_PMP22	Ergosterol biosynthesis ERG4/ERG24 family|Protein of unknown function (DUF1295)|Mpv17 / PMP22 family	PF01222.12|PF06966.7|PF04117.7	ERG4_ERG24|DUF1295|Mpv17_PMP22	Ergosterol biosynthesis ERG4/ERG24 family|Protein of unknown function (DUF1295)|Mpv17 / PMP22 family	PF01222.12|PF06966.7|PF04117.7	ERG4_ERG24|DUF1295|Mpv17_PMP22	Ergosterol biosynthesis ERG4/ERG24 family|Protein of unknown function (DUF1295)|Mpv17 / PMP22 family	PF01222.12|PF06966.7|PF04117.7	ERG4_ERG24|DUF1295|Mpv17_PMP22	Ergosterol biosynthesis ERG4/ERG24 family|Protein of unknown function (DUF1295)|Mpv17 / PMP22 family	False	False	False	False	YPS	Yeast	1.6864794914141612	3.0266761819709807	2.8933677858323503	4.439704457579028
	5-azacytidine resistance protein azr1	ucsf_hc.01_1.G217B.04468	ucsf_hc.01_1.G186AR.05579	ucsf_hc.01_1.H88.05131	ucsf_hc.01_1.H143.03444	HISTO_GI.Contig363.fgenesh_plus.33.final_new	HCBG_01819	HCEG_03865	HCDG_06961	PF07228.7|PF13672.1|PF00481.16	SpoIIE|PP2C_2|PP2C	Stage II sporulation protein E (SpoIIE)|Protein phosphatase 2C|Protein phosphatase 2C	PF07228.7|PF13672.1|PF00481.16	SpoIIE|PP2C_2|PP2C	Stage II sporulation protein E (SpoIIE)|Protein phosphatase 2C|Protein phosphatase 2C	PF07228.7|PF13672.1|PF00481.16	SpoIIE|PP2C_2|PP2C	Stage II sporulation protein E (SpoIIE)|Protein phosphatase 2C|Protein phosphatase 2C	PF07228.7|PF00481.16|PF13672.1	SpoIIE|PP2C|PP2C_2	Stage II sporulation protein E (SpoIIE)|Protein phosphatase 2C|Protein phosphatase 2C	False	False	False	False			-0.20436850019542518	1.0785561004288862	0.3911819275921582	1.169164392850662
	PQ loop repeat protein	ucsf_hc.01_1.G217B.04469	ucsf_hc.01_1.G186AR.05580	ucsf_hc.01_1.H88.05132	ucsf_hc.01_1.H143.03445	HISTO_GI.Contig363.Fgenesh_Aspergillus.52.final_new	HCBG_01820	HCEG_03866	HCDG_06962	PF04193.9|PF09881.4	PQ-loop|DUF2108	PQ loop repeat|Predicted membrane protein (DUF2108)	PF04193.9|PF09881.4	PQ-loop|DUF2108	PQ loop repeat|Predicted membrane protein (DUF2108)	PF04193.9	PQ-loop	PQ loop repeat	PF04193.9|PF09881.4	PQ-loop|DUF2108	PQ loop repeat|Predicted membrane protein (DUF2108)	False	False	False	False			0.450662467545357	0.6049454791108235	0.7830212942451682	0.4292611091083789
	oxidase	ucsf_hc.01_1.G217B.04470	ucsf_hc.01_1.G186AR.05581	ucsf_hc.01_1.H88.05133	ucsf_hc.01_1.H143.03446	HISTO_GI.Contig363.Fgenesh_Aspergillus.54.final_new	HCBG_01821	HCEG_03867	HCDG_06963	PF01328.12	Peroxidase_2	Peroxidase, family 2	PF01328.12	Peroxidase_2	Peroxidase, family 2				PF01328.12	Peroxidase_2	Peroxidase, family 2	True	True	False	True			-3.840901564765233	-1.094882853930208	0.634262303617509	-1.8514144822042837
	CFEM domain-containing protein	ucsf_hc.01_1.G217B.04471	ucsf_hc.01_1.G186AR.05583	ucsf_hc.01_1.H88.05135	ucsf_hc.01_1.H143.03448	HISTO_GI.Contig363.Fgenesh_Aspergillus.64.final_new	HCBG_01823	HCEG_03868	HCDG_06964	PF05730.6|PF04172.11|PF05421.6	CFEM|LrgB|DUF751	CFEM domain|LrgB-like family|Protein of unknown function (DUF751)	PF05730.6|PF04172.11|PF05421.6	CFEM|LrgB|DUF751	CFEM domain|LrgB-like family|Protein of unknown function (DUF751)	PF05730.6|PF04172.11|PF05421.6	CFEM|LrgB|DUF751	CFEM domain|LrgB-like family|Protein of unknown function (DUF751)	PF05730.6	CFEM	CFEM domain	True	True	False	True			-3.027667139389281	-1.7395245386614124	-0.696305615328761	-1.498546913859912
	glucose-methanol-choline (GMC) oxidoreductase	ucsf_hc.01_1.G217B.04472	ucsf_hc.01_1.G186AR.05586	ucsf_hc.01_1.H88.05137	ucsf_hc.01_1.H143.03451	HISTO_GI.Contig363.Fgenesh_histo.72.final_new	HCBG_01825	HCEG_03870	HCDG_06966	PF05199.8|PF00732.14|PF13450.1|PF07992.9|PF01266.19|PF05834.7|PF00890.19|PF01494.14	GMC_oxred_C|GMC_oxred_N|NAD_binding_8|Pyr_redox_2|DAO|Lycopene_cycl|FAD_binding_2|FAD_binding_3	GMC oxidoreductase|GMC oxidoreductase|NAD(P)-binding Rossmann-like domain|Pyridine nucleotide-disulphide oxidoreductase|FAD dependent oxidoreductase|Lycopene cyclase protein|FAD binding domain|FAD binding domain	PF05199.8	GMC_oxred_C	GMC oxidoreductase	PF05199.8	GMC_oxred_C	GMC oxidoreductase	PF05199.8|PF00732.14|PF07992.9|PF13450.1|PF01266.19|PF00890.19|PF05834.7|PF13738.1|PF01494.14	GMC_oxred_C|GMC_oxred_N|Pyr_redox_2|NAD_binding_8|DAO|FAD_binding_2|Lycopene_cycl|Pyr_redox_3|FAD_binding_3	GMC oxidoreductase|GMC oxidoreductase|Pyridine nucleotide-disulphide oxidoreductase|NAD(P)-binding Rossmann-like domain|FAD dependent oxidoreductase|FAD binding domain|Lycopene cyclase protein|Pyridine nucleotide-disulphide oxidoreductase|FAD binding domain	True	False	False	True			-2.3291432151995504	-0.4902456840596787	0.7591760766614759	-1.1706786957961615
	PWWP domain-containing protein	ucsf_hc.01_1.G217B.04478	ucsf_hc.01_1.G186AR.05589	ucsf_hc.01_1.H88.05141	ucsf_hc.01_1.H143.03456	HISTO_GI.Contig363.Fgenesh_histo.75.final_new	HCBG_01828	HCEG_03873	HCDG_06969	PF00855.12	PWWP	PWWP domain	PF00855.12	PWWP	PWWP domain	PF00855.12	PWWP	PWWP domain	PF00855.12	PWWP	PWWP domain	False	False	False	False			0.8027599655952811	0.3614779101489507	0.1504641814559613	-0.03648623977469434
	3-hydroxyanthranilate 3,4-dioxygenase	ucsf_hc.01_1.G217B.04481	ucsf_hc.01_1.G186AR.05593	ucsf_hc.01_1.H88.05143	ucsf_hc.01_1.H143.03458	HISTO_GI.Contig363.eannot.1226.final_new	HCBG_01830	HCEG_03875	HCDG_06971	PF06052.7|PF07883.6|PF00190.17|PF02311.14|PF08271.7	3-HAO|Cupin_2|Cupin_1|AraC_binding|TF_Zn_Ribbon	3-hydroxyanthranilic acid dioxygenase|Cupin domain|Cupin|AraC-like ligand binding domain|TFIIB zinc-binding	PF06052.7|PF07883.6|PF00190.17|PF02311.14|PF11331.3|PF08271.7	3-HAO|Cupin_2|Cupin_1|AraC_binding|DUF3133|TF_Zn_Ribbon	3-hydroxyanthranilic acid dioxygenase|Cupin domain|Cupin|AraC-like ligand binding domain|Protein of unknown function (DUF3133)|TFIIB zinc-binding	PF06052.7|PF07883.6|PF00190.17|PF02311.14|PF08271.7	3-HAO|Cupin_2|Cupin_1|AraC_binding|TF_Zn_Ribbon	3-hydroxyanthranilic acid dioxygenase|Cupin domain|Cupin|AraC-like ligand binding domain|TFIIB zinc-binding	PF06052.7|PF07883.6|PF00190.17|PF02311.14|PF08271.7	3-HAO|Cupin_2|Cupin_1|AraC_binding|TF_Zn_Ribbon	3-hydroxyanthranilic acid dioxygenase|Cupin domain|Cupin|AraC-like ligand binding domain|TFIIB zinc-binding	False	False	False	False			-3.514895900157866	-2.6298350171023195	-0.8945371800458422	-0.29554602820951237
NOC1	Noc1p protein	ucsf_hc.01_1.G217B.04482	ucsf_hc.01_1.G186AR.05592	ucsf_hc.01_1.H88.05144	ucsf_hc.01_1.H143.03459	HISTO_GI.Contig363.Fgenesh_histo.10.final_new	HCBG_01831	HCEG_03876	HCDG_06972	PF01302.20|PF08317.6|PF13166.1|PF12329.3|PF12795.2|PF06009.7|PF07889.7|PF07926.7|PF07768.6|PF05667.6|PF06818.10|PF10046.4|PF01576.14|PF04102.7|PF05531.7|PF04012.7|PF08702.5|PF04156.9	CAP_GLY|Spc7|AAA_13|TMF_DNA_bd|MscS_porin|Laminin_II|DUF1664|TPR_MLP1_2|PVL_ORF50|DUF812|Fez1|BLOC1_2|Myosin_tail_1|SlyX|NPV_P10|PspA_IM30|Fib_alpha|IncA	CAP-Gly domain|Spc7 kinetochore protein|AAA domain|TATA element modulatory factor 1 DNA binding|Mechanosensitive ion channel porin domain|Laminin Domain II|Protein of unknown function (DUF1664)|TPR/MLP1/MLP2-like protein|PVL ORF-50-like family|Protein of unknown function (DUF812)|Fez1|Biogenesis of lysosome-related organelles complex-1 subunit 2|Myosin tail|SlyX|Nucleopolyhedrovirus P10 protein|P…	PF01302.20|PF08317.6|PF13166.1|PF12329.3|PF12795.2|PF05667.6|PF07926.7|PF06009.7|PF07768.6|PF06818.10|PF07889.7|PF04012.7|PF10046.4|PF04859.7|PF04156.9|PF04102.7	CAP_GLY|Spc7|AAA_13|TMF_DNA_bd|MscS_porin|DUF812|TPR_MLP1_2|Laminin_II|PVL_ORF50|Fez1|DUF1664|PspA_IM30|BLOC1_2|DUF641|IncA|SlyX	CAP-Gly domain|Spc7 kinetochore protein|AAA domain|TATA element modulatory factor 1 DNA binding|Mechanosensitive ion channel porin domain|Protein of unknown function (DUF812)|TPR/MLP1/MLP2-like protein|Laminin Domain II|PVL ORF-50-like family|Fez1|Protein of unknown function (DUF1664)|PspA/IM30 family|Biogenesis of lysosome-related organelles complex-1 subunit 2|Plant protein of unknown function …	PF01302.20|PF08317.6|PF13166.1|PF12329.3|PF12795.2|PF06009.7|PF05667.6|PF07926.7|PF06818.10|PF07768.6|PF07889.7|PF04012.7|PF10046.4|PF04156.9|PF04102.7|PF08614.6	CAP_GLY|Spc7|AAA_13|TMF_DNA_bd|MscS_porin|Laminin_II|DUF812|TPR_MLP1_2|Fez1|PVL_ORF50|DUF1664|PspA_IM30|BLOC1_2|IncA|SlyX|ATG16	CAP-Gly domain|Spc7 kinetochore protein|AAA domain|TATA element modulatory factor 1 DNA binding|Mechanosensitive ion channel porin domain|Laminin Domain II|Protein of unknown function (DUF812)|TPR/MLP1/MLP2-like protein|Fez1|PVL ORF-50-like family|Protein of unknown function (DUF1664)|PspA/IM30 family|Biogenesis of lysosome-related organelles complex-1 subunit 2|IncA protein|SlyX|Autophagy protei…	PF08317.6|PF05667.6|PF13166.1|PF12329.3|PF12795.2|PF06009.7|PF06818.10|PF07926.7|PF07889.7|PF04012.7|PF07768.6|PF10046.4|PF01576.14|PF05335.8|PF04102.7|PF04156.9|PF05531.7|PF08702.5|PF08614.6	Spc7|DUF812|AAA_13|TMF_DNA_bd|MscS_porin|Laminin_II|Fez1|TPR_MLP1_2|DUF1664|PspA_IM30|PVL_ORF50|BLOC1_2|Myosin_tail_1|DUF745|SlyX|IncA|NPV_P10|Fib_alpha|ATG16	Spc7 kinetochore protein|Protein of unknown function (DUF812)|AAA domain|TATA element modulatory factor 1 DNA binding|Mechanosensitive ion channel porin domain|Laminin Domain II|Fez1|TPR/MLP1/MLP2-like protein|Protein of unknown function (DUF1664)|PspA/IM30 family|PVL ORF-50-like family|Biogenesis of lysosome-related organelles complex-1 subunit 2|Myosin tail|Protein of unknown function (DUF745)|…	False	False	False	False			0.23945690566873923	-0.12457574624911505	0.16435731864057557	0.4598016974930572
	serine/threonine protein kinase	ucsf_hc.01_1.G217B.04484	ucsf_hc.01_1.G186AR.05594	ucsf_hc.01_1.H88.05145	ucsf_hc.01_1.H143.03460	HISTO_GI.Contig363.eannot.1227.final_new	HCBG_01832	HCEG_03877	HCDG_06973	PF00069.20|PF07714.12|PF14531.1|PF01636.18	Pkinase|Pkinase_Tyr|Kinase-like|APH	Protein kinase domain|Protein tyrosine kinase|Kinase-like|Phosphotransferase enzyme family	PF00069.20|PF07714.12|PF14531.1|PF01636.18	Pkinase|Pkinase_Tyr|Kinase-like|APH	Protein kinase domain|Protein tyrosine kinase|Kinase-like|Phosphotransferase enzyme family	PF00069.20|PF07714.12|PF14531.1|PF01636.18	Pkinase|Pkinase_Tyr|Kinase-like|APH	Protein kinase domain|Protein tyrosine kinase|Kinase-like|Phosphotransferase enzyme family	PF00069.20|PF07714.12|PF14531.1|PF01636.18	Pkinase|Pkinase_Tyr|Kinase-like|APH	Protein kinase domain|Protein tyrosine kinase|Kinase-like|Phosphotransferase enzyme family	False	False	False	False		Yeast	0.20339365029877277	-0.13824132974544812	-0.10597942660184012	0.06676688290204646
MSH1	DNA mismatch repair protein Msh1	ucsf_hc.01_1.G217B.04486	ucsf_hc.01_1.G186AR.05598	ucsf_hc.01_1.H88.05147	ucsf_hc.01_1.H143.03463	HISTO_GI.Contig363.eannot.1229.final_new	HCBG_01834	HCEG_03879	HCDG_06976	PF00488.16|PF05192.13|PF01624.15|PF05188.12|PF05190.13|PF13555.1	MutS_V|MutS_III|MutS_I|MutS_II|MutS_IV|AAA_29	MutS domain V|MutS domain III|MutS domain I|MutS domain II|MutS family domain IV|P-loop containing region of AAA domain	PF00488.16|PF05192.13|PF01624.15|PF05188.12|PF05190.13|PF13555.1	MutS_V|MutS_III|MutS_I|MutS_II|MutS_IV|AAA_29	MutS domain V|MutS domain III|MutS domain I|MutS domain II|MutS family domain IV|P-loop containing region of AAA domain	PF00488.16|PF05192.13|PF01624.15|PF05188.12|PF05190.13|PF12788.2|PF13555.1	MutS_V|MutS_III|MutS_I|MutS_II|MutS_IV|YmaF|AAA_29	MutS domain V|MutS domain III|MutS domain I|MutS domain II|MutS family domain IV|YmaF family|P-loop containing region of AAA domain	PF00488.16|PF05192.13|PF01624.15|PF05188.12|PF05190.13|PF12788.2|PF13555.1	MutS_V|MutS_III|MutS_I|MutS_II|MutS_IV|YmaF|AAA_29	MutS domain V|MutS domain III|MutS domain I|MutS domain II|MutS family domain IV|YmaF family|P-loop containing region of AAA domain	False	False	False	False			-0.1663459198245576	1.039507823926848	0.3130817663048038	0.08141957774882691
	oxidoreductase, zinc-binding dehydrogenase family, conidia-enriched transcript	ucsf_hc.01_1.G217B.04487	ucsf_hc.01_1.G186AR.05600	ucsf_hc.01_1.H88.05149	ucsf_hc.01_1.H143.03465	HISTO_GI.Contig363.eannot.1183.final_new	HCBG_01836	HCEG_03881	HCDG_06978	PF08240.7|PF00107.21	ADH_N|ADH_zinc_N	Alcohol dehydrogenase GroES-like domain|Zinc-binding dehydrogenase	PF08240.7|PF00107.21	ADH_N|ADH_zinc_N	Alcohol dehydrogenase GroES-like domain|Zinc-binding dehydrogenase	PF08240.7|PF00107.21	ADH_N|ADH_zinc_N	Alcohol dehydrogenase GroES-like domain|Zinc-binding dehydrogenase	PF08240.7|PF00107.21	ADH_N|ADH_zinc_N	Alcohol dehydrogenase GroES-like domain|Zinc-binding dehydrogenase	False	False	False	False	HPS		-6.249736118965366	-4.4301291852118	-6.340061765137637	-4.943503287959226
	peroxisomal protein, Tim17/Tim22/Tim23/Pmp24 family	ucsf_hc.01_1.G217B.04488	ucsf_hc.01_1.G186AR.05601	ucsf_hc.01_1.H88.05151	ucsf_hc.01_1.H143.03467	HISTO_GI.Contig363.fgenesh_plus.9.final_new	HCBG_01837	HCEG_03882	HCDG_06979	PF02466.14	Tim17	Tim17/Tim22/Tim23/Pmp24 family	PF02466.14	Tim17	Tim17/Tim22/Tim23/Pmp24 family	PF02466.14	Tim17	Tim17/Tim22/Tim23/Pmp24 family	PF02466.14	Tim17	Tim17/Tim22/Tim23/Pmp24 family	False	False	False	False			0.050093933097090204	-0.44778756521487173	0.7786743677618779	0.2935146226284391
	transposase	ucsf_hc.01_1.G217B.04489	ucsf_hc.01_1.G186AR.05602	ucsf_hc.01_1.H88.05152	ucsf_hc.01_1.H143.03468	HISTO_GI.Contig363.eannot.1230.final_new	HCBG_01838	HCEG_03883	HCDG_06980	PF01498.13|PF13551.1|PF13592.1|PF13565.1|PF13518.1|PF08281.7|PF13384.1|PF04545.11	HTH_Tnp_Tc3_2|HTH_29|HTH_33|HTH_32|HTH_28|Sigma70_r4_2|HTH_23|Sigma70_r4	Transposase|Winged helix-turn helix|Winged helix-turn helix|Homeodomain-like domain|Helix-turn-helix domain|Sigma-70, region 4|Homeodomain-like domain|Sigma-70, region 4	PF01498.13|PF13551.1|PF13592.1|PF13565.1|PF13518.1|PF08281.7|PF13384.1|PF04545.11	HTH_Tnp_Tc3_2|HTH_29|HTH_33|HTH_32|HTH_28|Sigma70_r4_2|HTH_23|Sigma70_r4	Transposase|Winged helix-turn helix|Winged helix-turn helix|Homeodomain-like domain|Helix-turn-helix domain|Sigma-70, region 4|Homeodomain-like domain|Sigma-70, region 4	PF01498.13|PF13551.1|PF13592.1|PF13565.1|PF13518.1|PF08281.7|PF13384.1|PF04545.11	HTH_Tnp_Tc3_2|HTH_29|HTH_33|HTH_32|HTH_28|Sigma70_r4_2|HTH_23|Sigma70_r4	Transposase|Winged helix-turn helix|Winged helix-turn helix|Homeodomain-like domain|Helix-turn-helix domain|Sigma-70, region 4|Homeodomain-like domain|Sigma-70, region 4	PF01498.13|PF13551.1|PF13592.1|PF13565.1|PF13518.1|PF08281.7|PF13384.1|PF04545.11	HTH_Tnp_Tc3_2|HTH_29|HTH_33|HTH_32|HTH_28|Sigma70_r4_2|HTH_23|Sigma70_r4	Transposase|Winged helix-turn helix|Winged helix-turn helix|Homeodomain-like domain|Helix-turn-helix domain|Sigma-70, region 4|Homeodomain-like domain|Sigma-70, region 4	False	False	False	False			-0.21599872211131155	0.1953402757912528	0.37018936002939484	0.600731495229085
RPF2	ribosome biogenesis protein RPF2	ucsf_hc.01_1.G217B.04490	ucsf_hc.01_1.G186AR.05603	ucsf_hc.01_1.H88.05153	ucsf_hc.01_1.H143.03469	HISTO_GI.Contig363.Fgenesh_histo.17.final_new	HCBG_01839	HCEG_03884	HCDG_06981	PF04427.13|PF14113.1	Brix|DUF4285	Brix domain|Domain of unknown function (DUF4285)	PF04427.13|PF14113.1	Brix|DUF4285	Brix domain|Domain of unknown function (DUF4285)	PF04427.13|PF14113.1	Brix|DUF4285	Brix domain|Domain of unknown function (DUF4285)	PF04427.13|PF14113.1	Brix|DUF4285	Brix domain|Domain of unknown function (DUF4285)	False	False	False	False			0.18854237692616627	0.6791021019489736	-0.30333779433538943	-0.31349350325799863
POP2	ribonuclease P protein subunit p30/Pop2	ucsf_hc.01_1.G217B.04492	ucsf_hc.01_1.G186AR.05605	ucsf_hc.01_1.H88.05155	ucsf_hc.01_1.H143.03472	HISTO_GI.Contig363.fgenesh_plus.10.final_new	HCBG_01841	HCEG_03886	HCDG_06983	PF01876.11	RNase_P_p30	RNase P subunit p30	PF01876.11	RNase_P_p30	RNase P subunit p30	PF01876.11	RNase_P_p30	RNase P subunit p30	PF01876.11	RNase_P_p30	RNase P subunit p30	False	False	False	False			-1.7801572903333698	-0.19037175213552038	-0.6972092857187211	0.14277993165918934
	valyl-tRNA synthetase	ucsf_hc.01_1.G217B.04494	ucsf_hc.01_1.G186AR.05607	ucsf_hc.01_1.H88.05157	ucsf_hc.01_1.H143.03475	HISTO_GI.Contig363.Fgenesh_Neurospora.24.final_new	HCBG_01843	HCEG_03888	HCDG_06986	PF00133.17|PF08264.8|PF09334.6|PF13603.1|PF01406.14|PF00750.14	tRNA-synt_1|Anticodon_1|tRNA-synt_1g|tRNA-synt_1_2|tRNA-synt_1e|tRNA-synt_1d	tRNA synthetases class I (I, L, M and V)|Anticodon-binding domain of tRNA|tRNA synthetases class I (M)|Leucyl-tRNA synthetase, Domain 2|tRNA synthetases class I (C) catalytic domain|tRNA synthetases class I (R)	PF00133.17|PF08264.8|PF09334.6|PF13603.1|PF01406.14|PF00750.14	tRNA-synt_1|Anticodon_1|tRNA-synt_1g|tRNA-synt_1_2|tRNA-synt_1e|tRNA-synt_1d	tRNA synthetases class I (I, L, M and V)|Anticodon-binding domain of tRNA|tRNA synthetases class I (M)|Leucyl-tRNA synthetase, Domain 2|tRNA synthetases class I (C) catalytic domain|tRNA synthetases class I (R)	PF00133.17|PF09334.6|PF13603.1|PF00749.16	tRNA-synt_1|tRNA-synt_1g|tRNA-synt_1_2|tRNA-synt_1c	tRNA synthetases class I (I, L, M and V)|tRNA synthetases class I (M)|Leucyl-tRNA synthetase, Domain 2|tRNA synthetases class I (E and Q), catalytic domain	PF08264.8|PF10458.4|PF01237.13|PF03938.9	Anticodon_1|Val_tRNA-synt_C|Oxysterol_BP|OmpH	Anticodon-binding domain of tRNA|Valyl tRNA synthetase tRNA binding arm|Oxysterol-binding protein|Outer membrane protein (OmpH-like)	False	False	False	False			-1.5176063421100432	-1.56252839681181	-1.2397578670996863	-0.6664142777000679
	RING finger protein, E3 ubiquitin-protein ligase synoviolin-A	ucsf_hc.01_1.G217B.04505	ucsf_hc.01_1.G186AR.05619	ucsf_hc.01_1.H88.05167	ucsf_hc.01_1.H143.03492	HISTO_GI.Contig363.fgenesh_plus.12.final_new	HCBG_01849	HCEG_03895	HCDG_06994	PF12678.2|PF13639.1|PF00097.20|PF13920.1|PF14634.1|PF13923.1|PF12861.2|PF13445.1|PF15227.1|PF14570.1	zf-rbx1|zf-RING_2|zf-C3HC4|zf-C3HC4_3|zf-RING_5|zf-C3HC4_2|zf-Apc11|zf-RING_UBOX|zf-C3HC4_4|zf-RING_4	RING-H2 zinc finger|Ring finger domain|Zinc finger, C3HC4 type (RING finger)|Zinc finger, C3HC4 type (RING finger)|zinc-RING finger domain|Zinc finger, C3HC4 type (RING finger)|Anaphase-promoting complex subunit 11 RING-H2 finger|RING-type zinc-finger|zinc finger of C3HC4-type, RING|RING/Ubox like zinc-binding domain	PF12678.2|PF13639.1|PF00097.20|PF13920.1|PF14634.1|PF13923.1|PF12861.2|PF13445.1|PF15227.1|PF14570.1	zf-rbx1|zf-RING_2|zf-C3HC4|zf-C3HC4_3|zf-RING_5|zf-C3HC4_2|zf-Apc11|zf-RING_UBOX|zf-C3HC4_4|zf-RING_4	RING-H2 zinc finger|Ring finger domain|Zinc finger, C3HC4 type (RING finger)|Zinc finger, C3HC4 type (RING finger)|zinc-RING finger domain|Zinc finger, C3HC4 type (RING finger)|Anaphase-promoting complex subunit 11 RING-H2 finger|RING-type zinc-finger|zinc finger of C3HC4-type, RING|RING/Ubox like zinc-binding domain	PF12678.2|PF13639.1|PF00097.20|PF13920.1|PF14634.1|PF13923.1|PF12861.2|PF13445.1|PF15227.1|PF14570.1	zf-rbx1|zf-RING_2|zf-C3HC4|zf-C3HC4_3|zf-RING_5|zf-C3HC4_2|zf-Apc11|zf-RING_UBOX|zf-C3HC4_4|zf-RING_4	RING-H2 zinc finger|Ring finger domain|Zinc finger, C3HC4 type (RING finger)|Zinc finger, C3HC4 type (RING finger)|zinc-RING finger domain|Zinc finger, C3HC4 type (RING finger)|Anaphase-promoting complex subunit 11 RING-H2 finger|RING-type zinc-finger|zinc finger of C3HC4-type, RING|RING/Ubox like zinc-binding domain				False	True	True	False			1.453070031880078	0.6604123723672153	0.7097492495218987	0.39012796453107645
	MFS transporter	ucsf_hc.01_1.G217B.04506	ucsf_hc.01_1.G186AR.05620	ucsf_hc.01_1.H88.05168	ucsf_hc.01_1.H143.03494	HISTO_GI.Contig363.eannot.1236.final_new	HCBG_01850	HCEG_03896	HCDG_06996	PF07690.11|PF11700.3|PF13347.1	MFS_1|ATG22|MFS_2	Major Facilitator Superfamily|Vacuole effluxer Atg22 like|MFS/sugar transport protein	PF07690.11|PF11700.3|PF13347.1	MFS_1|ATG22|MFS_2	Major Facilitator Superfamily|Vacuole effluxer Atg22 like|MFS/sugar transport protein	PF07690.11|PF11700.3|PF13347.1	MFS_1|ATG22|MFS_2	Major Facilitator Superfamily|Vacuole effluxer Atg22 like|MFS/sugar transport protein	PF07690.11|PF13347.1|PF11700.3|PF00083.19	MFS_1|MFS_2|ATG22|Sugar_tr	Major Facilitator Superfamily|MFS/sugar transport protein|Vacuole effluxer Atg22 like|Sugar (and other) transporter	False	False	False	False			0.08712201743130521	-0.32778751036081655	-0.22423394317741074	-0.9996122087700812
	bis(5'-nucleosyl)-tetraphosphatase	ucsf_hc.01_1.G217B.04508	ucsf_hc.01_1.G186AR.05622	ucsf_hc.01_1.H88.05170	ucsf_hc.01_1.H143.03497	HISTO_GI.Contig363-snap.42.final_new	HCBG_01852	HCEG_03899	HCDG_07000	PF09830.4|PF01230.18	ATP_transf|HIT	ATP adenylyltransferase|HIT domain	PF09830.4|PF01230.18	ATP_transf|HIT	ATP adenylyltransferase|HIT domain	PF09830.4|PF01230.18	ATP_transf|HIT	ATP adenylyltransferase|HIT domain	PF09830.4|PF01230.18	ATP_transf|HIT	ATP adenylyltransferase|HIT domain	False	False	False	False			2.1708766153725967	0.1392049137989808	1.2716567854273269	0.32062572428328173
		ucsf_hc.01_1.G217B.04511	ucsf_hc.01_1.G186AR.05625	ucsf_hc.01_1.H88.05172	ucsf_hc.01_1.H143.03499					PF05478.6	Prominin	Prominin				PF12751.2	Vac7	Vacuolar segregation subunit 7	PF12751.2	Vac7	Vacuolar segregation subunit 7	False	True	False	True			0.22930203807314542	0.5947496309927385	0.2053289499382871	-2.1216601100389463
	no significant blast hit, 91aa	ucsf_hc.01_1.G217B.04513	ucsf_hc.01_1.G186AR.05629	ucsf_hc.01_1.H88.05175	ucsf_hc.01_1.H143.03501	HISTO_GI.Contig363.Fgenesh_histo.60.final_new																False	False	True	True			-2.7879253883912116	-0.05607896090341247	-2.81841477941078	-2.4162686908332174
		ucsf_hc.01_1.G217B.04515	ucsf_hc.01_1.G186AR.05631	ucsf_hc.01_1.H88.05178	ucsf_hc.01_1.H143.03503					PF12937.2	F-box-like	F-box-like	PF13976.1	gag_pre-integrs	GAG-pre-integrase domain	PF00851.13	Peptidase_C6	Helper component proteinase	PF00851.13	Peptidase_C6	Helper component proteinase	False	False	False	False			0.9284875023692405	-1.3314534131777105	2.6915294542525507	-1.49979777039917
	C2H2 finger domain-containing protein	ucsf_hc.01_1.G217B.04524	ucsf_hc.01_1.G186AR.05637	ucsf_hc.01_1.H88.05184	ucsf_hc.01_1.H143.03511	HISTO_GI.Contig363.Fgenesh_histo.62.final_new	HCBG_01857	HCEG_03903	HCDG_07005	PF15553.1|PF13894.1|PF00096.21	TEX19|zf-C2H2_4|zf-C2H2	Testis-expressed protein 19|C2H2-type zinc finger|Zinc finger, C2H2 type	PF13894.1|PF00096.21|PF15553.1	zf-C2H2_4|zf-C2H2|TEX19	C2H2-type zinc finger|Zinc finger, C2H2 type|Testis-expressed protein 19	PF13894.1|PF15553.1|PF00096.21	zf-C2H2_4|TEX19|zf-C2H2	C2H2-type zinc finger|Testis-expressed protein 19|Zinc finger, C2H2 type	PF13894.1|PF00096.21|PF15553.1|PF09531.5	zf-C2H2_4|zf-C2H2|TEX19|Ndc1_Nup	C2H2-type zinc finger|Zinc finger, C2H2 type|Testis-expressed protein 19|Nucleoporin protein Ndc1-Nup	False	False	False	False			-1.2986156727482792	-3.2767792515544087	-3.302114238586122	-3.3660629965572535
CSN1	COP9 signalosome complex subunit 1	ucsf_hc.01_1.G217B.04526	ucsf_hc.01_1.G186AR.05639	ucsf_hc.01_1.H88.05186	ucsf_hc.01_1.H143.03512	HISTO_GI.Contig363.Fgenesh_histo.63.final_new	HCBG_01858	HCEG_03904	HCDG_07006	PF10602.4|PF01399.22	RPN7|PCI	26S proteasome subunit RPN7|PCI domain	PF10602.4|PF01399.22	RPN7|PCI	26S proteasome subunit RPN7|PCI domain	PF10602.4|PF01399.22	RPN7|PCI	26S proteasome subunit RPN7|PCI domain	PF10602.4|PF01399.22	RPN7|PCI	26S proteasome subunit RPN7|PCI domain	False	False	False	False			-0.14949913131044834	-0.7641139219128936	-0.853014435442133	-0.6497459461177892
	DSBA family oxidoreductase	ucsf_hc.01_1.G217B.04527	ucsf_hc.01_1.G186AR.05640	ucsf_hc.01_1.H88.05187	ucsf_hc.01_1.H143.03513	HISTO_GI.Contig363.Fgenesh_histo.64.final_new	HCBG_01859	HCEG_03905	HCDG_07007	PF01323.15	DSBA	DSBA-like thioredoxin domain	PF01323.15	DSBA	DSBA-like thioredoxin domain	PF01323.15	DSBA	DSBA-like thioredoxin domain	PF01323.15	DSBA	DSBA-like thioredoxin domain	False	False	False	False			1.0779596073451276	0.4926391072722547	0.4516569878524075	0.6418448953145623
	short chain dehydrogenase	ucsf_hc.01_1.G217B.04528	ucsf_hc.01_1.G186AR.05641	ucsf_hc.01_1.H88.05188	ucsf_hc.01_1.H143.03514	HISTO_GI.Contig363.fgenesh_plus.3.final_new	HCBG_01860	HCEG_03906	HCDG_07008	PF00106.20|PF13561.1|PF08659.5|PF13460.1|PF12242.3|PF02548.10	adh_short|adh_short_C2|KR|NAD_binding_10|Eno-Rase_NADH_b|Pantoate_transf	short chain dehydrogenase|Enoyl-(Acyl carrier protein) reductase|KR domain|NADH(P)-binding|NAD(P)H binding domain of trans-2-enoyl-CoA reductase|Ketopantoate hydroxymethyltransferase	PF00106.20|PF13561.1|PF08659.5|PF13460.1|PF12242.3|PF02548.10|PF08643.5	adh_short|adh_short_C2|KR|NAD_binding_10|Eno-Rase_NADH_b|Pantoate_transf|DUF1776	short chain dehydrogenase|Enoyl-(Acyl carrier protein) reductase|KR domain|NADH(P)-binding|NAD(P)H binding domain of trans-2-enoyl-CoA reductase|Ketopantoate hydroxymethyltransferase|Fungal family of unknown function (DUF1776)	PF00106.20|PF13561.1|PF08659.5|PF13460.1|PF12242.3|PF02548.10	adh_short|adh_short_C2|KR|NAD_binding_10|Eno-Rase_NADH_b|Pantoate_transf	short chain dehydrogenase|Enoyl-(Acyl carrier protein) reductase|KR domain|NADH(P)-binding|NAD(P)H binding domain of trans-2-enoyl-CoA reductase|Ketopantoate hydroxymethyltransferase				False	False	False	False			1.2996455689991167	0.529814243217861	0.24004035617556385	0.8137297134923065
	conserved protein of unknown function	ucsf_hc.01_1.G217B.04529	ucsf_hc.01_1.G186AR.05642	ucsf_hc.01_1.H88.05189	ucsf_hc.01_1.H143.03515	HISTO_GI.Contig363.Fgenesh_Aspergillus.57.final_new	HCBG_01861	HCEG_03907	HCDG_07009	PF06772.6|PF08730.5	LtrA|Rad33	Bacterial low temperature requirement A protein (LtrA)|Rad33	PF06772.6|PF08730.5	LtrA|Rad33	Bacterial low temperature requirement A protein (LtrA)|Rad33	PF06772.6|PF08730.5	LtrA|Rad33	Bacterial low temperature requirement A protein (LtrA)|Rad33	PF06772.6|PF08730.5	LtrA|Rad33	Bacterial low temperature requirement A protein (LtrA)|Rad33	False	False	False	False			1.156484159244834	0.8196312094548959	0.22791193337929538	0.04043315368820721
TAF2	TATA-binding protein associated factor Taf2	ucsf_hc.01_1.G217B.04532	ucsf_hc.01_1.G186AR.05645	ucsf_hc.01_1.H88.05192	ucsf_hc.01_1.H143.03517	HISTO_GI.Contig363-snap.48.final_new	HCBG_01864	HCEG_03909	HCDG_07011	PF01433.15	Peptidase_M1	Peptidase family M1	PF01433.15	Peptidase_M1	Peptidase family M1	PF01433.15	Peptidase_M1	Peptidase family M1	PF01433.15	Peptidase_M1	Peptidase family M1	False	False	False	False			0.26260492177467043	0.5554984610262559	0.04579490214482318	0.6677062433429715
	sn-1,2-diacylglycerol cholinephosphotransferase	ucsf_hc.01_1.G217B.04533	ucsf_hc.01_1.G186AR.05646	ucsf_hc.01_1.H88.05193	ucsf_hc.01_1.H143.03518	HISTO_GI.Contig363.eannot.1178.final_new	HCBG_01865	HCEG_03910	HCDG_07012	PF01066.16	CDP-OH_P_transf	CDP-alcohol phosphatidyltransferase	PF01066.16	CDP-OH_P_transf	CDP-alcohol phosphatidyltransferase	PF01066.16	CDP-OH_P_transf	CDP-alcohol phosphatidyltransferase	PF01066.16	CDP-OH_P_transf	CDP-alcohol phosphatidyltransferase	False	False	False	False			-0.3279601681520776	-0.7587739787765173	-0.404299320904582	-0.14656910153564917
	conserved protein of unknown function	ucsf_hc.01_1.G217B.04536	ucsf_hc.01_1.G186AR.05651	ucsf_hc.01_1.H88.05199	ucsf_hc.01_1.H143.03523	HISTO_GI.Contig363.eannot.1205.final_new	HCBG_01867	HCEG_03912	HCDG_07014													True	True	True	True			0.07721197082341291	0.9852701027943405	0.8123668219868878	3.063884732523212
	PX domain-containing protein, no start met	ucsf_hc.01_1.G217B.04537	ucsf_hc.01_1.G186AR.05653	ucsf_hc.01_1.H88.05200	ucsf_hc.01_1.H143.03524	HISTO_GI.Contig382.Fgenesh_histo.34.final_new	HCBG_01868	HCEG_03913	HCDG_07015	PF00787.19	PX	PX domain	PF00787.19|PF08193.6	PX|INO80_Ies4	PX domain|INO80 complex subunit Ies4	PF00787.19	PX	PX domain	PF00787.19	PX	PX domain	False	False	False	False			0.8412567891121467	0.6138903634772599	0.5624037359529765	0.5848765197171986
	PX domain-containing protein, no start met	ucsf_hc.01_1.G217B.04538	ucsf_hc.01_1.G186AR.05654	ucsf_hc.01_1.H88.05201	ucsf_hc.01_1.H143.03525	HISTO_GI.Contig382.Fgenesh_histo.34.final_new	HCBG_01869	HCEG_03914	HCDG_07016	PF15460.1|PF04514.7	SAS4|BTV_NS2	Something about silencing, SAS, complex subunit 4|Bluetongue virus non-structural protein NS2	PF15460.1|PF05308.6	SAS4|Mito_fiss_reg	Something about silencing, SAS, complex subunit 4|Mitochondrial fission regulator	PF15460.1|PF04652.11|PF10471.4|PF04147.7|PF02724.9|PF04514.7|PF10446.4	SAS4|DUF605|APC_CDC26|Nop14|CDC45|BTV_NS2|DUF2457	Something about silencing, SAS, complex subunit 4|Vta1 like|Anaphase-promoting complex APC subunit 1|Nop14-like family|CDC45-like protein|Bluetongue virus non-structural protein NS2|Protein of unknown function (DUF2457)				False	False	False	False			0.411072634112128	0.6410337208197814	0.5899925409446762	0.9671591782361124
	no significant blast hit	ucsf_hc.01_1.G217B.04543	ucsf_hc.01_1.G186AR.05660	ucsf_hc.01_1.H88.05208	ucsf_hc.01_1.H143.03529	HISTO_GI.Contig382.Fgenesh_histo.39.final_new	HCBG_01874	HCEG_03917	HCDG_07021	PF09749.4	HVSL	Uncharacterised conserved protein	PF09749.4	HVSL	Uncharacterised conserved protein	PF09749.4	HVSL	Uncharacterised conserved protein	PF09749.4	HVSL	Uncharacterised conserved protein	False	False	False	False			0.8401747392984529	1.6983296551598475	1.9419522207247648	1.6327505781483578
	Pal1 domain-containg protein	ucsf_hc.01_1.G217B.04547	ucsf_hc.01_1.G186AR.05661	ucsf_hc.01_1.H88.05209	ucsf_hc.01_1.H143.03531	HISTO_GI.Contig382.Fgenesh_histo.43.final_new	HCBG_01875	HCEG_03918	HCDG_07023	PF08316.6	Pal1	Pal1 cell morphology protein	PF08316.6	Pal1	Pal1 cell morphology protein	PF08316.6	Pal1	Pal1 cell morphology protein	PF08316.6	Pal1	Pal1 cell morphology protein	False	False	False	False			1.1234320176461754	2.6990370325179303	3.5435221891796833	5.803294195264112
	DUF185 superfamily domain-containing protein	ucsf_hc.01_1.G217B.04548	ucsf_hc.01_1.G186AR.05662	ucsf_hc.01_1.H88.05210	ucsf_hc.01_1.H143.03532	HISTO_GI.Contig382.Fgenesh_Aspergillus.56.final_new	HCBG_01876	HCEG_03919	HCDG_07024	PF02636.12|PF00398.15	Methyltransf_28|RrnaAD	Putative S-adenosyl-L-methionine-dependent methyltransferase|Ribosomal RNA adenine dimethylase	PF02636.12|PF00398.15	Methyltransf_28|RrnaAD	Putative S-adenosyl-L-methionine-dependent methyltransferase|Ribosomal RNA adenine dimethylase	PF02636.12|PF00398.15	Methyltransf_28|RrnaAD	Putative S-adenosyl-L-methionine-dependent methyltransferase|Ribosomal RNA adenine dimethylase	PF02636.12|PF00398.15	Methyltransf_28|RrnaAD	Putative S-adenosyl-L-methionine-dependent methyltransferase|Ribosomal RNA adenine dimethylase	False	False	False	False			0.6363392108336452	0.6631035123706424	0.17907280658143332	0.28292226808333654
	cysteine synthase	ucsf_hc.01_1.G217B.04549	ucsf_hc.01_1.G186AR.05663	ucsf_hc.01_1.H88.05211	ucsf_hc.01_1.H143.03533	HISTO_GI.Contig382.Fgenesh_histo.47.final_new	HCBG_01877	HCEG_03920	HCDG_07025	PF00291.20	PALP	Pyridoxal-phosphate dependent enzyme	PF00291.20	PALP	Pyridoxal-phosphate dependent enzyme	PF00291.20	PALP	Pyridoxal-phosphate dependent enzyme	PF00291.20	PALP	Pyridoxal-phosphate dependent enzyme	False	False	False	False			0.6104056311878183	-0.0002900651170070212	0.3063885162138804	0.25766380056923777
	centromere protein Scm3 domain-containing protein	ucsf_hc.01_1.G217B.04550	ucsf_hc.01_1.G186AR.05664	ucsf_hc.01_1.H88.05212	ucsf_hc.01_1.H143.03534	HISTO_GI.Contig382.Fgenesh_histo.38.final_new	HCBG_01878	HCEG_03921	HCDG_07026	PF10384.4|PF13921.1	Scm3|Myb_DNA-bind_6	Centromere protein Scm3|Myb-like DNA-binding domain	PF10384.4|PF13921.1	Scm3|Myb_DNA-bind_6	Centromere protein Scm3|Myb-like DNA-binding domain	PF10384.4|PF13921.1	Scm3|Myb_DNA-bind_6	Centromere protein Scm3|Myb-like DNA-binding domain	PF10384.4|PF13921.1	Scm3|Myb_DNA-bind_6	Centromere protein Scm3|Myb-like DNA-binding domain	False	False	False	False			-0.2540490603320804	1.0362079733435323	0.2183897774613337	1.4753645944674112
APG6	autophagy protein Apg6	ucsf_hc.01_1.G217B.04551	ucsf_hc.01_1.G186AR.05665	ucsf_hc.01_1.H88.05213	ucsf_hc.01_1.H143.03536	HISTO_GI.Contig382.Fgenesh_histo.40.final_new	HCBG_01879	HCEG_03922	HCDG_07027	PF04111.7|PF04032.11	APG6|Rpr2	Autophagy protein Apg6|RNAse P Rpr2/Rpp21/SNM1 subunit domain	PF04111.7|PF04032.11	APG6|Rpr2	Autophagy protein Apg6|RNAse P Rpr2/Rpp21/SNM1 subunit domain	PF04111.7|PF04032.11	APG6|Rpr2	Autophagy protein Apg6|RNAse P Rpr2/Rpp21/SNM1 subunit domain	PF04111.7|PF04032.11	APG6|Rpr2	Autophagy protein Apg6|RNAse P Rpr2/Rpp21/SNM1 subunit domain	False	False	False	False			0.4345600869986437	0.5736600919805142	0.20463058663428768	0.7315625928286014
PEX13	peroxin 13, peroxisomal membrane protein	ucsf_hc.01_1.G217B.04552	ucsf_hc.01_1.G186AR.05666	ucsf_hc.01_1.H88.05214	ucsf_hc.01_1.H143.03537	HISTO_GI.Contig382.Fgenesh_histo.42.final_new	HCBG_01881	HCEG_03923	HCDG_07028	PF04088.8|PF07653.12|PF00018.23	Peroxin-13_N|SH3_2|SH3_1	Peroxin 13, N-terminal region|Variant SH3 domain|SH3 domain	PF04088.8|PF00033.14	Peroxin-13_N|Cytochrom_B_N	Peroxin 13, N-terminal region|Cytochrome b(N-terminal)/b6/petB	PF04088.8|PF07653.12|PF00018.23	Peroxin-13_N|SH3_2|SH3_1	Peroxin 13, N-terminal region|Variant SH3 domain|SH3 domain	PF04088.8|PF07653.12|PF00018.23	Peroxin-13_N|SH3_2|SH3_1	Peroxin 13, N-terminal region|Variant SH3 domain|SH3 domain	True	True	False	False			0.8589418235177693	0.37379454137405643	0.6295383290281218	-0.14720845498631796
ERO1	endoplasmic oxidoreductin	ucsf_hc.01_1.G217B.04553	ucsf_hc.01_1.G186AR.05668	ucsf_hc.01_1.H88.05216	ucsf_hc.01_1.H143.03539	HISTO_GI.Contig382.fgenesh_plus.12.final_new	HCBG_01882	HCEG_03924	HCDG_07029	PF04137.10	ERO1	Endoplasmic Reticulum Oxidoreductin 1 (ERO1)	PF04137.10	ERO1	Endoplasmic Reticulum Oxidoreductin 1 (ERO1)	PF04137.10	ERO1	Endoplasmic Reticulum Oxidoreductin 1 (ERO1)	PF04137.10	ERO1	Endoplasmic Reticulum Oxidoreductin 1 (ERO1)	True	True	True	True			1.0350031197162366	-0.09758347557919045	0.18018926212770703	-0.3673255050118651
	peroxisomal targeting signal-1 receptor/2-hydroxyacyl-CoA lyase	ucsf_hc.01_1.G217B.04554	ucsf_hc.01_1.G186AR.05669	ucsf_hc.01_1.H88.05217	ucsf_hc.01_1.H143.03540	HISTO_GI.Contig382.eannot.1269.final_new	HCBG_01883	HCEG_03925	HCDG_07030	PF02776.13|PF00205.17|PF02775.16	TPP_enzyme_N|TPP_enzyme_M|TPP_enzyme_C	Thiamine pyrophosphate enzyme, N-terminal TPP binding domain|Thiamine pyrophosphate enzyme, central domain|Thiamine pyrophosphate enzyme, C-terminal TPP binding domain	PF02776.13|PF00205.17|PF02775.16	TPP_enzyme_N|TPP_enzyme_M|TPP_enzyme_C	Thiamine pyrophosphate enzyme, N-terminal TPP binding domain|Thiamine pyrophosphate enzyme, central domain|Thiamine pyrophosphate enzyme, C-terminal TPP binding domain	PF02776.13|PF00205.17|PF02775.16|PF04015.7	TPP_enzyme_N|TPP_enzyme_M|TPP_enzyme_C|DUF362	Thiamine pyrophosphate enzyme, N-terminal TPP binding domain|Thiamine pyrophosphate enzyme, central domain|Thiamine pyrophosphate enzyme, C-terminal TPP binding domain|Domain of unknown function (DUF362)	PF02776.13|PF00205.17|PF02775.16|PF04015.7	TPP_enzyme_N|TPP_enzyme_M|TPP_enzyme_C|DUF362	Thiamine pyrophosphate enzyme, N-terminal TPP binding domain|Thiamine pyrophosphate enzyme, central domain|Thiamine pyrophosphate enzyme, C-terminal TPP binding domain|Domain of unknown function (DUF362)	False	False	False	False			-0.8030122205234225	-0.2671896439589183	-0.306482216801919	-1.5031032329395022
	peroxisomal targeting signal-1 receptor/2-hydroxyacyl-CoA lyase	ucsf_hc.01_1.G217B.04555	ucsf_hc.01_1.G186AR.05670	ucsf_hc.01_1.H88.05218	ucsf_hc.01_1.H143.03542	HISTO_GI.Contig382.eannot.1269.final_new	HCBG_01884	HCEG_03925	HCDG_07030	PF13414.1|PF00515.23|PF07719.12|PF13428.1|PF13431.1|PF13432.1|PF13181.1|PF14559.1|PF13424.1|PF13176.1|PF14561.1|PF13371.1|PF12895.2|PF13174.1|PF13374.1|PF13429.1|PF04212.13|PF07720.7|PF06552.7	TPR_11|TPR_1|TPR_2|TPR_14|TPR_17|TPR_16|TPR_8|TPR_19|TPR_12|TPR_7|TPR_20|TPR_9|Apc3|TPR_6|TPR_10|TPR_15|MIT|TPR_3|TOM20_plant	TPR repeat|Tetratricopeptide repeat|Tetratricopeptide repeat|Tetratricopeptide repeat|Tetratricopeptide repeat|Tetratricopeptide repeat|Tetratricopeptide repeat|Tetratricopeptide repeat|Tetratricopeptide repeat|Tetratricopeptide repeat|Tetratricopeptide repeat|Tetratricopeptide repeat|Anaphase-promoting complex, cyclosome, subunit 3|Tetratricopeptide repeat|Tetratricopeptide repeat|Tetratricopept…	PF13414.1|PF00515.23|PF07719.12|PF13428.1|PF13432.1|PF13431.1|PF13424.1|PF13181.1|PF14559.1|PF13176.1|PF14561.1|PF13371.1|PF12895.2|PF13174.1|PF13374.1|PF04212.13|PF13429.1|PF07720.7|PF06552.7	TPR_11|TPR_1|TPR_2|TPR_14|TPR_16|TPR_17|TPR_12|TPR_8|TPR_19|TPR_7|TPR_20|TPR_9|Apc3|TPR_6|TPR_10|MIT|TPR_15|TPR_3|TOM20_plant	TPR repeat|Tetratricopeptide repeat|Tetratricopeptide repeat|Tetratricopeptide repeat|Tetratricopeptide repeat|Tetratricopeptide repeat|Tetratricopeptide repeat|Tetratricopeptide repeat|Tetratricopeptide repeat|Tetratricopeptide repeat|Tetratricopeptide repeat|Tetratricopeptide repeat|Anaphase-promoting complex, cyclosome, subunit 3|Tetratricopeptide repeat|Tetratricopeptide repeat|MIT (microtubu…	PF13414.1|PF00515.23|PF07719.12|PF13428.1|PF13431.1|PF13432.1|PF13424.1|PF14559.1|PF13181.1|PF13176.1|PF14561.1|PF13371.1|PF12895.2|PF13174.1|PF13374.1|PF06552.7|PF04212.13|PF07720.7|PF13429.1|PF09797.4	TPR_11|TPR_1|TPR_2|TPR_14|TPR_17|TPR_16|TPR_12|TPR_19|TPR_8|TPR_7|TPR_20|TPR_9|Apc3|TPR_6|TPR_10|TOM20_plant|MIT|TPR_3|TPR_15|NatB_MDM20	TPR repeat|Tetratricopeptide repeat|Tetratricopeptide repeat|Tetratricopeptide repeat|Tetratricopeptide repeat|Tetratricopeptide repeat|Tetratricopeptide repeat|Tetratricopeptide repeat|Tetratricopeptide repeat|Tetratricopeptide repeat|Tetratricopeptide repeat|Tetratricopeptide repeat|Anaphase-promoting complex, cyclosome, subunit 3|Tetratricopeptide repeat|Tetratricopeptide repeat|Plant specific…	PF13414.1|PF13428.1|PF13432.1|PF13431.1|PF07719.12|PF00515.23|PF13181.1|PF14559.1|PF14561.1|PF13174.1|PF13371.1|PF09797.4	TPR_11|TPR_14|TPR_16|TPR_17|TPR_2|TPR_1|TPR_8|TPR_19|TPR_20|TPR_6|TPR_9|NatB_MDM20	TPR repeat|Tetratricopeptide repeat|Tetratricopeptide repeat|Tetratricopeptide repeat|Tetratricopeptide repeat|Tetratricopeptide repeat|Tetratricopeptide repeat|Tetratricopeptide repeat|Tetratricopeptide repeat|Tetratricopeptide repeat|Tetratricopeptide repeat|N-acetyltransferase B complex (NatB) non catalytic subunit	False	False	False	False			0.465928093615366	-0.4268099193667414	-0.4643061862193445	-0.6200199198434206
	nucleic acid-binding protein, no start met	ucsf_hc.01_1.G217B.04556	ucsf_hc.01_1.G186AR.05671	ucsf_hc.01_1.H88.05219	ucsf_hc.01_1.H143.03543	HISTO_GI.Contig382.genewise.19.final_new	HCBG_01885	HCEG_03926	HCDG_07031	PF00076.17|PF14259.1|PF13893.1|PF11608.3	RRM_1|RRM_6|RRM_5|Limkain-b1	RNA recognition motif. (a.k.a. RRM, RBD, or RNP domain)|RNA recognition motif (a.k.a. RRM, RBD, or RNP domain)|RNA recognition motif. (a.k.a. RRM, RBD, or RNP domain)|Limkain b1	PF00076.17|PF14259.1|PF13893.1|PF11608.3	RRM_1|RRM_6|RRM_5|Limkain-b1	RNA recognition motif. (a.k.a. RRM, RBD, or RNP domain)|RNA recognition motif (a.k.a. RRM, RBD, or RNP domain)|RNA recognition motif. (a.k.a. RRM, RBD, or RNP domain)|Limkain b1	PF00076.17|PF14259.1|PF13893.1|PF11608.3	RRM_1|RRM_6|RRM_5|Limkain-b1	RNA recognition motif. (a.k.a. RRM, RBD, or RNP domain)|RNA recognition motif (a.k.a. RRM, RBD, or RNP domain)|RNA recognition motif. (a.k.a. RRM, RBD, or RNP domain)|Limkain b1	PF00076.17|PF14259.1|PF13893.1|PF11608.3	RRM_1|RRM_6|RRM_5|Limkain-b1	RNA recognition motif. (a.k.a. RRM, RBD, or RNP domain)|RNA recognition motif (a.k.a. RRM, RBD, or RNP domain)|RNA recognition motif. (a.k.a. RRM, RBD, or RNP domain)|Limkain b1	True	True	False	True			-0.3552383898741862	-0.8463678334037548	-0.5926907885677521	-1.488160169800611
		ucsf_hc.01_1.G217B.04558	ucsf_hc.01_1.G186AR.05673	ucsf_hc.01_1.H88.05221	ucsf_hc.01_1.H143.03545	HISTO_GI.Contig382.fgenesh_plus.15.final_new|HISTO_GI.Contig382.eannot.1271.final_new	HCBG_01887	HCEG_03928	HCDG_07033	PF04082.13|PF00172.13|PF05931.6|PF02711.9	Fungal_trans|Zn_clus|AgrD|Pap_E4	Fungal specific transcription factor domain|Fungal Zn(2)-Cys(6) binuclear cluster domain|Staphylococcal AgrD protein|E4 protein	PF04082.13|PF00172.13|PF08654.5|PF05931.6	Fungal_trans|Zn_clus|DASH_Dad2|AgrD	Fungal specific transcription factor domain|Fungal Zn(2)-Cys(6) binuclear cluster domain|DASH complex subunit Dad2|Staphylococcal AgrD protein	PF04082.13|PF00172.13|PF05931.6	Fungal_trans|Zn_clus|AgrD	Fungal specific transcription factor domain|Fungal Zn(2)-Cys(6) binuclear cluster domain|Staphylococcal AgrD protein	PF04082.13|PF05931.6	Fungal_trans|AgrD	Fungal specific transcription factor domain|Staphylococcal AgrD protein	False	False	False	False	HPS		-1.802433166350267	-1.7262591538543153	-2.523128234115211	-1.6593208366368497
	conserved protein of unknown function	ucsf_hc.01_1.G217B.04561	ucsf_hc.01_1.G186AR.05676	ucsf_hc.01_1.H88.05223	ucsf_hc.01_1.H143.03548	HISTO_GI.Contig382-snap.16.final_new	HCBG_01888	HCEG_03929	HCDG_07034				PF08292.7	RNA_pol_Rbc25	RNA polymerase III subunit Rpc25							False	False	False	False		Yeast	-0.40965619358843464	-0.06444562517733132	-0.17018678353559125	0.07202298287969411
RPB7	DNA-directed RNA polymerase II subunit RPB7	ucsf_hc.01_1.G217B.04562	ucsf_hc.01_1.G186AR.05679	ucsf_hc.01_1.H88.05224	ucsf_hc.01_1.H143.03550	HISTO_GI.Contig382.eannot.1273.final_new	HCBG_01889	HCEG_03930	HCDG_07035	PF03876.12|PF00575.18	SHS2_Rpb7-N|S1	SHS2 domain found in N terminus of Rpb7p/Rpc25p/MJ0397|S1 RNA binding domain	PF03876.12|PF00575.18	SHS2_Rpb7-N|S1	SHS2 domain found in N terminus of Rpb7p/Rpc25p/MJ0397|S1 RNA binding domain	PF03876.12|PF00575.18	SHS2_Rpb7-N|S1	SHS2 domain found in N terminus of Rpb7p/Rpc25p/MJ0397|S1 RNA binding domain	PF03876.12|PF00575.18	SHS2_Rpb7-N|S1	SHS2 domain found in N terminus of Rpb7p/Rpc25p/MJ0397|S1 RNA binding domain	False	False	False	False			-0.48028404084354825	0.38187228475889645	0.18054874231959195	0.2147845291364554
	DUF962 domain-containing protein	ucsf_hc.01_1.G217B.04563	ucsf_hc.01_1.G186AR.05680	ucsf_hc.01_1.H88.05225	ucsf_hc.01_1.H143.03551	HISTO_GI.Contig382.eannot.1290.final_new	HCBG_01890	HCEG_03932	HCDG_07036	PF06127.6	DUF962	Protein of unknown function (DUF962)	PF06127.6	DUF962	Protein of unknown function (DUF962)	PF06127.6	DUF962	Protein of unknown function (DUF962)	PF06127.6	DUF962	Protein of unknown function (DUF962)	False	False	False	False			0.5609779031728532	-0.18786159005266923	-0.14609949867830352	0.28955892424075413
	ATP synthase alpha subunit	ucsf_hc.01_1.G217B.04564	ucsf_hc.01_1.G186AR.05681	ucsf_hc.01_1.H88.05227	ucsf_hc.01_1.H143.03552	HISTO_GI.Contig382.eannot.1291.final_new	HCBG_01891	HCEG_03933	HCDG_07037	PF00006.20|PF00306.22|PF02874.18|PF09378.5|PF09371.5	ATP-synt_ab|ATP-synt_ab_C|ATP-synt_ab_N|HAS-barrel|Tex_N	ATP synthase alpha/beta family, nucleotide-binding domain|ATP synthase alpha/beta chain, C terminal domain|ATP synthase alpha/beta family, beta-barrel domain|HAS barrel domain|Tex-like protein N-terminal domain	PF00006.20|PF00306.22|PF02874.18|PF09378.5|PF09371.5	ATP-synt_ab|ATP-synt_ab_C|ATP-synt_ab_N|HAS-barrel|Tex_N	ATP synthase alpha/beta family, nucleotide-binding domain|ATP synthase alpha/beta chain, C terminal domain|ATP synthase alpha/beta family, beta-barrel domain|HAS barrel domain|Tex-like protein N-terminal domain	PF00006.20|PF00306.22|PF02874.18|PF09371.5	ATP-synt_ab|ATP-synt_ab_C|ATP-synt_ab_N|Tex_N	ATP synthase alpha/beta family, nucleotide-binding domain|ATP synthase alpha/beta chain, C terminal domain|ATP synthase alpha/beta family, beta-barrel domain|Tex-like protein N-terminal domain	PF00006.20|PF00306.22|PF09371.5	ATP-synt_ab|ATP-synt_ab_C|Tex_N	ATP synthase alpha/beta family, nucleotide-binding domain|ATP synthase alpha/beta chain, C terminal domain|Tex-like protein N-terminal domain	True	True	False	True			-0.2796146851362229	0.7464765366831645	0.5156168286601628	0.035193701167330005
	methylenetetrahydrofolate dehydrogenase	ucsf_hc.01_1.G217B.04565	ucsf_hc.01_1.G186AR.05682	ucsf_hc.01_1.H88.05228	ucsf_hc.01_1.H143.03553	HISTO_GI.Contig382.eannot.1292.final_new	HCBG_01892	HCEG_03934	HCDG_07038	PF00763.18|PF02882.14|PF03943.8	THF_DHG_CYH|THF_DHG_CYH_C|TAP_C	Tetrahydrofolate dehydrogenase/cyclohydrolase, catalytic domain|Tetrahydrofolate dehydrogenase/cyclohydrolase, NAD(P)-binding domain|TAP C-terminal domain	PF00763.18|PF02882.14|PF03943.8	THF_DHG_CYH|THF_DHG_CYH_C|TAP_C	Tetrahydrofolate dehydrogenase/cyclohydrolase, catalytic domain|Tetrahydrofolate dehydrogenase/cyclohydrolase, NAD(P)-binding domain|TAP C-terminal domain	PF00763.18|PF02882.14	THF_DHG_CYH|THF_DHG_CYH_C	Tetrahydrofolate dehydrogenase/cyclohydrolase, catalytic domain|Tetrahydrofolate dehydrogenase/cyclohydrolase, NAD(P)-binding domain	PF00763.18|PF02882.14	THF_DHG_CYH|THF_DHG_CYH_C	Tetrahydrofolate dehydrogenase/cyclohydrolase, catalytic domain|Tetrahydrofolate dehydrogenase/cyclohydrolase, NAD(P)-binding domain	False	False	False	False			-0.16825791218130526	0.08964998457389628	0.17162826496004646	-0.07391460215210222
	DUF850 domain-containing protein	ucsf_hc.01_1.G217B.04568	ucsf_hc.01_1.G186AR.05685	ucsf_hc.01_1.H88.05231	ucsf_hc.01_1.H143.03555	HISTO_GI.Contig382.eannot.1294.final_new	HCBG_01894	HCEG_03937	HCDG_07039	PF01956.11	DUF106	Integral membrane protein DUF106	PF01956.11	DUF106	Integral membrane protein DUF106	PF01956.11	DUF106	Integral membrane protein DUF106	PF01956.11	DUF106	Integral membrane protein DUF106	False	False	False	False			-0.2824964846724569	0.7026012331099709	-0.1754855006903253	-0.3155210780222921
MMS19	DNA repair/transcription protein	ucsf_hc.01_1.G217B.04570	ucsf_hc.01_1.G186AR.05687	ucsf_hc.01_1.H88.05233	ucsf_hc.01_1.H143.03557	HISTO_GI.Contig382.Fgenesh_histo.78.final_new	HCBG_01896	HCEG_03939	HCDG_07040	PF12460.3|PF14500.1|PF13646.1|PF02985.17|PF13513.1	MMS19_C|MMS19_N|HEAT_2|HEAT|HEAT_EZ	RNAPII transcription regulator C-terminal|Dos2-interacting transcription regulator of RNA-Pol-II|HEAT repeats|HEAT repeat|HEAT-like repeat	PF12460.3|PF14500.1|PF13646.1|PF02985.17|PF13513.1	MMS19_C|MMS19_N|HEAT_2|HEAT|HEAT_EZ	RNAPII transcription regulator C-terminal|Dos2-interacting transcription regulator of RNA-Pol-II|HEAT repeats|HEAT repeat|HEAT-like repeat	PF12460.3|PF14500.1|PF13646.1|PF02985.17|PF13513.1|PF10363.4|PF12717.2	MMS19_C|MMS19_N|HEAT_2|HEAT|HEAT_EZ|DUF2435|Cnd1	RNAPII transcription regulator C-terminal|Dos2-interacting transcription regulator of RNA-Pol-II|HEAT repeats|HEAT repeat|HEAT-like repeat|Protein of unknown function (DUF2435)|non-SMC mitotic condensation complex subunit 1	PF14500.1|PF12460.3|PF13646.1|PF02985.17|PF10363.4|PF12717.2|PF13513.1	MMS19_N|MMS19_C|HEAT_2|HEAT|DUF2435|Cnd1|HEAT_EZ	Dos2-interacting transcription regulator of RNA-Pol-II|RNAPII transcription regulator C-terminal|HEAT repeats|HEAT repeat|Protein of unknown function (DUF2435)|non-SMC mitotic condensation complex subunit 1|HEAT-like repeat	False	False	False	False			0.26595745448522035	-0.08253468177925205	-0.2209685632699352	0.761608185778861
	conserved protein of unknown function	ucsf_hc.01_1.G217B.04571	ucsf_hc.01_1.G186AR.05688	ucsf_hc.01_1.H88.05234	ucsf_hc.01_1.H143.03558	HISTO_GI.Contig382.Fgenesh_histo.79.final_new	HCBG_01897	HCEG_03940	HCDG_07041													False	False	False	False			-0.3133132181233268	-2.3627264662139424	-1.0949215393841008	-0.7074760752079785
	SMC (structural maintenance of chromosomes) domain-containing protein	ucsf_hc.01_1.G217B.04575	ucsf_hc.01_1.G186AR.05692	ucsf_hc.01_1.H88.05237	ucsf_hc.01_1.H143.03561	HISTO_GI.Contig382.eannot.1320.final_new	HCBG_01898	HCEG_03941	HCDG_07042	PF14705.1|PF12329.3	Costars|TMF_DNA_bd	Costars|TATA element modulatory factor 1 DNA binding	PF14705.1	Costars	Costars	PF14705.1|PF09726.4|PF12329.3	Costars|Macoilin|TMF_DNA_bd	Costars|Transmembrane protein|TATA element modulatory factor 1 DNA binding	PF14705.1|PF09726.4|PF12329.3	Costars|Macoilin|TMF_DNA_bd	Costars|Transmembrane protein|TATA element modulatory factor 1 DNA binding	False	False	False	False			0.8055196046022157	-0.17581444929358803	-0.2129449680185571	-1.1875313757292352
	extracellular matrix protein	ucsf_hc.01_1.G217B.04577	ucsf_hc.01_1.G186AR.05693	ucsf_hc.01_1.H88.05238	ucsf_hc.01_1.H143.03562	HISTO_GI.Contig382.eannot.1322.final_new	HCBG_01900	HCEG_03942	HCDG_07043	PF10342.4|PF05738.8|PF04484.7|PF11593.3|PF09032.6	GPI-anchored|Cna_B|DUF566|Med3|Siah-Interact_N	Ser-Thr-rich glycosyl-phosphatidyl-inositol-anchored membrane family|Cna protein B-type domain|Family of unknown function (DUF566)|Mediator complex subunit 3 fungal|Siah interacting protein, N terminal	PF10342.4|PF05738.8|PF11593.3|PF09032.6|PF04484.7|PF03153.8	GPI-anchored|Cna_B|Med3|Siah-Interact_N|DUF566|TFIIA	Ser-Thr-rich glycosyl-phosphatidyl-inositol-anchored membrane family|Cna protein B-type domain|Mediator complex subunit 3 fungal|Siah interacting protein, N terminal|Family of unknown function (DUF566)|Transcription factor IIA, alpha/beta subunit	PF10342.4|PF05738.8|PF11593.3|PF04484.7|PF03153.8	GPI-anchored|Cna_B|Med3|DUF566|TFIIA	Ser-Thr-rich glycosyl-phosphatidyl-inositol-anchored membrane family|Cna protein B-type domain|Mediator complex subunit 3 fungal|Family of unknown function (DUF566)|Transcription factor IIA, alpha/beta subunit	PF10342.4|PF05738.8|PF04484.7|PF11593.3	GPI-anchored|Cna_B|DUF566|Med3	Ser-Thr-rich glycosyl-phosphatidyl-inositol-anchored membrane family|Cna protein B-type domain|Family of unknown function (DUF566)|Mediator complex subunit 3 fungal	True	True	True	True	HPS	Yeast	-4.566875727688192	-5.2074813004942895	-5.855430693101406	-5.546853424227258
	oxidoreductase, short-chain dehydrogenase/reductase family, conidia-enriched transcript	ucsf_hc.01_1.G217B.04582	ucsf_hc.01_1.G186AR.05698	ucsf_hc.01_1.H88.05244	ucsf_hc.01_1.H143.03568	HISTO_GI.Contig382.eannot.1326.final_new	HCBG_01903	HCEG_03945	HCDG_07046	PF13076.1	DUF3940	Protein of unknown function (DUF3940)	PF00106.20|PF08659.5|PF13561.1|PF02719.10|PF01488.15|PF12953.2|PF13460.1	adh_short|KR|adh_short_C2|Polysacc_synt_2|Shikimate_DH|DUF3842|NAD_binding_10	short chain dehydrogenase|KR domain|Enoyl-(Acyl carrier protein) reductase|Polysaccharide biosynthesis protein|Shikimate / quinate 5-dehydrogenase|Domain of unknown function (DUF3842)|NADH(P)-binding	PF00106.20|PF08659.5|PF02719.10|PF13561.1|PF01488.15|PF12953.2|PF13460.1|PF13076.1	adh_short|KR|Polysacc_synt_2|adh_short_C2|Shikimate_DH|DUF3842|NAD_binding_10|DUF3940	short chain dehydrogenase|KR domain|Polysaccharide biosynthesis protein|Enoyl-(Acyl carrier protein) reductase|Shikimate / quinate 5-dehydrogenase|Domain of unknown function (DUF3842)|NADH(P)-binding|Protein of unknown function (DUF3940)	PF00106.20	adh_short	short chain dehydrogenase	False	False	False	False	HPS		-2.2979048783383194	-4.052564999244993	-2.0841845748624093	-1.8845832568410437
	nonribosomal peptide synthetase, NRPS	ucsf_hc.01_1.G217B.04586	ucsf_hc.01_1.G186AR.05699	ucsf_hc.01_1.H88.05248	ucsf_hc.01_1.H143.03571	HISTO_GI.Contig382-snap.28.final_new	HCBG_01905	HCEG_03947	HCDG_07048	PF00501.23|PF07993.7|PF00106.20|PF08659.5|PF13561.1|PF01370.16|PF00550.20|PF01073.14|PF13460.1|PF04321.12|PF02719.10|PF13193.1|PF02558.11|PF04127.10|PF12242.3	AMP-binding|NAD_binding_4|adh_short|KR|adh_short_C2|Epimerase|PP-binding|3Beta_HSD|NAD_binding_10|RmlD_sub_bind|Polysacc_synt_2|AMP-binding_C|ApbA|DFP|Eno-Rase_NADH_b	AMP-binding enzyme|Male sterility protein|short chain dehydrogenase|KR domain|Enoyl-(Acyl carrier protein) reductase|NAD dependent epimerase/dehydratase family|Phosphopantetheine attachment site|3-beta hydroxysteroid dehydrogenase/isomerase family|NADH(P)-binding|RmlD substrate binding domain|Polysaccharide biosynthesis protein|AMP-binding enzyme C-terminal domain|Ketopantoate reductase PanE/ApbA…	PF00501.23|PF07993.7|PF00106.20|PF08659.5|PF13561.1|PF01370.16|PF00550.20|PF01073.14|PF13460.1|PF04321.12|PF02719.10|PF13193.1|PF12242.3	AMP-binding|NAD_binding_4|adh_short|KR|adh_short_C2|Epimerase|PP-binding|3Beta_HSD|NAD_binding_10|RmlD_sub_bind|Polysacc_synt_2|AMP-binding_C|Eno-Rase_NADH_b	AMP-binding enzyme|Male sterility protein|short chain dehydrogenase|KR domain|Enoyl-(Acyl carrier protein) reductase|NAD dependent epimerase/dehydratase family|Phosphopantetheine attachment site|3-beta hydroxysteroid dehydrogenase/isomerase family|NADH(P)-binding|RmlD substrate binding domain|Polysaccharide biosynthesis protein|AMP-binding enzyme C-terminal domain|NAD(P)H binding domain of trans-…	PF00501.23|PF07993.7|PF00106.20|PF08659.5|PF13561.1|PF01370.16|PF00550.20|PF01073.14|PF13460.1|PF04321.12|PF02719.10|PF13193.1|PF04127.10|PF02558.11|PF12242.3	AMP-binding|NAD_binding_4|adh_short|KR|adh_short_C2|Epimerase|PP-binding|3Beta_HSD|NAD_binding_10|RmlD_sub_bind|Polysacc_synt_2|AMP-binding_C|DFP|ApbA|Eno-Rase_NADH_b	AMP-binding enzyme|Male sterility protein|short chain dehydrogenase|KR domain|Enoyl-(Acyl carrier protein) reductase|NAD dependent epimerase/dehydratase family|Phosphopantetheine attachment site|3-beta hydroxysteroid dehydrogenase/isomerase family|NADH(P)-binding|RmlD substrate binding domain|Polysaccharide biosynthesis protein|AMP-binding enzyme C-terminal domain|DNA / pantothenate metabolism fl…	PF00501.23|PF07993.7|PF00106.20|PF08659.5|PF13561.1|PF01370.16|PF00550.20|PF01073.14|PF13460.1|PF04321.12|PF02719.10|PF13193.1|PF04127.10|PF02558.11|PF12242.3	AMP-binding|NAD_binding_4|adh_short|KR|adh_short_C2|Epimerase|PP-binding|3Beta_HSD|NAD_binding_10|RmlD_sub_bind|Polysacc_synt_2|AMP-binding_C|DFP|ApbA|Eno-Rase_NADH_b	AMP-binding enzyme|Male sterility protein|short chain dehydrogenase|KR domain|Enoyl-(Acyl carrier protein) reductase|NAD dependent epimerase/dehydratase family|Phosphopantetheine attachment site|3-beta hydroxysteroid dehydrogenase/isomerase family|NADH(P)-binding|RmlD substrate binding domain|Polysaccharide biosynthesis protein|AMP-binding enzyme C-terminal domain|DNA / pantothenate metabolism fl…	False	False	False	False			-2.989429004894357	-2.6856893074328507	-1.4881695429142905	-0.2042441853514252
	conserved protein of unknown function, conidia-enriched transcript	ucsf_hc.01_1.G217B.04587	ucsf_hc.01_1.G186AR.05701	ucsf_hc.01_1.H88.05250	ucsf_hc.01_1.H143.03572	HISTO_GI.Contig382.Fgenesh_histo.96.final_new	HCBG_01906	HCEG_03948	HCDG_07049													False	False	False	False			-0.6424810231897278	-0.9923692917833531	-1.6027956861493404	-0.1721604142192421
NOC4	ribosome biogenesis protein Noc4	ucsf_hc.01_1.G217B.04588	ucsf_hc.01_1.G186AR.05700	ucsf_hc.01_1.H88.05251	ucsf_hc.01_1.H143.03573	HISTO_GI.Contig382.eannot.1329.final_new	HCBG_01907	HCEG_03949	HCDG_07050	PF03914.12|PF10214.4	CBF|Rrn6	CBF/Mak21 family|RNA polymerase I-specific transcription-initiation factor	PF03914.12|PF10214.4|PF04003.7	CBF|Rrn6|Utp12	CBF/Mak21 family|RNA polymerase I-specific transcription-initiation factor|Dip2/Utp12 Family	PF03914.12|PF10214.4|PF11447.3	CBF|Rrn6|DUF3201	CBF/Mak21 family|RNA polymerase I-specific transcription-initiation factor|Protein of unknown function (DUF3201)	PF03914.12|PF10214.4|PF11447.3	CBF|Rrn6|DUF3201	CBF/Mak21 family|RNA polymerase I-specific transcription-initiation factor|Protein of unknown function (DUF3201)	False	False	False	False			0.10141563622537775	-0.1865132087061363	0.38760730304420843	0.6118018007716295
[truncated: 27,455 more rows]
