# Supplementary material for: Genome-Wide Reprogramming of Transcript Architecture by Temperature Specifies the Developmental States of the Human Pathogen Histoplasma
Source: PLoS Genet. 2015 Jul 15;11(7):e1005395. doi: 10.1371/journal.pgen.1005395 (PMC4503680; doi:10.1371/journal.pgen.1005395)
Supplement: S14 Data — Rows are complete (4 strain) orthogroups from S13 Data and are given in clustered order. Columns are identical to S13 Data, with the addition of UNIQID, which assigns a unique integer to each orthogroup, and GID, which indicates the corresponding leaf node in the clustered dendrogram (S15 Data). (CDT) [file pgen.1005395.s035.cdt]

GID	UNIQID	NAME	G217B gene name	G217B Annotation	G217B transcript	G186AR transcript	H88 transcript	H143 transcript	G217B predicted gene	G186AR predicted gene	H88 predicted gene	H143 predicted gene	G217B Pfam accession	G217B Pfam name	G217B Pfam description	G186AR Pfam accession	G186AR Pfam name	G186AR Pfam description	HcH88 Pfam accession	HcH88 Pfam name	HcH88 Pfam description	HcH143 Pfam accession	HcH143 Pfam name	HcH143 Pfam description	G217B signal peptide	G186AR signal peptide	HcH88 signal peptide	HcH143 signal peptide	Enrichment	Longer Leader	GWEIGHT	G217B Y/H	G186AR Y/H	H88 Y/H	H143 Y/H
EWEIGHT																															1.0	1.0	1.0	1.0	1.0
GENE25X	2358	HISTO_DM.Contig93.eannot.1602.final_new		6-phosphogluconate dehydrogenase	ucsf_hc.01_1.G217B.02447	ucsf_hc.01_1.G186AR.09419	ucsf_hc.01_1.H88.01121	ucsf_hc.01_1.H143.01559	HISTO_DM.Contig93.eannot.1602.final_new	HCBG_04303	HCEG_00875	HCDG_01146	PF03446.10|PF14833.1|PF03807.12|PF01488.15|PF02254.13	NAD_binding_2|NAD_binding_11|F420_oxidored|Shikimate_DH|TrkA_N	NAD binding domain of 6-phosphogluconate dehydrogenase|NAD-binding of NADP-dependent 3-hydroxyisobutyrate dehydrogenase|NADP oxidoreductase coenzyme F420-dependent|Shikimate / quinate 5-dehydrogenase|TrkA-N domain	PF03446.10|PF14833.1|PF03807.12|PF01488.15|PF02254.13	NAD_binding_2|NAD_binding_11|F420_oxidored|Shikimate_DH|TrkA_N	NAD binding domain of 6-phosphogluconate dehydrogenase|NAD-binding of NADP-dependent 3-hydroxyisobutyrate dehydrogenase|NADP oxidoreductase coenzyme F420-dependent|Shikimate / quinate 5-dehydrogenase|TrkA-N domain	PF03446.10|PF14833.1|PF03807.12|PF01488.15|PF02254.13|PF02826.14	NAD_binding_2|NAD_binding_11|F420_oxidored|Shikimate_DH|TrkA_N|2-Hacid_dh_C	NAD binding domain of 6-phosphogluconate dehydrogenase|NAD-binding of NADP-dependent 3-hydroxyisobutyrate dehydrogenase|NADP oxidoreductase coenzyme F420-dependent|Shikimate / quinate 5-dehydrogenase|TrkA-N domain|D-isomer specific 2-hydroxyacid dehydrogenase, NAD binding domain	PF03446.10|PF14833.1|PF03807.12|PF01488.15	NAD_binding_2|NAD_binding_11|F420_oxidored|Shikimate_DH	NAD binding domain of 6-phosphogluconate dehydrogenase|NAD-binding of NADP-dependent 3-hydroxyisobutyrate dehydrogenase|NADP oxidoreductase coenzyme F420-dependent|Shikimate / quinate 5-dehydrogenase	False	False	False	False	HPS		1	-4.736014705908433	-4.906404381631514	-6.375331229608838	-6.235495913407435
GENE31X	1297	HISTO_ZT.Contig1141.Fgenesh_histo.19.final_new		conserved protein of unknown function	ucsf_hc.01_1.G217B.10501	ucsf_hc.01_1.G186AR.06659	ucsf_hc.01_1.H88.01853	ucsf_hc.01_1.H143.06520	HISTO_ZT.Contig1141.Fgenesh_histo.19.final_new	HCBG_02314	HCEG_01447	HCDG_01588													False	False	False	False	HPS		1	-4.666308561835923	-4.779618404919844	-5.773488073456511	-6.150953265102672
GENE57X	6518	Novel			ucsf_hc.01_1.G217B.04286	ucsf_hc.01_1.G186AR.02502	ucsf_hc.01_1.H88.10323	ucsf_hc.01_1.H143.12405																		False	False	False	HPS		1	-3.944412682563669	-4.069040087831125	-5.279622569000361	-5.654882207858034
GENE161X	2298	HISTO_DM.Contig93.Fgenesh_histo.104.final_new		conserved protein of unknown function	ucsf_hc.01_1.G217B.02317	ucsf_hc.01_1.G186AR.09278	ucsf_hc.01_1.H88.00989	ucsf_hc.01_1.H143.01408	HISTO_DM.Contig93.Fgenesh_histo.104.final_new	HCBG_04206	HCEG_00780	HCDG_01051													False	False	False	False	HPS		1	-2.882010142806411	-3.1009235725577415	-4.019749629006357	-4.1791989329893156
GENE23X	1768	HISTO_BP.Contig459.eannot.1465.final_new		conserved protein of unknown function	ucsf_hc.01_1.G217B.01171	ucsf_hc.01_1.G186AR.10497	ucsf_hc.01_1.H88.09043	ucsf_hc.01_1.H143.04030	HISTO_BP.Contig459.eannot.1465.final_new	HCBG_05084	HCEG_06893	HCDG_07401	PF04582.7|PF11559.3|PF04156.9|PF07889.7|PF04728.8|PF04111.7|PF07106.8|PF04513.7|PF05701.6|PF01576.14|PF10392.4|PF10186.4|PF08317.6|PF08614.6|PF12329.3|PF13851.1|PF12325.3|PF12795.2|PF10473.4|PF08702.5|PF10805.3|PF12097.3|PF05791.6|PF02183.13|PF13874.1|PF06156.8|PF05531.7|PF07716.10|PF09726.4|PF04977.10|PF11180.3	Reo_sigmaC|ADIP|IncA|DUF1664|LPP|APG6|TBPIP|Baculo_PEP_C|WEMBL|Myosin_tail_1|COG5|Atg14|Spc7|ATG16|TMF_DNA_bd|GAS|TMF_TATA_bd|MscS_porin|CENP-F_leu_zip|Fib_alpha|DUF2730|DUF3573|Bacillus_HBL|HALZ|Nup54|DUF972|NPV_P10|bZIP_2|Macoilin|DivIC|DUF2968	Reovirus sigma C capsid protein|Afadin- and alpha -actinin-Binding|IncA protein|Protein of unknown function (DUF1664)|Lipoprotein leucine-zipper|Autophagy protein Apg6|Tat binding protein 1(TBP-1)-interacting protein (TBPIP)|Baculovirus polyhedron envelope protein, PEP, C terminus|Weak chloroplast movement under blue light|Myosin tail|Golgi transport complex subunit 5|UV radiation resistance prot…	PF04582.7|PF11559.3|PF04728.8|PF04111.7|PF10186.4|PF05701.6|PF04156.9|PF07106.8|PF01576.14|PF07889.7|PF08317.6|PF08393.8|PF08614.6|PF12329.3|PF10473.4|PF08702.5|PF13851.1|PF09726.4|PF12325.3|PF12795.2|PF13874.1|PF10392.4|PF08581.5|PF04513.7|PF10337.4|PF05791.6|PF10805.3|PF02183.13|PF01496.14|PF12097.3|PF06156.8|PF07716.10|PF04977.10|PF05531.7|PF07926.7|PF05008.10|PF11180.3|PF00804.20|PF06103.6	Reo_sigmaC|ADIP|LPP|APG6|Atg14|WEMBL|IncA|TBPIP|Myosin_tail_1|DUF1664|Spc7|DHC_N2|ATG16|TMF_DNA_bd|CENP-F_leu_zip|Fib_alpha|GAS|Macoilin|TMF_TATA_bd|MscS_porin|Nup54|COG5|Tup_N|Baculo_PEP_C|DUF2422|Bacillus_HBL|DUF2730|HALZ|V_ATPase_I|DUF3573|DUF972|bZIP_2|DivIC|NPV_P10|TPR_MLP1_2|V-SNARE|DUF2968|Syntaxin|DUF948	Reovirus sigma C capsid protein|Afadin- and alpha -actinin-Binding|Lipoprotein leucine-zipper|Autophagy protein Apg6|UV radiation resistance protein and autophagy-related subunit 14|Weak chloroplast movement under blue light|IncA protein|Tat binding protein 1(TBP-1)-interacting protein (TBPIP)|Myosin tail|Protein of unknown function (DUF1664)|Spc7 kinetochore protein|Dynein heavy chain, N-termina…	PF04582.7|PF11559.3|PF07889.7|PF09726.4|PF04728.8|PF04111.7|PF04156.9|PF05701.6|PF07106.8|PF10186.4|PF04513.7|PF01576.14|PF08317.6|PF08614.6|PF12329.3|PF13851.1|PF08702.5|PF10473.4|PF12795.2|PF12325.3|PF10805.3|PF13874.1|PF12097.3|PF05791.6|PF10392.4|PF02183.13|PF01496.14|PF06156.8|PF07716.10|PF04977.10|PF05531.7|PF07926.7|PF05008.10|PF11180.3	Reo_sigmaC|ADIP|DUF1664|Macoilin|LPP|APG6|IncA|WEMBL|TBPIP|Atg14|Baculo_PEP_C|Myosin_tail_1|Spc7|ATG16|TMF_DNA_bd|GAS|Fib_alpha|CENP-F_leu_zip|MscS_porin|TMF_TATA_bd|DUF2730|Nup54|DUF3573|Bacillus_HBL|COG5|HALZ|V_ATPase_I|DUF972|bZIP_2|DivIC|NPV_P10|TPR_MLP1_2|V-SNARE|DUF2968	Reovirus sigma C capsid protein|Afadin- and alpha -actinin-Binding|Protein of unknown function (DUF1664)|Transmembrane protein|Lipoprotein leucine-zipper|Autophagy protein Apg6|IncA protein|Weak chloroplast movement under blue light|Tat binding protein 1(TBP-1)-interacting protein (TBPIP)|UV radiation resistance protein and autophagy-related subunit 14|Baculovirus polyhedron envelope protein, PEP…	PF04582.7|PF11559.3|PF09726.4|PF07889.7|PF04728.8|PF04111.7|PF04156.9|PF05701.6|PF07106.8|PF10186.4|PF04513.7|PF01576.14|PF08317.6|PF08614.6|PF12329.3|PF13851.1|PF08702.5|PF10473.4|PF12795.2|PF12325.3|PF10805.3|PF13874.1|PF12097.3|PF05791.6|PF10392.4|PF02183.13|PF01496.14|PF06156.8|PF07716.10|PF04977.10|PF05531.7|PF07926.7|PF05008.10|PF11180.3	Reo_sigmaC|ADIP|Macoilin|DUF1664|LPP|APG6|IncA|WEMBL|TBPIP|Atg14|Baculo_PEP_C|Myosin_tail_1|Spc7|ATG16|TMF_DNA_bd|GAS|Fib_alpha|CENP-F_leu_zip|MscS_porin|TMF_TATA_bd|DUF2730|Nup54|DUF3573|Bacillus_HBL|COG5|HALZ|V_ATPase_I|DUF972|bZIP_2|DivIC|NPV_P10|TPR_MLP1_2|V-SNARE|DUF2968	Reovirus sigma C capsid protein|Afadin- and alpha -actinin-Binding|Transmembrane protein|Protein of unknown function (DUF1664)|Lipoprotein leucine-zipper|Autophagy protein Apg6|IncA protein|Weak chloroplast movement under blue light|Tat binding protein 1(TBP-1)-interacting protein (TBPIP)|UV radiation resistance protein and autophagy-related subunit 14|Baculovirus polyhedron envelope protein, PEP…	False	False	False	False	HPS		1	-4.703715931321254	-5.475514748592243	-5.807699621123586	-6.566524101101448
GENE86X	4714	HISTO_DF.Contig537.genewise.74.final_new		benzoate 4-monooxygenase cytochrome P450, no start met	ucsf_hc.01_1.G217B.02118	ucsf_hc.01_1.G186AR.12259	ucsf_hc.01_1.H88.08014	ucsf_hc.01_1.H143.11183	HISTO_DF.Contig537.genewise.74.final_new	HCBG_06351	HCEG_06094	HCDG_04643	PF00067.17|PF13245.1|PF04791.11	p450|AAA_19|LMBR1	Cytochrome P450|Part of AAA domain|LMBR1-like membrane protein	PF00067.17|PF13245.1	p450|AAA_19	Cytochrome P450|Part of AAA domain	PF00067.17|PF13245.1	p450|AAA_19	Cytochrome P450|Part of AAA domain	PF00067.17|PF13245.1	p450|AAA_19	Cytochrome P450|Part of AAA domain	False	False	False	False	HPS		1	-3.7797815181064425	-3.9765048704567043	-4.270577523410823	-4.954465735330656
GENE204X	3251	HISTO_ZL.Contig1161c.Fgenesh_Aspergillus.114.final_new	ABC4	ABC transporter	ucsf_hc.01_1.G217B.09532	ucsf_hc.01_1.G186AR.00268	ucsf_hc.01_1.H88.06561	ucsf_hc.01_1.H143.00240	HISTO_ZL.Contig1161c.Fgenesh_Aspergillus.114.final_new	HCBG_00215	HCEG_04936	HCDG_00174	PF01061.19|PF00005.22|PF06422.7|PF14510.1|PF13481.1|PF03193.11|PF13191.1|PF13555.1|PF13238.1|PF13671.1|PF02463.14|PF13207.1|PF02492.14|PF13401.1|PF05729.7|PF13304.1|PF12698.2|PF08477.8|PF01695.12|PF13604.1|PF02367.12|PF01580.13	ABC2_membrane|ABC_tran|PDR_CDR|ABC_trans_N|AAA_25|DUF258|AAA_16|AAA_29|AAA_18|AAA_33|SMC_N|AAA_17|cobW|AAA_22|NACHT|AAA_21|ABC2_membrane_3|Miro|IstB_IS21|AAA_30|UPF0079|FtsK_SpoIIIE	ABC-2 type transporter|ABC transporter|CDR ABC transporter|ABC-transporter extracellular N-terminal|AAA domain|Protein of unknown function, DUF258|AAA ATPase domain|P-loop containing region of AAA domain|AAA domain|AAA domain|RecF/RecN/SMC N terminal domain|AAA domain|CobW/HypB/UreG, nucleotide-binding domain|AAA domain|NACHT domain|AAA domain|ABC-2 family transporter protein|Miro-like protein|Is…	PF01061.19|PF00005.22|PF06422.7|PF14510.1|PF13481.1|PF13191.1|PF03193.11|PF13555.1|PF13238.1|PF13671.1|PF02463.14|PF13207.1|PF02492.14|PF13401.1|PF05729.7|PF13304.1|PF08477.8|PF13604.1|PF02367.12|PF12698.2	ABC2_membrane|ABC_tran|PDR_CDR|ABC_trans_N|AAA_25|AAA_16|DUF258|AAA_29|AAA_18|AAA_33|SMC_N|AAA_17|cobW|AAA_22|NACHT|AAA_21|Miro|AAA_30|UPF0079|ABC2_membrane_3	ABC-2 type transporter|ABC transporter|CDR ABC transporter|ABC-transporter extracellular N-terminal|AAA domain|AAA ATPase domain|Protein of unknown function, DUF258|P-loop containing region of AAA domain|AAA domain|AAA domain|RecF/RecN/SMC N terminal domain|AAA domain|CobW/HypB/UreG, nucleotide-binding domain|AAA domain|NACHT domain|AAA domain|Miro-like protein|AAA domain|Uncharacterised P-loop h…	PF01061.19|PF00005.22|PF06422.7|PF14510.1|PF13481.1|PF13191.1|PF03193.11|PF13555.1|PF13238.1|PF13671.1|PF12698.2|PF02463.14|PF02492.14|PF13207.1|PF05729.7|PF13401.1|PF13304.1|PF08477.8|PF13604.1|PF02367.12	ABC2_membrane|ABC_tran|PDR_CDR|ABC_trans_N|AAA_25|AAA_16|DUF258|AAA_29|AAA_18|AAA_33|ABC2_membrane_3|SMC_N|cobW|AAA_17|NACHT|AAA_22|AAA_21|Miro|AAA_30|UPF0079	ABC-2 type transporter|ABC transporter|CDR ABC transporter|ABC-transporter extracellular N-terminal|AAA domain|AAA ATPase domain|Protein of unknown function, DUF258|P-loop containing region of AAA domain|AAA domain|AAA domain|ABC-2 family transporter protein|RecF/RecN/SMC N terminal domain|CobW/HypB/UreG, nucleotide-binding domain|AAA domain|NACHT domain|AAA domain|AAA domain|Miro-like protein|AA…	PF01061.19|PF06422.7|PF00005.22|PF13191.1|PF12698.2|PF13481.1|PF03193.11|PF13555.1|PF13238.1|PF02463.14|PF02492.14|PF13304.1|PF13671.1|PF13207.1	ABC2_membrane|PDR_CDR|ABC_tran|AAA_16|ABC2_membrane_3|AAA_25|DUF258|AAA_29|AAA_18|SMC_N|cobW|AAA_21|AAA_33|AAA_17	ABC-2 type transporter|CDR ABC transporter|ABC transporter|AAA ATPase domain|ABC-2 family transporter protein|AAA domain|Protein of unknown function, DUF258|P-loop containing region of AAA domain|AAA domain|RecF/RecN/SMC N terminal domain|CobW/HypB/UreG, nucleotide-binding domain|AAA domain|AAA domain|AAA domain	False	False	False	False	HPS		1	-2.830060518709663	-3.0105628886812736	-3.3968350541694057	-3.7952014686313498
GENE496X	1265	HISTO_ZT.Contig181.Fgenesh_histo.29.final_new		alpha,alpha-trehalase, neutral trehalase	ucsf_hc.01_1.G217B.10746	ucsf_hc.01_1.G186AR.06712	ucsf_hc.01_1.H88.01914	ucsf_hc.01_1.H143.06582	HISTO_ZT.Contig181.Fgenesh_histo.29.final_new	HCBG_02362	HCEG_01499	HCDG_01641	PF01204.13|PF07492.6	Trehalase|Trehalase_Ca-bi	Trehalase|Neutral trehalase Ca2+ binding domain	PF01204.13|PF07492.6	Trehalase|Trehalase_Ca-bi	Trehalase|Neutral trehalase Ca2+ binding domain	PF01204.13|PF07492.6	Trehalase|Trehalase_Ca-bi	Trehalase|Neutral trehalase Ca2+ binding domain	PF01204.13|PF07492.6	Trehalase|Trehalase_Ca-bi	Trehalase|Neutral trehalase Ca2+ binding domain	False	False	False	False	HPS		1	-1.7606840784067543	-1.9694667949938376	-2.0652812777929976	-2.288600145192977
GENE1252X	2579	HISTO_HS.Contig68.eannot.2009.final_new		TOR signalling pathway protein TipA	ucsf_hc.01_1.G217B.06246	ucsf_hc.01_1.G186AR.09920	ucsf_hc.01_1.H88.01610	ucsf_hc.01_1.H143.07982	HISTO_HS.Contig68.eannot.2009.final_new	HCBG_04672	HCEG_01264	HCDG_09358	PF04176.8	TIP41	TIP41-like family	PF04176.8	TIP41	TIP41-like family	PF04176.8	TIP41	TIP41-like family	PF04176.8	TIP41	TIP41-like family	False	False	False	False			1	-0.7889859505765457	-0.8369853586910629	-0.9275763319825296	-0.9958610321145422
GENE11X	2441	Novel			ucsf_hc.01_1.G217B.05964	ucsf_hc.01_1.G186AR.09614	ucsf_hc.01_1.H88.01303	ucsf_hc.01_1.H143.01746																	False	False	False	False	HPS		1	-5.323786903101759	-6.595006438144726	-7.019185679038639	-6.086014081903013
GENE101X	6258	HISTO_DM.Contig933.Fgenesh_Neurospora.173.final_new		conserved protein of unknown function	ucsf_hc.01_1.G217B.02708	ucsf_hc.01_1.G186AR.08976	ucsf_hc.01_1.H88.00644	ucsf_hc.01_1.H143.01064	HISTO_DM.Contig933.Fgenesh_Neurospora.173.final_new	HCBG_03975	HCEG_00528		PF10738.4|PF04652.11	Lpp-LpqN|DUF605	Probable lipoprotein LpqN|Vta1 like	PF10738.4	Lpp-LpqN	Probable lipoprotein LpqN	PF10738.4	Lpp-LpqN	Probable lipoprotein LpqN				False	False	False	True	HPS		1	-3.4236036547779034	-4.501591024705008	-4.331851900088267	-4.110958934492807
GENE426X	6236	HISTO_GL.Contig296.Fgenesh_histo.57.final_new		conserved protein of unknown function	ucsf_hc.01_1.G217B.04960	ucsf_hc.01_1.G186AR.11618	ucsf_hc.01_1.H88.11245	ucsf_hc.01_1.H143.10469	HISTO_GL.Contig296.Fgenesh_histo.57.final_new	HCBG_05890	HCEG_08569	HCDG_04137													True	False	False	False	HPS		1	-1.8473567778653863	-2.408642224263378	-2.3596848414148868	-2.2522513153720904
GENE94X	4166	HISTO_ZZ.Contig127b.eannot.1385.final_new		aminotransferase	ucsf_hc.01_1.G217B.12025	ucsf_hc.01_1.G186AR.08172	ucsf_hc.01_1.H88.03251	ucsf_hc.01_1.H143.02207	HISTO_ZZ.Contig127b.eannot.1385.final_new	HCBG_03407	HCEG_02378	HCDG_06022	PF00155.16	Aminotran_1_2	Aminotransferase class I and II	PF00155.16	Aminotran_1_2	Aminotransferase class I and II	PF00155.16	Aminotran_1_2	Aminotransferase class I and II	PF00155.16	Aminotran_1_2	Aminotransferase class I and II	False	False	False	False	HPS		1	-3.2973417673415035	-4.430938183353844	-4.600252831459509	-4.35474707440599
GENE785X	5314	HISTO_BI.Contig285-snap.13.final_new		methyltransferase	ucsf_hc.01_1.G217B.00700	ucsf_hc.01_1.G186AR.08664	ucsf_hc.01_1.H88.03697	ucsf_hc.01_1.H143.10185	HISTO_BI.Contig285-snap.13.final_new	HCBG_03778	HCEG_02744	HCDG_03924	PF09070.6	PFU	PFU (PLAA family ubiquitin binding)	PF09070.6	PFU	PFU (PLAA family ubiquitin binding)	PF09070.6	PFU	PFU (PLAA family ubiquitin binding)	PF09070.6	PFU	PFU (PLAA family ubiquitin binding)	False	False	False	False			1	-1.102316470821838	-1.5029871553074718	-1.5223837037264314	-1.5148661803459986
GENE847X	4848	HISTO_KF.Contig601-snap.70.final_new		conserved protein of unknown function	ucsf_hc.01_1.G217B.07158	ucsf_hc.01_1.G186AR.03261	ucsf_hc.01_1.H88.02613	ucsf_hc.01_1.H143.08247	HISTO_KF.Contig601-snap.70.final_new	HCBG_08156	HCEG_01876	HCDG_02464													False	False	False	False			1	-1.0147439492698465	-1.4729734961432905	-1.448879072487021	-1.361249239321614
GENE33X	414	HISTO_GI.Contig382.eannot.1322.final_new		extracellular matrix protein	ucsf_hc.01_1.G217B.04577	ucsf_hc.01_1.G186AR.05693	ucsf_hc.01_1.H88.05238	ucsf_hc.01_1.H143.03562	HISTO_GI.Contig382.eannot.1322.final_new	HCBG_01900	HCEG_03942	HCDG_07043	PF10342.4|PF05738.8|PF04484.7|PF11593.3|PF09032.6	GPI-anchored|Cna_B|DUF566|Med3|Siah-Interact_N	Ser-Thr-rich glycosyl-phosphatidyl-inositol-anchored membrane family|Cna protein B-type domain|Family of unknown function (DUF566)|Mediator complex subunit 3 fungal|Siah interacting protein, N terminal	PF10342.4|PF05738.8|PF11593.3|PF09032.6|PF04484.7|PF03153.8	GPI-anchored|Cna_B|Med3|Siah-Interact_N|DUF566|TFIIA	Ser-Thr-rich glycosyl-phosphatidyl-inositol-anchored membrane family|Cna protein B-type domain|Mediator complex subunit 3 fungal|Siah interacting protein, N terminal|Family of unknown function (DUF566)|Transcription factor IIA, alpha/beta subunit	PF10342.4|PF05738.8|PF11593.3|PF04484.7|PF03153.8	GPI-anchored|Cna_B|Med3|DUF566|TFIIA	Ser-Thr-rich glycosyl-phosphatidyl-inositol-anchored membrane family|Cna protein B-type domain|Mediator complex subunit 3 fungal|Family of unknown function (DUF566)|Transcription factor IIA, alpha/beta subunit	PF10342.4|PF05738.8|PF04484.7|PF11593.3	GPI-anchored|Cna_B|DUF566|Med3	Ser-Thr-rich glycosyl-phosphatidyl-inositol-anchored membrane family|Cna protein B-type domain|Family of unknown function (DUF566)|Mediator complex subunit 3 fungal	True	True	True	True	HPS	Yeast	1	-4.566875727688192	-5.2074813004942895	-5.855430693101406	-5.546853424227258
GENE208X	5990	HISTO_FE.Contig19.Fgenesh_Neurospora.160.final_new		repeat set, removed, mycelia-enriched transcript	ucsf_hc.01_1.G217B.03852	ucsf_hc.01_1.G186AR.01006	ucsf_hc.01_1.H88.07248	ucsf_hc.01_1.H143.09240	HISTO_FE.Contig19.Fgenesh_Neurospora.160.final_new																False	False	False	False	HPS		1	-2.7457668146797927	-3.2260351268008254	-3.672663061985194	-3.282604804125487
GENE1651X	2726	HISTO_ZL.Contig658.eannot.1253.final_new		saccharopine dehydrogenase	ucsf_hc.01_1.G217B.10044	ucsf_hc.01_1.G186AR.02706	ucsf_hc.01_1.H88.04055	ucsf_hc.01_1.H143.09659	HISTO_ZL.Contig658.eannot.1253.final_new	HCBG_07435	HCEG_03018	HCDG_03552	PF03435.13|PF01118.19|PF00886.14|PF06841.7	Saccharop_dh|Semialdhyde_dh|Ribosomal_S16|Phage_T4_gp19	Saccharopine dehydrogenase|Semialdehyde dehydrogenase, NAD binding domain|Ribosomal protein S16|T4-like virus tail tube protein gp19	PF03435.13|PF01118.19|PF00886.14	Saccharop_dh|Semialdhyde_dh|Ribosomal_S16	Saccharopine dehydrogenase|Semialdehyde dehydrogenase, NAD binding domain|Ribosomal protein S16	PF03435.13|PF01118.19|PF00886.14	Saccharop_dh|Semialdhyde_dh|Ribosomal_S16	Saccharopine dehydrogenase|Semialdehyde dehydrogenase, NAD binding domain|Ribosomal protein S16	PF03435.13|PF01118.19|PF00886.14	Saccharop_dh|Semialdhyde_dh|Ribosomal_S16	Saccharopine dehydrogenase|Semialdehyde dehydrogenase, NAD binding domain|Ribosomal protein S16	False	False	False	False		Yeast	1	-0.4994303281375745	-0.6088213924032995	-0.6884310399727895	-0.6521761061779565
GENE181X	3524	HISTO_DA.Contig93.Fgenesh_histo.118.final_new		annexin	ucsf_hc.01_1.G217B.01762	ucsf_hc.01_1.G186AR.01414	ucsf_hc.01_1.H88.07644	ucsf_hc.01_1.H143.02925	HISTO_DA.Contig93.Fgenesh_histo.118.final_new	HCBG_01077	HCEG_05826	HCDG_06557	PF00191.15|PF02709.9|PF13720.1	Annexin|Glyco_transf_7C|Acetyltransf_11	Annexin|N-terminal domain of galactosyltransferase|Udp N-acetylglucosamine O-acyltransferase; Domain 2	PF00191.15|PF02709.9|PF13720.1	Annexin|Glyco_transf_7C|Acetyltransf_11	Annexin|N-terminal domain of galactosyltransferase|Udp N-acetylglucosamine O-acyltransferase; Domain 2	PF00191.15|PF02709.9|PF13720.1	Annexin|Glyco_transf_7C|Acetyltransf_11	Annexin|N-terminal domain of galactosyltransferase|Udp N-acetylglucosamine O-acyltransferase; Domain 2	PF00191.15|PF02709.9|PF13720.1	Annexin|Glyco_transf_7C|Acetyltransf_11	Annexin|N-terminal domain of galactosyltransferase|Udp N-acetylglucosamine O-acyltransferase; Domain 2	False	False	False	False	HPS		1	-2.2580653715105177	-4.080622861543555	-3.5942519177266514	-3.591622913473306
GENE220X	5319	HISTO_BI.Contig285.eannot.1102.final_new		conserved protein of unknown function	ucsf_hc.01_1.G217B.00710	ucsf_hc.01_1.G186AR.08651	ucsf_hc.01_1.H88.03686	ucsf_hc.01_1.H143.10174	HISTO_BI.Contig285.eannot.1102.final_new	HCBG_03770	HCEG_02733	HCDG_03913	PF00651.26	BTB	BTB/POZ domain	PF00651.26	BTB	BTB/POZ domain	PF00651.26	BTB	BTB/POZ domain	PF00651.26	BTB	BTB/POZ domain	False	False	False	False	HPS		1	-2.0917909188932993	-3.5004116807351178	-3.5034261619818836	-3.4469924295548178
GENE944X	4207	HISTO_ZZ.Contig127b.Fgenesh_histo.12.final_new		DUF2263 superfamily domain-containing protein	ucsf_hc.01_1.G217B.11961	ucsf_hc.01_1.G186AR.08109	ucsf_hc.01_1.H88.03182	ucsf_hc.01_1.H143.02278	HISTO_ZZ.Contig127b.Fgenesh_histo.12.final_new	HCBG_03355	HCEG_02323	HCDG_06077	PF10021.4	DUF2263	Uncharacterized protein conserved in bacteria (DUF2263)	PF10021.4	DUF2263	Uncharacterized protein conserved in bacteria (DUF2263)	PF10021.4	DUF2263	Uncharacterized protein conserved in bacteria (DUF2263)	PF10021.4	DUF2263	Uncharacterized protein conserved in bacteria (DUF2263)	False	False	False	False			1	-0.8482286353430069	-1.4037244554660857	-1.3855472736837342	-1.2314222408977624
GENE141X	5303	HISTO_LG.Contig392.Fgenesh_histo.178.final_new		conserved protein of unknown function	ucsf_hc.01_1.G217B.07693	ucsf_hc.01_1.G186AR.09978	ucsf_hc.01_1.H88.08551	ucsf_hc.01_1.H143.11742	HISTO_LG.Contig392.Fgenesh_histo.178.final_new	HCBG_04705	HCEG_06505	HCDG_05255	PF00951.13	Arteri_Gl	Arterivirus GL envelope glycoprotein	PF00951.13	Arteri_Gl	Arterivirus GL envelope glycoprotein	PF00951.13	Arteri_Gl	Arterivirus GL envelope glycoprotein				False	False	False	False	HPS		1	-2.422128291914755	-4.081720869699938	-4.764610329476792	-3.7811480452048953
GENE40X	249	HISTO_LF.Contig359.Fgenesh_histo.308.final_new		oxidoreductase	ucsf_hc.01_1.G217B.07520	ucsf_hc.01_1.G186AR.05363	ucsf_hc.01_1.H88.04950	ucsf_hc.01_1.H143.03242	HISTO_LF.Contig359.Fgenesh_histo.308.final_new	HCBG_01658	HCEG_03704	HCDG_06798	PF14226.1|PF03171.15	DIOX_N|2OG-FeII_Oxy	non-haem dioxygenase in morphine synthesis N-terminal|2OG-Fe(II) oxygenase superfamily	PF14226.1|PF03171.15	DIOX_N|2OG-FeII_Oxy	non-haem dioxygenase in morphine synthesis N-terminal|2OG-Fe(II) oxygenase superfamily	PF14226.1|PF03171.15	DIOX_N|2OG-FeII_Oxy	non-haem dioxygenase in morphine synthesis N-terminal|2OG-Fe(II) oxygenase superfamily	PF14226.1|PF03171.15	DIOX_N|2OG-FeII_Oxy	non-haem dioxygenase in morphine synthesis N-terminal|2OG-Fe(II) oxygenase superfamily	False	False	False	False	HPS		1	-3.473182406474154	-5.437096665688453	-6.283611267197649	-5.417580753670547
GENE1030X	4695	HISTO_DY.Contig31.eannot.1408.final_new		farnesyl-pyrophosphate synthetase	ucsf_hc.01_1.G217B.03296	ucsf_hc.01_1.G186AR.12308	ucsf_hc.01_1.H88.08069	ucsf_hc.01_1.H143.11242	HISTO_DY.Contig31.eannot.1408.final_new	HCBG_06384	HCEG_06129	HCDG_04678	PF00348.12	polyprenyl_synt	Polyprenyl synthetase	PF00348.12	polyprenyl_synt	Polyprenyl synthetase	PF00348.12	polyprenyl_synt	Polyprenyl synthetase	PF00348.12	polyprenyl_synt	Polyprenyl synthetase	False	False	False	False			1	-0.736535247473403	-1.1746815771381995	-1.3289065787466714	-1.2073203175711074
GENE244X	3207	HISTO_ZL.Contig1161c.fgenesh_plus.23.final_new		H+/Ca2+ exchanger. no start met	ucsf_hc.01_1.G217B.09455	ucsf_hc.01_1.G186AR.00355	ucsf_hc.01_1.H88.06650	ucsf_hc.01_1.H143.00143	HISTO_ZL.Contig1161c.fgenesh_plus.23.final_new	HCBG_00284	HCEG_05012	HCDG_00098	PF01699.19	Na_Ca_ex	Sodium/calcium exchanger protein	PF01699.19	Na_Ca_ex	Sodium/calcium exchanger protein	PF01699.19	Na_Ca_ex	Sodium/calcium exchanger protein	PF01699.19|PF01545.16	Na_Ca_ex|Cation_efflux	Sodium/calcium exchanger protein|Cation efflux family	False	False	False	False	HPS		1	-1.6441386410125132	-3.443215569896396	-3.578665407011306	-3.1649308435983117
GENE1445X	4950	HISTO_ZE.Contig149.Fgenesh_Aspergillus.36.final_new	HSK1	serine/threonine-protein kinase Hsk1/CDC7	ucsf_hc.01_1.G217B.08177	ucsf_hc.01_1.G186AR.07805	ucsf_hc.01_1.H88.02871	ucsf_hc.01_1.H143.08532	HISTO_ZE.Contig149.Fgenesh_Aspergillus.36.final_new	HCBG_03111	HCEG_02070	HCDG_02678	PF01135.14|PF13847.1|PF12847.2|PF13679.1|PF13489.1|PF13649.1|PF13659.1|PF05175.9|PF08241.7|PF06080.7|PF07021.7	PCMT|Methyltransf_31|Methyltransf_18|Methyltransf_32|Methyltransf_23|Methyltransf_25|Methyltransf_26|MTS|Methyltransf_11|DUF938|MetW	Protein-L-isoaspartate(D-aspartate) O-methyltransferase (PCMT)|Methyltransferase domain|Methyltransferase domain|Methyltransferase domain|Methyltransferase domain|Methyltransferase domain|Methyltransferase domain|Methyltransferase small domain|Methyltransferase domain|Protein of unknown function (DUF938)|Methionine biosynthesis protein MetW	PF01135.14|PF13847.1|PF12847.2|PF13679.1|PF13489.1|PF13649.1|PF13659.1|PF05175.9|PF08241.7|PF07021.7|PF00398.15	PCMT|Methyltransf_31|Methyltransf_18|Methyltransf_32|Methyltransf_23|Methyltransf_25|Methyltransf_26|MTS|Methyltransf_11|MetW|RrnaAD	Protein-L-isoaspartate(D-aspartate) O-methyltransferase (PCMT)|Methyltransferase domain|Methyltransferase domain|Methyltransferase domain|Methyltransferase domain|Methyltransferase domain|Methyltransferase domain|Methyltransferase small domain|Methyltransferase domain|Methionine biosynthesis protein MetW|Ribosomal RNA adenine dimethylase	PF01135.14|PF13847.1|PF12847.2|PF13679.1|PF13489.1|PF13649.1|PF13659.1|PF05175.9|PF08241.7|PF07021.7|PF00398.15	PCMT|Methyltransf_31|Methyltransf_18|Methyltransf_32|Methyltransf_23|Methyltransf_25|Methyltransf_26|MTS|Methyltransf_11|MetW|RrnaAD	Protein-L-isoaspartate(D-aspartate) O-methyltransferase (PCMT)|Methyltransferase domain|Methyltransferase domain|Methyltransferase domain|Methyltransferase domain|Methyltransferase domain|Methyltransferase domain|Methyltransferase small domain|Methyltransferase domain|Methionine biosynthesis protein MetW|Ribosomal RNA adenine dimethylase	PF01135.14|PF13847.1|PF12847.2|PF13679.1|PF13489.1|PF13649.1|PF13659.1|PF05175.9|PF08241.7|PF07021.7|PF00398.15	PCMT|Methyltransf_31|Methyltransf_18|Methyltransf_32|Methyltransf_23|Methyltransf_25|Methyltransf_26|MTS|Methyltransf_11|MetW|RrnaAD	Protein-L-isoaspartate(D-aspartate) O-methyltransferase (PCMT)|Methyltransferase domain|Methyltransferase domain|Methyltransferase domain|Methyltransferase domain|Methyltransferase domain|Methyltransferase domain|Methyltransferase small domain|Methyltransferase domain|Methionine biosynthesis protein MetW|Ribosomal RNA adenine dimethylase	True	True	True	True			1	-0.45860847809757166	-0.8469490453717414	-0.8911401485566208	-0.790302898828777
GENE15X	3452	HISTO_DA.Contig93.Fgenesh_histo.182.final_new		conserved protein of unknown function	ucsf_hc.01_1.G217B.01891	ucsf_hc.01_1.G186AR.01573	ucsf_hc.01_1.H88.07784	ucsf_hc.01_1.H143.03058	HISTO_DA.Contig93.Fgenesh_histo.182.final_new	HCBG_01178	HCEG_05929	HCDG_06664	PF05433.10|PF10500.4|PF05501.6|PF13436.1|PF04829.8|PF04391.7|PF09770.4|PF06375.6	Rick_17kDa_Anti|SR-25|DUF755|Gly-zipper_OmpA|PT-VENN|DUF533|PAT1|BLVR	Glycine zipper 2TM domain|Nuclear RNA-splicing-associated protein|Domain of unknown function (DUF755)|Glycine-zipper containing OmpA-like membrane domain|Pre-toxin domain with VENN motif|Protein of unknown function (DUF533)|Topoisomerase II-associated protein PAT1|Bovine leukaemia virus receptor (BLVR)	PF05433.10|PF13436.1|PF10500.4|PF05501.6|PF04829.8|PF04391.7|PF09770.4|PF06375.6	Rick_17kDa_Anti|Gly-zipper_OmpA|SR-25|DUF755|PT-VENN|DUF533|PAT1|BLVR	Glycine zipper 2TM domain|Glycine-zipper containing OmpA-like membrane domain|Nuclear RNA-splicing-associated protein|Domain of unknown function (DUF755)|Pre-toxin domain with VENN motif|Protein of unknown function (DUF533)|Topoisomerase II-associated protein PAT1|Bovine leukaemia virus receptor (BLVR)	PF05433.10|PF13436.1|PF10500.4|PF05501.6|PF04829.8|PF04391.7|PF09770.4|PF06375.6	Rick_17kDa_Anti|Gly-zipper_OmpA|SR-25|DUF755|PT-VENN|DUF533|PAT1|BLVR	Glycine zipper 2TM domain|Glycine-zipper containing OmpA-like membrane domain|Nuclear RNA-splicing-associated protein|Domain of unknown function (DUF755)|Pre-toxin domain with VENN motif|Protein of unknown function (DUF533)|Topoisomerase II-associated protein PAT1|Bovine leukaemia virus receptor (BLVR)	PF05433.10|PF13436.1|PF10500.4|PF05501.6|PF04829.8|PF04391.7|PF09770.4|PF06375.6	Rick_17kDa_Anti|Gly-zipper_OmpA|SR-25|DUF755|PT-VENN|DUF533|PAT1|BLVR	Glycine zipper 2TM domain|Glycine-zipper containing OmpA-like membrane domain|Nuclear RNA-splicing-associated protein|Domain of unknown function (DUF755)|Pre-toxin domain with VENN motif|Protein of unknown function (DUF533)|Topoisomerase II-associated protein PAT1|Bovine leukaemia virus receptor (BLVR)	False	False	False	False	HPS		1	-3.634804804114341	-6.208698721510379	-6.942884690955966	-7.795372228000243
GENE746X	877	HISTO_ZT.Contig1128f.Fgenesh_histo.44.final_new		MAP kinase kinase, MKK1/SSP32, MKK2/SSP33, skh1/pek1	ucsf_hc.01_1.G217B.10378	ucsf_hc.01_1.G186AR.01985	ucsf_hc.01_1.H88.00448	ucsf_hc.01_1.H143.00857	HISTO_ZT.Contig1128f.Fgenesh_histo.44.final_new	HCBG_06931	HCEG_00372	HCDG_00634	PF00069.20|PF07714.12|PF14531.1	Pkinase|Pkinase_Tyr|Kinase-like	Protein kinase domain|Protein tyrosine kinase|Kinase-like	PF00069.20|PF07714.12|PF14531.1	Pkinase|Pkinase_Tyr|Kinase-like	Protein kinase domain|Protein tyrosine kinase|Kinase-like	PF00069.20|PF07714.12|PF14531.1	Pkinase|Pkinase_Tyr|Kinase-like	Protein kinase domain|Protein tyrosine kinase|Kinase-like	PF00069.20|PF07714.12|PF14531.1	Pkinase|Pkinase_Tyr|Kinase-like	Protein kinase domain|Protein tyrosine kinase|Kinase-like	False	False	False	False			1	-0.7493939192605561	-1.555641211874128	-1.7324226867318737	-1.8916935646143376
GENE345X	2773	HISTO_ZL.Contig658.Fgenesh_histo.78.final_new		cation-transporting ATPase	ucsf_hc.01_1.G217B.09937	ucsf_hc.01_1.G186AR.02597	ucsf_hc.01_1.H88.03951	ucsf_hc.01_1.H143.09760	HISTO_ZL.Contig658.Fgenesh_histo.78.final_new	HCBG_07363	HCEG_02943	HCDG_03627	PF00122.15|PF00689.16|PF00702.21|PF13246.1|PF12710.2|PF00690.21|PF08282.7|PF03739.9|PF11804.3|PF08920.5	E1-E2_ATPase|Cation_ATPase_C|Hydrolase|Hydrolase_like2|HAD|Cation_ATPase_N|Hydrolase_3|YjgP_YjgQ|DUF3325|SF3b1	E1-E2 ATPase|Cation transporting ATPase, C-terminus|haloacid dehalogenase-like hydrolase|Putative hydrolase of sodium-potassium ATPase alpha subunit|haloacid dehalogenase-like hydrolase|Cation transporter/ATPase, N-terminus|haloacid dehalogenase-like hydrolase|Predicted permease YjgP/YjgQ family|Protein of unknown function (DUF3325)|Splicing factor 3B subunit 1	PF00122.15|PF00689.16|PF00702.21|PF13246.1|PF12710.2|PF00690.21|PF08282.7|PF03739.9|PF11804.3|PF08920.5	E1-E2_ATPase|Cation_ATPase_C|Hydrolase|Hydrolase_like2|HAD|Cation_ATPase_N|Hydrolase_3|YjgP_YjgQ|DUF3325|SF3b1	E1-E2 ATPase|Cation transporting ATPase, C-terminus|haloacid dehalogenase-like hydrolase|Putative hydrolase of sodium-potassium ATPase alpha subunit|haloacid dehalogenase-like hydrolase|Cation transporter/ATPase, N-terminus|haloacid dehalogenase-like hydrolase|Predicted permease YjgP/YjgQ family|Protein of unknown function (DUF3325)|Splicing factor 3B subunit 1	PF00122.15|PF00689.16|PF00702.21|PF13246.1|PF12710.2|PF00690.21|PF08282.7|PF03739.9|PF11804.3|PF08920.5	E1-E2_ATPase|Cation_ATPase_C|Hydrolase|Hydrolase_like2|HAD|Cation_ATPase_N|Hydrolase_3|YjgP_YjgQ|DUF3325|SF3b1	E1-E2 ATPase|Cation transporting ATPase, C-terminus|haloacid dehalogenase-like hydrolase|Putative hydrolase of sodium-potassium ATPase alpha subunit|haloacid dehalogenase-like hydrolase|Cation transporter/ATPase, N-terminus|haloacid dehalogenase-like hydrolase|Predicted permease YjgP/YjgQ family|Protein of unknown function (DUF3325)|Splicing factor 3B subunit 1	PF00122.15|PF00702.21|PF13246.1|PF12710.2|PF00689.16|PF00690.21|PF08282.7|PF03739.9|PF08920.5	E1-E2_ATPase|Hydrolase|Hydrolase_like2|HAD|Cation_ATPase_C|Cation_ATPase_N|Hydrolase_3|YjgP_YjgQ|SF3b1	E1-E2 ATPase|haloacid dehalogenase-like hydrolase|Putative hydrolase of sodium-potassium ATPase alpha subunit|haloacid dehalogenase-like hydrolase|Cation transporting ATPase, C-terminus|Cation transporter/ATPase, N-terminus|haloacid dehalogenase-like hydrolase|Predicted permease YjgP/YjgQ family|Splicing factor 3B subunit 1	False	False	False	False			1	-1.405438444162694	-2.747199753560293	-2.669883481802362	-3.2969418183644366
GENE1000X	5418	HISTO_BQ.Contig243.fgenesh_plus.8.final_new	GFA1	glutamine:fructose-6-phosphate amidotransferase	ucsf_hc.01_1.G217B.01361	ucsf_hc.01_1.G186AR.06299	ucsf_hc.01_1.H88.02412	ucsf_hc.01_1.H143.07700	HISTO_BQ.Contig243.fgenesh_plus.8.final_new	HCBG_09111	HCEG_09320	HCDG_09154	PF01380.17|PF00310.16|PF13522.1|PF13537.1|PF13230.1|PF13580.1	SIS|GATase_2|GATase_6|GATase_7|GATase_4|SIS_2	SIS domain|Glutamine amidotransferases class-II|Glutamine amidotransferase domain|Glutamine amidotransferase domain|Glutamine amidotransferases class-II|SIS domain	PF01380.17|PF00310.16|PF13522.1|PF13537.1|PF13230.1|PF13580.1	SIS|GATase_2|GATase_6|GATase_7|GATase_4|SIS_2	SIS domain|Glutamine amidotransferases class-II|Glutamine amidotransferase domain|Glutamine amidotransferase domain|Glutamine amidotransferases class-II|SIS domain	PF01380.17|PF00310.16|PF13522.1|PF13537.1|PF13230.1|PF13580.1	SIS|GATase_2|GATase_6|GATase_7|GATase_4|SIS_2	SIS domain|Glutamine amidotransferases class-II|Glutamine amidotransferase domain|Glutamine amidotransferase domain|Glutamine amidotransferases class-II|SIS domain	PF01380.17|PF13580.1	SIS|SIS_2	SIS domain|SIS domain	False	False	False	False			1	-0.5966272026518751	-1.3143953329660851	-1.2182155923767648	-1.476389729669544
GENE658X	2666	HISTO_AL.Contig317.eannot.1489.final_new	CDC25	cell division control protein Cdc25	ucsf_hc.01_1.G217B.00165	ucsf_hc.01_1.G186AR.02844	ucsf_hc.01_1.H88.04191	ucsf_hc.01_1.H143.09520	HISTO_AL.Contig317.eannot.1489.final_new	HCBG_07535	HCEG_03117	HCDG_03458	PF00617.14|PF00618.15|PF00018.23|PF14604.1|PF07653.12|PF00397.21|PF06821.8	RasGEF|RasGEF_N|SH3_1|SH3_9|SH3_2|WW|Ser_hydrolase	RasGEF domain|RasGEF N-terminal motif|SH3 domain|Variant SH3 domain|Variant SH3 domain|WW domain|Serine hydrolase	PF00617.14|PF00618.15|PF00018.23|PF14604.1|PF07653.12|PF00397.21|PF06821.8	RasGEF|RasGEF_N|SH3_1|SH3_9|SH3_2|WW|Ser_hydrolase	RasGEF domain|RasGEF N-terminal motif|SH3 domain|Variant SH3 domain|Variant SH3 domain|WW domain|Serine hydrolase	PF00617.14|PF00618.15|PF00018.23|PF14604.1|PF07653.12|PF00397.21|PF06821.8	RasGEF|RasGEF_N|SH3_1|SH3_9|SH3_2|WW|Ser_hydrolase	RasGEF domain|RasGEF N-terminal motif|SH3 domain|Variant SH3 domain|Variant SH3 domain|WW domain|Serine hydrolase	PF00617.14|PF00618.15|PF06821.8	RasGEF|RasGEF_N|Ser_hydrolase	RasGEF domain|RasGEF N-terminal motif|Serine hydrolase	False	False	False	False			1	-0.9520262025145425	-1.8585224459152618	-1.9044033814686543	-1.8988171709137034
GENE243X	5848	Novel			ucsf_hc.01_1.G217B.08612	ucsf_hc.01_1.G186AR.04314	ucsf_hc.01_1.H88.09883	ucsf_hc.01_1.H143.12270																	False		False	False	HPS		1	-1.6706089611615753	-3.353637237185677	-3.3033981322919983	-3.5448492434092396
GENE1454X	3328	HISTO_ZL.Contig1161d-snap.41.final_new	TIF2	eukaryotic translation initiation factor 2 gamma subunit	ucsf_hc.01_1.G217B.09690	ucsf_hc.01_1.G186AR.00108	ucsf_hc.01_1.H88.06443	ucsf_hc.01_1.H143.00360	HISTO_ZL.Contig1161d-snap.41.final_new	HCBG_00084	HCEG_04839	HCDG_00272	PF00009.22|PF09173.6|PF03144.20|PF01926.18|PF00350.18	GTP_EFTU|eIF2_C|GTP_EFTU_D2|MMR_HSR1|Dynamin_N	Elongation factor Tu GTP binding domain|Initiation factor eIF2 gamma, C terminal|Elongation factor Tu domain 2|50S ribosome-binding GTPase|Dynamin family	PF00009.22|PF09173.6|PF03144.20|PF01926.18|PF00350.18	GTP_EFTU|eIF2_C|GTP_EFTU_D2|MMR_HSR1|Dynamin_N	Elongation factor Tu GTP binding domain|Initiation factor eIF2 gamma, C terminal|Elongation factor Tu domain 2|50S ribosome-binding GTPase|Dynamin family	PF00009.22|PF09173.6|PF03144.20|PF01926.18|PF00350.18	GTP_EFTU|eIF2_C|GTP_EFTU_D2|MMR_HSR1|Dynamin_N	Elongation factor Tu GTP binding domain|Initiation factor eIF2 gamma, C terminal|Elongation factor Tu domain 2|50S ribosome-binding GTPase|Dynamin family	PF00009.22|PF09173.6|PF03144.20|PF01926.18|PF00350.18	GTP_EFTU|eIF2_C|GTP_EFTU_D2|MMR_HSR1|Dynamin_N	Elongation factor Tu GTP binding domain|Initiation factor eIF2 gamma, C terminal|Elongation factor Tu domain 2|50S ribosome-binding GTPase|Dynamin family	False	False	False	False			1	-0.3818973989696248	-0.8406138122768674	-0.8324955056707113	-0.9001996304704138
GENE70X	3995	HISTO_ZY.Contig518-snap.16.final_new		conserved protein of unknown function	ucsf_hc.01_1.G217B.11553	ucsf_hc.01_1.G186AR.11343	ucsf_hc.01_1.H88.10939	ucsf_hc.01_1.H143.06210	HISTO_ZY.Contig518-snap.16.final_new	HCBG_05704	HCEG_08354	HCDG_09025													False	False	False	False	HPS		1	-3.0364312252428407	-4.120966955642331	-4.741234778801804	-5.901955899673711
GENE183X	99	HISTO_AZ.Contig47.Fgenesh_Aspergillus.79.final_new		poly(A) polymerase pla1, DUF455 domain-containing protein, multiple domain hits	ucsf_hc.01_1.G217B.00602	ucsf_hc.01_1.G186AR.05011	ucsf_hc.01_1.H88.04592	ucsf_hc.01_1.H143.04569	HISTO_AZ.Contig47.Fgenesh_Aspergillus.79.final_new	HCBG_01391	HCEG_03430	HCDG_07824	PF13563.1|PF04928.12|PF04457.7|PF03372.18|PF04926.10|PF01909.18|PF03813.9|PF02203.10	2_5_RNA_ligase2|PAP_central|DUF504|Exo_endo_phos|PAP_RNA-bind|NTP_transf_2|Nrap|TarH	2'-5' RNA ligase superfamily|Poly(A) polymerase central domain|Protein of unknown function (DUF504)|Endonuclease/Exonuclease/phosphatase family|Poly(A) polymerase predicted RNA binding domain|Nucleotidyltransferase domain|Nrap protein|Tar ligand binding domain homologue	PF13563.1|PF04928.12|PF04457.7|PF03372.18|PF04926.10|PF01909.18|PF03813.9|PF14529.1	2_5_RNA_ligase2|PAP_central|DUF504|Exo_endo_phos|PAP_RNA-bind|NTP_transf_2|Nrap|Exo_endo_phos_2	2'-5' RNA ligase superfamily|Poly(A) polymerase central domain|Protein of unknown function (DUF504)|Endonuclease/Exonuclease/phosphatase family|Poly(A) polymerase predicted RNA binding domain|Nucleotidyltransferase domain|Nrap protein|Endonuclease-reverse transcriptase	PF13563.1|PF04928.12|PF04457.7|PF03372.18|PF04926.10|PF01909.18|PF03813.9	2_5_RNA_ligase2|PAP_central|DUF504|Exo_endo_phos|PAP_RNA-bind|NTP_transf_2|Nrap	2'-5' RNA ligase superfamily|Poly(A) polymerase central domain|Protein of unknown function (DUF504)|Endonuclease/Exonuclease/phosphatase family|Poly(A) polymerase predicted RNA binding domain|Nucleotidyltransferase domain|Nrap protein	PF13563.1|PF04928.12|PF04457.7|PF03372.18|PF04926.10|PF01909.18|PF03813.9	2_5_RNA_ligase2|PAP_central|DUF504|Exo_endo_phos|PAP_RNA-bind|NTP_transf_2|Nrap	2'-5' RNA ligase superfamily|Poly(A) polymerase central domain|Protein of unknown function (DUF504)|Endonuclease/Exonuclease/phosphatase family|Poly(A) polymerase predicted RNA binding domain|Nucleotidyltransferase domain|Nrap protein	False	False	False	False	HPS		1	-2.3131911388852755	-3.119074339181106	-3.4620594596959364	-4.516883690754613
GENE905X	3815	HISTO_FE.Contig19.Fgenesh_histo.137.final_new		NTF2 (nuclear transport factor) and RRM domain-containing protein	ucsf_hc.01_1.G217B.04040	ucsf_hc.01_1.G186AR.00793	ucsf_hc.01_1.H88.07047	ucsf_hc.01_1.H143.09028	HISTO_FE.Contig19.Fgenesh_histo.137.final_new	HCBG_00603	HCEG_05339	HCDG_03082	PF02136.15|PF00076.17|PF14259.1|PF13893.1|PF08777.6	NTF2|RRM_1|RRM_6|RRM_5|RRM_3	Nuclear transport factor 2 (NTF2) domain|RNA recognition motif. (a.k.a. RRM, RBD, or RNP domain)|RNA recognition motif (a.k.a. RRM, RBD, or RNP domain)|RNA recognition motif. (a.k.a. RRM, RBD, or RNP domain)|RNA binding motif	PF02136.15|PF00076.17|PF14259.1|PF13893.1|PF08777.6	NTF2|RRM_1|RRM_6|RRM_5|RRM_3	Nuclear transport factor 2 (NTF2) domain|RNA recognition motif. (a.k.a. RRM, RBD, or RNP domain)|RNA recognition motif (a.k.a. RRM, RBD, or RNP domain)|RNA recognition motif. (a.k.a. RRM, RBD, or RNP domain)|RNA binding motif	PF02136.15|PF00076.17|PF14259.1|PF13893.1|PF08777.6	NTF2|RRM_1|RRM_6|RRM_5|RRM_3	Nuclear transport factor 2 (NTF2) domain|RNA recognition motif. (a.k.a. RRM, RBD, or RNP domain)|RNA recognition motif (a.k.a. RRM, RBD, or RNP domain)|RNA recognition motif. (a.k.a. RRM, RBD, or RNP domain)|RNA binding motif	PF02136.15	NTF2	Nuclear transport factor 2 (NTF2) domain	False	False	False	False			1	-0.8387212911941302	-1.234697351146779	-1.2535899280982719	-1.731887463453575
GENE816X	3493	HISTO_DA.Contig93.Fgenesh_Aspergillus.169.final_new		monocarboxylate permease-like protein, MFS superfamily	ucsf_hc.01_1.G217B.01816	ucsf_hc.01_1.G186AR.01469	ucsf_hc.01_1.H88.07705	ucsf_hc.01_1.H143.02980	HISTO_DA.Contig93.Fgenesh_Aspergillus.169.final_new	HCBG_01114	HCEG_05866	HCDG_06597	PF07690.11	MFS_1	Major Facilitator Superfamily	PF07690.11	MFS_1	Major Facilitator Superfamily	PF07690.11	MFS_1	Major Facilitator Superfamily	PF07690.11|PF11457.3	MFS_1|DUF3021	Major Facilitator Superfamily|Protein of unknown function (DUF3021)	False	False	False	False			1	-0.9568318304512928	-1.2909556438623904	-1.4764256164560348	-1.7391958242225987
GENE930X	2448	HISTO_HS.Contig68.fgenesh_plus.53.final_new		septin, cell division protein Sep4a, no start met	ucsf_hc.01_1.G217B.05981	ucsf_hc.01_1.G186AR.09628	ucsf_hc.01_1.H88.01322	ucsf_hc.01_1.H143.01763	HISTO_HS.Contig68.fgenesh_plus.53.final_new	HCBG_04454	HCEG_01035	HCDG_01306	PF00735.13|PF01580.13|PF13752.1|PF08477.8|PF00350.18|PF03353.10|PF05327.6	Septin|FtsK_SpoIIIE|DUF4165|Miro|Dynamin_N|Lin-8|RRN3	Septin|FtsK/SpoIIIE family|Domain of unknown function (DUF4165)|Miro-like protein|Dynamin family|Ras-mediated vulval-induction antagonist|RNA polymerase I specific transcription initiation factor RRN3	PF00735.13|PF01580.13|PF13752.1|PF08477.8|PF00350.18|PF00503.15|PF03353.10|PF05327.6	Septin|FtsK_SpoIIIE|DUF4165|Miro|Dynamin_N|G-alpha|Lin-8|RRN3	Septin|FtsK/SpoIIIE family|Domain of unknown function (DUF4165)|Miro-like protein|Dynamin family|G-protein alpha subunit|Ras-mediated vulval-induction antagonist|RNA polymerase I specific transcription initiation factor RRN3	PF00735.13|PF01580.13|PF13752.1|PF08477.8|PF03353.10|PF00350.18|PF05327.6	Septin|FtsK_SpoIIIE|DUF4165|Miro|Lin-8|Dynamin_N|RRN3	Septin|FtsK/SpoIIIE family|Domain of unknown function (DUF4165)|Miro-like protein|Ras-mediated vulval-induction antagonist|Dynamin family|RNA polymerase I specific transcription initiation factor RRN3	PF00735.13|PF01580.13|PF13752.1|PF08477.8|PF00350.18|PF00503.15|PF05327.6	Septin|FtsK_SpoIIIE|DUF4165|Miro|Dynamin_N|G-alpha|RRN3	Septin|FtsK/SpoIIIE family|Domain of unknown function (DUF4165)|Miro-like protein|Dynamin family|G-protein alpha subunit|RNA polymerase I specific transcription initiation factor RRN3	False	False	False	False			1	-0.8056407279989708	-1.224539998708099	-1.3464970670748593	-1.5645435085015107
GENE135X	2605	HISTO_AL.Contig320-snap.10.final_new		conserved protein of unknown function	ucsf_hc.01_1.G217B.00312	ucsf_hc.01_1.G186AR.02986	ucsf_hc.01_1.H88.04328	ucsf_hc.01_1.H143.09383	HISTO_AL.Contig320-snap.10.final_new	HCBG_07640	HCEG_03230	HCDG_03344													False	False	False	False	HPS		1	-2.3986536535079828	-3.5270115356912646	-4.225281486881302	-5.040926199914383
GENE2346X	3808	HISTO_FE.Contig19-snap.133.final_new	RRN3	RNA polymerase I-specific transcription initiation factor RRN3	ucsf_hc.01_1.G217B.04019	ucsf_hc.01_1.G186AR.00821	ucsf_hc.01_1.H88.07076	ucsf_hc.01_1.H143.09066	HISTO_FE.Contig19-snap.133.final_new	HCBG_00619	HCEG_05364	HCDG_03113	PF05327.6|PF02565.10	RRN3|RecO_C	RNA polymerase I specific transcription initiation factor RRN3|Recombination protein O C terminal	PF05327.6|PF02565.10	RRN3|RecO_C	RNA polymerase I specific transcription initiation factor RRN3|Recombination protein O C terminal	PF05327.6|PF02565.10	RRN3|RecO_C	RNA polymerase I specific transcription initiation factor RRN3|Recombination protein O C terminal	PF05327.6|PF02565.10	RRN3|RecO_C	RNA polymerase I specific transcription initiation factor RRN3|Recombination protein O C terminal	True	True	True	True			1	-0.1971637749202202	-0.2867938151382394	-0.341846665459663	-0.40356486277337744
GENE151X	5720	Novel			ucsf_hc.01_1.G217B.09926	ucsf_hc.01_1.G186AR.02581	ucsf_hc.01_1.H88.03934	ucsf_hc.01_1.H143.09775																	False	False	False	True	HPS		1	-2.701993485310046	-3.9762332476821936	-3.812694969228115	-4.218606586807052
GENE380X	5736	HISTO_ZL.Contig1158.Fgenesh_histo.48.final_new		class II aldolase/adducin domain-containing protein,	ucsf_hc.01_1.G217B.09041	ucsf_hc.01_1.G186AR.08766	ucsf_hc.01_1.H88.03778	ucsf_hc.01_1.H143.10268	HISTO_ZL.Contig1158.Fgenesh_histo.48.final_new	HCBG_03851	HCEG_02815	HCDG_03997	PF00596.16	Aldolase_II	Class II Aldolase and Adducin N-terminal domain	PF00596.16	Aldolase_II	Class II Aldolase and Adducin N-terminal domain	PF00596.16	Aldolase_II	Class II Aldolase and Adducin N-terminal domain				False	False	False	False	HPS		1	-1.7994706353683023	-2.472411619557063	-2.5195604952073696	-2.8831757205570887
GENE1304X	4581	HISTO_GL.Contig286.eannot.1052.final_new	EFT1	elongation factor 2	ucsf_hc.01_1.G217B.04797	ucsf_hc.01_1.G186AR.11985	ucsf_hc.01_1.H88.11602	ucsf_hc.01_1.H143.10907	HISTO_GL.Contig286.eannot.1052.final_new	HCBG_06164	HCEG_08843	HCDG_04449	PF00009.22|PF03764.13|PF00679.19|PF14492.1|PF03144.20|PF01926.18	GTP_EFTU|EFG_IV|EFG_C|EFG_II|GTP_EFTU_D2|MMR_HSR1	Elongation factor Tu GTP binding domain|Elongation factor G, domain IV|Elongation factor G C-terminus|Elongation Factor G, domain II|Elongation factor Tu domain 2|50S ribosome-binding GTPase	PF00009.22|PF03764.13|PF00679.19|PF14492.1|PF03144.20|PF01926.18	GTP_EFTU|EFG_IV|EFG_C|EFG_II|GTP_EFTU_D2|MMR_HSR1	Elongation factor Tu GTP binding domain|Elongation factor G, domain IV|Elongation factor G C-terminus|Elongation Factor G, domain II|Elongation factor Tu domain 2|50S ribosome-binding GTPase	PF00009.22|PF03764.13|PF00679.19|PF14492.1|PF03144.20|PF01926.18	GTP_EFTU|EFG_IV|EFG_C|EFG_II|GTP_EFTU_D2|MMR_HSR1	Elongation factor Tu GTP binding domain|Elongation factor G, domain IV|Elongation factor G C-terminus|Elongation Factor G, domain II|Elongation factor Tu domain 2|50S ribosome-binding GTPase	PF03764.13|PF00679.19|PF14492.1	EFG_IV|EFG_C|EFG_II	Elongation factor G, domain IV|Elongation factor G C-terminus|Elongation Factor G, domain II	False	False	False	False			1	-0.6030230507899383	-0.8631153855771814	-0.9093248320222309	-1.0294246674150371
GENE430X	6611	HISTO_DU.Contig204.Fgenesh_histo.9.final_new		FAD binding domain-containing protein	ucsf_hc.01_1.G217B.03162	ucsf_hc.01_1.G186AR.08444	ucsf_hc.01_1.H88.03504	ucsf_hc.01_1.H143.09963	HISTO_DU.Contig204.Fgenesh_histo.9.final_new	HCBG_03620	HCEG_02578	HCDG_03763	PF08031.7	BBE	Berberine and berberine like	PF08031.7	BBE	Berberine and berberine like	PF08031.7	BBE	Berberine and berberine like				False	False	False	False			1	-1.4580161101506444	-2.2980966345794647	-2.4371611561375417	-2.654766494030488
GENE2207X	1131	HISTO_ZT.Contig1129.eannot.1094.final_new	SSZ1	hsp70-like protein, chaperone dnaK	ucsf_hc.01_1.G217B.10452	ucsf_hc.01_1.G186AR.07018	ucsf_hc.01_1.H88.02167	ucsf_hc.01_1.H143.07361	HISTO_ZT.Contig1129.eannot.1094.final_new	HCBG_02577	HCEG_01719	HCDG_02233	PF00012.15|PF06723.8|PF11104.3|PF13324.1|PF07576.7|PF14812.1|PF04281.8	HSP70|MreB_Mbl|PilM_2|GCIP|BRAP2|PBP1_TM|Tom22	Hsp70 protein|MreB/Mbl protein|Type IV pilus assembly protein PilM;|Grap2 and cyclin-D-interacting|BRCA1-associated protein 2|Transmembrane domain of transglycosylase PBP1 at N-terminal|Mitochondrial import receptor subunit Tom22	PF00012.15|PF06723.8|PF11104.3|PF12444.3|PF07576.7|PF04281.8|PF14812.1	HSP70|MreB_Mbl|PilM_2|Sox_N|BRAP2|Tom22|PBP1_TM	Hsp70 protein|MreB/Mbl protein|Type IV pilus assembly protein PilM;|Sox developmental protein N terminal|BRCA1-associated protein 2|Mitochondrial import receptor subunit Tom22|Transmembrane domain of transglycosylase PBP1 at N-terminal	PF00012.15|PF06723.8|PF11104.3|PF13324.1|PF01968.13|PF07576.7|PF14812.1	HSP70|MreB_Mbl|PilM_2|GCIP|Hydantoinase_A|BRAP2|PBP1_TM	Hsp70 protein|MreB/Mbl protein|Type IV pilus assembly protein PilM;|Grap2 and cyclin-D-interacting|Hydantoinase/oxoprolinase|BRCA1-associated protein 2|Transmembrane domain of transglycosylase PBP1 at N-terminal	PF00012.15|PF06723.8|PF11104.3|PF01968.13|PF13324.1|PF07576.7|PF04281.8|PF14812.1	HSP70|MreB_Mbl|PilM_2|Hydantoinase_A|GCIP|BRAP2|Tom22|PBP1_TM	Hsp70 protein|MreB/Mbl protein|Type IV pilus assembly protein PilM;|Hydantoinase/oxoprolinase|Grap2 and cyclin-D-interacting|BRCA1-associated protein 2|Mitochondrial import receptor subunit Tom22|Transmembrane domain of transglycosylase PBP1 at N-terminal	False	False	False	False			1	-0.23150805789445128	-0.3641264673746938	-0.40417921674763635	-0.43754246087689275
GENE2X	1207	HISTO_ZT.Contig181-snap.97.final_new	MRP4	mitochondrial ribosomal protein subunit S2	ucsf_hc.01_1.G217B.10847	ucsf_hc.01_1.G186AR.06826	ucsf_hc.01_1.H88.02006	ucsf_hc.01_1.H143.07523	HISTO_ZT.Contig181-snap.97.final_new	HCBG_02439	HCEG_01584	HCDG_02358	PF05433.10|PF04652.11|PF05818.7	Rick_17kDa_Anti|DUF605|TraT	Glycine zipper 2TM domain|Vta1 like|Enterobacterial TraT complement resistance protein	PF05433.10|PF04652.11|PF13436.1	Rick_17kDa_Anti|DUF605|Gly-zipper_OmpA	Glycine zipper 2TM domain|Vta1 like|Glycine-zipper containing OmpA-like membrane domain	PF05433.10|PF04652.11|PF05818.7|PF13436.1	Rick_17kDa_Anti|DUF605|TraT|Gly-zipper_OmpA	Glycine zipper 2TM domain|Vta1 like|Enterobacterial TraT complement resistance protein|Glycine-zipper containing OmpA-like membrane domain	PF05433.10|PF04652.11|PF05818.7|PF13436.1	Rick_17kDa_Anti|DUF605|TraT|Gly-zipper_OmpA	Glycine zipper 2TM domain|Vta1 like|Enterobacterial TraT complement resistance protein|Glycine-zipper containing OmpA-like membrane domain	False	False	False	False	HPS		1	-4.178747091243116	-7.653824035075484	-10.608409236489024	-9.652495451171543
GENE605X	4603	HISTO_GY.Contig471.Fgenesh_histo.78.final_new		glycogen phosphorylase	ucsf_hc.01_1.G217B.05732	ucsf_hc.01_1.G186AR.11144	ucsf_hc.01_1.H88.10751	ucsf_hc.01_1.H143.08144	HISTO_GY.Contig471.Fgenesh_histo.78.final_new	HCBG_05562	HCEG_08214	HCDG_09471	PF00343.15	Phosphorylase	Carbohydrate phosphorylase	PF00343.15	Phosphorylase	Carbohydrate phosphorylase	PF00343.15	Phosphorylase	Carbohydrate phosphorylase	PF00343.15	Phosphorylase	Carbohydrate phosphorylase	False	False	False	False			1	-1.031128669033559	-1.7290367769453416	-2.1956975473029585	-2.0889268047819063
GENE1009X	4401	HISTO_GL.Contig296.eannot.1349.final_new		GDP-mannose pyrophosphorylase A	ucsf_hc.01_1.G217B.04890	ucsf_hc.01_1.G186AR.07641	ucsf_hc.01_1.H88.11173	ucsf_hc.01_1.H143.10402	HISTO_GL.Contig296.eannot.1349.final_new	HCBG_03036	HCEG_08519	HCDG_04086	PF00483.18|PF00132.19|PF12804.2|PF07959.7|PF01128.14|PF00535.21|PF14602.1|PF11180.3	NTP_transferase|Hexapep|NTP_transf_3|Fucokinase|IspD|Glycos_transf_2|Hexapep_2|DUF2968	Nucleotidyl transferase|Bacterial transferase hexapeptide (six repeats)|MobA-like NTP transferase domain|L-fucokinase|2-C-methyl-D-erythritol 4-phosphate cytidylyltransferase|Glycosyl transferase family 2|Hexapeptide repeat of succinyl-transferase|Protein of unknown function (DUF2968)	PF00483.18|PF00132.19|PF12804.2|PF07959.7|PF01128.14|PF00535.21|PF14602.1|PF11180.3	NTP_transferase|Hexapep|NTP_transf_3|Fucokinase|IspD|Glycos_transf_2|Hexapep_2|DUF2968	Nucleotidyl transferase|Bacterial transferase hexapeptide (six repeats)|MobA-like NTP transferase domain|L-fucokinase|2-C-methyl-D-erythritol 4-phosphate cytidylyltransferase|Glycosyl transferase family 2|Hexapeptide repeat of succinyl-transferase|Protein of unknown function (DUF2968)	PF00483.18|PF00132.19|PF12804.2|PF07959.7|PF01128.14|PF00535.21|PF14602.1|PF11180.3	NTP_transferase|Hexapep|NTP_transf_3|Fucokinase|IspD|Glycos_transf_2|Hexapep_2|DUF2968	Nucleotidyl transferase|Bacterial transferase hexapeptide (six repeats)|MobA-like NTP transferase domain|L-fucokinase|2-C-methyl-D-erythritol 4-phosphate cytidylyltransferase|Glycosyl transferase family 2|Hexapeptide repeat of succinyl-transferase|Protein of unknown function (DUF2968)	PF00483.18|PF00132.19|PF12804.2|PF07959.7|PF01128.14|PF00535.21|PF14602.1|PF11180.3	NTP_transferase|Hexapep|NTP_transf_3|Fucokinase|IspD|Glycos_transf_2|Hexapep_2|DUF2968	Nucleotidyl transferase|Bacterial transferase hexapeptide (six repeats)|MobA-like NTP transferase domain|L-fucokinase|2-C-methyl-D-erythritol 4-phosphate cytidylyltransferase|Glycosyl transferase family 2|Hexapeptide repeat of succinyl-transferase|Protein of unknown function (DUF2968)	False	False	False	False			1	-0.6488381344248331	-1.138068653851827	-1.4341637758780084	-1.3447812656520677
GENE37X	1880	HISTO_BP.Contig457.Fgenesh_histo.50.final_new		conserved protein of unknown function	ucsf_hc.01_1.G217B.00949	ucsf_hc.01_1.G186AR.10233	ucsf_hc.01_1.H88.08791	ucsf_hc.01_1.H143.03786	HISTO_BP.Contig457.Fgenesh_histo.50.final_new	HCBG_04889	HCEG_06695	HCDG_07201	PF07489.6|PF06933.6	Tir_receptor_C|SSP160	Translocated intimin receptor (Tir) C-terminus|Special lobe-specific silk protein SSP160	PF11921.3	DUF3439	Domain of unknown function (DUF3439)	PF07489.6|PF11921.3	Tir_receptor_C|DUF3439	Translocated intimin receptor (Tir) C-terminus|Domain of unknown function (DUF3439)	PF07489.6|PF11921.3	Tir_receptor_C|DUF3439	Translocated intimin receptor (Tir) C-terminus|Domain of unknown function (DUF3439)	False	False	False	False	HPS		1	-2.216346399763105	-5.428731325979	-6.523874698504276	-6.5312484978218155
GENE387X	5163	HISTO_LG.Contig392.Fgenesh_Aspergillus.193.final_new	TSP3	tetraspanin	ucsf_hc.01_1.G217B.07989	ucsf_hc.01_1.G186AR.12482	ucsf_hc.01_1.H88.08236	ucsf_hc.01_1.H143.11410	HISTO_LG.Contig392.Fgenesh_Aspergillus.193.final_new	HCBG_06519	HCEG_06270	HCDG_04813	PF00335.15	Tetraspannin	Tetraspanin family	PF00335.15|PF13630.1|PF13903.1	Tetraspannin|SdpI|Claudin_2	Tetraspanin family|SdpI/YhfL protein family|PMP-22/EMP/MP20/Claudin tight junction	PF00335.15|PF13630.1|PF13903.1|PF01957.13|PF02687.16	Tetraspannin|SdpI|Claudin_2|NfeD|FtsX	Tetraspanin family|SdpI/YhfL protein family|PMP-22/EMP/MP20/Claudin tight junction|NfeD-like C-terminal, partner-binding|FtsX-like permease family	PF00335.15|PF13630.1|PF13903.1|PF01957.13|PF02687.16	Tetraspannin|SdpI|Claudin_2|NfeD|FtsX	Tetraspanin family|SdpI/YhfL protein family|PMP-22/EMP/MP20/Claudin tight junction|NfeD-like C-terminal, partner-binding|FtsX-like permease family	False	False	False	False		Yeast	1	-1.0861269175858652	-2.620132849805806	-2.9458896210775585	-2.937061012306911
GENE556X	2754	HISTO_ZL.Contig658-snap.37.final_new	NIT41	CP2 transcription factor, nitrosative stress-induced transcript	ucsf_hc.01_1.G217B.09987	ucsf_hc.01_1.G186AR.02650	ucsf_hc.01_1.H88.04004	ucsf_hc.01_1.H143.09712	HISTO_ZL.Contig658-snap.37.final_new	HCBG_07395	HCEG_02977	HCDG_03593	PF04516.10	CP2	CP2 transcription factor	PF04516.10	CP2	CP2 transcription factor	PF04516.10	CP2	CP2 transcription factor	PF04516.10	CP2	CP2 transcription factor	False	False	False	False			1	-0.9804314344139349	-1.9846230506158493	-2.323463244062967	-2.174069446380063
GENE1723X	4118	HISTO_ZZ.Contig127c.Fgenesh_Aspergillus.2.final_new	TOM1	HECT domain-containing E3 ubiquitin-protein ligase	ucsf_hc.01_1.G217B.12111	ucsf_hc.01_1.G186AR.08271	ucsf_hc.01_1.H88.03341	ucsf_hc.01_1.H143.02106	HISTO_ZZ.Contig127c.Fgenesh_Aspergillus.2.final_new	HCBG_03467	HCEG_02456	HCDG_05937	PF06025.7|PF00632.20|PF06012.7|PF14377.1	DUF913|HECT|DUF908|DUF4414	Domain of Unknown Function (DUF913)|HECT-domain (ubiquitin-transferase)|Domain of Unknown Function (DUF908)|Domain of unknown function (DUF4414)	PF00632.20|PF14377.1	HECT|DUF4414	HECT-domain (ubiquitin-transferase)|Domain of unknown function (DUF4414)	PF06025.7|PF00632.20|PF06012.7|PF14377.1	DUF913|HECT|DUF908|DUF4414	Domain of Unknown Function (DUF913)|HECT-domain (ubiquitin-transferase)|Domain of Unknown Function (DUF908)|Domain of unknown function (DUF4414)	PF06025.7|PF06012.7|PF14377.1	DUF913|DUF908|DUF4414	Domain of Unknown Function (DUF913)|Domain of Unknown Function (DUF908)|Domain of unknown function (DUF4414)	False	False	False	False			1	-0.30405217145985874	-0.6046402062669767	-0.6913555208173667	-0.6887656752722298
GENE133X	4946	HISTO_KF.Contig470.Fgenesh_histo.2.final_new		chitinase	ucsf_hc.01_1.G217B.06782	ucsf_hc.01_1.G186AR.03008	ucsf_hc.01_1.H88.02484	ucsf_hc.01_1.H143.07640	HISTO_KF.Contig470.Fgenesh_histo.2.final_new	HCBG_07964	HCEG_09369	HCDG_02450	PF05730.6	CFEM	CFEM domain	PF05730.6	CFEM	CFEM domain	PF05730.6	CFEM	CFEM domain	PF05730.6	CFEM	CFEM domain	True	True	True	True	HPS	Yeast	1	-1.529170222012882	-3.7106270138883963	-5.071467587499285	-4.921640637840257
GENE698X	2761	HISTO_ZL.Contig658.Fgenesh_histo.7.final_new		glutamate decarboxylase	ucsf_hc.01_1.G217B.09964	ucsf_hc.01_1.G186AR.02631	ucsf_hc.01_1.H88.03983	ucsf_hc.01_1.H143.09733	HISTO_ZL.Contig658.Fgenesh_histo.7.final_new	HCBG_07381	HCEG_02962	HCDG_03607	PF00282.14|PF01212.16|PF00266.14|PF11907.3	Pyridoxal_deC|Beta_elim_lyase|Aminotran_5|DUF3427	Pyridoxal-dependent decarboxylase conserved domain|Beta-eliminating lyase|Aminotransferase class-V|Domain of unknown function (DUF3427)	PF00282.14|PF01212.16|PF00266.14|PF11907.3	Pyridoxal_deC|Beta_elim_lyase|Aminotran_5|DUF3427	Pyridoxal-dependent decarboxylase conserved domain|Beta-eliminating lyase|Aminotransferase class-V|Domain of unknown function (DUF3427)	PF00282.14|PF01212.16|PF00266.14|PF11907.3	Pyridoxal_deC|Beta_elim_lyase|Aminotran_5|DUF3427	Pyridoxal-dependent decarboxylase conserved domain|Beta-eliminating lyase|Aminotransferase class-V|Domain of unknown function (DUF3427)	PF00282.14|PF01212.16|PF00266.14|PF11907.3	Pyridoxal_deC|Beta_elim_lyase|Aminotran_5|DUF3427	Pyridoxal-dependent decarboxylase conserved domain|Beta-eliminating lyase|Aminotransferase class-V|Domain of unknown function (DUF3427)	False	False	False	False			1	-0.675601617987257	-1.47893361520636	-2.200154558238764	-1.9957118446395128
GENE1261X	1369	HISTO_GY.Contig460.eannot.1791.final_new		acyl-CoA dehydrogenase	ucsf_hc.01_1.G217B.05462	ucsf_hc.01_1.G186AR.10997	ucsf_hc.01_1.H88.10588	ucsf_hc.01_1.H143.05127	HISTO_GY.Contig460.eannot.1791.final_new	HCBG_05438	HCEG_08090	HCDG_08235	PF00441.19|PF02770.14|PF02771.11|PF08028.6	Acyl-CoA_dh_1|Acyl-CoA_dh_M|Acyl-CoA_dh_N|Acyl-CoA_dh_2	Acyl-CoA dehydrogenase, C-terminal domain|Acyl-CoA dehydrogenase, middle domain|Acyl-CoA dehydrogenase, N-terminal domain|Acyl-CoA dehydrogenase, C-terminal domain	PF00441.19|PF02770.14|PF02771.11|PF08028.6	Acyl-CoA_dh_1|Acyl-CoA_dh_M|Acyl-CoA_dh_N|Acyl-CoA_dh_2	Acyl-CoA dehydrogenase, C-terminal domain|Acyl-CoA dehydrogenase, middle domain|Acyl-CoA dehydrogenase, N-terminal domain|Acyl-CoA dehydrogenase, C-terminal domain	PF00441.19|PF02770.14|PF02771.11|PF08028.6	Acyl-CoA_dh_1|Acyl-CoA_dh_M|Acyl-CoA_dh_N|Acyl-CoA_dh_2	Acyl-CoA dehydrogenase, C-terminal domain|Acyl-CoA dehydrogenase, middle domain|Acyl-CoA dehydrogenase, N-terminal domain|Acyl-CoA dehydrogenase, C-terminal domain	PF00441.19|PF02770.14|PF02771.11|PF08028.6	Acyl-CoA_dh_1|Acyl-CoA_dh_M|Acyl-CoA_dh_N|Acyl-CoA_dh_2	Acyl-CoA dehydrogenase, C-terminal domain|Acyl-CoA dehydrogenase, middle domain|Acyl-CoA dehydrogenase, N-terminal domain|Acyl-CoA dehydrogenase, C-terminal domain	False	False	False	False			1	-0.4054646946016913	-0.7924611269525568	-1.2068159513298	-1.1186191732706656
GENE131X	4068	HISTO_ZZ.Contig127c.eannot.1502.final_new		conserved protein of unknown function	ucsf_hc.01_1.G217B.12219	ucsf_hc.01_1.G186AR.08407	ucsf_hc.01_1.H88.03465	ucsf_hc.01_1.H143.01982	HISTO_ZZ.Contig127c.eannot.1502.final_new	HCBG_03591	HCEG_02548	HCDG_05846	PF09995.4	DUF2236	Uncharacterized protein conserved in bacteria (DUF2236)	PF09995.4	DUF2236	Uncharacterized protein conserved in bacteria (DUF2236)	PF09995.4	DUF2236	Uncharacterized protein conserved in bacteria (DUF2236)	PF09995.4	DUF2236	Uncharacterized protein conserved in bacteria (DUF2236)	False	False	False	False	HPS		1	-2.6182137171943056	-3.57119992559936	-4.6568409702727465	-4.430971932724027
GENE1015X	3644	HISTO_DA.Contig93.eannot.1969.final_new		M protein	ucsf_hc.01_1.G217B.01522	ucsf_hc.01_1.G186AR.01179	ucsf_hc.01_1.H88.07423	ucsf_hc.01_1.H143.02681	HISTO_DA.Contig93.eannot.1969.final_new	HCBG_00888	HCEG_05634	HCDG_06354	PF07439.6|PF04582.7|PF15390.1|PF14002.1|PF06103.6|PF07926.7	DUF1515|Reo_sigmaC|DUF4613|YniB|DUF948|TPR_MLP1_2	Protein of unknown function (DUF1515)|Reovirus sigma C capsid protein|Domain of unknown function (DUF4613)|YniB-like protein|Bacterial protein of unknown function (DUF948)|TPR/MLP1/MLP2-like protein	PF07439.6|PF06103.6|PF15390.1|PF14002.1|PF01544.13	DUF1515|DUF948|DUF4613|YniB|CorA	Protein of unknown function (DUF1515)|Bacterial protein of unknown function (DUF948)|Domain of unknown function (DUF4613)|YniB-like protein|CorA-like Mg2+ transporter protein	PF07439.6|PF04582.7|PF15390.1|PF06103.6|PF14002.1|PF01544.13	DUF1515|Reo_sigmaC|DUF4613|DUF948|YniB|CorA	Protein of unknown function (DUF1515)|Reovirus sigma C capsid protein|Domain of unknown function (DUF4613)|Bacterial protein of unknown function (DUF948)|YniB-like protein|CorA-like Mg2+ transporter protein	PF07439.6|PF04582.7|PF15390.1|PF06103.6|PF14002.1|PF01544.13	DUF1515|Reo_sigmaC|DUF4613|DUF948|YniB|CorA	Protein of unknown function (DUF1515)|Reovirus sigma C capsid protein|Domain of unknown function (DUF4613)|Bacterial protein of unknown function (DUF948)|YniB-like protein|CorA-like Mg2+ transporter protein	False	False	False	False			1	-0.7146174864430188	-1.0427503836509455	-1.399649044909574	-1.3495272930072062
GENE664X	1432	HISTO_GY.Contig460.eannot.1713.final_new	ATX1	iron/copper transporter Atx1, 81aa	ucsf_hc.01_1.G217B.05615	ucsf_hc.01_1.G186AR.10839	ucsf_hc.01_1.H88.10447	ucsf_hc.01_1.H143.05298	HISTO_GY.Contig460.eannot.1713.final_new				PF00403.21	HMA	Heavy-metal-associated domain	PF00403.21	HMA	Heavy-metal-associated domain	PF00403.21	HMA	Heavy-metal-associated domain	PF00403.21	HMA	Heavy-metal-associated domain	False	False	False	False			1	-1.1990637829428294	-1.3657607188979126	-2.142446626580772	-1.86628611880752
GENE477X	847	HISTO_JG.Contig207.Fgenesh_histo.63.final_new		WD domain-containing protein, vegetative incompatibility protein HET-E-1	ucsf_hc.01_1.G217B.06632	ucsf_hc.01_1.G186AR.01920	ucsf_hc.01_1.H88.00393	ucsf_hc.01_1.H143.00796	HISTO_JG.Contig207.Fgenesh_histo.63.final_new	HCBG_06886	HCEG_00327	HCDG_00590	PF00400.27|PF08662.6|PF05729.7|PF15492.1|PF11715.3|PF07676.7|PF13191.1|PF02239.11|PF00931.17|PF13401.1|PF01583.15|PF13245.1|PF13604.1|PF00910.17|PF13207.1|PF01637.13	WD40|eIF2A|NACHT|Nbas_N|Nup160|PD40|AAA_16|Cytochrom_D1|NB-ARC|AAA_22|APS_kinase|AAA_19|AAA_30|RNA_helicase|AAA_17|Arch_ATPase	WD domain, G-beta repeat|Eukaryotic translation initiation factor eIF2A|NACHT domain|Neuroblastoma-amplified sequence, N terminal|Nucleoporin Nup120/160|WD40-like Beta Propeller Repeat|AAA ATPase domain|Cytochrome D1 heme domain|NB-ARC domain|AAA domain|Adenylylsulphate kinase|Part of AAA domain|AAA domain|RNA helicase|AAA domain|Archaeal ATPase	PF00400.27|PF07676.7|PF15492.1|PF11715.3|PF10584.4|PF12019.3	WD40|PD40|Nbas_N|Nup160|Proteasome_A_N|GspH	WD domain, G-beta repeat|WD40-like Beta Propeller Repeat|Neuroblastoma-amplified sequence, N terminal|Nucleoporin Nup120/160|Proteasome subunit A N-terminal signature|Type II transport protein GspH	PF00400.27|PF05729.7|PF08662.6|PF15492.1|PF07676.7|PF13191.1|PF11715.3|PF00931.17|PF13401.1|PF02239.11|PF01583.15|PF13245.1|PF00910.17|PF13604.1|PF13207.1	WD40|NACHT|eIF2A|Nbas_N|PD40|AAA_16|Nup160|NB-ARC|AAA_22|Cytochrom_D1|APS_kinase|AAA_19|RNA_helicase|AAA_30|AAA_17	WD domain, G-beta repeat|NACHT domain|Eukaryotic translation initiation factor eIF2A|Neuroblastoma-amplified sequence, N terminal|WD40-like Beta Propeller Repeat|AAA ATPase domain|Nucleoporin Nup120/160|NB-ARC domain|AAA domain|Cytochrome D1 heme domain|Adenylylsulphate kinase|Part of AAA domain|RNA helicase|AAA domain|AAA domain	PF00400.27|PF08662.6|PF15492.1|PF07676.7|PF11715.3|PF02239.11|PF12959.2|PF04762.7	WD40|eIF2A|Nbas_N|PD40|Nup160|Cytochrom_D1|DUF3848|IKI3	WD domain, G-beta repeat|Eukaryotic translation initiation factor eIF2A|Neuroblastoma-amplified sequence, N terminal|WD40-like Beta Propeller Repeat|Nucleoporin Nup120/160|Cytochrome D1 heme domain|Protein of unknown function (DUF3848)|IKI3 family	False	False	False	False	HPS		1	-1.5130102866249358	-1.6565496886823503	-2.642038050187206	-2.4811575191968336
GENE1227X	482	HISTO_ZU.Contig171.eannot.1077.final_new		nucleotide excision repair protein RAD23, UV excision repair protein rhp23	ucsf_hc.01_1.G217B.11024	ucsf_hc.01_1.G186AR.05873	ucsf_hc.01_1.H88.05406	ucsf_hc.01_1.H143.07830	HISTO_ZU.Contig171.eannot.1077.final_new	HCBG_02023	HCEG_04069	HCDG_09248	PF09280.6|PF00240.18|PF00627.26|PF11976.3|PF13881.1|PF09288.5|PF11626.3|PF14551.1|PF10302.4|PF14560.1|PF10152.4	XPC-binding|ubiquitin|UBA|Rad60-SLD|Rad60-SLD_2|UBA_3|Rap1_C|MCM_N|DUF2407|Ubiquitin_2|DUF2360	XPC-binding domain|Ubiquitin family|UBA/TS-N domain|Ubiquitin-2 like Rad60 SUMO-like|Ubiquitin-2 like Rad60 SUMO-like|Fungal ubiquitin-associated domain|TRF2-interacting telomeric protein/Rap1 - C terminal domain|MCM N-terminal domain|DUF2407 ubiquitin-like domain|Ubiquitin-like domain|Predicted coiled-coil domain-containing protein (DUF2360)	PF09280.6|PF00240.18|PF00627.26|PF11976.3|PF13881.1|PF09288.5|PF11626.3|PF10302.4|PF14551.1|PF14560.1|PF10152.4	XPC-binding|ubiquitin|UBA|Rad60-SLD|Rad60-SLD_2|UBA_3|Rap1_C|DUF2407|MCM_N|Ubiquitin_2|DUF2360	XPC-binding domain|Ubiquitin family|UBA/TS-N domain|Ubiquitin-2 like Rad60 SUMO-like|Ubiquitin-2 like Rad60 SUMO-like|Fungal ubiquitin-associated domain|TRF2-interacting telomeric protein/Rap1 - C terminal domain|DUF2407 ubiquitin-like domain|MCM N-terminal domain|Ubiquitin-like domain|Predicted coiled-coil domain-containing protein (DUF2360)	PF09280.6|PF00240.18|PF00627.26|PF11976.3|PF13881.1|PF09288.5|PF11626.3|PF10302.4|PF14551.1|PF14560.1|PF10152.4	XPC-binding|ubiquitin|UBA|Rad60-SLD|Rad60-SLD_2|UBA_3|Rap1_C|DUF2407|MCM_N|Ubiquitin_2|DUF2360	XPC-binding domain|Ubiquitin family|UBA/TS-N domain|Ubiquitin-2 like Rad60 SUMO-like|Ubiquitin-2 like Rad60 SUMO-like|Fungal ubiquitin-associated domain|TRF2-interacting telomeric protein/Rap1 - C terminal domain|DUF2407 ubiquitin-like domain|MCM N-terminal domain|Ubiquitin-like domain|Predicted coiled-coil domain-containing protein (DUF2360)	PF09280.6|PF00240.18|PF00627.26|PF11976.3|PF13881.1|PF09288.5|PF11626.3|PF10302.4|PF14551.1|PF14560.1|PF10152.4	XPC-binding|ubiquitin|UBA|Rad60-SLD|Rad60-SLD_2|UBA_3|Rap1_C|DUF2407|MCM_N|Ubiquitin_2|DUF2360	XPC-binding domain|Ubiquitin family|UBA/TS-N domain|Ubiquitin-2 like Rad60 SUMO-like|Ubiquitin-2 like Rad60 SUMO-like|Fungal ubiquitin-associated domain|TRF2-interacting telomeric protein/Rap1 - C terminal domain|DUF2407 ubiquitin-like domain|MCM N-terminal domain|Ubiquitin-like domain|Predicted coiled-coil domain-containing protein (DUF2360)	False	False	False	False			1	-0.6749413257953818	-0.756362850267494	-1.1385277785472971	-1.0905667356538937
GENE216X	421	HISTO_GI.Contig382.Fgenesh_histo.5.final_new		bZIP transcription factor	ucsf_hc.01_1.G217B.04590	ucsf_hc.01_1.G186AR.05703	ucsf_hc.01_1.H88.05253	ucsf_hc.01_1.H143.03579	HISTO_GI.Contig382.Fgenesh_histo.5.final_new	HCBG_01911	HCEG_03953	HCDG_07054	PF03131.12|PF07716.10|PF00170.16|PF09744.4	bZIP_Maf|bZIP_2|bZIP_1|Jnk-SapK_ap_N	bZIP Maf transcription factor|Basic region leucine zipper|bZIP transcription factor|JNK_SAPK-associated protein-1	PF03131.12|PF07716.10|PF00170.16|PF09744.4	bZIP_Maf|bZIP_2|bZIP_1|Jnk-SapK_ap_N	bZIP Maf transcription factor|Basic region leucine zipper|bZIP transcription factor|JNK_SAPK-associated protein-1	PF03131.12|PF07716.10|PF00170.16|PF09744.4	bZIP_Maf|bZIP_2|bZIP_1|Jnk-SapK_ap_N	bZIP Maf transcription factor|Basic region leucine zipper|bZIP transcription factor|JNK_SAPK-associated protein-1	PF03131.12|PF07716.10|PF00170.16|PF09744.4	bZIP_Maf|bZIP_2|bZIP_1|Jnk-SapK_ap_N	bZIP Maf transcription factor|Basic region leucine zipper|bZIP transcription factor|JNK_SAPK-associated protein-1	False	False	False	False	HPS		1	-1.5710729682302165	-2.6823503866873217	-4.568223254336834	-3.797319278770545
GENE841X	2780	HISTO_ZL.Contig658.Fgenesh_histo.22.final_new		translation initiation factor eIF3	ucsf_hc.01_1.G217B.09920	ucsf_hc.01_1.G186AR.02575	ucsf_hc.01_1.H88.03927	ucsf_hc.01_1.H143.09781	HISTO_ZL.Contig658.Fgenesh_histo.22.final_new	HCBG_07348	HCEG_02928	HCDG_03642	PF13236.1|PF12807.2|PF13424.1|PF15044.1|PF13374.1|PF13414.1|PF07719.12|PF13181.1|PF13432.1|PF13431.1|PF10163.4	CLU|eIF3_p135|TPR_12|CLU_N|TPR_10|TPR_11|TPR_2|TPR_8|TPR_16|TPR_17|EnY2	Clustered mitochondria|Translation initiation factor eIF3 subunit 135|Tetratricopeptide repeat|Mitochondrial function, CLU-N-term|Tetratricopeptide repeat|TPR repeat|Tetratricopeptide repeat|Tetratricopeptide repeat|Tetratricopeptide repeat|Tetratricopeptide repeat|Transcription factor e(y)2	PF13236.1|PF12807.2|PF13424.1|PF13374.1|PF13414.1|PF07719.12|PF13181.1|PF13431.1|PF13432.1|PF10163.4	CLU|eIF3_p135|TPR_12|TPR_10|TPR_11|TPR_2|TPR_8|TPR_17|TPR_16|EnY2	Clustered mitochondria|Translation initiation factor eIF3 subunit 135|Tetratricopeptide repeat|Tetratricopeptide repeat|TPR repeat|Tetratricopeptide repeat|Tetratricopeptide repeat|Tetratricopeptide repeat|Tetratricopeptide repeat|Transcription factor e(y)2	PF13236.1|PF12807.2|PF15044.1|PF13424.1|PF13374.1|PF13414.1|PF07719.12|PF13181.1|PF13432.1|PF13431.1|PF10163.4	CLU|eIF3_p135|CLU_N|TPR_12|TPR_10|TPR_11|TPR_2|TPR_8|TPR_16|TPR_17|EnY2	Clustered mitochondria|Translation initiation factor eIF3 subunit 135|Mitochondrial function, CLU-N-term|Tetratricopeptide repeat|Tetratricopeptide repeat|TPR repeat|Tetratricopeptide repeat|Tetratricopeptide repeat|Tetratricopeptide repeat|Tetratricopeptide repeat|Transcription factor e(y)2	PF13236.1|PF12807.2|PF13424.1|PF15044.1|PF13374.1|PF13414.1|PF07719.12|PF13181.1|PF13432.1|PF13431.1|PF10163.4	CLU|eIF3_p135|TPR_12|CLU_N|TPR_10|TPR_11|TPR_2|TPR_8|TPR_16|TPR_17|EnY2	Clustered mitochondria|Translation initiation factor eIF3 subunit 135|Tetratricopeptide repeat|Mitochondrial function, CLU-N-term|Tetratricopeptide repeat|TPR repeat|Tetratricopeptide repeat|Tetratricopeptide repeat|Tetratricopeptide repeat|Tetratricopeptide repeat|Transcription factor e(y)2	False	False	False	False			1	-0.656804492755487	-1.1350602163569685	-1.8575185656915805	-1.687254485354742
GENE506X	2946	HISTO_ZL.Contig1131.eannot.2110.final_new		high-affinity nicotinic acid transporter, MFS transporter	ucsf_hc.01_1.G217B.08865	ucsf_hc.01_1.G186AR.02224	ucsf_hc.01_1.H88.10136	ucsf_hc.01_1.H143.12626	HISTO_ZL.Contig1131.eannot.2110.final_new	HCBG_07115	HCEG_07756	HCDG_05643	PF07690.11|PF13239.1	MFS_1|2TM	Major Facilitator Superfamily|2TM domain	PF07690.11|PF13239.1|PF09583.5	MFS_1|2TM|Phageshock_PspG	Major Facilitator Superfamily|2TM domain|Phage shock protein G (Phageshock_PspG)	PF07690.11|PF13239.1	MFS_1|2TM	Major Facilitator Superfamily|2TM domain	PF07690.11|PF13239.1	MFS_1|2TM	Major Facilitator Superfamily|2TM domain	False	False	False	False		Yeast	1	-1.3030853257642139	-1.6073114803080837	-2.7314974276224224	-2.3633012895861354
GENE1952X	1129	HISTO_ZT.Contig1129.eannot.1096.final_new		conserved protein of unknown function	ucsf_hc.01_1.G217B.10454	ucsf_hc.01_1.G186AR.07020	ucsf_hc.01_1.H88.02169	ucsf_hc.01_1.H143.07359	HISTO_ZT.Contig1129.eannot.1096.final_new	HCBG_02579	HCEG_01721	HCDG_02231	PF10259.4	Rogdi_lz	Rogdi leucine zipper containing protein	PF10259.4	Rogdi_lz	Rogdi leucine zipper containing protein	PF10259.4	Rogdi_lz	Rogdi leucine zipper containing protein	PF10259.4	Rogdi_lz	Rogdi leucine zipper containing protein	False	False	False	True			1	-0.2479162134276116	-0.4002059221349967	-0.6416817204119472	-0.5257386406421849
GENE1775X	235	HISTO_LF.Contig359-snap.135.final_new	NUP192	cullin, nuclear pore complex subunit Nup192	ucsf_hc.01_1.G217B.07478	ucsf_hc.01_1.G186AR.05330	ucsf_hc.01_1.H88.04913	ucsf_hc.01_1.H143.03207	HISTO_LF.Contig359-snap.135.final_new	HCBG_01636	HCEG_03676	HCDG_06774	PF11894.3	DUF3414	Protein of unknown function (DUF3414)	PF11894.3	DUF3414	Protein of unknown function (DUF3414)	PF11894.3	DUF3414	Protein of unknown function (DUF3414)	PF11894.3	DUF3414	Protein of unknown function (DUF3414)	False	False	False	False			1	-0.3212528872584719	-0.48651788135200036	-0.7521852141792849	-0.6058632935831212
GENE2706X	782	HISTO_JG.Contig207.eannot.1384.final_new		26S protease regulatory subunit 6B	ucsf_hc.01_1.G217B.06769	ucsf_hc.01_1.G186AR.01784	ucsf_hc.01_1.H88.00261	ucsf_hc.01_1.H143.05986	HISTO_JG.Contig207.eannot.1384.final_new	HCBG_06779	HCEG_00222	HCDG_08622	PF00004.24|PF07728.9|PF07724.9|PF13401.1|PF05673.8|PF13191.1|PF13173.1|PF13207.1|PF05496.7|PF13521.1|PF06068.8|PF05729.7|PF13245.1|PF02367.12|PF00910.17|PF06414.7|PF01695.12|PF13604.1|PF01078.16|PF13671.1|PF03266.10|PF07726.6|PF13086.1|PF13238.1|PF13479.1|PF01637.13|PF13476.1|PF00308.13|PF13481.1|PF06745.8|PF03225.9|PF00158.21|PF01057.12	AAA|AAA_5|AAA_2|AAA_22|DUF815|AAA_16|AAA_14|AAA_17|RuvB_N|AAA_28|TIP49|NACHT|AAA_19|UPF0079|RNA_helicase|Zeta_toxin|IstB_IS21|AAA_30|Mg_chelatase|AAA_33|NTPase_1|AAA_3|AAA_11|AAA_18|AAA_24|Arch_ATPase|AAA_23|Bac_DnaA|AAA_25|KaiC|Viral_Hsp90|Sigma54_activat|Parvo_NS1	ATPase family associated with various cellular activities (AAA)|AAA domain (dynein-related subfamily)|AAA domain (Cdc48 subfamily)|AAA domain|Protein of unknown function (DUF815)|AAA ATPase domain|AAA domain|AAA domain|Holliday junction DNA helicase ruvB N-terminus|AAA domain|TIP49 C-terminus|NACHT domain|Part of AAA domain|Uncharacterised P-loop hydrolase UPF0079|RNA helicase|Zeta toxin|IstB-lik…	PF00004.24|PF07728.9|PF07724.9|PF13401.1|PF05673.8|PF13191.1|PF13173.1|PF13207.1|PF05496.7|PF13521.1|PF06068.8|PF05729.7|PF13245.1|PF02367.12|PF00910.17|PF06414.7|PF01695.12|PF13604.1|PF01078.16|PF03266.10|PF13671.1|PF07726.6|PF13086.1|PF13238.1|PF13479.1|PF01637.13|PF00308.13|PF13481.1|PF13476.1|PF06745.8|PF05103.8|PF00158.21|PF01057.12	AAA|AAA_5|AAA_2|AAA_22|DUF815|AAA_16|AAA_14|AAA_17|RuvB_N|AAA_28|TIP49|NACHT|AAA_19|UPF0079|RNA_helicase|Zeta_toxin|IstB_IS21|AAA_30|Mg_chelatase|NTPase_1|AAA_33|AAA_3|AAA_11|AAA_18|AAA_24|Arch_ATPase|Bac_DnaA|AAA_25|AAA_23|KaiC|DivIVA|Sigma54_activat|Parvo_NS1	ATPase family associated with various cellular activities (AAA)|AAA domain (dynein-related subfamily)|AAA domain (Cdc48 subfamily)|AAA domain|Protein of unknown function (DUF815)|AAA ATPase domain|AAA domain|AAA domain|Holliday junction DNA helicase ruvB N-terminus|AAA domain|TIP49 C-terminus|NACHT domain|Part of AAA domain|Uncharacterised P-loop hydrolase UPF0079|RNA helicase|Zeta toxin|IstB-lik…	PF00004.24|PF07728.9|PF07724.9|PF13401.1|PF05673.8|PF13191.1|PF13173.1|PF13207.1|PF05496.7|PF13521.1|PF06068.8|PF05729.7|PF13245.1|PF02367.12|PF00910.17|PF06414.7|PF01695.12|PF13604.1|PF01078.16|PF03266.10|PF13671.1|PF07726.6|PF13086.1|PF13238.1|PF13479.1|PF01637.13|PF00308.13|PF13481.1|PF13476.1|PF06745.8|PF05103.8|PF00158.21|PF01057.12	AAA|AAA_5|AAA_2|AAA_22|DUF815|AAA_16|AAA_14|AAA_17|RuvB_N|AAA_28|TIP49|NACHT|AAA_19|UPF0079|RNA_helicase|Zeta_toxin|IstB_IS21|AAA_30|Mg_chelatase|NTPase_1|AAA_33|AAA_3|AAA_11|AAA_18|AAA_24|Arch_ATPase|Bac_DnaA|AAA_25|AAA_23|KaiC|DivIVA|Sigma54_activat|Parvo_NS1	ATPase family associated with various cellular activities (AAA)|AAA domain (dynein-related subfamily)|AAA domain (Cdc48 subfamily)|AAA domain|Protein of unknown function (DUF815)|AAA ATPase domain|AAA domain|AAA domain|Holliday junction DNA helicase ruvB N-terminus|AAA domain|TIP49 C-terminus|NACHT domain|Part of AAA domain|Uncharacterised P-loop hydrolase UPF0079|RNA helicase|Zeta toxin|IstB-lik…	PF00004.24|PF07728.9|PF07724.9|PF13401.1|PF05673.8|PF13191.1|PF13173.1|PF13207.1|PF05496.7|PF13521.1|PF06068.8|PF05729.7|PF13245.1|PF02367.12|PF00910.17|PF06414.7|PF01695.12|PF13604.1|PF01078.16|PF03266.10|PF13671.1|PF07726.6|PF13086.1|PF13238.1|PF13479.1|PF01637.13|PF00308.13|PF13481.1|PF13476.1|PF06745.8|PF05103.8|PF00158.21|PF01057.12	AAA|AAA_5|AAA_2|AAA_22|DUF815|AAA_16|AAA_14|AAA_17|RuvB_N|AAA_28|TIP49|NACHT|AAA_19|UPF0079|RNA_helicase|Zeta_toxin|IstB_IS21|AAA_30|Mg_chelatase|NTPase_1|AAA_33|AAA_3|AAA_11|AAA_18|AAA_24|Arch_ATPase|Bac_DnaA|AAA_25|AAA_23|KaiC|DivIVA|Sigma54_activat|Parvo_NS1	ATPase family associated with various cellular activities (AAA)|AAA domain (dynein-related subfamily)|AAA domain (Cdc48 subfamily)|AAA domain|Protein of unknown function (DUF815)|AAA ATPase domain|AAA domain|AAA domain|Holliday junction DNA helicase ruvB N-terminus|AAA domain|TIP49 C-terminus|NACHT domain|Part of AAA domain|Uncharacterised P-loop hydrolase UPF0079|RNA helicase|Zeta toxin|IstB-lik…	False	False	False	False			1	-0.11545227591183771	-0.17184941172881008	-0.2696207338840457	-0.22032255612074714
GENE162X	6138	HISTO_ER.Contig17.Fgenesh_histo.37.final_new		flavin-containing monooxygenase	ucsf_hc.01_1.G217B.03667	ucsf_hc.01_1.G186AR.11184	ucsf_hc.01_1.H88.10793	ucsf_hc.01_1.H143.08061	HISTO_ER.Contig17.Fgenesh_histo.37.final_new	HCBG_05597	HCEG_08247	HCDG_09423	PF00743.14|PF13738.1|PF13454.1|PF13434.1|PF07992.9|PF13450.1|PF01266.19|PF00070.22|PF03486.9|PF13241.1|PF01946.12|PF07991.7|PF01494.14	FMO-like|Pyr_redox_3|NAD_binding_9|K_oxygenase|Pyr_redox_2|NAD_binding_8|DAO|Pyr_redox|HI0933_like|NAD_binding_7|Thi4|IlvN|FAD_binding_3	Flavin-binding monooxygenase-like|Pyridine nucleotide-disulphide oxidoreductase|FAD-NAD(P)-binding|L-lysine 6-monooxygenase (NADPH-requiring)|Pyridine nucleotide-disulphide oxidoreductase|NAD(P)-binding Rossmann-like domain|FAD dependent oxidoreductase|Pyridine nucleotide-disulphide oxidoreductase|HI0933-like protein|Putative NAD(P)-binding|Thi4 family|Acetohydroxy acid isomeroreductase, catalyti…	PF00743.14|PF13738.1|PF13454.1|PF07992.9|PF13434.1|PF13450.1|PF00070.22|PF13241.1|PF01266.19|PF03486.9|PF01946.12|PF01494.14|PF07991.7	FMO-like|Pyr_redox_3|NAD_binding_9|Pyr_redox_2|K_oxygenase|NAD_binding_8|Pyr_redox|NAD_binding_7|DAO|HI0933_like|Thi4|FAD_binding_3|IlvN	Flavin-binding monooxygenase-like|Pyridine nucleotide-disulphide oxidoreductase|FAD-NAD(P)-binding|Pyridine nucleotide-disulphide oxidoreductase|L-lysine 6-monooxygenase (NADPH-requiring)|NAD(P)-binding Rossmann-like domain|Pyridine nucleotide-disulphide oxidoreductase|Putative NAD(P)-binding|FAD dependent oxidoreductase|HI0933-like protein|Thi4 family|FAD binding domain|Acetohydroxy acid isomero…	PF00743.14|PF13738.1|PF13454.1|PF07992.9|PF13434.1|PF13450.1|PF01266.19|PF00070.22|PF13241.1|PF03486.9|PF01946.12|PF01494.14|PF07991.7	FMO-like|Pyr_redox_3|NAD_binding_9|Pyr_redox_2|K_oxygenase|NAD_binding_8|DAO|Pyr_redox|NAD_binding_7|HI0933_like|Thi4|FAD_binding_3|IlvN	Flavin-binding monooxygenase-like|Pyridine nucleotide-disulphide oxidoreductase|FAD-NAD(P)-binding|Pyridine nucleotide-disulphide oxidoreductase|L-lysine 6-monooxygenase (NADPH-requiring)|NAD(P)-binding Rossmann-like domain|FAD dependent oxidoreductase|Pyridine nucleotide-disulphide oxidoreductase|Putative NAD(P)-binding|HI0933-like protein|Thi4 family|FAD binding domain|Acetohydroxy acid isomero…	PF00743.14|PF13738.1|PF13454.1|PF07992.9|PF13434.1|PF13450.1|PF01266.19|PF13241.1|PF00070.22|PF03486.9|PF01946.12|PF01494.14|PF07991.7	FMO-like|Pyr_redox_3|NAD_binding_9|Pyr_redox_2|K_oxygenase|NAD_binding_8|DAO|NAD_binding_7|Pyr_redox|HI0933_like|Thi4|FAD_binding_3|IlvN	Flavin-binding monooxygenase-like|Pyridine nucleotide-disulphide oxidoreductase|FAD-NAD(P)-binding|Pyridine nucleotide-disulphide oxidoreductase|L-lysine 6-monooxygenase (NADPH-requiring)|NAD(P)-binding Rossmann-like domain|FAD dependent oxidoreductase|Putative NAD(P)-binding|Pyridine nucleotide-disulphide oxidoreductase|HI0933-like protein|Thi4 family|FAD binding domain|Acetohydroxy acid isomero…	False	False	False	False	HPS		1	-2.5032165913856512	-2.4912009093868304	-4.46314893291143	-4.710240439826366
GENE165X	2134	HISTO_DM.Contig933.Fgenesh_Aspergillus.157.final_new		ATP-dependent bile acid permease	ucsf_hc.01_1.G217B.02693	ucsf_hc.01_1.G186AR.02154	ucsf_hc.01_1.H88.00624	ucsf_hc.01_1.H143.01038	HISTO_DM.Contig933.Fgenesh_Aspergillus.157.final_new	HCBG_07063	HCEG_00510	HCDG_00772	PF00005.22|PF00664.18|PF02463.14|PF13555.1|PF13481.1|PF13401.1|PF01926.18|PF13476.1|PF12846.2|PF03193.11|PF08477.8|PF13191.1|PF00437.15|PF03308.11|PF06414.7|PF13304.1|PF03205.9|PF01580.13|PF01656.18|PF01935.12	ABC_tran|ABC_membrane|SMC_N|AAA_29|AAA_25|AAA_22|MMR_HSR1|AAA_23|AAA_10|DUF258|Miro|AAA_16|T2SE|ArgK|Zeta_toxin|AAA_21|MobB|FtsK_SpoIIIE|CbiA|DUF87	ABC transporter|ABC transporter transmembrane region|RecF/RecN/SMC N terminal domain|P-loop containing region of AAA domain|AAA domain|AAA domain|50S ribosome-binding GTPase|AAA domain|AAA-like domain|Protein of unknown function, DUF258|Miro-like protein|AAA ATPase domain|Type II/IV secretion system protein|ArgK protein|Zeta toxin|AAA domain|Molybdopterin guanine dinucleotide synthesis protein B|…	PF00005.22|PF00664.18|PF02463.14|PF13555.1|PF13481.1|PF13401.1|PF13476.1|PF01926.18|PF12846.2|PF13191.1|PF08477.8|PF03193.11|PF03308.11|PF00437.15|PF13304.1|PF06414.7|PF03205.9|PF01935.12	ABC_tran|ABC_membrane|SMC_N|AAA_29|AAA_25|AAA_22|AAA_23|MMR_HSR1|AAA_10|AAA_16|Miro|DUF258|ArgK|T2SE|AAA_21|Zeta_toxin|MobB|DUF87	ABC transporter|ABC transporter transmembrane region|RecF/RecN/SMC N terminal domain|P-loop containing region of AAA domain|AAA domain|AAA domain|AAA domain|50S ribosome-binding GTPase|AAA-like domain|AAA ATPase domain|Miro-like protein|Protein of unknown function, DUF258|ArgK protein|Type II/IV secretion system protein|AAA domain|Zeta toxin|Molybdopterin guanine dinucleotide synthesis protein B|…	PF00005.22|PF00664.18|PF02463.14|PF13555.1|PF13401.1|PF13481.1|PF13191.1|PF01926.18|PF13476.1|PF12846.2|PF03193.11|PF08477.8|PF03308.11|PF00437.15|PF13304.1|PF06414.7|PF01935.12|PF03205.9|PF01580.13	ABC_tran|ABC_membrane|SMC_N|AAA_29|AAA_22|AAA_25|AAA_16|MMR_HSR1|AAA_23|AAA_10|DUF258|Miro|ArgK|T2SE|AAA_21|Zeta_toxin|DUF87|MobB|FtsK_SpoIIIE	ABC transporter|ABC transporter transmembrane region|RecF/RecN/SMC N terminal domain|P-loop containing region of AAA domain|AAA domain|AAA domain|AAA ATPase domain|50S ribosome-binding GTPase|AAA domain|AAA-like domain|Protein of unknown function, DUF258|Miro-like protein|ArgK protein|Type II/IV secretion system protein|AAA domain|Zeta toxin|Domain of unknown function DUF87|Molybdopterin guanine …	PF00005.22|PF00664.18|PF02463.14|PF13555.1|PF13481.1|PF13401.1|PF13191.1|PF12846.2|PF01926.18|PF13476.1|PF03193.11|PF08477.8|PF13304.1|PF00437.15|PF03308.11|PF06414.7|PF01935.12|PF03205.9|PF04548.11|PF00910.17|PF01656.18|PF01580.13|PF13604.1|PF09848.4|PF05673.8|PF13207.1	ABC_tran|ABC_membrane|SMC_N|AAA_29|AAA_25|AAA_22|AAA_16|AAA_10|MMR_HSR1|AAA_23|DUF258|Miro|AAA_21|T2SE|ArgK|Zeta_toxin|DUF87|MobB|AIG1|RNA_helicase|CbiA|FtsK_SpoIIIE|AAA_30|DUF2075|DUF815|AAA_17	ABC transporter|ABC transporter transmembrane region|RecF/RecN/SMC N terminal domain|P-loop containing region of AAA domain|AAA domain|AAA domain|AAA ATPase domain|AAA-like domain|50S ribosome-binding GTPase|AAA domain|Protein of unknown function, DUF258|Miro-like protein|AAA domain|Type II/IV secretion system protein|ArgK protein|Zeta toxin|Domain of unknown function DUF87|Molybdopterin guanine …	False	False	False	False	HPS		1	-2.4446150500996966	-2.439048237392929	-4.289587231333385	-4.83111036535141
GENE87X	2928	HISTO_ZL.Contig1131.eannot.1956.final_new		adenosine deaminase	ucsf_hc.01_1.G217B.08904	ucsf_hc.01_1.G186AR.02260	ucsf_hc.01_1.H88.10173	ucsf_hc.01_1.H143.12585	HISTO_ZL.Contig1131.eannot.1956.final_new	HCBG_07142	HCEG_07784	HCDG_05616	PF00962.17	A_deaminase	Adenosine/AMP deaminase	PF00962.17	A_deaminase	Adenosine/AMP deaminase	PF00962.17	A_deaminase	Adenosine/AMP deaminase	PF00962.17	A_deaminase	Adenosine/AMP deaminase	False	False	False	False	HPS		1	-2.865609024687663	-3.1411741278546184	-5.4166194602052595	-5.537265318531512
GENE1059X	716	HISTO_JG.Contig206.fgenesh_plus.21.final_new		protein-tyrosine phosphatase 2, no start met	ucsf_hc.01_1.G217B.06445	ucsf_hc.01_1.G186AR.01664	ucsf_hc.01_1.H88.00145	ucsf_hc.01_1.H143.05855	HISTO_JG.Contig206.fgenesh_plus.21.final_new	HCBG_06683	HCEG_00124	HCDG_08519	PF00102.22|PF14566.1|PF00782.15|PF13350.1	Y_phosphatase|PTPlike_phytase|DSPc|Y_phosphatase3	Protein-tyrosine phosphatase|Inositol hexakisphosphate|Dual specificity phosphatase, catalytic domain|Tyrosine phosphatase family	PF00102.22|PF14566.1|PF00782.15|PF13350.1	Y_phosphatase|PTPlike_phytase|DSPc|Y_phosphatase3	Protein-tyrosine phosphatase|Inositol hexakisphosphate|Dual specificity phosphatase, catalytic domain|Tyrosine phosphatase family	PF00102.22|PF14566.1|PF00782.15|PF13350.1	Y_phosphatase|PTPlike_phytase|DSPc|Y_phosphatase3	Protein-tyrosine phosphatase|Inositol hexakisphosphate|Dual specificity phosphatase, catalytic domain|Tyrosine phosphatase family	PF00102.22|PF14566.1|PF00782.15|PF13350.1	Y_phosphatase|PTPlike_phytase|DSPc|Y_phosphatase3	Protein-tyrosine phosphatase|Inositol hexakisphosphate|Dual specificity phosphatase, catalytic domain|Tyrosine phosphatase family	False	False	False	False			1	-0.7258154620004773	-0.8300131846648497	-1.328131520833164	-1.3897480407385965
GENE157X	1706	HISTO_BP.Contig459.Fgenesh_histo.160.final_new		C2H2 finger domain-containing protein	ucsf_hc.01_1.G217B.01306	ucsf_hc.01_1.G186AR.10694	ucsf_hc.01_1.H88.09180	ucsf_hc.01_1.H143.04166	HISTO_BP.Contig459.Fgenesh_histo.160.final_new	HCBG_05232	HCEG_07006	HCDG_07508													False	False	False	False	HPS		1	-2.7257114212715807	-2.76070031328127	-4.147363511305306	-4.782403775820924
GENE362X	857	HISTO_ZT.Contig1128f-snap.35.final_new		DUF563 domain-containing protein	ucsf_hc.01_1.G217B.10416	ucsf_hc.01_1.G186AR.01938	ucsf_hc.01_1.H88.00411	ucsf_hc.01_1.H143.00814	HISTO_ZT.Contig1128f-snap.35.final_new	HCBG_06900	HCEG_00342	HCDG_00606	PF04577.9	DUF563	Protein of unknown function (DUF563)	PF04577.9	DUF563	Protein of unknown function (DUF563)	PF04577.9	DUF563	Protein of unknown function (DUF563)	PF04577.9	DUF563	Protein of unknown function (DUF563)	True	True	True	True	HPS		1	-1.8307746717859157	-1.7879041432276765	-2.881547420342855	-3.357574399804091
GENE913X	802	HISTO_JG.Contig207.Fgenesh_Aspergillus.46.final_new	RMT1	histone H4 arginine methyltransferase RmtA	ucsf_hc.01_1.G217B.06734	ucsf_hc.01_1.G186AR.01823	ucsf_hc.01_1.H88.00294	ucsf_hc.01_1.H143.06019	HISTO_JG.Contig207.Fgenesh_Aspergillus.46.final_new	HCBG_06806	HCEG_00249	HCDG_08651	PF06325.8|PF13847.1|PF13659.1|PF12847.2|PF05185.11|PF08241.7|PF08003.6|PF13649.1|PF13489.1|PF05175.9|PF02353.15|PF01728.14|PF08242.7|PF10294.4|PF13679.1|PF01135.14	PrmA|Methyltransf_31|Methyltransf_26|Methyltransf_18|PRMT5|Methyltransf_11|Methyltransf_9|Methyltransf_25|Methyltransf_23|MTS|CMAS|FtsJ|Methyltransf_12|Methyltransf_16|Methyltransf_32|PCMT	Ribosomal protein L11 methyltransferase (PrmA)|Methyltransferase domain|Methyltransferase domain|Methyltransferase domain|PRMT5 arginine-N-methyltransferase|Methyltransferase domain|Protein of unknown function (DUF1698)|Methyltransferase domain|Methyltransferase domain|Methyltransferase small domain|Mycolic acid cyclopropane synthetase|FtsJ-like methyltransferase|Methyltransferase domain|Putative…	PF06325.8|PF13847.1|PF13659.1|PF12847.2|PF05185.11|PF08241.7|PF08003.6|PF13649.1|PF13489.1|PF05175.9|PF02353.15|PF01728.14|PF08242.7|PF10294.4|PF13679.1|PF01135.14	PrmA|Methyltransf_31|Methyltransf_26|Methyltransf_18|PRMT5|Methyltransf_11|Methyltransf_9|Methyltransf_25|Methyltransf_23|MTS|CMAS|FtsJ|Methyltransf_12|Methyltransf_16|Methyltransf_32|PCMT	Ribosomal protein L11 methyltransferase (PrmA)|Methyltransferase domain|Methyltransferase domain|Methyltransferase domain|PRMT5 arginine-N-methyltransferase|Methyltransferase domain|Protein of unknown function (DUF1698)|Methyltransferase domain|Methyltransferase domain|Methyltransferase small domain|Mycolic acid cyclopropane synthetase|FtsJ-like methyltransferase|Methyltransferase domain|Putative…	PF06325.8|PF13847.1|PF13659.1|PF12847.2|PF05185.11|PF08241.7|PF08003.6|PF13649.1|PF13489.1|PF05175.9|PF02353.15|PF01728.14|PF08242.7|PF10294.4|PF13679.1|PF01135.14	PrmA|Methyltransf_31|Methyltransf_26|Methyltransf_18|PRMT5|Methyltransf_11|Methyltransf_9|Methyltransf_25|Methyltransf_23|MTS|CMAS|FtsJ|Methyltransf_12|Methyltransf_16|Methyltransf_32|PCMT	Ribosomal protein L11 methyltransferase (PrmA)|Methyltransferase domain|Methyltransferase domain|Methyltransferase domain|PRMT5 arginine-N-methyltransferase|Methyltransferase domain|Protein of unknown function (DUF1698)|Methyltransferase domain|Methyltransferase domain|Methyltransferase small domain|Mycolic acid cyclopropane synthetase|FtsJ-like methyltransferase|Methyltransferase domain|Putative…	PF06325.8|PF13847.1|PF13659.1|PF12847.2|PF05185.11|PF08241.7|PF08003.6|PF13649.1|PF13489.1|PF05175.9|PF02353.15|PF01728.14|PF08242.7|PF10294.4|PF13679.1|PF01135.14	PrmA|Methyltransf_31|Methyltransf_26|Methyltransf_18|PRMT5|Methyltransf_11|Methyltransf_9|Methyltransf_25|Methyltransf_23|MTS|CMAS|FtsJ|Methyltransf_12|Methyltransf_16|Methyltransf_32|PCMT	Ribosomal protein L11 methyltransferase (PrmA)|Methyltransferase domain|Methyltransferase domain|Methyltransferase domain|PRMT5 arginine-N-methyltransferase|Methyltransferase domain|Protein of unknown function (DUF1698)|Methyltransferase domain|Methyltransferase domain|Methyltransferase small domain|Mycolic acid cyclopropane synthetase|FtsJ-like methyltransferase|Methyltransferase domain|Putative…	False	False	False	False			1	-0.8555781232772754	-0.9442404563511051	-1.4955654641081426	-1.7382775472515886
GENE377X	710	HISTO_JG.Contig206.Fgenesh_Aspergillus.156.final_new		phospholipase C	ucsf_hc.01_1.G217B.06457	ucsf_hc.01_1.G186AR.01652	ucsf_hc.01_1.H88.00133	ucsf_hc.01_1.H143.05844	HISTO_JG.Contig206.Fgenesh_Aspergillus.156.final_new	HCBG_06670	HCEG_00115	HCDG_08511	PF00388.14|PF00387.14	PI-PLC-X|PI-PLC-Y	Phosphatidylinositol-specific phospholipase C, X domain|Phosphatidylinositol-specific phospholipase C, Y domain	PF00388.14|PF00387.14	PI-PLC-X|PI-PLC-Y	Phosphatidylinositol-specific phospholipase C, X domain|Phosphatidylinositol-specific phospholipase C, Y domain	PF00388.14|PF00387.14	PI-PLC-X|PI-PLC-Y	Phosphatidylinositol-specific phospholipase C, X domain|Phosphatidylinositol-specific phospholipase C, Y domain	PF00388.14|PF00387.14	PI-PLC-X|PI-PLC-Y	Phosphatidylinositol-specific phospholipase C, X domain|Phosphatidylinositol-specific phospholipase C, Y domain	False	False	False	False	HPS		1	-1.5973909612120796	-1.6846886445821625	-3.2818532218687877	-3.126788364987737
GENE933X	2800	HISTO_ZL.Contig1158.Fgenesh_Neurospora.13.final_new		conserved protein of unknown function, 60aa	ucsf_hc.01_1.G217B.09139	ucsf_hc.01_1.G186AR.08860	ucsf_hc.01_1.H88.03872	ucsf_hc.01_1.H143.09847	HISTO_ZL.Contig1158.Fgenesh_Neurospora.13.final_new	HCBG_03920	HCEG_02890	HCDG_03686													False	False	False	False			1	-0.7536080930981823	-0.9109517700194293	-1.6290000729817455	-1.6370959525259772
GENE2401X	1218	HISTO_ZT.Contig181.eannot.1627.final_new		RLI and DUF367 domain-containing protein	ucsf_hc.01_1.G217B.10827	ucsf_hc.01_1.G186AR.06803	ucsf_hc.01_1.H88.01985	ucsf_hc.01_1.H143.06657	HISTO_ZT.Contig181.eannot.1627.final_new	HCBG_02420	HCEG_01565	HCDG_01707	PF04034.8|PF04068.10	DUF367|RLI	Domain of unknown function (DUF367)|Possible Fer4-like domain in RNase L inhibitor, RLI	PF04034.8|PF04068.10|PF05887.6	DUF367|RLI|Trypan_PARP	Domain of unknown function (DUF367)|Possible Fer4-like domain in RNase L inhibitor, RLI|Procyclic acidic repetitive protein (PARP)	PF04034.8|PF04068.10|PF05887.6	DUF367|RLI|Trypan_PARP	Domain of unknown function (DUF367)|Possible Fer4-like domain in RNase L inhibitor, RLI|Procyclic acidic repetitive protein (PARP)	PF04034.8|PF04068.10|PF05887.6	DUF367|RLI|Trypan_PARP	Domain of unknown function (DUF367)|Possible Fer4-like domain in RNase L inhibitor, RLI|Procyclic acidic repetitive protein (PARP)	False	False	False	False			1	-0.17570791317011558	-0.21931819052610146	-0.3806299808975142	-0.38260685742635525
GENE130X	6430	HISTO_ZT.Contig174-snap.119.final_new		conserved protein of unknown function	ucsf_hc.01_1.G217B.10686	ucsf_hc.01_1.G186AR.02012	ucsf_hc.01_1.H88.00472	ucsf_hc.01_1.H143.00882	HISTO_ZT.Contig174-snap.119.final_new	HCBG_06951	HCEG_00391														True	True	True		HPS		1	-2.6306088795417772	-3.461183444478853	-4.2583147996351745	-4.9690764753056005
GENE1031X	2744	HISTO_ZL.Contig658.genewise.55.final_new		stomatin family protein, no start met	ucsf_hc.01_1.G217B.10007	ucsf_hc.01_1.G186AR.02671	ucsf_hc.01_1.H88.04023	ucsf_hc.01_1.H143.09693	HISTO_ZL.Contig658.genewise.55.final_new	HCBG_07411	HCEG_02995	HCDG_03576	PF01145.20	Band_7	SPFH domain / Band 7 family	PF01145.20	Band_7	SPFH domain / Band 7 family	PF01145.20	Band_7	SPFH domain / Band 7 family	PF01145.20	Band_7	SPFH domain / Band 7 family	False	False	False	False			1	-0.7812059571953989	-0.9756123899331479	-1.2437308983218553	-1.440664019660578
GENE679X	2551	HISTO_HS.Contig68-snap.209.final_new		conserved protein of unknown function	ucsf_hc.01_1.G217B.06188	ucsf_hc.01_1.G186AR.09856	ucsf_hc.01_1.H88.01549	ucsf_hc.01_1.H143.08123	HISTO_HS.Contig68-snap.209.final_new	HCBG_04629	HCEG_01221	HCDG_09460													False	False	False	False		Yeast	1	-1.173108323379259	-1.4241028024657587	-1.8098342445744846	-2.05836870718471
GENE519X	2982	HISTO_ZL.Contig1131.eannot.2056.final_new		C6 transcription factor, cutinase transcription factor 1 (Ctf1B) ; FarB	ucsf_hc.01_1.G217B.08781	ucsf_hc.01_1.G186AR.04481	ucsf_hc.01_1.H88.10051	ucsf_hc.01_1.H143.12708	HISTO_ZL.Contig1131.eannot.2056.final_new	HCBG_08757	HCEG_07686	HCDG_05707	PF04082.13	Fungal_trans	Fungal specific transcription factor domain	PF04082.13	Fungal_trans	Fungal specific transcription factor domain	PF04082.13|PF00172.13	Fungal_trans|Zn_clus	Fungal specific transcription factor domain|Fungal Zn(2)-Cys(6) binuclear cluster domain	PF04082.13	Fungal_trans	Fungal specific transcription factor domain	False	False	False	False			1	-1.4294711860682086	-1.7201180733679788	-2.281732194553467	-2.4324188457018665
GENE1097X	1186	HISTO_ZT.Contig181.eannot.1655.final_new	AUR1	aureobasidin resistance protein Aur1	ucsf_hc.01_1.G217B.10884	ucsf_hc.01_1.G186AR.06889	ucsf_hc.01_1.H88.02045	ucsf_hc.01_1.H143.07480	HISTO_ZT.Contig181.eannot.1655.final_new	HCBG_02480	HCEG_01621	HCDG_02325	PF01569.16|PF14378.1	PAP2|PAP2_3	PAP2 superfamily|PAP2 superfamily	PF01569.16|PF14378.1	PAP2|PAP2_3	PAP2 superfamily|PAP2 superfamily	PF01569.16|PF14378.1	PAP2|PAP2_3	PAP2 superfamily|PAP2 superfamily	PF01569.16|PF14378.1	PAP2|PAP2_3	PAP2 superfamily|PAP2 superfamily	False	False	False	False			1	-0.7676086871656085	-0.9105798243551044	-1.1668689551635079	-1.2532132594266683
GENE544X	2209	HISTO_DM.Contig936.eannot.1264.final_new		ThiJ/PfpI family protein, conidia-enriched transcript	ucsf_hc.01_1.G217B.02844	ucsf_hc.01_1.G186AR.09078	ucsf_hc.01_1.H88.00770	ucsf_hc.01_1.H143.01196	HISTO_DM.Contig936.eannot.1264.final_new	HCBG_04064	HCEG_00634	HCDG_00904	PF01965.19|PF13587.1	DJ-1_PfpI|DJ-1_PfpI_N	DJ-1/PfpI family|N-terminal domain of DJ-1_PfpI family	PF01965.19|PF13587.1	DJ-1_PfpI|DJ-1_PfpI_N	DJ-1/PfpI family|N-terminal domain of DJ-1_PfpI family	PF01965.19|PF13587.1	DJ-1_PfpI|DJ-1_PfpI_N	DJ-1/PfpI family|N-terminal domain of DJ-1_PfpI family	PF01965.19|PF13587.1	DJ-1_PfpI|DJ-1_PfpI_N	DJ-1/PfpI family|N-terminal domain of DJ-1_PfpI family	False	False	False	False			1	-1.3221784024143202	-1.6106350076459468	-2.0399602974366804	-2.64295537278151
GENE646X	1822	HISTO_BP.Contig457.Fgenesh_Aspergillus.13.final_new		conserved protein of unknown function	ucsf_hc.01_1.G217B.01063	ucsf_hc.01_1.G186AR.10366	ucsf_hc.01_1.H88.08913	ucsf_hc.01_1.H143.03903	HISTO_BP.Contig457.Fgenesh_Aspergillus.13.final_new	HCBG_04978	HCEG_06786	HCDG_07293	PF12592.3	DUF3763	Protein of unknown function (DUF3763)	PF12592.3	DUF3763	Protein of unknown function (DUF3763)	PF12592.3	DUF3763	Protein of unknown function (DUF3763)	PF12592.3	DUF3763	Protein of unknown function (DUF3763)	False	False	False	False			1	-1.1393721479359882	-1.467704589198732	-1.8065244772153708	-2.3269623174877636
GENE1517X	1428	HISTO_GY.Contig460.fgenesh_plus.107.final_new	IGO1	cAMP-regulated phosphoprotein family protein Igo1	ucsf_hc.01_1.G217B.05607	ucsf_hc.01_1.G186AR.10846	ucsf_hc.01_1.H88.10454	ucsf_hc.01_1.H143.05290	HISTO_GY.Contig460.fgenesh_plus.107.final_new	HCBG_05334	HCEG_07989	HCDG_08340	PF04667.12	Endosulfine	cAMP-regulated phosphoprotein/endosulfine conserved region	PF04667.12	Endosulfine	cAMP-regulated phosphoprotein/endosulfine conserved region	PF04667.12	Endosulfine	cAMP-regulated phosphoprotein/endosulfine conserved region	PF04667.12	Endosulfine	cAMP-regulated phosphoprotein/endosulfine conserved region	False	False	False	False			1	-0.4980548483793026	-0.5647221667112681	-0.7712381201031815	-0.9216738573309695
GENE665X	5075	HISTO_GX.Contig297.Fgenesh_Aspergillus.140.final_new		GTP cyclohydrolase II	ucsf_hc.01_1.G217B.05354	ucsf_hc.01_1.G186AR.04638	ucsf_hc.01_1.H88.09791	ucsf_hc.01_1.H143.12173	HISTO_GX.Contig297.Fgenesh_Aspergillus.140.final_new	HCBG_08876	HCEG_07489	HCDG_05125	PF12471.3|PF00925.15	GTP_CH_N|GTP_cyclohydro2	GTP cyclohydrolase N terminal|GTP cyclohydrolase II	PF12471.3|PF00925.15	GTP_CH_N|GTP_cyclohydro2	GTP cyclohydrolase N terminal|GTP cyclohydrolase II	PF12471.3|PF00925.15	GTP_CH_N|GTP_cyclohydro2	GTP cyclohydrolase N terminal|GTP cyclohydrolase II	PF12471.3|PF00925.15	GTP_CH_N|GTP_cyclohydro2	GTP cyclohydrolase N terminal|GTP cyclohydrolase II	False	False	False	False			1	-1.04590069490864	-1.4344510608474503	-1.8785344778092203	-2.1985203904222197
GENE926X	3117	HISTO_ZL.Contig1161a.Fgenesh_histo.25.final_new		calcium/calmodulin-dependent protein kinase	ucsf_hc.01_1.G217B.09248	ucsf_hc.01_1.G186AR.00559	ucsf_hc.01_1.H88.06837	ucsf_hc.01_1.H143.08817	HISTO_ZL.Contig1161a.Fgenesh_histo.25.final_new	HCBG_00437	HCEG_05162	HCDG_02913	PF00069.20|PF07714.12|PF14531.1|PF01163.17	Pkinase|Pkinase_Tyr|Kinase-like|RIO1	Protein kinase domain|Protein tyrosine kinase|Kinase-like|RIO1 family	PF00069.20|PF07714.12|PF14531.1|PF01636.18	Pkinase|Pkinase_Tyr|Kinase-like|APH	Protein kinase domain|Protein tyrosine kinase|Kinase-like|Phosphotransferase enzyme family	PF00069.20|PF07714.12|PF14531.1|PF01163.17	Pkinase|Pkinase_Tyr|Kinase-like|RIO1	Protein kinase domain|Protein tyrosine kinase|Kinase-like|RIO1 family	PF00069.20|PF07714.12|PF14531.1|PF01163.17	Pkinase|Pkinase_Tyr|Kinase-like|RIO1	Protein kinase domain|Protein tyrosine kinase|Kinase-like|RIO1 family	False	False	False	False			1	-0.7556097912356257	-1.0792546154258749	-1.459100579000538	-1.6654418292570279
GENE195X	6	HISTO_AZ.Contig47.Fgenesh_histo.46.final_new		conserved protein of unknown function	ucsf_hc.01_1.G217B.00386	ucsf_hc.01_1.G186AR.04790	ucsf_hc.01_1.H88.04388	ucsf_hc.01_1.H143.04353	HISTO_AZ.Contig47.Fgenesh_histo.46.final_new	HCBG_01233	HCEG_03273	HCDG_07656	PF13854.1|PF13964.1|PF13418.1	Kelch_5|Kelch_6|Kelch_4	Kelch motif|Kelch motif|Galactose oxidase, central domain	PF13854.1|PF13964.1	Kelch_5|Kelch_6	Kelch motif|Kelch motif	PF13854.1|PF13964.1|PF13418.1	Kelch_5|Kelch_6|Kelch_4	Kelch motif|Kelch motif|Galactose oxidase, central domain	PF13854.1|PF13964.1|PF13418.1	Kelch_5|Kelch_6|Kelch_4	Kelch motif|Kelch motif|Galactose oxidase, central domain	True	True	True	False	HPS		1	-1.9789280086019856	-2.8997331122513366	-3.9442737289607	-4.2889333236417135
GENE1116X	471	HISTO_ZU.Contig171.Fgenesh_Aspergillus.4.final_new		DNA-directed RNA polymerase III subunit RPC7	ucsf_hc.01_1.G217B.10996	ucsf_hc.01_1.G186AR.05840	ucsf_hc.01_1.H88.05374	ucsf_hc.01_1.H143.07797	HISTO_ZU.Contig171.Fgenesh_Aspergillus.4.final_new	HCBG_02005	HCEG_04055	HCDG_09228	PF10508.4	Proteasom_PSMB	Proteasome non-ATPase 26S subunit	PF10508.4	Proteasom_PSMB	Proteasome non-ATPase 26S subunit	PF10508.4	Proteasom_PSMB	Proteasome non-ATPase 26S subunit	PF10508.4	Proteasom_PSMB	Proteasome non-ATPase 26S subunit	False	False	False	False			1	-0.584736585823177	-0.8909133134245777	-1.2508518171957461	-1.3185800236602696
GENE1150X	3702	HISTO_FE.Contig19-snap.8.final_new		conserved protein of unknown function	ucsf_hc.01_1.G217B.03798	ucsf_hc.01_1.G186AR.01063	ucsf_hc.01_1.H88.07304	ucsf_hc.01_1.H143.09299	HISTO_FE.Contig19-snap.8.final_new	HCBG_00797	HCEG_05538	HCDG_03287													False	False	False	False		Hyphae	1	-0.613929528085837	-0.8368152333038985	-1.1986401322835278	-1.2751728337041621
GENE125X	2082	HISTO_DM.Contig933.Fgenesh_histo.52.final_new		metalloreductase, related to ferric reductase	ucsf_hc.01_1.G217B.02575	ucsf_hc.01_1.G186AR.07487	ucsf_hc.01_1.H88.11940	ucsf_hc.01_1.H143.06885	HISTO_DM.Contig933.Fgenesh_histo.52.final_new	HCBG_02923	HCEG_09120	HCDG_01868	PF08030.7|PF08022.7|PF01794.14|PF00970.19|PF11677.3	NAD_binding_6|FAD_binding_8|Ferric_reduct|FAD_binding_6|DUF3273	Ferric reductase NAD binding domain|FAD-binding domain|Ferric reductase like transmembrane component|Oxidoreductase FAD-binding domain|Protein of unknown function (DUF3273)	PF08022.7|PF08030.7|PF01794.14|PF00970.19|PF11677.3	FAD_binding_8|NAD_binding_6|Ferric_reduct|FAD_binding_6|DUF3273	FAD-binding domain|Ferric reductase NAD binding domain|Ferric reductase like transmembrane component|Oxidoreductase FAD-binding domain|Protein of unknown function (DUF3273)	PF08022.7|PF08030.7|PF01794.14|PF00970.19|PF11677.3	FAD_binding_8|NAD_binding_6|Ferric_reduct|FAD_binding_6|DUF3273	FAD-binding domain|Ferric reductase NAD binding domain|Ferric reductase like transmembrane component|Oxidoreductase FAD-binding domain|Protein of unknown function (DUF3273)	PF08030.7|PF08022.7	NAD_binding_6|FAD_binding_8	Ferric reductase NAD binding domain|FAD-binding domain	False	False	False	False	HPS		1	-3.2911431232882546	-2.8796311605245406	-3.92826202943852	-5.32650599815404
GENE234X	6157	HISTO_AL.Contig317.Fgenesh_histo.90.final_new		FAD binding domain-containing protein	ucsf_hc.01_1.G217B.00183	ucsf_hc.01_1.G186AR.02860	ucsf_hc.01_1.H88.04206	ucsf_hc.01_1.H143.09513	HISTO_AL.Contig317.Fgenesh_histo.90.final_new		HCEG_03125														False		False	False	HPS		1	-2.611020347640061	-2.383205913317145	-3.1526405893633602	-3.9310035914613044
GENE405X	32	HISTO_AZ.Contig47.Fgenesh_histo.48.final_new		SAM dependent methyltransferase	ucsf_hc.01_1.G217B.00447	ucsf_hc.01_1.G186AR.04848	ucsf_hc.01_1.H88.04440	ucsf_hc.01_1.H143.04416	HISTO_AZ.Contig47.Fgenesh_histo.48.final_new	HCBG_01272	HCEG_03317	HCDG_07702	PF13489.1|PF08241.7|PF13847.1|PF12847.2|PF08242.7|PF13649.1|PF13659.1|PF01209.13|PF10294.4|PF02390.12|PF05175.9|PF01135.14|PF06325.8|PF02353.15|PF01728.14|PF06080.7	Methyltransf_23|Methyltransf_11|Methyltransf_31|Methyltransf_18|Methyltransf_12|Methyltransf_25|Methyltransf_26|Ubie_methyltran|Methyltransf_16|Methyltransf_4|MTS|PCMT|PrmA|CMAS|FtsJ|DUF938	Methyltransferase domain|Methyltransferase domain|Methyltransferase domain|Methyltransferase domain|Methyltransferase domain|Methyltransferase domain|Methyltransferase domain|ubiE/COQ5 methyltransferase family|Putative methyltransferase|Putative methyltransferase|Methyltransferase small domain|Protein-L-isoaspartate(D-aspartate) O-methyltransferase (PCMT)|Ribosomal protein L11 methyltransferase (…	PF13489.1|PF08241.7|PF13847.1|PF12847.2|PF08242.7|PF13649.1|PF13659.1|PF01209.13|PF10294.4|PF02390.12|PF05175.9|PF01135.14|PF06325.8|PF01728.14|PF02353.15	Methyltransf_23|Methyltransf_11|Methyltransf_31|Methyltransf_18|Methyltransf_12|Methyltransf_25|Methyltransf_26|Ubie_methyltran|Methyltransf_16|Methyltransf_4|MTS|PCMT|PrmA|FtsJ|CMAS	Methyltransferase domain|Methyltransferase domain|Methyltransferase domain|Methyltransferase domain|Methyltransferase domain|Methyltransferase domain|Methyltransferase domain|ubiE/COQ5 methyltransferase family|Putative methyltransferase|Putative methyltransferase|Methyltransferase small domain|Protein-L-isoaspartate(D-aspartate) O-methyltransferase (PCMT)|Ribosomal protein L11 methyltransferase (…	PF13489.1|PF08241.7|PF13847.1|PF12847.2|PF08242.7|PF13649.1|PF13659.1|PF01209.13|PF02390.12|PF10294.4|PF05175.9|PF06325.8|PF01135.14|PF01728.14|PF02353.15|PF06080.7	Methyltransf_23|Methyltransf_11|Methyltransf_31|Methyltransf_18|Methyltransf_12|Methyltransf_25|Methyltransf_26|Ubie_methyltran|Methyltransf_4|Methyltransf_16|MTS|PrmA|PCMT|FtsJ|CMAS|DUF938	Methyltransferase domain|Methyltransferase domain|Methyltransferase domain|Methyltransferase domain|Methyltransferase domain|Methyltransferase domain|Methyltransferase domain|ubiE/COQ5 methyltransferase family|Putative methyltransferase|Putative methyltransferase|Methyltransferase small domain|Ribosomal protein L11 methyltransferase (PrmA)|Protein-L-isoaspartate(D-aspartate) O-methyltransferase (…	PF13489.1|PF08241.7|PF12847.2|PF13847.1|PF08242.7|PF13649.1|PF13659.1|PF01209.13|PF10294.4|PF02390.12|PF05175.9|PF01135.14|PF06325.8|PF01728.14|PF02353.15	Methyltransf_23|Methyltransf_11|Methyltransf_18|Methyltransf_31|Methyltransf_12|Methyltransf_25|Methyltransf_26|Ubie_methyltran|Methyltransf_16|Methyltransf_4|MTS|PCMT|PrmA|FtsJ|CMAS	Methyltransferase domain|Methyltransferase domain|Methyltransferase domain|Methyltransferase domain|Methyltransferase domain|Methyltransferase domain|Methyltransferase domain|ubiE/COQ5 methyltransferase family|Putative methyltransferase|Putative methyltransferase|Methyltransferase small domain|Protein-L-isoaspartate(D-aspartate) O-methyltransferase (PCMT)|Ribosomal protein L11 methyltransferase (…	False	False	False	False	HPS		1	-1.8305577837278912	-1.844805786667602	-2.4588402669433527	-3.152036252535656
GENE312X	2546	HISTO_HS.Contig68.Fgenesh_Aspergillus.101.final_new		conserved protein of unknown function, mycelia-enriched transcript	ucsf_hc.01_1.G217B.06178	ucsf_hc.01_1.G186AR.09841	ucsf_hc.01_1.H88.01539	ucsf_hc.01_1.H143.08115	HISTO_HS.Contig68.Fgenesh_Aspergillus.101.final_new	HCBG_04620	HCEG_01214	HCDG_09451	PF12868.2|PF11021.3	DUF3824|DUF2613	Domain of unknwon function (DUF3824)|Protein of unknown function (DUF2613)	PF12868.2|PF11021.3|PF04391.7	DUF3824|DUF2613|DUF533	Domain of unknwon function (DUF3824)|Protein of unknown function (DUF2613)|Protein of unknown function (DUF533)	PF12868.2|PF11021.3|PF04391.7	DUF3824|DUF2613|DUF533	Domain of unknwon function (DUF3824)|Protein of unknown function (DUF2613)|Protein of unknown function (DUF533)	PF12868.2|PF11021.3|PF11240.3|PF10099.4|PF02496.11	DUF3824|DUF2613|DUF3042|RskA|ABA_WDS	Domain of unknwon function (DUF3824)|Protein of unknown function (DUF2613)|Protein of unknown function (DUF3042)|Anti-sigma-K factor rskA|ABA/WDS induced protein	False	False	False	False	HPS		1	-2.5019772986887716	-2.097046615259246	-2.7609256521314376	-3.140768320826783
GENE1211X	2782	HISTO_ZL.Contig658.Fgenesh_histo.18.final_new	BCS1	mitochondrial chaperone BCS1, one of two orthologs	ucsf_hc.01_1.G217B.09916	ucsf_hc.01_1.G186AR.02572	ucsf_hc.01_1.H88.03923	ucsf_hc.01_1.H143.09784	HISTO_ZL.Contig658.Fgenesh_histo.18.final_new	HCBG_07345	HCEG_02925	HCDG_03645	PF08740.6|PF00004.24|PF13207.1|PF13238.1|PF13671.1|PF13191.1|PF13401.1|PF13555.1|PF00005.22|PF05673.8|PF13481.1|PF06414.7|PF07728.9|PF00910.17|PF13304.1|PF13245.1|PF01443.13|PF03193.11|PF08477.8|PF06745.8	BCS1_N|AAA|AAA_17|AAA_18|AAA_33|AAA_16|AAA_22|AAA_29|ABC_tran|DUF815|AAA_25|Zeta_toxin|AAA_5|RNA_helicase|AAA_21|AAA_19|Viral_helicase1|DUF258|Miro|KaiC	BCS1 N terminal|ATPase family associated with various cellular activities (AAA)|AAA domain|AAA domain|AAA domain|AAA ATPase domain|AAA domain|P-loop containing region of AAA domain|ABC transporter|Protein of unknown function (DUF815)|AAA domain|Zeta toxin|AAA domain (dynein-related subfamily)|RNA helicase|AAA domain|Part of AAA domain|Viral (Superfamily 1) RNA helicase|Protein of unknown function…	PF08740.6|PF00004.24|PF13207.1|PF13238.1|PF13671.1|PF13191.1|PF13401.1|PF13555.1|PF05673.8|PF00005.22|PF13481.1|PF06414.7|PF07728.9|PF00910.17|PF13245.1|PF13304.1|PF01443.13|PF03193.11|PF08477.8|PF06745.8	BCS1_N|AAA|AAA_17|AAA_18|AAA_33|AAA_16|AAA_22|AAA_29|DUF815|ABC_tran|AAA_25|Zeta_toxin|AAA_5|RNA_helicase|AAA_19|AAA_21|Viral_helicase1|DUF258|Miro|KaiC	BCS1 N terminal|ATPase family associated with various cellular activities (AAA)|AAA domain|AAA domain|AAA domain|AAA ATPase domain|AAA domain|P-loop containing region of AAA domain|Protein of unknown function (DUF815)|ABC transporter|AAA domain|Zeta toxin|AAA domain (dynein-related subfamily)|RNA helicase|Part of AAA domain|AAA domain|Viral (Superfamily 1) RNA helicase|Protein of unknown function…	PF08740.6|PF00004.24|PF13207.1|PF13238.1|PF13671.1|PF13191.1|PF13401.1|PF13555.1|PF05673.8|PF00005.22|PF13481.1|PF06414.7|PF07728.9|PF00910.17|PF13245.1|PF13304.1|PF01443.13|PF03193.11|PF08477.8|PF06745.8	BCS1_N|AAA|AAA_17|AAA_18|AAA_33|AAA_16|AAA_22|AAA_29|DUF815|ABC_tran|AAA_25|Zeta_toxin|AAA_5|RNA_helicase|AAA_19|AAA_21|Viral_helicase1|DUF258|Miro|KaiC	BCS1 N terminal|ATPase family associated with various cellular activities (AAA)|AAA domain|AAA domain|AAA domain|AAA ATPase domain|AAA domain|P-loop containing region of AAA domain|Protein of unknown function (DUF815)|ABC transporter|AAA domain|Zeta toxin|AAA domain (dynein-related subfamily)|RNA helicase|Part of AAA domain|AAA domain|Viral (Superfamily 1) RNA helicase|Protein of unknown function…	PF08740.6|PF00004.24|PF13207.1|PF13238.1|PF13671.1|PF13191.1|PF13401.1|PF13555.1|PF05673.8|PF00005.22|PF13481.1|PF06414.7|PF07728.9|PF00910.17|PF13245.1|PF13304.1|PF03193.11|PF01443.13|PF06745.8|PF01580.13|PF08477.8	BCS1_N|AAA|AAA_17|AAA_18|AAA_33|AAA_16|AAA_22|AAA_29|DUF815|ABC_tran|AAA_25|Zeta_toxin|AAA_5|RNA_helicase|AAA_19|AAA_21|DUF258|Viral_helicase1|KaiC|FtsK_SpoIIIE|Miro	BCS1 N terminal|ATPase family associated with various cellular activities (AAA)|AAA domain|AAA domain|AAA domain|AAA ATPase domain|AAA domain|P-loop containing region of AAA domain|Protein of unknown function (DUF815)|ABC transporter|AAA domain|Zeta toxin|AAA domain (dynein-related subfamily)|RNA helicase|Part of AAA domain|AAA domain|Protein of unknown function, DUF258|Viral (Superfamily 1) RNA …	False	False	False	False			1	-0.9016123206153517	-0.7199935948754375	-1.0093643490042847	-1.0831942853009044
GENE531X	2447	HISTO_HS.Contig68.Fgenesh_Aspergillus.258.final_new		conserved protein of unknown function	ucsf_hc.01_1.G217B.05977	ucsf_hc.01_1.G186AR.09625	ucsf_hc.01_1.H88.01316	ucsf_hc.01_1.H143.01756	HISTO_HS.Contig68.Fgenesh_Aspergillus.258.final_new	HCBG_04448	HCEG_01030	HCDG_01301	PF12224.3	Amidoligase_2	Putative amidoligase enzyme	PF12224.3	Amidoligase_2	Putative amidoligase enzyme	PF12224.3	Amidoligase_2	Putative amidoligase enzyme	PF12224.3	Amidoligase_2	Putative amidoligase enzyme	False	False	False	False		Yeast	1	-1.8426378100775023	-1.368130279808141	-2.1190222616659953	-2.459358138243504
GENE1041X	6159	HISTO_BP.Contig459.Fgenesh_histo.45.final_new		integral membrane protein, solute transporter	ucsf_hc.01_1.G217B.01245	ucsf_hc.01_1.G186AR.10582	ucsf_hc.01_1.H88.09132	ucsf_hc.01_1.H143.04114	HISTO_BP.Contig459.Fgenesh_histo.45.final_new	HCBG_05144		HCDG_07469	PF03151.11|PF00892.15|PF08449.6|PF03030.11|PF07019.7|PF13536.1	TPT|EamA|UAA|H_PPase|Rab5ip|EmrE	Triose-phosphate Transporter family|EamA-like transporter family|UAA transporter family|Inorganic H+ pyrophosphatase|Rab5-interacting protein (Rab5ip)|Multidrug resistance efflux transporter	PF03151.11|PF00892.15|PF08449.6|PF07019.7	TPT|EamA|UAA|Rab5ip	Triose-phosphate Transporter family|EamA-like transporter family|UAA transporter family|Rab5-interacting protein (Rab5ip)				PF03151.11|PF00892.15|PF08449.6|PF03030.11|PF07019.7|PF13536.1	TPT|EamA|UAA|H_PPase|Rab5ip|EmrE	Triose-phosphate Transporter family|EamA-like transporter family|UAA transporter family|Inorganic H+ pyrophosphatase|Rab5-interacting protein (Rab5ip)|Multidrug resistance efflux transporter	False	False		False			1	-1.0747434748798361	-0.7863423674018022	-1.1985539073850067	-1.3331264432379992
GENE254X	839	HISTO_JG.Contig207.eannot.1399.final_new	NIT5	Ran1-like serine/threonine protein kinase, negative regulator of sexual conjugation and meiosis, nitrosative stress-induced transcript	ucsf_hc.01_1.G217B.06665	ucsf_hc.01_1.G186AR.01900	ucsf_hc.01_1.H88.00372	ucsf_hc.01_1.H143.00774	HISTO_JG.Contig207.eannot.1399.final_new	HCBG_06870	HCEG_00311	HCDG_00573	PF00069.20|PF07714.12|PF14531.1|PF01636.18|PF06293.9|PF01633.15|PF10937.3	Pkinase|Pkinase_Tyr|Kinase-like|APH|Kdo|Choline_kinase|DUF2638	Protein kinase domain|Protein tyrosine kinase|Kinase-like|Phosphotransferase enzyme family|Lipopolysaccharide kinase (Kdo/WaaP) family|Choline/ethanolamine kinase|Protein of unknown function (DUF2638)	PF00069.20|PF07714.12|PF14531.1|PF01636.18|PF06293.9|PF01633.15|PF10937.3	Pkinase|Pkinase_Tyr|Kinase-like|APH|Kdo|Choline_kinase|DUF2638	Protein kinase domain|Protein tyrosine kinase|Kinase-like|Phosphotransferase enzyme family|Lipopolysaccharide kinase (Kdo/WaaP) family|Choline/ethanolamine kinase|Protein of unknown function (DUF2638)	PF00069.20|PF07714.12|PF14531.1|PF01636.18|PF06293.9|PF01633.15|PF10937.3	Pkinase|Pkinase_Tyr|Kinase-like|APH|Kdo|Choline_kinase|DUF2638	Protein kinase domain|Protein tyrosine kinase|Kinase-like|Phosphotransferase enzyme family|Lipopolysaccharide kinase (Kdo/WaaP) family|Choline/ethanolamine kinase|Protein of unknown function (DUF2638)	PF00069.20|PF07714.12|PF14531.1|PF01636.18|PF06293.9|PF01633.15|PF10937.3	Pkinase|Pkinase_Tyr|Kinase-like|APH|Kdo|Choline_kinase|DUF2638	Protein kinase domain|Protein tyrosine kinase|Kinase-like|Phosphotransferase enzyme family|Lipopolysaccharide kinase (Kdo/WaaP) family|Choline/ethanolamine kinase|Protein of unknown function (DUF2638)	False	False	False	False	HPS		1	-2.584473794047193	-2.307933587498293	-3.1897916505643926	-3.4835934524122916
GENE1165X	1812	HISTO_BP.Contig459.Fgenesh_histo.152.final_new		acyl-RNA-complex subunit	ucsf_hc.01_1.G217B.01081	ucsf_hc.01_1.G186AR.10393	ucsf_hc.01_1.H88.08940	ucsf_hc.01_1.H143.03932	HISTO_BP.Contig459.Fgenesh_histo.152.final_new	HCBG_05000	HCEG_06809	HCDG_07314	PF01588.15|PF14497.1|PF13410.1|PF00043.20|PF12877.2|PF05714.6|PF06459.7	tRNA_bind|GST_C_3|GST_C_2|GST_C|DUF3827|Borrelia_lipo_1|RR_TM4-6	Putative tRNA binding domain|Glutathione S-transferase, C-terminal domain|Glutathione S-transferase, C-terminal domain|Glutathione S-transferase, C-terminal domain|Domain of unknown function (DUF3827)|Borrelia burgdorferi virulent strain associated lipoprotein|Ryanodine Receptor TM 4-6	PF01588.15|PF14497.1|PF13410.1|PF00043.20|PF12877.2|PF06459.7	tRNA_bind|GST_C_3|GST_C_2|GST_C|DUF3827|RR_TM4-6	Putative tRNA binding domain|Glutathione S-transferase, C-terminal domain|Glutathione S-transferase, C-terminal domain|Glutathione S-transferase, C-terminal domain|Domain of unknown function (DUF3827)|Ryanodine Receptor TM 4-6	PF01588.15|PF14497.1|PF13410.1|PF00043.20	tRNA_bind|GST_C_3|GST_C_2|GST_C	Putative tRNA binding domain|Glutathione S-transferase, C-terminal domain|Glutathione S-transferase, C-terminal domain|Glutathione S-transferase, C-terminal domain	PF01588.15|PF14497.1|PF13410.1|PF00043.20|PF12877.2|PF06459.7	tRNA_bind|GST_C_3|GST_C_2|GST_C|DUF3827|RR_TM4-6	Putative tRNA binding domain|Glutathione S-transferase, C-terminal domain|Glutathione S-transferase, C-terminal domain|Glutathione S-transferase, C-terminal domain|Domain of unknown function (DUF3827)|Ryanodine Receptor TM 4-6	True	False	False	False			1	-0.8503224438773516	-0.7705679426064092	-1.045603153057547	-1.2157646234435742
GENE1457X	558	HISTO_ZU.Contig65.eannot.2033.final_new	NAP1	nucleosome assembly protein Nap1	ucsf_hc.01_1.G217B.11215	ucsf_hc.01_1.G186AR.06090	ucsf_hc.01_1.H88.05655	ucsf_hc.01_1.H143.11984	HISTO_ZU.Contig65.eannot.2033.final_new	HCBG_02179	HCEG_04271	HCDG_05432	PF00956.13	NAP	Nucleosome assembly protein (NAP)	PF00956.13	NAP	Nucleosome assembly protein (NAP)	PF00956.13	NAP	Nucleosome assembly protein (NAP)	PF00956.13	NAP	Nucleosome assembly protein (NAP)	False	False	False	False			1	-0.6397926546762132	-0.5844871100583702	-0.8003854255628124	-0.9236799982536872
GENE464X	2383	HISTO_HS.Contig68-snap.7.final_new		protein kinase	ucsf_hc.01_1.G217B.05837	ucsf_hc.01_1.G186AR.09475	ucsf_hc.01_1.H88.01171	ucsf_hc.01_1.H143.01613	HISTO_HS.Contig68-snap.7.final_new	HCBG_04337	HCEG_00917	HCDG_01187	PF00069.20|PF07714.12	Pkinase|Pkinase_Tyr	Protein kinase domain|Protein tyrosine kinase	PF00069.20|PF07714.12|PF06293.9	Pkinase|Pkinase_Tyr|Kdo	Protein kinase domain|Protein tyrosine kinase|Lipopolysaccharide kinase (Kdo/WaaP) family	PF00069.20|PF07714.12|PF06293.9	Pkinase|Pkinase_Tyr|Kdo	Protein kinase domain|Protein tyrosine kinase|Lipopolysaccharide kinase (Kdo/WaaP) family	PF00069.20|PF07714.12|PF06293.9	Pkinase|Pkinase_Tyr|Kdo	Protein kinase domain|Protein tyrosine kinase|Lipopolysaccharide kinase (Kdo/WaaP) family	False	False	False	False			1	-1.7381795037637295	-1.382495473658756	-2.5326943089414597	-2.80424519283717
GENE688X	3250	HISTO_ZL.Contig1161c.Fgenesh_Neurospora.83.final_new	ZWF1	glucose-6-phosphate 1-dehydrogenase	ucsf_hc.01_1.G217B.09530	ucsf_hc.01_1.G186AR.00271	ucsf_hc.01_1.H88.06564	ucsf_hc.01_1.H143.00236	HISTO_ZL.Contig1161c.Fgenesh_Neurospora.83.final_new	HCBG_00217	HCEG_04937	HCDG_00172	PF02781.11|PF00479.17|PF11536.3	G6PD_C|G6PD_N|DUF3226	Glucose-6-phosphate dehydrogenase, C-terminal domain|Glucose-6-phosphate dehydrogenase, NAD binding domain|Protein of unknown function (DUF3226)	PF02781.11|PF00479.17|PF11536.3	G6PD_C|G6PD_N|DUF3226	Glucose-6-phosphate dehydrogenase, C-terminal domain|Glucose-6-phosphate dehydrogenase, NAD binding domain|Protein of unknown function (DUF3226)	PF02781.11|PF00479.17|PF11536.3	G6PD_C|G6PD_N|DUF3226	Glucose-6-phosphate dehydrogenase, C-terminal domain|Glucose-6-phosphate dehydrogenase, NAD binding domain|Protein of unknown function (DUF3226)	PF02781.11|PF00479.17|PF11536.3	G6PD_C|G6PD_N|DUF3226	Glucose-6-phosphate dehydrogenase, C-terminal domain|Glucose-6-phosphate dehydrogenase, NAD binding domain|Protein of unknown function (DUF3226)	False	False	False	False			1	-1.3685663973738533	-1.1586741353006644	-1.8124321385697444	-2.0701855249037235
GENE128X	4677	HISTO_DY.Contig31.Fgenesh_histo.9.final_new		conserved protein of unknown function	ucsf_hc.01_1.G217B.03258	ucsf_hc.01_1.G186AR.12354	ucsf_hc.01_1.H88.08104	ucsf_hc.01_1.H143.11282	HISTO_DY.Contig31.Fgenesh_histo.9.final_new	HCBG_06415	HCEG_06161	HCDG_04708|HCDG_04707													False	False	False	False	HPS		1	-3.352477830600742	-2.488844756963756	-4.625120572684278	-4.877104277874729
GENE150X	2093	HISTO_DM.Contig933.eannot.1570.final_new		phosphoglycerate mutase	ucsf_hc.01_1.G217B.02615	ucsf_hc.01_1.G186AR.07453	ucsf_hc.01_1.H88.11909	ucsf_hc.01_1.H143.06917	HISTO_DM.Contig933.eannot.1570.final_new	HCBG_02901	HCEG_09095	HCDG_01894	PF00300.17	His_Phos_1	Histidine phosphatase superfamily (branch 1)	PF00300.17	His_Phos_1	Histidine phosphatase superfamily (branch 1)	PF00300.17	His_Phos_1	Histidine phosphatase superfamily (branch 1)	PF00300.17	His_Phos_1	Histidine phosphatase superfamily (branch 1)	False	False	False	False	HPS		1	-3.2584988913655617	-2.421077694091772	-4.464853716684672	-4.568537074599789
GENE2328X	4757	HISTO_DF.Contig537.eannot.1340.final_new		cell cycle regulator p21 protein, Hsp90 binding co-chaperone (Sba1)	ucsf_hc.01_1.G217B.01994	ucsf_hc.01_1.G186AR.12132	ucsf_hc.01_1.H88.07865	ucsf_hc.01_1.H143.11033	HISTO_DF.Contig537.eannot.1340.final_new	HCBG_06262	HCEG_05996	HCDG_04547	PF04969.11	CS	CS domain	PF04969.11	CS	CS domain	PF04969.11	CS	CS domain	PF04969.11	CS	CS domain	False	False	False	False			1	-0.27340188518459607	-0.20120359193481807	-0.3926512602568146	-0.38063743479981005
GENE2137X	191	HISTO_LF.Contig359-snap.81.final_new		conserved protein of unknown function	ucsf_hc.01_1.G217B.07402	ucsf_hc.01_1.G186AR.05245	ucsf_hc.01_1.H88.04820	ucsf_hc.01_1.H143.04807	HISTO_LF.Contig359-snap.81.final_new	HCBG_01565	HCEG_03601	HCDG_07990	PF12829.2|PF02724.9	Mhr1|CDC45	Transcriptional regulation of mitochondrial recombination|CDC45-like protein	PF12829.2|PF02724.9	Mhr1|CDC45	Transcriptional regulation of mitochondrial recombination|CDC45-like protein	PF12829.2|PF02724.9	Mhr1|CDC45	Transcriptional regulation of mitochondrial recombination|CDC45-like protein	PF12829.2|PF02724.9	Mhr1|CDC45	Transcriptional regulation of mitochondrial recombination|CDC45-like protein	False	False	False	False			1	-0.35057347752755197	-0.28052963749003634	-0.45338627576031154	-0.45829770928869973
GENE126X	2565	HISTO_HS.Contig68.eannot.1985.final_new		nuclear migration protein	ucsf_hc.01_1.G217B.06228	ucsf_hc.01_1.G186AR.09895	ucsf_hc.01_1.H88.01584	ucsf_hc.01_1.H143.08003	HISTO_HS.Contig68.eannot.1985.final_new	HCBG_04653	HCEG_01245	HCDG_09375	PF12814.2|PF07926.7|PF04102.7|PF10473.4|PF04111.7|PF04156.9|PF12128.3|PF11559.3|PF11180.3|PF04859.7	Mcp5_PH|TPR_MLP1_2|SlyX|CENP-F_leu_zip|APG6|IncA|DUF3584|ADIP|DUF2968|DUF641	Meiotic cell cortex C-terminal pleckstrin homology|TPR/MLP1/MLP2-like protein|SlyX|Leucine-rich repeats of kinetochore protein Cenp-F/LEK1|Autophagy protein Apg6|IncA protein|Protein of unknown function (DUF3584)|Afadin- and alpha -actinin-Binding|Protein of unknown function (DUF2968)|Plant protein of unknown function (DUF641)	PF12814.2|PF05701.6|PF07926.7|PF04102.7|PF10473.4|PF14362.1|PF04111.7|PF11559.3|PF04156.9|PF11180.3|PF12128.3|PF04859.7	Mcp5_PH|WEMBL|TPR_MLP1_2|SlyX|CENP-F_leu_zip|DUF4407|APG6|ADIP|IncA|DUF2968|DUF3584|DUF641	Meiotic cell cortex C-terminal pleckstrin homology|Weak chloroplast movement under blue light|TPR/MLP1/MLP2-like protein|SlyX|Leucine-rich repeats of kinetochore protein Cenp-F/LEK1|Domain of unknown function (DUF4407)|Autophagy protein Apg6|Afadin- and alpha -actinin-Binding|IncA protein|Protein of unknown function (DUF2968)|Protein of unknown function (DUF3584)|Plant protein of unknown function…	PF12814.2|PF05701.6|PF07926.7|PF04102.7|PF10473.4|PF14362.1|PF04111.7|PF11559.3|PF04156.9|PF11180.3|PF12128.3|PF04859.7	Mcp5_PH|WEMBL|TPR_MLP1_2|SlyX|CENP-F_leu_zip|DUF4407|APG6|ADIP|IncA|DUF2968|DUF3584|DUF641	Meiotic cell cortex C-terminal pleckstrin homology|Weak chloroplast movement under blue light|TPR/MLP1/MLP2-like protein|SlyX|Leucine-rich repeats of kinetochore protein Cenp-F/LEK1|Domain of unknown function (DUF4407)|Autophagy protein Apg6|Afadin- and alpha -actinin-Binding|IncA protein|Protein of unknown function (DUF2968)|Protein of unknown function (DUF3584)|Plant protein of unknown function…	PF12814.2|PF05701.6|PF07926.7|PF04102.7|PF10473.4|PF14362.1|PF04111.7|PF11559.3|PF04156.9|PF11180.3|PF12128.3|PF04859.7	Mcp5_PH|WEMBL|TPR_MLP1_2|SlyX|CENP-F_leu_zip|DUF4407|APG6|ADIP|IncA|DUF2968|DUF3584|DUF641	Meiotic cell cortex C-terminal pleckstrin homology|Weak chloroplast movement under blue light|TPR/MLP1/MLP2-like protein|SlyX|Leucine-rich repeats of kinetochore protein Cenp-F/LEK1|Domain of unknown function (DUF4407)|Autophagy protein Apg6|Afadin- and alpha -actinin-Binding|IncA protein|Protein of unknown function (DUF2968)|Protein of unknown function (DUF3584)|Plant protein of unknown function…	False	False	False	False	HPS		1	-3.5059245317580667	-3.3940744230407525	-4.585153311312254	-3.9171923093888434
GENE258X	2213	HISTO_DM.Contig936.Fgenesh_Aspergillus.47.final_new		conserved protein of unknown function	ucsf_hc.01_1.G217B.02851	ucsf_hc.01_1.G186AR.09087	ucsf_hc.01_1.H88.00777	ucsf_hc.01_1.H143.01204	HISTO_DM.Contig936.Fgenesh_Aspergillus.47.final_new	HCBG_04071	HCEG_00640	HCDG_00910	PF06217.7	GAGA_bind	GAGA binding protein-like family	PF06217.7	GAGA_bind	GAGA binding protein-like family	PF06217.7	GAGA_bind	GAGA binding protein-like family	PF06217.7	GAGA_bind	GAGA binding protein-like family	False	False	False	False	HPS		1	-2.6475384248541585	-2.6496153705500607	-3.226081414066008	-2.9288295495784613
GENE111X	3495	HISTO_DA.Contig93.Fgenesh_histo.235.final_new		conserved protein of unknown function	ucsf_hc.01_1.G217B.01811	ucsf_hc.01_1.G186AR.01466	ucsf_hc.01_1.H88.07699	ucsf_hc.01_1.H143.02975	HISTO_DA.Contig93.Fgenesh_histo.235.final_new	HCBG_01112	HCEG_05862	HCDG_06594	PF05808.6|PF10873.3|PF04478.7|PF10439.4|PF11240.3	Podoplanin|DUF2668|Mid2|Bacteriocin_IIc|DUF3042	Podoplanin|Protein of unknown function (DUF2668)|Mid2 like cell wall stress sensor|Bacteriocin class II with double-glycine leader peptide|Protein of unknown function (DUF3042)	PF05808.6|PF10873.3|PF04478.7	Podoplanin|DUF2668|Mid2	Podoplanin|Protein of unknown function (DUF2668)|Mid2 like cell wall stress sensor	PF05808.6|PF10873.3|PF04478.7|PF11240.3	Podoplanin|DUF2668|Mid2|DUF3042	Podoplanin|Protein of unknown function (DUF2668)|Mid2 like cell wall stress sensor|Protein of unknown function (DUF3042)	PF05808.6|PF10873.3|PF04478.7|PF11240.3	Podoplanin|DUF2668|Mid2|DUF3042	Podoplanin|Protein of unknown function (DUF2668)|Mid2 like cell wall stress sensor|Protein of unknown function (DUF3042)	True	True	True	True	HPS	Yeast	1	-3.9401672589164822	-3.43946682573514	-4.642035142299461	-4.130591593784179
GENE572X	878	HISTO_ZT.Contig1128f.Fgenesh_histo.40.final_new		epoxide hydrolase	ucsf_hc.01_1.G217B.10377	ucsf_hc.01_1.G186AR.01986	ucsf_hc.01_1.H88.00449	ucsf_hc.01_1.H143.00858	HISTO_ZT.Contig1128f.Fgenesh_histo.40.final_new	HCBG_06932	HCEG_00373	HCDG_00635	PF00561.15|PF12697.2	Abhydrolase_1|Abhydrolase_6	alpha/beta hydrolase fold|Alpha/beta hydrolase family	PF00561.15|PF12697.2	Abhydrolase_1|Abhydrolase_6	alpha/beta hydrolase fold|Alpha/beta hydrolase family	PF06441.7|PF00561.15|PF12697.2	EHN|Abhydrolase_1|Abhydrolase_6	Epoxide hydrolase N terminus|alpha/beta hydrolase fold|Alpha/beta hydrolase family	PF06441.7|PF12697.2|PF00561.15	EHN|Abhydrolase_6|Abhydrolase_1	Epoxide hydrolase N terminus|Alpha/beta hydrolase family|alpha/beta hydrolase fold	False	False	False	False	HPS		1	-1.7777194904813172	-1.6075884165994716	-2.1509197667553734	-1.8096250398513858
GENE730X	3533	HISTO_DA.Contig93.Fgenesh_Aspergillus.10.final_new	RIO1	serine/threonine-protein kinase RIO1	ucsf_hc.01_1.G217B.01731	ucsf_hc.01_1.G186AR.01392	ucsf_hc.01_1.H88.07615	ucsf_hc.01_1.H143.02898	HISTO_DA.Contig93.Fgenesh_Aspergillus.10.final_new	HCBG_01059	HCEG_05806	HCDG_06536	PF01163.17|PF01636.18|PF06293.9	RIO1|APH|Kdo	RIO1 family|Phosphotransferase enzyme family|Lipopolysaccharide kinase (Kdo/WaaP) family	PF01163.17|PF01636.18|PF06293.9	RIO1|APH|Kdo	RIO1 family|Phosphotransferase enzyme family|Lipopolysaccharide kinase (Kdo/WaaP) family	PF01163.17|PF01636.18|PF06293.9	RIO1|APH|Kdo	RIO1 family|Phosphotransferase enzyme family|Lipopolysaccharide kinase (Kdo/WaaP) family	PF01163.17|PF01636.18|PF06293.9	RIO1|APH|Kdo	RIO1 family|Phosphotransferase enzyme family|Lipopolysaccharide kinase (Kdo/WaaP) family	False	False	False	False			1	-1.5305403139145173	-1.295994692164777	-1.7247903397755207	-1.4935477349967208
GENE251X	3086	HISTO_ZL.Contig1131.Fgenesh_histo.32.final_new		asparagine-rich zinc-finger protein	ucsf_hc.01_1.G217B.08545	ucsf_hc.01_1.G186AR.06352	ucsf_hc.01_1.H88.09822	ucsf_hc.01_1.H143.12207	HISTO_ZL.Contig1131.Fgenesh_histo.32.final_new	HCBG_09143	HCEG_07510	HCDG_05146	PF13465.1|PF00096.21|PF13894.1|PF12874.2	zf-H2C2_2|zf-C2H2|zf-C2H2_4|zf-met	Zinc-finger double domain|Zinc finger, C2H2 type|C2H2-type zinc finger|Zinc-finger of C2H2 type	PF13465.1|PF00096.21|PF13894.1|PF12874.2	zf-H2C2_2|zf-C2H2|zf-C2H2_4|zf-met	Zinc-finger double domain|Zinc finger, C2H2 type|C2H2-type zinc finger|Zinc-finger of C2H2 type	PF13465.1|PF00096.21|PF13894.1|PF12874.2	zf-H2C2_2|zf-C2H2|zf-C2H2_4|zf-met	Zinc-finger double domain|Zinc finger, C2H2 type|C2H2-type zinc finger|Zinc-finger of C2H2 type	PF13465.1|PF00096.21|PF13894.1|PF12874.2	zf-H2C2_2|zf-C2H2|zf-C2H2_4|zf-met	Zinc-finger double domain|Zinc finger, C2H2 type|C2H2-type zinc finger|Zinc-finger of C2H2 type	False	False	False	False	HPS		1	-2.7993029037608017	-2.602863029335375	-3.5374238070864163	-2.7019014306212945
GENE706X	3147	HISTO_ZL.Contig1161b.eannot.1366.final_new		ribonucleoprotein	ucsf_hc.01_1.G217B.09307	ucsf_hc.01_1.G186AR.00493	ucsf_hc.01_1.H88.06775	ucsf_hc.01_1.H143.08757	HISTO_ZL.Contig1161b.eannot.1366.final_new	HCBG_00390	HCEG_05118	HCDG_02867	PF00076.17|PF14259.1|PF13893.1	RRM_1|RRM_6|RRM_5	RNA recognition motif. (a.k.a. RRM, RBD, or RNP domain)|RNA recognition motif (a.k.a. RRM, RBD, or RNP domain)|RNA recognition motif. (a.k.a. RRM, RBD, or RNP domain)	PF00076.17|PF14259.1|PF13893.1	RRM_1|RRM_6|RRM_5	RNA recognition motif. (a.k.a. RRM, RBD, or RNP domain)|RNA recognition motif (a.k.a. RRM, RBD, or RNP domain)|RNA recognition motif. (a.k.a. RRM, RBD, or RNP domain)	PF00076.17|PF14259.1|PF13893.1	RRM_1|RRM_6|RRM_5	RNA recognition motif. (a.k.a. RRM, RBD, or RNP domain)|RNA recognition motif (a.k.a. RRM, RBD, or RNP domain)|RNA recognition motif. (a.k.a. RRM, RBD, or RNP domain)	PF00076.17|PF14259.1|PF13893.1	RRM_1|RRM_6|RRM_5	RNA recognition motif. (a.k.a. RRM, RBD, or RNP domain)|RNA recognition motif (a.k.a. RRM, RBD, or RNP domain)|RNA recognition motif. (a.k.a. RRM, RBD, or RNP domain)	False	False	False	False			1	-1.5525623817865197	-1.4161342973696072	-1.8449707076488306	-1.4847808123077075
GENE47X	6429	HISTO_DM.Contig933.Fgenesh_histo.24.final_new		GlgB 1,4-alpha-glucan branching enzyme domain	ucsf_hc.01_1.G217B.02711	ucsf_hc.01_1.G186AR.08972	ucsf_hc.01_1.H88.00648	ucsf_hc.01_1.H143.01075	HISTO_DM.Contig933.Fgenesh_histo.24.final_new	HCBG_03972	HCEG_00530	HCDG_00801	PF02480.11|PF15102.1|PF11980.3	Herpes_gE|TMEM154|DUF3481	Alphaherpesvirus glycoprotein E|TMEM154 protein family|Domain of unknown function (DUF3481)	PF02480.11|PF15102.1|PF11980.3	Herpes_gE|TMEM154|DUF3481	Alphaherpesvirus glycoprotein E|TMEM154 protein family|Domain of unknown function (DUF3481)	PF02480.11|PF15102.1|PF11980.3	Herpes_gE|TMEM154|DUF3481	Alphaherpesvirus glycoprotein E|TMEM154 protein family|Domain of unknown function (DUF3481)	PF02480.11|PF15102.1|PF06365.7	Herpes_gE|TMEM154|CD34_antigen	Alphaherpesvirus glycoprotein E|TMEM154 protein family|CD34/Podocalyxin family	True	True	True	False	HPS		1	-4.923553370370305	-4.075291163950197	-6.437178422421265	-4.510066028426131
GENE1229X	3262	HISTO_ZL.Contig1161c.eannot.1457.final_new		inorganic pyrophosphatase	ucsf_hc.01_1.G217B.09557	ucsf_hc.01_1.G186AR.00184	ucsf_hc.01_1.H88.06540	ucsf_hc.01_1.H143.00267	HISTO_ZL.Contig1161c.eannot.1457.final_new	HCBG_00142	HCEG_04915	HCDG_00196	PF00719.14	Pyrophosphatase	Inorganic pyrophosphatase	PF00719.14|PF03910.8	Pyrophosphatase|Adeno_PV	Inorganic pyrophosphatase|Adenovirus minor core protein PV	PF00719.14|PF03910.8|PF08418.5	Pyrophosphatase|Adeno_PV|Pol_alpha_B_N	Inorganic pyrophosphatase|Adenovirus minor core protein PV|DNA polymerase alpha subunit B N-terminal	PF00719.14	Pyrophosphatase	Inorganic pyrophosphatase	True	True	True	False			1	-0.9506225364365215	-0.730937407592426	-1.1838169519621458	-0.7918450755243285
GENE624X	2852	HISTO_ZL.Contig1158.Fgenesh_histo.44.final_new		ankyrin repeat protein	ucsf_hc.01_1.G217B.09039	ucsf_hc.01_1.G186AR.08762	ucsf_hc.01_1.H88.03775	ucsf_hc.01_1.H143.10264	HISTO_ZL.Contig1158.Fgenesh_histo.44.final_new	HCBG_03849	HCEG_02813	HCDG_03994	PF12796.2|PF00023.25|PF13606.1|PF13637.1|PF13857.1	Ank_2|Ank|Ank_3|Ank_4|Ank_5	Ankyrin repeats (3 copies)|Ankyrin repeat|Ankyrin repeat|Ankyrin repeats (many copies)|Ankyrin repeats (many copies)	PF12796.2|PF00023.25|PF13606.1|PF13637.1|PF13857.1	Ank_2|Ank|Ank_3|Ank_4|Ank_5	Ankyrin repeats (3 copies)|Ankyrin repeat|Ankyrin repeat|Ankyrin repeats (many copies)|Ankyrin repeats (many copies)	PF12796.2|PF00023.25|PF13606.1|PF13637.1|PF13857.1	Ank_2|Ank|Ank_3|Ank_4|Ank_5	Ankyrin repeats (3 copies)|Ankyrin repeat|Ankyrin repeat|Ankyrin repeats (many copies)|Ankyrin repeats (many copies)	PF12796.2|PF00023.25|PF13606.1|PF13637.1|PF13857.1	Ank_2|Ank|Ank_3|Ank_4|Ank_5	Ankyrin repeats (3 copies)|Ankyrin repeat|Ankyrin repeat|Ankyrin repeats (many copies)|Ankyrin repeats (many copies)	False	False	False	False	HPS		1	-1.7303553621964651	-1.5334084021100927	-2.135493138763504	-1.500506660340689
GENE858X	4822	HISTO_KF.Contig601.Fgenesh_histo.118.final_new		conserved protein of unknown function	ucsf_hc.01_1.G217B.07102	ucsf_hc.01_1.G186AR.03315	ucsf_hc.01_1.H88.02676	ucsf_hc.01_1.H143.08302	HISTO_KF.Contig601.Fgenesh_histo.118.final_new	HCBG_08195	HCEG_01918	HCDG_02503				PF04388.7	Hamartin	Hamartin protein	PF04388.7	Hamartin	Hamartin protein	PF04388.7	Hamartin	Hamartin protein	False	False	False	False			1	-1.310932793262538	-1.1167188604257392	-1.6594054246198575	-1.1426938358805931
GENE532X	1654	HISTO_EA.Contig33.eannot.1691.final_new		C6 transcription factor	ucsf_hc.01_1.G217B.03363	ucsf_hc.01_1.G186AR.03398	ucsf_hc.01_1.H88.09265	ucsf_hc.01_1.H143.04250	HISTO_EA.Contig33.eannot.1691.final_new	HCBG_07667	HCEG_07077	HCDG_07576	PF04082.13|PF00172.13|PF08114.6|PF10152.4	Fungal_trans|Zn_clus|PMP1_2|DUF2360	Fungal specific transcription factor domain|Fungal Zn(2)-Cys(6) binuclear cluster domain|ATPase proteolipid family|Predicted coiled-coil domain-containing protein (DUF2360)	PF04082.13|PF00172.13|PF08114.6|PF10152.4	Fungal_trans|Zn_clus|PMP1_2|DUF2360	Fungal specific transcription factor domain|Fungal Zn(2)-Cys(6) binuclear cluster domain|ATPase proteolipid family|Predicted coiled-coil domain-containing protein (DUF2360)	PF04082.13|PF00172.13|PF08114.6|PF10152.4	Fungal_trans|Zn_clus|PMP1_2|DUF2360	Fungal specific transcription factor domain|Fungal Zn(2)-Cys(6) binuclear cluster domain|ATPase proteolipid family|Predicted coiled-coil domain-containing protein (DUF2360)				False	False	False	True	HPS		1	-1.8020250852839848	-1.6513748654821099	-2.6161950536465275	-1.7170324051848123
GENE539X	404	HISTO_GI.Contig382.fgenesh_plus.15.final_new|HISTO_GI.Contig382.eannot.1271.final_new			ucsf_hc.01_1.G217B.04558	ucsf_hc.01_1.G186AR.05673	ucsf_hc.01_1.H88.05221	ucsf_hc.01_1.H143.03545	HISTO_GI.Contig382.fgenesh_plus.15.final_new|HISTO_GI.Contig382.eannot.1271.final_new	HCBG_01887	HCEG_03928	HCDG_07033	PF04082.13|PF00172.13|PF05931.6|PF02711.9	Fungal_trans|Zn_clus|AgrD|Pap_E4	Fungal specific transcription factor domain|Fungal Zn(2)-Cys(6) binuclear cluster domain|Staphylococcal AgrD protein|E4 protein	PF04082.13|PF00172.13|PF08654.5|PF05931.6	Fungal_trans|Zn_clus|DASH_Dad2|AgrD	Fungal specific transcription factor domain|Fungal Zn(2)-Cys(6) binuclear cluster domain|DASH complex subunit Dad2|Staphylococcal AgrD protein	PF04082.13|PF00172.13|PF05931.6	Fungal_trans|Zn_clus|AgrD	Fungal specific transcription factor domain|Fungal Zn(2)-Cys(6) binuclear cluster domain|Staphylococcal AgrD protein	PF04082.13|PF05931.6	Fungal_trans|AgrD	Fungal specific transcription factor domain|Staphylococcal AgrD protein	False	False	False	False	HPS		1	-1.802433166350267	-1.7262591538543153	-2.523128234115211	-1.6593208366368497
GENE1093X	2677	HISTO_AL.Contig317.eannot.1479.final_new	SRP1	importin alpha subunit, karyopherin alpha subunit	ucsf_hc.01_1.G217B.00142	ucsf_hc.01_1.G186AR.02821	ucsf_hc.01_1.H88.04171	ucsf_hc.01_1.H143.09540	HISTO_AL.Contig317.eannot.1479.final_new	HCBG_07516	HCEG_03099	HCDG_03475|HCDG_03474	PF00514.18|PF13646.1|PF13513.1|PF01749.15|PF02985.17|PF04826.8|PF01602.15|PF11698.3|PF14668.1|PF10508.4|PF03130.11|PF09759.4|PF02885.12|PF04935.7	Arm|HEAT_2|HEAT_EZ|IBB|HEAT|Arm_2|Adaptin_N|V-ATPase_H_C|RICTOR_V|Proteasom_PSMB|HEAT_PBS|Atx10homo_assoc|Glycos_trans_3N|SURF6	Armadillo/beta-catenin-like repeat|HEAT repeats|HEAT-like repeat|Importin beta binding domain|HEAT repeat|Armadillo-like|Adaptin N terminal region|V-ATPase subunit H|Rapamycin-insensitive companion of mTOR, domain 5|Proteasome non-ATPase 26S subunit|PBS lyase HEAT-like repeat|Spinocerebellar ataxia type 10 protein domain|Glycosyl transferase family, helical bundle domain|Surfeit locus protein 6	PF00514.18|PF13646.1|PF13513.1|PF01749.15|PF02985.17|PF04826.8|PF01602.15|PF11698.3|PF14668.1|PF10508.4|PF03130.11|PF09759.4|PF02885.12|PF04935.7	Arm|HEAT_2|HEAT_EZ|IBB|HEAT|Arm_2|Adaptin_N|V-ATPase_H_C|RICTOR_V|Proteasom_PSMB|HEAT_PBS|Atx10homo_assoc|Glycos_trans_3N|SURF6	Armadillo/beta-catenin-like repeat|HEAT repeats|HEAT-like repeat|Importin beta binding domain|HEAT repeat|Armadillo-like|Adaptin N terminal region|V-ATPase subunit H|Rapamycin-insensitive companion of mTOR, domain 5|Proteasome non-ATPase 26S subunit|PBS lyase HEAT-like repeat|Spinocerebellar ataxia type 10 protein domain|Glycosyl transferase family, helical bundle domain|Surfeit locus protein 6	PF00514.18|PF13646.1|PF13513.1|PF01749.15|PF02985.17|PF04826.8|PF01602.15|PF11698.3|PF14668.1|PF10508.4|PF03130.11|PF09759.4|PF02885.12|PF04935.7	Arm|HEAT_2|HEAT_EZ|IBB|HEAT|Arm_2|Adaptin_N|V-ATPase_H_C|RICTOR_V|Proteasom_PSMB|HEAT_PBS|Atx10homo_assoc|Glycos_trans_3N|SURF6	Armadillo/beta-catenin-like repeat|HEAT repeats|HEAT-like repeat|Importin beta binding domain|HEAT repeat|Armadillo-like|Adaptin N terminal region|V-ATPase subunit H|Rapamycin-insensitive companion of mTOR, domain 5|Proteasome non-ATPase 26S subunit|PBS lyase HEAT-like repeat|Spinocerebellar ataxia type 10 protein domain|Glycosyl transferase family, helical bundle domain|Surfeit locus protein 6	PF01749.15|PF04935.7	IBB|SURF6	Importin beta binding domain|Surfeit locus protein 6	False	False	False	False			1	-0.8602709039514869	-0.9014880761242918	-1.4228638667740428	-0.9311200416808334
GENE152X	4747	HISTO_DF.Contig537.Fgenesh_Aspergillus.76.final_new		GABA permease, mycelia-enriched transcript	ucsf_hc.01_1.G217B.02034	ucsf_hc.01_1.G186AR.12177	ucsf_hc.01_1.H88.07912	ucsf_hc.01_1.H143.11087	HISTO_DF.Contig537.Fgenesh_Aspergillus.76.final_new	HCBG_06293	HCEG_06029	HCDG_04578	PF13520.1|PF00324.16|PF09771.4|PF00746.16	AA_permease_2|AA_permease|Tmemb_18A|Gram_pos_anchor	Amino acid permease|Amino acid permease|Transmembrane protein 188|Gram positive anchor	PF13520.1|PF00324.16	AA_permease_2|AA_permease	Amino acid permease|Amino acid permease	PF13520.1|PF00324.16	AA_permease_2|AA_permease	Amino acid permease|Amino acid permease	PF13520.1|PF00324.16	AA_permease_2|AA_permease	Amino acid permease|Amino acid permease	False	False	False	False	HPS		1	-3.7174431646719763	-3.409170790663206	-4.519863981752728	-2.9760718813566633
GENE292X	5779	HISTO_HS.Contig68-snap.184.final_new		conserved protein of unknown function	ucsf_hc.01_1.G217B.06140	ucsf_hc.01_1.G186AR.09797	ucsf_hc.01_1.H88.01487	ucsf_hc.01_1.H143.01930	HISTO_HS.Contig68-snap.184.final_new	HCBG_04590	HCEG_01173	HCDG_01449													False	False	False	False	HPS		1	-2.8900367738196047	-2.603841895201355	-3.2903982443634248	-2.1156191965035323
GENE28X	4748	HISTO_DF.Contig537.Fgenesh_Aspergillus.75.final_new		conserved protein of unknown function, possible integral membrane protein, mycelia-enriched transcript	ucsf_hc.01_1.G217B.02033	ucsf_hc.01_1.G186AR.12176	ucsf_hc.01_1.H88.07910	ucsf_hc.01_1.H143.11086	HISTO_DF.Contig537.Fgenesh_Aspergillus.75.final_new	HCBG_06292	HCEG_06028	HCDG_04577													False	True	True	False	HPS		1	-5.294662404188864	-5.406466077844868	-6.639188877841697	-4.1332645900183635
GENE775X	860	HISTO_ZT.Contig1128f.Fgenesh_Neurospora.42.final_new		no blast hit	ucsf_hc.01_1.G217B.10412	ucsf_hc.01_1.G186AR.01942	ucsf_hc.01_1.H88.00414	ucsf_hc.01_1.H143.00817	HISTO_ZT.Contig1128f.Fgenesh_Neurospora.42.final_new	HCBG_06903	HCEG_00345	HCDG_00609				PF05432.6	BSP_II	Bone sialoprotein II (BSP-II)	PF03839.11|PF11942.3|PF07767.6|PF15346.1|PF11861.3|PF02724.9|PF15315.1|PF09507.5	Sec62|Spt5_N|Nop53|ARGLU|DUF3381|CDC45|FRG2|CDC27	Translocation protein Sec62|Spt5 transcription elongation factor, acidic N-terminal|Nop53 (60S ribosomal biogenesis)|Arginine and glutamate-rich 1|Domain of unknown function (DUF3381)|CDC45-like protein|Facioscapulohumeral muscular dystrophy candidate 2|DNA polymerase subunit Cdc27	PF07767.6|PF15346.1|PF11861.3|PF11942.3|PF02724.9|PF15315.1|PF03839.11|PF09507.5	Nop53|ARGLU|DUF3381|Spt5_N|CDC45|FRG2|Sec62|CDC27	Nop53 (60S ribosomal biogenesis)|Arginine and glutamate-rich 1|Domain of unknown function (DUF3381)|Spt5 transcription elongation factor, acidic N-terminal|CDC45-like protein|Facioscapulohumeral muscular dystrophy candidate 2|Translocation protein Sec62|DNA polymerase subunit Cdc27	False	False	False	False			1	-1.4435774557194447	-1.3558454502467727	-1.8383261352243887	-1.0646598892734063
GENE34X	3213	HISTO_ZL.Contig1161c.Fgenesh_histo.89.final_new		NIMA interacting protein TinC, heterokaryon incompatibility Het-C family protein	ucsf_hc.01_1.G217B.09464	ucsf_hc.01_1.G186AR.00345	ucsf_hc.01_1.H88.06638	ucsf_hc.01_1.H143.00157	HISTO_ZL.Contig1161c.Fgenesh_histo.89.final_new	HCBG_00274	HCEG_05003	HCDG_00109	PF07217.6	Het-C	Heterokaryon incompatibility protein Het-C	PF07217.6	Het-C	Heterokaryon incompatibility protein Het-C	PF07217.6	Het-C	Heterokaryon incompatibility protein Het-C	PF07217.6	Het-C	Heterokaryon incompatibility protein Het-C	True	True	True	True	HPS		1	-4.694762677686731	-5.169446376293589	-5.976441753427922	-5.043748939431181
GENE1115X	1894	HISTO_BP.Contig457.eannot.1696.final_new		GMF family protein	ucsf_hc.01_1.G217B.00922	ucsf_hc.01_1.G186AR.10203	ucsf_hc.01_1.H88.08761	ucsf_hc.01_1.H143.03755	HISTO_BP.Contig457.eannot.1696.final_new	HCBG_04867	HCEG_06668	HCDG_07175	PF00241.15	Cofilin_ADF	Cofilin/tropomyosin-type actin-binding protein	PF00241.15	Cofilin_ADF	Cofilin/tropomyosin-type actin-binding protein	PF00241.15	Cofilin_ADF	Cofilin/tropomyosin-type actin-binding protein	PF00241.15	Cofilin_ADF	Cofilin/tropomyosin-type actin-binding protein	False	False	False	False			1	-0.9024017378906004	-0.9698900134078348	-1.2268846339830457	-0.9600695533771058
GENE56X	2482	HISTO_HS.Contig68.eannot.2031.final_new		DUF1993 superfamily domain-containing protein	ucsf_hc.01_1.G217B.06050	ucsf_hc.01_1.G186AR.09701	ucsf_hc.01_1.H88.01394	ucsf_hc.01_1.H143.01836	HISTO_HS.Contig68.eannot.2031.final_new	HCBG_04513	HCEG_01094	HCDG_01364	PF09351.5	DUF1993	Domain of unknown function (DUF1993)	PF09351.5|PF12466.3	DUF1993|GDH_N	Domain of unknown function (DUF1993)|Glutamate dehydrogenase N terminal	PF09351.5|PF12466.3	DUF1993|GDH_N	Domain of unknown function (DUF1993)|Glutamate dehydrogenase N terminal	PF09351.5|PF12466.3	DUF1993|GDH_N	Domain of unknown function (DUF1993)|Glutamate dehydrogenase N terminal	False	False	False	False	HPS		1	-4.004556975812743	-4.995075682402019	-5.820140241982317	-4.179240868717292
GENE178X	3627	HISTO_DA.Contig93.Fgenesh_histo.344.final_new		conserved protein of unknown function	ucsf_hc.01_1.G217B.01555	ucsf_hc.01_1.G186AR.01213	ucsf_hc.01_1.H88.07452	ucsf_hc.01_1.H143.02714	HISTO_DA.Contig93.Fgenesh_histo.344.final_new	HCBG_00913	HCEG_05653	HCDG_06375	PF06206.6	CpeT	CpeT/CpcT family (DUF1001)	PF06206.6|PF11235.3	CpeT|Med25_SD1	CpeT/CpcT family (DUF1001)|Mediator complex subunit 25 synapsin 1							False	False	False	False	HPS		1	-2.896820855445516	-3.58423298183357	-3.969661873905685	-3.1306623373465183
GENE963X	562	HISTO_ZU.Contig65.eannot.2038.final_new	SES1	seryl-tRNA synthetase	ucsf_hc.01_1.G217B.11220	ucsf_hc.01_1.G186AR.06096	ucsf_hc.01_1.H88.05650	ucsf_hc.01_1.H143.11989	HISTO_ZU.Contig65.eannot.2038.final_new	HCBG_02184	HCEG_04266	HCDG_05438	PF00587.20|PF02403.17|PF14966.1	tRNA-synt_2b|Seryl_tRNA_N|DNA_repr_REX1B	tRNA synthetase class II core domain (G, H, P, S and T)|Seryl-tRNA synthetase N-terminal domain|DNA repair REX1-B	PF00587.20|PF02403.17|PF10186.4|PF10498.4	tRNA-synt_2b|Seryl_tRNA_N|Atg14|IFT57	tRNA synthetase class II core domain (G, H, P, S and T)|Seryl-tRNA synthetase N-terminal domain|UV radiation resistance protein and autophagy-related subunit 14|Intra-flagellar transport protein 57	PF00587.20|PF02403.17|PF10186.4	tRNA-synt_2b|Seryl_tRNA_N|Atg14	tRNA synthetase class II core domain (G, H, P, S and T)|Seryl-tRNA synthetase N-terminal domain|UV radiation resistance protein and autophagy-related subunit 14	PF00587.20|PF14300.1	tRNA-synt_2b|DUF4375	tRNA synthetase class II core domain (G, H, P, S and T)|Domain of unknown function (DUF4375)	False	False	False	False			1	-1.0456793980290429	-1.2274154376441788	-1.4095831133040493	-1.089479339525547
GENE1565X	79	HISTO_AZ.Contig47.Fgenesh_histo.205.final_new	KAP95	importin subunit beta-1	ucsf_hc.01_1.G217B.00559	ucsf_hc.01_1.G186AR.04967	ucsf_hc.01_1.H88.04551	ucsf_hc.01_1.H143.04524	HISTO_AZ.Contig47.Fgenesh_histo.205.final_new	HCBG_01361	HCEG_03402	HCDG_07788	PF02985.17|PF13646.1|PF13513.1|PF03810.14|PF00514.18|PF12348.3|PF03130.11|PF12054.3	HEAT|HEAT_2|HEAT_EZ|IBN_N|Arm|CLASP_N|HEAT_PBS|DUF3535	HEAT repeat|HEAT repeats|HEAT-like repeat|Importin-beta N-terminal domain|Armadillo/beta-catenin-like repeat|CLASP N terminal|PBS lyase HEAT-like repeat|Domain of unknown function (DUF3535)	PF02985.17|PF13646.1|PF13513.1|PF03810.14|PF00514.18|PF12348.3|PF03130.11|PF12054.3|PF10508.4	HEAT|HEAT_2|HEAT_EZ|IBN_N|Arm|CLASP_N|HEAT_PBS|DUF3535|Proteasom_PSMB	HEAT repeat|HEAT repeats|HEAT-like repeat|Importin-beta N-terminal domain|Armadillo/beta-catenin-like repeat|CLASP N terminal|PBS lyase HEAT-like repeat|Domain of unknown function (DUF3535)|Proteasome non-ATPase 26S subunit	PF02985.17|PF13646.1|PF13513.1|PF03810.14|PF00514.18|PF12348.3|PF03130.11|PF12054.3|PF10508.4	HEAT|HEAT_2|HEAT_EZ|IBN_N|Arm|CLASP_N|HEAT_PBS|DUF3535|Proteasom_PSMB	HEAT repeat|HEAT repeats|HEAT-like repeat|Importin-beta N-terminal domain|Armadillo/beta-catenin-like repeat|CLASP N terminal|PBS lyase HEAT-like repeat|Domain of unknown function (DUF3535)|Proteasome non-ATPase 26S subunit	PF02985.17|PF13646.1|PF13513.1|PF12348.3|PF00514.18|PF03130.11|PF12054.3|PF00615.14	HEAT|HEAT_2|HEAT_EZ|CLASP_N|Arm|HEAT_PBS|DUF3535|RGS	HEAT repeat|HEAT repeats|HEAT-like repeat|CLASP N terminal|Armadillo/beta-catenin-like repeat|PBS lyase HEAT-like repeat|Domain of unknown function (DUF3535)|Regulator of G protein signaling domain	False	False	False	False			1	-0.5843896681816716	-0.6857089759680304	-0.7879615547359835	-0.581030731771603
GENE1171X	5225	HISTO_LG.Contig392.Fgenesh_histo.231.final_new		beige/BEACH domain-containing protein	ucsf_hc.01_1.G217B.07861	ucsf_hc.01_1.G186AR.12619	ucsf_hc.01_1.H88.08378	ucsf_hc.01_1.H143.11558	HISTO_LG.Contig392.Fgenesh_histo.231.final_new	HCBG_06619	HCEG_06371	HCDG_04918	PF02138.13|PF14844.1|PF00400.27|PF13385.1	Beach|PH_BEACH|WD40|Laminin_G_3	Beige/BEACH domain|PH domain associated with Beige/BEACH|WD domain, G-beta repeat|Concanavalin A-like lectin/glucanases superfamily	PF02138.13|PF14844.1|PF00400.27	Beach|PH_BEACH|WD40	Beige/BEACH domain|PH domain associated with Beige/BEACH|WD domain, G-beta repeat	PF02138.13|PF14844.1|PF00400.27	Beach|PH_BEACH|WD40	Beige/BEACH domain|PH domain associated with Beige/BEACH|WD domain, G-beta repeat	PF02138.13|PF14844.1|PF13385.1|PF00400.27	Beach|PH_BEACH|Laminin_G_3|WD40	Beige/BEACH domain|PH domain associated with Beige/BEACH|Concanavalin A-like lectin/glucanases superfamily|WD domain, G-beta repeat	False	False	False	False			1	-0.8782006457592773	-0.973349096125733	-1.1997185094582816	-0.7828704000813451
GENE1730X	1966	HISTO_BP.Contig457.Fgenesh_Aspergillus.187.final_new		RNA-binding La domain-containing protein	ucsf_hc.01_1.G217B.00779	ucsf_hc.01_1.G186AR.10047	ucsf_hc.01_1.H88.08610	ucsf_hc.01_1.H143.11809	HISTO_BP.Contig457.Fgenesh_Aspergillus.187.final_new	HCBG_04758	HCEG_06553	HCDG_05307	PF05383.12|PF00076.17|PF14259.1|PF13893.1	La|RRM_1|RRM_6|RRM_5	La domain|RNA recognition motif. (a.k.a. RRM, RBD, or RNP domain)|RNA recognition motif (a.k.a. RRM, RBD, or RNP domain)|RNA recognition motif. (a.k.a. RRM, RBD, or RNP domain)	PF05383.12|PF00076.17|PF14259.1|PF13893.1	La|RRM_1|RRM_6|RRM_5	La domain|RNA recognition motif. (a.k.a. RRM, RBD, or RNP domain)|RNA recognition motif (a.k.a. RRM, RBD, or RNP domain)|RNA recognition motif. (a.k.a. RRM, RBD, or RNP domain)	PF05383.12|PF00076.17|PF14259.1|PF13893.1	La|RRM_1|RRM_6|RRM_5	La domain|RNA recognition motif. (a.k.a. RRM, RBD, or RNP domain)|RNA recognition motif (a.k.a. RRM, RBD, or RNP domain)|RNA recognition motif. (a.k.a. RRM, RBD, or RNP domain)	PF05383.12|PF00076.17|PF14259.1|PF13893.1	La|RRM_1|RRM_6|RRM_5	La domain|RNA recognition motif. (a.k.a. RRM, RBD, or RNP domain)|RNA recognition motif (a.k.a. RRM, RBD, or RNP domain)|RNA recognition motif. (a.k.a. RRM, RBD, or RNP domain)	False	False	False	False			1	-0.48435245855104103	-0.5645512108342943	-0.7409544063201734	-0.48028665288407524
GENE90X	6598	HISTO_DM.Contig936.Fgenesh_histo.29.final_new		GPI anchored protein, putative	ucsf_hc.01_1.G217B.02830	ucsf_hc.01_1.G186AR.09060	ucsf_hc.01_1.H88.00755	ucsf_hc.01_1.H143.01181	HISTO_DM.Contig936.Fgenesh_histo.29.final_new	HCBG_04049	HCEG_00622														True	False	True	False	HPS		1	-3.351505700006237	-4.498954369175363	-5.400556233482559	-3.593715902133919
GENE802X	4468	HISTO_GL.Contig59.eannot.1268.final_new		enoyl-CoA hydratase	ucsf_hc.01_1.G217B.05081	ucsf_hc.01_1.G186AR.11709	ucsf_hc.01_1.H88.11328	ucsf_hc.01_1.H143.10556	HISTO_GL.Contig59.eannot.1268.final_new	HCBG_05962	HCEG_08639	HCDG_04203	PF00378.15	ECH	Enoyl-CoA hydratase/isomerase family	PF00378.15	ECH	Enoyl-CoA hydratase/isomerase family	PF00378.15	ECH	Enoyl-CoA hydratase/isomerase family	PF00378.15	ECH	Enoyl-CoA hydratase/isomerase family	False	False	False	False			1	-1.0770599460634573	-1.6212649798269354	-1.7900495636774574	-1.0731634721972059
GENE202X	2709	HISTO_AL.Contig317.eannot.1564.final_new		3-demethylubiquinone-9 3-methyltransferase	ucsf_hc.01_1.G217B.00071	ucsf_hc.01_1.G186AR.02752	ucsf_hc.01_1.H88.04099	ucsf_hc.01_1.H143.09618	HISTO_AL.Contig317.eannot.1564.final_new	HCBG_07464	HCEG_03048	HCDG_03523	PF06983.8	3-dmu-9_3-mt	3-demethylubiquinone-9 3-methyltransferase	PF06983.8	3-dmu-9_3-mt	3-demethylubiquinone-9 3-methyltransferase	PF06983.8	3-dmu-9_3-mt	3-demethylubiquinone-9 3-methyltransferase	PF06983.8	3-dmu-9_3-mt	3-demethylubiquinone-9 3-methyltransferase	False	False	False	False	HPS		1	-2.9492147869653524	-3.6280121116362642	-3.9525725520204094	-2.5379756163744283
GENE941X	3912	HISTO_ER.Contig17.Fgenesh_histo.25.final_new	URA5	orotate phosphoribosyltransferase	ucsf_hc.01_1.G217B.03718	ucsf_hc.01_1.G186AR.00018	ucsf_hc.01_1.H88.02768	ucsf_hc.01_1.H143.08417	HISTO_ER.Contig17.Fgenesh_histo.25.final_new	HCBG_00010	HCEG_01988	HCDG_02580	PF00156.22|PF00822.15	Pribosyltran|PMP22_Claudin	Phosphoribosyl transferase domain|PMP-22/EMP/MP20/Claudin family	PF00156.22|PF05952.7|PF00822.15	Pribosyltran|ComX|PMP22_Claudin	Phosphoribosyl transferase domain|Bacillus competence pheromone ComX|PMP-22/EMP/MP20/Claudin family	PF00156.22	Pribosyltran	Phosphoribosyl transferase domain	PF00156.22	Pribosyltran	Phosphoribosyl transferase domain	False	False	False	False			1	-1.0690144729238966	-1.3487265715684584	-1.571299633587799	-0.8930008719350551
GENE18X	3120	HISTO_ZL.Contig1161a-snap.38.final_new		conserved protein of unknown function	ucsf_hc.01_1.G217B.09255	ucsf_hc.01_1.G186AR.00551	ucsf_hc.01_1.H88.06826	ucsf_hc.01_1.H143.08809	HISTO_ZL.Contig1161a-snap.38.final_new	HCBG_00430	HCEG_05156	HCDG_02907													False	False	False	False	HPS		1	-5.409803519505543	-6.8276159054186625	-6.58725884174852	-4.840161452941118
GENE1294X	2801	HISTO_ZL.Contig1158.eannot.1365.final_new	SEC18	secretory protein nsfA, vesicular-fusion protein SEC18	ucsf_hc.01_1.G217B.09138	ucsf_hc.01_1.G186AR.08859	ucsf_hc.01_1.H88.03871	ucsf_hc.01_1.H143.09849	HISTO_ZL.Contig1158.eannot.1365.final_new	HCBG_03919	HCEG_02889	HCDG_03687	PF00004.24|PF02359.13|PF02933.12|PF13401.1|PF13207.1|PF13173.1|PF13191.1|PF07728.9|PF13245.1|PF07724.9|PF06068.8|PF13238.1|PF00910.17|PF05496.7|PF01078.16|PF13671.1|PF01695.12|PF06414.7|PF05729.7|PF13479.1|PF13481.1|PF06745.8|PF00931.17|PF13521.1|PF00005.22|PF02562.11|PF07726.6|PF00158.21|PF09848.4|PF01637.13|PF13086.1|PF02367.12|PF08433.5|PF01057.12|PF13604.1|PF00270.24|PF14532.1|PF04851.10|PF00…	AAA|CDC48_N|CDC48_2|AAA_22|AAA_17|AAA_14|AAA_16|AAA_5|AAA_19|AAA_2|TIP49|AAA_18|RNA_helicase|RuvB_N|Mg_chelatase|AAA_33|IstB_IS21|Zeta_toxin|NACHT|AAA_24|AAA_25|KaiC|NB-ARC|AAA_28|ABC_tran|PhoH|AAA_3|Sigma54_activat|DUF2075|Arch_ATPase|AAA_11|UPF0079|KTI12|Parvo_NS1|AAA_30|DEAD|Sigma54_activ_2|ResIII|T2SE|SRP54|KAP_NTPase|NTPase_1|cobW	ATPase family associated with various cellular activities (AAA)|Cell division protein 48 (CDC48), N-terminal domain|Cell division protein 48 (CDC48), domain 2|AAA domain|AAA domain|AAA domain|AAA ATPase domain|AAA domain (dynein-related subfamily)|Part of AAA domain|AAA domain (Cdc48 subfamily)|TIP49 C-terminus|AAA domain|RNA helicase|Holliday junction DNA helicase ruvB N-terminus|Magnesium chela…	PF00004.24|PF02359.13|PF02933.12|PF13401.1|PF13207.1|PF13173.1|PF13191.1|PF07728.9|PF13245.1|PF07724.9|PF06068.8|PF13238.1|PF00910.17|PF05496.7|PF01078.16|PF13671.1|PF01695.12|PF06414.7|PF05729.7|PF13479.1|PF13481.1|PF06745.8|PF00931.17|PF13521.1|PF00005.22|PF02562.11|PF07726.6|PF00158.21|PF09848.4|PF01637.13|PF13086.1|PF08433.5|PF02367.12|PF01057.12|PF13604.1|PF00270.24|PF14532.1|PF04851.10|PF00…	AAA|CDC48_N|CDC48_2|AAA_22|AAA_17|AAA_14|AAA_16|AAA_5|AAA_19|AAA_2|TIP49|AAA_18|RNA_helicase|RuvB_N|Mg_chelatase|AAA_33|IstB_IS21|Zeta_toxin|NACHT|AAA_24|AAA_25|KaiC|NB-ARC|AAA_28|ABC_tran|PhoH|AAA_3|Sigma54_activat|DUF2075|Arch_ATPase|AAA_11|KTI12|UPF0079|Parvo_NS1|AAA_30|DEAD|Sigma54_activ_2|ResIII|T2SE|SRP54|KAP_NTPase|NTPase_1|cobW	ATPase family associated with various cellular activities (AAA)|Cell division protein 48 (CDC48), N-terminal domain|Cell division protein 48 (CDC48), domain 2|AAA domain|AAA domain|AAA domain|AAA ATPase domain|AAA domain (dynein-related subfamily)|Part of AAA domain|AAA domain (Cdc48 subfamily)|TIP49 C-terminus|AAA domain|RNA helicase|Holliday junction DNA helicase ruvB N-terminus|Magnesium chela…	PF00004.24|PF02359.13|PF02933.12|PF13401.1|PF13207.1|PF13173.1|PF13191.1|PF07728.9|PF13245.1|PF07724.9|PF06068.8|PF13238.1|PF00910.17|PF05496.7|PF01078.16|PF13671.1|PF01695.12|PF06414.7|PF05729.7|PF13479.1|PF13481.1|PF06745.8|PF00931.17|PF13521.1|PF00005.22|PF02562.11|PF07726.6|PF00158.21|PF09848.4|PF01637.13|PF13086.1|PF08433.5|PF02367.12|PF01057.12|PF13604.1|PF00270.24|PF14532.1|PF04851.10|PF03…	AAA|CDC48_N|CDC48_2|AAA_22|AAA_17|AAA_14|AAA_16|AAA_5|AAA_19|AAA_2|TIP49|AAA_18|RNA_helicase|RuvB_N|Mg_chelatase|AAA_33|IstB_IS21|Zeta_toxin|NACHT|AAA_24|AAA_25|KaiC|NB-ARC|AAA_28|ABC_tran|PhoH|AAA_3|Sigma54_activat|DUF2075|Arch_ATPase|AAA_11|KTI12|UPF0079|Parvo_NS1|AAA_30|DEAD|Sigma54_activ_2|ResIII|NTPase_1|T2SE|SRP54|KAP_NTPase|cobW	ATPase family associated with various cellular activities (AAA)|Cell division protein 48 (CDC48), N-terminal domain|Cell division protein 48 (CDC48), domain 2|AAA domain|AAA domain|AAA domain|AAA ATPase domain|AAA domain (dynein-related subfamily)|Part of AAA domain|AAA domain (Cdc48 subfamily)|TIP49 C-terminus|AAA domain|RNA helicase|Holliday junction DNA helicase ruvB N-terminus|Magnesium chela…	PF00004.24|PF02359.13|PF02933.12|PF13401.1|PF13207.1|PF13173.1|PF13191.1|PF07728.9|PF13245.1|PF07724.9|PF06068.8|PF13238.1|PF00910.17|PF05496.7|PF01078.16|PF13671.1|PF01695.12|PF06414.7|PF05729.7|PF13479.1|PF13481.1|PF06745.8|PF00931.17|PF13521.1|PF00005.22|PF02562.11|PF07726.6|PF00158.21|PF09848.4|PF01637.13|PF13086.1|PF08433.5|PF02367.12|PF01057.12|PF13604.1|PF00270.24|PF14532.1|PF04851.10|PF03…	AAA|CDC48_N|CDC48_2|AAA_22|AAA_17|AAA_14|AAA_16|AAA_5|AAA_19|AAA_2|TIP49|AAA_18|RNA_helicase|RuvB_N|Mg_chelatase|AAA_33|IstB_IS21|Zeta_toxin|NACHT|AAA_24|AAA_25|KaiC|NB-ARC|AAA_28|ABC_tran|PhoH|AAA_3|Sigma54_activat|DUF2075|Arch_ATPase|AAA_11|KTI12|UPF0079|Parvo_NS1|AAA_30|DEAD|Sigma54_activ_2|ResIII|NTPase_1|T2SE|SRP54|KAP_NTPase|cobW	ATPase family associated with various cellular activities (AAA)|Cell division protein 48 (CDC48), N-terminal domain|Cell division protein 48 (CDC48), domain 2|AAA domain|AAA domain|AAA domain|AAA ATPase domain|AAA domain (dynein-related subfamily)|Part of AAA domain|AAA domain (Cdc48 subfamily)|TIP49 C-terminus|AAA domain|RNA helicase|Holliday junction DNA helicase ruvB N-terminus|Magnesium chela…	False	False	False	False			1	-0.767529712559313	-1.059624756836409	-0.9438781550771536	-0.6633168534907994
GENE986X	4547	HISTO_GL.Contig233.Fgenesh_histo.40.final_new	TYS1	tyrosyl-tRNA synthetase	ucsf_hc.01_1.G217B.04724	ucsf_hc.01_1.G186AR.11889	ucsf_hc.01_1.H88.11505	ucsf_hc.01_1.H143.10736	HISTO_GL.Contig233.Fgenesh_histo.40.final_new	HCBG_06099	HCEG_08779	HCDG_04347	PF00579.20|PF12801.2	tRNA-synt_1b|Fer4_5	tRNA synthetases class I (W and Y)|4Fe-4S binding domain	PF00579.20|PF12801.2	tRNA-synt_1b|Fer4_5	tRNA synthetases class I (W and Y)|4Fe-4S binding domain	PF00579.20|PF12801.2	tRNA-synt_1b|Fer4_5	tRNA synthetases class I (W and Y)|4Fe-4S binding domain	PF00579.20|PF12801.2	tRNA-synt_1b|Fer4_5	tRNA synthetases class I (W and Y)|4Fe-4S binding domain	False	False	False	False			1	-0.9459469030257059	-1.4005851498832795	-1.37323440674357	-0.9521779440798817
GENE741X	3184	HISTO_ZL.Contig1161b.eannot.1277.final_new		GlcNAc UDP pyrophosphorylase, indoleamine 2,3-dioxygenase	ucsf_hc.01_1.G217B.09406	ucsf_hc.01_1.G186AR.00411	ucsf_hc.01_1.H88.06697	ucsf_hc.01_1.H143.00095	HISTO_ZL.Contig1161b.eannot.1277.final_new	HCBG_00326	HCEG_05052	HCDG_00063	PF01704.13|PF12804.2	UDPGP|NTP_transf_3	UTP--glucose-1-phosphate uridylyltransferase|MobA-like NTP transferase domain	PF01704.13|PF12804.2	UDPGP|NTP_transf_3	UTP--glucose-1-phosphate uridylyltransferase|MobA-like NTP transferase domain	PF01704.13	UDPGP	UTP--glucose-1-phosphate uridylyltransferase	PF01704.13	UDPGP	UTP--glucose-1-phosphate uridylyltransferase	False	False	False	False			1	-1.2197763080175172	-1.7238361265402897	-1.6947801347925902	-1.3276010846037893
GENE1384X	2779	HISTO_ZL.Contig658.eannot.1260.final_new		AAA - ATPase domain-containing protein	ucsf_hc.01_1.G217B.09922	ucsf_hc.01_1.G186AR.02577	ucsf_hc.01_1.H88.03929	ucsf_hc.01_1.H143.09780	HISTO_ZL.Contig658.eannot.1260.final_new	HCBG_07349	HCEG_02930	HCDG_03640	PF13191.1|PF01637.13|PF13481.1|PF13401.1|PF00004.24|PF07728.9|PF06745.8	AAA_16|Arch_ATPase|AAA_25|AAA_22|AAA|AAA_5|KaiC	AAA ATPase domain|Archaeal ATPase|AAA domain|AAA domain|ATPase family associated with various cellular activities (AAA)|AAA domain (dynein-related subfamily)|KaiC	PF13191.1|PF01637.13|PF13481.1|PF13401.1|PF00004.24|PF07728.9|PF06745.8	AAA_16|Arch_ATPase|AAA_25|AAA_22|AAA|AAA_5|KaiC	AAA ATPase domain|Archaeal ATPase|AAA domain|AAA domain|ATPase family associated with various cellular activities (AAA)|AAA domain (dynein-related subfamily)|KaiC	PF13191.1|PF01637.13|PF13481.1|PF13401.1|PF00004.24|PF07728.9|PF06745.8	AAA_16|Arch_ATPase|AAA_25|AAA_22|AAA|AAA_5|KaiC	AAA ATPase domain|Archaeal ATPase|AAA domain|AAA domain|ATPase family associated with various cellular activities (AAA)|AAA domain (dynein-related subfamily)|KaiC	PF13191.1|PF13481.1|PF13401.1|PF00004.24|PF06745.8|PF01637.13|PF05673.8|PF07728.9|PF06068.8	AAA_16|AAA_25|AAA_22|AAA|KaiC|Arch_ATPase|DUF815|AAA_5|TIP49	AAA ATPase domain|AAA domain|AAA domain|ATPase family associated with various cellular activities (AAA)|KaiC|Archaeal ATPase|Protein of unknown function (DUF815)|AAA domain (dynein-related subfamily)|TIP49 C-terminus	False	False	False	False			1	-0.682955175999822	-0.8794338110985609	-0.9187171527217468	-0.6799542246611814
GENE236X	1549	HISTO_EA.Contig33.Fgenesh_Neurospora.91.final_new		conserved protein of unknown function	ucsf_hc.01_1.G217B.03576	ucsf_hc.01_1.G186AR.03631	ucsf_hc.01_1.H88.09482	ucsf_hc.01_1.H143.05530	HISTO_EA.Contig33.Fgenesh_Neurospora.91.final_new	HCBG_07831	HCEG_07251	HCDG_08812	PF01757.17	Acyl_transf_3	Acyltransferase family	PF01757.17	Acyl_transf_3	Acyltransferase family	PF01757.17	Acyl_transf_3	Acyltransferase family	PF01757.17|PF09656.5	Acyl_transf_3|PGPGW	Acyltransferase family|Putative transmembrane protein (PGPGW)	True	True	True	False	HPS		1	-2.267638717803862	-3.369862406441383	-3.5584948354123624	-2.8684379672354634
GENE915X	6418	HISTO_BP.Contig457.Fgenesh_Neurospora.172.final_new		conserved protein of unknown function	ucsf_hc.01_1.G217B.00943	ucsf_hc.01_1.G186AR.10228	ucsf_hc.01_1.H88.08781	ucsf_hc.01_1.H143.03774	HISTO_BP.Contig457.Fgenesh_Neurospora.172.final_new																True	True	True				1	-0.9349335318004011	-1.3931542684118665	-1.5488993538958553	-1.1559322489511947
GENE129X	3528	HISTO_DA.Contig93-snap.198.final_new		conserved protein of unknown function	ucsf_hc.01_1.G217B.01738	ucsf_hc.01_1.G186AR.01397	ucsf_hc.01_1.H88.07623	ucsf_hc.01_1.H143.02907	HISTO_DA.Contig93-snap.198.final_new	HCBG_01064	HCEG_05811	HCDG_06542													False	False	False	False	HPS		1	-2.5565748926332583	-4.792776775359592	-4.686334699381801	-3.293457743488068
GENE350X	2942	HISTO_ZL.Contig1131.Fgenesh_histo.54.final_new		conserved protein of unknown function	ucsf_hc.01_1.G217B.08872	ucsf_hc.01_1.G186AR.02231	ucsf_hc.01_1.H88.10141	ucsf_hc.01_1.H143.12620	HISTO_ZL.Contig1131.Fgenesh_histo.54.final_new	HCBG_07120	HCEG_07761	HCDG_05638	PF14259.1	RRM_6	RNA recognition motif (a.k.a. RRM, RBD, or RNP domain)	PF14259.1	RRM_6	RNA recognition motif (a.k.a. RRM, RBD, or RNP domain)	PF14259.1	RRM_6	RNA recognition motif (a.k.a. RRM, RBD, or RNP domain)	PF14259.1	RRM_6	RNA recognition motif (a.k.a. RRM, RBD, or RNP domain)	False	False	False	False	HPS	Hyphae	1	-1.7196488313466611	-3.033744362084515	-3.0691159810034043	-2.243300841523006
GENE173X	2550	HISTO_HS.Contig68.Fgenesh_histo.200.final_new		possible C6 zinc finger domain-containing protein	ucsf_hc.01_1.G217B.06184	ucsf_hc.01_1.G186AR.09853	ucsf_hc.01_1.H88.01545	ucsf_hc.01_1.H143.08120	HISTO_HS.Contig68.Fgenesh_histo.200.final_new	HCBG_04625	HCEG_01218	HCDG_09456	PF00172.13|PF13281.1|PF11781.3	Zn_clus|DUF4071|RRN7	Fungal Zn(2)-Cys(6) binuclear cluster domain|Domain of unknown function (DUF4071)|RNA polymerase I-specific transcription initiation factor Rrn7	PF00172.13|PF13281.1|PF11781.3	Zn_clus|DUF4071|RRN7	Fungal Zn(2)-Cys(6) binuclear cluster domain|Domain of unknown function (DUF4071)|RNA polymerase I-specific transcription initiation factor Rrn7	PF00172.13|PF13281.1|PF11781.3	Zn_clus|DUF4071|RRN7	Fungal Zn(2)-Cys(6) binuclear cluster domain|Domain of unknown function (DUF4071)|RNA polymerase I-specific transcription initiation factor Rrn7				False	False	False	False	HPS		1	-2.507621835985819	-4.3364643628763275	-3.9305860393839684	-2.916598351721794
GENE1767X	319	HISTO_LF.Contig359.Fgenesh_Aspergillus.113.final_new	RPN1	26S proteasome regulatory subunit rpn-1	ucsf_hc.01_1.G217B.07632	ucsf_hc.01_1.G186AR.05504	ucsf_hc.01_1.H88.05067	ucsf_hc.01_1.H143.03368	HISTO_LF.Contig359.Fgenesh_Aspergillus.113.final_new	HCBG_01758	HCEG_03804	HCDG_06898	PF01851.17|PF13646.1|PF01876.11|PF01956.11|PF12688.2	PC_rep|HEAT_2|RNase_P_p30|DUF106|TPR_5	Proteasome/cyclosome repeat|HEAT repeats|RNase P subunit p30|Integral membrane protein DUF106|Tetratrico peptide repeat	PF01851.17|PF13646.1|PF01876.11|PF01956.11|PF12688.2	PC_rep|HEAT_2|RNase_P_p30|DUF106|TPR_5	Proteasome/cyclosome repeat|HEAT repeats|RNase P subunit p30|Integral membrane protein DUF106|Tetratrico peptide repeat	PF01851.17|PF13646.1|PF01876.11|PF01956.11|PF12688.2	PC_rep|HEAT_2|RNase_P_p30|DUF106|TPR_5	Proteasome/cyclosome repeat|HEAT repeats|RNase P subunit p30|Integral membrane protein DUF106|Tetratrico peptide repeat	PF01851.17|PF13646.1|PF01876.11|PF01956.11|PF12688.2	PC_rep|HEAT_2|RNase_P_p30|DUF106|TPR_5	Proteasome/cyclosome repeat|HEAT repeats|RNase P subunit p30|Integral membrane protein DUF106|Tetratrico peptide repeat	False	False	False	False			1	-0.3960900694924119	-0.6569989142741175	-0.6423189583905828	-0.48991200095155785
GENE1867X	3028	HISTO_ZL.Contig1131.fgenesh_plus.37.final_new		SET domain-containing protein	ucsf_hc.01_1.G217B.08695	ucsf_hc.01_1.G186AR.04391	ucsf_hc.01_1.H88.09957	ucsf_hc.01_1.H143.12820	HISTO_ZL.Contig1131.fgenesh_plus.37.final_new	HCBG_08693	HCEG_07617	HCDG_05776	PF00856.23|PF09273.6	SET|Rubis-subs-bind	SET domain|Rubisco LSMT substrate-binding	PF00856.23|PF09273.6	SET|Rubis-subs-bind	SET domain|Rubisco LSMT substrate-binding	PF00856.23|PF09273.6	SET|Rubis-subs-bind	SET domain|Rubisco LSMT substrate-binding	PF00856.23|PF09273.6	SET|Rubis-subs-bind	SET domain|Rubisco LSMT substrate-binding	False	False	False	False			1	-0.35791631189201545	-0.5803935958204121	-0.5769455778497163	-0.4515305377888632
GENE73X	5250	HISTO_LG.Contig392.Fgenesh_Aspergillus.97.final_new		MYND finger domain-containing protein	ucsf_hc.01_1.G217B.07804	ucsf_hc.01_1.G186AR.04673	ucsf_hc.01_1.H88.08432	ucsf_hc.01_1.H143.11613	HISTO_LG.Contig392.Fgenesh_Aspergillus.97.final_new	HCBG_08901	HCEG_06408	HCDG_04955	PF01753.13|PF13824.1|PF13682.1	zf-MYND|zf-Mss51|CZB	MYND finger|Zinc-finger of mitochondrial splicing suppressor 51|Chemoreceptor zinc-binding domain	PF01753.13|PF13824.1|PF13682.1	zf-MYND|zf-Mss51|CZB	MYND finger|Zinc-finger of mitochondrial splicing suppressor 51|Chemoreceptor zinc-binding domain	PF01753.13|PF13824.1|PF13682.1	zf-MYND|zf-Mss51|CZB	MYND finger|Zinc-finger of mitochondrial splicing suppressor 51|Chemoreceptor zinc-binding domain	PF01753.13|PF13824.1	zf-MYND|zf-Mss51	MYND finger|Zinc-finger of mitochondrial splicing suppressor 51	False	False	False	False	HPS		1	-4.3099510455856525	-4.287203678686245	-4.957784264895379	-4.148824719023851
GENE167X	770	HISTO_JG.Contig206-snap.14.final_new		alcohol oxidase	ucsf_hc.01_1.G217B.06349	ucsf_hc.01_1.G186AR.01764	ucsf_hc.01_1.H88.00245	ucsf_hc.01_1.H143.05967	HISTO_JG.Contig206-snap.14.final_new	HCBG_06762	HCEG_00204	HCDG_08606	PF00732.14|PF05199.8|PF05834.7|PF01266.19|PF13450.1|PF01946.12|PF00890.19|PF07992.9|PF04820.9|PF13454.1|PF03486.9	GMC_oxred_N|GMC_oxred_C|Lycopene_cycl|DAO|NAD_binding_8|Thi4|FAD_binding_2|Pyr_redox_2|Trp_halogenase|NAD_binding_9|HI0933_like	GMC oxidoreductase|GMC oxidoreductase|Lycopene cyclase protein|FAD dependent oxidoreductase|NAD(P)-binding Rossmann-like domain|Thi4 family|FAD binding domain|Pyridine nucleotide-disulphide oxidoreductase|Tryptophan halogenase|FAD-NAD(P)-binding|HI0933-like protein	PF00732.14|PF05199.8|PF05834.7|PF01266.19|PF13450.1|PF01946.12|PF00890.19|PF07992.9|PF04820.9|PF13454.1|PF03486.9	GMC_oxred_N|GMC_oxred_C|Lycopene_cycl|DAO|NAD_binding_8|Thi4|FAD_binding_2|Pyr_redox_2|Trp_halogenase|NAD_binding_9|HI0933_like	GMC oxidoreductase|GMC oxidoreductase|Lycopene cyclase protein|FAD dependent oxidoreductase|NAD(P)-binding Rossmann-like domain|Thi4 family|FAD binding domain|Pyridine nucleotide-disulphide oxidoreductase|Tryptophan halogenase|FAD-NAD(P)-binding|HI0933-like protein	PF00732.14|PF05199.8|PF05834.7|PF01266.19|PF13450.1|PF01946.12|PF00890.19|PF07992.9|PF04820.9|PF13454.1|PF03486.9	GMC_oxred_N|GMC_oxred_C|Lycopene_cycl|DAO|NAD_binding_8|Thi4|FAD_binding_2|Pyr_redox_2|Trp_halogenase|NAD_binding_9|HI0933_like	GMC oxidoreductase|GMC oxidoreductase|Lycopene cyclase protein|FAD dependent oxidoreductase|NAD(P)-binding Rossmann-like domain|Thi4 family|FAD binding domain|Pyridine nucleotide-disulphide oxidoreductase|Tryptophan halogenase|FAD-NAD(P)-binding|HI0933-like protein	PF00732.14|PF05199.8	GMC_oxred_N|GMC_oxred_C	GMC oxidoreductase|GMC oxidoreductase	False	False	False	False	HPS		1	-3.3682211819485888	-3.5382470747085204	-3.976586581489785	-2.954528948189115
GENE401X	4022	HISTO_ZH.Contig107.eannot.1152.final_new		branched-chain amino acid aminotransferase	ucsf_hc.01_1.G217B.08487	ucsf_hc.01_1.G186AR.11404	ucsf_hc.01_1.H88.10998	ucsf_hc.01_1.H143.06277	HISTO_ZH.Contig107.eannot.1152.final_new	HCBG_05751	HCEG_08402	HCDG_09076	PF01063.14	Aminotran_4	Aminotransferase class IV	PF01063.14	Aminotran_4	Aminotransferase class IV	PF01063.14	Aminotran_4	Aminotransferase class IV	PF01063.14	Aminotran_4	Aminotransferase class IV	False	False	False	False	HPS		1	-2.302101044729354	-2.5596617826545023	-2.5127121997968973	-1.9529891342525163
GENE521X	1846	HISTO_BP.Contig457.eannot.1710.final_new		UDP-glucose 4-epimerase	ucsf_hc.01_1.G217B.01026	ucsf_hc.01_1.G186AR.10318	ucsf_hc.01_1.H88.08868	ucsf_hc.01_1.H143.03858	HISTO_BP.Contig457.eannot.1710.final_new	HCBG_04948	HCEG_06752	HCDG_07258	PF01370.16|PF13950.1|PF01073.14|PF04321.12|PF00106.20|PF02719.10|PF13460.1|PF08659.5|PF07993.7|PF13561.1|PF05368.8|PF03721.9|PF01266.19|PF02737.13	Epimerase|Epimerase_Csub|3Beta_HSD|RmlD_sub_bind|adh_short|Polysacc_synt_2|NAD_binding_10|KR|NAD_binding_4|adh_short_C2|NmrA|UDPG_MGDP_dh_N|DAO|3HCDH_N	NAD dependent epimerase/dehydratase family|UDP-glucose 4-epimerase C-term subunit|3-beta hydroxysteroid dehydrogenase/isomerase family|RmlD substrate binding domain|short chain dehydrogenase|Polysaccharide biosynthesis protein|NADH(P)-binding|KR domain|Male sterility protein|Enoyl-(Acyl carrier protein) reductase|NmrA-like family|UDP-glucose/GDP-mannose dehydrogenase family, NAD binding domain|FA…	PF01370.16|PF13950.1|PF01073.14|PF04321.12|PF00106.20|PF02719.10|PF13460.1|PF08659.5|PF07993.7|PF13561.1|PF05368.8|PF03721.9|PF01266.19|PF02737.13|PF00959.14	Epimerase|Epimerase_Csub|3Beta_HSD|RmlD_sub_bind|adh_short|Polysacc_synt_2|NAD_binding_10|KR|NAD_binding_4|adh_short_C2|NmrA|UDPG_MGDP_dh_N|DAO|3HCDH_N|Phage_lysozyme	NAD dependent epimerase/dehydratase family|UDP-glucose 4-epimerase C-term subunit|3-beta hydroxysteroid dehydrogenase/isomerase family|RmlD substrate binding domain|short chain dehydrogenase|Polysaccharide biosynthesis protein|NADH(P)-binding|KR domain|Male sterility protein|Enoyl-(Acyl carrier protein) reductase|NmrA-like family|UDP-glucose/GDP-mannose dehydrogenase family, NAD binding domain|FA…	PF01370.16|PF13950.1|PF01073.14|PF04321.12|PF00106.20|PF02719.10|PF13460.1|PF08659.5|PF07993.7|PF13561.1|PF05368.8|PF03721.9|PF01266.19|PF02737.13	Epimerase|Epimerase_Csub|3Beta_HSD|RmlD_sub_bind|adh_short|Polysacc_synt_2|NAD_binding_10|KR|NAD_binding_4|adh_short_C2|NmrA|UDPG_MGDP_dh_N|DAO|3HCDH_N	NAD dependent epimerase/dehydratase family|UDP-glucose 4-epimerase C-term subunit|3-beta hydroxysteroid dehydrogenase/isomerase family|RmlD substrate binding domain|short chain dehydrogenase|Polysaccharide biosynthesis protein|NADH(P)-binding|KR domain|Male sterility protein|Enoyl-(Acyl carrier protein) reductase|NmrA-like family|UDP-glucose/GDP-mannose dehydrogenase family, NAD binding domain|FA…	PF01370.16|PF13950.1|PF01073.14|PF04321.12|PF00106.20|PF02719.10|PF13460.1|PF08659.5|PF07993.7|PF13561.1|PF05368.8|PF03721.9|PF01266.19|PF02737.13	Epimerase|Epimerase_Csub|3Beta_HSD|RmlD_sub_bind|adh_short|Polysacc_synt_2|NAD_binding_10|KR|NAD_binding_4|adh_short_C2|NmrA|UDPG_MGDP_dh_N|DAO|3HCDH_N	NAD dependent epimerase/dehydratase family|UDP-glucose 4-epimerase C-term subunit|3-beta hydroxysteroid dehydrogenase/isomerase family|RmlD substrate binding domain|short chain dehydrogenase|Polysaccharide biosynthesis protein|NADH(P)-binding|KR domain|Male sterility protein|Enoyl-(Acyl carrier protein) reductase|NmrA-like family|UDP-glucose/GDP-mannose dehydrogenase family, NAD binding domain|FA…	False	False	False	False	HPS		1	-1.8547496240508945	-2.167857979491572	-2.1145415504345726	-1.6897194867095147
GENE1313X	326	HISTO_LF.Contig359.Fgenesh_histo.62.final_new		carbamoyl-phosphate synthase, large subunit	ucsf_hc.01_1.G217B.07643	ucsf_hc.01_1.G186AR.05516	ucsf_hc.01_1.H88.05076	ucsf_hc.01_1.H143.03380	HISTO_LF.Contig359.Fgenesh_histo.62.final_new	HCBG_01769	HCEG_03813	HCDG_06909													False	False	False	False			1	-0.8742811272081119	-0.906481260820557	-0.8911039426836869	-0.7214390679515725
GENE371X	1686	HISTO_BP.Contig459.Fgenesh_histo.15.final_new	FCY1	nucleoside deaminase, Fcy1p	ucsf_hc.01_1.G217B.01337	ucsf_hc.01_1.G186AR.10722	ucsf_hc.01_1.H88.09210	ucsf_hc.01_1.H143.04197	HISTO_BP.Contig459.Fgenesh_histo.15.final_new	HCBG_05256	HCEG_07028	HCDG_07530	PF00383.17|PF00323.14	dCMP_cyt_deam_1|Defensin_1	Cytidine and deoxycytidylate deaminase zinc-binding region|Mammalian defensin				PF00383.17|PF00323.14	dCMP_cyt_deam_1|Defensin_1	Cytidine and deoxycytidylate deaminase zinc-binding region|Mammalian defensin	PF00323.14	Defensin_1	Mammalian defensin	True	False	False	False	HPS		1	-2.510003700200908	-2.3445994986720047	-2.5593836479946392	-2.3718515876925745
GENE630X	2317	HISTO_DM.Contig93.Fgenesh_histo.190.final_new		conserved protein of unknown function	ucsf_hc.01_1.G217B.02351	ucsf_hc.01_1.G186AR.09318	ucsf_hc.01_1.H88.01032	ucsf_hc.01_1.H143.01454	HISTO_DM.Contig93.Fgenesh_histo.190.final_new	HCBG_04234	HCEG_00804	HCDG_01076	PF01462.13	LRRNT	Leucine rich repeat N-terminal domain				PF01462.13	LRRNT	Leucine rich repeat N-terminal domain	PF01462.13	LRRNT	Leucine rich repeat N-terminal domain	False	False	False	False	HPS		1	-1.6597644316002422	-1.6245800910158747	-1.801590775960734	-1.7576304429080083
GENE252X	1362	HISTO_GY.Contig460.Fgenesh_histo.62.final_new		ubiquitin C-terminal hydrolase	ucsf_hc.01_1.G217B.05446	ucsf_hc.01_1.G186AR.11016	ucsf_hc.01_1.H88.10611	ucsf_hc.01_1.H143.05114	HISTO_GY.Contig460.Fgenesh_histo.62.final_new	HCBG_05448	HCEG_08105	HCDG_08225	PF13423.1	UCH_1	Ubiquitin carboxyl-terminal hydrolase	PF13423.1|PF00443.24	UCH_1|UCH	Ubiquitin carboxyl-terminal hydrolase|Ubiquitin carboxyl-terminal hydrolase	PF13423.1	UCH_1	Ubiquitin carboxyl-terminal hydrolase	PF13423.1	UCH_1	Ubiquitin carboxyl-terminal hydrolase	False	False	False	False	HPS		1	-2.7015342525610793	-2.905049511060315	-2.836431954027854	-3.191417905668048
GENE313X	4522	HISTO_GL.Contig306-snap.8.final_new		dienelactone hydrolase	ucsf_hc.01_1.G217B.05031	ucsf_hc.01_1.G186AR.11824	ucsf_hc.01_1.H88.11447	ucsf_hc.01_1.H143.10674	HISTO_GL.Contig306-snap.8.final_new	HCBG_06053	HCEG_08732	HCDG_04299	PF01738.13|PF12695.2|PF12697.2|PF00326.16	DLH|Abhydrolase_5|Abhydrolase_6|Peptidase_S9	Dienelactone hydrolase family|Alpha/beta hydrolase family|Alpha/beta hydrolase family|Prolyl oligopeptidase family	PF01738.13|PF12695.2|PF12697.2|PF00326.16|PF06500.6	DLH|Abhydrolase_5|Abhydrolase_6|Peptidase_S9|DUF1100	Dienelactone hydrolase family|Alpha/beta hydrolase family|Alpha/beta hydrolase family|Prolyl oligopeptidase family|Alpha/beta hydrolase of unknown function (DUF1100)	PF01738.13|PF12695.2|PF12697.2|PF00326.16	DLH|Abhydrolase_5|Abhydrolase_6|Peptidase_S9	Dienelactone hydrolase family|Alpha/beta hydrolase family|Alpha/beta hydrolase family|Prolyl oligopeptidase family	PF01738.13|PF12695.2|PF12697.2|PF00326.16	DLH|Abhydrolase_5|Abhydrolase_6|Peptidase_S9	Dienelactone hydrolase family|Alpha/beta hydrolase family|Alpha/beta hydrolase family|Prolyl oligopeptidase family	False	False	False	False	HPS		1	-2.557183192160705	-2.588231764617782	-2.527983534733538	-2.8267368396223587
GENE1391X	1824	HISTO_BP.Contig457.Fgenesh_histo.75.final_new		asparaginyl-tRNA synthetase	ucsf_hc.01_1.G217B.01057	ucsf_hc.01_1.G186AR.10351	ucsf_hc.01_1.H88.08902	ucsf_hc.01_1.H143.03893	HISTO_BP.Contig457.Fgenesh_histo.75.final_new	HCBG_04974	HCEG_06780	HCDG_07288	PF00152.15|PF01336.20|PF07602.6	tRNA-synt_2|tRNA_anti-codon|DUF1565	tRNA synthetases class II (D, K and N)|OB-fold nucleic acid binding domain|Protein of unknown function (DUF1565)	PF00152.15|PF01336.20|PF07602.6	tRNA-synt_2|tRNA_anti-codon|DUF1565	tRNA synthetases class II (D, K and N)|OB-fold nucleic acid binding domain|Protein of unknown function (DUF1565)	PF00152.15|PF01336.20|PF07602.6	tRNA-synt_2|tRNA_anti-codon|DUF1565	tRNA synthetases class II (D, K and N)|OB-fold nucleic acid binding domain|Protein of unknown function (DUF1565)	PF00152.15|PF01336.20|PF07602.6	tRNA-synt_2|tRNA_anti-codon|DUF1565	tRNA synthetases class II (D, K and N)|OB-fold nucleic acid binding domain|Protein of unknown function (DUF1565)	False	False	False	False			1	-0.7573422874304669	-0.7876161999063807	-0.7775881613588296	-0.8215369662189258
GENE39X	4100	Novel in HcG217B			ucsf_hc.01_1.G217B.12145	ucsf_hc.01_1.G186AR.08312	ucsf_hc.01_1.H88.03380	ucsf_hc.01_1.H143.02065			HCEG_02491	HCDG_05902	PF11021.3	DUF2613	Protein of unknown function (DUF2613)										True	True	True	True	HPS		1	-4.777630434373053	-5.360613829541786	-5.340203216260877	-5.177880074950343
GENE1658X	2729	HISTO_ZL.Contig658.Fgenesh_histo.60.final_new		actin monomer binding protein	ucsf_hc.01_1.G217B.10041	ucsf_hc.01_1.G186AR.02703	ucsf_hc.01_1.H88.04052	ucsf_hc.01_1.H143.09662	HISTO_ZL.Contig658.Fgenesh_histo.60.final_new	HCBG_07432	HCEG_03015	HCDG_03555	PF00241.15	Cofilin_ADF	Cofilin/tropomyosin-type actin-binding protein	PF00241.15	Cofilin_ADF	Cofilin/tropomyosin-type actin-binding protein	PF00241.15	Cofilin_ADF	Cofilin/tropomyosin-type actin-binding protein	PF00241.15	Cofilin_ADF	Cofilin/tropomyosin-type actin-binding protein	False	False	False	False			1	-0.5631391685987972	-0.623706104820454	-0.6086880342707643	-0.6373968142541053
GENE262X	4575	HISTO_GL.Contig285.Fgenesh_histo.28.final_new		conserved protein of unknown function	ucsf_hc.01_1.G217B.04781	ucsf_hc.01_1.G186AR.11964	ucsf_hc.01_1.H88.11585	ucsf_hc.01_1.H143.10890	HISTO_GL.Contig285.Fgenesh_histo.28.final_new	HCBG_06151	HCEG_08830	HCDG_04435	PF06320.8|PF05852.6|PF12072.3|PF02895.9|PF09317.6|PF13166.1|PF12537.3|PF14661.1|PF14932.1|PF11166.3|PF03955.9|PF10146.4|PF09871.4	GCN5L1|DUF848|DUF3552|H-kinase_dim|DUF1974|AAA_13|DUF3735|HAUS6_N|HAUS-augmin3|DUF2951|Adeno_PIX|zf-C4H2|DUF2098	GCN5-like protein 1 (GCN5L1)|Gammaherpesvirus protein of unknown function (DUF848)|Domain of unknown function (DUF3552)|Signal transducing histidine kinase, homodimeric domain|Domain of unknown function (DUF1974)|AAA domain|Protein of unknown function (DUF3735)|HAUS augmin-like complex subunit 6 N-terminus|HAUS augmin-like complex subunit 3|Protein of unknown function (DUF2951)|Adenovirus hexon-a…	PF06320.8|PF05852.6|PF12072.3|PF12537.3|PF13166.1|PF11101.3|PF14661.1|PF02970.11|PF14932.1|PF11166.3|PF03961.8|PF10146.4|PF09871.4	GCN5L1|DUF848|DUF3552|DUF3735|AAA_13|DUF2884|HAUS6_N|TBCA|HAUS-augmin3|DUF2951|DUF342|zf-C4H2|DUF2098	GCN5-like protein 1 (GCN5L1)|Gammaherpesvirus protein of unknown function (DUF848)|Domain of unknown function (DUF3552)|Protein of unknown function (DUF3735)|AAA domain|Protein of unknown function (DUF2884)|HAUS augmin-like complex subunit 6 N-terminus|Tubulin binding cofactor A|HAUS augmin-like complex subunit 3|Protein of unknown function (DUF2951)|Protein of unknown function (DUF342)|Zinc fing…	PF06320.8|PF05852.6|PF12072.3|PF12537.3|PF13166.1|PF11101.3|PF14661.1|PF02970.11|PF14932.1|PF11166.3|PF03961.8|PF10146.4|PF09871.4	GCN5L1|DUF848|DUF3552|DUF3735|AAA_13|DUF2884|HAUS6_N|TBCA|HAUS-augmin3|DUF2951|DUF342|zf-C4H2|DUF2098	GCN5-like protein 1 (GCN5L1)|Gammaherpesvirus protein of unknown function (DUF848)|Domain of unknown function (DUF3552)|Protein of unknown function (DUF3735)|AAA domain|Protein of unknown function (DUF2884)|HAUS augmin-like complex subunit 6 N-terminus|Tubulin binding cofactor A|HAUS augmin-like complex subunit 3|Protein of unknown function (DUF2951)|Protein of unknown function (DUF342)|Zinc fing…	PF06320.8|PF05852.6|PF12072.3|PF12537.3|PF13166.1|PF11101.3|PF14661.1|PF02970.11|PF14932.1|PF11166.3|PF03961.8|PF10146.4|PF09871.4	GCN5L1|DUF848|DUF3552|DUF3735|AAA_13|DUF2884|HAUS6_N|TBCA|HAUS-augmin3|DUF2951|DUF342|zf-C4H2|DUF2098	GCN5-like protein 1 (GCN5L1)|Gammaherpesvirus protein of unknown function (DUF848)|Domain of unknown function (DUF3552)|Protein of unknown function (DUF3735)|AAA domain|Protein of unknown function (DUF2884)|HAUS augmin-like complex subunit 6 N-terminus|Tubulin binding cofactor A|HAUS augmin-like complex subunit 3|Protein of unknown function (DUF2951)|Protein of unknown function (DUF342)|Zinc fing…	False	False	False	False	HPS		1	-3.147580001037593	-2.8205476928080007	-2.7039284817746223	-2.759208404337983
GENE1506X	2348	HISTO_DM.Contig93.Fgenesh_histo.81.final_new		DNA damage-inducible protein	ucsf_hc.01_1.G217B.02420	ucsf_hc.01_1.G186AR.09391	ucsf_hc.01_1.H88.01094	ucsf_hc.01_1.H143.01527	HISTO_DM.Contig93.Fgenesh_histo.81.final_new	HCBG_04282	HCEG_00856	HCDG_01126	PF09668.5|PF13650.1|PF00240.18|PF00627.26|PF13975.1|PF08284.6|PF11543.3|PF11976.3|PF00077.15|PF10302.4|PF14555.1	Asp_protease|Asp_protease_2|ubiquitin|UBA|gag-asp_proteas|RVP_2|UN_NPL4|Rad60-SLD|RVP|DUF2407|UBA_4	Aspartyl protease|Aspartyl protease|Ubiquitin family|UBA/TS-N domain|gag-polyprotein putative aspartyl protease|Retroviral aspartyl protease|Nuclear pore localisation protein NPL4|Ubiquitin-2 like Rad60 SUMO-like|Retroviral aspartyl protease|DUF2407 ubiquitin-like domain|UBA-like domain	PF09668.5|PF13650.1|PF00240.18|PF00627.26|PF13975.1|PF08284.6|PF11543.3|PF00077.15|PF14555.1	Asp_protease|Asp_protease_2|ubiquitin|UBA|gag-asp_proteas|RVP_2|UN_NPL4|RVP|UBA_4	Aspartyl protease|Aspartyl protease|Ubiquitin family|UBA/TS-N domain|gag-polyprotein putative aspartyl protease|Retroviral aspartyl protease|Nuclear pore localisation protein NPL4|Retroviral aspartyl protease|UBA-like domain	PF09668.5|PF13650.1|PF00240.18|PF00627.26|PF13975.1|PF08284.6|PF11543.3|PF00077.15|PF14555.1	Asp_protease|Asp_protease_2|ubiquitin|UBA|gag-asp_proteas|RVP_2|UN_NPL4|RVP|UBA_4	Aspartyl protease|Aspartyl protease|Ubiquitin family|UBA/TS-N domain|gag-polyprotein putative aspartyl protease|Retroviral aspartyl protease|Nuclear pore localisation protein NPL4|Retroviral aspartyl protease|UBA-like domain	PF09668.5|PF13650.1|PF00240.18|PF00627.26|PF13975.1|PF08284.6|PF11543.3|PF00077.15|PF14555.1	Asp_protease|Asp_protease_2|ubiquitin|UBA|gag-asp_proteas|RVP_2|UN_NPL4|RVP|UBA_4	Aspartyl protease|Aspartyl protease|Ubiquitin family|UBA/TS-N domain|gag-polyprotein putative aspartyl protease|Retroviral aspartyl protease|Nuclear pore localisation protein NPL4|Retroviral aspartyl protease|UBA-like domain	False	False	False	False			1	-0.740866795064727	-0.7443606291925993	-0.6303680767397877	-0.6613779032893574
GENE249X	2669	HISTO_AL.Contig317.eannot.1460.final_new		protein of unknown function	ucsf_hc.01_1.G217B.00159	ucsf_hc.01_1.G186AR.02840	ucsf_hc.01_1.H88.04187	ucsf_hc.01_1.H143.09524	HISTO_AL.Contig317.eannot.1460.final_new	HCBG_07530	HCEG_03112	HCDG_03462	PF11743.3|PF14316.1|PF06422.7|PF14018.1|PF07009.6	DUF3301|DUF4381|PDR_CDR|DUF4234|DUF1312	Protein of unknown function (DUF3301)|Domain of unknown function (DUF4381)|CDR ABC transporter|Domain of unknown function (DUF4234)|Protein of unknown function (DUF1312)	PF11743.3|PF14316.1|PF04612.7|PF06422.7|PF14018.1|PF06864.7|PF03154.10	DUF3301|DUF4381|T2SM|PDR_CDR|DUF4234|PAP_PilO|Atrophin-1	Protein of unknown function (DUF3301)|Domain of unknown function (DUF4381)|Type II secretion system (T2SS), protein M|CDR ABC transporter|Domain of unknown function (DUF4234)|Pilin accessory protein (PilO)|Atrophin-1 family	PF11743.3|PF14316.1|PF04612.7|PF14018.1|PF06422.7	DUF3301|DUF4381|T2SM|DUF4234|PDR_CDR	Protein of unknown function (DUF3301)|Domain of unknown function (DUF4381)|Type II secretion system (T2SS), protein M|Domain of unknown function (DUF4234)|CDR ABC transporter	PF11743.3|PF14316.1|PF04612.7|PF14018.1|PF06422.7	DUF3301|DUF4381|T2SM|DUF4234|PDR_CDR	Protein of unknown function (DUF3301)|Domain of unknown function (DUF4381)|Type II secretion system (T2SS), protein M|Domain of unknown function (DUF4234)|CDR ABC transporter	False	False	False	False	HPS	Hyphae	1	-2.8396274307635654	-3.336241849289417	-2.6688323501063635	-2.8198154056270326
GENE606X	4063	HISTO_ZZ.Contig127c.Fgenesh_histo.142.final_new		eukaryotic translation elongation factor Eef1 subunit beta	ucsf_hc.01_1.G217B.12225	ucsf_hc.01_1.G186AR.08415	ucsf_hc.01_1.H88.03472	ucsf_hc.01_1.H143.01977	HISTO_ZZ.Contig127c.Fgenesh_histo.142.final_new	HCBG_03596	HCEG_02553	HCDG_05841	PF00736.14|PF10587.4|PF14497.1|PF00043.20	EF1_GNE|EF-1_beta_acid|GST_C_3|GST_C	EF-1 guanine nucleotide exchange domain|Eukaryotic elongation factor 1 beta central acidic region|Glutathione S-transferase, C-terminal domain|Glutathione S-transferase, C-terminal domain	PF00736.14|PF10587.4|PF14497.1|PF00043.20	EF1_GNE|EF-1_beta_acid|GST_C_3|GST_C	EF-1 guanine nucleotide exchange domain|Eukaryotic elongation factor 1 beta central acidic region|Glutathione S-transferase, C-terminal domain|Glutathione S-transferase, C-terminal domain	PF00736.14|PF10587.4|PF14497.1|PF00043.20	EF1_GNE|EF-1_beta_acid|GST_C_3|GST_C	EF-1 guanine nucleotide exchange domain|Eukaryotic elongation factor 1 beta central acidic region|Glutathione S-transferase, C-terminal domain|Glutathione S-transferase, C-terminal domain	PF00736.14|PF10587.4|PF14497.1|PF00043.20	EF1_GNE|EF-1_beta_acid|GST_C_3|GST_C	EF-1 guanine nucleotide exchange domain|Eukaryotic elongation factor 1 beta central acidic region|Glutathione S-transferase, C-terminal domain|Glutathione S-transferase, C-terminal domain	False	False	False	False	HPS		1	-1.710903075331267	-2.107827891575533	-1.5925556543548045	-1.63200338155329
GENE29X	6291	HISTO_FE.Contig19.eannot.1909.final_new	FBC1	C2H2 finger domain-containing protein FlbC	ucsf_hc.01_1.G217B.04104	ucsf_hc.01_1.G186AR.00715	ucsf_hc.01_1.H88.06987	ucsf_hc.01_1.H143.08968	HISTO_FE.Contig19.eannot.1909.final_new	HCBG_00554	HCEG_05290		PF13465.1|PF00096.21|PF12874.2|PF12171.3|PF13894.1|PF13912.1|PF04592.9|PF02892.10|PF04684.8	zf-H2C2_2|zf-C2H2|zf-met|zf-C2H2_jaz|zf-C2H2_4|zf-C2H2_6|SelP_N|zf-BED|BAF1_ABF1	Zinc-finger double domain|Zinc finger, C2H2 type|Zinc-finger of C2H2 type|Zinc-finger double-stranded RNA-binding|C2H2-type zinc finger|C2H2-type zinc finger|Selenoprotein P, N terminal region|BED zinc finger|BAF1 / ABF1 chromatin reorganising factor	PF13465.1|PF00096.21|PF12874.2|PF12171.3|PF13894.1|PF13912.1|PF12756.2|PF02892.10|PF04684.8	zf-H2C2_2|zf-C2H2|zf-met|zf-C2H2_jaz|zf-C2H2_4|zf-C2H2_6|zf-C2H2_2|zf-BED|BAF1_ABF1	Zinc-finger double domain|Zinc finger, C2H2 type|Zinc-finger of C2H2 type|Zinc-finger double-stranded RNA-binding|C2H2-type zinc finger|C2H2-type zinc finger|C2H2 type zinc-finger (2 copies)|BED zinc finger|BAF1 / ABF1 chromatin reorganising factor	PF13465.1|PF00096.21|PF12874.2|PF12171.3|PF13894.1|PF13912.1|PF12756.2|PF02892.10|PF04684.8|PF04592.9	zf-H2C2_2|zf-C2H2|zf-met|zf-C2H2_jaz|zf-C2H2_4|zf-C2H2_6|zf-C2H2_2|zf-BED|BAF1_ABF1|SelP_N	Zinc-finger double domain|Zinc finger, C2H2 type|Zinc-finger of C2H2 type|Zinc-finger double-stranded RNA-binding|C2H2-type zinc finger|C2H2-type zinc finger|C2H2 type zinc-finger (2 copies)|BED zinc finger|BAF1 / ABF1 chromatin reorganising factor|Selenoprotein P, N terminal region				False	False	False	True	HPS		1	-5.03560811550639	-5.957644536630894	-5.4251114281421415	-4.969749168279135
GENE268X	2325	HISTO_DM.Contig93.Fgenesh_histo.9.final_new		PAP2 domain-containing protein	ucsf_hc.01_1.G217B.02363	ucsf_hc.01_1.G186AR.09328	ucsf_hc.01_1.H88.01043	ucsf_hc.01_1.H143.01466	HISTO_DM.Contig93.Fgenesh_histo.9.final_new	HCBG_04245	HCEG_00814	HCDG_01088	PF01569.16	PAP2	PAP2 superfamily	PF01569.16	PAP2	PAP2 superfamily	PF01569.16	PAP2	PAP2 superfamily	PF01569.16	PAP2	PAP2 superfamily	False	False	False	True	HPS		1	-2.6200026204550637	-3.3358433676574104	-2.8264562168204383	-2.612331319158936
GENE959X	4097	HISTO_ZZ.Contig127c.Fgenesh_histo.79.final_new	TMA64	translation machinery-associated protein, RNA binding protein Ligatin/Tma64	ucsf_hc.01_1.G217B.12151	ucsf_hc.01_1.G186AR.08320	ucsf_hc.01_1.H88.03388	ucsf_hc.01_1.H143.02055	HISTO_ZZ.Contig127c.Fgenesh_histo.79.final_new	HCBG_03490	HCEG_02497	HCDG_05895	PF01253.17|PF10357.4	SUI1|Kin17_mid	Translation initiation factor SUI1|Domain of Kin17 curved DNA-binding protein	PF01253.17|PF10357.4	SUI1|Kin17_mid	Translation initiation factor SUI1|Domain of Kin17 curved DNA-binding protein	PF01253.17|PF10357.4	SUI1|Kin17_mid	Translation initiation factor SUI1|Domain of Kin17 curved DNA-binding protein	PF01253.17|PF10357.4	SUI1|Kin17_mid	Translation initiation factor SUI1|Domain of Kin17 curved DNA-binding protein	False	False	False	False			1	-1.103223594649545	-1.4147903540726188	-1.1463911453511093	-1.1398181411184405
GENE561X	3146	HISTO_ZL.Contig1161b-snap.28.final_new		membrane bound C2 domain-containing protein	ucsf_hc.01_1.G217B.09306	ucsf_hc.01_1.G186AR.00494	ucsf_hc.01_1.H88.06776	ucsf_hc.01_1.H143.08758	HISTO_ZL.Contig1161b-snap.28.final_new	HCBG_00391	HCEG_05119	HCDG_02868	PF00168.25|PF10296.4|PF01603.15	C2|DUF2404|B56	C2 domain|Putative integral membrane protein conserved region (DUF2404)|Protein phosphatase 2A regulatory B subunit (B56 family)	PF00168.25|PF10296.4|PF01603.15	C2|DUF2404|B56	C2 domain|Putative integral membrane protein conserved region (DUF2404)|Protein phosphatase 2A regulatory B subunit (B56 family)	PF00168.25|PF10296.4|PF01603.15	C2|DUF2404|B56	C2 domain|Putative integral membrane protein conserved region (DUF2404)|Protein phosphatase 2A regulatory B subunit (B56 family)	PF00168.25|PF10296.4|PF01603.15	C2|DUF2404|B56	C2 domain|Putative integral membrane protein conserved region (DUF2404)|Protein phosphatase 2A regulatory B subunit (B56 family)	False	False	False	False	HPS		1	-1.8090831703827277	-2.194513409373437	-1.8377711376404604	-1.593548705159892
GENE1888X	3318	HISTO_ZL.Contig1161d-snap.26.final_new		clathrin heavy chain	ucsf_hc.01_1.G217B.09662	ucsf_hc.01_1.G186AR.00135	ucsf_hc.01_1.H88.06416	ucsf_hc.01_1.H143.00391	HISTO_ZL.Contig1161d-snap.26.final_new	HCBG_00105	HCEG_04817	HCDG_00294	PF00637.15|PF13838.1|PF09268.5|PF01394.15|PF13176.1|PF13424.1|PF14559.1|PF13428.1|PF09957.4|PF13606.1	Clathrin|Clathrin_H_link|Clathrin-link|Clathrin_propel|TPR_7|TPR_12|TPR_19|TPR_14|DUF2191|Ank_3	Region in Clathrin and VPS|Clathrin-H-link|Clathrin, heavy-chain linker|Clathrin propeller repeat|Tetratricopeptide repeat|Tetratricopeptide repeat|Tetratricopeptide repeat|Tetratricopeptide repeat|Uncharacterized protein conserved in bacteria (DUF2191)|Ankyrin repeat	PF00637.15|PF13838.1|PF09268.5|PF01394.15|PF13176.1|PF10366.4|PF13424.1|PF13428.1|PF09957.4|PF14559.1|PF13606.1	Clathrin|Clathrin_H_link|Clathrin-link|Clathrin_propel|TPR_7|Vps39_1|TPR_12|TPR_14|DUF2191|TPR_19|Ank_3	Region in Clathrin and VPS|Clathrin-H-link|Clathrin, heavy-chain linker|Clathrin propeller repeat|Tetratricopeptide repeat|Vacuolar sorting protein 39 domain 1|Tetratricopeptide repeat|Tetratricopeptide repeat|Uncharacterized protein conserved in bacteria (DUF2191)|Tetratricopeptide repeat|Ankyrin repeat	PF00637.15|PF13838.1|PF09268.5|PF01394.15|PF13176.1|PF10366.4|PF13424.1|PF13428.1|PF09957.4|PF14559.1|PF13606.1	Clathrin|Clathrin_H_link|Clathrin-link|Clathrin_propel|TPR_7|Vps39_1|TPR_12|TPR_14|DUF2191|TPR_19|Ank_3	Region in Clathrin and VPS|Clathrin-H-link|Clathrin, heavy-chain linker|Clathrin propeller repeat|Tetratricopeptide repeat|Vacuolar sorting protein 39 domain 1|Tetratricopeptide repeat|Tetratricopeptide repeat|Uncharacterized protein conserved in bacteria (DUF2191)|Tetratricopeptide repeat|Ankyrin repeat	PF00637.15|PF13838.1|PF09268.5|PF01394.15|PF14559.1|PF13428.1	Clathrin|Clathrin_H_link|Clathrin-link|Clathrin_propel|TPR_19|TPR_14	Region in Clathrin and VPS|Clathrin-H-link|Clathrin, heavy-chain linker|Clathrin propeller repeat|Tetratricopeptide repeat|Tetratricopeptide repeat	False	False	False	False			1	-0.46458359501568225	-0.5557106146339197	-0.4811573877505082	-0.4259820523136142
GENE494X	4819	HISTO_KF.Contig601.Fgenesh_histo.115.final_new		fungal specific transcription factor domain-containing protein, Gal4 superdomain family	ucsf_hc.01_1.G217B.07099	ucsf_hc.01_1.G186AR.03318	ucsf_hc.01_1.H88.02679	ucsf_hc.01_1.H143.08305	HISTO_KF.Contig601.Fgenesh_histo.115.final_new	HCBG_08198	HCEG_01921	HCDG_02506	PF04082.13|PF00172.13|PF03902.8	Fungal_trans|Zn_clus|Gal4_dimer	Fungal specific transcription factor domain|Fungal Zn(2)-Cys(6) binuclear cluster domain|Gal4-like dimerisation domain	PF04082.13|PF00172.13|PF03902.8	Fungal_trans|Zn_clus|Gal4_dimer	Fungal specific transcription factor domain|Fungal Zn(2)-Cys(6) binuclear cluster domain|Gal4-like dimerisation domain	PF04082.13|PF00172.13|PF03902.8	Fungal_trans|Zn_clus|Gal4_dimer	Fungal specific transcription factor domain|Fungal Zn(2)-Cys(6) binuclear cluster domain|Gal4-like dimerisation domain	PF04082.13	Fungal_trans	Fungal specific transcription factor domain	False	False	False	False	HPS		1	-1.8533782087999726	-2.5076039247181736	-1.9111809949986776	-1.819224670716628
GENE1145X	4157	HISTO_ZZ.Contig127b.genewise.75.final_new|HISTO_ZZ.Contig127b.fgenesh_plus.69.final_new			ucsf_hc.01_1.G217B.12038	ucsf_hc.01_1.G186AR.08191	ucsf_hc.01_1.H88.03265	ucsf_hc.01_1.H143.02192	HISTO_ZZ.Contig127b.genewise.75.final_new|HISTO_ZZ.Contig127b.fgenesh_plus.69.final_new	HCBG_03424	HCEG_02393	HCDG_06005	PF01255.14	Prenyltransf	Putative undecaprenyl diphosphate synthase	PF01255.14	Prenyltransf	Putative undecaprenyl diphosphate synthase	PF01255.14	Prenyltransf	Putative undecaprenyl diphosphate synthase	PF01255.14	Prenyltransf	Putative undecaprenyl diphosphate synthase	False	False	False	False			1	-0.8983671219050757	-1.2714385748225374	-0.9388468281692401	-0.8385224647535701
GENE13X	3119	HISTO_ZL.Contig1161a.Fgenesh_Aspergillus.26.final_new		DNA binding/ligand-dependent nuclear receptor	ucsf_hc.01_1.G217B.09254	ucsf_hc.01_1.G186AR.00552	ucsf_hc.01_1.H88.06827	ucsf_hc.01_1.H143.08810	HISTO_ZL.Contig1161a.Fgenesh_Aspergillus.26.final_new	HCBG_00431															True	True	True	True	HPS		1	-5.298896122693879	-7.09580867583512	-6.510857275670201	-5.7553305124170375
GENE63X	749	HISTO_JG.Contig206.Fgenesh_Aspergillus.16.final_new		sugar transporter	ucsf_hc.01_1.G217B.06386	ucsf_hc.01_1.G186AR.01725	ucsf_hc.01_1.H88.00214	ucsf_hc.01_1.H143.05927	HISTO_JG.Contig206.Fgenesh_Aspergillus.16.final_new	HCBG_06734	HCEG_00175	HCDG_08574	PF00083.19|PF07690.11	Sugar_tr|MFS_1	Sugar (and other) transporter|Major Facilitator Superfamily	PF00083.19|PF07690.11|PF06034.6	Sugar_tr|MFS_1|DUF919	Sugar (and other) transporter|Major Facilitator Superfamily|Nucleopolyhedrovirus protein of unknown function (DUF919)	PF00083.19|PF07690.11|PF06034.6	Sugar_tr|MFS_1|DUF919	Sugar (and other) transporter|Major Facilitator Superfamily|Nucleopolyhedrovirus protein of unknown function (DUF919)	PF00083.19|PF07690.11|PF06034.6	Sugar_tr|MFS_1|DUF919	Sugar (and other) transporter|Major Facilitator Superfamily|Nucleopolyhedrovirus protein of unknown function (DUF919)	False	False	False	False	HPS		1	-4.119301407531772	-5.256324855273473	-4.862733470082489	-4.426811146539796
GENE735X	5226	HISTO_LG.Contig392.fgenesh_plus.66.final_new	TAL1	transaldolase	ucsf_hc.01_1.G217B.07860	ucsf_hc.01_1.G186AR.12620	ucsf_hc.01_1.H88.08379	ucsf_hc.01_1.H143.11559	HISTO_LG.Contig392.fgenesh_plus.66.final_new	HCBG_06620	HCEG_06372	HCDG_04919	PF00923.14	Transaldolase	Transaldolase	PF00923.14	Transaldolase	Transaldolase	PF00923.14	Transaldolase	Transaldolase	PF00923.14	Transaldolase	Transaldolase	False	False	False	False			1	-1.2333545910011403	-1.746003436538908	-1.5595989619126112	-1.4682189520287214
GENE188X	4464	HISTO_GL.Contig59.Fgenesh_histo.49.final_new		conserved protein of unknown function	ucsf_hc.01_1.G217B.05070	ucsf_hc.01_1.G186AR.11696	ucsf_hc.01_1.H88.11316	ucsf_hc.01_1.H143.10542	HISTO_GL.Contig59.Fgenesh_histo.49.final_new	HCBG_05952	HCEG_08631	HCDG_04195	PF12743.2	ESR1_C	Oestrogen-type nuclear receptor final C-terminal	PF12743.2	ESR1_C	Oestrogen-type nuclear receptor final C-terminal	PF12743.2	ESR1_C	Oestrogen-type nuclear receptor final C-terminal	PF12743.2	ESR1_C	Oestrogen-type nuclear receptor final C-terminal	False	False	False	False	HPS	Yeast	1	-2.9789632801197485	-3.9251826418959754	-3.4720154325548798	-2.913661171183836
GENE2323X	3795	HISTO_FE.Contig19.Fgenesh_histo.67.final_new	NPL4	endoplasmic reticulum and nuclear membrane protein, nuclear protein localization protein 4	ucsf_hc.01_1.G217B.04000	ucsf_hc.01_1.G186AR.00843	ucsf_hc.01_1.H88.07098	ucsf_hc.01_1.H143.09089	HISTO_FE.Contig19.Fgenesh_histo.67.final_new	HCBG_00637	HCEG_05382	HCDG_03131	PF05021.10|PF05020.10	NPL4|zf-NPL4	NPL4 family|NPL4 family, putative zinc binding region	PF05021.10|PF05020.10	NPL4|zf-NPL4	NPL4 family|NPL4 family, putative zinc binding region	PF05021.10|PF05020.10	NPL4|zf-NPL4	NPL4 family|NPL4 family, putative zinc binding region	PF05021.10|PF05020.10	NPL4|zf-NPL4	NPL4 family|NPL4 family, putative zinc binding region	False	False	False	True			1	-0.26541967019668	-0.3822633624570009	-0.3269268477852556	-0.27785261374564385
GENE1305X	4868	HISTO_KF.Contig597.Fgenesh_histo.152.final_new		serine/threonine protein kinase	ucsf_hc.01_1.G217B.06837	ucsf_hc.01_1.G186AR.03192	ucsf_hc.01_1.H88.06001	ucsf_hc.01_1.H143.02518	HISTO_KF.Contig597.Fgenesh_histo.152.final_new				PF00069.20|PF07714.12|PF00433.19|PF14531.1	Pkinase|Pkinase_Tyr|Pkinase_C|Kinase-like	Protein kinase domain|Protein tyrosine kinase|Protein kinase C terminal domain|Kinase-like	PF00069.20|PF07714.12|PF00433.19|PF14531.1	Pkinase|Pkinase_Tyr|Pkinase_C|Kinase-like	Protein kinase domain|Protein tyrosine kinase|Protein kinase C terminal domain|Kinase-like	PF00069.20|PF07714.12|PF00433.19|PF14531.1|PF07117.6	Pkinase|Pkinase_Tyr|Pkinase_C|Kinase-like|DUF1373	Protein kinase domain|Protein tyrosine kinase|Protein kinase C terminal domain|Kinase-like|Protein of unknown function (DUF1373)	PF00069.20|PF07714.12|PF00433.19|PF14531.1	Pkinase|Pkinase_Tyr|Pkinase_C|Kinase-like	Protein kinase domain|Protein tyrosine kinase|Protein kinase C terminal domain|Kinase-like	False	False	False	False			1	-0.7353991723013458	-1.0106203929610698	-0.870991321077307	-0.7865199758740085
GENE2565X	5854	HISTO_BP.Contig457.genewise.17.final_new		arginine N-methyltransferase Skb1, shk1 kinase-binding protein, protein methyltransferase RmtC	ucsf_hc.01_1.G217B.00859	ucsf_hc.01_1.G186AR.10137	ucsf_hc.01_1.H88.08690	ucsf_hc.01_1.H143.08219	HISTO_BP.Contig457.genewise.17.final_new	HCBG_04819	HCEG_06617	HCDG_09518	PF05185.11	PRMT5	PRMT5 arginine-N-methyltransferase	PF05185.11|PF12238.3	PRMT5|MSA-2c	PRMT5 arginine-N-methyltransferase|Merozoite surface antigen 2c	PF05185.11|PF06682.7	PRMT5|DUF1183	PRMT5 arginine-N-methyltransferase|Protein of unknown function (DUF1183)	PF05185.11|PF12238.3|PF03344.10	PRMT5|MSA-2c|Daxx	PRMT5 arginine-N-methyltransferase|Merozoite surface antigen 2c|Daxx Family	False	False	False	False			1	-0.20322100315608083	-0.28043346422065385	-0.23555710684534947	-0.2176994857241228
GENE110X	4846	HISTO_KF.Contig601.Fgenesh_Aspergillus.46.final_new		conserved protein of unknown function	ucsf_hc.01_1.G217B.07148	ucsf_hc.01_1.G186AR.03271	ucsf_hc.01_1.H88.02620	ucsf_hc.01_1.H143.08255	HISTO_KF.Contig601.Fgenesh_Aspergillus.46.final_new	HCBG_08162	HCEG_01880	HCDG_02468													False	False	False	False			1	-1.4779098395369439	-3.9902726244021016	-5.121205386702879	-5.59285010548059
GENE385X	6735	HISTO_BP.Contig457.eannot.1639.final_new	RDI1	rho-gdp dissociation inhibitor	ucsf_hc.01_1.G217B.00891	ucsf_hc.01_1.G186AR.10171	ucsf_hc.01_1.H88.08726	ucsf_hc.01_1.H143.03721	HISTO_BP.Contig457.eannot.1639.final_new	HCBG_04842	HCEG_06643		PF02115.12	Rho_GDI	RHO protein GDP dissociation inhibitor	PF02115.12	Rho_GDI	RHO protein GDP dissociation inhibitor	PF02115.12	Rho_GDI	RHO protein GDP dissociation inhibitor				False	False	False	False			1	-0.7398340850072391	-2.4266176629097984	-3.0493648059621705	-3.414162629377774
GENE265X	2988	HISTO_ZL.Contig1131.eannot.2058.final_new	VIP1	actin cytoskeleton protein, RNA recognition motif containing protein	ucsf_hc.01_1.G217B.08768	ucsf_hc.01_1.G186AR.04463	ucsf_hc.01_1.H88.10041	ucsf_hc.01_1.H143.12720	HISTO_ZL.Contig1131.eannot.2058.final_new	HCBG_08749	HCEG_07675	HCDG_05718	PF00076.17|PF14259.1|PF14605.1|PF13893.1|PF14454.1	RRM_1|RRM_6|Nup35_RRM_2|RRM_5|Prok_Ub	RNA recognition motif. (a.k.a. RRM, RBD, or RNP domain)|RNA recognition motif (a.k.a. RRM, RBD, or RNP domain)|Nup53/35/40-type RNA recognition motif|RNA recognition motif. (a.k.a. RRM, RBD, or RNP domain)|Prokaryotic Ubiquitin	PF00076.17|PF14259.1|PF14605.1|PF13893.1|PF14454.1	RRM_1|RRM_6|Nup35_RRM_2|RRM_5|Prok_Ub	RNA recognition motif. (a.k.a. RRM, RBD, or RNP domain)|RNA recognition motif (a.k.a. RRM, RBD, or RNP domain)|Nup53/35/40-type RNA recognition motif|RNA recognition motif. (a.k.a. RRM, RBD, or RNP domain)|Prokaryotic Ubiquitin	PF00076.17|PF14259.1|PF14605.1|PF14454.1|PF13893.1	RRM_1|RRM_6|Nup35_RRM_2|Prok_Ub|RRM_5	RNA recognition motif. (a.k.a. RRM, RBD, or RNP domain)|RNA recognition motif (a.k.a. RRM, RBD, or RNP domain)|Nup53/35/40-type RNA recognition motif|Prokaryotic Ubiquitin|RNA recognition motif. (a.k.a. RRM, RBD, or RNP domain)	PF00076.17|PF14259.1|PF14605.1|PF14454.1|PF13893.1	RRM_1|RRM_6|Nup35_RRM_2|Prok_Ub|RRM_5	RNA recognition motif. (a.k.a. RRM, RBD, or RNP domain)|RNA recognition motif (a.k.a. RRM, RBD, or RNP domain)|Nup53/35/40-type RNA recognition motif|Prokaryotic Ubiquitin|RNA recognition motif. (a.k.a. RRM, RBD, or RNP domain)	False	False	False	False			1	-0.9155627530891022	-3.194219782030203	-3.6187506587564062	-3.689447654299659
GENE969X	2803	HISTO_ZL.Contig1158.eannot.1364.final_new	RMT3	type I ribosomal protein arginine N-methytransferase Rmt3	ucsf_hc.01_1.G217B.09136	ucsf_hc.01_1.G186AR.08857	ucsf_hc.01_1.H88.03869	ucsf_hc.01_1.H143.09851	HISTO_ZL.Contig1158.eannot.1364.final_new	HCBG_03917	HCEG_02887	HCDG_03689	PF13847.1|PF06325.8|PF12847.2|PF08241.7|PF13659.1|PF05175.9|PF13489.1|PF13649.1|PF08003.6|PF05185.11|PF08242.7|PF02353.15|PF01728.14|PF03848.9|PF01209.13|PF01135.14	Methyltransf_31|PrmA|Methyltransf_18|Methyltransf_11|Methyltransf_26|MTS|Methyltransf_23|Methyltransf_25|Methyltransf_9|PRMT5|Methyltransf_12|CMAS|FtsJ|TehB|Ubie_methyltran|PCMT	Methyltransferase domain|Ribosomal protein L11 methyltransferase (PrmA)|Methyltransferase domain|Methyltransferase domain|Methyltransferase domain|Methyltransferase small domain|Methyltransferase domain|Methyltransferase domain|Protein of unknown function (DUF1698)|PRMT5 arginine-N-methyltransferase|Methyltransferase domain|Mycolic acid cyclopropane synthetase|FtsJ-like methyltransferase|Tellurit…	PF13847.1|PF06325.8|PF12847.2|PF08241.7|PF13659.1|PF05175.9|PF13489.1|PF13649.1|PF08003.6|PF05185.11|PF08242.7|PF01728.14|PF02353.15|PF03848.9|PF01135.14	Methyltransf_31|PrmA|Methyltransf_18|Methyltransf_11|Methyltransf_26|MTS|Methyltransf_23|Methyltransf_25|Methyltransf_9|PRMT5|Methyltransf_12|FtsJ|CMAS|TehB|PCMT	Methyltransferase domain|Ribosomal protein L11 methyltransferase (PrmA)|Methyltransferase domain|Methyltransferase domain|Methyltransferase domain|Methyltransferase small domain|Methyltransferase domain|Methyltransferase domain|Protein of unknown function (DUF1698)|PRMT5 arginine-N-methyltransferase|Methyltransferase domain|FtsJ-like methyltransferase|Mycolic acid cyclopropane synthetase|Tellurit…	PF13847.1|PF06325.8|PF12847.2|PF08241.7|PF13659.1|PF05175.9|PF13489.1|PF13649.1|PF08003.6|PF05185.11|PF08242.7|PF02353.15|PF01728.14|PF03848.9|PF01135.14	Methyltransf_31|PrmA|Methyltransf_18|Methyltransf_11|Methyltransf_26|MTS|Methyltransf_23|Methyltransf_25|Methyltransf_9|PRMT5|Methyltransf_12|CMAS|FtsJ|TehB|PCMT	Methyltransferase domain|Ribosomal protein L11 methyltransferase (PrmA)|Methyltransferase domain|Methyltransferase domain|Methyltransferase domain|Methyltransferase small domain|Methyltransferase domain|Methyltransferase domain|Protein of unknown function (DUF1698)|PRMT5 arginine-N-methyltransferase|Methyltransferase domain|Mycolic acid cyclopropane synthetase|FtsJ-like methyltransferase|Tellurit…	PF13847.1|PF06325.8|PF12847.2|PF08241.7|PF13659.1|PF05175.9|PF13489.1|PF13649.1|PF08003.6|PF05185.11|PF08242.7|PF02353.15|PF01728.14|PF03848.9|PF01135.14|PF14197.1	Methyltransf_31|PrmA|Methyltransf_18|Methyltransf_11|Methyltransf_26|MTS|Methyltransf_23|Methyltransf_25|Methyltransf_9|PRMT5|Methyltransf_12|CMAS|FtsJ|TehB|PCMT|Cep57_CLD_2	Methyltransferase domain|Ribosomal protein L11 methyltransferase (PrmA)|Methyltransferase domain|Methyltransferase domain|Methyltransferase domain|Methyltransferase small domain|Methyltransferase domain|Methyltransferase domain|Protein of unknown function (DUF1698)|PRMT5 arginine-N-methyltransferase|Methyltransferase domain|Mycolic acid cyclopropane synthetase|FtsJ-like methyltransferase|Tellurit…	False	False	False	False			1	-0.41084235218879606	-1.304299693283876	-1.5155163521717108	-1.5074106459866776
GENE172X	1470	HISTO_GY.Contig460-snap.165.final_new		sterigmatocystin biosynthesis P450 monooxygenase StcS	ucsf_hc.01_1.G217B.05683	ucsf_hc.01_1.G186AR.07795	ucsf_hc.01_1.H88.10385	ucsf_hc.01_1.H143.05366	HISTO_GY.Contig460-snap.165.final_new	HCBG_09200	HCEG_07940	HCDG_08397	PF00067.17	p450	Cytochrome P450	PF00067.17	p450	Cytochrome P450	PF00067.17	p450	Cytochrome P450	PF00067.17	p450	Cytochrome P450	False	False	False	False			1	-1.1446019302034887	-3.728489067572047	-4.821296917980497	-4.070058359272514
GENE1202X	3845	HISTO_FE.Contig19.eannot.1925.final_new	SEC9	V-SNARE, transport protein sec9	ucsf_hc.01_1.G217B.04107	ucsf_hc.01_1.G186AR.00713	ucsf_hc.01_1.H88.06985	ucsf_hc.01_1.H143.08966	HISTO_FE.Contig19.eannot.1925.final_new	HCBG_00551	HCEG_05287	HCDG_03036													False	False	False	False			1	-0.12117923576447609	-1.055444157782572	-1.3446054541809822	-1.2227179067039935
GENE1962X	3011	HISTO_ZL.Contig1131.Fgenesh_Aspergillus.256.final_new		translation initiation factor eIF4G	ucsf_hc.01_1.G217B.08717	ucsf_hc.01_1.G186AR.04415	ucsf_hc.01_1.H88.09979	ucsf_hc.01_1.H143.12801	HISTO_ZL.Contig1131.Fgenesh_Aspergillus.256.final_new	HCBG_08713	HCEG_07635	HCDG_05759	PF02854.14|PF12152.3	MIF4G|eIF_4G1	MIF4G domain|Eukaryotic translation initiation factor 4G1	PF02854.14|PF12152.3	MIF4G|eIF_4G1	MIF4G domain|Eukaryotic translation initiation factor 4G1	PF02854.14|PF12152.3	MIF4G|eIF_4G1	MIF4G domain|Eukaryotic translation initiation factor 4G1	PF02854.14|PF12152.3	MIF4G|eIF_4G1	MIF4G domain|Eukaryotic translation initiation factor 4G1	False	False	False	False			1	-0.08761829242533281	-0.4892755986107131	-0.6048545098633347	-0.6021425113343009
GENE285X	2799	HISTO_ZL.Contig1158.eannot.1367.final_new		KxDL superfsmily domain-containing protein	ucsf_hc.01_1.G217B.09143	ucsf_hc.01_1.G186AR.08864	ucsf_hc.01_1.H88.03874	ucsf_hc.01_1.H143.09844	HISTO_ZL.Contig1158.eannot.1367.final_new	HCBG_03921	HCEG_02891	HCDG_03685	PF10241.4|PF03938.9	KxDL|OmpH	Uncharacterized conserved protein|Outer membrane protein (OmpH-like)	PF10241.4|PF03938.9	KxDL|OmpH	Uncharacterized conserved protein|Outer membrane protein (OmpH-like)	PF10241.4|PF03938.9	KxDL|OmpH	Uncharacterized conserved protein|Outer membrane protein (OmpH-like)	PF10241.4|PF03938.9	KxDL|OmpH	Uncharacterized conserved protein|Outer membrane protein (OmpH-like)	False	False	False	False			1	-0.6882173494212149	-2.510763590780604	-3.896265860298474	-3.8921931308103264
GENE988X	3662	HISTO_DA.Contig93.eannot.1934.final_new		SIR2 family histone deacetylase	ucsf_hc.01_1.G217B.01486	ucsf_hc.01_1.G186AR.01138	ucsf_hc.01_1.H88.07386	ucsf_hc.01_1.H143.02637	HISTO_DA.Contig93.eannot.1934.final_new	HCBG_00857	HCEG_05603	HCDG_06324	PF02146.12	SIR2	Sir2 family	PF02146.12	SIR2	Sir2 family	PF02146.12|PF01258.12|PF05053.8	SIR2|zf-dskA_traR|Menin	Sir2 family|Prokaryotic dksA/traR C4-type zinc finger|Menin	PF02146.12|PF01258.12|PF05053.8	SIR2|zf-dskA_traR|Menin	Sir2 family|Prokaryotic dksA/traR C4-type zinc finger|Menin	False	False	False	False			1	-0.2620434621971999	-1.12490252465127	-1.6795581176291017	-1.5950655529224287
GENE898X	999	HISTO_ZT.Contig1089.eannot.1651.final_new		SBDS domain-containing protein of unknown function	ucsf_hc.01_1.G217B.10320	ucsf_hc.01_1.G186AR.07287	ucsf_hc.01_1.H88.11760	ucsf_hc.01_1.H143.07082	HISTO_ZT.Contig1089.eannot.1651.final_new	HCBG_02771	HCEG_08967	HCDG_02022	PF01172.13|PF01077.17|PF03762.12|PF00931.17	SBDS|NIR_SIR|VOMI|NB-ARC	Shwachman-Bodian-Diamond syndrome (SBDS) protein|Nitrite and sulphite reductase 4Fe-4S domain|Vitelline membrane outer layer protein I (VOMI)|NB-ARC domain	PF01172.13|PF01077.17	SBDS|NIR_SIR	Shwachman-Bodian-Diamond syndrome (SBDS) protein|Nitrite and sulphite reductase 4Fe-4S domain	PF01172.13|PF01077.17|PF00931.17	SBDS|NIR_SIR|NB-ARC	Shwachman-Bodian-Diamond syndrome (SBDS) protein|Nitrite and sulphite reductase 4Fe-4S domain|NB-ARC domain	PF01172.13|PF01077.17|PF00931.17	SBDS|NIR_SIR|NB-ARC	Shwachman-Bodian-Diamond syndrome (SBDS) protein|Nitrite and sulphite reductase 4Fe-4S domain|NB-ARC domain	False	False	False	False			1	-0.3046569827471104	-1.0812255104388342	-1.8472470530228193	-1.8551913773842976
GENE861X	3666	HISTO_DA.Contig93.Fgenesh_histo.247.final_new		vacuolar membrane protein. DUF3661 superfamily domain-containing protein	ucsf_hc.01_1.G217B.01480	ucsf_hc.01_1.G186AR.01133	ucsf_hc.01_1.H88.07381	ucsf_hc.01_1.H143.02633	HISTO_DA.Contig93.Fgenesh_histo.247.final_new	HCBG_00852	HCEG_05599	HCDG_06320	PF12400.3	DUF3661	Vaculolar membrane protein	PF12400.3	DUF3661	Vaculolar membrane protein	PF12400.3	DUF3661	Vaculolar membrane protein	PF12400.3	DUF3661	Vaculolar membrane protein	False	True	False	False			1	-0.3030533773825064	-1.3021315694923175	-1.9568916698674368	-1.6448621914490364
GENE835X	5403	HISTO_DU.Contig190.eannot.1268.final_new		conserved protein of unknown function	ucsf_hc.01_1.G217B.02985	ucsf_hc.01_1.G186AR.08468	ucsf_hc.01_1.H88.03524	ucsf_hc.01_1.H143.09984	HISTO_DU.Contig190.eannot.1268.final_new	HCBG_03632	HCEG_02591	HCDG_03777	PF01437.20	PSI	Plexin repeat	PF01437.20	PSI	Plexin repeat	PF01437.20	PSI	Plexin repeat	PF01437.20	PSI	Plexin repeat	False	False	False	False			1	-0.44397105485265653	-1.294268351361801	-1.9751254783147743	-1.6633119627790163
GENE875X	4003	HISTO_ZY.Contig518.Fgenesh_histo.6.final_new		glycogen debranching enzyme	ucsf_hc.01_1.G217B.11572	ucsf_hc.01_1.G186AR.11365	ucsf_hc.01_1.H88.10959	ucsf_hc.01_1.H143.06231	HISTO_ZY.Contig518.Fgenesh_histo.6.final_new	HCBG_05721	HCEG_08371	HCDG_09043	PF14701.1|PF06202.9|PF14702.1|PF14699.1|PF00128.19	hDGE_amylase|GDE_C|hGDE_central|hGDE_N|Alpha-amylase	glucanotransferase domain of human glycogen debranching enzyme|Amylo-alpha-1,6-glucosidase|central domain of human glycogen debranching enzyme|N-terminal domain from the human glycogen debranching enzyme|Alpha amylase, catalytic domain	PF14701.1|PF06202.9|PF14702.1|PF14699.1|PF00128.19	hDGE_amylase|GDE_C|hGDE_central|hGDE_N|Alpha-amylase	glucanotransferase domain of human glycogen debranching enzyme|Amylo-alpha-1,6-glucosidase|central domain of human glycogen debranching enzyme|N-terminal domain from the human glycogen debranching enzyme|Alpha amylase, catalytic domain	PF14701.1|PF06202.9|PF14702.1|PF14699.1|PF00128.19	hDGE_amylase|GDE_C|hGDE_central|hGDE_N|Alpha-amylase	glucanotransferase domain of human glycogen debranching enzyme|Amylo-alpha-1,6-glucosidase|central domain of human glycogen debranching enzyme|N-terminal domain from the human glycogen debranching enzyme|Alpha amylase, catalytic domain	PF14701.1|PF14702.1|PF06202.9|PF14699.1|PF00128.19	hDGE_amylase|hGDE_central|GDE_C|hGDE_N|Alpha-amylase	glucanotransferase domain of human glycogen debranching enzyme|central domain of human glycogen debranching enzyme|Amylo-alpha-1,6-glucosidase|N-terminal domain from the human glycogen debranching enzyme|Alpha amylase, catalytic domain	False	False	False	False			1	-0.4975733042741024	-1.2036786914061506	-1.8705011165845167	-1.5871166188153902
GENE1779X	5191	HISTO_LG.Contig392.eannot.1790.final_new		ceramide glucosyltransferase	ucsf_hc.01_1.G217B.07929	ucsf_hc.01_1.G186AR.12548	ucsf_hc.01_1.H88.08302	ucsf_hc.01_1.H143.11478	HISTO_LG.Contig392.eannot.1790.final_new	HCBG_06567	HCEG_06318	HCDG_04863	PF13506.1|PF13641.1|PF00535.21	Glyco_transf_21|Glyco_tranf_2_3|Glycos_transf_2	Glycosyl transferase family 21|Glycosyltransferase like family 2|Glycosyl transferase family 2	PF13641.1|PF13506.1|PF00535.21|PF05393.6	Glyco_tranf_2_3|Glyco_transf_21|Glycos_transf_2|Hum_adeno_E3A	Glycosyltransferase like family 2|Glycosyl transferase family 21|Glycosyl transferase family 2|Human adenovirus early E3A glycoprotein	PF13506.1|PF13641.1|PF00535.21	Glyco_transf_21|Glyco_tranf_2_3|Glycos_transf_2	Glycosyl transferase family 21|Glycosyltransferase like family 2|Glycosyl transferase family 2	PF13506.1|PF13641.1|PF00535.21	Glyco_transf_21|Glyco_tranf_2_3|Glycos_transf_2	Glycosyl transferase family 21|Glycosyltransferase like family 2|Glycosyl transferase family 2	False	False	False	False			1	-0.18748565941567197	-0.4772016433883577	-0.7995405326682459	-0.6876220968020363
GENE174X	6740	HISTO_LG.Contig392.Fgenesh_histo.222.final_new		class III chitinase	ucsf_hc.01_1.G217B.07956	ucsf_hc.01_1.G186AR.12520	ucsf_hc.01_1.H88.08275	ucsf_hc.01_1.H143.11448	HISTO_LG.Contig392.Fgenesh_histo.222.final_new	HCBG_06543	HCEG_06293	HCDG_04837	PF00704.23	Glyco_hydro_18	Glycosyl hydrolases family 18	PF01027.15	Bax1-I	Inhibitor of apoptosis-promoting Bax1	PF01027.15	Bax1-I	Inhibitor of apoptosis-promoting Bax1	PF01027.15	Bax1-I	Inhibitor of apoptosis-promoting Bax1	False	False	False	False			1	-0.8778461923470031	-3.3905507933139045	-5.639605361552631	-3.7725959090158514
GENE358X	5681	Novel			ucsf_hc.01_1.G217B.08818	ucsf_hc.01_1.G186AR.02184	ucsf_hc.01_1.H88.10092	ucsf_hc.01_1.H143.12672																	False	True	False	False			1	-0.8155726616684864	-2.3761872483212083	-3.9308564921236715	-2.8019521685333446
GENE170X	3450	HISTO_DA.Contig93.Fgenesh_histo.187.final_new		NADH-ubiquinone oxidoreductase 20 kDa subunit, mitochondrial precursor	ucsf_hc.01_1.G217B.01893	ucsf_hc.01_1.G186AR.01576	ucsf_hc.01_1.H88.07787	ucsf_hc.01_1.H143.03061	HISTO_DA.Contig93.Fgenesh_histo.187.final_new	HCBG_01181	HCEG_05932								PF01058.17	Oxidored_q6	NADH ubiquinone oxidoreductase, 20 Kd subunit				False	False	False	False			1	-0.8848652291017933	-3.121113103396265	-5.618377051938779	-4.172690575842784
GENE751X	4341	HISTO_ZZ.Contig2f-snap.16.final_new	NIT47	ZZ type zinc finger domain-containing protein, nitrositive stress induced transcript	ucsf_hc.01_1.G217B.12290	ucsf_hc.01_1.G186AR.07851	ucsf_hc.01_1.H88.02919	ucsf_hc.01_1.H143.08575	HISTO_ZZ.Contig2f-snap.16.final_new	HCBG_03146	HCEG_02104	HCDG_02712	PF00569.12	ZZ	Zinc finger, ZZ type	PF00569.12	ZZ	Zinc finger, ZZ type	PF00569.12	ZZ	Zinc finger, ZZ type	PF00569.12	ZZ	Zinc finger, ZZ type	False	False	False	False			1	-0.46594203167128834	-1.2672239546966435	-2.336039009354599	-1.8060574390306496
GENE1657X	5600	HISTO_ZU.Contig65.fgenesh_plus.139.final_new		fatty acid desaturase	ucsf_hc.01_1.G217B.11286	ucsf_hc.01_1.G186AR.04151	ucsf_hc.01_1.H88.05560	ucsf_hc.01_1.H143.04865	HISTO_ZU.Contig65.fgenesh_plus.139.final_new	HCBG_08514	HCEG_04185	HCDG_08041	PF00487.19|PF00173.23	FA_desaturase|Cyt-b5	Fatty acid desaturase|Cytochrome b5-like Heme/Steroid binding domain	PF00487.19|PF00173.23	FA_desaturase|Cyt-b5	Fatty acid desaturase|Cytochrome b5-like Heme/Steroid binding domain	PF00487.19|PF00173.23	FA_desaturase|Cyt-b5	Fatty acid desaturase|Cytochrome b5-like Heme/Steroid binding domain				False	False	False	False			1	-0.1806444221034864	-0.5216819555386971	-0.9742078775619087	-0.7566466875486748
GENE632X	1905	HISTO_BP.Contig457-snap.101.final_new		DUF1681 superfamily domain-containing protein	ucsf_hc.01_1.G217B.00899	ucsf_hc.01_1.G186AR.10180	ucsf_hc.01_1.H88.08736	ucsf_hc.01_1.H143.03731	HISTO_BP.Contig457-snap.101.final_new	HCBG_04849	HCEG_06653	HCDG_07160	PF07933.9	DUF1681	Protein of unknown function (DUF1681)	PF07933.9	DUF1681	Protein of unknown function (DUF1681)	PF07933.9	DUF1681	Protein of unknown function (DUF1681)	PF07933.9	DUF1681	Protein of unknown function (DUF1681)	False	False	False	False			1	-0.7111767191488685	-1.4604677995295612	-2.7382623778784745	-1.925522302431811
GENE1716X	3865	HISTO_FE.Contig19.Fgenesh_histo.135.final_new		glutamate carboxypeptidase	ucsf_hc.01_1.G217B.04141	ucsf_hc.01_1.G186AR.00675	ucsf_hc.01_1.H88.06951	ucsf_hc.01_1.H143.08931	HISTO_FE.Contig19.Fgenesh_histo.135.final_new	HCBG_00526	HCEG_05258	HCDG_03008	PF04253.10|PF04389.12|PF02225.17|PF05450.10	TFR_dimer|Peptidase_M28|PA|Nicastrin	Transferrin receptor-like dimerisation domain|Peptidase family M28|PA domain|Nicastrin	PF04253.10|PF04389.12|PF02225.17|PF05450.10	TFR_dimer|Peptidase_M28|PA|Nicastrin	Transferrin receptor-like dimerisation domain|Peptidase family M28|PA domain|Nicastrin	PF04253.10|PF04389.12|PF02225.17|PF05450.10	TFR_dimer|Peptidase_M28|PA|Nicastrin	Transferrin receptor-like dimerisation domain|Peptidase family M28|PA domain|Nicastrin	PF04253.10|PF04389.12|PF02225.17|PF05450.10	TFR_dimer|Peptidase_M28|PA|Nicastrin	Transferrin receptor-like dimerisation domain|Peptidase family M28|PA domain|Nicastrin	False	False	False	False			1	-0.23780290918590374	-0.49446538874426116	-0.8888149056916959	-0.690168564432458
GENE1279X	6417	HISTO_ZL.Contig1131.Fgenesh_histo.244.final_new		cytokinesis protein SepA/Bni1	ucsf_hc.01_1.G217B.08619	ucsf_hc.01_1.G186AR.04320	ucsf_hc.01_1.H88.09885	ucsf_hc.01_1.H143.12277	HISTO_ZL.Contig1131.Fgenesh_histo.244.final_new	HCBG_08638	HCEG_07562	HCDG_05192	PF10461.4	Peptidase_S68	Peptidase S68							PF06371.8|PF06367.11	Drf_GBD|Drf_FH3	Diaphanous GTPase-binding Domain|Diaphanous FH3 Domain	False	False	False	False			1	-0.4002148320881087	-0.8111251053561157	-1.2884171802864166	-0.9855097804229898
GENE76X	2947	HISTO_ZL.Contig1131.eannot.2124.final_new		metallo-beta-lactamase	ucsf_hc.01_1.G217B.08863	ucsf_hc.01_1.G186AR.02222	ucsf_hc.01_1.H88.10135	ucsf_hc.01_1.H143.12629	HISTO_ZL.Contig1131.eannot.2124.final_new	HCBG_07114	HCEG_07755	HCDG_05645	PF00753.22|PF12706.2	Lactamase_B|Lactamase_B_2	Metallo-beta-lactamase superfamily|Beta-lactamase superfamily domain	PF00753.22|PF12706.2	Lactamase_B|Lactamase_B_2	Metallo-beta-lactamase superfamily|Beta-lactamase superfamily domain	PF00753.22|PF12706.2	Lactamase_B|Lactamase_B_2	Metallo-beta-lactamase superfamily|Beta-lactamase superfamily domain				False	False	False	False	HPS		1	-3.45138046511714	-4.295293517150522	-5.6602629676139475	-4.115389928451549
GENE242X	3099	HISTO_ZL.Contig1161a.Fgenesh_Neurospora.38.final_new		conserved protein of unknown function	ucsf_hc.01_1.G217B.09213	ucsf_hc.01_1.G186AR.00606	ucsf_hc.01_1.H88.06885	ucsf_hc.01_1.H143.08863	HISTO_ZL.Contig1161a.Fgenesh_Neurospora.38.final_new	HCBG_00474	HCEG_05204	HCDG_02954	PF13197.1	DUF4013	Protein of unknown function (DUF4013)	PF13197.1	DUF4013	Protein of unknown function (DUF4013)	PF13197.1	DUF4013	Protein of unknown function (DUF4013)	PF13197.1	DUF4013	Protein of unknown function (DUF4013)	False	False	False	False	HPS		1	-2.1361803080192616	-2.806029700926742	-4.105266526043103	-2.831890175629987
GENE301X	1631	HISTO_EA.Contig33.Fgenesh_histo.126.final_new		conserved protein of unknown function	ucsf_hc.01_1.G217B.03406	ucsf_hc.01_1.G186AR.03440	ucsf_hc.01_1.H88.09307	ucsf_hc.01_1.H143.04293	HISTO_EA.Contig33.Fgenesh_histo.126.final_new	HCBG_07700	HCEG_07114	HCDG_07612													False	False	True	True	HPS		1	-1.8044027145161694	-2.6112698134175516	-3.5527223647754185	-2.7702347938725453
GENE1073X	1509	HISTO_ZW.Contig245.eannot.1209.final_new		conserved protein of unknown function	ucsf_hc.01_1.G217B.11488	ucsf_hc.01_1.G186AR.03728	ucsf_hc.01_1.H88.09573	ucsf_hc.01_1.H143.05436	HISTO_ZW.Contig245.eannot.1209.final_new	HCBG_07909	HCEG_07326	HCDG_08735													False	False	False	False			1	-0.6702053164494499	-1.0366198300294034	-1.3723200948349485	-1.1236084349575939
GENE392X	6755	HISTO_DU.Contig190.Fgenesh_histo.49.final_new		DUF3237 superfamily domain-containing protein, 84aa	ucsf_hc.01_1.G217B.02986	ucsf_hc.01_1.G186AR.08469	ucsf_hc.01_1.H88.03525	ucsf_hc.01_1.H143.09985	HISTO_DU.Contig190.Fgenesh_histo.49.final_new	HCBG_03633	HCEG_02592	HCDG_03778				PF11578.3|PF07803.6	DUF3237|GSG-1	Protein of unknown function (DUF3237)|GSG1-like protein	PF11578.3|PF07803.6	DUF3237|GSG-1	Protein of unknown function (DUF3237)|GSG1-like protein	PF11578.3|PF07803.6	DUF3237|GSG-1	Protein of unknown function (DUF3237)|GSG1-like protein	False	False	False	False	HPS		1	-1.5562251723514207	-1.851090644936098	-3.467154422601374	-2.64781436607335
GENE956X	1848	HISTO_BP.Contig457.Fgenesh_histo.217.final_new		alpha-1,2 mannosyltransferase	ucsf_hc.01_1.G217B.01021	ucsf_hc.01_1.G186AR.10312	ucsf_hc.01_1.H88.08862	ucsf_hc.01_1.H143.03851	HISTO_BP.Contig457.Fgenesh_histo.217.final_new	HCBG_04945	HCEG_06749	HCDG_07256	PF01793.11	Glyco_transf_15	Glycolipid 2-alpha-mannosyltransferase	PF01793.11	Glyco_transf_15	Glycolipid 2-alpha-mannosyltransferase	PF01793.11	Glyco_transf_15	Glycolipid 2-alpha-mannosyltransferase	PF01793.11	Glyco_transf_15	Glycolipid 2-alpha-mannosyltransferase	False	False	False	False			1	-0.8144920656351826	-1.0075396467792093	-1.7538754529128715	-1.238349269583821
GENE378X	5129	HISTO_GX.Contig297.Fgenesh_histo.126.final_new		conserved protein of unknown function	ucsf_hc.01_1.G217B.05239	ucsf_hc.01_1.G186AR.04521	ucsf_hc.01_1.H88.09658	ucsf_hc.01_1.H143.12045	HISTO_GX.Contig297.Fgenesh_histo.126.final_new	HCBG_08787	HCEG_07392	HCDG_05029	PF00397.21	WW	WW domain	PF00397.21	WW	WW domain	PF00397.21	WW	WW domain	PF00397.21	WW	WW domain	False	False	False	False	HPS		1	-1.5743297744936933	-2.123184585639258	-3.3284316431415095	-2.6552674237107583
GENE1734X	5359	HISTO_DU.Contig190.Fgenesh_histo.10.final_new	ABP1	actin binding protein AbpA	ucsf_hc.01_1.G217B.03086	ucsf_hc.01_1.G186AR.08564	ucsf_hc.01_1.H88.03614	ucsf_hc.01_1.H143.10092	HISTO_DU.Contig190.Fgenesh_histo.10.final_new	HCBG_03710	HCEG_02670	HCDG_03851	PF14604.1|PF00018.23|PF07653.12|PF00241.15|PF07423.6	SH3_9|SH3_1|SH3_2|Cofilin_ADF|DUF1510	Variant SH3 domain|SH3 domain|Variant SH3 domain|Cofilin/tropomyosin-type actin-binding protein|Protein of unknown function (DUF1510)	PF14604.1|PF00018.23|PF07653.12|PF00241.15	SH3_9|SH3_1|SH3_2|Cofilin_ADF	Variant SH3 domain|SH3 domain|Variant SH3 domain|Cofilin/tropomyosin-type actin-binding protein	PF14604.1|PF00018.23|PF07653.12|PF00241.15	SH3_9|SH3_1|SH3_2|Cofilin_ADF	Variant SH3 domain|SH3 domain|Variant SH3 domain|Cofilin/tropomyosin-type actin-binding protein	PF14604.1|PF00018.23|PF07653.12|PF00241.15	SH3_9|SH3_1|SH3_2|Cofilin_ADF	Variant SH3 domain|SH3 domain|Variant SH3 domain|Cofilin/tropomyosin-type actin-binding protein	False	False	False	False			1	-0.39715257195275466	-0.4803189172231237	-0.7724310148228746	-0.6055570421666401
GENE275X	6486	Novel			ucsf_hc.01_1.G217B.01304	ucsf_hc.01_1.G186AR.10692	ucsf_hc.01_1.H88.09176	ucsf_hc.01_1.H143.04164																		False		False	HPS		1	-2.1769069230608933	-2.125554819956588	-3.804534240565039	-3.111533188695534
GENE1939X	4011	HISTO_ZY.Contig518.eannot.1186.final_new		C2H2 finger domain-containing protein	ucsf_hc.01_1.G217B.11588	ucsf_hc.01_1.G186AR.11381	ucsf_hc.01_1.H88.10974	ucsf_hc.01_1.H143.06248	HISTO_ZY.Contig518.eannot.1186.final_new	HCBG_05731	HCEG_08380	HCDG_09053	PF13920.1	zf-C3HC4_3	Zinc finger, C3HC4 type (RING finger)	PF13920.1	zf-C3HC4_3	Zinc finger, C3HC4 type (RING finger)	PF13920.1	zf-C3HC4_3	Zinc finger, C3HC4 type (RING finger)	PF13920.1	zf-C3HC4_3	Zinc finger, C3HC4 type (RING finger)	False	False	False	False			1	-0.35819303623464105	-0.36022596614011304	-0.6525693612641787	-0.46799744929740905
GENE455X	6016	Novel in HcG217B			ucsf_hc.01_1.G217B.09354	ucsf_hc.01_1.G186AR.00455	ucsf_hc.01_1.H88.06735	ucsf_hc.01_1.H143.08720		HCBG_00363	HCEG_05089	HCDG_02838				PF00071.17|PF07011.6	Ras|DUF1313	Ras family|Protein of unknown function (DUF1313)	PF00071.17	Ras	Ras family	PF00071.17	Ras	Ras family	False	False	False	False			1	-1.3809859085068434	-2.012033659970755	-3.214458991407892	-1.922147899399152
GENE744X	4333	HISTO_ZZ.Contig127a.eannot.1379.final_new	PUB1	nuclear and cytoplasmic polyadenylated RNA-binding protein pub1	ucsf_hc.01_1.G217B.11713	ucsf_hc.01_1.G186AR.07874	ucsf_hc.01_1.H88.02938	ucsf_hc.01_1.H143.08600	HISTO_ZZ.Contig127a.eannot.1379.final_new	HCBG_03163	HCEG_02120	HCDG_02731	PF00076.17|PF14259.1|PF13893.1|PF14605.1|PF09707.5|PF05172.8|PF08206.6	RRM_1|RRM_6|RRM_5|Nup35_RRM_2|Cas_Cas2CT1978|Nup35_RRM|OB_RNB	RNA recognition motif. (a.k.a. RRM, RBD, or RNP domain)|RNA recognition motif (a.k.a. RRM, RBD, or RNP domain)|RNA recognition motif. (a.k.a. RRM, RBD, or RNP domain)|Nup53/35/40-type RNA recognition motif|CRISPR-associated protein (Cas_Cas2CT1978)|Nup53/35/40-type RNA recognition motif|Ribonuclease B OB domain	PF00076.17|PF14259.1|PF13893.1	RRM_1|RRM_6|RRM_5	RNA recognition motif. (a.k.a. RRM, RBD, or RNP domain)|RNA recognition motif (a.k.a. RRM, RBD, or RNP domain)|RNA recognition motif. (a.k.a. RRM, RBD, or RNP domain)	PF00076.17|PF14259.1|PF13893.1|PF14605.1|PF09707.5|PF05172.8|PF08206.6	RRM_1|RRM_6|RRM_5|Nup35_RRM_2|Cas_Cas2CT1978|Nup35_RRM|OB_RNB	RNA recognition motif. (a.k.a. RRM, RBD, or RNP domain)|RNA recognition motif (a.k.a. RRM, RBD, or RNP domain)|RNA recognition motif. (a.k.a. RRM, RBD, or RNP domain)|Nup53/35/40-type RNA recognition motif|CRISPR-associated protein (Cas_Cas2CT1978)|Nup53/35/40-type RNA recognition motif|Ribonuclease B OB domain	PF00076.17|PF14259.1|PF13893.1	RRM_1|RRM_6|RRM_5	RNA recognition motif. (a.k.a. RRM, RBD, or RNP domain)|RNA recognition motif (a.k.a. RRM, RBD, or RNP domain)|RNA recognition motif. (a.k.a. RRM, RBD, or RNP domain)	False	False	False	False			1	-1.2081727049129793	-1.288652997466953	-2.230213608499708	-1.2133883049942917
GENE2128X	3228	HISTO_ZL.Contig1161c.eannot.1502.final_new		eukaryotic translation initiation factor 3 subunit 2	ucsf_hc.01_1.G217B.09483	ucsf_hc.01_1.G186AR.00327	ucsf_hc.01_1.H88.06617	ucsf_hc.01_1.H143.00177	HISTO_ZL.Contig1161c.eannot.1502.final_new	HCBG_00258	HCEG_04984	HCDG_00127	PF00400.27|PF10647.4|PF08662.6|PF11715.3	WD40|Gmad1|eIF2A|Nup160	WD domain, G-beta repeat|Lipoprotein LpqB beta-propeller domain|Eukaryotic translation initiation factor eIF2A|Nucleoporin Nup120/160	PF00400.27|PF10647.4|PF08662.6|PF11715.3	WD40|Gmad1|eIF2A|Nup160	WD domain, G-beta repeat|Lipoprotein LpqB beta-propeller domain|Eukaryotic translation initiation factor eIF2A|Nucleoporin Nup120/160	PF00400.27|PF10647.4|PF08662.6|PF11715.3	WD40|Gmad1|eIF2A|Nup160	WD domain, G-beta repeat|Lipoprotein LpqB beta-propeller domain|Eukaryotic translation initiation factor eIF2A|Nucleoporin Nup120/160	PF00400.27|PF10647.4|PF08662.6|PF11715.3	WD40|Gmad1|eIF2A|Nup160	WD domain, G-beta repeat|Lipoprotein LpqB beta-propeller domain|Eukaryotic translation initiation factor eIF2A|Nucleoporin Nup120/160	False	False	False	False			1	-0.23992239196002174	-0.3799468637034056	-0.6434902379209722	-0.29279482704976534
GENE1025X	4974	HISTO_ZE.Contig149.Fgenesh_Neurospora.65.final_new		conserved protein of unknown function	ucsf_hc.01_1.G217B.08222	ucsf_hc.01_1.G186AR.03881	ucsf_hc.01_1.H88.06333	ucsf_hc.01_1.H143.00489	HISTO_ZE.Contig149.Fgenesh_Neurospora.65.final_new	HCBG_08311	HCEG_04746	HCDG_00367	PF12937.2|PF00646.28|PF07683.9|PF06203.9	F-box-like|F-box|CobW_C|CCT	F-box-like|F-box domain|Cobalamin synthesis protein cobW C-terminal domain|CCT motif	PF12937.2|PF00646.28|PF07683.9|PF06203.9	F-box-like|F-box|CobW_C|CCT	F-box-like|F-box domain|Cobalamin synthesis protein cobW C-terminal domain|CCT motif	PF12937.2|PF00646.28|PF07683.9|PF06203.9	F-box-like|F-box|CobW_C|CCT	F-box-like|F-box domain|Cobalamin synthesis protein cobW C-terminal domain|CCT motif				False	False	False	False			1	-0.5395018377605685	-0.885085130574268	-1.8949812448684171	-1.1583421881542724
GENE1215X	3713	HISTO_FE.Contig19.Fgenesh_Aspergillus.152.final_new		plasma membrane phosphatase	ucsf_hc.01_1.G217B.03825	ucsf_hc.01_1.G186AR.01033	ucsf_hc.01_1.H88.07271	ucsf_hc.01_1.H143.09265	HISTO_FE.Contig19.Fgenesh_Aspergillus.152.final_new	HCBG_00775	HCEG_05514	HCDG_03264	PF03031.13|PF04360.7	NIF|Serglycin	NLI interacting factor-like phosphatase|Serglycin	PF03031.13	NIF	NLI interacting factor-like phosphatase	PF03031.13|PF04360.7	NIF|Serglycin	NLI interacting factor-like phosphatase|Serglycin	PF03031.13|PF04360.7	NIF|Serglycin	NLI interacting factor-like phosphatase|Serglycin	False	False	False	False			1	-0.48755196215517094	-0.6635216338352721	-1.5644686929595903	-0.9922054669901734
GENE1456X	2562	HISTO_HS.Contig68.eannot.2132.final_new		Ras small monomeric GTPase RasB	ucsf_hc.01_1.G217B.06218	ucsf_hc.01_1.G186AR.09885	ucsf_hc.01_1.H88.01576	ucsf_hc.01_1.H143.08011	HISTO_HS.Contig68.eannot.2132.final_new	HCBG_04646	HCEG_01238	HCDG_09382	PF00071.17|PF08477.8|PF00025.16|PF02421.13|PF01926.18|PF04670.7|PF13481.1|PF09439.5	Ras|Miro|Arf|FeoB_N|MMR_HSR1|Gtr1_RagA|AAA_25|SRPRB	Ras family|Miro-like protein|ADP-ribosylation factor family|Ferrous iron transport protein B|50S ribosome-binding GTPase|Gtr1/RagA G protein conserved region|AAA domain|Signal recognition particle receptor beta subunit	PF00071.17|PF08477.8|PF00025.16|PF02421.13|PF01926.18|PF04670.7|PF13481.1|PF09439.5	Ras|Miro|Arf|FeoB_N|MMR_HSR1|Gtr1_RagA|AAA_25|SRPRB	Ras family|Miro-like protein|ADP-ribosylation factor family|Ferrous iron transport protein B|50S ribosome-binding GTPase|Gtr1/RagA G protein conserved region|AAA domain|Signal recognition particle receptor beta subunit	PF00071.17|PF08477.8|PF00025.16|PF02421.13|PF01926.18|PF04670.7|PF13481.1|PF09439.5	Ras|Miro|Arf|FeoB_N|MMR_HSR1|Gtr1_RagA|AAA_25|SRPRB	Ras family|Miro-like protein|ADP-ribosylation factor family|Ferrous iron transport protein B|50S ribosome-binding GTPase|Gtr1/RagA G protein conserved region|AAA domain|Signal recognition particle receptor beta subunit	PF00071.17|PF08477.8|PF00025.16|PF02421.13|PF01926.18|PF04670.7|PF13481.1|PF09439.5	Ras|Miro|Arf|FeoB_N|MMR_HSR1|Gtr1_RagA|AAA_25|SRPRB	Ras family|Miro-like protein|ADP-ribosylation factor family|Ferrous iron transport protein B|50S ribosome-binding GTPase|Gtr1/RagA G protein conserved region|AAA domain|Signal recognition particle receptor beta subunit	False	False	False	False			1	-0.46553459306576617	-0.5459414523603456	-1.2393488864499074	-0.7001539759015993
GENE1318X	581	HISTO_ZU.Contig65.Fgenesh_Aspergillus.161.final_new		conserved protein of unknown function	ucsf_hc.01_1.G217B.11257	ucsf_hc.01_1.G186AR.04124	ucsf_hc.01_1.H88.05590	ucsf_hc.01_1.H143.04836	HISTO_ZU.Contig65.Fgenesh_Aspergillus.161.final_new	HCBG_08492	HCEG_04209	HCDG_08019													False	False	False	False			1	-0.45580336562787105	-0.6909758791133633	-1.3112449381147715	-0.9281041414481175
GENE1356X	6275	HISTO_ZL.Contig1131.Fgenesh_Neurospora.301.final_new		conserved protein of unknown function	ucsf_hc.01_1.G217B.08772	ucsf_hc.01_1.G186AR.04470	ucsf_hc.01_1.H88.10045	ucsf_hc.01_1.H143.12716	HISTO_ZL.Contig1131.Fgenesh_Neurospora.301.final_new	HCBG_08752	HCEG_07679	HCDG_05714	PF13893.1|PF03880.10|PF00076.17	RRM_5|DbpA|RRM_1	RNA recognition motif. (a.k.a. RRM, RBD, or RNP domain)|DbpA RNA binding domain|RNA recognition motif. (a.k.a. RRM, RBD, or RNP domain)	PF03880.10|PF13893.1|PF00076.17	DbpA|RRM_5|RRM_1	DbpA RNA binding domain|RNA recognition motif. (a.k.a. RRM, RBD, or RNP domain)|RNA recognition motif. (a.k.a. RRM, RBD, or RNP domain)							False	False	False	False			1	-0.48980890853171255	-0.6935883697069452	-1.2439947059237593	-0.811172608064753
GENE686X	2703	HISTO_AL.Contig317.eannot.1587.final_new		cyanate lyase, conidia-enriched transcript	ucsf_hc.01_1.G217B.00082	ucsf_hc.01_1.G186AR.02765	ucsf_hc.01_1.H88.04113	ucsf_hc.01_1.H143.09604	HISTO_AL.Contig317.eannot.1587.final_new	HCBG_07473	HCEG_03058	HCDG_03514	PF02560.9|PF01381.17	Cyanate_lyase|HTH_3	Cyanate lyase C-terminal domain|Helix-turn-helix	PF02560.9|PF13443.1	Cyanate_lyase|HTH_26	Cyanate lyase C-terminal domain|Cro/C1-type HTH DNA-binding domain	PF02560.9	Cyanate_lyase	Cyanate lyase C-terminal domain	PF02560.9	Cyanate_lyase	Cyanate lyase C-terminal domain	False	False	False	False			1	-0.9182718247392514	-1.028184227234771	-2.4696652378940316	-2.0089266235168783
GENE1922X	3892	HISTO_ER.Contig17.Fgenesh_histo.29.final_new	BMH1	14-3-3-like protein	ucsf_hc.01_1.G217B.03774	ucsf_hc.01_1.G186AR.00067	ucsf_hc.01_1.H88.02834	ucsf_hc.01_1.H143.08483	HISTO_ER.Contig17.Fgenesh_histo.29.final_new	HCBG_00052	HCEG_02038	HCDG_02628	PF00244.15|PF13424.1|PF05769.6	14-3-3|TPR_12|DUF837	14-3-3 protein|Tetratricopeptide repeat|Protein of unknown function (DUF837)	PF00244.15|PF13424.1|PF05769.6	14-3-3|TPR_12|DUF837	14-3-3 protein|Tetratricopeptide repeat|Protein of unknown function (DUF837)	PF00244.15|PF13424.1|PF05769.6	14-3-3|TPR_12|DUF837	14-3-3 protein|Tetratricopeptide repeat|Protein of unknown function (DUF837)	PF00244.15	14-3-3	14-3-3 protein	False	False	False	False			1	-0.2436221927874871	-0.3256997017259513	-0.7379149630255379	-0.5654238066765389
GENE1640X	59	HISTO_AZ.Contig47.eannot.1600.final_new	PBS2	dual specificity mitogen-activated protein kinase dSOR1, MAP kinase kinase (Pbs2), Wis1	ucsf_hc.01_1.G217B.00499	ucsf_hc.01_1.G186AR.04901	ucsf_hc.01_1.H88.04491	ucsf_hc.01_1.H143.04471	HISTO_AZ.Contig47.eannot.1600.final_new	HCBG_01314	HCEG_03358		PF00069.20|PF07714.12|PF14531.1|PF07387.6|PF05445.6	Pkinase|Pkinase_Tyr|Kinase-like|Seadorna_VP7|Pox_ser-thr_kin	Protein kinase domain|Protein tyrosine kinase|Kinase-like|Seadornavirus VP7|Poxvirus serine/threonine protein kinase	PF00069.20|PF07714.12|PF05445.6	Pkinase|Pkinase_Tyr|Pox_ser-thr_kin	Protein kinase domain|Protein tyrosine kinase|Poxvirus serine/threonine protein kinase	PF00069.20|PF07714.12|PF14531.1|PF07387.6|PF05445.6	Pkinase|Pkinase_Tyr|Kinase-like|Seadorna_VP7|Pox_ser-thr_kin	Protein kinase domain|Protein tyrosine kinase|Kinase-like|Seadornavirus VP7|Poxvirus serine/threonine protein kinase	PF00069.20|PF07714.12|PF14531.1|PF07387.6|PF05445.6	Pkinase|Pkinase_Tyr|Kinase-like|Seadorna_VP7|Pox_ser-thr_kin	Protein kinase domain|Protein tyrosine kinase|Kinase-like|Seadornavirus VP7|Poxvirus serine/threonine protein kinase	False	False	False	False			1	-0.401685559656757	-0.4287435359496108	-0.9111483565016982	-0.7455913355456953
GENE980X	2960	HISTO_ZL.Contig1131.genewise.139.final_new		L-galactose dehydrogenase, no start met	ucsf_hc.01_1.G217B.08837	ucsf_hc.01_1.G186AR.02196	ucsf_hc.01_1.H88.10108	ucsf_hc.01_1.H143.12657	HISTO_ZL.Contig1131.genewise.139.final_new	HCBG_07091	HCEG_07732	HCDG_05667	PF00248.16	Aldo_ket_red	Aldo/keto reductase family	PF00248.16|PF12300.3	Aldo_ket_red|DUF3628	Aldo/keto reductase family|Protein of unknown function (DUF3628)	PF00248.16|PF12300.3	Aldo_ket_red|DUF3628	Aldo/keto reductase family|Protein of unknown function (DUF3628)	PF00248.16	Aldo_ket_red	Aldo/keto reductase family	False	False	False	False			1	-0.7254016815956053	-0.7729461671291806	-1.8678130852203674	-1.3326390286469691
GENE3073X	6565	HISTO_DA.Contig93.eannot.1953.final_new	DBP9	ATP-dependent RNA helicase DBP9	ucsf_hc.01_1.G217B.01754	ucsf_hc.01_1.G186AR.01405	ucsf_hc.01_1.H88.07631	ucsf_hc.01_1.H143.02914	HISTO_DA.Contig93.eannot.1953.final_new	HCBG_01071	HCEG_05818	HCDG_06549	PF00270.24|PF00271.26|PF04851.10|PF04665.7|PF14812.1	DEAD|Helicase_C|ResIII|Pox_A32|PBP1_TM	DEAD/DEAH box helicase|Helicase conserved C-terminal domain|Type III restriction enzyme, res subunit|Poxvirus A32 protein|Transmembrane domain of transglycosylase PBP1 at N-terminal	PF00270.24|PF00271.26|PF04851.10|PF14812.1	DEAD|Helicase_C|ResIII|PBP1_TM	DEAD/DEAH box helicase|Helicase conserved C-terminal domain|Type III restriction enzyme, res subunit|Transmembrane domain of transglycosylase PBP1 at N-terminal				PF00270.24|PF00271.26|PF04851.10|PF11191.3|PF14812.1	DEAD|Helicase_C|ResIII|DUF2782|PBP1_TM	DEAD/DEAH box helicase|Helicase conserved C-terminal domain|Type III restriction enzyme, res subunit|Protein of unknown function (DUF2782)|Transmembrane domain of transglycosylase PBP1 at N-terminal	False	False	False	False			1	-0.04891794729650134	-0.04487958307738049	-0.1336706042343807	-0.09112835308306666
GENE176X	1968	HISTO_BP.Contig457.Fgenesh_histo.177.final_new		proline-specific permease	ucsf_hc.01_1.G217B.00775	ucsf_hc.01_1.G186AR.10041	ucsf_hc.01_1.H88.08605	ucsf_hc.01_1.H143.11804	HISTO_BP.Contig457.Fgenesh_histo.177.final_new	HCBG_04753	HCEG_06549	HCDG_05303	PF00324.16|PF13520.1|PF09972.4	AA_permease|AA_permease_2|DUF2207	Amino acid permease|Amino acid permease|Predicted membrane protein (DUF2207)	PF00324.16|PF13520.1|PF09972.4	AA_permease|AA_permease_2|DUF2207	Amino acid permease|Amino acid permease|Predicted membrane protein (DUF2207)	PF00324.16|PF13520.1|PF09972.4	AA_permease|AA_permease_2|DUF2207	Amino acid permease|Amino acid permease|Predicted membrane protein (DUF2207)				False	False	False	False	HPS		1	-3.813509663933356	-3.613740839517216	-3.7070207504876658	-2.5186098827303085
GENE210X	921	HISTO_ZT.Contig174.Fgenesh_histo.96.final_new		conserved protein of unknown function	ucsf_hc.01_1.G217B.10621	ucsf_hc.01_1.G186AR.02081	ucsf_hc.01_1.H88.00547	ucsf_hc.01_1.H143.00960	HISTO_ZT.Contig174.Fgenesh_histo.96.final_new	HCBG_07005	HCEG_00446	HCDG_00706|HCDG_00707	PF11951.3	Fungal_trans_2	Fungal specific transcription factor domain	PF11951.3	Fungal_trans_2	Fungal specific transcription factor domain	PF11951.3	Fungal_trans_2	Fungal specific transcription factor domain	PF11951.3	Fungal_trans_2	Fungal specific transcription factor domain	False	False	False	False	HPS		1	-3.723910062880957	-3.3455674865225924	-3.5312624859893718	-2.2616206616550576
GENE571X	262	HISTO_LF.Contig359.Fgenesh_histo.23.final_new		conserved protein of unknown function	ucsf_hc.01_1.G217B.07543	ucsf_hc.01_1.G186AR.05390	ucsf_hc.01_1.H88.04974	ucsf_hc.01_1.H143.03271	HISTO_LF.Contig359.Fgenesh_histo.23.final_new	HCBG_01681	HCEG_03725	HCDG_06820													False	False	False	False			1	-2.1012561185263934	-1.9719614810525061	-1.9748253919889547	-1.3007159470474052
GENE335X	1728	HISTO_BP.Contig459.eannot.1519.final_new		DUF1688 domain-containing protein	ucsf_hc.01_1.G217B.01241	ucsf_hc.01_1.G186AR.10577	ucsf_hc.01_1.H88.09126	ucsf_hc.01_1.H143.04109	HISTO_BP.Contig459.eannot.1519.final_new	HCBG_05140	HCEG_06959	HCDG_07465	PF07958.6|PF10343.4	DUF1688|DUF2419	Protein of unknown function (DUF1688)|Protein of unknown function (DUF2419)	PF07958.6|PF13670.1	DUF1688|PepSY_2	Protein of unknown function (DUF1688)|Peptidase propeptide and YPEB domain	PF07958.6	DUF1688	Protein of unknown function (DUF1688)	PF07958.6	DUF1688	Protein of unknown function (DUF1688)	False	False	False	False	HPS		1	-2.8960865487493215	-2.754479528054774	-2.56528347233472	-2.0498839361625056
GENE372X	3168	HISTO_ZL.Contig1161b-snap.57.final_new		C6 transcription factor	ucsf_hc.01_1.G217B.09367	ucsf_hc.01_1.G186AR.00445	ucsf_hc.01_1.H88.06726	ucsf_hc.01_1.H143.00066	HISTO_ZL.Contig1161b-snap.57.final_new	HCBG_00355	HCEG_05080	HCDG_00036	PF11905.3|PF04082.13|PF00172.13|PF14260.1	DUF3425|Fungal_trans|Zn_clus|zf-C4pol	Domain of unknown function (DUF3425)|Fungal specific transcription factor domain|Fungal Zn(2)-Cys(6) binuclear cluster domain|C4-type zinc-finger of DNA polymerase delta	PF11905.3|PF04082.13|PF00172.13	DUF3425|Fungal_trans|Zn_clus	Domain of unknown function (DUF3425)|Fungal specific transcription factor domain|Fungal Zn(2)-Cys(6) binuclear cluster domain	PF11905.3|PF04082.13|PF00172.13	DUF3425|Fungal_trans|Zn_clus	Domain of unknown function (DUF3425)|Fungal specific transcription factor domain|Fungal Zn(2)-Cys(6) binuclear cluster domain	PF04082.13	Fungal_trans	Fungal specific transcription factor domain	False	False	False	False	HPS	Yeast	1	-2.556981908971797	-2.7409840396013725	-2.547803855342803	-1.9121663318374758
GENE1123X	1276	HISTO_ZT.Contig181.Fgenesh_Aspergillus.176.final_new		conserved protein of unknown function	ucsf_hc.01_1.G217B.10726	ucsf_hc.01_1.G186AR.06692	ucsf_hc.01_1.H88.01893	ucsf_hc.01_1.H143.06561	HISTO_ZT.Contig181.Fgenesh_Aspergillus.176.final_new	HCBG_02346	HCEG_01482	HCDG_01623										PF15564.1	Imm13	Immunity protein 13	False	False	False	False		Hyphae	1	-1.0326053144859264	-1.1991904331736678	-1.0549701311352084	-0.7455818991234224
GENE1270X	4127	HISTO_ZZ.Contig127c.eannot.1539.final_new		kynurenine-oxoglutarate transaminase	ucsf_hc.01_1.G217B.12100	ucsf_hc.01_1.G186AR.08258	ucsf_hc.01_1.H88.03324	ucsf_hc.01_1.H143.02127	HISTO_ZZ.Contig127c.eannot.1539.final_new	HCBG_03458	HCEG_02442	HCDG_05952	PF00155.16|PF01053.15|PF01212.16|PF01041.12|PF00266.14	Aminotran_1_2|Cys_Met_Meta_PP|Beta_elim_lyase|DegT_DnrJ_EryC1|Aminotran_5	Aminotransferase class I and II|Cys/Met metabolism PLP-dependent enzyme|Beta-eliminating lyase|DegT/DnrJ/EryC1/StrS aminotransferase family|Aminotransferase class-V	PF00155.16|PF01053.15|PF01212.16|PF01041.12|PF00266.14	Aminotran_1_2|Cys_Met_Meta_PP|Beta_elim_lyase|DegT_DnrJ_EryC1|Aminotran_5	Aminotransferase class I and II|Cys/Met metabolism PLP-dependent enzyme|Beta-eliminating lyase|DegT/DnrJ/EryC1/StrS aminotransferase family|Aminotransferase class-V	PF00155.16|PF01053.15|PF01212.16|PF01041.12|PF00266.14	Aminotran_1_2|Cys_Met_Meta_PP|Beta_elim_lyase|DegT_DnrJ_EryC1|Aminotran_5	Aminotransferase class I and II|Cys/Met metabolism PLP-dependent enzyme|Beta-eliminating lyase|DegT/DnrJ/EryC1/StrS aminotransferase family|Aminotransferase class-V	PF00155.16|PF01053.15|PF01212.16|PF01041.12|PF00266.14	Aminotran_1_2|Cys_Met_Meta_PP|Beta_elim_lyase|DegT_DnrJ_EryC1|Aminotran_5	Aminotransferase class I and II|Cys/Met metabolism PLP-dependent enzyme|Beta-eliminating lyase|DegT/DnrJ/EryC1/StrS aminotransferase family|Aminotransferase class-V	False	False	False	False			1	-0.8776306573878814	-0.9938950524901071	-1.0009875063887081	-0.6276972892112638
GENE185X	806	HISTO_JG.Contig207.genewise.65.final_new|HISTO_JG.Contig207.eannot.1408.final_new			ucsf_hc.01_1.G217B.06725	ucsf_hc.01_1.G186AR.01837	ucsf_hc.01_1.H88.00306	ucsf_hc.01_1.H143.06034	HISTO_JG.Contig207.genewise.65.final_new|HISTO_JG.Contig207.eannot.1408.final_new	HCBG_06815	HCEG_00258	HCDG_08660|HCDG_08659	PF02386.11	TrkH	Cation transport protein	PF02386.11	TrkH	Cation transport protein	PF02386.11	TrkH	Cation transport protein	PF02386.11	TrkH	Cation transport protein	False	False	False	False	HPS		1	-3.352073108761775	-4.188113119987898	-3.4922415009897647	-2.3359461712450145
GENE776X	5336	HISTO_DU.Contig190.Fgenesh_Neurospora.32.final_new	RNA1	ran GTPase activating protein 1	ucsf_hc.01_1.G217B.03124	ucsf_hc.01_1.G186AR.08612	ucsf_hc.01_1.H88.03652	ucsf_hc.01_1.H143.10134	HISTO_DU.Contig190.Fgenesh_Neurospora.32.final_new	HCBG_03741	HCEG_02702	HCDG_03881	PF13516.1|PF12799.2|PF00560.28|PF13504.1	LRR_6|LRR_4|LRR_1|LRR_7	Leucine Rich repeat|Leucine Rich repeats (2 copies)|Leucine Rich Repeat|Leucine rich repeat	PF13516.1|PF12799.2|PF00560.28|PF13504.1	LRR_6|LRR_4|LRR_1|LRR_7	Leucine Rich repeat|Leucine Rich repeats (2 copies)|Leucine Rich Repeat|Leucine rich repeat	PF13516.1|PF12799.2|PF00560.28|PF13504.1|PF14917.1	LRR_6|LRR_4|LRR_1|LRR_7|CCDC74_C	Leucine Rich repeat|Leucine Rich repeats (2 copies)|Leucine Rich Repeat|Leucine rich repeat|Coiled coil protein 74, C terminal	PF13516.1|PF12799.2|PF00560.28|PF13504.1|PF14917.1	LRR_6|LRR_4|LRR_1|LRR_7|CCDC74_C	Leucine Rich repeat|Leucine Rich repeats (2 copies)|Leucine Rich Repeat|Leucine rich repeat|Coiled coil protein 74, C terminal	False	False	False	False			1	-1.4683624447362518	-1.807890391596684	-1.5038568386801319	-0.9215717343390586
GENE1189X	3362	HISTO_ZL.Contig1161d.eannot.1445.final_new		dipeptidyl peptidase III	ucsf_hc.01_1.G217B.09761	ucsf_hc.01_1.G186AR.06536	ucsf_hc.01_1.H88.01731	ucsf_hc.01_1.H143.06393	HISTO_ZL.Contig1161d.eannot.1445.final_new	HCBG_02227	HCEG_01350	HCDG_01497	PF03571.10	Peptidase_M49	Peptidase family M49	PF03571.10	Peptidase_M49	Peptidase family M49	PF03571.10	Peptidase_M49	Peptidase family M49	PF03571.10	Peptidase_M49	Peptidase family M49	False	False	False	False			1	-0.9979330478153132	-1.2086031796297037	-0.911293125303061	-0.6663757988824326
GENE917X	1913	HISTO_BP.Contig457.Fgenesh_histo.126.final_new		Arb1 superfamily domain-containing protein	ucsf_hc.01_1.G217B.00880	ucsf_hc.01_1.G186AR.10160	ucsf_hc.01_1.H88.08715	ucsf_hc.01_1.H143.03706	HISTO_BP.Contig457.Fgenesh_histo.126.final_new	HCBG_04836	HCEG_06635	HCDG_07141	PF09692.5|PF05416.7	Arb1|Peptidase_C37	Argonaute siRNA chaperone (ARC) complex subunit Arb1|Southampton virus-type processing peptidase	PF09692.5|PF05416.7	Arb1|Peptidase_C37	Argonaute siRNA chaperone (ARC) complex subunit Arb1|Southampton virus-type processing peptidase	PF09692.5	Arb1	Argonaute siRNA chaperone (ARC) complex subunit Arb1	PF09692.5	Arb1	Argonaute siRNA chaperone (ARC) complex subunit Arb1	False	False	False	False			1	-1.1919208842626594	-1.5955025383657562	-1.3023999737106666	-0.9325836547823223
GENE327X	4706	HISTO_DF.Contig537.Fgenesh_histo.132.final_new		F-box domain-containing protein	ucsf_hc.01_1.G217B.02135	ucsf_hc.01_1.G186AR.12277	ucsf_hc.01_1.H88.08030	ucsf_hc.01_1.H143.11203	HISTO_DF.Contig537.Fgenesh_histo.132.final_new	HCBG_06363	HCEG_06106	HCDG_04655	PF12937.2|PF00646.28|PF12799.2|PF13855.1	F-box-like|F-box|LRR_4|LRR_8	F-box-like|F-box domain|Leucine Rich repeats (2 copies)|Leucine rich repeat	PF12937.2|PF00646.28|PF12799.2|PF13855.1	F-box-like|F-box|LRR_4|LRR_8	F-box-like|F-box domain|Leucine Rich repeats (2 copies)|Leucine rich repeat	PF12937.2|PF00646.28|PF12799.2|PF13855.1	F-box-like|F-box|LRR_4|LRR_8	F-box-like|F-box domain|Leucine Rich repeats (2 copies)|Leucine rich repeat	PF12937.2|PF00646.28|PF12799.2|PF13855.1	F-box-like|F-box|LRR_4|LRR_8	F-box-like|F-box domain|Leucine Rich repeats (2 copies)|Leucine rich repeat	False	False	False	False			1	-3.10302422330397	-3.0079890215928753	-2.7950124106859056	-1.4227891537982524
GENE255X	2250	HISTO_DM.Contig93.Fgenesh_Aspergillus.15.final_new		conserved protein of unknown function	ucsf_hc.01_1.G217B.02234	ucsf_hc.01_1.G186AR.09179	ucsf_hc.01_1.H88.00863	ucsf_hc.01_1.H143.01307	HISTO_DM.Contig93.Fgenesh_Aspergillus.15.final_new	HCBG_04134	HCEG_00700	HCDG_00976	PF01284.18|PF01679.12|PF13150.1|PF04995.9	MARVEL|Pmp3|DUF3989|CcmD	Membrane-associating domain|Proteolipid membrane potential modulator|Protein of unknown function (DUF3989)|Heme exporter protein D (CcmD)	PF01284.18|PF13150.1|PF01679.12|PF04995.9	MARVEL|DUF3989|Pmp3|CcmD	Membrane-associating domain|Protein of unknown function (DUF3989)|Proteolipid membrane potential modulator|Heme exporter protein D (CcmD)	PF01284.18|PF01679.12|PF13150.1|PF04995.9	MARVEL|Pmp3|DUF3989|CcmD	Membrane-associating domain|Proteolipid membrane potential modulator|Protein of unknown function (DUF3989)|Heme exporter protein D (CcmD)	PF04995.9	CcmD	Heme exporter protein D (CcmD)	False	False	False	False	HPS	Yeast	1	-3.425137096677267	-3.221779543400572	-3.2208456773042533	-1.6753645126712557
GENE1065X	5054	HISTO_ZE.Contig158.eannot.1407.final_new		profilin-A	ucsf_hc.01_1.G217B.08400	ucsf_hc.01_1.G186AR.04056	ucsf_hc.01_1.H88.06117	ucsf_hc.01_1.H143.00693	HISTO_ZE.Contig158.eannot.1407.final_new	HCBG_08443	HCEG_04599	HCDG_00514	PF00235.14	Profilin	Profilin	PF00235.14	Profilin	Profilin	PF00235.14	Profilin	Profilin	PF00235.14	Profilin	Profilin	False	False	False	False			1	-1.2386339365166035	-1.1894121007769254	-1.1625003189461451	-0.6477860860648543
GENE595X	5400	HISTO_DU.Contig190.Fgenesh_histo.60.final_new		protein of unknown function	ucsf_hc.01_1.G217B.02991	ucsf_hc.01_1.G186AR.08477	ucsf_hc.01_1.H88.03531	ucsf_hc.01_1.H143.09994	HISTO_DU.Contig190.Fgenesh_histo.60.final_new	HCBG_03640	HCEG_02597	HCDG_03783													False	False	False	False			1	-1.9992081286160421	-2.071771597965207	-1.884081909884336	-1.148345378129459
GENE12X	5019	HISTO_ZE.Contig158.Fgenesh_Aspergillus.25.final_new		SAM dependent methyltransferase	ucsf_hc.01_1.G217B.08336	ucsf_hc.01_1.G186AR.03993	ucsf_hc.01_1.H88.06198	ucsf_hc.01_1.H143.00612	HISTO_ZE.Contig158.Fgenesh_Aspergillus.25.final_new	HCBG_08391	HCEG_04661	HCDG_00456	PF13649.1|PF12847.2|PF08241.7|PF08242.7|PF13847.1|PF13489.1|PF13659.1|PF05175.9|PF01209.13|PF02390.12|PF13679.1	Methyltransf_25|Methyltransf_18|Methyltransf_11|Methyltransf_12|Methyltransf_31|Methyltransf_23|Methyltransf_26|MTS|Ubie_methyltran|Methyltransf_4|Methyltransf_32	Methyltransferase domain|Methyltransferase domain|Methyltransferase domain|Methyltransferase domain|Methyltransferase domain|Methyltransferase domain|Methyltransferase domain|Methyltransferase small domain|ubiE/COQ5 methyltransferase family|Putative methyltransferase|Methyltransferase domain	PF13649.1|PF12847.2|PF08241.7|PF08242.7|PF13489.1|PF13847.1|PF13659.1|PF05175.9|PF01209.13|PF02390.12	Methyltransf_25|Methyltransf_18|Methyltransf_11|Methyltransf_12|Methyltransf_23|Methyltransf_31|Methyltransf_26|MTS|Ubie_methyltran|Methyltransf_4	Methyltransferase domain|Methyltransferase domain|Methyltransferase domain|Methyltransferase domain|Methyltransferase domain|Methyltransferase domain|Methyltransferase domain|Methyltransferase small domain|ubiE/COQ5 methyltransferase family|Putative methyltransferase	PF13649.1|PF12847.2|PF08241.7|PF08242.7|PF13489.1|PF13847.1|PF13659.1|PF05175.9|PF01209.13|PF02390.12	Methyltransf_25|Methyltransf_18|Methyltransf_11|Methyltransf_12|Methyltransf_23|Methyltransf_31|Methyltransf_26|MTS|Ubie_methyltran|Methyltransf_4	Methyltransferase domain|Methyltransferase domain|Methyltransferase domain|Methyltransferase domain|Methyltransferase domain|Methyltransferase domain|Methyltransferase domain|Methyltransferase small domain|ubiE/COQ5 methyltransferase family|Putative methyltransferase	PF13649.1|PF12847.2|PF08241.7|PF08242.7|PF13489.1|PF13847.1|PF13659.1|PF05175.9|PF01209.13|PF02390.12	Methyltransf_25|Methyltransf_18|Methyltransf_11|Methyltransf_12|Methyltransf_23|Methyltransf_31|Methyltransf_26|MTS|Ubie_methyltran|Methyltransf_4	Methyltransferase domain|Methyltransferase domain|Methyltransferase domain|Methyltransferase domain|Methyltransferase domain|Methyltransferase domain|Methyltransferase domain|Methyltransferase small domain|ubiE/COQ5 methyltransferase family|Putative methyltransferase	False	False	False	False	HPS		1	-6.9757603246100075	-6.705362503218973	-7.241344166174882	-3.851962837629135
GENE124X	4274	HISTO_ZZ.Contig127a.eannot.1339.final_new		adenosylhomocysteinase, UPF0261 domain-containing protein	ucsf_hc.01_1.G217B.11823	ucsf_hc.01_1.G186AR.07977	ucsf_hc.01_1.H88.03053	ucsf_hc.01_1.H143.08711	HISTO_ZZ.Contig127a.eannot.1339.final_new	HCBG_03252	HCEG_02216	HCDG_02828	PF06792.6	UPF0261	Uncharacterised protein family (UPF0261)	PF06792.6	UPF0261	Uncharacterised protein family (UPF0261)	PF06792.6	UPF0261	Uncharacterised protein family (UPF0261)	PF06792.6	UPF0261	Uncharacterised protein family (UPF0261)	False	False	False	False	HPS		1	-4.137406125416231	-4.110392006969229	-4.752318191253565	-2.4258056755067696
GENE1178X	3728	HISTO_FE.Contig19.Fgenesh_histo.213.final_new		leucine rich repeat domain-containing protein	ucsf_hc.01_1.G217B.03856	ucsf_hc.01_1.G186AR.01000	ucsf_hc.01_1.H88.07241	ucsf_hc.01_1.H143.09232	HISTO_FE.Contig19.Fgenesh_histo.213.final_new	HCBG_00751	HCEG_05491	HCDG_03241|HCDG_03240	PF12799.2|PF13855.1|PF00560.28|PF13516.1|PF13504.1	LRR_4|LRR_8|LRR_1|LRR_6|LRR_7	Leucine Rich repeats (2 copies)|Leucine rich repeat|Leucine Rich Repeat|Leucine Rich repeat|Leucine rich repeat	PF12799.2|PF13855.1|PF00560.28|PF13516.1|PF13504.1	LRR_4|LRR_8|LRR_1|LRR_6|LRR_7	Leucine Rich repeats (2 copies)|Leucine rich repeat|Leucine Rich Repeat|Leucine Rich repeat|Leucine rich repeat	PF12799.2|PF13855.1|PF00560.28|PF13516.1|PF13504.1	LRR_4|LRR_8|LRR_1|LRR_6|LRR_7	Leucine Rich repeats (2 copies)|Leucine rich repeat|Leucine Rich Repeat|Leucine Rich repeat|Leucine rich repeat	PF12799.2|PF13855.1|PF00560.28|PF13504.1|PF13516.1	LRR_4|LRR_8|LRR_1|LRR_7|LRR_6	Leucine Rich repeats (2 copies)|Leucine rich repeat|Leucine Rich Repeat|Leucine rich repeat|Leucine Rich repeat	False	False	False	False			1	-1.0177950611796427	-1.060098120207266	-1.1528605310743738	-0.5889351145925708
GENE444X	618	HISTO_ZU.Contig65-snap.164.final_new		sulfate transporter	ucsf_hc.01_1.G217B.11344	ucsf_hc.01_1.G186AR.04207	ucsf_hc.01_1.H88.05767	ucsf_hc.01_1.H143.09362	HISTO_ZU.Contig65-snap.164.final_new	HCBG_08559	HCEG_04359	HCDG_09526	PF03594.8|PF00916.15	BenE|Sulfate_transp	Benzoate membrane transport protein|Sulfate transporter family	PF03594.8|PF00916.15|PF12805.2	BenE|Sulfate_transp|FUSC-like	Benzoate membrane transport protein|Sulfate transporter family|FUSC-like inner membrane protein yccS	PF00916.15|PF03594.8|PF12805.2	Sulfate_transp|BenE|FUSC-like	Sulfate transporter family|Benzoate membrane transport protein|FUSC-like inner membrane protein yccS				False	False	False	False			1	-2.4473603912910367	-2.3616565485914602	-2.6718835807526786	-1.2187350736866782
GENE1885X	454	HISTO_JF.Contig157.eannot.1113.final_new		ATP-binding cassette sub-family F member 2	ucsf_hc.01_1.G217B.06305	ucsf_hc.01_1.G186AR.05792	ucsf_hc.01_1.H88.05337	ucsf_hc.01_1.H143.03672	HISTO_JF.Contig157.eannot.1113.final_new	HCBG_01976	HCEG_04024	HCDG_07119	PF00005.22|PF13304.1|PF12848.2|PF02463.14|PF13555.1|PF03193.11|PF13476.1|PF13207.1|PF13238.1|PF13401.1|PF13175.1|PF13191.1|PF01926.18|PF05729.7|PF00910.17|PF03205.9|PF08477.8|PF00004.24|PF13671.1|PF00931.17|PF01637.13|PF12846.2|PF13521.1|PF07728.9|PF13481.1|PF13558.1|PF13173.1|PF00350.18|PF13604.1|PF10662.4|PF05673.8|PF03308.11|PF05272.6|PF00006.20|PF10236.4|PF11398.3|PF09818.4|PF13479.1|PF03266.…	ABC_tran|AAA_21|ABC_tran_2|SMC_N|AAA_29|DUF258|AAA_23|AAA_17|AAA_18|AAA_22|AAA_15|AAA_16|MMR_HSR1|NACHT|RNA_helicase|MobB|Miro|AAA|AAA_33|NB-ARC|Arch_ATPase|AAA_10|AAA_28|AAA_5|AAA_25|SbcCD_C|AAA_14|Dynamin_N|AAA_30|PduV-EutP|DUF815|ArgK|VirE|ATP-synt_ab|DAP3|DUF2813|ABC_ATPase|AAA_24|NTPase_1|DUF87|DUF3584	ABC transporter|AAA domain|ABC transporter|RecF/RecN/SMC N terminal domain|P-loop containing region of AAA domain|Protein of unknown function, DUF258|AAA domain|AAA domain|AAA domain|AAA domain|AAA ATPase domain|AAA ATPase domain|50S ribosome-binding GTPase|NACHT domain|RNA helicase|Molybdopterin guanine dinucleotide synthesis protein B|Miro-like protein|ATPase family associated with various cell…	PF00005.22|PF13304.1|PF12848.2|PF02463.14|PF13555.1|PF03193.11|PF13476.1|PF13207.1|PF13238.1|PF13401.1|PF13175.1|PF13191.1|PF01926.18|PF05729.7|PF00910.17|PF03205.9|PF08477.8|PF00004.24|PF13671.1|PF00931.17|PF01637.13|PF12846.2|PF13521.1|PF07728.9|PF13481.1|PF13558.1|PF13173.1|PF00350.18|PF13604.1|PF10662.4|PF05673.8|PF03308.11|PF05272.6|PF00006.20|PF10236.4|PF11398.3|PF09818.4|PF13479.1|PF03266.…	ABC_tran|AAA_21|ABC_tran_2|SMC_N|AAA_29|DUF258|AAA_23|AAA_17|AAA_18|AAA_22|AAA_15|AAA_16|MMR_HSR1|NACHT|RNA_helicase|MobB|Miro|AAA|AAA_33|NB-ARC|Arch_ATPase|AAA_10|AAA_28|AAA_5|AAA_25|SbcCD_C|AAA_14|Dynamin_N|AAA_30|PduV-EutP|DUF815|ArgK|VirE|ATP-synt_ab|DAP3|DUF2813|ABC_ATPase|AAA_24|NTPase_1|DUF87|DUF3584	ABC transporter|AAA domain|ABC transporter|RecF/RecN/SMC N terminal domain|P-loop containing region of AAA domain|Protein of unknown function, DUF258|AAA domain|AAA domain|AAA domain|AAA domain|AAA ATPase domain|AAA ATPase domain|50S ribosome-binding GTPase|NACHT domain|RNA helicase|Molybdopterin guanine dinucleotide synthesis protein B|Miro-like protein|ATPase family associated with various cell…	PF00005.22|PF13304.1|PF12848.2|PF02463.14|PF13555.1|PF03193.11|PF13476.1|PF13207.1|PF13238.1|PF13401.1|PF13175.1|PF13191.1|PF01926.18|PF05729.7|PF00910.17|PF03205.9|PF08477.8|PF00004.24|PF13671.1|PF00931.17|PF01637.13|PF12846.2|PF13521.1|PF07728.9|PF13481.1|PF13558.1|PF13173.1|PF00350.18|PF13604.1|PF10662.4|PF05673.8|PF03308.11|PF05272.6|PF00006.20|PF10236.4|PF11398.3|PF09818.4|PF13479.1|PF03266.…	ABC_tran|AAA_21|ABC_tran_2|SMC_N|AAA_29|DUF258|AAA_23|AAA_17|AAA_18|AAA_22|AAA_15|AAA_16|MMR_HSR1|NACHT|RNA_helicase|MobB|Miro|AAA|AAA_33|NB-ARC|Arch_ATPase|AAA_10|AAA_28|AAA_5|AAA_25|SbcCD_C|AAA_14|Dynamin_N|AAA_30|PduV-EutP|DUF815|ArgK|VirE|ATP-synt_ab|DAP3|DUF2813|ABC_ATPase|AAA_24|NTPase_1|DUF87|DUF3584	ABC transporter|AAA domain|ABC transporter|RecF/RecN/SMC N terminal domain|P-loop containing region of AAA domain|Protein of unknown function, DUF258|AAA domain|AAA domain|AAA domain|AAA domain|AAA ATPase domain|AAA ATPase domain|50S ribosome-binding GTPase|NACHT domain|RNA helicase|Molybdopterin guanine dinucleotide synthesis protein B|Miro-like protein|ATPase family associated with various cell…	PF00005.22|PF13304.1|PF12848.2|PF02463.14|PF13555.1|PF03193.11|PF13476.1|PF13207.1|PF13238.1|PF13401.1|PF13175.1|PF13191.1|PF01926.18|PF05729.7|PF00910.17|PF03205.9|PF08477.8|PF00004.24|PF13671.1|PF00931.17|PF01637.13|PF12846.2|PF13521.1|PF07728.9|PF13481.1|PF00350.18|PF13558.1|PF13173.1|PF13604.1|PF10662.4|PF05673.8|PF03308.11|PF05272.6|PF00006.20|PF10236.4|PF09818.4|PF11398.3|PF13479.1|PF03266.…	ABC_tran|AAA_21|ABC_tran_2|SMC_N|AAA_29|DUF258|AAA_23|AAA_17|AAA_18|AAA_22|AAA_15|AAA_16|MMR_HSR1|NACHT|RNA_helicase|MobB|Miro|AAA|AAA_33|NB-ARC|Arch_ATPase|AAA_10|AAA_28|AAA_5|AAA_25|Dynamin_N|SbcCD_C|AAA_14|AAA_30|PduV-EutP|DUF815|ArgK|VirE|ATP-synt_ab|DAP3|ABC_ATPase|DUF2813|AAA_24|NTPase_1|DUF87|DUF3584	ABC transporter|AAA domain|ABC transporter|RecF/RecN/SMC N terminal domain|P-loop containing region of AAA domain|Protein of unknown function, DUF258|AAA domain|AAA domain|AAA domain|AAA domain|AAA ATPase domain|AAA ATPase domain|50S ribosome-binding GTPase|NACHT domain|RNA helicase|Molybdopterin guanine dinucleotide synthesis protein B|Miro-like protein|ATPase family associated with various cell…	False	False	False	False			1	-0.5338471076502214	-0.5038970016968034	-0.6137359902145976	-0.28338656773349236
GENE60X	3657	HISTO_DA.Contig93.Fgenesh_histo.280.final_new	TYR4	tyrosinase (formerly TYRx)	ucsf_hc.01_1.G217B.01495	ucsf_hc.01_1.G186AR.01147	ucsf_hc.01_1.H88.07395	ucsf_hc.01_1.H143.02647	HISTO_DA.Contig93.Fgenesh_histo.280.final_new	HCBG_00863	HCEG_05610	HCDG_06330	PF00264.15	Tyrosinase	Common central domain of tyrosinase	PF00264.15	Tyrosinase	Common central domain of tyrosinase	PF00264.15	Tyrosinase	Common central domain of tyrosinase	PF00264.15	Tyrosinase	Common central domain of tyrosinase	False	False	False	False	HPS		1	-4.6509450520011715	-5.7308117555581335	-5.340267671797957	-3.1540327406600803
GENE661X	3549	HISTO_DA.Contig93.Fgenesh_histo.1.final_new		kinesin family protein	ucsf_hc.01_1.G217B.01698	ucsf_hc.01_1.G186AR.01361	ucsf_hc.01_1.H88.07587	ucsf_hc.01_1.H143.02866	HISTO_DA.Contig93.Fgenesh_histo.1.final_new	HCBG_01035	HCEG_05778	HCDG_06507	PF00067.17	p450	Cytochrome P450	PF00067.17	p450	Cytochrome P450	PF00067.17	p450	Cytochrome P450	PF00067.17	p450	Cytochrome P450	False	False	False	False			1	-1.611588189506962	-2.052754296878185	-1.8922038185282384	-1.0332799324799207
GENE1376X	808	HISTO_JG.Contig207.eannot.1343.final_new		phosphoglycerate mutase	ucsf_hc.01_1.G217B.06720	ucsf_hc.01_1.G186AR.01840	ucsf_hc.01_1.H88.00309	ucsf_hc.01_1.H143.06036	HISTO_JG.Contig207.eannot.1343.final_new	HCBG_06819	HCEG_00261	HCDG_08663	PF00300.17|PF00328.17	His_Phos_1|His_Phos_2	Histidine phosphatase superfamily (branch 1)|Histidine phosphatase superfamily (branch 2)	PF00300.17|PF00328.17	His_Phos_1|His_Phos_2	Histidine phosphatase superfamily (branch 1)|Histidine phosphatase superfamily (branch 2)	PF00300.17|PF00328.17	His_Phos_1|His_Phos_2	Histidine phosphatase superfamily (branch 1)|Histidine phosphatase superfamily (branch 2)	PF00300.17|PF00328.17	His_Phos_1|His_Phos_2	Histidine phosphatase superfamily (branch 1)|Histidine phosphatase superfamily (branch 2)	False	False	False	False			1	-0.8162004965773026	-0.9294860566110332	-0.9700312987043824	-0.47566860654567855
GENE142X	3247	HISTO_ZL.Contig1161c.Fgenesh_histo.36.final_new		conserved protein of unknown function	ucsf_hc.01_1.G217B.09521	ucsf_hc.01_1.G186AR.00283	ucsf_hc.01_1.H88.06584	ucsf_hc.01_1.H143.00218	HISTO_ZL.Contig1161c.Fgenesh_histo.36.final_new	HCBG_00226	HCEG_04952	HCDG_00157													False	False	False	False	HPS		1	-4.910715263680865	-3.7732079025951863	-4.391733122865908	-1.8910961778795623
GENE649X	3559	HISTO_DA.Contig93.Fgenesh_histo.176.final_new		calcium/calmodulin-dependent protein kinase	ucsf_hc.01_1.G217B.01681	ucsf_hc.01_1.G186AR.01343	ucsf_hc.01_1.H88.07571	ucsf_hc.01_1.H143.02851	HISTO_DA.Contig93.Fgenesh_histo.176.final_new	HCBG_01020	HCEG_05764	HCDG_06493	PF00069.20|PF07714.12|PF13576.1|PF11593.3|PF10707.4|PF14531.1	Pkinase|Pkinase_Tyr|Pentapeptide_3|Med3|YrbL-PhoP_reg|Kinase-like	Protein kinase domain|Protein tyrosine kinase|Pentapeptide repeats (9 copies)|Mediator complex subunit 3 fungal|PhoP regulatory network protein YrbL|Kinase-like	PF00069.20|PF07714.12|PF13576.1|PF00498.21|PF10707.4|PF11593.3	Pkinase|Pkinase_Tyr|Pentapeptide_3|FHA|YrbL-PhoP_reg|Med3	Protein kinase domain|Protein tyrosine kinase|Pentapeptide repeats (9 copies)|FHA domain|PhoP regulatory network protein YrbL|Mediator complex subunit 3 fungal	PF00069.20|PF07714.12|PF13576.1|PF13599.1|PF14531.1|PF00498.21|PF10707.4	Pkinase|Pkinase_Tyr|Pentapeptide_3|Pentapeptide_4|Kinase-like|FHA|YrbL-PhoP_reg	Protein kinase domain|Protein tyrosine kinase|Pentapeptide repeats (9 copies)|Pentapeptide repeats (9 copies)|Kinase-like|FHA domain|PhoP regulatory network protein YrbL	PF00069.20|PF13576.1|PF07714.12|PF13599.1|PF14531.1|PF10707.4	Pkinase|Pentapeptide_3|Pkinase_Tyr|Pentapeptide_4|Kinase-like|YrbL-PhoP_reg	Protein kinase domain|Pentapeptide repeats (9 copies)|Protein tyrosine kinase|Pentapeptide repeats (9 copies)|Kinase-like|PhoP regulatory network protein YrbL	False	False	False	False			1	-2.161153945382224	-1.6959271776809977	-1.9970742795774767	-0.845169456056786
GENE772X	2197	HISTO_DM.Contig936.Fgenesh_Aspergillus.25.final_new		short-chain dehydrogenase	ucsf_hc.01_1.G217B.02818	ucsf_hc.01_1.G186AR.09045	ucsf_hc.01_1.H88.00742	ucsf_hc.01_1.H143.01167	HISTO_DM.Contig936.Fgenesh_Aspergillus.25.final_new	HCBG_04038	HCEG_00614	HCDG_00882	PF00106.20|PF13561.1|PF08659.5|PF02737.13|PF01370.16|PF02254.13|PF02719.10|PF03807.12|PF03435.13|PF13460.1|PF00056.18|PF01210.18|PF03721.9|PF01073.14|PF01113.15|PF03446.10|PF07993.7|PF02558.11	adh_short|adh_short_C2|KR|3HCDH_N|Epimerase|TrkA_N|Polysacc_synt_2|F420_oxidored|Saccharop_dh|NAD_binding_10|Ldh_1_N|NAD_Gly3P_dh_N|UDPG_MGDP_dh_N|3Beta_HSD|DapB_N|NAD_binding_2|NAD_binding_4|ApbA	short chain dehydrogenase|Enoyl-(Acyl carrier protein) reductase|KR domain|3-hydroxyacyl-CoA dehydrogenase, NAD binding domain|NAD dependent epimerase/dehydratase family|TrkA-N domain|Polysaccharide biosynthesis protein|NADP oxidoreductase coenzyme F420-dependent|Saccharopine dehydrogenase|NADH(P)-binding|lactate/malate dehydrogenase, NAD binding domain|NAD-dependent glycerol-3-phosphate dehydrog…	PF00106.20|PF13561.1|PF08659.5|PF01370.16|PF02737.13|PF02719.10|PF03435.13|PF02254.13|PF03807.12|PF13460.1|PF01210.18|PF01073.14|PF00056.18|PF03721.9|PF07993.7|PF03446.10|PF01113.15|PF13649.1|PF02826.14|PF02558.11	adh_short|adh_short_C2|KR|Epimerase|3HCDH_N|Polysacc_synt_2|Saccharop_dh|TrkA_N|F420_oxidored|NAD_binding_10|NAD_Gly3P_dh_N|3Beta_HSD|Ldh_1_N|UDPG_MGDP_dh_N|NAD_binding_4|NAD_binding_2|DapB_N|Methyltransf_25|2-Hacid_dh_C|ApbA	short chain dehydrogenase|Enoyl-(Acyl carrier protein) reductase|KR domain|NAD dependent epimerase/dehydratase family|3-hydroxyacyl-CoA dehydrogenase, NAD binding domain|Polysaccharide biosynthesis protein|Saccharopine dehydrogenase|TrkA-N domain|NADP oxidoreductase coenzyme F420-dependent|NADH(P)-binding|NAD-dependent glycerol-3-phosphate dehydrogenase N-terminus|3-beta hydroxysteroid dehydrogen…	PF00106.20|PF13561.1|PF08659.5|PF01370.16|PF02737.13|PF02719.10|PF03435.13|PF02254.13|PF03807.12|PF13460.1|PF01073.14|PF01210.18|PF00056.18|PF03721.9|PF03446.10|PF07993.7|PF01113.15|PF02826.14|PF13649.1|PF02558.11	adh_short|adh_short_C2|KR|Epimerase|3HCDH_N|Polysacc_synt_2|Saccharop_dh|TrkA_N|F420_oxidored|NAD_binding_10|3Beta_HSD|NAD_Gly3P_dh_N|Ldh_1_N|UDPG_MGDP_dh_N|NAD_binding_2|NAD_binding_4|DapB_N|2-Hacid_dh_C|Methyltransf_25|ApbA	short chain dehydrogenase|Enoyl-(Acyl carrier protein) reductase|KR domain|NAD dependent epimerase/dehydratase family|3-hydroxyacyl-CoA dehydrogenase, NAD binding domain|Polysaccharide biosynthesis protein|Saccharopine dehydrogenase|TrkA-N domain|NADP oxidoreductase coenzyme F420-dependent|NADH(P)-binding|3-beta hydroxysteroid dehydrogenase/isomerase family|NAD-dependent glycerol-3-phosphate dehy…	PF00106.20|PF13561.1|PF08659.5|PF02719.10|PF02737.13|PF01370.16|PF03435.13|PF02254.13|PF03807.12|PF13460.1|PF02826.14|PF01210.18|PF00056.18|PF03721.9|PF01073.14|PF03446.10|PF07993.7|PF01113.15|PF02558.11	adh_short|adh_short_C2|KR|Polysacc_synt_2|3HCDH_N|Epimerase|Saccharop_dh|TrkA_N|F420_oxidored|NAD_binding_10|2-Hacid_dh_C|NAD_Gly3P_dh_N|Ldh_1_N|UDPG_MGDP_dh_N|3Beta_HSD|NAD_binding_2|NAD_binding_4|DapB_N|ApbA	short chain dehydrogenase|Enoyl-(Acyl carrier protein) reductase|KR domain|Polysaccharide biosynthesis protein|3-hydroxyacyl-CoA dehydrogenase, NAD binding domain|NAD dependent epimerase/dehydratase family|Saccharopine dehydrogenase|TrkA-N domain|NADP oxidoreductase coenzyme F420-dependent|NADH(P)-binding|D-isomer specific 2-hydroxyacid dehydrogenase, NAD binding domain|NAD-dependent glycerol-3-p…	False	False	False	False			1	-1.7747503430636073	-1.5273986041529524	-1.6309013217739796	-0.7778238734677212
GENE215X	5018	HISTO_ZE.Contig158.eannot.1426.final_new		MFS multidrug transporter	ucsf_hc.01_1.G217B.08335	ucsf_hc.01_1.G186AR.03991	ucsf_hc.01_1.H88.06199	ucsf_hc.01_1.H143.00610	HISTO_ZE.Contig158.eannot.1426.final_new	HCBG_08390	HCEG_04662	HCDG_00455	PF07690.11|PF00083.19	MFS_1|Sugar_tr	Major Facilitator Superfamily|Sugar (and other) transporter	PF07690.11|PF00083.19	MFS_1|Sugar_tr	Major Facilitator Superfamily|Sugar (and other) transporter	PF07690.11|PF00083.19	MFS_1|Sugar_tr	Major Facilitator Superfamily|Sugar (and other) transporter	PF07690.11|PF00083.19	MFS_1|Sugar_tr	Major Facilitator Superfamily|Sugar (and other) transporter	False	False	False	False			1	-4.307928181435017	-3.3300668278093606	-3.6627931229620954	-1.3632066341921263
GENE1024X	2075	HISTO_DM.Contig933.Fgenesh_Neurospora.20.final_new		protein of unknown function	ucsf_hc.01_1.G217B.02563	ucsf_hc.01_1.G186AR.07501	ucsf_hc.01_1.H88.11952	ucsf_hc.01_1.H143.06872	HISTO_DM.Contig933.Fgenesh_Neurospora.20.final_new	HCBG_02934	HCEG_09130	HCDG_01860	PF11416.3	Sed5p	Integral membrane protein Sed5p	PF07174.6	FAP	Fibronectin-attachment protein (FAP)	PF07174.6	FAP	Fibronectin-attachment protein (FAP)				False	False	False	False			1	-1.4546228653509294	-1.2198962280661916	-1.2783942623501816	-0.525220365467874
GENE465X	6734	HISTO_BP.Contig459.Fgenesh_histo.86.final_new		von Willebrand domain-containing protein	ucsf_hc.01_1.G217B.01271	ucsf_hc.01_1.G186AR.10664	ucsf_hc.01_1.H88.09148	ucsf_hc.01_1.H143.04133	HISTO_BP.Contig459.Fgenesh_histo.86.final_new	HCBG_05203	HCEG_06977	HCDG_07481	PF13768.1|PF08487.5|PF13519.1|PF13757.1|PF00092.23|PF11775.3	VWA_3|VIT|VWA_2|VIT_2|VWA|CobT_C	von Willebrand factor type A domain|Vault protein inter-alpha-trypsin domain|von Willebrand factor type A domain|Vault protein inter-alpha-trypsin domain|von Willebrand factor type A domain|Cobalamin biosynthesis protein CobT VWA domain	PF13768.1|PF08487.5|PF13519.1|PF13757.1|PF00092.23|PF11775.3	VWA_3|VIT|VWA_2|VIT_2|VWA|CobT_C	von Willebrand factor type A domain|Vault protein inter-alpha-trypsin domain|von Willebrand factor type A domain|Vault protein inter-alpha-trypsin domain|von Willebrand factor type A domain|Cobalamin biosynthesis protein CobT VWA domain	PF13768.1|PF08487.5|PF13519.1|PF13757.1|PF00092.23|PF11775.3|PF05762.9	VWA_3|VIT|VWA_2|VIT_2|VWA|CobT_C|VWA_CoxE	von Willebrand factor type A domain|Vault protein inter-alpha-trypsin domain|von Willebrand factor type A domain|Vault protein inter-alpha-trypsin domain|von Willebrand factor type A domain|Cobalamin biosynthesis protein CobT VWA domain|VWA domain containing CoxE-like protein				False	False	False	False			1	-2.5903035082871204	-2.0644358268692025	-2.7424441549386724	-1.056053372998556
GENE106X	2644	HISTO_AL.Contig317.Fgenesh_histo.153.final_new		MARVEL domain-containing protein	ucsf_hc.01_1.G217B.00218	ucsf_hc.01_1.G186AR.02894	ucsf_hc.01_1.H88.04244	ucsf_hc.01_1.H143.09472	HISTO_AL.Contig317.Fgenesh_histo.153.final_new	HCBG_07570	HCEG_03157	HCDG_03415	PF06570.6|PF00335.15|PF01284.18|PF14654.1|PF12259.3|PF10754.4	DUF1129|Tetraspannin|MARVEL|Epiglycanin_C|DUF3609|DUF2569	Protein of unknown function (DUF1129)|Tetraspanin family|Membrane-associating domain|Mucin, catalytic, TM and cytoplasmic tail region|Protein of unknown function (DUF3609)|Protein of unknown function (DUF2569)	PF01284.18|PF06570.6|PF00335.15|PF14654.1|PF12259.3|PF02656.10|PF11188.3|PF13908.1	MARVEL|DUF1129|Tetraspannin|Epiglycanin_C|DUF3609|DUF202|DUF2975|Shisa	Membrane-associating domain|Protein of unknown function (DUF1129)|Tetraspanin family|Mucin, catalytic, TM and cytoplasmic tail region|Protein of unknown function (DUF3609)|Domain of unknown function (DUF202)|Protein of unknown function (DUF2975)|Wnt and FGF inhibitory regulator	PF01284.18|PF06570.6|PF00335.15|PF14654.1|PF12259.3|PF10754.4	MARVEL|DUF1129|Tetraspannin|Epiglycanin_C|DUF3609|DUF2569	Membrane-associating domain|Protein of unknown function (DUF1129)|Tetraspanin family|Mucin, catalytic, TM and cytoplasmic tail region|Protein of unknown function (DUF3609)|Protein of unknown function (DUF2569)	PF01284.18|PF06570.6|PF00335.15|PF14654.1|PF12259.3|PF10754.4	MARVEL|DUF1129|Tetraspannin|Epiglycanin_C|DUF3609|DUF2569	Membrane-associating domain|Protein of unknown function (DUF1129)|Tetraspanin family|Mucin, catalytic, TM and cytoplasmic tail region|Protein of unknown function (DUF3609)|Protein of unknown function (DUF2569)	False	False	False	False	HPS		1	-4.791644454049798	-4.21327151947175	-5.09700522744175	-2.1239180565898295
GENE1466X	978	HISTO_ZT.Contig174.eannot.1446.final_new		similar to chromosome segregation protein Cse1	ucsf_hc.01_1.G217B.10507	ucsf_hc.01_1.G186AR.07335	ucsf_hc.01_1.H88.11796	ucsf_hc.01_1.H143.07038	HISTO_ZT.Contig174.eannot.1446.final_new	HCBG_02801	HCEG_08998	HCDG_01993	PF03378.10|PF08506.5|PF03810.14|PF08389.7	CAS_CSE1|Cse1|IBN_N|Xpo1	CAS/CSE protein, C-terminus|Cse1|Importin-beta N-terminal domain|Exportin 1-like protein	PF03378.10|PF08506.5|PF03810.14|PF08389.7	CAS_CSE1|Cse1|IBN_N|Xpo1	CAS/CSE protein, C-terminus|Cse1|Importin-beta N-terminal domain|Exportin 1-like protein	PF03378.10|PF08506.5|PF03810.14|PF08389.7	CAS_CSE1|Cse1|IBN_N|Xpo1	CAS/CSE protein, C-terminus|Cse1|Importin-beta N-terminal domain|Exportin 1-like protein	PF08506.5|PF03378.10|PF03810.14	Cse1|CAS_CSE1|IBN_N	Cse1|CAS/CSE protein, C-terminus|Importin-beta N-terminal domain	False	False	False	False			1	-0.8402100161227657	-0.7319213532613245	-0.9513349087863894	-0.38974939035167244
GENE614X	3278	HISTO_ZL.Contig1161c-snap.86.final_new		conserved protein of unknown function	ucsf_hc.01_1.G217B.09583	ucsf_hc.01_1.G186AR.00214	ucsf_hc.01_1.H88.06511	ucsf_hc.01_1.H143.00297	HISTO_ZL.Contig1161c-snap.86.final_new	HCBG_00164	HCEG_04891	HCDG_00218													False	False	False	False			1	-2.1996818959886064	-1.819319037320593	-2.1691608849625506	-0.7936056236574673
GENE1822X	540	HISTO_ZU.Contig65.eannot.1939.final_new	HRT1	ubiquitin ligase subunit HrtA, RING-box protein HRT1	ucsf_hc.01_1.G217B.11181	ucsf_hc.01_1.G186AR.06053	ucsf_hc.01_1.H88.05688	ucsf_hc.01_1.H143.11944	HISTO_ZU.Contig65.eannot.1939.final_new	HCBG_02147	HCEG_04300	HCDG_05405	PF12678.2|PF12861.2|PF13639.1|PF00097.20|PF13920.1|PF13923.1|PF11793.3|PF13832.1|PF13445.1|PF14634.1|PF13771.1	zf-rbx1|zf-Apc11|zf-RING_2|zf-C3HC4|zf-C3HC4_3|zf-C3HC4_2|FANCL_C|zf-HC5HC2H_2|zf-RING_UBOX|zf-RING_5|zf-HC5HC2H	RING-H2 zinc finger|Anaphase-promoting complex subunit 11 RING-H2 finger|Ring finger domain|Zinc finger, C3HC4 type (RING finger)|Zinc finger, C3HC4 type (RING finger)|Zinc finger, C3HC4 type (RING finger)|FANCL C-terminal domain|PHD-zinc-finger like domain|RING-type zinc-finger|zinc-RING finger domain|PHD-like zinc-binding domain	PF12678.2|PF12861.2|PF13639.1|PF00097.20|PF13920.1|PF13923.1|PF11793.3|PF13832.1|PF13445.1|PF14634.1|PF13771.1	zf-rbx1|zf-Apc11|zf-RING_2|zf-C3HC4|zf-C3HC4_3|zf-C3HC4_2|FANCL_C|zf-HC5HC2H_2|zf-RING_UBOX|zf-RING_5|zf-HC5HC2H	RING-H2 zinc finger|Anaphase-promoting complex subunit 11 RING-H2 finger|Ring finger domain|Zinc finger, C3HC4 type (RING finger)|Zinc finger, C3HC4 type (RING finger)|Zinc finger, C3HC4 type (RING finger)|FANCL C-terminal domain|PHD-zinc-finger like domain|RING-type zinc-finger|zinc-RING finger domain|PHD-like zinc-binding domain	PF12678.2|PF12861.2|PF13639.1|PF00097.20|PF13920.1|PF13923.1|PF11793.3|PF13832.1|PF13445.1|PF14634.1|PF13771.1	zf-rbx1|zf-Apc11|zf-RING_2|zf-C3HC4|zf-C3HC4_3|zf-C3HC4_2|FANCL_C|zf-HC5HC2H_2|zf-RING_UBOX|zf-RING_5|zf-HC5HC2H	RING-H2 zinc finger|Anaphase-promoting complex subunit 11 RING-H2 finger|Ring finger domain|Zinc finger, C3HC4 type (RING finger)|Zinc finger, C3HC4 type (RING finger)|Zinc finger, C3HC4 type (RING finger)|FANCL C-terminal domain|PHD-zinc-finger like domain|RING-type zinc-finger|zinc-RING finger domain|PHD-like zinc-binding domain	PF12678.2|PF12861.2|PF13639.1|PF00097.20|PF13920.1|PF13923.1|PF11793.3|PF13832.1|PF13445.1|PF14634.1|PF13771.1	zf-rbx1|zf-Apc11|zf-RING_2|zf-C3HC4|zf-C3HC4_3|zf-C3HC4_2|FANCL_C|zf-HC5HC2H_2|zf-RING_UBOX|zf-RING_5|zf-HC5HC2H	RING-H2 zinc finger|Anaphase-promoting complex subunit 11 RING-H2 finger|Ring finger domain|Zinc finger, C3HC4 type (RING finger)|Zinc finger, C3HC4 type (RING finger)|Zinc finger, C3HC4 type (RING finger)|FANCL C-terminal domain|PHD-zinc-finger like domain|RING-type zinc-finger|zinc-RING finger domain|PHD-like zinc-binding domain	False	False	False	False			1	-0.6106894618974938	-0.5867173659214031	-0.645220040932339	-0.23032913401192356
GENE645X	3536	HISTO_DA.Contig93.Fgenesh_Aspergillus.1.final_new		laccase, copper oxidase superfamily	ucsf_hc.01_1.G217B.01723	ucsf_hc.01_1.G186AR.01384	ucsf_hc.01_1.H88.07606	ucsf_hc.01_1.H143.02890	HISTO_DA.Contig93.Fgenesh_Aspergillus.1.final_new	HCBG_01053	HCEG_05796	HCDG_06527	PF07732.10|PF07731.9|PF00394.17	Cu-oxidase_3|Cu-oxidase_2|Cu-oxidase	Multicopper oxidase|Multicopper oxidase|Multicopper oxidase	PF07732.10|PF07731.9|PF00394.17	Cu-oxidase_3|Cu-oxidase_2|Cu-oxidase	Multicopper oxidase|Multicopper oxidase|Multicopper oxidase	PF07732.10|PF07731.9|PF00394.17	Cu-oxidase_3|Cu-oxidase_2|Cu-oxidase	Multicopper oxidase|Multicopper oxidase|Multicopper oxidase	PF07731.9|PF00394.17	Cu-oxidase_2|Cu-oxidase	Multicopper oxidase|Multicopper oxidase	True	True	True	False			1	-1.9978077401135317	-1.8079761092580133	-2.3370805730023183	-0.601512013172076
GENE1104X	5732	HISTO_EA.Contig33-snap.99.final_new		conserved protein of unknown function	ucsf_hc.01_1.G217B.03488	ucsf_hc.01_1.G186AR.03537	ucsf_hc.01_1.H88.09394	ucsf_hc.01_1.H143.05633	HISTO_EA.Contig33-snap.99.final_new	HCBG_07765	HCEG_07181	HCDG_08879													False	False	False	False			1	-1.0888339118914325	-1.1987971013250096	-1.4137273829823436	-0.3803309876612111
GENE1114X	435	HISTO_GI.Contig382.Fgenesh_Aspergillus.101.final_new		ankyrin repeat protein	ucsf_hc.01_1.G217B.04627	ucsf_hc.01_1.G186AR.05742	ucsf_hc.01_1.H88.05294	ucsf_hc.01_1.H143.03622	HISTO_GI.Contig382.Fgenesh_Aspergillus.101.final_new	HCBG_01942	HCEG_03982	HCDG_07080	PF01636.18|PF01633.15|PF13608.1|PF00069.20	APH|Choline_kinase|Potyvirid-P3|Pkinase	Phosphotransferase enzyme family|Choline/ethanolamine kinase|Protein P3 of Potyviral polyprotein|Protein kinase domain	PF01636.18|PF01633.15|PF13608.1|PF00069.20	APH|Choline_kinase|Potyvirid-P3|Pkinase	Phosphotransferase enzyme family|Choline/ethanolamine kinase|Protein P3 of Potyviral polyprotein|Protein kinase domain	PF01636.18|PF01633.15|PF13608.1|PF00069.20	APH|Choline_kinase|Potyvirid-P3|Pkinase	Phosphotransferase enzyme family|Choline/ethanolamine kinase|Protein P3 of Potyviral polyprotein|Protein kinase domain	PF01636.18|PF01633.15|PF13608.1	APH|Choline_kinase|Potyvirid-P3	Phosphotransferase enzyme family|Choline/ethanolamine kinase|Protein P3 of Potyviral polyprotein	False	False	False	False			1	-1.181831333994917	-1.1586932011927653	-1.4372593632035886	-0.2853639361889697
GENE1411X	2699	HISTO_AL.Contig317.Fgenesh_histo.181.final_new	YBP2	Kinetochor_Ybp2 superfamily protein	ucsf_hc.01_1.G217B.00089	ucsf_hc.01_1.G186AR.02772	ucsf_hc.01_1.H88.04119	ucsf_hc.01_1.H143.09598	HISTO_AL.Contig317.Fgenesh_histo.181.final_new	HCBG_07480	HCEG_03064	HCDG_03509	PF08568.5	Kinetochor_Ybp2	Uncharacterised protein family, YAP/Alf4/glomulin	PF08568.5	Kinetochor_Ybp2	Uncharacterised protein family, YAP/Alf4/glomulin	PF08568.5	Kinetochor_Ybp2	Uncharacterised protein family, YAP/Alf4/glomulin	PF08568.5	Kinetochor_Ybp2	Uncharacterised protein family, YAP/Alf4/glomulin	False	False	False	False			1	-0.9005636577371963	-0.938677104039134	-1.0398984858990548	-0.2053369396583664
GENE906X	3523	HISTO_DA.Contig93.eannot.2123.final_new		EBP domain-containing protein	ucsf_hc.01_1.G217B.01763	ucsf_hc.01_1.G186AR.01415	ucsf_hc.01_1.H88.07645	ucsf_hc.01_1.H143.02926	HISTO_DA.Contig93.eannot.2123.final_new	HCBG_01079	HCEG_05828	HCDG_06558	PF05241.7	EBP	Emopamil binding protein	PF05241.7	EBP	Emopamil binding protein	PF05241.7	EBP	Emopamil binding protein	PF05241.7	EBP	Emopamil binding protein	False	False	False	True			1	-1.5284903113802764	-1.6579056954352813	-1.572898326800785	-0.2978947340250593
GENE1539X	2522	HISTO_HS.Contig68.Fgenesh_Aspergillus.10.final_new	STE14	prenyl cysteine carboxyl methyltransferase Ste14	ucsf_hc.01_1.G217B.06130	ucsf_hc.01_1.G186AR.09785	ucsf_hc.01_1.H88.01475	ucsf_hc.01_1.H143.01917	HISTO_HS.Contig68.Fgenesh_Aspergillus.10.final_new	HCBG_04580	HCEG_01161	HCDG_01437	PF04140.9|PF04191.8|PF06966.7|PF07298.6	ICMT|PEMT|DUF1295|NnrU	Isoprenylcysteine carboxyl methyltransferase (ICMT) family|Phospholipid methyltransferase|Protein of unknown function (DUF1295)|NnrU protein	PF04140.9|PF04191.8|PF06966.7|PF07298.6	ICMT|PEMT|DUF1295|NnrU	Isoprenylcysteine carboxyl methyltransferase (ICMT) family|Phospholipid methyltransferase|Protein of unknown function (DUF1295)|NnrU protein	PF04140.9|PF04191.8|PF06966.7|PF07298.6	ICMT|PEMT|DUF1295|NnrU	Isoprenylcysteine carboxyl methyltransferase (ICMT) family|Phospholipid methyltransferase|Protein of unknown function (DUF1295)|NnrU protein	PF04140.9|PF04191.8|PF06966.7|PF07298.6	ICMT|PEMT|DUF1295|NnrU	Isoprenylcysteine carboxyl methyltransferase (ICMT) family|Phospholipid methyltransferase|Protein of unknown function (DUF1295)|NnrU protein	False	False	False	False			1	-0.8509164979949806	-0.8725170944841198	-0.8123803270838943	-0.1614816012589415
GENE1727X	2388	HISTO_HS.Contig68.eannot.2173.final_new		HIT domain-containing protein	ucsf_hc.01_1.G217B.05843	ucsf_hc.01_1.G186AR.09485	ucsf_hc.01_1.H88.01180	ucsf_hc.01_1.H143.01621	HISTO_HS.Contig68.eannot.2173.final_new	HCBG_04344	HCEG_00926	HCDG_01196	PF01230.18|PF11969.3	HIT|DcpS_C	HIT domain|Scavenger mRNA decapping enzyme C-term binding	PF01230.18|PF11969.3	HIT|DcpS_C	HIT domain|Scavenger mRNA decapping enzyme C-term binding	PF01230.18|PF11969.3	HIT|DcpS_C	HIT domain|Scavenger mRNA decapping enzyme C-term binding	PF01230.18|PF11969.3	HIT|DcpS_C	HIT domain|Scavenger mRNA decapping enzyme C-term binding	False	False	False	False			1	-0.6442263424378307	-0.7648155789565945	-0.7315563589431635	-0.13425840918421783
GENE98X	5977	HISTO_DY.Contig31.Fgenesh_Neurospora.99.final_new		conserved protein of unknown function	ucsf_hc.01_1.G217B.03218	ucsf_hc.01_1.G186AR.12395	ucsf_hc.01_1.H88.08154	ucsf_hc.01_1.H143.11334	HISTO_DY.Contig31.Fgenesh_Neurospora.99.final_new	HCBG_06449	HCEG_06203		PF15279.1|PF04684.8	SOBP|BAF1_ABF1	Sine oculis-binding protein|BAF1 / ABF1 chromatin reorganising factor	PF15279.1|PF04684.8	SOBP|BAF1_ABF1	Sine oculis-binding protein|BAF1 / ABF1 chromatin reorganising factor	PF15279.1	SOBP	Sine oculis-binding protein				False	False	False	False	HPS		1	-5.447173081663154	-4.860055252574928	-3.8355638747324954	-2.2801925132102228
GENE221X	4902	HISTO_KF.Contig597.Fgenesh_Aspergillus.49.final_new		conserved protein of unknown function	ucsf_hc.01_1.G217B.06915	ucsf_hc.01_1.G186AR.03106	ucsf_hc.01_1.H88.05916	ucsf_hc.01_1.H143.02428	HISTO_KF.Contig597.Fgenesh_Aspergillus.49.final_new	HCBG_08044	HCEG_04470	HCDG_06183							PF12285.3	DUF3621	Protein of unknown function (DUF3621)				False	False	False	False		Hyphae	1	-4.200577960260474	-3.6894469132751313	-3.228089647491014	-1.4222156155166061
GENE1200X	2708	HISTO_AL.Contig317.Fgenesh_Aspergillus.162.final_new		protein kinase	ucsf_hc.01_1.G217B.00073	ucsf_hc.01_1.G186AR.02753	ucsf_hc.01_1.H88.04100	ucsf_hc.01_1.H143.09617	HISTO_AL.Contig317.Fgenesh_Aspergillus.162.final_new	HCBG_07465	HCEG_03049	HCDG_03522	PF00069.20|PF07714.12|PF14047.1|PF14531.1	Pkinase|Pkinase_Tyr|DCR|Kinase-like	Protein kinase domain|Protein tyrosine kinase|Dppa2/4 conserved region|Kinase-like	PF00069.20|PF07714.12|PF14047.1|PF14531.1	Pkinase|Pkinase_Tyr|DCR|Kinase-like	Protein kinase domain|Protein tyrosine kinase|Dppa2/4 conserved region|Kinase-like	PF00069.20|PF07714.12|PF14047.1|PF14531.1	Pkinase|Pkinase_Tyr|DCR|Kinase-like	Protein kinase domain|Protein tyrosine kinase|Dppa2/4 conserved region|Kinase-like	PF00069.20|PF07714.12|PF14047.1|PF14531.1	Pkinase|Pkinase_Tyr|DCR|Kinase-like	Protein kinase domain|Protein tyrosine kinase|Dppa2/4 conserved region|Kinase-like	False	False	False	False			1	-1.2598798509414206	-1.124076372498048	-0.9126593733008082	-0.45703552791851476
GENE714X	2701	HISTO_AL.Contig317.Fgenesh_histo.165.final_new		conserved protein of unknown function	ucsf_hc.01_1.G217B.00085	ucsf_hc.01_1.G186AR.02767	ucsf_hc.01_1.H88.04115	ucsf_hc.01_1.H143.09602	HISTO_AL.Contig317.Fgenesh_histo.165.final_new	HCBG_07475	HCEG_03060	HCDG_03512													False	False	False	False			1	-2.057714706928767	-1.9496635107557598	-1.4909514543536846	-0.6859116870187415
GENE332X	2897	HISTO_ZL.Contig1131.Fgenesh_histo.50.final_new		1,3-beta-glucanosyltransferase, pH-responsive protein	ucsf_hc.01_1.G217B.08970	ucsf_hc.01_1.G186AR.08677	ucsf_hc.01_1.H88.03703	ucsf_hc.01_1.H143.10192	HISTO_ZL.Contig1131.Fgenesh_histo.50.final_new	HCBG_03786	HCEG_02752	HCDG_03931	PF03198.9|PF11324.3|PF02836.12	Glyco_hydro_72|DUF3126|Glyco_hydro_2_C	Glucanosyltransferase|Protein of unknown function (DUF3126)|Glycosyl hydrolases family 2, TIM barrel domain	PF03198.9|PF11324.3	Glyco_hydro_72|DUF3126	Glucanosyltransferase|Protein of unknown function (DUF3126)	PF03198.9|PF11324.3	Glyco_hydro_72|DUF3126	Glucanosyltransferase|Protein of unknown function (DUF3126)	PF03198.9|PF11324.3	Glyco_hydro_72|DUF3126	Glucanosyltransferase|Protein of unknown function (DUF3126)	True	False	False	False			1	-3.1272848515832283	-3.453780943355004	-2.3364105085638855	-1.36942367609298
GENE907X	872	HISTO_ZT.Contig1128f.eannot.1122.final_new		DnaJ domain-containing protein	ucsf_hc.01_1.G217B.10395	ucsf_hc.01_1.G186AR.01961	ucsf_hc.01_1.H88.00430	ucsf_hc.01_1.H143.00834	HISTO_ZT.Contig1128f.eannot.1122.final_new	HCBG_06917	HCEG_00361	HCDG_00624	PF13414.1|PF00515.23|PF07719.12|PF00226.26|PF13432.1|PF14559.1|PF13428.1|PF13176.1|PF13424.1|PF13181.1|PF13431.1|PF12895.2|PF13174.1|PF13371.1|PF13429.1|PF04212.13|PF07721.9|PF14863.1|PF13374.1|PF03704.12|PF09295.5|PF01535.15|PF14853.1|PF07720.7|PF14561.1|PF09986.4|PF10516.4	TPR_11|TPR_1|TPR_2|DnaJ|TPR_16|TPR_19|TPR_14|TPR_7|TPR_12|TPR_8|TPR_17|Apc3|TPR_6|TPR_9|TPR_15|MIT|TPR_4|Alkyl_sulf_dimr|TPR_10|BTAD|ChAPs|PPR|Fis1_TPR_C|TPR_3|TPR_20|DUF2225|SHNi-TPR	TPR repeat|Tetratricopeptide repeat|Tetratricopeptide repeat|DnaJ domain|Tetratricopeptide repeat|Tetratricopeptide repeat|Tetratricopeptide repeat|Tetratricopeptide repeat|Tetratricopeptide repeat|Tetratricopeptide repeat|Tetratricopeptide repeat|Anaphase-promoting complex, cyclosome, subunit 3|Tetratricopeptide repeat|Tetratricopeptide repeat|Tetratricopeptide repeat|MIT (microtubule interactin…	PF13414.1|PF00515.23|PF07719.12|PF00226.26|PF13432.1|PF14559.1|PF13428.1|PF13176.1|PF13424.1|PF13181.1|PF13431.1|PF12895.2|PF13174.1|PF13371.1|PF13429.1|PF04212.13|PF07721.9|PF14863.1|PF13374.1|PF03704.12|PF09295.5|PF14853.1|PF01535.15|PF07720.7|PF14561.1|PF09986.4|PF12046.3|PF10516.4	TPR_11|TPR_1|TPR_2|DnaJ|TPR_16|TPR_19|TPR_14|TPR_7|TPR_12|TPR_8|TPR_17|Apc3|TPR_6|TPR_9|TPR_15|MIT|TPR_4|Alkyl_sulf_dimr|TPR_10|BTAD|ChAPs|Fis1_TPR_C|PPR|TPR_3|TPR_20|DUF2225|DUF3529|SHNi-TPR	TPR repeat|Tetratricopeptide repeat|Tetratricopeptide repeat|DnaJ domain|Tetratricopeptide repeat|Tetratricopeptide repeat|Tetratricopeptide repeat|Tetratricopeptide repeat|Tetratricopeptide repeat|Tetratricopeptide repeat|Tetratricopeptide repeat|Anaphase-promoting complex, cyclosome, subunit 3|Tetratricopeptide repeat|Tetratricopeptide repeat|Tetratricopeptide repeat|MIT (microtubule interactin…	PF13414.1|PF00515.23|PF07719.12|PF00226.26|PF13432.1|PF14559.1|PF13428.1|PF13176.1|PF13424.1|PF13181.1|PF13431.1|PF12895.2|PF13174.1|PF13371.1|PF13429.1|PF04212.13|PF07721.9|PF14863.1|PF13374.1|PF03704.12|PF01535.15|PF07720.7|PF14853.1|PF14561.1|PF09986.4|PF12046.3|PF10516.4|PF09295.5	TPR_11|TPR_1|TPR_2|DnaJ|TPR_16|TPR_19|TPR_14|TPR_7|TPR_12|TPR_8|TPR_17|Apc3|TPR_6|TPR_9|TPR_15|MIT|TPR_4|Alkyl_sulf_dimr|TPR_10|BTAD|PPR|TPR_3|Fis1_TPR_C|TPR_20|DUF2225|DUF3529|SHNi-TPR|ChAPs	TPR repeat|Tetratricopeptide repeat|Tetratricopeptide repeat|DnaJ domain|Tetratricopeptide repeat|Tetratricopeptide repeat|Tetratricopeptide repeat|Tetratricopeptide repeat|Tetratricopeptide repeat|Tetratricopeptide repeat|Tetratricopeptide repeat|Anaphase-promoting complex, cyclosome, subunit 3|Tetratricopeptide repeat|Tetratricopeptide repeat|Tetratricopeptide repeat|MIT (microtubule interactin…	PF13414.1|PF00515.23|PF07719.12|PF00226.26|PF13432.1|PF14559.1|PF13428.1|PF13176.1|PF13424.1|PF13181.1|PF13431.1|PF12895.2|PF13174.1|PF13371.1|PF13429.1|PF13374.1|PF04212.13|PF07721.9|PF14863.1|PF09295.5|PF03704.12|PF07720.7|PF14853.1|PF14561.1|PF12046.3	TPR_11|TPR_1|TPR_2|DnaJ|TPR_16|TPR_19|TPR_14|TPR_7|TPR_12|TPR_8|TPR_17|Apc3|TPR_6|TPR_9|TPR_15|TPR_10|MIT|TPR_4|Alkyl_sulf_dimr|ChAPs|BTAD|TPR_3|Fis1_TPR_C|TPR_20|DUF3529	TPR repeat|Tetratricopeptide repeat|Tetratricopeptide repeat|DnaJ domain|Tetratricopeptide repeat|Tetratricopeptide repeat|Tetratricopeptide repeat|Tetratricopeptide repeat|Tetratricopeptide repeat|Tetratricopeptide repeat|Tetratricopeptide repeat|Anaphase-promoting complex, cyclosome, subunit 3|Tetratricopeptide repeat|Tetratricopeptide repeat|Tetratricopeptide repeat|Tetratricopeptide repeat|MI…	False	False	False	False			1	-1.5007807544914358	-1.5973560371148396	-1.2714553059453126	-0.6848941015477199
GENE920X	376	HISTO_GI.Contig363.Fgenesh_Neurospora.24.final_new		valyl-tRNA synthetase	ucsf_hc.01_1.G217B.04494	ucsf_hc.01_1.G186AR.05607	ucsf_hc.01_1.H88.05157	ucsf_hc.01_1.H143.03475	HISTO_GI.Contig363.Fgenesh_Neurospora.24.final_new	HCBG_01843	HCEG_03888	HCDG_06986	PF00133.17|PF08264.8|PF09334.6|PF13603.1|PF01406.14|PF00750.14	tRNA-synt_1|Anticodon_1|tRNA-synt_1g|tRNA-synt_1_2|tRNA-synt_1e|tRNA-synt_1d	tRNA synthetases class I (I, L, M and V)|Anticodon-binding domain of tRNA|tRNA synthetases class I (M)|Leucyl-tRNA synthetase, Domain 2|tRNA synthetases class I (C) catalytic domain|tRNA synthetases class I (R)	PF00133.17|PF08264.8|PF09334.6|PF13603.1|PF01406.14|PF00750.14	tRNA-synt_1|Anticodon_1|tRNA-synt_1g|tRNA-synt_1_2|tRNA-synt_1e|tRNA-synt_1d	tRNA synthetases class I (I, L, M and V)|Anticodon-binding domain of tRNA|tRNA synthetases class I (M)|Leucyl-tRNA synthetase, Domain 2|tRNA synthetases class I (C) catalytic domain|tRNA synthetases class I (R)	PF00133.17|PF09334.6|PF13603.1|PF00749.16	tRNA-synt_1|tRNA-synt_1g|tRNA-synt_1_2|tRNA-synt_1c	tRNA synthetases class I (I, L, M and V)|tRNA synthetases class I (M)|Leucyl-tRNA synthetase, Domain 2|tRNA synthetases class I (E and Q), catalytic domain	PF08264.8|PF10458.4|PF01237.13|PF03938.9	Anticodon_1|Val_tRNA-synt_C|Oxysterol_BP|OmpH	Anticodon-binding domain of tRNA|Valyl tRNA synthetase tRNA binding arm|Oxysterol-binding protein|Outer membrane protein (OmpH-like)	False	False	False	False			1	-1.5176063421100432	-1.56252839681181	-1.2397578670996863	-0.6664142777000679
GENE585X	5757	Novel in HcG217B			ucsf_hc.01_1.G217B.03578	ucsf_hc.01_1.G186AR.03633	ucsf_hc.01_1.H88.09484	ucsf_hc.01_1.H143.05528			HCEG_07253	HCDG_08810				PF07271.6	Cytadhesin_P30	Cytadhesin P30/P32							False	False	False	False			1	-2.071963243530894	-2.5707698831383525	-2.0009728176888832	-0.6031188478532964
GENE1368X	5550	Novel in HcG217B			ucsf_hc.01_1.G217B.10689	ucsf_hc.01_1.G186AR.06662	ucsf_hc.01_1.H88.01857	ucsf_hc.01_1.H143.06524		HCBG_02317	HCEG_01449	HCDG_01590				PF00789.15|PF00627.26|PF00096.21|PF12171.3|PF00320.22|PF12756.2|PF04641.7|PF04502.8|PF09589.5|PF08192.6|PF00851.13|PF03961.8|PF15279.1|PF04111.7|PF02543.10|PF05758.7|PF14353.1|PF13166.1|PF00873.14|PF01690.12	UBX|UBA|zf-C2H2|zf-C2H2_jaz|GATA|zf-C2H2_2|Rtf2|DUF572|HrpA_pilin|Peptidase_S64|Peptidase_C6|DUF342|SOBP|APG6|CmcH_NodU|Ycf1|CpXC|AAA_13|ACR_tran|PLRV_ORF5	UBX domain|UBA/TS-N domain|Zinc finger, C2H2 type|Zinc-finger double-stranded RNA-binding|GATA zinc finger|C2H2 type zinc-finger (2 copies)|Rtf2 RING-finger|Family of unknown function (DUF572)|HrpA pilus formation protein|Peptidase family S64|Helper component proteinase|Protein of unknown function (DUF342)|Sine oculis-binding protein|Autophagy protein Apg6|Carbamoyltransferase|Ycf1|CpXC protein|A…	PF00789.15|PF00627.26|PF00096.21|PF12171.3|PF12756.2|PF00320.22|PF04641.7|PF15279.1|PF02543.10|PF05758.7|PF03961.8|PF00851.13|PF09798.4|PF13166.1|PF14353.1|PF04111.7|PF11600.3|PF01690.12|PF13739.1|PF10186.4	UBX|UBA|zf-C2H2|zf-C2H2_jaz|zf-C2H2_2|GATA|Rtf2|SOBP|CmcH_NodU|Ycf1|DUF342|Peptidase_C6|LCD1|AAA_13|CpXC|APG6|CAF-1_p150|PLRV_ORF5|DUF4163|Atg14	UBX domain|UBA/TS-N domain|Zinc finger, C2H2 type|Zinc-finger double-stranded RNA-binding|C2H2 type zinc-finger (2 copies)|GATA zinc finger|Rtf2 RING-finger|Sine oculis-binding protein|Carbamoyltransferase|Ycf1|Protein of unknown function (DUF342)|Helper component proteinase|DNA damage checkpoint protein|AAA domain|CpXC protein|Autophagy protein Apg6|Chromatin assembly factor 1 complex p150 subun…	PF00789.15|PF00627.26|PF00096.21|PF12171.3|PF12756.2|PF00320.22|PF04641.7|PF15279.1|PF02543.10|PF05758.7|PF03961.8|PF00851.13|PF09798.4|PF13166.1|PF14353.1|PF04111.7|PF11600.3|PF01690.12|PF13739.1|PF10186.4	UBX|UBA|zf-C2H2|zf-C2H2_jaz|zf-C2H2_2|GATA|Rtf2|SOBP|CmcH_NodU|Ycf1|DUF342|Peptidase_C6|LCD1|AAA_13|CpXC|APG6|CAF-1_p150|PLRV_ORF5|DUF4163|Atg14	UBX domain|UBA/TS-N domain|Zinc finger, C2H2 type|Zinc-finger double-stranded RNA-binding|C2H2 type zinc-finger (2 copies)|GATA zinc finger|Rtf2 RING-finger|Sine oculis-binding protein|Carbamoyltransferase|Ycf1|Protein of unknown function (DUF342)|Helper component proteinase|DNA damage checkpoint protein|AAA domain|CpXC protein|Autophagy protein Apg6|Chromatin assembly factor 1 complex p150 subun…		False	False	False			1	-0.968692720772586	-1.1293078846306828	-0.8150887559341262	-0.2973237144550658
GENE1394X	520	HISTO_ZU.Contig65.eannot.1956.final_new		sulfur metabolite repression control protein C	ucsf_hc.01_1.G217B.11130	ucsf_hc.01_1.G186AR.05996	ucsf_hc.01_1.H88.05737	ucsf_hc.01_1.H143.11895	HISTO_ZU.Contig65.eannot.1956.final_new	HCBG_02109	HCEG_04338	HCDG_05371	PF01466.14|PF03931.10|PF14300.1	Skp1|Skp1_POZ|DUF4375	Skp1 family, dimerisation domain|Skp1 family, tetramerisation domain|Domain of unknown function (DUF4375)	PF01466.14|PF03931.10|PF14300.1	Skp1|Skp1_POZ|DUF4375	Skp1 family, dimerisation domain|Skp1 family, tetramerisation domain|Domain of unknown function (DUF4375)	PF01466.14|PF03931.10|PF14300.1	Skp1|Skp1_POZ|DUF4375	Skp1 family, dimerisation domain|Skp1 family, tetramerisation domain|Domain of unknown function (DUF4375)	PF01466.14|PF03931.10|PF15173.1	Skp1|Skp1_POZ|FAM180	Skp1 family, dimerisation domain|Skp1 family, tetramerisation domain|FAM180 family	False	False	False	False			1	-0.968707973443315	-1.1046843482062894	-0.8633734458156912	-0.19994355727200785
GENE628X	5348	HISTO_DU.Contig190.eannot.1232.final_new		cytidine deaminase	ucsf_hc.01_1.G217B.03103	ucsf_hc.01_1.G186AR.08585	ucsf_hc.01_1.H88.03632	ucsf_hc.01_1.H143.10114	HISTO_DU.Contig190.eannot.1232.final_new	HCBG_03726	HCEG_02687	HCDG_03867	PF00383.17|PF08211.6|PF14421.1	dCMP_cyt_deam_1|dCMP_cyt_deam_2|LmjF365940-deam	Cytidine and deoxycytidylate deaminase zinc-binding region|Cytidine and deoxycytidylate deaminase zinc-binding region|A distinct subfamily of CDD/CDA-like deaminases	PF00383.17|PF08211.6|PF14421.1	dCMP_cyt_deam_1|dCMP_cyt_deam_2|LmjF365940-deam	Cytidine and deoxycytidylate deaminase zinc-binding region|Cytidine and deoxycytidylate deaminase zinc-binding region|A distinct subfamily of CDD/CDA-like deaminases	PF00383.17|PF08211.6|PF14421.1	dCMP_cyt_deam_1|dCMP_cyt_deam_2|LmjF365940-deam	Cytidine and deoxycytidylate deaminase zinc-binding region|Cytidine and deoxycytidylate deaminase zinc-binding region|A distinct subfamily of CDD/CDA-like deaminases	PF00383.17|PF08211.6|PF14421.1	dCMP_cyt_deam_1|dCMP_cyt_deam_2|LmjF365940-deam	Cytidine and deoxycytidylate deaminase zinc-binding region|Cytidine and deoxycytidylate deaminase zinc-binding region|A distinct subfamily of CDD/CDA-like deaminases	False	False	False	False			1	-2.163849204560785	-2.290238874978813	-1.827083057968804	-0.5746459145901883
GENE1043X	460	HISTO_JF.Contig157.Fgenesh_histo.11.final_new		conserved protein of unknown function	ucsf_hc.01_1.G217B.06317	ucsf_hc.01_1.G186AR.05819	ucsf_hc.01_1.H88.05353	ucsf_hc.01_1.H143.07774	HISTO_JF.Contig157.Fgenesh_histo.11.final_new	HCBG_01990	HCEG_04039	HCDG_09206	PF01284.18|PF03840.9	MARVEL|SecG	Membrane-associating domain|Preprotein translocase SecG subunit	PF01284.18	MARVEL	Membrane-associating domain	PF01284.18|PF03840.9	MARVEL|SecG	Membrane-associating domain|Preprotein translocase SecG subunit				False	False	False	False			1	-1.366970696722138	-1.4053805937756638	-1.141968627415952	-0.4540202557757862
GENE1842X	3235	HISTO_ZL.Contig1161c.fgenesh_plus.49.final_new		26S proteasome non-ATPase regulatory subunit 8 (RpnL)	ucsf_hc.01_1.G217B.09501	ucsf_hc.01_1.G186AR.00310	ucsf_hc.01_1.H88.06605	ucsf_hc.01_1.H143.00193	HISTO_ZL.Contig1161c.fgenesh_plus.49.final_new	HCBG_00246	HCEG_04972	HCDG_00138	PF03399.11|PF10075.4	SAC3_GANP|PCI_Csn8	SAC3/GANP/Nin1/mts3/eIF-3 p25 family|COP9 signalosome, subunit CSN8	PF03399.11|PF10075.4	SAC3_GANP|PCI_Csn8	SAC3/GANP/Nin1/mts3/eIF-3 p25 family|COP9 signalosome, subunit CSN8	PF03399.11|PF10075.4	SAC3_GANP|PCI_Csn8	SAC3/GANP/Nin1/mts3/eIF-3 p25 family|COP9 signalosome, subunit CSN8	PF03399.11|PF10075.4	SAC3_GANP|PCI_Csn8	SAC3/GANP/Nin1/mts3/eIF-3 p25 family|COP9 signalosome, subunit CSN8	False	False	False	False			1	-0.6540636206014576	-0.6495579461846175	-0.5359638789782291	-0.1862680344174934
GENE2426X	1920	HISTO_BP.Contig457.eannot.1634.final_new	ARP3	actin, Arp2/3 complex subunit	ucsf_hc.01_1.G217B.00867	ucsf_hc.01_1.G186AR.10144	ucsf_hc.01_1.H88.08698	ucsf_hc.01_1.H143.03690	HISTO_BP.Contig457.eannot.1634.final_new	HCBG_04824	HCEG_06624	HCDG_07130	PF00022.14|PF06723.8	Actin|MreB_Mbl	Actin|MreB/Mbl protein	PF00022.14|PF06723.8	Actin|MreB_Mbl	Actin|MreB/Mbl protein	PF00022.14|PF06723.8	Actin|MreB_Mbl	Actin|MreB/Mbl protein	PF00022.14|PF06723.8	Actin|MreB_Mbl	Actin|MreB/Mbl protein	False	False	False	False			1	-0.3560637809807967	-0.33334764792364746	-0.3131169168858938	-0.11727556388613891
GENE153X	2557	HISTO_HS.Contig68.Fgenesh_histo.222.final_new	EFG1/STU1	APSES basic helix-loop-helix transcription factor	ucsf_hc.01_1.G217B.06205	ucsf_hc.01_1.G186AR.09869	ucsf_hc.01_1.H88.01561	ucsf_hc.01_1.H143.08025	HISTO_HS.Contig68.Fgenesh_histo.222.final_new	HCBG_04638	HCEG_01229	HCDG_09391	PF04383.8	KilA-N	KilA-N domain	PF04383.8	KilA-N	KilA-N domain	PF04383.8	KilA-N	KilA-N domain	PF04383.8	KilA-N	KilA-N domain	False	False	False	False			1	-3.252697928932736	-5.699246773895272	-4.40924866712308	-1.2510069673861959
GENE348X	6625	HISTO_EA.Contig33.Fgenesh_histo.236.final_new		regulatory protein, C2H2 transcription factor (AmdA), conidia-enriched transcript	ucsf_hc.01_1.G217B.03585	ucsf_hc.01_1.G186AR.03642	ucsf_hc.01_1.H88.09492	ucsf_hc.01_1.H143.05520	HISTO_EA.Contig33.Fgenesh_histo.236.final_new	HCBG_07840	HCEG_07261	HCDG_08804	PF04082.13|PF13465.1|PF13894.1|PF00096.21	Fungal_trans|zf-H2C2_2|zf-C2H2_4|zf-C2H2	Fungal specific transcription factor domain|Zinc-finger double domain|C2H2-type zinc finger|Zinc finger, C2H2 type	PF04082.13|PF13465.1|PF13894.1|PF00096.21	Fungal_trans|zf-H2C2_2|zf-C2H2_4|zf-C2H2	Fungal specific transcription factor domain|Zinc-finger double domain|C2H2-type zinc finger|Zinc finger, C2H2 type	PF04082.13|PF13465.1|PF13894.1|PF00096.21	Fungal_trans|zf-H2C2_2|zf-C2H2_4|zf-C2H2	Fungal specific transcription factor domain|Zinc-finger double domain|C2H2-type zinc finger|Zinc finger, C2H2 type				False	False	False	False			1	-1.9382015447927614	-4.000728927204355	-3.200986951859203	-0.945847768783965
GENE894X	6491	Novel			ucsf_hc.01_1.G217B.07753	ucsf_hc.01_1.G186AR.04717	ucsf_hc.01_1.H88.08477	ucsf_hc.01_1.H143.11662																		False	False	False			1	-1.0566604511222273	-2.0016066237182097	-1.4435152759506924	-0.5976922620016945
GENE1372X	1818	HISTO_BP.Contig459.eannot.1496.final_new		pumilio domain-containing protein c, RNA binding protein Jsn1	ucsf_hc.01_1.G217B.01071	ucsf_hc.01_1.G186AR.10374	ucsf_hc.01_1.H88.08921	ucsf_hc.01_1.H143.03914	HISTO_BP.Contig459.eannot.1496.final_new	HCBG_04985	HCEG_06796	HCDG_07301	PF00806.14|PF00076.17|PF13893.1|PF14259.1|PF05843.9	PUF|RRM_1|RRM_5|RRM_6|Suf	Pumilio-family RNA binding repeat|RNA recognition motif. (a.k.a. RRM, RBD, or RNP domain)|RNA recognition motif. (a.k.a. RRM, RBD, or RNP domain)|RNA recognition motif (a.k.a. RRM, RBD, or RNP domain)|Suppressor of forked protein (Suf)	PF00806.14|PF00076.17|PF13893.1|PF14259.1	PUF|RRM_1|RRM_5|RRM_6	Pumilio-family RNA binding repeat|RNA recognition motif. (a.k.a. RRM, RBD, or RNP domain)|RNA recognition motif. (a.k.a. RRM, RBD, or RNP domain)|RNA recognition motif (a.k.a. RRM, RBD, or RNP domain)	PF00806.14|PF00076.17|PF13893.1|PF14259.1	PUF|RRM_1|RRM_5|RRM_6	Pumilio-family RNA binding repeat|RNA recognition motif. (a.k.a. RRM, RBD, or RNP domain)|RNA recognition motif. (a.k.a. RRM, RBD, or RNP domain)|RNA recognition motif (a.k.a. RRM, RBD, or RNP domain)	PF00806.14|PF00076.17|PF13893.1|PF14259.1	PUF|RRM_1|RRM_5|RRM_6	Pumilio-family RNA binding repeat|RNA recognition motif. (a.k.a. RRM, RBD, or RNP domain)|RNA recognition motif. (a.k.a. RRM, RBD, or RNP domain)|RNA recognition motif (a.k.a. RRM, RBD, or RNP domain)	False	False	False	False			1	-0.741560685860085	-1.23515715465085	-0.8782975538898117	-0.34686166083345915
GENE555X	1045	HISTO_ZT.Contig1089-snap.83.final_new		conserved protein of unknown function	ucsf_hc.01_1.G217B.10228	ucsf_hc.01_1.G186AR.07189	ucsf_hc.01_1.H88.02330	ucsf_hc.01_1.H143.07190	HISTO_ZT.Contig1089-snap.83.final_new	HCBG_02699	HCEG_01839	HCDG_02102	PF01451.16	LMWPc	Low molecular weight phosphotyrosine protein phosphatase	PF12937.2	F-box-like	F-box-like							True	False	False	False			1	-1.6283800306561504	-2.7163764968314847	-2.5746900981496106	-0.5444530526380585
GENE1220X	2616	HISTO_AL.Contig317.eannot.1523.final_new		tropomyosin	ucsf_hc.01_1.G217B.00280	ucsf_hc.01_1.G186AR.02955	ucsf_hc.01_1.H88.04301	ucsf_hc.01_1.H143.09420	HISTO_AL.Contig317.eannot.1523.final_new	HCBG_07616	HCEG_03203	HCDG_03369	PF12718.2|PF00261.15|PF10205.4|PF05377.6|PF12329.3|PF06009.7|PF13863.1|PF06160.7|PF08614.6|PF12325.3|PF00769.14|PF04156.9|PF08232.7|PF04582.7|PF04111.7|PF13851.1|PF04728.8|PF05911.6|PF10473.4|PF07200.8|PF11559.3|PF09789.4|PF10174.4|PF01576.14|PF08702.5|PF05531.7|PF10046.4|PF06013.7|PF08317.6|PF04637.7|PF13600.1|PF09177.6|PF09744.4|PF09304.5|PF10186.4|PF07990.7|PF12317.3|PF05335.8|PF01920.15|PF001…	Tropomyosin_1|Tropomyosin|KLRAQ|FlaC_arch|TMF_DNA_bd|Laminin_II|DUF4200|EzrA|ATG16|TMF_TATA_bd|ERM|IncA|Striatin|Reo_sigmaC|APG6|GAS|LPP|DUF869|CENP-F_leu_zip|Mod_r|ADIP|DUF2353|Cast|Myosin_tail_1|Fib_alpha|NPV_P10|BLOC1_2|WXG100|Spc7|Herpes_pp85|DUF4140|Syntaxin-6_N|Jnk-SapK_ap_N|Cortex-I_coil|Atg14|NABP|IFT46_B_C|DUF745|Prefoldin_2|bZIP_1|FlxA|Fmp27_WPPW|BRE1|DUF972|Sipho_Gp157|Filament|TPR_MLP…	Tropomyosin like|Tropomyosin|Predicted coiled-coil domain-containing protein|Flagella accessory protein C (FlaC)|TATA element modulatory factor 1 DNA binding|Laminin Domain II|Domain of unknown function (DUF4200)|Septation ring formation regulator, EzrA|Autophagy protein 16 (ATG16)|TATA element modulatory factor 1 TATA binding|Ezrin/radixin/moesin family|IncA protein|Striatin family|Reovirus sigm…	PF12718.2|PF00261.15|PF10205.4|PF05377.6|PF13863.1|PF06009.7|PF08614.6|PF04156.9|PF06160.7|PF12329.3|PF04728.8|PF00769.14|PF04582.7|PF07200.8|PF12325.3|PF08232.7|PF11559.3|PF04111.7|PF10473.4|PF13851.1|PF10174.4|PF01576.14|PF09789.4|PF05911.6|PF04849.8|PF07990.7|PF06013.7|PF08317.6|PF08702.5|PF09177.6|PF05531.7|PF04637.7|PF10046.4|PF10186.4|PF05557.8|PF13600.1|PF09744.4|PF05335.8|PF12317.3|PF0017…	Tropomyosin_1|Tropomyosin|KLRAQ|FlaC_arch|DUF4200|Laminin_II|ATG16|IncA|EzrA|TMF_DNA_bd|LPP|ERM|Reo_sigmaC|Mod_r|TMF_TATA_bd|Striatin|ADIP|APG6|CENP-F_leu_zip|GAS|Cast|Myosin_tail_1|DUF2353|DUF869|HAP1_N|NABP|WXG100|Spc7|Fib_alpha|Syntaxin-6_N|NPV_P10|Herpes_pp85|BLOC1_2|Atg14|MAD|DUF4140|Jnk-SapK_ap_N|DUF745|IFT46_B_C|bZIP_1|Fmp27_WPPW|Prefoldin_2|FlxA|BRE1|Filament|DUF972|Sipho_Gp157|FUSC|Nup54…	Tropomyosin like|Tropomyosin|Predicted coiled-coil domain-containing protein|Flagella accessory protein C (FlaC)|Domain of unknown function (DUF4200)|Laminin Domain II|Autophagy protein 16 (ATG16)|IncA protein|Septation ring formation regulator, EzrA|TATA element modulatory factor 1 DNA binding|Lipoprotein leucine-zipper|Ezrin/radixin/moesin family|Reovirus sigma C capsid protein|Modifier of rudi…	PF12718.2|PF00261.15|PF10205.4|PF05377.6|PF13863.1|PF06009.7|PF08614.6|PF04156.9|PF06160.7|PF12329.3|PF04728.8|PF00769.14|PF04582.7|PF07200.8|PF12325.3|PF08232.7|PF11559.3|PF04111.7|PF10473.4|PF13851.1|PF10174.4|PF01576.14|PF09789.4|PF05911.6|PF04849.8|PF07990.7|PF06013.7|PF08317.6|PF08702.5|PF09177.6|PF05531.7|PF04637.7|PF10046.4|PF10186.4|PF05557.8|PF13600.1|PF09744.4|PF05335.8|PF12317.3|PF0017…	Tropomyosin_1|Tropomyosin|KLRAQ|FlaC_arch|DUF4200|Laminin_II|ATG16|IncA|EzrA|TMF_DNA_bd|LPP|ERM|Reo_sigmaC|Mod_r|TMF_TATA_bd|Striatin|ADIP|APG6|CENP-F_leu_zip|GAS|Cast|Myosin_tail_1|DUF2353|DUF869|HAP1_N|NABP|WXG100|Spc7|Fib_alpha|Syntaxin-6_N|NPV_P10|Herpes_pp85|BLOC1_2|Atg14|MAD|DUF4140|Jnk-SapK_ap_N|DUF745|IFT46_B_C|bZIP_1|Fmp27_WPPW|Prefoldin_2|FlxA|BRE1|Filament|DUF972|Sipho_Gp157|FUSC|Nup54…	Tropomyosin like|Tropomyosin|Predicted coiled-coil domain-containing protein|Flagella accessory protein C (FlaC)|Domain of unknown function (DUF4200)|Laminin Domain II|Autophagy protein 16 (ATG16)|IncA protein|Septation ring formation regulator, EzrA|TATA element modulatory factor 1 DNA binding|Lipoprotein leucine-zipper|Ezrin/radixin/moesin family|Reovirus sigma C capsid protein|Modifier of rudi…	PF12718.2|PF00261.15|PF10205.4|PF05377.6|PF13863.1|PF06009.7|PF08614.6|PF04156.9|PF06160.7|PF12329.3|PF04728.8|PF00769.14|PF04582.7|PF07200.8|PF12325.3|PF08232.7|PF11559.3|PF04111.7|PF10473.4|PF13851.1|PF10174.4|PF01576.14|PF09789.4|PF05911.6|PF04849.8|PF07990.7|PF06013.7|PF08317.6|PF08702.5|PF09177.6|PF05531.7|PF04637.7|PF10046.4|PF10186.4|PF05557.8|PF13600.1|PF09744.4|PF05335.8|PF12317.3|PF0017…	Tropomyosin_1|Tropomyosin|KLRAQ|FlaC_arch|DUF4200|Laminin_II|ATG16|IncA|EzrA|TMF_DNA_bd|LPP|ERM|Reo_sigmaC|Mod_r|TMF_TATA_bd|Striatin|ADIP|APG6|CENP-F_leu_zip|GAS|Cast|Myosin_tail_1|DUF2353|DUF869|HAP1_N|NABP|WXG100|Spc7|Fib_alpha|Syntaxin-6_N|NPV_P10|Herpes_pp85|BLOC1_2|Atg14|MAD|DUF4140|Jnk-SapK_ap_N|DUF745|IFT46_B_C|bZIP_1|Fmp27_WPPW|Prefoldin_2|FlxA|BRE1|Filament|DUF972|Sipho_Gp157|FUSC|Nup54…	Tropomyosin like|Tropomyosin|Predicted coiled-coil domain-containing protein|Flagella accessory protein C (FlaC)|Domain of unknown function (DUF4200)|Laminin Domain II|Autophagy protein 16 (ATG16)|IncA protein|Septation ring formation regulator, EzrA|TATA element modulatory factor 1 DNA binding|Lipoprotein leucine-zipper|Ezrin/radixin/moesin family|Reovirus sigma C capsid protein|Modifier of rudi…	False	False	False	False			1	-0.9180877176616975	-1.3940660971574124	-1.1522580182906696	-0.21580441401485606
GENE67X	6483	HISTO_ZL.Contig1161b.Fgenesh_Aspergillus.60.final_new	FCY2	purine cytosine permease Fcy2, golgi to endosome transporter	ucsf_hc.01_1.G217B.09268	ucsf_hc.01_1.G186AR.00534	ucsf_hc.01_1.H88.06814	ucsf_hc.01_1.H143.08798	HISTO_ZL.Contig1161b.Fgenesh_Aspergillus.60.final_new	HCBG_00421	HCEG_05148		PF02133.10|PF05371.7|PF06570.6	Transp_cyt_pur|Phage_Coat_Gp8|DUF1129	Permease for cytosine/purines, uracil, thiamine, allantoin|Phage major coat protein, Gp8|Protein of unknown function (DUF1129)	PF02133.10|PF05371.7|PF06570.6	Transp_cyt_pur|Phage_Coat_Gp8|DUF1129	Permease for cytosine/purines, uracil, thiamine, allantoin|Phage major coat protein, Gp8|Protein of unknown function (DUF1129)	PF02133.10	Transp_cyt_pur	Permease for cytosine/purines, uracil, thiamine, allantoin				False	False	False		HPS		1	-3.2214433637807818	-5.880981165658826	-6.465273218274321	-2.345417384763545
GENE533X	1325	HISTO_GY.Contig460.Fgenesh_histo.45.final_new		conserved protein of unknown function	ucsf_hc.01_1.G217B.05386	ucsf_hc.01_1.G186AR.11073	ucsf_hc.01_1.H88.10665	ucsf_hc.01_1.H143.05057	HISTO_GY.Contig460.Fgenesh_histo.45.final_new	HCBG_05504	HCEG_08153	HCDG_08173													False	False	False	False			1	-1.347408971406352	-2.615419419255967	-2.9686671948314127	-0.8516124999810211
GENE395X	5959	Novel			ucsf_hc.01_1.G217B.04694	ucsf_hc.01_1.G186AR.11853	ucsf_hc.01_1.H88.11473	ucsf_hc.01_1.H143.10697					PF02364.10	Glucan_synthase	1,3-beta-glucan synthase component										True	False	False				1	-2.193415888484868	-2.936578517023764	-3.4807129302806277	-0.8075176527696051
GENE338X	996	HISTO_ZT.Contig1089.eannot.1617.final_new		NADPH oxidase (NoxA)	ucsf_hc.01_1.G217B.10323	ucsf_hc.01_1.G186AR.07290	ucsf_hc.01_1.H88.11757	ucsf_hc.01_1.H143.07085	HISTO_ZT.Contig1089.eannot.1617.final_new	HCBG_02773	HCEG_08965	HCDG_02024	PF08022.7|PF08030.7|PF01794.14|PF00970.19|PF00175.16	FAD_binding_8|NAD_binding_6|Ferric_reduct|FAD_binding_6|NAD_binding_1	FAD-binding domain|Ferric reductase NAD binding domain|Ferric reductase like transmembrane component|Oxidoreductase FAD-binding domain|Oxidoreductase NAD-binding domain	PF08022.7|PF08030.7|PF01794.14|PF00970.19|PF00175.16	FAD_binding_8|NAD_binding_6|Ferric_reduct|FAD_binding_6|NAD_binding_1	FAD-binding domain|Ferric reductase NAD binding domain|Ferric reductase like transmembrane component|Oxidoreductase FAD-binding domain|Oxidoreductase NAD-binding domain	PF08022.7|PF08030.7|PF01794.14|PF00970.19|PF00175.16	FAD_binding_8|NAD_binding_6|Ferric_reduct|FAD_binding_6|NAD_binding_1	FAD-binding domain|Ferric reductase NAD binding domain|Ferric reductase like transmembrane component|Oxidoreductase FAD-binding domain|Oxidoreductase NAD-binding domain	PF08022.7|PF08030.7|PF01794.14|PF00970.19|PF00175.16	FAD_binding_8|NAD_binding_6|Ferric_reduct|FAD_binding_6|NAD_binding_1	FAD-binding domain|Ferric reductase NAD binding domain|Ferric reductase like transmembrane component|Oxidoreductase FAD-binding domain|Oxidoreductase NAD-binding domain	False	False	False	False	HPS		1	-2.12282737745892	-2.78216052072656	-3.748566802542592	-1.568090106560042
GENE1484X	43	HISTO_AZ.Contig47.eannot.1549.final_new		eukaryotic translation initiation factor subunit eIF2B-gamma	ucsf_hc.01_1.G217B.00467	ucsf_hc.01_1.G186AR.04873	ucsf_hc.01_1.H88.04456	ucsf_hc.01_1.H143.04438	HISTO_AZ.Contig47.eannot.1549.final_new	HCBG_01290	HCEG_03335	HCDG_07722	PF00132.19|PF12804.2|PF09477.5|PF00483.18	Hexapep|NTP_transf_3|Type_III_YscG|NTP_transferase	Bacterial transferase hexapeptide (six repeats)|MobA-like NTP transferase domain|Bacterial type II secretion system chaperone protein (type_III_yscG)|Nucleotidyl transferase	PF00132.19|PF12804.2|PF00483.18|PF09477.5|PF14602.1	Hexapep|NTP_transf_3|NTP_transferase|Type_III_YscG|Hexapep_2	Bacterial transferase hexapeptide (six repeats)|MobA-like NTP transferase domain|Nucleotidyl transferase|Bacterial type II secretion system chaperone protein (type_III_yscG)|Hexapeptide repeat of succinyl-transferase	PF00132.19|PF12804.2|PF00483.18|PF14602.1	Hexapep|NTP_transf_3|NTP_transferase|Hexapep_2	Bacterial transferase hexapeptide (six repeats)|MobA-like NTP transferase domain|Nucleotidyl transferase|Hexapeptide repeat of succinyl-transferase	PF00132.19|PF12804.2|PF00483.18|PF14602.1	Hexapep|NTP_transf_3|NTP_transferase|Hexapep_2	Bacterial transferase hexapeptide (six repeats)|MobA-like NTP transferase domain|Nucleotidyl transferase|Hexapeptide repeat of succinyl-transferase	False	False	False	False			1	-0.497313680197804	-0.8286163047073329	-1.0897066322492153	-0.4372502721349183
GENE103X	5263	HISTO_LG.Contig392.eannot.1655.final_new		conserved protein of unknown function	ucsf_hc.01_1.G217B.07780	ucsf_hc.01_1.G186AR.04696	ucsf_hc.01_1.H88.08454	ucsf_hc.01_1.H143.11637	HISTO_LG.Contig392.eannot.1655.final_new	HCBG_08918	HCEG_06428	HCDG_04972													True	True	True	True	HPS	Yeast	1	-3.929792856983046	-4.454868555065267	-5.453529133737071	-2.510588039903376
GENE949X	3529	HISTO_DA.Contig93.eannot.1949.final_new		arginyl-tRNA synthetase	ucsf_hc.01_1.G217B.01735	ucsf_hc.01_1.G186AR.01396	ucsf_hc.01_1.H88.07619	ucsf_hc.01_1.H143.02902	HISTO_DA.Contig93.eannot.1949.final_new	HCBG_01062	HCEG_05809	HCDG_06540	PF00750.14|PF05746.10|PF03485.11|PF07726.6	tRNA-synt_1d|DALR_1|Arg_tRNA_synt_N|AAA_3	tRNA synthetases class I (R)|DALR anticodon binding domain|Arginyl tRNA synthetase N terminal domain|ATPase family associated with various cellular activities (AAA)	PF00750.14|PF05746.10|PF03485.11|PF07544.8|PF07726.6|PF05531.7	tRNA-synt_1d|DALR_1|Arg_tRNA_synt_N|Med9|AAA_3|NPV_P10	tRNA synthetases class I (R)|DALR anticodon binding domain|Arginyl tRNA synthetase N terminal domain|RNA polymerase II transcription mediator complex subunit 9|ATPase family associated with various cellular activities (AAA)|Nucleopolyhedrovirus P10 protein	PF00750.14|PF05746.10|PF03485.11|PF07726.6	tRNA-synt_1d|DALR_1|Arg_tRNA_synt_N|AAA_3	tRNA synthetases class I (R)|DALR anticodon binding domain|Arginyl tRNA synthetase N terminal domain|ATPase family associated with various cellular activities (AAA)	PF00750.14|PF05746.10|PF03485.11|PF07726.6	tRNA-synt_1d|DALR_1|Arg_tRNA_synt_N|AAA_3	tRNA synthetases class I (R)|DALR anticodon binding domain|Arginyl tRNA synthetase N terminal domain|ATPase family associated with various cellular activities (AAA)	False	False	False	False			1	-1.1717524610300223	-1.3299461119454774	-1.5970992423134849	-0.7456384045166824
GENE1317X	2023	HISTO_DM.Contig940.Fgenesh_histo.68.final_new		app binding protein, NEDD8-activating enzyme E1 regulatory subunit	ucsf_hc.01_1.G217B.02921	ucsf_hc.01_1.G186AR.11552	ucsf_hc.01_1.H88.12081	ucsf_hc.01_1.H143.06696	HISTO_DM.Contig940.Fgenesh_histo.68.final_new	HCBG_05847	HCEG_09226	HCDG_01737	PF00899.16|PF10087.4	ThiF|DUF2325	ThiF family|Uncharacterized protein conserved in bacteria (DUF2325)	PF00899.16|PF05237.8|PF10087.4	ThiF|MoeZ_MoeB|DUF2325	ThiF family|MoeZ/MoeB domain|Uncharacterized protein conserved in bacteria (DUF2325)	PF00899.16|PF05237.8|PF10087.4	ThiF|MoeZ_MoeB|DUF2325	ThiF family|MoeZ/MoeB domain|Uncharacterized protein conserved in bacteria (DUF2325)	PF00899.16|PF10087.4	ThiF|DUF2325	ThiF family|Uncharacterized protein conserved in bacteria (DUF2325)	False	False	False	False			1	-0.7910396733983851	-0.9442054599910796	-1.244696600457837	-0.4079027799560815
GENE323X	5611	HISTO_DY.Contig31-snap.33.final_new		conserved protein of unknown function	ucsf_hc.01_1.G217B.03224	ucsf_hc.01_1.G186AR.12389	ucsf_hc.01_1.H88.08141	ucsf_hc.01_1.H143.11323	HISTO_DY.Contig31-snap.33.final_new	HCBG_06444	HCEG_06193		PF03443.9	Glyco_hydro_61	Glycosyl hydrolase family 61	PF03443.9	Glyco_hydro_61	Glycosyl hydrolase family 61	PF03443.9	Glyco_hydro_61	Glycosyl hydrolase family 61				True	True	True	False			1	-2.361632594448172	-3.078784195385868	-3.640953438568685	-1.3274962209033405
GENE2590X	1352	HISTO_GY.Contig460.Fgenesh_histo.24.final_new		filamentation protein (Rhf1)	ucsf_hc.01_1.G217B.05431	ucsf_hc.01_1.G186AR.11029	ucsf_hc.01_1.H88.10624	ucsf_hc.01_1.H143.05101	HISTO_GY.Contig460.Fgenesh_histo.24.final_new	HCBG_05463	HCEG_08118	HCDG_08213	PF13181.1|PF07719.12|PF13414.1|PF13428.1|PF13431.1|PF14559.1|PF13424.1|PF00515.23|PF13432.1	TPR_8|TPR_2|TPR_11|TPR_14|TPR_17|TPR_19|TPR_12|TPR_1|TPR_16	Tetratricopeptide repeat|Tetratricopeptide repeat|TPR repeat|Tetratricopeptide repeat|Tetratricopeptide repeat|Tetratricopeptide repeat|Tetratricopeptide repeat|Tetratricopeptide repeat|Tetratricopeptide repeat	PF13181.1|PF07719.12|PF13414.1|PF13428.1|PF13431.1|PF14559.1|PF13424.1|PF13371.1|PF00515.23|PF13432.1	TPR_8|TPR_2|TPR_11|TPR_14|TPR_17|TPR_19|TPR_12|TPR_9|TPR_1|TPR_16	Tetratricopeptide repeat|Tetratricopeptide repeat|TPR repeat|Tetratricopeptide repeat|Tetratricopeptide repeat|Tetratricopeptide repeat|Tetratricopeptide repeat|Tetratricopeptide repeat|Tetratricopeptide repeat|Tetratricopeptide repeat	PF13181.1|PF07719.12|PF13414.1|PF13428.1|PF13431.1|PF14559.1|PF13424.1|PF13371.1|PF00515.23|PF13432.1	TPR_8|TPR_2|TPR_11|TPR_14|TPR_17|TPR_19|TPR_12|TPR_9|TPR_1|TPR_16	Tetratricopeptide repeat|Tetratricopeptide repeat|TPR repeat|Tetratricopeptide repeat|Tetratricopeptide repeat|Tetratricopeptide repeat|Tetratricopeptide repeat|Tetratricopeptide repeat|Tetratricopeptide repeat|Tetratricopeptide repeat	PF13181.1|PF07719.12|PF13414.1|PF13428.1|PF13431.1|PF14559.1|PF13424.1|PF13371.1|PF00515.23|PF13432.1	TPR_8|TPR_2|TPR_11|TPR_14|TPR_17|TPR_19|TPR_12|TPR_9|TPR_1|TPR_16	Tetratricopeptide repeat|Tetratricopeptide repeat|TPR repeat|Tetratricopeptide repeat|Tetratricopeptide repeat|Tetratricopeptide repeat|Tetratricopeptide repeat|Tetratricopeptide repeat|Tetratricopeptide repeat|Tetratricopeptide repeat	False	False	False	False			1	-0.19554577345725166	-0.27861763887828506	-0.3105196369997043	-0.1252206714502322
GENE396X	5271	HISTO_LG.Contig392.Fgenesh_histo.94.final_new		conserved protein of unknown function	ucsf_hc.01_1.G217B.07756	ucsf_hc.01_1.G186AR.04715	ucsf_hc.01_1.H88.08476	ucsf_hc.01_1.H143.11661	HISTO_LG.Contig392.Fgenesh_histo.94.final_new	HCBG_08933	HCEG_06441	HCDG_04988													False	False	False	False			1	-1.9003267351020812	-3.7089841977739897	-2.4656769082834398	-1.2907739780864054
GENE1166X	5352	HISTO_DU.Contig190.Fgenesh_Aspergillus.9.final_new	TMA22	translation machinery-associated protein 22, RNA binding protein	ucsf_hc.01_1.G217B.03099	ucsf_hc.01_1.G186AR.08581	ucsf_hc.01_1.H88.03628	ucsf_hc.01_1.H143.10110	HISTO_DU.Contig190.Fgenesh_Aspergillus.9.final_new	HCBG_03722	HCEG_02683	HCDG_03863	PF01253.17|PF14198.1	SUI1|TnpV	Translation initiation factor SUI1|Transposon-encoded protein TnpV	PF01253.17	SUI1	Translation initiation factor SUI1	PF01253.17	SUI1	Translation initiation factor SUI1	PF01253.17	SUI1	Translation initiation factor SUI1	False	False	False	False			1	-0.7395858767616428	-1.5648219737027897	-0.9727830144198988	-0.6022943563486769
GENE205X	6479	HISTO_ZL.Contig1161c.Fgenesh_histo.42.final_new		vacuolar basic amino acid transporter, MFS drug transporter	ucsf_hc.01_1.G217B.09527	ucsf_hc.01_1.G186AR.00277	ucsf_hc.01_1.H88.06569	ucsf_hc.01_1.H143.00231	HISTO_ZL.Contig1161c.Fgenesh_histo.42.final_new	HCBG_00218			PF07690.11|PF06609.8|PF00083.19	MFS_1|TRI12|Sugar_tr	Major Facilitator Superfamily|Fungal trichothecene efflux pump (TRI12)|Sugar (and other) transporter	PF07690.11|PF06609.8|PF00083.19	MFS_1|TRI12|Sugar_tr	Major Facilitator Superfamily|Fungal trichothecene efflux pump (TRI12)|Sugar (and other) transporter							False	False			HPS		1	-2.896430829540638	-4.6288332410712005	-3.0602141917906835	-2.41062879290021
GENE1404X	3869	HISTO_FE.Contig19.fgenesh_plus.35.final_new		DUF2413 domain-containing protein	ucsf_hc.01_1.G217B.04145	ucsf_hc.01_1.G186AR.00669	ucsf_hc.01_1.H88.06945	ucsf_hc.01_1.H143.08926	HISTO_FE.Contig19.fgenesh_plus.35.final_new	HCBG_00522	HCEG_05254	HCDG_03004	PF10310.4|PF08289.6	DUF2413|Flu_M1_C	Protein of unknown function (DUF2413)|Influenza Matrix protein (M1) C-terminal domain	PF10310.4|PF08289.6	DUF2413|Flu_M1_C	Protein of unknown function (DUF2413)|Influenza Matrix protein (M1) C-terminal domain	PF10310.4|PF08289.6	DUF2413|Flu_M1_C	Protein of unknown function (DUF2413)|Influenza Matrix protein (M1) C-terminal domain	PF10310.4|PF08289.6	DUF2413|Flu_M1_C	Protein of unknown function (DUF2413)|Influenza Matrix protein (M1) C-terminal domain	False	False	False	False			1	-0.6886299032903009	-1.147536333717829	-0.6991932204161948	-0.5789676197618676
GENE1396X	4200	HISTO_ZZ.Contig127b.Fgenesh_histo.29.final_new	TIM54	mitochondrial import inner membrane translocase subunit tim54	ucsf_hc.01_1.G217B.11970	ucsf_hc.01_1.G186AR.08117	ucsf_hc.01_1.H88.03190	ucsf_hc.01_1.H143.02270	HISTO_ZZ.Contig127b.Fgenesh_histo.29.final_new	HCBG_03363	HCEG_02332	HCDG_06068	PF11711.3	Tim54	Inner membrane protein import complex subunit Tim54	PF11711.3	Tim54	Inner membrane protein import complex subunit Tim54	PF11711.3|PF04695.8	Tim54|Pex14_N	Inner membrane protein import complex subunit Tim54|Peroxisomal membrane anchor protein (Pex14p) conserved region	PF11711.3|PF04695.8	Tim54|Pex14_N	Inner membrane protein import complex subunit Tim54|Peroxisomal membrane anchor protein (Pex14p) conserved region	False	False	False	False			1	-0.7331630641538487	-1.174452931066248	-0.7428114813011963	-0.4810867245689754
GENE1406X	3113	HISTO_ZL.Contig1161a-snap.31.final_new		F-box domain-containing protein	ucsf_hc.01_1.G217B.09239	ucsf_hc.01_1.G186AR.00564	ucsf_hc.01_1.H88.06847	ucsf_hc.01_1.H143.08826	HISTO_ZL.Contig1161a-snap.31.final_new	HCBG_00444	HCEG_05171	HCDG_02922	PF12937.2|PF00646.28	F-box-like|F-box	F-box-like|F-box domain	PF12937.2|PF00646.28|PF04806.7	F-box-like|F-box|EspF	F-box-like|F-box domain|EspF protein repeat	PF12937.2|PF00646.28	F-box-like|F-box	F-box-like|F-box domain	PF00646.28|PF12937.2	F-box|F-box-like	F-box domain|F-box-like	False	False	False	False			1	-0.7669276255211472	-1.1032892260287004	-0.7055033683902714	-0.535277055423945
GENE259X	2665	HISTO_AL.Contig317.Fgenesh_histo.141.final_new		no blast hit	ucsf_hc.01_1.G217B.00173	ucsf_hc.01_1.G186AR.02849	ucsf_hc.01_1.H88.04197	ucsf_hc.01_1.H143.09516	HISTO_AL.Contig317.Fgenesh_histo.141.final_new	HCBG_07537															False	False	False	False	HPS		1	-2.2624244023662836	-4.134295133544416	-3.3545497349426134	-1.6978582511020142
GENE1257X	4163	HISTO_ZZ.Contig127b.Fgenesh_histo.59.final_new	INV1	similar to involucrin repeat protein of A. fumigatus	ucsf_hc.01_1.G217B.12029	ucsf_hc.01_1.G186AR.08179	ucsf_hc.01_1.H88.03256	ucsf_hc.01_1.H143.02202	HISTO_ZZ.Contig127b.Fgenesh_histo.59.final_new	HCBG_03415	HCEG_02384	HCDG_06015	PF15456.1|PF08606.6|PF11336.3	Uds1|Prp19|DUF3138	Up-regulated During Septation|Prp19/Pso4-like|Protein of unknown function (DUF3138)	PF15456.1|PF08606.6|PF11336.3	Uds1|Prp19|DUF3138	Up-regulated During Septation|Prp19/Pso4-like|Protein of unknown function (DUF3138)	PF15456.1|PF08606.6	Uds1|Prp19	Up-regulated During Septation|Prp19/Pso4-like	PF15456.1|PF08606.6|PF11336.3	Uds1|Prp19|DUF3138	Up-regulated During Septation|Prp19/Pso4-like|Protein of unknown function (DUF3138)	False	False	False	False			1	-0.8009731811882821	-1.1454761683371624	-1.0399703874498054	-0.5509929646318898
GENE1344X	215	HISTO_LF.Contig359.Fgenesh_Aspergillus.265.final_new		conserved protein of unknown function	ucsf_hc.01_1.G217B.07441	ucsf_hc.01_1.G186AR.05286	ucsf_hc.01_1.H88.04866	ucsf_hc.01_1.H143.03153	HISTO_LF.Contig359.Fgenesh_Aspergillus.265.final_new	HCBG_01602	HCEG_03641	HCDG_06738	PF06293.9|PF00069.20|PF01636.18|PF03938.9|PF01633.15|PF13588.1|PF04977.10	Kdo|Pkinase|APH|OmpH|Choline_kinase|HSDR_N_2|DivIC	Lipopolysaccharide kinase (Kdo/WaaP) family|Protein kinase domain|Phosphotransferase enzyme family|Outer membrane protein (OmpH-like)|Choline/ethanolamine kinase|Type I restriction enzyme R protein N terminus (HSDR_N)|Septum formation initiator	PF06293.9|PF00069.20|PF01636.18|PF14498.1|PF04977.10	Kdo|Pkinase|APH|Glyco_hyd_65N_2|DivIC	Lipopolysaccharide kinase (Kdo/WaaP) family|Protein kinase domain|Phosphotransferase enzyme family|Glycosyl hydrolase family 65, N-terminal domain|Septum formation initiator	PF01636.18|PF06293.9|PF00069.20|PF01633.15|PF13588.1	APH|Kdo|Pkinase|Choline_kinase|HSDR_N_2	Phosphotransferase enzyme family|Lipopolysaccharide kinase (Kdo/WaaP) family|Protein kinase domain|Choline/ethanolamine kinase|Type I restriction enzyme R protein N terminus (HSDR_N)	PF06293.9|PF01636.18|PF00069.20|PF01633.15|PF13588.1	Kdo|APH|Pkinase|Choline_kinase|HSDR_N_2	Lipopolysaccharide kinase (Kdo/WaaP) family|Phosphotransferase enzyme family|Protein kinase domain|Choline/ethanolamine kinase|Type I restriction enzyme R protein N terminus (HSDR_N)	False	False	True	False			1	-0.699750779314253	-1.1007022842144867	-0.9460671437109309	-0.5591116519488186
GENE854X	952	HISTO_ZT.Contig174.Fgenesh_Aspergillus.25.final_new		F-box domain-containing protein	ucsf_hc.01_1.G217B.10553	ucsf_hc.01_1.G186AR.07380	ucsf_hc.01_1.H88.11845	ucsf_hc.01_1.H143.06988	HISTO_ZT.Contig174.Fgenesh_Aspergillus.25.final_new	HCBG_02840	HCEG_09038	HCDG_01953													False	False	False	False		Yeast	1	-1.298854344782644	-1.990724360851556	-1.3145927055776512	-0.6511327743500157
GENE583X	2260	HISTO_DM.Contig93.Fgenesh_histo.55.final_new		sorting nexin 3, vacuolar protein sorting-associated protein vps5	ucsf_hc.01_1.G217B.02253	ucsf_hc.01_1.G186AR.09203	ucsf_hc.01_1.H88.00882	ucsf_hc.01_1.H143.01326	HISTO_DM.Contig93.Fgenesh_histo.55.final_new	HCBG_04152	HCEG_00718	HCDG_00993	PF00596.16	Aldolase_II	Class II Aldolase and Adducin N-terminal domain	PF00596.16	Aldolase_II	Class II Aldolase and Adducin N-terminal domain	PF00596.16	Aldolase_II	Class II Aldolase and Adducin N-terminal domain	PF00596.16	Aldolase_II	Class II Aldolase and Adducin N-terminal domain	False	False	False	False			1	-1.9380615048217886	-2.442959260240507	-1.8058024768285068	-1.0659123059283728
GENE1343X	3016	HISTO_ZL.Contig1131.eannot.2006.final_new	PRE5	proteasome component PRE5	ucsf_hc.01_1.G217B.08707	ucsf_hc.01_1.G186AR.04403	ucsf_hc.01_1.H88.09971	ucsf_hc.01_1.H143.12808	HISTO_ZL.Contig1131.eannot.2006.final_new	HCBG_08706	HCEG_07629	HCDG_05764	PF00227.21|PF10584.4|PF02120.11	Proteasome|Proteasome_A_N|Flg_hook	Proteasome subunit|Proteasome subunit A N-terminal signature|Flagellar hook-length control protein FliK	PF00227.21|PF10584.4|PF02120.11	Proteasome|Proteasome_A_N|Flg_hook	Proteasome subunit|Proteasome subunit A N-terminal signature|Flagellar hook-length control protein FliK	PF00227.21|PF10584.4|PF02120.11	Proteasome|Proteasome_A_N|Flg_hook	Proteasome subunit|Proteasome subunit A N-terminal signature|Flagellar hook-length control protein FliK	PF00227.21|PF10584.4|PF02120.11	Proteasome|Proteasome_A_N|Flg_hook	Proteasome subunit|Proteasome subunit A N-terminal signature|Flagellar hook-length control protein FliK	False	False	False	False			1	-0.9193642904433714	-1.1118883875198602	-0.8421346617049696	-0.4360618654269981
GENE782X	4268	HISTO_ZZ.Contig127a-snap.86.final_new		conserved protein of unknown function, kelch-like domains	ucsf_hc.01_1.G217B.11842	ucsf_hc.01_1.G186AR.07992	ucsf_hc.01_1.H88.03068	ucsf_hc.01_1.H143.07547	HISTO_ZZ.Contig127a-snap.86.final_new	HCBG_03266	HCEG_02228	HCDG_02379	PF13964.1|PF01344.20|PF13854.1	Kelch_6|Kelch_1|Kelch_5	Kelch motif|Kelch motif|Kelch motif	PF13964.1|PF13854.1|PF01344.20|PF07646.10	Kelch_6|Kelch_5|Kelch_1|Kelch_2	Kelch motif|Kelch motif|Kelch motif|Kelch motif	PF13964.1|PF01344.20|PF13854.1	Kelch_6|Kelch_1|Kelch_5	Kelch motif|Kelch motif|Kelch motif	PF13964.1|PF01344.20|PF13854.1	Kelch_6|Kelch_1|Kelch_5	Kelch motif|Kelch motif|Kelch motif	False	False	False	False			1	-1.4060439820085349	-1.9610525645336763	-1.4946332097308481	-0.8062258677607446
GENE1342X	272	HISTO_LF.Contig359-snap.181.final_new	STE4	G protein complex beta subunit SfaD, mating factor receptor-coupled G protein	ucsf_hc.01_1.G217B.07562	ucsf_hc.01_1.G186AR.05412	ucsf_hc.01_1.H88.04996	ucsf_hc.01_1.H143.03292	HISTO_LF.Contig359-snap.181.final_new	HCBG_01695	HCEG_03739	HCDG_06834	PF00400.27|PF08662.6	WD40|eIF2A	WD domain, G-beta repeat|Eukaryotic translation initiation factor eIF2A	PF00400.27|PF08662.6	WD40|eIF2A	WD domain, G-beta repeat|Eukaryotic translation initiation factor eIF2A	PF00400.27|PF08662.6	WD40|eIF2A	WD domain, G-beta repeat|Eukaryotic translation initiation factor eIF2A	PF00400.27|PF08662.6|PF02239.11	WD40|eIF2A|Cytochrom_D1	WD domain, G-beta repeat|Eukaryotic translation initiation factor eIF2A|Cytochrome D1 heme domain	False	False	False	False			1	-0.8440365622496642	-1.1656464709266263	-0.8853677813547742	-0.415819344252101
GENE2092X	1456	HISTO_GY.Contig460.fgenesh_plus.4.final_new	UBP14	ubiquitin carboxyl-terminal hydrolase	ucsf_hc.01_1.G217B.05666	ucsf_hc.01_1.G186AR.10791	ucsf_hc.01_1.H88.10402	ucsf_hc.01_1.H143.05347	HISTO_GY.Contig460.fgenesh_plus.4.final_new	HCBG_05294	HCEG_07954	HCDG_08380	PF00443.24|PF02148.14|PF00627.26|PF13423.1	UCH|zf-UBP|UBA|UCH_1	Ubiquitin carboxyl-terminal hydrolase|Zn-finger in ubiquitin-hydrolases and other protein|UBA/TS-N domain|Ubiquitin carboxyl-terminal hydrolase	PF00443.24|PF02148.14|PF00627.26|PF13423.1	UCH|zf-UBP|UBA|UCH_1	Ubiquitin carboxyl-terminal hydrolase|Zn-finger in ubiquitin-hydrolases and other protein|UBA/TS-N domain|Ubiquitin carboxyl-terminal hydrolase	PF00443.24|PF02148.14|PF00627.26|PF13423.1	UCH|zf-UBP|UBA|UCH_1	Ubiquitin carboxyl-terminal hydrolase|Zn-finger in ubiquitin-hydrolases and other protein|UBA/TS-N domain|Ubiquitin carboxyl-terminal hydrolase	PF00443.24|PF02148.14|PF00627.26|PF13423.1	UCH|zf-UBP|UBA|UCH_1	Ubiquitin carboxyl-terminal hydrolase|Zn-finger in ubiquitin-hydrolases and other protein|UBA/TS-N domain|Ubiquitin carboxyl-terminal hydrolase	False	False	False	False			1	-0.42228067098182187	-0.5472970144024889	-0.4408413796944397	-0.19401941672631384
GENE594X	3883	HISTO_FE.Contig19.Fgenesh_histo.208.final_new		conserved protein of unknown function	ucsf_hc.01_1.G217B.04185	ucsf_hc.01_1.G186AR.00648	ucsf_hc.01_1.H88.06923	ucsf_hc.01_1.H143.08906	HISTO_FE.Contig19.Fgenesh_histo.208.final_new	HCBG_00503	HCEG_05235	HCDG_02987	PF13565.1|PF12150.3	HTH_32|MFP2b	Homeodomain-like domain|Cytosolic motility protein	PF13565.1	HTH_32	Homeodomain-like domain	PF13565.1	HTH_32	Homeodomain-like domain	PF13565.1	HTH_32	Homeodomain-like domain	False	False	False	False			1	-2.05524724261334	-1.1713322293620467	-3.0013156658034017	-0.8871603814236655
GENE826X	4120	HISTO_ZZ.Contig127c.eannot.1499.final_new		HMG box transcription factor, similar to MAT1-2, mycelia-enriched transcript	ucsf_hc.01_1.G217B.12108	ucsf_hc.01_1.G186AR.08267	ucsf_hc.01_1.H88.03334	ucsf_hc.01_1.H143.02115	HISTO_ZZ.Contig127c.eannot.1499.final_new	HCBG_03464	HCEG_02452	HCDG_05942	PF00505.14|PF09011.5	HMG_box|HMG_box_2	HMG (high mobility group) box|HMG-box domain				PF00505.14|PF09011.5	HMG_box|HMG_box_2	HMG (high mobility group) box|HMG-box domain				False	False	False	False			1	-1.3579745237451095	-0.8551024128478044	-2.521122209414863	-0.6650996870034112
GENE78X	6759	HISTO_LG.Contig392.Fgenesh_histo.207.final_new		DUF2855 domain-containing protein	ucsf_hc.01_1.G217B.07849	ucsf_hc.01_1.G186AR.12628	ucsf_hc.01_1.H88.08385	ucsf_hc.01_1.H143.11566	HISTO_LG.Contig392.Fgenesh_histo.207.final_new	HCBG_06624	HCEG_06376		PF11017.3	DUF2855	Protein of unknown function (DUF2855)										False	True	True	True			1	-5.317332911559907	-3.1125502310692488	-7.415617193646309	-1.4486351042801506
GENE336X	4847	HISTO_KF.Contig601.Fgenesh_Aspergillus.80.final_new		conserved protein of unknown function	ucsf_hc.01_1.G217B.07154	ucsf_hc.01_1.G186AR.03266	ucsf_hc.01_1.H88.02616	ucsf_hc.01_1.H143.08250	HISTO_KF.Contig601.Fgenesh_Aspergillus.80.final_new	HCBG_08157	HCEG_01877	HCDG_02465													False	False	False	False			1	-3.2477780756097587	-1.9852785424287136	-4.307821537599624	-0.7071725244952911
GENE591X	143	HISTO_LF.Contig359.Fgenesh_histo.170.final_new		conserved protein of unknown function	ucsf_hc.01_1.G217B.07285	ucsf_hc.01_1.G186AR.05118	ucsf_hc.01_1.H88.04698	ucsf_hc.01_1.H143.04672	HISTO_LF.Contig359.Fgenesh_histo.170.final_new	HCBG_01471	HCEG_03507	HCDG_07898													False	False	False	False			1	-1.7579931763619112	-1.6194695735094342	-3.380288934699155	-0.41598858903493996
GENE2036X	5128	HISTO_GX.Contig297.Fgenesh_histo.127.final_new		ribosome biogenesis protein BRX1, one of two orthologs	ucsf_hc.01_1.G217B.05240	ucsf_hc.01_1.G186AR.04522	ucsf_hc.01_1.H88.09659	ucsf_hc.01_1.H143.12046	HISTO_GX.Contig297.Fgenesh_histo.127.final_new	HCBG_08788	HCEG_07393	HCDG_05030	PF04427.13	Brix	Brix domain	PF04427.13	Brix	Brix domain	PF04427.13|PF03446.10	Brix|NAD_binding_2	Brix domain|NAD binding domain of 6-phosphogluconate dehydrogenase	PF04427.13	Brix	Brix domain	False	False	False	False			1	-0.4137481726014254	-0.3643829692437781	-0.7981378277141151	-0.10803703305541434
GENE158X	2855	HISTO_ZL.Contig1158.Fgenesh_Aspergillus.45.final_new		MFS multidrug transporter	ucsf_hc.01_1.G217B.09035	ucsf_hc.01_1.G186AR.08755	ucsf_hc.01_1.H88.03771	ucsf_hc.01_1.H143.10259	HISTO_ZL.Contig1158.Fgenesh_Aspergillus.45.final_new	HCBG_03844	HCEG_02808	HCDG_03989	PF07690.11|PF00083.19	MFS_1|Sugar_tr	Major Facilitator Superfamily|Sugar (and other) transporter	PF07690.11|PF00083.19	MFS_1|Sugar_tr	Major Facilitator Superfamily|Sugar (and other) transporter	PF07690.11|PF00083.19	MFS_1|Sugar_tr	Major Facilitator Superfamily|Sugar (and other) transporter				False	False	False	False	HPS		1	-3.7936658178151	-2.7247417271913497	-5.5886084635599484	-2.165301705644121
GENE219X	5257	HISTO_LG.Contig392.fgenesh_plus.16.final_new		MARVEL superfamily domain-containing protein	ucsf_hc.01_1.G217B.07791	ucsf_hc.01_1.G186AR.04683	ucsf_hc.01_1.H88.08442	ucsf_hc.01_1.H143.11625	HISTO_LG.Contig392.fgenesh_plus.16.final_new	HCBG_08910	HCEG_06418	HCDG_04963	PF01284.18|PF01988.14	MARVEL|VIT1	Membrane-associating domain|VIT family	PF01284.18|PF01988.14	MARVEL|VIT1	Membrane-associating domain|VIT family	PF01284.18|PF01988.14	MARVEL|VIT1	Membrane-associating domain|VIT family	PF01284.18|PF01988.14	MARVEL|VIT1	Membrane-associating domain|VIT family	False	False	False	False	HPS		1	-2.931921281929173	-2.532532294416629	-5.260072311846125	-1.8305802160981937
GENE947X	3906	HISTO_ER.Contig17.Fgenesh_histo.55.final_new		fungal specific transcription factor domain-containing protein, FarB, NOT MFS4	ucsf_hc.01_1.G217B.03726	ucsf_hc.01_1.G186AR.00026	ucsf_hc.01_1.H88.02774	ucsf_hc.01_1.H143.08424	HISTO_ER.Contig17.Fgenesh_histo.55.final_new	HCBG_00019	HCEG_01996	HCDG_02590	PF04082.13|PF00172.13	Fungal_trans|Zn_clus	Fungal specific transcription factor domain|Fungal Zn(2)-Cys(6) binuclear cluster domain	PF04082.13|PF00172.13|PF04580.8	Fungal_trans|Zn_clus|Pox_D3	Fungal specific transcription factor domain|Fungal Zn(2)-Cys(6) binuclear cluster domain|Chordopoxvirinae D3 protein	PF04082.13|PF00172.13|PF13388.1	Fungal_trans|Zn_clus|DUF4106	Fungal specific transcription factor domain|Fungal Zn(2)-Cys(6) binuclear cluster domain|Protein of unknown function (DUF4106)	PF04082.13	Fungal_trans	Fungal specific transcription factor domain	False	False	False	False			1	-1.2456836778396345	-1.1314820659538611	-1.8910483066337562	-0.5902974222317214
GENE1559X	4644	HISTO_DY.Contig31.Fgenesh_Neurospora.42.final_new		conserved protein of unknown function	ucsf_hc.01_1.G217B.03186	ucsf_hc.01_1.G186AR.12432	ucsf_hc.01_1.H88.08183	ucsf_hc.01_1.H143.11364	HISTO_DY.Contig31.Fgenesh_Neurospora.42.final_new	HCBG_06477	HCEG_06228	HCDG_04770	PF14479.1|PF07714.12|PF00069.20	HeLo|Pkinase_Tyr|Pkinase	Prion-inhibition and propagation|Protein tyrosine kinase|Protein kinase domain	PF14479.1|PF07714.12|PF00069.20	HeLo|Pkinase_Tyr|Pkinase	Prion-inhibition and propagation|Protein tyrosine kinase|Protein kinase domain	PF14479.1|PF07714.12|PF00069.20	HeLo|Pkinase_Tyr|Pkinase	Prion-inhibition and propagation|Protein tyrosine kinase|Protein kinase domain	PF07714.12|PF00069.20	Pkinase_Tyr|Pkinase	Protein tyrosine kinase|Protein kinase domain	False	False	False	False			1	-0.6522648511690881	-0.6277222821983617	-1.0102611224112112	-0.3581731430123072
GENE270X	5376	HISTO_DU.Contig190.Fgenesh_histo.70.final_new		copper amine oxidase	ucsf_hc.01_1.G217B.03056	ucsf_hc.01_1.G186AR.08536	ucsf_hc.01_1.H88.03585	ucsf_hc.01_1.H143.10059	HISTO_DU.Contig190.Fgenesh_histo.70.final_new	HCBG_03688	HCEG_02648	HCDG_03830	PF01179.15|PF02728.11|PF02727.11|PF14047.1	Cu_amine_oxid|Cu_amine_oxidN3|Cu_amine_oxidN2|DCR	Copper amine oxidase, enzyme domain|Copper amine oxidase, N3 domain|Copper amine oxidase, N2 domain|Dppa2/4 conserved region	PF01179.15|PF02728.11|PF02727.11|PF14047.1	Cu_amine_oxid|Cu_amine_oxidN3|Cu_amine_oxidN2|DCR	Copper amine oxidase, enzyme domain|Copper amine oxidase, N3 domain|Copper amine oxidase, N2 domain|Dppa2/4 conserved region	PF01179.15|PF02728.11|PF02727.11|PF14047.1	Cu_amine_oxid|Cu_amine_oxidN3|Cu_amine_oxidN2|DCR	Copper amine oxidase, enzyme domain|Copper amine oxidase, N3 domain|Copper amine oxidase, N2 domain|Dppa2/4 conserved region	PF01179.15|PF02728.11|PF02727.11|PF14047.1	Cu_amine_oxid|Cu_amine_oxidN3|Cu_amine_oxidN2|DCR	Copper amine oxidase, enzyme domain|Copper amine oxidase, N3 domain|Copper amine oxidase, N2 domain|Dppa2/4 conserved region	False	False	False	False	HPS		1	-2.225477456906456	-2.2279160226878596	-5.009166187417444	-1.8569573244593283
GENE1572X	720	HISTO_JG.Contig206.eannot.1478.final_new		SNARE-dependent exocytosis protein	ucsf_hc.01_1.G217B.06440	ucsf_hc.01_1.G186AR.01670	ucsf_hc.01_1.H88.00151	ucsf_hc.01_1.H143.05861	HISTO_JG.Contig206.eannot.1478.final_new	HCBG_06687	HCEG_00128	HCDG_08523	PF08596.5|PF00400.27	Lgl_C|WD40	Lethal giant larvae(Lgl) like, C-terminal|WD domain, G-beta repeat	PF08596.5|PF00400.27	Lgl_C|WD40	Lethal giant larvae(Lgl) like, C-terminal|WD domain, G-beta repeat	PF08596.5|PF00400.27	Lgl_C|WD40	Lethal giant larvae(Lgl) like, C-terminal|WD domain, G-beta repeat	PF08596.5|PF00400.27	Lgl_C|WD40	Lethal giant larvae(Lgl) like, C-terminal|WD domain, G-beta repeat	False	False	False	False			1	-0.5552319070171694	-0.5611114219483069	-1.1881748857719399	-0.3196548131599237
GENE16X	4646	HISTO_DY.Contig31-snap.10.final_new		ThiJ/PfpI family protein	ucsf_hc.01_1.G217B.03190	ucsf_hc.01_1.G186AR.12428	ucsf_hc.01_1.H88.08179	ucsf_hc.01_1.H143.11359	HISTO_DY.Contig31-snap.10.final_new	HCBG_06474	HCEG_06225	HCDG_04767	PF13278.1	DUF4066	Putative amidotransferase	PF13278.1	DUF4066	Putative amidotransferase	PF13278.1|PF01912.13	DUF4066|eIF-6	Putative amidotransferase|eIF-6 family	PF13278.1|PF01912.13	DUF4066|eIF-6	Putative amidotransferase|eIF-6 family	False	False	False	False	HPS		1	-7.38426561649332	-4.210110315806696	-9.19771548474544	-3.686716318661159
GENE375X	4813	HISTO_KF.Contig601.Fgenesh_Neurospora.35.final_new		sulfatase domain-containing protein	ucsf_hc.01_1.G217B.07085	ucsf_hc.01_1.G186AR.03331	ucsf_hc.01_1.H88.02695	ucsf_hc.01_1.H143.08325	HISTO_KF.Contig601.Fgenesh_Neurospora.35.final_new	HCBG_08207	HCEG_01931	HCDG_02519				PF00884.18|PF01663.17|PF02995.12	Sulfatase|Phosphodiest|DUF229	Sulfatase|Type I phosphodiesterase / nucleotide pyrophosphatase|Protein of unknown function (DUF229)	PF00884.18|PF01663.17|PF02995.12|PF00817.15	Sulfatase|Phosphodiest|DUF229|IMS	Sulfatase|Type I phosphodiesterase / nucleotide pyrophosphatase|Protein of unknown function (DUF229)|impB/mucB/samB family	PF00884.18|PF01663.17|PF02995.12|PF00817.15	Sulfatase|Phosphodiest|DUF229|IMS	Sulfatase|Type I phosphodiesterase / nucleotide pyrophosphatase|Protein of unknown function (DUF229)|impB/mucB/samB family	False	False	False	False			1	-3.028386270035097	-1.9657673433497629	-3.4472705915752595	-1.2761996338535306
GENE1212X	5954	HISTO_GI.Contig363.Fgenesh_histo.41.final_new		conserved protein of unknown function	ucsf_hc.01_1.G217B.04496	ucsf_hc.01_1.G186AR.05609	ucsf_hc.01_1.H88.05159	ucsf_hc.01_1.H143.03480	HISTO_GI.Contig363.Fgenesh_histo.41.final_new	HCBG_01846		HCDG_06988	PF10310.4	DUF2413	Protein of unknown function (DUF2413)							PF00159.13	Hormone_3	Pancreatic hormone peptide	False	False		False			1	-1.1347809175783359	-0.6930769612367559	-1.2540198613267566	-0.6322423686157019
GENE0X	6411	HISTO_DU.Contig190.Fgenesh_Aspergillus.30.final_new	M46	mold-specific M46 protein (G186AS)	ucsf_hc.01_1.G217B.03122	ucsf_hc.01_1.G186AR.08608	ucsf_hc.01_1.H88.03650	ucsf_hc.01_1.H143.10131	HISTO_DU.Contig190.Fgenesh_Aspergillus.30.final_new		HCEG_02700	HCDG_03879													True	False	True	True	HPS		1	-9.337098430386499	-5.328723750586678	-12.28220149738446	-6.295437236799067
GENE753X	4304	HISTO_ZZ.Contig127a.Fgenesh_Neurospora.2.final_new		succinate dehydrogenase cytochrome b560 subunit	ucsf_hc.01_1.G217B.11758	ucsf_hc.01_1.G186AR.07921	ucsf_hc.01_1.H88.02991	ucsf_hc.01_1.H143.08656	HISTO_ZZ.Contig127a.Fgenesh_Neurospora.2.final_new	HCBG_03206	HCEG_02166	HCDG_02779	PF01127.17	Sdh_cyt	Succinate dehydrogenase/Fumarate reductase transmembrane subunit	PF01127.17	Sdh_cyt	Succinate dehydrogenase/Fumarate reductase transmembrane subunit	PF01127.17	Sdh_cyt	Succinate dehydrogenase/Fumarate reductase transmembrane subunit	PF01127.17	Sdh_cyt	Succinate dehydrogenase/Fumarate reductase transmembrane subunit	False	False	False	False		Yeast	1	-1.6130931080338584	-1.0138099211934035	-2.003021219009819	-1.2132257642873578
GENE1582X	3479	HISTO_DA.Contig93.Fgenesh_histo.59.final_new		RNAi dicer-like protein, RNA helicase/RNAse III	ucsf_hc.01_1.G217B.01844	ucsf_hc.01_1.G186AR.01504	ucsf_hc.01_1.H88.07732	ucsf_hc.01_1.H143.03007	HISTO_DA.Contig93.Fgenesh_histo.59.final_new	HCBG_01136	HCEG_05885	HCDG_06621	PF00636.21|PF03368.9|PF14622.1|PF00270.24|PF00271.26|PF04851.10|PF13401.1	Ribonuclease_3|Dicer_dimer|Ribonucleas_3_3|DEAD|Helicase_C|ResIII|AAA_22	Ribonuclease III domain|Dicer dimerisation domain|Ribonuclease-III-like|DEAD/DEAH box helicase|Helicase conserved C-terminal domain|Type III restriction enzyme, res subunit|AAA domain	PF00636.21|PF03368.9|PF14622.1|PF00270.24|PF00271.26|PF04851.10|PF13401.1	Ribonuclease_3|Dicer_dimer|Ribonucleas_3_3|DEAD|Helicase_C|ResIII|AAA_22	Ribonuclease III domain|Dicer dimerisation domain|Ribonuclease-III-like|DEAD/DEAH box helicase|Helicase conserved C-terminal domain|Type III restriction enzyme, res subunit|AAA domain	PF00636.21|PF03368.9|PF14622.1|PF00270.24|PF00271.26|PF04851.10|PF13401.1	Ribonuclease_3|Dicer_dimer|Ribonucleas_3_3|DEAD|Helicase_C|ResIII|AAA_22	Ribonuclease III domain|Dicer dimerisation domain|Ribonuclease-III-like|DEAD/DEAH box helicase|Helicase conserved C-terminal domain|Type III restriction enzyme, res subunit|AAA domain	PF00270.24|PF04851.10|PF13401.1|PF06295.7|PF05707.7|PF13245.1	DEAD|ResIII|AAA_22|DUF1043|Zot|AAA_19	DEAD/DEAH box helicase|Type III restriction enzyme, res subunit|AAA domain|Protein of unknown function (DUF1043)|Zonular occludens toxin (Zot)|Part of AAA domain	False	False	False	False			1	-0.7118843864779749	-0.46698652244649264	-0.8495936648460631	-0.5705719538408391
GENE1199X	5809	HISTO_ZL.Contig1161a.fgenesh_plus.17.final_new		bZIP transcription factor, DUF2205 superfamily domain-containg protein, no start met	ucsf_hc.01_1.G217B.09194	ucsf_hc.01_1.G186AR.00585	ucsf_hc.01_1.H88.06866	ucsf_hc.01_1.H143.08844	HISTO_ZL.Contig1161a.fgenesh_plus.17.final_new	HCBG_00459	HCEG_05187	HCDG_02940				PF10224.4|PF09726.4|PF01576.14|PF13870.1|PF02996.12|PF10473.4|PF13654.1|PF15035.1|PF06156.8|PF00435.16|PF11559.3|PF04977.10|PF04513.7|PF02183.13|PF04582.7|PF01496.14|PF13094.1|PF13600.1|PF10252.4|PF04156.9	DUF2205|Macoilin|Myosin_tail_1|DUF4201|Prefoldin|CENP-F_leu_zip|AAA_32|Rootletin|DUF972|Spectrin|ADIP|DivIC|Baculo_PEP_C|HALZ|Reo_sigmaC|V_ATPase_I|CENP-Q|DUF4140|PP28|IncA	Predicted coiled-coil protein (DUF2205)|Transmembrane protein|Myosin tail|Domain of unknown function (DUF4201)|Prefoldin subunit|Leucine-rich repeats of kinetochore protein Cenp-F/LEK1|AAA domain|Ciliary rootlet component, centrosome cohesion|Protein of unknown function (DUF972)|Spectrin repeat|Afadin- and alpha -actinin-Binding|Septum formation initiator|Baculovirus polyhedron envelope protein, …	PF10224.4|PF09726.4|PF01576.14|PF13870.1|PF02996.12|PF10473.4|PF13654.1|PF15035.1|PF06156.8|PF00435.16|PF11559.3|PF04977.10|PF04513.7|PF02183.13|PF04582.7|PF01496.14|PF13094.1|PF13600.1|PF10252.4|PF04156.9	DUF2205|Macoilin|Myosin_tail_1|DUF4201|Prefoldin|CENP-F_leu_zip|AAA_32|Rootletin|DUF972|Spectrin|ADIP|DivIC|Baculo_PEP_C|HALZ|Reo_sigmaC|V_ATPase_I|CENP-Q|DUF4140|PP28|IncA	Predicted coiled-coil protein (DUF2205)|Transmembrane protein|Myosin tail|Domain of unknown function (DUF4201)|Prefoldin subunit|Leucine-rich repeats of kinetochore protein Cenp-F/LEK1|AAA domain|Ciliary rootlet component, centrosome cohesion|Protein of unknown function (DUF972)|Spectrin repeat|Afadin- and alpha -actinin-Binding|Septum formation initiator|Baculovirus polyhedron envelope protein, …				False	False	False	False			1	-0.9587160068002003	-0.6745938820599715	-1.3315243354727784	-0.7919073326369777
GENE273X	5281	HISTO_LG.Contig392.Fgenesh_histo.32.final_new		serine/threonine protein phosphatase	ucsf_hc.01_1.G217B.07739	ucsf_hc.01_1.G186AR.04733	ucsf_hc.01_1.H88.08495	ucsf_hc.01_1.H143.11683	HISTO_LG.Contig392.Fgenesh_histo.32.final_new	HCBG_08948	HCEG_06462	HCDG_05005	PF00149.23|PF12850.2|PF06842.7	Metallophos|Metallophos_2|DUF1242	Calcineurin-like phosphoesterase|Calcineurin-like phosphoesterase superfamily domain|Protein of unknown function (DUF1242)	PF00149.23|PF12850.2|PF06842.7	Metallophos|Metallophos_2|DUF1242	Calcineurin-like phosphoesterase|Calcineurin-like phosphoesterase superfamily domain|Protein of unknown function (DUF1242)	PF00149.23|PF12850.2|PF06842.7	Metallophos|Metallophos_2|DUF1242	Calcineurin-like phosphoesterase|Calcineurin-like phosphoesterase superfamily domain|Protein of unknown function (DUF1242)	PF00149.23|PF12850.2|PF06842.7	Metallophos|Metallophos_2|DUF1242	Calcineurin-like phosphoesterase|Calcineurin-like phosphoesterase superfamily domain|Protein of unknown function (DUF1242)	False	False	False	False	HPS	Yeast	1	-3.0030138417685626	-2.6819529332866434	-3.8010809272922073	-1.7773109176233448
GENE382X	2667	HISTO_AL.Contig317.eannot.1462.final_new		uracil phosphoribosyltransferase	ucsf_hc.01_1.G217B.00161	ucsf_hc.01_1.G186AR.02842	ucsf_hc.01_1.H88.04189	ucsf_hc.01_1.H143.09522	HISTO_AL.Contig317.eannot.1462.final_new	HCBG_07532	HCEG_03114	HCDG_03460	PF14681.1|PF00156.22|PF14572.1	UPRTase|Pribosyltran|Pribosyl_synth	Uracil phosphoribosyltransferase|Phosphoribosyl transferase domain|Phosphoribosyl synthetase-associated domain	PF14681.1|PF00156.22|PF14572.1	UPRTase|Pribosyltran|Pribosyl_synth	Uracil phosphoribosyltransferase|Phosphoribosyl transferase domain|Phosphoribosyl synthetase-associated domain	PF14681.1|PF00156.22|PF14572.1	UPRTase|Pribosyltran|Pribosyl_synth	Uracil phosphoribosyltransferase|Phosphoribosyl transferase domain|Phosphoribosyl synthetase-associated domain	PF14681.1|PF00156.22|PF14572.1	UPRTase|Pribosyltran|Pribosyl_synth	Uracil phosphoribosyltransferase|Phosphoribosyl transferase domain|Phosphoribosyl synthetase-associated domain	False	False	False	False	HPS		1	-2.462454408851004	-2.1834448247714415	-3.4044468863730386	-1.5855114763113574
GENE156X	3208	HISTO_ZL.Contig1161c.Fgenesh_histo.22.final_new		conserved protein of unknown function, repetitive region	ucsf_hc.01_1.G217B.09457	ucsf_hc.01_1.G186AR.00353	ucsf_hc.01_1.H88.06648	ucsf_hc.01_1.H143.00146	HISTO_ZL.Contig1161c.Fgenesh_histo.22.final_new	HCBG_00283	HCEG_05010	HCDG_00101	PF09798.4	LCD1	DNA damage checkpoint protein	PF09798.4	LCD1	DNA damage checkpoint protein	PF09798.4	LCD1	DNA damage checkpoint protein	PF09798.4	LCD1	DNA damage checkpoint protein	False	False	False	False	HPS		1	-3.4380573060922583	-3.4994312689917333	-4.859122618265047	-2.752715292493291
GENE759X	1245	HISTO_ZT.Contig181.eannot.1584.final_new	NIT12	DUF2638 superfamily domain-containing protein, nitrosative stress-induced transcript	ucsf_hc.01_1.G217B.10778	ucsf_hc.01_1.G186AR.06750	ucsf_hc.01_1.H88.01943	ucsf_hc.01_1.H143.06614	HISTO_ZT.Contig181.eannot.1584.final_new	HCBG_02387	HCEG_01525	HCDG_01666	PF10937.3	DUF2638	Protein of unknown function (DUF2638)	PF10937.3	DUF2638	Protein of unknown function (DUF2638)	PF10937.3	DUF2638	Protein of unknown function (DUF2638)	PF10937.3	DUF2638	Protein of unknown function (DUF2638)	False	False	False	False			1	-1.4036390193993964	-1.3768360911666129	-1.959487717626804	-1.0656796756070626
GENE792X	1820	HISTO_BP.Contig457.Fgenesh_Aspergillus.17.final_new		RNA-binding protein Nrd1, negative regulator of differentiation 1, one of two orthologs	ucsf_hc.01_1.G217B.01065	ucsf_hc.01_1.G186AR.10368	ucsf_hc.01_1.H88.08915	ucsf_hc.01_1.H143.03906	HISTO_BP.Contig457.Fgenesh_Aspergillus.17.final_new	HCBG_04981	HCEG_06790	HCDG_07298	PF00076.17|PF14259.1|PF13893.1|PF10378.4|PF08777.6|PF14605.1|PF15023.1|PF08675.6	RRM_1|RRM_6|RRM_5|RRM|RRM_3|Nup35_RRM_2|DUF4523|RNA_bind	RNA recognition motif. (a.k.a. RRM, RBD, or RNP domain)|RNA recognition motif (a.k.a. RRM, RBD, or RNP domain)|RNA recognition motif. (a.k.a. RRM, RBD, or RNP domain)|Putative RRM domain|RNA binding motif|Nup53/35/40-type RNA recognition motif|Protein of unknown function (DUF4523)|RNA binding domain	PF00076.17|PF14259.1|PF13893.1|PF08777.6|PF14605.1|PF15023.1|PF08675.6	RRM_1|RRM_6|RRM_5|RRM_3|Nup35_RRM_2|DUF4523|RNA_bind	RNA recognition motif. (a.k.a. RRM, RBD, or RNP domain)|RNA recognition motif (a.k.a. RRM, RBD, or RNP domain)|RNA recognition motif. (a.k.a. RRM, RBD, or RNP domain)|RNA binding motif|Nup53/35/40-type RNA recognition motif|Protein of unknown function (DUF4523)|RNA binding domain	PF00076.17|PF14259.1|PF13893.1|PF10378.4|PF08777.6|PF14605.1|PF15023.1|PF08675.6	RRM_1|RRM_6|RRM_5|RRM|RRM_3|Nup35_RRM_2|DUF4523|RNA_bind	RNA recognition motif. (a.k.a. RRM, RBD, or RNP domain)|RNA recognition motif (a.k.a. RRM, RBD, or RNP domain)|RNA recognition motif. (a.k.a. RRM, RBD, or RNP domain)|Putative RRM domain|RNA binding motif|Nup53/35/40-type RNA recognition motif|Protein of unknown function (DUF4523)|RNA binding domain	PF00076.17|PF14259.1|PF13893.1|PF10378.4|PF08777.6|PF14605.1|PF15023.1|PF08675.6	RRM_1|RRM_6|RRM_5|RRM|RRM_3|Nup35_RRM_2|DUF4523|RNA_bind	RNA recognition motif. (a.k.a. RRM, RBD, or RNP domain)|RNA recognition motif (a.k.a. RRM, RBD, or RNP domain)|RNA recognition motif. (a.k.a. RRM, RBD, or RNP domain)|Putative RRM domain|RNA binding motif|Nup53/35/40-type RNA recognition motif|Protein of unknown function (DUF4523)|RNA binding domain	False	False	False	False			1	-1.2993159500179314	-1.3512704668888256	-1.832842246772708	-1.104726603824251
GENE1132X	1357	HISTO_GY.Contig460.Fgenesh_Aspergillus.57.final_new	LSG1	ribosome biogenesis GTPase Lsg1, large subunit GTPase	ucsf_hc.01_1.G217B.05436	ucsf_hc.01_1.G186AR.11024	ucsf_hc.01_1.H88.10619	ucsf_hc.01_1.H143.05106	HISTO_GY.Contig460.Fgenesh_Aspergillus.57.final_new	HCBG_05458	HCEG_08113	HCDG_08218	PF01926.18|PF02421.13|PF00350.18|PF03193.11|PF04548.11|PF08477.8|PF00009.22|PF02492.14	MMR_HSR1|FeoB_N|Dynamin_N|DUF258|AIG1|Miro|GTP_EFTU|cobW	50S ribosome-binding GTPase|Ferrous iron transport protein B|Dynamin family|Protein of unknown function, DUF258|AIG1 family|Miro-like protein|Elongation factor Tu GTP binding domain|CobW/HypB/UreG, nucleotide-binding domain	PF01926.18|PF02421.13|PF00350.18|PF03193.11|PF04548.11|PF08477.8|PF00009.22	MMR_HSR1|FeoB_N|Dynamin_N|DUF258|AIG1|Miro|GTP_EFTU	50S ribosome-binding GTPase|Ferrous iron transport protein B|Dynamin family|Protein of unknown function, DUF258|AIG1 family|Miro-like protein|Elongation factor Tu GTP binding domain	PF01926.18|PF02421.13|PF00350.18|PF03193.11|PF04548.11|PF00009.22|PF08477.8	MMR_HSR1|FeoB_N|Dynamin_N|DUF258|AIG1|GTP_EFTU|Miro	50S ribosome-binding GTPase|Ferrous iron transport protein B|Dynamin family|Protein of unknown function, DUF258|AIG1 family|Elongation factor Tu GTP binding domain|Miro-like protein	PF01926.18|PF02421.13|PF00350.18|PF03193.11|PF04548.11|PF00009.22|PF08477.8|PF02492.14	MMR_HSR1|FeoB_N|Dynamin_N|DUF258|AIG1|GTP_EFTU|Miro|cobW	50S ribosome-binding GTPase|Ferrous iron transport protein B|Dynamin family|Protein of unknown function, DUF258|AIG1 family|Elongation factor Tu GTP binding domain|Miro-like protein|CobW/HypB/UreG, nucleotide-binding domain	False	False	False	False			1	-0.9187481285146522	-0.9786258530565948	-1.3240303321749107	-0.7789097386611856
GENE191X	920	HISTO_ZT.Contig174.Fgenesh_Aspergillus.40.final_new		sarcosine oxidase	ucsf_hc.01_1.G217B.10622	ucsf_hc.01_1.G186AR.02080	ucsf_hc.01_1.H88.00545	ucsf_hc.01_1.H143.00958	HISTO_ZT.Contig174.Fgenesh_Aspergillus.40.final_new	HCBG_07003	HCEG_00444	HCDG_00704	PF01266.19|PF07992.9|PF13454.1|PF13450.1|PF05834.7|PF00070.22|PF01134.17|PF04820.9|PF02254.13|PF13738.1|PF13434.1|PF03435.13|PF02558.11|PF13241.1|PF01488.15	DAO|Pyr_redox_2|NAD_binding_9|NAD_binding_8|Lycopene_cycl|Pyr_redox|GIDA|Trp_halogenase|TrkA_N|Pyr_redox_3|K_oxygenase|Saccharop_dh|ApbA|NAD_binding_7|Shikimate_DH	FAD dependent oxidoreductase|Pyridine nucleotide-disulphide oxidoreductase|FAD-NAD(P)-binding|NAD(P)-binding Rossmann-like domain|Lycopene cyclase protein|Pyridine nucleotide-disulphide oxidoreductase|Glucose inhibited division protein A|Tryptophan halogenase|TrkA-N domain|Pyridine nucleotide-disulphide oxidoreductase|L-lysine 6-monooxygenase (NADPH-requiring)|Saccharopine dehydrogenase|Ketopanto…	PF01266.19|PF07992.9|PF13454.1|PF13450.1|PF05834.7|PF04820.9|PF00070.22|PF01134.17|PF02254.13|PF13738.1|PF13434.1|PF03435.13|PF02558.11|PF13241.1|PF00996.13	DAO|Pyr_redox_2|NAD_binding_9|NAD_binding_8|Lycopene_cycl|Trp_halogenase|Pyr_redox|GIDA|TrkA_N|Pyr_redox_3|K_oxygenase|Saccharop_dh|ApbA|NAD_binding_7|GDI	FAD dependent oxidoreductase|Pyridine nucleotide-disulphide oxidoreductase|FAD-NAD(P)-binding|NAD(P)-binding Rossmann-like domain|Lycopene cyclase protein|Tryptophan halogenase|Pyridine nucleotide-disulphide oxidoreductase|Glucose inhibited division protein A|TrkA-N domain|Pyridine nucleotide-disulphide oxidoreductase|L-lysine 6-monooxygenase (NADPH-requiring)|Saccharopine dehydrogenase|Ketopanto…	PF01266.19|PF07992.9|PF13454.1|PF13450.1|PF05834.7|PF04820.9|PF00070.22|PF01134.17|PF02254.13|PF13738.1|PF13434.1|PF03435.13|PF02558.11|PF13241.1|PF00996.13	DAO|Pyr_redox_2|NAD_binding_9|NAD_binding_8|Lycopene_cycl|Trp_halogenase|Pyr_redox|GIDA|TrkA_N|Pyr_redox_3|K_oxygenase|Saccharop_dh|ApbA|NAD_binding_7|GDI	FAD dependent oxidoreductase|Pyridine nucleotide-disulphide oxidoreductase|FAD-NAD(P)-binding|NAD(P)-binding Rossmann-like domain|Lycopene cyclase protein|Tryptophan halogenase|Pyridine nucleotide-disulphide oxidoreductase|Glucose inhibited division protein A|TrkA-N domain|Pyridine nucleotide-disulphide oxidoreductase|L-lysine 6-monooxygenase (NADPH-requiring)|Saccharopine dehydrogenase|Ketopanto…	PF01266.19|PF07992.9|PF13454.1|PF13450.1|PF05834.7|PF04820.9|PF00070.22|PF01134.17|PF13738.1|PF02254.13|PF13434.1|PF03435.13|PF02558.11|PF13241.1|PF00996.13	DAO|Pyr_redox_2|NAD_binding_9|NAD_binding_8|Lycopene_cycl|Trp_halogenase|Pyr_redox|GIDA|Pyr_redox_3|TrkA_N|K_oxygenase|Saccharop_dh|ApbA|NAD_binding_7|GDI	FAD dependent oxidoreductase|Pyridine nucleotide-disulphide oxidoreductase|FAD-NAD(P)-binding|NAD(P)-binding Rossmann-like domain|Lycopene cyclase protein|Tryptophan halogenase|Pyridine nucleotide-disulphide oxidoreductase|Glucose inhibited division protein A|Pyridine nucleotide-disulphide oxidoreductase|TrkA-N domain|L-lysine 6-monooxygenase (NADPH-requiring)|Saccharopine dehydrogenase|Ketopanto…	True	True	True	True	HPS		1	-3.121705608520597	-3.009676924928587	-4.497105658995544	-2.590213200507566
GENE2088X	1041	HISTO_ZT.Contig1089.genewise.14.final_new	GAA1	rhomboid protein, GPI transamidase component GAA1	ucsf_hc.01_1.G217B.10234	ucsf_hc.01_1.G186AR.07195	ucsf_hc.01_1.H88.02335	ucsf_hc.01_1.H143.07185	HISTO_ZT.Contig1089.genewise.14.final_new	HCBG_02703	HCEG_01842	HCDG_02098	PF04114.9	Gaa1	Gaa1-like, GPI transamidase component	PF04114.9	Gaa1	Gaa1-like, GPI transamidase component	PF04114.9	Gaa1	Gaa1-like, GPI transamidase component	PF04114.9	Gaa1	Gaa1-like, GPI transamidase component	False	False	False	False			1	-0.3975242003561661	-0.3516051811301195	-0.5538991996118376	-0.30723888623251394
GENE1917X	1927	HISTO_BP.Contig457.fgenesh_plus.10.final_new	ATG18	vacuolar targeting protein Atg18	ucsf_hc.01_1.G217B.00846	ucsf_hc.01_1.G186AR.10124	ucsf_hc.01_1.H88.08681	ucsf_hc.01_1.H143.11875	HISTO_BP.Contig457.fgenesh_plus.10.final_new	HCBG_04812	HCEG_06609	HCDG_05362	PF00400.27|PF04053.9|PF00780.17|PF03178.10|PF07569.6	WD40|Coatomer_WDAD|CNH|CPSF_A|Hira	WD domain, G-beta repeat|Coatomer WD associated region|CNH domain|CPSF A subunit region|TUP1-like enhancer of split	PF00400.27|PF04053.9|PF00780.17|PF03178.10|PF07569.6	WD40|Coatomer_WDAD|CNH|CPSF_A|Hira	WD domain, G-beta repeat|Coatomer WD associated region|CNH domain|CPSF A subunit region|TUP1-like enhancer of split	PF00400.27|PF04053.9|PF00780.17|PF03178.10|PF07569.6	WD40|Coatomer_WDAD|CNH|CPSF_A|Hira	WD domain, G-beta repeat|Coatomer WD associated region|CNH domain|CPSF A subunit region|TUP1-like enhancer of split	PF00400.27|PF07569.6	WD40|Hira	WD domain, G-beta repeat|TUP1-like enhancer of split	False	False	False	False			1	-0.4266886264511438	-0.4484474504673601	-0.6876879873279673	-0.3181289190729326
GENE74X	4508	HISTO_GL.Contig59.eannot.1251.final_new		calpain-like protein	ucsf_hc.01_1.G217B.05158	ucsf_hc.01_1.G186AR.11795	ucsf_hc.01_1.H88.11410	ucsf_hc.01_1.H143.10639	HISTO_GL.Contig59.eannot.1251.final_new	HCBG_06029	HCEG_08705	HCDG_04271	PF00648.16	Peptidase_C2	Calpain family cysteine protease	PF00648.16	Peptidase_C2	Calpain family cysteine protease	PF00648.16	Peptidase_C2	Calpain family cysteine protease	PF00648.16	Peptidase_C2	Calpain family cysteine protease	False	False	False	False	HPS		1	-4.0597180437218015	-3.6525906587024823	-6.801026785996617	-3.182346782744465
GENE736X	5341	HISTO_DU.Contig190.Fgenesh_histo.83.final_new		C6 transcription factor, quinic acid utilization activator	ucsf_hc.01_1.G217B.03116	ucsf_hc.01_1.G186AR.08602	ucsf_hc.01_1.H88.03644	ucsf_hc.01_1.H143.10126	HISTO_DU.Contig190.Fgenesh_histo.83.final_new	HCBG_03735	HCEG_02696	HCDG_03875	PF04082.13	Fungal_trans	Fungal specific transcription factor domain	PF04082.13|PF00172.13	Fungal_trans|Zn_clus	Fungal specific transcription factor domain|Fungal Zn(2)-Cys(6) binuclear cluster domain	PF04082.13|PF00172.13	Fungal_trans|Zn_clus	Fungal specific transcription factor domain|Fungal Zn(2)-Cys(6) binuclear cluster domain	PF04082.13|PF00172.13	Fungal_trans|Zn_clus	Fungal specific transcription factor domain|Fungal Zn(2)-Cys(6) binuclear cluster domain	False	True	True	True			1	-1.5184722319591943	-1.1196865612139935	-2.2538906005807378	-1.1135477915351273
GENE498X	2745	HISTO_ZL.Contig658.eannot.1282.final_new	CAP20	pathogenesis associated protein, perilipin family	ucsf_hc.01_1.G217B.10005	ucsf_hc.01_1.G186AR.02669	ucsf_hc.01_1.H88.04021	ucsf_hc.01_1.H143.09696	HISTO_ZL.Contig658.eannot.1282.final_new	HCBG_07409	HCEG_02993	HCDG_03578	PF03036.11	Perilipin	Perilipin family	PF03036.11	Perilipin	Perilipin family	PF03036.11	Perilipin	Perilipin family	PF03036.11	Perilipin	Perilipin family	False	False	False	False			1	-1.7978308164989456	-1.4480814447166734	-3.0990519940787737	-1.7239542266520407
GENE576X	4148	HISTO_ZZ.Contig127b-snap.115.final_new		conserved protein of unknown function, conidia-enriched transcript	ucsf_hc.01_1.G217B.12053	ucsf_hc.01_1.G186AR.08211	ucsf_hc.01_1.H88.03279	ucsf_hc.01_1.H143.02177	HISTO_ZZ.Contig127b-snap.115.final_new	HCBG_03440	HCEG_02406	HCDG_05991				PF04086.8	SRP-alpha_N	Signal recognition particle, alpha subunit, N-terminal							False	False	False	False		Yeast	1	-1.6091074590850543	-1.3693026524684453	-2.812428447472032	-1.512255605588396
GENE79X	908	HISTO_ZT.Contig174.Fgenesh_histo.72.final_new		conserved protein of unknown function	ucsf_hc.01_1.G217B.10647	ucsf_hc.01_1.G186AR.02050	ucsf_hc.01_1.H88.00520	ucsf_hc.01_1.H143.00925	HISTO_ZT.Contig174.Fgenesh_histo.72.final_new	HCBG_06985	HCEG_00425	HCDG_00685				PF11943.3	DUF3460	Protein of unknown function (DUF3460)	PF11943.3	DUF3460	Protein of unknown function (DUF3460)	PF11943.3	DUF3460	Protein of unknown function (DUF3460)	False	False	False	False	HPS		1	-3.81021589361227	-2.6866460733200586	-7.159174854638961	-3.529116504532299
GENE314X	648	HISTO_JG.Contig206.Fgenesh_Aspergillus.57.final_new		conserved protein of unknown function	ucsf_hc.01_1.G217B.06583	ucsf_hc.01_1.G186AR.06119	ucsf_hc.01_1.H88.00016	ucsf_hc.01_1.H143.05716	HISTO_JG.Contig206.Fgenesh_Aspergillus.57.final_new	HCBG_08989	HCEG_00017	HCDG_08417	PF08241.7|PF12241.3	Methyltransf_11|Enoyl_reductase	Methyltransferase domain|Trans-2-enoyl-CoA reductase catalytic region	PF08241.7|PF12241.3	Methyltransf_11|Enoyl_reductase	Methyltransferase domain|Trans-2-enoyl-CoA reductase catalytic region	PF08241.7|PF12241.3	Methyltransf_11|Enoyl_reductase	Methyltransferase domain|Trans-2-enoyl-CoA reductase catalytic region	PF08241.7|PF12241.3	Methyltransf_11|Enoyl_reductase	Methyltransferase domain|Trans-2-enoyl-CoA reductase catalytic region	False	False	False	False	HPS		1	-2.107433101141307	-1.8322832622316785	-4.493982875497586	-2.053135866010647
GENE1422X	1002	HISTO_ZT.Contig1089.eannot.1611.final_new	GSP1	GTP-binding nuclear protein GSP1/Ran	ucsf_hc.01_1.G217B.10316	ucsf_hc.01_1.G186AR.07282	ucsf_hc.01_1.H88.11764	ucsf_hc.01_1.H143.07078	HISTO_ZT.Contig1089.eannot.1611.final_new	HCBG_02768	HCEG_08970	HCDG_02019	PF00071.17|PF08477.8|PF00025.16|PF00910.17|PF04670.7|PF00503.15|PF04665.7|PF13671.1|PF13401.1	Ras|Miro|Arf|RNA_helicase|Gtr1_RagA|G-alpha|Pox_A32|AAA_33|AAA_22	Ras family|Miro-like protein|ADP-ribosylation factor family|RNA helicase|Gtr1/RagA G protein conserved region|G-protein alpha subunit|Poxvirus A32 protein|AAA domain|AAA domain	PF00071.17|PF08477.8|PF00025.16|PF00910.17|PF04670.7|PF00503.15|PF04665.7|PF13671.1|PF13401.1|PF13191.1	Ras|Miro|Arf|RNA_helicase|Gtr1_RagA|G-alpha|Pox_A32|AAA_33|AAA_22|AAA_16	Ras family|Miro-like protein|ADP-ribosylation factor family|RNA helicase|Gtr1/RagA G protein conserved region|G-protein alpha subunit|Poxvirus A32 protein|AAA domain|AAA domain|AAA ATPase domain	PF00071.17|PF08477.8|PF00025.16|PF00910.17|PF04670.7|PF00503.15|PF04665.7|PF13671.1|PF13401.1|PF13191.1	Ras|Miro|Arf|RNA_helicase|Gtr1_RagA|G-alpha|Pox_A32|AAA_33|AAA_22|AAA_16	Ras family|Miro-like protein|ADP-ribosylation factor family|RNA helicase|Gtr1/RagA G protein conserved region|G-protein alpha subunit|Poxvirus A32 protein|AAA domain|AAA domain|AAA ATPase domain	PF00071.17|PF08477.8|PF00025.16|PF00910.17|PF04670.7|PF00503.15|PF04665.7|PF13671.1|PF13401.1|PF13191.1	Ras|Miro|Arf|RNA_helicase|Gtr1_RagA|G-alpha|Pox_A32|AAA_33|AAA_22|AAA_16	Ras family|Miro-like protein|ADP-ribosylation factor family|RNA helicase|Gtr1/RagA G protein conserved region|G-protein alpha subunit|Poxvirus A32 protein|AAA domain|AAA domain|AAA ATPase domain	False	False	False	False			1	-0.6457640037883556	-0.5537579189213213	-1.242205957494567	-0.6091384168240199
GENE1100X	1094	HISTO_ZT.Contig1089.Fgenesh_histo.197.final_new		threonyl-tRNA synthetase	ucsf_hc.01_1.G217B.10122	ucsf_hc.01_1.G186AR.07080	ucsf_hc.01_1.H88.02225	ucsf_hc.01_1.H143.07305	HISTO_ZT.Contig1089.Fgenesh_histo.197.final_new	HCBG_02621	HCEG_01765	HCDG_02186	PF00587.20|PF03129.15|PF07973.9|PF02824.16	tRNA-synt_2b|HGTP_anticodon|tRNA_SAD|TGS	tRNA synthetase class II core domain (G, H, P, S and T)|Anticodon binding domain|Threonyl and Alanyl tRNA synthetase second additional domain|TGS domain	PF00587.20|PF03129.15|PF07973.9|PF02824.16	tRNA-synt_2b|HGTP_anticodon|tRNA_SAD|TGS	tRNA synthetase class II core domain (G, H, P, S and T)|Anticodon binding domain|Threonyl and Alanyl tRNA synthetase second additional domain|TGS domain	PF00587.20|PF03129.15|PF07973.9|PF02824.16	tRNA-synt_2b|HGTP_anticodon|tRNA_SAD|TGS	tRNA synthetase class II core domain (G, H, P, S and T)|Anticodon binding domain|Threonyl and Alanyl tRNA synthetase second additional domain|TGS domain	PF00587.20|PF03129.15|PF07973.9|PF02824.16	tRNA-synt_2b|HGTP_anticodon|tRNA_SAD|TGS	tRNA synthetase class II core domain (G, H, P, S and T)|Anticodon binding domain|Threonyl and Alanyl tRNA synthetase second additional domain|TGS domain	False	False	False	False			1	-0.9381659529108513	-0.6598285034661093	-1.599442059992315	-0.8901766099848687
GENE1110X	5767	HISTO_KF.Contig597.eannot.1446.final_new	BPL1	biotin-[methylmalonyl-CoA-carboxytransferase] ligase	ucsf_hc.01_1.G217B.06902	ucsf_hc.01_1.G186AR.03122	ucsf_hc.01_1.H88.05932	ucsf_hc.01_1.H143.02445	HISTO_KF.Contig597.eannot.1446.final_new	HCBG_08058	HCEG_04484	HCDG_06198	PF09825.4|PF03099.14|PF02237.12	BPL_N|BPL_LplA_LipB|BPL_C	Biotin-protein ligase, N terminal|Biotin/lipoate A/B protein ligase family|Biotin protein ligase C terminal domain	PF09825.4|PF03099.14|PF02237.12	BPL_N|BPL_LplA_LipB|BPL_C	Biotin-protein ligase, N terminal|Biotin/lipoate A/B protein ligase family|Biotin protein ligase C terminal domain	PF09825.4|PF03099.14|PF02237.12	BPL_N|BPL_LplA_LipB|BPL_C	Biotin-protein ligase, N terminal|Biotin/lipoate A/B protein ligase family|Biotin protein ligase C terminal domain				False	False	False	False			1	-0.9955731964306005	-0.5981448356151566	-1.5977832784575297	-0.8845035621671049
GENE1528X	4930	HISTO_KF.Contig597.Fgenesh_Aspergillus.79.final_new	NCS1	calcium-binding protein NCS1	ucsf_hc.01_1.G217B.06983	ucsf_hc.01_1.G186AR.03039	ucsf_hc.01_1.H88.02514	ucsf_hc.01_1.H143.07606	HISTO_KF.Contig597.Fgenesh_Aspergillus.79.final_new	HCBG_07993	HCEG_09391	HCDG_02422	PF13499.1|PF00036.27|PF13405.1|PF13202.1|PF13833.1|PF12763.2|PF14658.1|PF14788.1|PF07914.6|PF10591.4|PF09068.6|PF14513.1	EF-hand_7|EF-hand_1|EF-hand_6|EF-hand_5|EF-hand_8|EF-hand_4|EF-hand_9|EF-hand_10|DUF1679|SPARC_Ca_bdg|EF-hand_2|DAG_kinase_N	EF-hand domain pair|EF hand|EF-hand domain|EF hand|EF-hand domain pair|Cytoskeletal-regulatory complex EF hand|EF-hand domain|EF hand|Protein of unknown function (DUF1679)|Secreted protein acidic and rich in cysteine Ca binding region|EF hand|Diacylglycerol kinase N-terminus	PF13499.1|PF00036.27|PF13405.1|PF13202.1|PF13833.1|PF12763.2|PF14658.1|PF14788.1|PF07914.6|PF10591.4|PF09068.6|PF14513.1	EF-hand_7|EF-hand_1|EF-hand_6|EF-hand_5|EF-hand_8|EF-hand_4|EF-hand_9|EF-hand_10|DUF1679|SPARC_Ca_bdg|EF-hand_2|DAG_kinase_N	EF-hand domain pair|EF hand|EF-hand domain|EF hand|EF-hand domain pair|Cytoskeletal-regulatory complex EF hand|EF-hand domain|EF hand|Protein of unknown function (DUF1679)|Secreted protein acidic and rich in cysteine Ca binding region|EF hand|Diacylglycerol kinase N-terminus	PF13499.1|PF00036.27|PF13405.1|PF13202.1|PF13833.1|PF12763.2|PF14658.1|PF14788.1|PF07914.6|PF10591.4|PF09068.6|PF14513.1	EF-hand_7|EF-hand_1|EF-hand_6|EF-hand_5|EF-hand_8|EF-hand_4|EF-hand_9|EF-hand_10|DUF1679|SPARC_Ca_bdg|EF-hand_2|DAG_kinase_N	EF-hand domain pair|EF hand|EF-hand domain|EF hand|EF-hand domain pair|Cytoskeletal-regulatory complex EF hand|EF-hand domain|EF hand|Protein of unknown function (DUF1679)|Secreted protein acidic and rich in cysteine Ca binding region|EF hand|Diacylglycerol kinase N-terminus	PF13499.1|PF00036.27|PF13405.1|PF13202.1|PF13833.1|PF12763.2|PF14658.1|PF14788.1|PF07914.6|PF10591.4|PF09068.6|PF14513.1	EF-hand_7|EF-hand_1|EF-hand_6|EF-hand_5|EF-hand_8|EF-hand_4|EF-hand_9|EF-hand_10|DUF1679|SPARC_Ca_bdg|EF-hand_2|DAG_kinase_N	EF-hand domain pair|EF hand|EF-hand domain|EF hand|EF-hand domain pair|Cytoskeletal-regulatory complex EF hand|EF-hand domain|EF hand|Protein of unknown function (DUF1679)|Secreted protein acidic and rich in cysteine Ca binding region|EF hand|Diacylglycerol kinase N-terminus	False	False	False	False			1	-0.6671010454786335	-0.4342511161882725	-1.0612171547470353	-0.5567173832389267
GENE304X	1738	HISTO_BP.Contig459.Fgenesh_Aspergillus.117.final_new		heme peroxidase; linoleate diol synthase	ucsf_hc.01_1.G217B.01225	ucsf_hc.01_1.G186AR.10560	ucsf_hc.01_1.H88.09103	ucsf_hc.01_1.H143.04087	HISTO_BP.Contig459.Fgenesh_Aspergillus.117.final_new	HCBG_05128	HCEG_06943	HCDG_07450	PF03098.10|PF00067.17	An_peroxidase|p450	Animal haem peroxidase|Cytochrome P450	PF03098.10|PF00067.17	An_peroxidase|p450	Animal haem peroxidase|Cytochrome P450	PF03098.10|PF00067.17	An_peroxidase|p450	Animal haem peroxidase|Cytochrome P450	PF03098.10|PF00067.17	An_peroxidase|p450	Animal haem peroxidase|Cytochrome P450	False	False	False	False	HPS		1	-1.8685984401335038	-1.5654670891049403	-4.806918740974213	-2.4140900626659563
GENE2251X	3900	HISTO_ER.Contig17.Fgenesh_histo.2.final_new		serine/threonine protein kinase	ucsf_hc.01_1.G217B.03751	ucsf_hc.01_1.G186AR.00051	ucsf_hc.01_1.H88.02799	ucsf_hc.01_1.H143.08453	HISTO_ER.Contig17.Fgenesh_histo.2.final_new	HCBG_00037	HCEG_02016		PF00069.20|PF07714.12|PF14531.1|PF01636.18|PF06293.9	Pkinase|Pkinase_Tyr|Kinase-like|APH|Kdo	Protein kinase domain|Protein tyrosine kinase|Kinase-like|Phosphotransferase enzyme family|Lipopolysaccharide kinase (Kdo/WaaP) family	PF00069.20|PF07714.12|PF14531.1|PF01636.18|PF06293.9	Pkinase|Pkinase_Tyr|Kinase-like|APH|Kdo	Protein kinase domain|Protein tyrosine kinase|Kinase-like|Phosphotransferase enzyme family|Lipopolysaccharide kinase (Kdo/WaaP) family	PF00069.20|PF07714.12|PF14531.1|PF01636.18|PF06293.9	Pkinase|Pkinase_Tyr|Kinase-like|APH|Kdo	Protein kinase domain|Protein tyrosine kinase|Kinase-like|Phosphotransferase enzyme family|Lipopolysaccharide kinase (Kdo/WaaP) family	PF00069.20	Pkinase	Protein kinase domain	False	False	False	False			1	-0.2591867429382204	-0.2292213204038256	-0.5749916039953571	-0.30278417147034764
GENE756X	6666	Novel			ucsf_hc.01_1.G217B.04718	ucsf_hc.01_1.G186AR.11882	ucsf_hc.01_1.H88.11499	ucsf_hc.01_1.H143.10730					PF13802.1	Gal_mutarotas_2	Galactose mutarotase-like										False	False	False	False			1	-1.16545236713034	-0.6497685772143345	-2.6798993933167274	-1.324417867591638
GENE2089X	4520	HISTO_GL.Contig306.Fgenesh_Aspergillus.8.final_new	POL5	DNA polymerase V	ucsf_hc.01_1.G217B.05029	ucsf_hc.01_1.G186AR.11822	ucsf_hc.01_1.H88.11445	ucsf_hc.01_1.H143.10672	HISTO_GL.Contig306.Fgenesh_Aspergillus.8.final_new	HCBG_06051	HCEG_08730	HCDG_04297	PF04931.8	DNA_pol_phi	DNA polymerase phi	PF04931.8|PF05793.7	DNA_pol_phi|TFIIF_alpha	DNA polymerase phi|Transcription initiation factor IIF, alpha subunit (TFIIF-alpha)	PF04931.8|PF05285.7|PF04147.7|PF05793.7	DNA_pol_phi|SDA1|Nop14|TFIIF_alpha	DNA polymerase phi|SDA1|Nop14-like family|Transcription initiation factor IIF, alpha subunit (TFIIF-alpha)	PF04931.8|PF05285.7|PF04147.7|PF05793.7	DNA_pol_phi|SDA1|Nop14|TFIIF_alpha	DNA polymerase phi|SDA1|Nop14-like family|Transcription initiation factor IIF, alpha subunit (TFIIF-alpha)	False	False	False	False			1	-0.353522236730186	-0.1919228813937488	-0.7475527900115837	-0.3145879572175809
GENE1297X	4356	HISTO_KW.Contig49.eannot.1032.final_new		PldB domain-containing protein	ucsf_hc.01_1.G217B.07239	ucsf_hc.01_1.G186AR.07816	ucsf_hc.01_1.H88.02885	ucsf_hc.01_1.H143.08545	HISTO_KW.Contig49.eannot.1032.final_new	HCBG_03121	HCEG_02080	HCDG_02689	PF12697.2|PF12695.2|PF00326.16	Abhydrolase_6|Abhydrolase_5|Peptidase_S9	Alpha/beta hydrolase family|Alpha/beta hydrolase family|Prolyl oligopeptidase family	PF12695.2|PF12697.2|PF00326.16|PF00561.15	Abhydrolase_5|Abhydrolase_6|Peptidase_S9|Abhydrolase_1	Alpha/beta hydrolase family|Alpha/beta hydrolase family|Prolyl oligopeptidase family|alpha/beta hydrolase fold	PF12697.2|PF12695.2|PF00326.16	Abhydrolase_6|Abhydrolase_5|Peptidase_S9	Alpha/beta hydrolase family|Alpha/beta hydrolase family|Prolyl oligopeptidase family	PF12697.2|PF12695.2|PF00326.16	Abhydrolase_6|Abhydrolase_5|Peptidase_S9	Alpha/beta hydrolase family|Alpha/beta hydrolase family|Prolyl oligopeptidase family	False	False	False	False			1	-1.1628112702363262	-0.32570473459213645	-1.4194679086473214	-0.5088698546833543
GENE1136X	2393	HISTO_HS.Contig68.genewise.227.final_new		MFS transporter, no start met	ucsf_hc.01_1.G217B.05854	ucsf_hc.01_1.G186AR.09498	ucsf_hc.01_1.H88.01192	ucsf_hc.01_1.H143.01637	HISTO_HS.Contig68.genewise.227.final_new	HCBG_04353	HCEG_00934	HCDG_01204	PF07690.11	MFS_1	Major Facilitator Superfamily	PF07690.11	MFS_1	Major Facilitator Superfamily	PF07690.11	MFS_1	Major Facilitator Superfamily	PF07690.11	MFS_1	Major Facilitator Superfamily	False	False	False	False			1	-1.3157497366960538	-0.4278028668079725	-1.7555178515208891	-0.4971991199164545
GENE1844X	1944	HISTO_BP.Contig457.eannot.1777.final_new		cytoplasmic protein required for cell viability, putative	ucsf_hc.01_1.G217B.00818	ucsf_hc.01_1.G186AR.10098	ucsf_hc.01_1.H88.08657	ucsf_hc.01_1.H143.11851	HISTO_BP.Contig457.eannot.1777.final_new	HCBG_04792	HCEG_06588	HCDG_05340	PF01883.14	DUF59	Domain of unknown function DUF59	PF01883.14	DUF59	Domain of unknown function DUF59	PF01883.14	DUF59	Domain of unknown function DUF59	PF01883.14	DUF59	Domain of unknown function DUF59	False	False	False	False			1	-0.6858885442246572	-0.1634701526632205	-0.8986968913409448	-0.27162745659994014
GENE1130X	867	HISTO_ZT.Contig1128f.Fgenesh_histo.2.final_new		peptidase family M28 family	ucsf_hc.01_1.G217B.10402	ucsf_hc.01_1.G186AR.01951	ucsf_hc.01_1.H88.00423	ucsf_hc.01_1.H143.00825	HISTO_ZT.Contig1128f.Fgenesh_histo.2.final_new	HCBG_06910	HCEG_00354	HCDG_00617	PF04389.12|PF01546.23	Peptidase_M28|Peptidase_M20	Peptidase family M28|Peptidase family M20/M25/M40	PF11745.3	DUF3304	Protein of unknown function (DUF3304)	PF04389.12|PF01546.23	Peptidase_M28|Peptidase_M20	Peptidase family M28|Peptidase family M20/M25/M40	PF04389.12	Peptidase_M28	Peptidase family M28	False	False	False	False			1	-1.2323605930681896	-0.44169201138938297	-1.6433409553575062	-0.6923267426214499
GENE1961X	5897	HISTO_JF.Contig157.eannot.1118.final_new	GCS1	zinc finger protein gcs1	ucsf_hc.01_1.G217B.06322	ucsf_hc.01_1.G186AR.05824	ucsf_hc.01_1.H88.05360	ucsf_hc.01_1.H143.07779	HISTO_JF.Contig157.eannot.1118.final_new	HCBG_01993	HCEG_04043	HCDG_09210	PF01412.13	ArfGap	Putative GTPase activating protein for Arf	PF01412.13	ArfGap	Putative GTPase activating protein for Arf							False	False	True	True			1	-0.5570765571430236	-0.20162350604721802	-0.7229021523629373	-0.30600391571061625
GENE1264X	4962	HISTO_ZE.Contig149.Fgenesh_histo.45.final_new	XPT1	xanthine phosphoribosyltransferase 1	ucsf_hc.01_1.G217B.08199	ucsf_hc.01_1.G186AR.03852	ucsf_hc.01_1.H88.06358	ucsf_hc.01_1.H143.00460	HISTO_ZE.Contig149.Fgenesh_histo.45.final_new	HCBG_08287	HCEG_04767	HCDG_00348	PF00156.22	Pribosyltran	Phosphoribosyl transferase domain	PF00156.22	Pribosyltran	Phosphoribosyl transferase domain	PF00156.22	Pribosyltran	Phosphoribosyl transferase domain	PF00156.22	Pribosyltran	Phosphoribosyl transferase domain	False	False	False	False			1	-0.8367807996229981	-0.2396253587434689	-1.5495982167794016	-0.8946356096689345
GENE2104X	5557	HISTO_BP.Contig459.fgenesh_plus.81.final_new		mitotic spindle checkpoint protein (Mad2B)	ucsf_hc.01_1.G217B.01090	ucsf_hc.01_1.G186AR.10401	ucsf_hc.01_1.H88.08947	ucsf_hc.01_1.H143.03940	HISTO_BP.Contig459.fgenesh_plus.81.final_new	HCBG_05006		HCDG_07321	PF02301.13	HORMA	HORMA domain	PF02301.13	HORMA	HORMA domain	PF05304.7	DUF728	Protein of unknown function (DUF728)	PF02301.13	HORMA	HORMA domain	False	False	False	False			1	-0.36942998032898844	-0.14238500359422002	-0.6889371741035384	-0.38395663710699024
GENE2224X	3606	HISTO_DA.Contig93.Fgenesh_histo.349.final_new		FKBP-type peptidyl-prolyl isomerase	ucsf_hc.01_1.G217B.01583	ucsf_hc.01_1.G186AR.01245	ucsf_hc.01_1.H88.07488	ucsf_hc.01_1.H143.02751	HISTO_DA.Contig93.Fgenesh_histo.349.final_new	HCBG_00942	HCEG_05682	HCDG_06408	PF00254.23	FKBP_C	FKBP-type peptidyl-prolyl cis-trans isomerase	PF00254.23|PF15511.1	FKBP_C|CENP-T	FKBP-type peptidyl-prolyl cis-trans isomerase|Centromere kinetochore component CENP-T	PF00254.23|PF15511.1	FKBP_C|CENP-T	FKBP-type peptidyl-prolyl cis-trans isomerase|Centromere kinetochore component CENP-T	PF00254.23|PF15511.1	FKBP_C|CENP-T	FKBP-type peptidyl-prolyl cis-trans isomerase|Centromere kinetochore component CENP-T	False	False	False	False			1	-0.4096477927483493	-0.10150875185592989	-0.5961028220794256	-0.2989139800362297
GENE551X	5391	HISTO_DU.Contig190-snap.19.final_new		trans-2-enoyl-CoA reductase	ucsf_hc.01_1.G217B.03014	ucsf_hc.01_1.G186AR.08496	ucsf_hc.01_1.H88.03550	ucsf_hc.01_1.H143.10016	HISTO_DU.Contig190-snap.19.final_new	HCBG_03654	HCEG_02614	HCDG_03799	PF08240.7|PF02627.15	ADH_N|CMD	Alcohol dehydrogenase GroES-like domain|Carboxymuconolactone decarboxylase family	PF08240.7|PF02627.15	ADH_N|CMD	Alcohol dehydrogenase GroES-like domain|Carboxymuconolactone decarboxylase family	PF08240.7|PF02627.15	ADH_N|CMD	Alcohol dehydrogenase GroES-like domain|Carboxymuconolactone decarboxylase family	PF08240.7|PF02627.15	ADH_N|CMD	Alcohol dehydrogenase GroES-like domain|Carboxymuconolactone decarboxylase family	False	False	False	False			1	-2.723730144302643	-1.578297948876671	-3.6501466989056444	0.45349766534343305
GENE1141X	840	HISTO_JG.Contig207.Fgenesh_histo.102.final_new		integral membrane protein, putative	ucsf_hc.01_1.G217B.06661	ucsf_hc.01_1.G186AR.01904	ucsf_hc.01_1.H88.00377	ucsf_hc.01_1.H143.00780	HISTO_JG.Contig207.Fgenesh_histo.102.final_new	HCBG_06871	HCEG_00312	HCDG_00577	PF14145.1	YrhK	YrhK-like protein	PF14145.1	YrhK	YrhK-like protein	PF14145.1	YrhK	YrhK-like protein	PF14145.1	YrhK	YrhK-like protein	False	False	False	False			1	-1.5378024798126542	-0.674121216589076	-1.8762099961344278	0.1157309521091836
GENE676X	4012	HISTO_ZY.Contig518.Fgenesh_histo.61.final_new		DUF221 domain-containing protein	ucsf_hc.01_1.G217B.11590	ucsf_hc.01_1.G186AR.11383	ucsf_hc.01_1.H88.10976	ucsf_hc.01_1.H143.06251	HISTO_ZY.Contig518.Fgenesh_histo.61.final_new	HCBG_05733	HCEG_08382	HCDG_09055	PF02714.10|PF13967.1|PF12621.3|PF14703.1|PF05749.6	DUF221|RSN1_TM|DUF3779|DUF4463|Rubella_E2	Domain of unknown function DUF221|Late exocytosis, associated with Golgi transport|Phosphate metabolism protein|Domain of unknown function (DUF4463)|Rubella membrane glycoprotein E2	PF02714.10|PF13967.1|PF12621.3|PF14703.1|PF05749.6	DUF221|RSN1_TM|DUF3779|DUF4463|Rubella_E2	Domain of unknown function DUF221|Late exocytosis, associated with Golgi transport|Phosphate metabolism protein|Domain of unknown function (DUF4463)|Rubella membrane glycoprotein E2	PF02714.10|PF13967.1|PF12621.3|PF14703.1	DUF221|RSN1_TM|DUF3779|DUF4463	Domain of unknown function DUF221|Late exocytosis, associated with Golgi transport|Phosphate metabolism protein|Domain of unknown function (DUF4463)	PF02714.10|PF13967.1|PF14703.1|PF05749.6	DUF221|RSN1_TM|DUF4463|Rubella_E2	Domain of unknown function DUF221|Late exocytosis, associated with Golgi transport|Domain of unknown function (DUF4463)|Rubella membrane glycoprotein E2	False	False	False	False			1	-2.1271963624331165	-1.1915305831326495	-3.2977047798450916	0.12938247279656245
GENE1265X	5665	HISTO_ZE.Contig158.Fgenesh_histo.17.final_new		protein of unknown function	ucsf_hc.01_1.G217B.08398	ucsf_hc.01_1.G186AR.04029	ucsf_hc.01_1.H88.06146	ucsf_hc.01_1.H143.00664	HISTO_ZE.Contig158.Fgenesh_histo.17.final_new	HCBG_08421	HCEG_04624	HCDG_00491	PF04810.10|PF01753.13|PF00096.21	zf-Sec23_Sec24|zf-MYND|zf-C2H2	Sec23/Sec24 zinc finger|MYND finger|Zinc finger, C2H2 type				PF01753.13|PF12797.2	zf-MYND|Fer4_2	MYND finger|4Fe-4S binding domain	PF04810.10|PF01753.13|PF00096.21	zf-Sec23_Sec24|zf-MYND|zf-C2H2	Sec23/Sec24 zinc finger|MYND finger|Zinc finger, C2H2 type	False	False	False	False			1	-1.227771283212563	-0.644046818359933	-1.779537693527934	0.13366559450068705
GENE2042X	3929	HISTO_ER.Contig17.Fgenesh_histo.67.final_new	PNO1	pre-rRNA-processing protein PNO1	ucsf_hc.01_1.G217B.03691	ucsf_hc.01_1.G186AR.06317	ucsf_hc.01_1.H88.02387	ucsf_hc.01_1.H143.07679	HISTO_ER.Contig17.Fgenesh_histo.67.final_new	HCBG_09126	HCEG_09303	HCDG_09138	PF00013.24	KH_1	KH domain	PF00013.24|PF15282.1	KH_1|BMP2K_C	KH domain|BMP-2-inducible protein kinase C-terminus	PF00013.24	KH_1	KH domain	PF00013.24	KH_1	KH domain	False	False	False	False			1	-0.6475047811417687	-0.15999361530312584	-0.8294524883946641	-0.039505343227784095
GENE2689X	4590	HISTO_GY.Contig471.eannot.1323.final_new		actin-like protein	ucsf_hc.01_1.G217B.05705	ucsf_hc.01_1.G186AR.11166	ucsf_hc.01_1.H88.10773	ucsf_hc.01_1.H143.08045	HISTO_GY.Contig471.eannot.1323.final_new	HCBG_05582	HCEG_08233	HCDG_09408	PF00022.14|PF06723.8	Actin|MreB_Mbl	Actin|MreB/Mbl protein	PF00022.14|PF06723.8	Actin|MreB_Mbl	Actin|MreB/Mbl protein	PF00022.14|PF06723.8	Actin|MreB_Mbl	Actin|MreB/Mbl protein	PF00022.14|PF06723.8	Actin|MreB_Mbl	Actin|MreB/Mbl protein	False	False	False	False			1	-0.27926824915162873	-0.10216054255538953	-0.42499235169204574	0.005255737340133404
GENE504X	1393	HISTO_GY.Contig460.Fgenesh_histo.115.final_new		carboxypeptidase S1	ucsf_hc.01_1.G217B.05528	ucsf_hc.01_1.G186AR.10927	ucsf_hc.01_1.H88.10529	ucsf_hc.01_1.H143.05198	HISTO_GY.Contig460.Fgenesh_histo.115.final_new	HCBG_05395	HCEG_08050	HCDG_08280	PF00450.17	Peptidase_S10	Serine carboxypeptidase	PF00450.17	Peptidase_S10	Serine carboxypeptidase	PF00450.17	Peptidase_S10	Serine carboxypeptidase	PF00450.17	Peptidase_S10	Serine carboxypeptidase	True	True	True	False			1	-2.63141363405397	-2.131927352580268	-3.189529912962896	-0.05548334837957847
GENE2310X	4948	HISTO_ZE.Contig149.Fgenesh_histo.19.final_new	MRF1	mitochondrial peptide chain release factor 1	ucsf_hc.01_1.G217B.08175	ucsf_hc.01_1.G186AR.07803	ucsf_hc.01_1.H88.02869	ucsf_hc.01_1.H143.08530	HISTO_ZE.Contig149.Fgenesh_histo.19.final_new	HCBG_03109	HCEG_02068	HCDG_02676	PF00472.15|PF03462.13|PF11827.3	RF-1|PCRF|DUF3347	RF-1 domain|PCRF domain|Protein of unknown function (DUF3347)	PF00472.15|PF03462.13	RF-1|PCRF	RF-1 domain|PCRF domain	PF00472.15|PF03462.13	RF-1|PCRF	RF-1 domain|PCRF domain	PF00472.15|PF03462.13	RF-1|PCRF	RF-1 domain|PCRF domain	False	False	False	False			1	-0.4165117502224107	-0.31879705348706366	-0.5110452765808828	-0.019809368088055113
GENE1870X	4093	HISTO_ZZ.Contig127c-snap.72.final_new		nuclear RNA binding protein	ucsf_hc.01_1.G217B.12162	ucsf_hc.01_1.G186AR.08346	ucsf_hc.01_1.H88.03399	ucsf_hc.01_1.H143.02042	HISTO_ZZ.Contig127c-snap.72.final_new	HCBG_03547	HCEG_02504	HCDG_05888	PF04508.7	Pox_A_type_inc	Viral A-type inclusion protein repeat	PF04508.7	Pox_A_type_inc	Viral A-type inclusion protein repeat	PF04508.7	Pox_A_type_inc	Viral A-type inclusion protein repeat	PF04508.7	Pox_A_type_inc	Viral A-type inclusion protein repeat	False	False	False	False			1	-0.5614887787275422	-0.5391296463181132	-0.7541094782854589	-0.10465866253878531
GENE866X	6054	HISTO_BP.Contig459.Fgenesh_histo.33.final_new		protein of unknown function	ucsf_hc.01_1.G217B.01120	ucsf_hc.01_1.G186AR.10434	ucsf_hc.01_1.H88.08976	ucsf_hc.01_1.H143.03974	HISTO_BP.Contig459.Fgenesh_histo.33.final_new	HCBG_05033															False	True	True	True			1	-1.6587192520833731	-1.4101113347865561	-2.42812936283788	0.3081720329293165
GENE1934X	4008	HISTO_ZY.Contig518.eannot.1172.final_new	RCY1	secretion pathway protein Sls2/Rcy1	ucsf_hc.01_1.G217B.11583	ucsf_hc.01_1.G186AR.11378	ucsf_hc.01_1.H88.10970	ucsf_hc.01_1.H143.06245	HISTO_ZY.Contig518.eannot.1172.final_new	HCBG_05728	HCEG_08377	HCDG_09050	PF07393.6|PF12937.2|PF00646.28	Sec10|F-box-like|F-box	Exocyst complex component Sec10|F-box-like|F-box domain	PF07393.6|PF12937.2|PF00646.28	Sec10|F-box-like|F-box	Exocyst complex component Sec10|F-box-like|F-box domain	PF07393.6	Sec10	Exocyst complex component Sec10	PF07393.6	Sec10	Exocyst complex component Sec10	False	False	False	False			1	-0.697668823826652	-0.4692280812086107	-0.7574363579387651	0.07071758220029523
GENE2692X	280	HISTO_LF.Contig359.genewise.43.final_new|HISTO_LF.Contig359.genewise.44.final_new			ucsf_hc.01_1.G217B.07575	ucsf_hc.01_1.G186AR.05431	ucsf_hc.01_1.H88.05011	ucsf_hc.01_1.H143.03306	HISTO_LF.Contig359.genewise.43.final_new|HISTO_LF.Contig359.genewise.44.final_new	HCBG_01709	HCEG_03754	HCDG_06846	PF05767.7|PF07123.7	Pox_A14|PsbW	Poxvirus virion envelope protein A14|Photosystem II reaction centre W protein (PsbW)	PF05767.7|PF07123.7	Pox_A14|PsbW	Poxvirus virion envelope protein A14|Photosystem II reaction centre W protein (PsbW)	PF08449.6|PF00892.15|PF13536.1|PF06027.7|PF05767.7|PF03151.11	UAA|EamA|EmrE|DUF914|Pox_A14|TPT	UAA transporter family|EamA-like transporter family|Multidrug resistance efflux transporter|Eukaryotic protein of unknown function (DUF914)|Poxvirus virion envelope protein A14|Triose-phosphate Transporter family	PF05767.7|PF07123.7	Pox_A14|PsbW	Poxvirus virion envelope protein A14|Photosystem II reaction centre W protein (PsbW)	False	False	False	False			1	-0.2701613807397427	-0.22796864459821475	-0.3343273611308577	0.03611761968716465
GENE768X	1819	HISTO_BP.Contig459.Fgenesh_histo.40.final_new		conserved protein of unknown function	ucsf_hc.01_1.G217B.01067	ucsf_hc.01_1.G186AR.10370	ucsf_hc.01_1.H88.08917	ucsf_hc.01_1.H143.03909	HISTO_BP.Contig459.Fgenesh_histo.40.final_new	HCBG_04983	HCEG_06794		PF12855.2|PF04570.9|PF01753.13|PF04640.9	Ecl1|DUF581|zf-MYND|PLATZ	Life-span regulatory factor|Protein of unknown function (DUF581)|MYND finger|PLATZ transcription factor	PF12855.2|PF04570.9|PF01753.13|PF04640.9	Ecl1|DUF581|zf-MYND|PLATZ	Life-span regulatory factor|Protein of unknown function (DUF581)|MYND finger|PLATZ transcription factor	PF12855.2|PF04570.9|PF01753.13|PF04640.9	Ecl1|DUF581|zf-MYND|PLATZ	Life-span regulatory factor|Protein of unknown function (DUF581)|MYND finger|PLATZ transcription factor	PF12855.2|PF04570.9|PF01753.13	Ecl1|DUF581|zf-MYND	Life-span regulatory factor|Protein of unknown function (DUF581)|MYND finger	False	False	False	False			1	-1.4010098451329434	-0.7749850406970857	-3.588202187710668	0.022993145582692165
GENE1366X	4886	HISTO_KF.Contig597.Fgenesh_Neurospora.26.final_new		DNAJ superfamily domain-containing protein	ucsf_hc.01_1.G217B.06881	ucsf_hc.01_1.G186AR.03146	ucsf_hc.01_1.H88.05951	ucsf_hc.01_1.H143.02465	HISTO_KF.Contig597.Fgenesh_Neurospora.26.final_new	HCBG_08079	HCEG_04502	HCDG_06217	PF00226.26	DnaJ	DnaJ domain	PF00226.26	DnaJ	DnaJ domain	PF00226.26	DnaJ	DnaJ domain	PF00226.26	DnaJ	DnaJ domain	False	False	False	False			1	-0.8172410846173905	-0.39139742516635945	-2.1282153091484775	0.12033089964689303
GENE1103X	4400	HISTO_GL.Contig296.Fgenesh_histo.15.final_new		conserved protein of unknown function	ucsf_hc.01_1.G217B.04889	ucsf_hc.01_1.G186AR.07642	ucsf_hc.01_1.H88.11172	ucsf_hc.01_1.H143.10401	HISTO_GL.Contig296.Fgenesh_histo.15.final_new	HCBG_03037	HCEG_08518	HCDG_04085	PF11846.3	DUF3366	Domain of unknown function (DUF3366)	PF11846.3	DUF3366	Domain of unknown function (DUF3366)				PF11846.3	DUF3366	Domain of unknown function (DUF3366)	True	True	False	True			1	-0.6458095944184064	-0.8144940406778169	-2.6932269867773573	0.07101931199705702
GENE922X	1783	HISTO_BP.Contig459.Fgenesh_histo.75.final_new		sulfite reductase beta subunit	ucsf_hc.01_1.G217B.01138	ucsf_hc.01_1.G186AR.10450	ucsf_hc.01_1.H88.08993	ucsf_hc.01_1.H143.03987	HISTO_BP.Contig459.Fgenesh_histo.75.final_new	HCBG_05046	HCEG_06852	HCDG_07361	PF01077.17|PF03460.12|PF00258.20|PF01855.14	NIR_SIR|NIR_SIR_ferr|Flavodoxin_1|POR_N	Nitrite and sulphite reductase 4Fe-4S domain|Nitrite/Sulfite reductase ferredoxin-like half domain|Flavodoxin|Pyruvate flavodoxin/ferredoxin oxidoreductase, thiamine diP-bdg	PF01077.17|PF03460.12|PF00258.20|PF01855.14	NIR_SIR|NIR_SIR_ferr|Flavodoxin_1|POR_N	Nitrite and sulphite reductase 4Fe-4S domain|Nitrite/Sulfite reductase ferredoxin-like half domain|Flavodoxin|Pyruvate flavodoxin/ferredoxin oxidoreductase, thiamine diP-bdg	PF01077.17|PF03460.12|PF00258.20|PF01855.14	NIR_SIR|NIR_SIR_ferr|Flavodoxin_1|POR_N	Nitrite and sulphite reductase 4Fe-4S domain|Nitrite/Sulfite reductase ferredoxin-like half domain|Flavodoxin|Pyruvate flavodoxin/ferredoxin oxidoreductase, thiamine diP-bdg	PF01077.17|PF03460.12|PF00258.20|PF01855.14	NIR_SIR|NIR_SIR_ferr|Flavodoxin_1|POR_N	Nitrite and sulphite reductase 4Fe-4S domain|Nitrite/Sulfite reductase ferredoxin-like half domain|Flavodoxin|Pyruvate flavodoxin/ferredoxin oxidoreductase, thiamine diP-bdg	False	False	False	False			1	-0.8833430575533723	-0.877618148097973	-2.959390324202434	-0.26088058939143877
GENE2056X	5035	HISTO_ZE.Contig158.eannot.1351.final_new		ribosome associated DnaJ chaperone Zuotin	ucsf_hc.01_1.G217B.08365	ucsf_hc.01_1.G186AR.04022	ucsf_hc.01_1.H88.06154	ucsf_hc.01_1.H143.00656	HISTO_ZE.Contig158.eannot.1351.final_new	HCBG_08414	HCEG_04631	HCDG_00485	PF00226.26	DnaJ	DnaJ domain	PF00226.26	DnaJ	DnaJ domain	PF00226.26	DnaJ	DnaJ domain	PF00226.26	DnaJ	DnaJ domain	False	False	False	False			1	-0.3168102197221958	-0.2756370682667173	-0.9548224953827655	-0.11207699227724399
GENE1353X	671	HISTO_JG.Contig206-snap.119.final_new		conserved protein of unknown function	ucsf_hc.01_1.G217B.06531	ucsf_hc.01_1.G186AR.06165	ucsf_hc.01_1.H88.00070	ucsf_hc.01_1.H143.05769	HISTO_JG.Contig206-snap.119.final_new	HCBG_09025	HCEG_00060	HCDG_08456	PF06653.6|PF00335.15	Claudin_3|Tetraspannin	Tight junction protein, Claudin-like|Tetraspanin family	PF00335.15	Tetraspannin	Tetraspanin family	PF00335.15	Tetraspannin	Tetraspanin family	PF00335.15|PF13347.1|PF06072.6	Tetraspannin|MFS_2|Herpes_US9	Tetraspanin family|MFS/sugar transport protein|Alphaherpesvirus tegument protein US9	False	False	False	False			1	-0.6710882567392962	-0.7729043490490171	-1.6942422200441722	-0.1223669801158549
GENE1863X	1718	HISTO_BP.Contig459.eannot.1532.final_new		GNAT family N-acetyltransferase	ucsf_hc.01_1.G217B.01282	ucsf_hc.01_1.G186AR.10676	ucsf_hc.01_1.H88.09158	ucsf_hc.01_1.H143.04146	HISTO_BP.Contig459.eannot.1532.final_new	HCBG_05212	HCEG_06987	HCDG_07489	PF13420.1|PF00583.19|PF13673.1|PF13302.1|PF13527.1|PF13508.1|PF08445.5|PF13523.1|PF13718.1	Acetyltransf_4|Acetyltransf_1|Acetyltransf_10|Acetyltransf_3|Acetyltransf_9|Acetyltransf_7|FR47|Acetyltransf_8|GNAT_acetyltr_2	Acetyltransferase (GNAT) domain|Acetyltransferase (GNAT) family|Acetyltransferase (GNAT) domain|Acetyltransferase (GNAT) domain|Acetyltransferase (GNAT) domain|Acetyltransferase (GNAT) domain|FR47-like protein|Acetyltransferase (GNAT) domain|GNAT acetyltransferase 2	PF13420.1|PF00583.19|PF13673.1|PF13302.1|PF13508.1|PF13527.1|PF13718.1|PF08445.5	Acetyltransf_4|Acetyltransf_1|Acetyltransf_10|Acetyltransf_3|Acetyltransf_7|Acetyltransf_9|GNAT_acetyltr_2|FR47	Acetyltransferase (GNAT) domain|Acetyltransferase (GNAT) family|Acetyltransferase (GNAT) domain|Acetyltransferase (GNAT) domain|Acetyltransferase (GNAT) domain|Acetyltransferase (GNAT) domain|GNAT acetyltransferase 2|FR47-like protein	PF13420.1|PF00583.19|PF13673.1|PF13302.1|PF13508.1|PF13527.1|PF08445.5|PF13718.1	Acetyltransf_4|Acetyltransf_1|Acetyltransf_10|Acetyltransf_3|Acetyltransf_7|Acetyltransf_9|FR47|GNAT_acetyltr_2	Acetyltransferase (GNAT) domain|Acetyltransferase (GNAT) family|Acetyltransferase (GNAT) domain|Acetyltransferase (GNAT) domain|Acetyltransferase (GNAT) domain|Acetyltransferase (GNAT) domain|FR47-like protein|GNAT acetyltransferase 2	PF13420.1|PF00583.19|PF13673.1|PF13302.1|PF13508.1|PF13527.1|PF08445.5|PF13718.1	Acetyltransf_4|Acetyltransf_1|Acetyltransf_10|Acetyltransf_3|Acetyltransf_7|Acetyltransf_9|FR47|GNAT_acetyltr_2	Acetyltransferase (GNAT) domain|Acetyltransferase (GNAT) family|Acetyltransferase (GNAT) domain|Acetyltransferase (GNAT) domain|Acetyltransferase (GNAT) domain|Acetyltransferase (GNAT) domain|FR47-like protein|GNAT acetyltransferase 2	False	False	False	False			1	-0.3614610352739558	-0.49719942655645977	-1.1439890108814268	0.027268157772146306
GENE1987X	3145	HISTO_ZL.Contig1161b.Fgenesh_Aspergillus.117.final_new		alternative sulfate transporter	ucsf_hc.01_1.G217B.09303	ucsf_hc.01_1.G186AR.00498	ucsf_hc.01_1.H88.06778	ucsf_hc.01_1.H143.08760	HISTO_ZL.Contig1161b.Fgenesh_Aspergillus.117.final_new	HCBG_00394	HCEG_05121	HCDG_02870	PF07690.11	MFS_1	Major Facilitator Superfamily	PF07690.11	MFS_1	Major Facilitator Superfamily	PF07690.11	MFS_1	Major Facilitator Superfamily	PF07690.11	MFS_1	Major Facilitator Superfamily	False	False	False	False			1	-0.46073631046014674	-0.411912777974198	-0.873805542061358	0.004185248688026277
GENE2049X	3363	HISTO_ZL.Contig1161d.Fgenesh_histo.23.final_new	SCY1	protein kinase Scy1, clathrin-coated vesicle protein	ucsf_hc.01_1.G217B.09763	ucsf_hc.01_1.G186AR.06538	ucsf_hc.01_1.H88.01732	ucsf_hc.01_1.H143.06394	HISTO_ZL.Contig1161d.Fgenesh_histo.23.final_new	HCBG_02229	HCEG_01351	HCDG_01498	PF00069.20|PF07714.12	Pkinase|Pkinase_Tyr	Protein kinase domain|Protein tyrosine kinase	PF00069.20|PF07714.12	Pkinase|Pkinase_Tyr	Protein kinase domain|Protein tyrosine kinase	PF00069.20|PF07714.12	Pkinase|Pkinase_Tyr	Protein kinase domain|Protein tyrosine kinase	PF00069.20|PF11915.3	Pkinase|DUF3433	Protein kinase domain|Protein of unknown function (DUF3433)	False	False	False	False			1	-0.4447153453668422	-0.4030124082611337	-0.9068817941701828	0.08649341953809442
GENE1299X	417	HISTO_GI.Contig382.Fgenesh_histo.96.final_new		conserved protein of unknown function, conidia-enriched transcript	ucsf_hc.01_1.G217B.04587	ucsf_hc.01_1.G186AR.05701	ucsf_hc.01_1.H88.05250	ucsf_hc.01_1.H143.03572	HISTO_GI.Contig382.Fgenesh_histo.96.final_new	HCBG_01906	HCEG_03948	HCDG_07049													False	False	False	False			1	-0.6424810231897278	-0.9923692917833531	-1.6027956861493404	-0.1721604142192421
GENE2496X	187	HISTO_LF.Contig359.Fgenesh_histo.260.final_new	CAN1	Cullin binding protein CanA	ucsf_hc.01_1.G217B.07394	ucsf_hc.01_1.G186AR.05233	ucsf_hc.01_1.H88.04808	ucsf_hc.01_1.H143.04792	HISTO_LF.Contig359.Fgenesh_histo.260.final_new	HCBG_01556	HCEG_03592	HCDG_07982	PF08623.5|PF13646.1|PF02985.17|PF12755.2|PF01602.15|PF13513.1|PF10274.4|PF12717.2|PF10363.4|PF03130.11|PF12333.3|PF12348.3|PF04118.9|PF08064.8|PF12726.2	TIP120|HEAT_2|HEAT|Vac14_Fab1_bd|Adaptin_N|HEAT_EZ|ParcG|Cnd1|DUF2435|HEAT_PBS|Ipi1_N|CLASP_N|Dopey_N|UME|SEN1_N	TATA-binding protein interacting (TIP20)|HEAT repeats|HEAT repeat|Vacuolar 14 Fab1-binding region|Adaptin N terminal region|HEAT-like repeat|Parkin co-regulated protein|non-SMC mitotic condensation complex subunit 1|Protein of unknown function (DUF2435)|PBS lyase HEAT-like repeat|Rix1 complex component involved in 60S ribosome maturation|CLASP N terminal|Dopey, N-terminal|UME (NUC010) domain|SEN1…	PF08623.5|PF13646.1|PF02985.17|PF12755.2|PF01602.15|PF12717.2|PF10274.4|PF10363.4|PF13513.1|PF08064.8|PF12333.3|PF03130.11|PF12348.3|PF04118.9|PF12726.2	TIP120|HEAT_2|HEAT|Vac14_Fab1_bd|Adaptin_N|Cnd1|ParcG|DUF2435|HEAT_EZ|UME|Ipi1_N|HEAT_PBS|CLASP_N|Dopey_N|SEN1_N	TATA-binding protein interacting (TIP20)|HEAT repeats|HEAT repeat|Vacuolar 14 Fab1-binding region|Adaptin N terminal region|non-SMC mitotic condensation complex subunit 1|Parkin co-regulated protein|Protein of unknown function (DUF2435)|HEAT-like repeat|UME (NUC010) domain|Rix1 complex component involved in 60S ribosome maturation|PBS lyase HEAT-like repeat|CLASP N terminal|Dopey, N-terminal|SEN1…	PF08623.5|PF13646.1|PF02985.17|PF12755.2|PF01602.15|PF12717.2|PF10363.4|PF08064.8|PF03130.11|PF11865.3|PF10274.4|PF13513.1|PF12348.3|PF12726.2	TIP120|HEAT_2|HEAT|Vac14_Fab1_bd|Adaptin_N|Cnd1|DUF2435|UME|HEAT_PBS|DUF3385|ParcG|HEAT_EZ|CLASP_N|SEN1_N	TATA-binding protein interacting (TIP20)|HEAT repeats|HEAT repeat|Vacuolar 14 Fab1-binding region|Adaptin N terminal region|non-SMC mitotic condensation complex subunit 1|Protein of unknown function (DUF2435)|UME (NUC010) domain|PBS lyase HEAT-like repeat|Domain of unknown function (DUF3385)|Parkin co-regulated protein|HEAT-like repeat|CLASP N terminal|SEN1 N terminal	PF08623.5|PF13646.1|PF02985.17|PF12755.2|PF01602.15|PF12717.2|PF10363.4|PF08064.8|PF03130.11|PF11865.3|PF10274.4|PF13513.1|PF12348.3|PF12726.2	TIP120|HEAT_2|HEAT|Vac14_Fab1_bd|Adaptin_N|Cnd1|DUF2435|UME|HEAT_PBS|DUF3385|ParcG|HEAT_EZ|CLASP_N|SEN1_N	TATA-binding protein interacting (TIP20)|HEAT repeats|HEAT repeat|Vacuolar 14 Fab1-binding region|Adaptin N terminal region|non-SMC mitotic condensation complex subunit 1|Protein of unknown function (DUF2435)|UME (NUC010) domain|PBS lyase HEAT-like repeat|Domain of unknown function (DUF3385)|Parkin co-regulated protein|HEAT-like repeat|CLASP N terminal|SEN1 N terminal	False	False	False	False			1	-0.15313864373212605	-0.30167568626328123	-0.5428044037223447	-0.022992210276378655
GENE366X	6561	HISTO_DM.Contig93.Fgenesh_histo.29.final_new	SEB1	C2H2 transcription factor	ucsf_hc.01_1.G217B.02382	ucsf_hc.01_1.G186AR.09353	ucsf_hc.01_1.H88.01059	ucsf_hc.01_1.H143.01485	HISTO_DM.Contig93.Fgenesh_histo.29.final_new		HCEG_00829	HCDG_01102	PF00096.21|PF13465.1|PF13894.1|PF12171.3|PF12874.2|PF13912.1	zf-C2H2|zf-H2C2_2|zf-C2H2_4|zf-C2H2_jaz|zf-met|zf-C2H2_6	Zinc finger, C2H2 type|Zinc-finger double domain|C2H2-type zinc finger|Zinc-finger double-stranded RNA-binding|Zinc-finger of C2H2 type|C2H2-type zinc finger				PF00096.21|PF13894.1|PF12171.3|PF13465.1|PF12874.2|PF13912.1	zf-C2H2|zf-C2H2_4|zf-C2H2_jaz|zf-H2C2_2|zf-met|zf-C2H2_6	Zinc finger, C2H2 type|C2H2-type zinc finger|Zinc-finger double-stranded RNA-binding|Zinc-finger double domain|Zinc-finger of C2H2 type|C2H2-type zinc finger	PF05680.7|PF14048.1	ATP-synt_E|MBD_C	ATP synthase E chain|C-terminal domain of methyl-CpG binding protein 2 and 3	False	False	False	False			1	-1.433380862976379	-2.9428255028044483	-3.2137553868512763	-2.2593012037022344
GENE452X	5207	HISTO_LG.Contig392.fgenesh_plus.54.final_new		GNAT family acetyltransferase	ucsf_hc.01_1.G217B.07898	ucsf_hc.01_1.G186AR.12581	ucsf_hc.01_1.H88.08336	ucsf_hc.01_1.H143.11516	HISTO_LG.Contig392.fgenesh_plus.54.final_new	HCBG_06593	HCEG_06345	HCDG_04891	PF00583.19|PF13508.1|PF13673.1	Acetyltransf_1|Acetyltransf_7|Acetyltransf_10	Acetyltransferase (GNAT) family|Acetyltransferase (GNAT) domain|Acetyltransferase (GNAT) domain	PF00583.19|PF13508.1|PF13673.1	Acetyltransf_1|Acetyltransf_7|Acetyltransf_10	Acetyltransferase (GNAT) family|Acetyltransferase (GNAT) domain|Acetyltransferase (GNAT) domain	PF00583.19|PF13508.1|PF13673.1	Acetyltransf_1|Acetyltransf_7|Acetyltransf_10	Acetyltransferase (GNAT) family|Acetyltransferase (GNAT) domain|Acetyltransferase (GNAT) domain	PF00583.19|PF13508.1|PF13673.1	Acetyltransf_1|Acetyltransf_7|Acetyltransf_10	Acetyltransferase (GNAT) family|Acetyltransferase (GNAT) domain|Acetyltransferase (GNAT) domain	False	False	False	False			1	-1.2270547347947773	-2.550519944023774	-2.7127366266034882	-2.076897831467
GENE587X	5124	HISTO_GX.Contig297.Fgenesh_histo.5.final_new		MARVEL superfamily domain-containing protein	ucsf_hc.01_1.G217B.05248	ucsf_hc.01_1.G186AR.04529	ucsf_hc.01_1.H88.09667	ucsf_hc.01_1.H143.12052	HISTO_GX.Contig297.Fgenesh_histo.5.final_new	HCBG_08795	HCEG_07399	HCDG_05037	PF01284.18|PF11893.3|PF07694.7|PF10066.4	MARVEL|DUF3413|5TM-5TMR_LYT|DUF2304	Membrane-associating domain|Domain of unknown function (DUF3413)|5TMR of 5TMR-LYT|Uncharacterized conserved protein (DUF2304)	PF01284.18|PF11893.3|PF07694.7	MARVEL|DUF3413|5TM-5TMR_LYT	Membrane-associating domain|Domain of unknown function (DUF3413)|5TMR of 5TMR-LYT	PF01284.18|PF11893.3	MARVEL|DUF3413	Membrane-associating domain|Domain of unknown function (DUF3413)	PF01284.18|PF11893.3	MARVEL|DUF3413	Membrane-associating domain|Domain of unknown function (DUF3413)	False	False	False	False			1	-1.0385153439397121	-2.1002805729800924	-2.257224250825617	-1.8293408890945146
GENE1210X	2267	HISTO_DM.Contig93.Fgenesh_Neurospora.51.final_new	HTS1	histidyl-tRNA synthetase	ucsf_hc.01_1.G217B.02264	ucsf_hc.01_1.G186AR.09215	ucsf_hc.01_1.H88.00922	ucsf_hc.01_1.H143.01343	HISTO_DM.Contig93.Fgenesh_Neurospora.51.final_new	HCBG_04162	HCEG_00733	HCDG_01004	PF13393.1|PF00587.20|PF03129.15|PF00152.15	tRNA-synt_His|tRNA-synt_2b|HGTP_anticodon|tRNA-synt_2	Histidyl-tRNA synthetase|tRNA synthetase class II core domain (G, H, P, S and T)|Anticodon binding domain|tRNA synthetases class II (D, K and N)	PF13393.1|PF00587.20|PF03129.15|PF00152.15	tRNA-synt_His|tRNA-synt_2b|HGTP_anticodon|tRNA-synt_2	Histidyl-tRNA synthetase|tRNA synthetase class II core domain (G, H, P, S and T)|Anticodon binding domain|tRNA synthetases class II (D, K and N)	PF13393.1|PF00587.20|PF03129.15|PF00152.15	tRNA-synt_His|tRNA-synt_2b|HGTP_anticodon|tRNA-synt_2	Histidyl-tRNA synthetase|tRNA synthetase class II core domain (G, H, P, S and T)|Anticodon binding domain|tRNA synthetases class II (D, K and N)	PF13393.1|PF00587.20|PF03129.15|PF00152.15	tRNA-synt_His|tRNA-synt_2b|HGTP_anticodon|tRNA-synt_2	Histidyl-tRNA synthetase|tRNA synthetase class II core domain (G, H, P, S and T)|Anticodon binding domain|tRNA synthetases class II (D, K and N)	False	False	False	False			1	-0.5250577747102927	-1.1880808609871174	-1.1230752417321503	-0.8783347716651471
GENE80X	6053	HISTO_ZH.Contig107.eannot.1153.final_new		homoserine acetyltransferase	ucsf_hc.01_1.G217B.08488	ucsf_hc.01_1.G186AR.11402	ucsf_hc.01_1.H88.10997	ucsf_hc.01_1.H143.06276	HISTO_ZH.Contig107.eannot.1153.final_new	HCBG_05750	HCEG_08401	HCDG_09075	PF00561.15|PF12697.2	Abhydrolase_1|Abhydrolase_6	alpha/beta hydrolase fold|Alpha/beta hydrolase family	PF00561.15|PF12697.2|PF12695.2	Abhydrolase_1|Abhydrolase_6|Abhydrolase_5	alpha/beta hydrolase fold|Alpha/beta hydrolase family|Alpha/beta hydrolase family	PF00561.15|PF12697.2|PF12695.2	Abhydrolase_1|Abhydrolase_6|Abhydrolase_5	alpha/beta hydrolase fold|Alpha/beta hydrolase family|Alpha/beta hydrolase family				False	False	False	False	HPS		1	-1.677829845350823	-5.435423125377364	-6.043175891623447	-4.022801283659455
[truncated: 6,406 more rows]
