# Supplementary material for: Genome-Wide Reprogramming of Transcript Architecture by Temperature Specifies the Developmental States of the Human Pathogen Histoplasma
Source: PLoS Genet. 2015 Jul 15;11(7):e1005395. doi: 10.1371/journal.pgen.1005395 (PMC4503680; doi:10.1371/journal.pgen.1005395)
Supplement: S15 Data — For use with S14 Data in Java Treeview (if saved as "S14_Data.gtr", Java Treeview will automatically associate the CDT and GTR files). (GTR) [file pgen.1005395.s036.gtr]

NODE1X	GENE1457X	GENE1165X	0.999983
NODE2X	GENE6464X	GENE5402X	0.999981
NODE3X	GENE612X	GENE8X	0.999979
NODE4X	GENE6196X	GENE4315X	0.999977
NODE5X	GENE6201X	GENE5606X	0.999974
NODE6X	GENE1449X	GENE946X	0.999973
NODE7X	GENE2346X	GENE135X	0.999964
NODE8X	GENE6411X	GENE6125X	0.999962
NODE9X	GENE433X	GENE264X	0.999960
NODE10X	GENE949X	GENE103X	0.999960
NODE11X	GENE2265X	GENE1489X	0.999958
NODE12X	GENE1594X	GENE397X	0.999957
NODE13X	GENE426X	GENE101X	0.999956
NODE14X	GENE974X	GENE201X	0.999953
NODE15X	GENE580X	GENE253X	0.999953
NODE16X	GENE2706X	GENE1775X	0.999951
NODE17X	GENE2401X	GENE933X	0.999950
NODE18X	GENE6495X	GENE5487X	0.999950
NODE19X	GENE4175X	GENE3711X	0.999949
NODE20X	GENE6437X	GENE5866X	0.999945
NODE21X	GENE2565X	GENE1305X	0.999945
NODE22X	GENE5950X	GENE5123X	0.999943
NODE23X	GENE6141X	GENE5599X	0.999939
NODE24X	GENE6757X	GENE6534X	0.999938
NODE25X	GENE6572X	GENE6155X	0.999937
NODE26X	GENE1132X	GENE792X	0.999936
NODE27X	GENE1657X	GENE751X	0.999935
NODE28X	GENE540X	GENE189X	0.999934
NODE29X	GENE119X	GENE42X	0.999934
NODE30X	GENE5959X	GENE5844X	0.999929
NODE31X	GENE6710X	GENE6780X	0.999929
NODE32X	GENE2745X	GENE1089X	0.999928
NODE33X	GENE2718X	GENE2649X	0.999927
NODE34X	GENE2257X	GENE880X	0.999925
NODE35X	GENE2360X	GENE238X	0.999925
NODE36X	GENE719X	GENE51X	0.999924
NODE37X	GENE1009X	GENE605X	0.999922
NODE38X	GENE6356X	GENE6142X	0.999921
NODE39X	GENE6789X	GENE6408X	0.999921
NODE40X	GENE1613X	GENE470X	0.999921
NODE41X	GENE6513X	GENE5907X	0.999921
NODE42X	GENE5981X	GENE4575X	0.999915
NODE43X	GENE2278X	GENE1469X	0.999915
NODE44X	GENE2586X	GENE1271X	0.999914
NODE45X	GENE260X	GENE120X	0.999910
NODE46X	GENE1961X	GENE1130X	0.999910
NODE47X	GENE113X	GENE66X	0.999909
NODE48X	GENE6701X	GENE6766X	0.999909
NODE49X	GENE6342X	GENE4805X	0.999907
NODE50X	GENE6743X	GENE5210X	0.999904
NODE51X	GENE711X	GENE266X	0.999904
NODE52X	GENE649X	GENE142X	0.999903
NODE53X	GENE6255X	GENE6246X	0.999900
NODE54X	GENE6581X	GENE6068X	0.999899
NODE55X	GENE2465X	GENE853X	0.999898
NODE56X	GENE6185X	GENE6761X	0.999897
NODE57X	GENE4821X	GENE4789X	0.999896
NODE58X	GENE6731X	GENE6029X	0.999894
NODE59X	GENE2018X	GENE1131X	0.999891
NODE60X	GENE1462X	GENE1016X	0.999891
NODE61X	GENE2583X	GENE489X	0.999890
NODE62X	GENE5982X	GENE4549X	0.999889
NODE63X	GENE1555X	GENE641X	0.999889
NODE64X	GENE6722X	GENE6598X	0.999889
NODE65X	GENE6413X	GENE5630X	0.999889
NODE66X	GENE5337X	GENE5293X	0.999886
NODE67X	GENE1867X	GENE1767X	0.999885
NODE68X	GENE1031X	GENE130X	0.999884
NODE69X	GENE2290X	GENE2276X	0.999884
NODE70X	GENE646X	GENE544X	0.999881
NODE71X	GENE5417X	GENE4509X	0.999881
NODE72X	GENE462X	GENE233X	0.999881
NODE73X	GENE5467X	GENE5260X	0.999879
NODE74X	GENE6688X	GENE5386X	0.999876
NODE75X	GENE311X	GENE62X	0.999874
NODE76X	GENE1780X	GENE961X	0.999873
NODE77X	GENE6625X	GENE6393X	0.999870
NODE78X	GENE6481X	GENE6358X	0.999867
NODE79X	GENE150X	GENE128X	0.999866
NODE80X	GENE6267X	GENE5194X	0.999865
NODE81X	GENE6235X	GENE6040X	0.999865
NODE82X	GENE920X	GENE907X	0.999864
NODE83X	GENE6703X	GENE6347X	0.999863
NODE84X	GENE4730X	GENE3939X	0.999863
NODE85X	GENE6387X	GENE5534X	0.999862
NODE86X	GENE6274X	GENE6247X	0.999860
NODE87X	GENE6240X	GENE4243X	0.999859
NODE88X	GENE434X	GENE24X	0.999859
NODE89X	GENE6535X	GENE6239X	0.999858
NODE90X	GENE1296X	GENE261X	0.999858
NODE91X	GENE2551X	GENE2166X	0.999856
NODE92X	GENE6398X	GENE6139X	0.999853
NODE93X	GENE6442X	GENE5890X	0.999853
NODE94X	GENE6592X	GENE5832X	0.999853
NODE95X	GENE2168X	GENE440X	0.999852
NODE96X	GENE2675X	GENE2083X	0.999851
NODE97X	GENE161X	GENE57X	0.999850
NODE98X	GENE1499X	GENE1069X	0.999849
NODE99X	GENE5354X	GENE4687X	0.999849
NODE100X	GENE2078X	GENE1046X	0.999848
NODE101X	GENE1175X	GENE458X	0.999846
NODE102X	GENE969X	GENE265X	0.999845
NODE103X	GENE6364X	GENE5680X	0.999844
NODE104X	GENE2763X	GENE927X	0.999844
NODE105X	GENE1097X	GENE519X	0.999843
NODE106X	GENE6064X	GENE4960X	0.999842
NODE107X	GENE6302X	GENE5533X	0.999840
NODE108X	GENE759X	GENE156X	0.999839
NODE109X	GENE55X	GENE38X	0.999839
NODE110X	GENE6599X	GENE6335X	0.999838
NODE111X	GENE2232X	GENE316X	0.999834
NODE112X	GENE3449X	GENE3414X	0.999833
NODE113X	GENE83X	GENE14X	0.999833
NODE114X	GENE5107X	GENE4803X	0.999831
NODE115X	GENE1180X	GENE177X	0.999830
NODE116X	GENE834X	GENE390X	0.999829
NODE117X	GENE1405X	GENE836X	0.999827
NODE118X	GENE5629X	GENE6728X	0.999826
NODE119X	GENE1565X	GENE963X	0.999826
NODE120X	GENE1060X	GENE807X	0.999825
NODE121X	GENE1292X	GENE453X	0.999824
NODE122X	GENE1581X	GENE616X	0.999823
NODE123X	GENE6102X	GENE5323X	0.999823
NODE124X	GENE6704X	GENE6751X	0.999822
NODE125X	GENE4086X	GENE3977X	0.999821
NODE126X	GENE1627X	GENE957X	0.999819
NODE127X	GENE6340X	GENE6679X	0.999819
NODE128X	GENE633X	NODE75X	0.999819
NODE129X	GENE6008X	GENE5828X	0.999817
NODE130X	GENE5803X	GENE5081X	0.999816
NODE131X	GENE2165X	GENE163X	0.999816
NODE132X	GENE6221X	GENE6114X	0.999814
NODE133X	GENE3486X	GENE3416X	0.999814
NODE134X	GENE183X	GENE70X	0.999812
NODE135X	GENE6561X	GENE5332X	0.999811
NODE136X	GENE1065X	GENE255X	0.999811
NODE137X	GENE457X	GENE448X	0.999810
NODE138X	GENE785X	GENE94X	0.999810
NODE139X	GENE5423X	GENE6720X	0.999809
NODE140X	GENE2171X	GENE283X	0.999809
NODE141X	GENE63X	GENE13X	0.999808
NODE142X	GENE1408X	GENE80X	0.999808
NODE143X	GENE6237X	GENE5504X	0.999807
NODE144X	GENE4757X	GENE4715X	0.999806
NODE145X	GENE5207X	GENE4908X	0.999805
NODE146X	GENE2068X	GENE891X	0.999805
NODE147X	GENE1158X	GENE471X	0.999805
NODE148X	GENE1120X	GENE356X	0.999804
NODE149X	GENE21X	GENE6X	0.999804
NODE150X	GENE5926X	GENE5661X	0.999803
NODE151X	GENE6081X	GENE4593X	0.999801
NODE152X	GENE2036X	GENE591X	0.999801
NODE153X	GENE6422X	GENE5195X	0.999801
NODE154X	GENE6323X	GENE5300X	0.999799
NODE155X	GENE926X	GENE665X	0.999799
NODE156X	GENE1227X	GENE477X	0.999799
NODE157X	GENE1888X	GENE561X	0.999799
NODE158X	GENE5030X	GENE4781X	0.999799
NODE159X	GENE6702X	GENE5877X	0.999799
NODE160X	GENE2207X	GENE430X	0.999799
NODE161X	GENE6123X	GENE4865X	0.999798
NODE162X	GENE1116X	GENE195X	0.999798
NODE163X	GENE6589X	GENE5444X	0.999795
NODE164X	GENE848X	GENE203X	0.999792
NODE165X	GENE1433X	GENE127X	0.999791
NODE166X	GENE576X	GENE498X	0.999791
NODE167X	GENE1618X	GENE108X	0.999790
NODE168X	GENE5668X	GENE4104X	0.999789
NODE169X	GENE2134X	GENE1184X	0.999788
NODE170X	GENE6628X	GENE5808X	0.999787
NODE171X	GENE6552X	GENE6694X	0.999787
NODE172X	GENE5840X	GENE5740X	0.999786
NODE173X	GENE5765X	GENE5242X	0.999784
NODE174X	GENE4188X	GENE3683X	0.999782
NODE175X	GENE6359X	GENE5452X	0.999781
NODE176X	GENE1050X	GENE833X	0.999781
NODE177X	GENE931X	GENE420X	0.999780
NODE178X	GENE5576X	GENE5389X	0.999780
NODE179X	GENE755X	GENE82X	0.999779
NODE180X	GENE571X	GENE210X	0.999776
NODE181X	GENE5477X	GENE4969X	0.999775
NODE182X	GENE1076X	GENE187X	0.999774
NODE183X	GENE1595X	GENE938X	0.999772
NODE184X	GENE6468X	GENE5351X	0.999771
NODE185X	GENE2261X	GENE1563X	0.999770
NODE186X	GENE1030X	GENE40X	0.999770
NODE187X	GENE4939X	GENE4647X	0.999770
NODE188X	GENE5819X	GENE4440X	0.999769
NODE189X	GENE1682X	GENE1096X	0.999767
NODE190X	GENE5149X	GENE6772X	0.999767
NODE191X	GENE5609X	GENE4944X	0.999766
NODE192X	GENE2413X	GENE1348X	0.999765
NODE193X	GENE2234X	GENE1717X	0.999765
NODE194X	GENE6565X	GENE6207X	0.999764
NODE195X	GENE5574X	GENE4542X	0.999763
NODE196X	GENE6526X	GENE6770X	0.999761
NODE197X	GENE6441X	GENE4623X	0.999761
NODE198X	GENE2120X	GENE2051X	0.999760
NODE199X	GENE1301X	GENE17X	0.999759
NODE200X	GENE6415X	GENE6049X	0.999759
NODE201X	GENE1252X	GENE496X	0.999758
NODE202X	GENE764X	GENE642X	0.999758
NODE203X	GENE1223X	GENE410X	0.999758
NODE204X	GENE2477X	GENE2221X	0.999756
NODE205X	GENE204X	GENE86X	0.999756
NODE206X	GENE6786X	GENE5027X	0.999756
NODE207X	GENE2216X	GENE2154X	0.999756
NODE208X	GENE6164X	GENE6071X	0.999755
NODE209X	GENE1303X	NODE36X	0.999754
NODE210X	GENE5144X	GENE5008X	0.999753
NODE211X	GENE1083X	GENE232X	0.999753
NODE212X	GENE2184X	GENE58X	0.999751
NODE213X	GENE6041X	GENE6769X	0.999751
NODE214X	GENE6021X	GENE4703X	0.999750
NODE215X	GENE1054X	GENE779X	0.999750
NODE216X	GENE5486X	GENE6744X	0.999749
NODE217X	GENE3405X	GENE3366X	0.999749
NODE218X	GENE5771X	GENE6622X	0.999748
NODE219X	GENE2026X	GENE454X	0.999747
NODE220X	GENE6337X	GENE5603X	0.999747
NODE221X	GENE6541X	GENE5744X	0.999746
NODE222X	GENE6771X	GENE6739X	0.999744
NODE223X	GENE5462X	GENE5364X	0.999743
NODE224X	GENE1983X	GENE88X	0.999743
NODE225X	GENE1391X	GENE313X	0.999743
NODE226X	GENE2995X	GENE2917X	0.999743
NODE227X	GENE6503X	GENE5276X	0.999741
NODE228X	GENE621X	GENE602X	0.999735
NODE229X	GENE858X	GENE624X	0.999735
NODE230X	GENE6023X	GENE6775X	0.999735
NODE231X	GENE4296X	GENE6686X	0.999732
NODE232X	GENE1315X	GENE149X	0.999731
NODE233X	GENE5728X	GENE5528X	0.999731
NODE234X	GENE6510X	GENE6248X	0.999731
NODE235X	GENE5319X	GENE4465X	0.999730
NODE236X	GENE1826X	GENE1467X	0.999730
NODE237X	GENE5222X	GENE4455X	0.999728
NODE238X	GENE6450X	GENE6407X	0.999726
NODE239X	GENE1797X	GENE443X	0.999725
NODE240X	GENE6084X	GENE6051X	0.999725
NODE241X	GENE5240X	GENE6582X	0.999724
NODE242X	GENE1304X	GENE380X	0.999723
NODE243X	GENE2100X	GENE1233X	0.999721
NODE244X	GENE1059X	GENE87X	0.999720
NODE245X	GENE2175X	GENE138X	0.999718
NODE246X	GENE1261X	GENE698X	0.999718
NODE247X	GENE1731X	GENE1018X	0.999716
NODE248X	GENE6321X	GENE6718X	0.999715
NODE249X	GENE6236X	GENE5498X	0.999714
NODE250X	GENE6685X	GENE5301X	0.999714
NODE251X	GENE1237X	GENE623X	0.999712
NODE252X	GENE208X	GENE33X	0.999712
NODE253X	GENE6390X	GENE4841X	0.999712
NODE254X	GENE5767X	GENE4851X	0.999712
NODE255X	GENE1160X	GENE685X	0.999712
NODE256X	GENE521X	GENE401X	0.999711
NODE257X	GENE801X	GENE492X	0.999710
NODE258X	GENE343X	GENE93X	0.999710
NODE259X	GENE6575X	GENE5482X	0.999710
NODE260X	GENE2235X	GENE1925X	0.999707
NODE261X	GENE5980X	GENE5749X	0.999707
NODE262X	GENE2473X	GENE541X	0.999704
NODE263X	GENE5737X	GENE4399X	0.999703
NODE264X	GENE1399X	GENE1395X	0.999702
NODE265X	GENE6104X	GENE4512X	0.999700
NODE266X	GENE1892X	GENE615X	0.999700
NODE267X	GENE2686X	GENE2192X	0.999700
NODE268X	GENE791X	GENE223X	0.999699
NODE269X	GENE5645X	NODE106X	0.999698
NODE270X	GENE1421X	GENE4X	0.999698
NODE271X	GENE6648X	GENE4855X	0.999697
NODE272X	GENE5352X	GENE6730X	0.999696
NODE273X	GENE6550X	GENE6611X	0.999696
NODE274X	GENE4796X	GENE4760X	0.999696
NODE275X	GENE4353X	GENE3983X	0.999695
NODE276X	GENE1127X	GENE474X	0.999695
NODE277X	GENE6717X	GENE4317X	0.999695
NODE278X	GENE5291X	GENE6763X	0.999694
NODE279X	GENE107X	GENE7X	0.999693
NODE280X	GENE6280X	NODE20X	0.999693
NODE281X	GENE1936X	GENE696X	0.999692
NODE282X	GENE572X	GENE111X	0.999692
NODE283X	GENE959X	GENE268X	0.999691
NODE284X	GENE6314X	GENE6737X	0.999691
NODE285X	GENE6037X	GENE6725X	0.999690
NODE286X	GENE3264X	GENE3177X	0.999689
NODE287X	GENE679X	NODE68X	0.999689
NODE288X	GENE1623X	GENE425X	0.999688
NODE289X	GENE6224X	GENE6150X	0.999687
NODE290X	GENE2792X	GENE2776X	0.999687
NODE291X	GENE6514X	GENE6282X	0.999685
NODE292X	GENE198X	GENE35X	0.999679
NODE293X	GENE1454X	GENE243X	0.999679
NODE294X	GENE4189X	GENE4094X	0.999678
NODE295X	GENE4008X	GENE3886X	0.999678
NODE296X	GENE1126X	GENE548X	0.999675
NODE297X	GENE307X	GENE230X	0.999674
NODE298X	GENE6332X	GENE5922X	0.999673
NODE299X	GENE6431X	GENE4067X	0.999672
NODE300X	GENE1455X	GENE1129X	0.999672
NODE301X	GENE1178X	GENE124X	0.999669
NODE302X	GENE6043X	GENE6590X	0.999668
NODE303X	GENE706X	GENE251X	0.999666
NODE304X	GENE6462X	GENE6395X	0.999666
NODE305X	GENE1664X	GENE1280X	0.999662
NODE306X	GENE6520X	GENE5510X	0.999661
NODE307X	GENE5845X	GENE5666X	0.999661
NODE308X	GENE587X	GENE452X	0.999660
NODE309X	GENE1685X	GENE574X	0.999660
NODE310X	GENE1723X	GENE556X	0.999660
NODE311X	GENE6659X	GENE5893X	0.999659
NODE312X	GENE1053X	GENE668X	0.999658
NODE313X	GENE5974X	GENE3984X	0.999658
NODE314X	GENE5937X	GENE6547X	0.999657
NODE315X	GENE661X	GENE60X	0.999655
NODE316X	GENE6003X	GENE5622X	0.999654
NODE317X	GENE695X	NODE164X	0.999652
NODE318X	GENE6667X	GENE6584X	0.999652
NODE319X	GENE5802X	GENE5424X	0.999652
NODE320X	GENE6065X	GENE5025X	0.999652
NODE321X	GENE6130X	GENE5356X	0.999649
NODE322X	GENE6373X	GENE4876X	0.999648
NODE323X	GENE2099X	GENE1236X	0.999646
NODE324X	GENE1949X	GENE479X	0.999645
NODE325X	GENE5821X	GENE4902X	0.999643
NODE326X	GENE5971X	GENE5585X	0.999643
NODE327X	GENE5794X	GENE3974X	0.999642
NODE328X	GENE5431X	GENE6540X	0.999638
NODE329X	GENE6284X	GENE6173X	0.999638
NODE330X	GENE1073X	GENE301X	0.999638
NODE331X	GENE1674X	GENE1263X	0.999636
NODE332X	GENE6447X	GENE6519X	0.999635
NODE333X	GENE5211X	GENE4901X	0.999635
NODE334X	GENE2760X	GENE2139X	0.999634
NODE335X	GENE2633X	GENE2423X	0.999634
NODE336X	GENE5451X	GENE5002X	0.999633
NODE337X	GENE1211X	GENE312X	0.999632
NODE338X	GENE1363X	GENE26X	0.999632
NODE339X	GENE6268X	GENE5796X	0.999630
NODE340X	GENE6749X	GENE6774X	0.999630
NODE341X	GENE909X	GENE353X	0.999629
NODE342X	GENE1150X	NODE162X	0.999629
NODE343X	GENE6370X	GENE5809X	0.999629
NODE344X	GENE1198X	GENE509X	0.999629
NODE345X	GENE4923X	GENE6666X	0.999625
NODE346X	GENE418X	GENE368X	0.999625
NODE347X	GENE5250X	GENE6467X	0.999625
NODE348X	GENE1197X	NODE35X	0.999624
NODE349X	GENE460X	GENE168X	0.999623
NODE350X	GENE2580X	GENE27X	0.999623
NODE351X	GENE362X	GENE157X	0.999622
NODE352X	GENE354X	GENE41X	0.999622
NODE353X	GENE6489X	GENE4800X	0.999622
NODE354X	GENE2500X	GENE2161X	0.999620
NODE355X	GENE2920X	GENE2678X	0.999620
NODE356X	GENE6333X	GENE5910X	0.999619
NODE357X	GENE6210X	GENE6107X	0.999618
NODE358X	GENE5762X	GENE5313X	0.999618
NODE359X	GENE6034X	GENE6690X	0.999618
NODE360X	GENE350X	GENE129X	0.999617
NODE361X	GENE958X	GENE712X	0.999617
NODE362X	GENE6215X	GENE6729X	0.999615
NODE363X	GENE6214X	GENE6190X	0.999615
NODE364X	GENE2293X	GENE1907X	0.999614
NODE365X	GENE4817X	GENE4358X	0.999611
NODE366X	GENE2658X	GENE936X	0.999610
NODE367X	GENE175X	NODE109X	0.999609
NODE368X	GENE6039X	GENE5537X	0.999609
NODE369X	GENE6019X	GENE5592X	0.999608
NODE370X	GENE1106X	GENE50X	0.999608
NODE371X	GENE4449X	GENE3991X	0.999607
NODE372X	GENE1084X	GENE308X	0.999607
NODE373X	GENE1815X	GENE59X	0.999606
NODE374X	GENE5650X	GENE4733X	0.999606
NODE375X	GENE5963X	GENE5632X	0.999605
NODE376X	GENE511X	GENE328X	0.999604
NODE377X	GENE1680X	GENE43X	0.999604
NODE378X	GENE4142X	GENE3838X	0.999603
NODE379X	GENE5723X	GENE5672X	0.999603
NODE380X	GENE6194X	GENE4389X	0.999602
NODE381X	GENE730X	NODE282X	0.999602
NODE382X	NODE1X	GENE254X	0.999601
NODE383X	NODE180X	GENE176X	0.999600
NODE384X	GENE4848X	GENE3830X	0.999600
NODE385X	GENE582X	GENE116X	0.999600
NODE386X	GENE5952X	NODE22X	0.999599
NODE387X	GENE1288X	GENE728X	0.999598
NODE388X	GENE237X	GENE227X	0.999598
NODE389X	GENE900X	GENE389X	0.999597
NODE390X	GENE2730X	GENE1452X	0.999595
NODE391X	GENE4927X	GENE6516X	0.999594
NODE392X	GENE815X	GENE102X	0.999594
NODE393X	GENE4791X	GENE4201X	0.999592
NODE394X	GENE6726X	GENE6498X	0.999591
NODE395X	GENE1842X	GENE1043X	0.999590
NODE396X	GENE6353X	GENE5687X	0.999590
NODE397X	GENE5667X	GENE6397X	0.999589
NODE398X	GENE5944X	GENE5843X	0.999588
NODE399X	GENE1658X	GENE39X	0.999586
NODE400X	GENE5626X	GENE5331X	0.999582
NODE401X	GENE6724X	GENE6675X	0.999581
NODE402X	GENE5768X	GENE4502X	0.999580
NODE403X	GENE5715X	GENE4769X	0.999579
NODE404X	GENE814X	GENE750X	0.999579
NODE405X	GENE875X	GENE835X	0.999579
NODE406X	GENE6253X	GENE5253X	0.999578
NODE407X	GENE4061X	GENE3614X	0.999578
NODE408X	GENE2327X	GENE1859X	0.999577
NODE409X	GENE6056X	GENE5992X	0.999577
NODE410X	GENE5776X	GENE4652X	0.999577
NODE411X	GENE5243X	GENE4750X	0.999576
NODE412X	GENE1338X	GENE1148X	0.999576
NODE413X	GENE5879X	GENE5572X	0.999575
NODE414X	GENE2950X	GENE2214X	0.999575
NODE415X	GENE349X	GENE65X	0.999572
NODE416X	GENE865X	GENE813X	0.999572
NODE417X	GENE1111X	GENE429X	0.999571
NODE418X	GENE5930X	GENE6767X	0.999569
NODE419X	NODE2X	GENE6782X	0.999569
NODE420X	GENE1041X	GENE531X	0.999569
NODE421X	GENE5318X	GENE5059X	0.999567
NODE422X	GENE5746X	GENE4875X	0.999566
NODE423X	GENE165X	GENE162X	0.999565
NODE424X	GENE966X	GENE367X	0.999564
NODE425X	GENE1239X	GENE967X	0.999562
NODE426X	GENE5741X	GENE6608X	0.999562
NODE427X	GENE2752X	GENE1875X	0.999561
NODE428X	GENE5283X	GENE4109X	0.999561
NODE429X	GENE5781X	GENE5464X	0.999558
NODE430X	GENE776X	GENE185X	0.999557
NODE431X	GENE962X	GENE32X	0.999556
NODE432X	GENE622X	GENE450X	0.999556
NODE433X	GENE4719X	GENE4496X	0.999556
NODE434X	GENE4497X	GENE4301X	0.999555
NODE435X	GENE1916X	GENE845X	0.999554
NODE436X	GENE2462X	GENE2095X	0.999553
NODE437X	GENE6334X	GENE6250X	0.999551
NODE438X	GENE6112X	GENE4063X	0.999550
NODE439X	NODE119X	GENE178X	0.999548
NODE440X	NODE38X	GENE6719X	0.999548
NODE441X	GENE6583X	NODE163X	0.999547
NODE442X	GENE6076X	GENE5112X	0.999543
NODE443X	GENE2310X	GENE504X	0.999543
NODE444X	GENE2088X	GENE191X	0.999543
NODE445X	GENE4636X	GENE4430X	0.999542
NODE446X	GENE4950X	GENE6524X	0.999542
NODE447X	GENE6213X	GENE6432X	0.999540
NODE448X	GENE5518X	NODE31X	0.999540
NODE449X	GENE6705X	GENE6762X	0.999539
NODE450X	GENE915X	GENE236X	0.999539
NODE451X	GENE5880X	GENE5350X	0.999539
NODE452X	GENE1339X	GENE1231X	0.999539
NODE453X	GENE6331X	GENE5643X	0.999539
NODE454X	GENE5218X	GENE4391X	0.999538
NODE455X	GENE6187X	GENE4650X	0.999537
NODE456X	GENE1651X	NODE252X	0.999537
NODE457X	GENE2820X	GENE2090X	0.999537
NODE458X	GENE6180X	GENE5248X	0.999537
NODE459X	GENE6243X	GENE6219X	0.999536
NODE460X	GENE1754X	GENE1020X	0.999536
NODE461X	GENE5524X	GENE5371X	0.999535
NODE462X	GENE1419X	GENE893X	0.999534
NODE463X	GENE2741X	GENE1880X	0.999532
NODE464X	GENE1490X	GENE1443X	0.999532
NODE465X	GENE136X	GENE71X	0.999531
NODE466X	GENE5891X	GENE5594X	0.999531
NODE467X	GENE4949X	GENE4591X	0.999530
NODE468X	GENE1080X	GENE407X	0.999529
NODE469X	GENE5616X	NODE74X	0.999529
NODE470X	GENE6668X	GENE4666X	0.999528
NODE471X	GENE524X	NODE165X	0.999528
NODE472X	GENE1734X	GENE378X	0.999527
NODE473X	GENE5931X	GENE6367X	0.999527
NODE474X	GENE1514X	GENE811X	0.999525
NODE475X	GENE539X	GENE532X	0.999525
NODE476X	GENE2602X	GENE2248X	0.999523
NODE477X	GENE6270X	GENE6573X	0.999523
NODE478X	GENE2092X	GENE1342X	0.999522
NODE479X	GENE6096X	GENE6687X	0.999521
NODE480X	GENE2177X	GENE341X	0.999521
NODE481X	GENE385X	GENE110X	0.999518
NODE482X	GENE6294X	GENE5895X	0.999515
NODE483X	GENE1213X	GENE547X	0.999515
NODE484X	GENE1820X	GENE322X	0.999515
NODE485X	GENE3970X	GENE3816X	0.999514
NODE486X	GENE1539X	GENE906X	0.999512
NODE487X	GENE1434X	GENE306X	0.999512
NODE488X	GENE2919X	GENE2004X	0.999509
NODE489X	GENE1726X	NODE215X	0.999509
NODE490X	GENE724X	GENE30X	0.999508
NODE491X	GENE4459X	GENE6361X	0.999508
NODE492X	GENE2332X	GENE1262X	0.999508
NODE493X	GENE2323X	GENE188X	0.999507
NODE494X	GENE6095X	GENE5140X	0.999506
NODE495X	GENE1404X	GENE205X	0.999506
NODE496X	GENE1952X	NODE16X	0.999505
NODE497X	GENE4152X	GENE3786X	0.999505
NODE498X	NODE201X	NODE205X	0.999503
NODE499X	GENE2010X	GENE1821X	0.999503
NODE500X	GENE6261X	GENE5440X	0.999503
NODE501X	GENE6286X	GENE5412X	0.999503
NODE502X	GENE1537X	GENE1441X	0.999503
NODE503X	GENE473X	GENE399X	0.999502
NODE504X	GENE5913X	GENE5589X	0.999502
NODE505X	GENE1079X	GENE674X	0.999501
NODE506X	GENE5385X	GENE4843X	0.999500
NODE507X	GENE799X	GENE469X	0.999499
NODE508X	GENE6378X	GENE5481X	0.999497
NODE509X	GENE5689X	GENE5591X	0.999496
NODE510X	GENE2330X	GENE2016X	0.999495
NODE511X	GENE5641X	GENE4818X	0.999493
NODE512X	GENE1549X	GENE1091X	0.999493
NODE513X	GENE5038X	GENE6396X	0.999492
NODE514X	GENE2115X	GENE1660X	0.999492
NODE515X	GENE4376X	GENE6281X	0.999490
NODE516X	GENE5469X	GENE6446X	0.999489
NODE517X	GENE4823X	GENE4820X	0.999488
NODE518X	GENE3003X	GENE2807X	0.999487
NODE519X	NODE225X	GENE252X	0.999487
NODE520X	GENE4954X	NODE158X	0.999486
NODE521X	GENE1253X	GENE608X	0.999484
NODE522X	GENE4291X	GENE4163X	0.999484
NODE523X	GENE5185X	GENE5099X	0.999483
NODE524X	GENE5516X	GENE4211X	0.999483
NODE525X	GENE3049X	GENE2098X	0.999482
NODE526X	GENE5418X	GENE6645X	0.999481
NODE527X	GENE3515X	GENE3429X	0.999481
NODE528X	GENE1466X	GENE106X	0.999481
NODE529X	GENE6755X	GENE6712X	0.999481
NODE530X	NODE107X	GENE6517X	0.999480
NODE531X	NODE200X	GENE6699X	0.999478
NODE532X	GENE1459X	GENE939X	0.999478
NODE533X	GENE1561X	GENE625X	0.999478
NODE534X	NODE346X	GENE360X	0.999477
NODE535X	GENE5605X	GENE6627X	0.999477
NODE536X	GENE1494X	GENE480X	0.999475
NODE537X	GENE1445X	GENE244X	0.999475
NODE538X	GENE6137X	GENE6341X	0.999475
NODE539X	GENE2053X	GENE1289X	0.999475
NODE540X	GENE3342X	GENE3063X	0.999472
NODE541X	GENE1015X	GENE131X	0.999471
NODE542X	GENE5753X	GENE5703X	0.999471
NODE543X	NODE139X	GENE6746X	0.999470
NODE544X	GENE6664X	GENE5662X	0.999468
NODE545X	GENE767X	GENE271X	0.999468
NODE546X	GENE636X	NODE61X	0.999468
NODE547X	GENE4758X	GENE4667X	0.999466
NODE548X	GENE387X	GENE37X	0.999465
NODE549X	GENE6032X	GENE6459X	0.999465
NODE550X	GENE1037X	NODE12X	0.999465
NODE551X	GENE793X	GENE72X	0.999464
NODE552X	GENE1698X	GENE1140X	0.999464
NODE553X	GENE6578X	GENE6271X	0.999464
NODE554X	GENE1697X	GENE787X	0.999464
NODE555X	GENE1200X	GENE221X	0.999460
NODE556X	GENE823X	GENE143X	0.999460
NODE557X	GENE1908X	GENE145X	0.999458
NODE558X	GENE5183X	GENE6457X	0.999458
NODE559X	GENE6233X	GENE6311X	0.999458
NODE560X	GENE2611X	GENE2369X	0.999458
NODE561X	GENE461X	NODE121X	0.999457
NODE562X	GENE2437X	GENE1872X	0.999457
NODE563X	GENE930X	GENE816X	0.999456
NODE564X	GENE2431X	GENE493X	0.999454
NODE565X	GENE2665X	GENE2144X	0.999454
NODE566X	GENE2645X	GENE1798X	0.999454
NODE567X	GENE1229X	GENE47X	0.999453
NODE568X	GENE953X	GENE557X	0.999453
NODE569X	GENE4868X	GENE4828X	0.999451
NODE570X	GENE1885X	GENE444X	0.999451
NODE571X	GENE5290X	GENE4580X	0.999449
NODE572X	GENE4870X	GENE4778X	0.999449
NODE573X	GENE5989X	GENE6223X	0.999447
NODE574X	GENE1311X	GENE325X	0.999446
NODE575X	GENE5966X	GENE5829X	0.999445
NODE576X	GENE606X	GENE249X	0.999443
NODE577X	GENE6558X	NODE196X	0.999443
NODE578X	GENE4655X	GENE3903X	0.999442
NODE579X	GENE6320X	GENE6698X	0.999442
NODE580X	GENE536X	NODE199X	0.999440
NODE581X	GENE6388X	GENE6773X	0.999440
NODE582X	GENE485X	GENE427X	0.999439
NODE583X	GENE6105X	GENE6015X	0.999438
NODE584X	GENE1416X	GENE527X	0.999437
NODE585X	GENE6012X	GENE4397X	0.999437
NODE586X	GENE808X	GENE697X	0.999437
NODE587X	GENE1000X	GENE345X	0.999436
NODE588X	GENE5884X	GENE4561X	0.999436
NODE589X	NODE226X	GENE2836X	0.999435
NODE590X	GENE1522X	GENE560X	0.999435
NODE591X	GENE5007X	GENE4225X	0.999434
NODE592X	GENE1528X	GENE1110X	0.999433
NODE593X	GENE2080X	GENE1849X	0.999432
NODE594X	GENE5168X	GENE4363X	0.999430
NODE595X	GENE5396X	GENE6515X	0.999430
NODE596X	GENE310X	GENE77X	0.999430
NODE597X	GENE5861X	GENE5593X	0.999430
NODE598X	GENE707X	GENE565X	0.999429
NODE599X	GENE2450X	GENE334X	0.999428
NODE600X	GENE292X	GENE152X	0.999427
NODE601X	GENE6140X	GENE5241X	0.999427
NODE602X	GENE4420X	GENE4294X	0.999427
NODE603X	GENE2903X	GENE1437X	0.999427
NODE604X	GENE2652X	GENE2482X	0.999425
NODE605X	GENE6010X	GENE6600X	0.999424
NODE606X	GENE4602X	GENE4262X	0.999422
NODE607X	GENE1923X	GENE137X	0.999421
NODE608X	GENE1486X	GENE495X	0.999420
NODE609X	GENE5991X	GENE6232X	0.999419
NODE610X	GENE847X	NODE138X	0.999417
NODE611X	GENE6067X	GENE5285X	0.999416
NODE612X	GENE5366X	GENE6615X	0.999411
NODE613X	GENE629X	GENE282X	0.999411
NODE614X	GENE1145X	GENE494X	0.999411
NODE615X	GENE829X	GENE99X	0.999410
NODE616X	GENE1793X	GENE1605X	0.999409
NODE617X	GENE475X	GENE295X	0.999409
NODE618X	GENE3536X	GENE3455X	0.999409
NODE619X	GENE1347X	NODE245X	0.999408
NODE620X	GENE5885X	GENE6689X	0.999407
NODE621X	GENE5738X	GENE6256X	0.999405
NODE622X	GENE5180X	GENE5178X	0.999405
NODE623X	GENE1382X	GENE515X	0.999405
NODE624X	GENE1438X	GENE365X	0.999405
NODE625X	GENE3854X	GENE3822X	0.999403
NODE626X	GENE5226X	GENE6651X	0.999402
NODE627X	GENE169X	GENE44X	0.999401
NODE628X	GENE6506X	GENE5160X	0.999400
NODE629X	GENE1281X	GENE53X	0.999399
NODE630X	GENE1559X	GENE947X	0.999399
NODE631X	GENE5017X	GENE4858X	0.999399
NODE632X	NODE93X	GENE6748X	0.999398
NODE633X	GENE1428X	GENE727X	0.999397
NODE634X	GENE4993X	GENE4320X	0.999396
NODE635X	GENE5839X	GENE4964X	0.999396
NODE636X	GENE1464X	GENE1068X	0.999395
NODE637X	GENE1058X	NODE55X	0.999394
NODE638X	NODE243X	GENE383X	0.999392
NODE639X	NODE439X	GENE56X	0.999388
NODE640X	GENE5330X	GENE3937X	0.999388
NODE641X	GENE5326X	GENE6758X	0.999388
NODE642X	GENE5625X	GENE4866X	0.999387
NODE643X	GENE1359X	GENE525X	0.999387
NODE644X	GENE5437X	GENE4386X	0.999386
NODE645X	GENE6149X	NODE123X	0.999386
NODE646X	GENE1578X	GENE1290X	0.999380
NODE647X	GENE4270X	GENE6262X	0.999380
NODE648X	NODE54X	GENE6663X	0.999379
NODE649X	GENE988X	GENE285X	0.999379
NODE650X	GENE248X	GENE179X	0.999376
NODE651X	GENE1837X	GENE408X	0.999376
NODE652X	GENE6551X	GENE6406X	0.999376
NODE653X	GENE5969X	GENE4200X	0.999376
NODE654X	GENE526X	NODE51X	0.999375
NODE655X	NODE279X	GENE3X	0.999375
NODE656X	GENE6507X	GENE6643X	0.999374
NODE657X	GENE6131X	GENE5908X	0.999371
NODE658X	GENE2453X	GENE2381X	0.999369
NODE659X	GENE4755X	NODE78X	0.999367
NODE660X	GENE5823X	GENE6586X	0.999367
NODE661X	GENE1014X	GENE274X	0.999365
NODE662X	GENE5597X	GENE4538X	0.999364
NODE663X	GENE6595X	GENE4592X	0.999362
NODE664X	GENE2328X	NODE79X	0.999360
NODE665X	NODE63X	GENE166X	0.999359
NODE666X	GENE6089X	GENE5147X	0.999358
NODE667X	GENE6004X	GENE6747X	0.999358
NODE668X	GENE6117X	GENE6057X	0.999356
NODE669X	GENE5766X	GENE4867X	0.999356
NODE670X	GENE1891X	GENE952X	0.999352
NODE671X	GENE6554X	GENE6732X	0.999352
NODE672X	GENE6009X	GENE6754X	0.999351
NODE673X	GENE3946X	GENE3902X	0.999350
NODE674X	GENE870X	GENE579X	0.999347
NODE675X	GENE5281X	GENE4222X	0.999346
NODE676X	GENE6635X	GENE6176X	0.999345
NODE677X	GENE925X	GENE873X	0.999344
NODE678X	NODE189X	GENE499X	0.999341
NODE679X	GENE5784X	GENE4218X	0.999341
NODE680X	GENE5791X	GENE6226X	0.999340
NODE681X	GENE5387X	GENE6633X	0.999340
NODE682X	NODE110X	NODE394X	0.999340
NODE683X	GENE5956X	GENE5824X	0.999339
NODE684X	GENE5267X	GENE4883X	0.999339
NODE685X	NODE50X	GENE6544X	0.999337
NODE686X	NODE21X	NODE493X	0.999336
NODE687X	GENE1877X	GENE1389X	0.999336
NODE688X	NODE386X	GENE6292X	0.999335
NODE689X	GENE3225X	GENE3097X	0.999335
NODE690X	GENE6156X	GENE4511X	0.999335
NODE691X	GENE5369X	GENE6167X	0.999335
NODE692X	GENE1310X	GENE810X	0.999334
NODE693X	GENE5998X	GENE4622X	0.999333
NODE694X	GENE2035X	GENE1564X	0.999333
NODE695X	GENE1343X	GENE583X	0.999332
NODE696X	GENE5649X	GENE6184X	0.999332
NODE697X	GENE5165X	GENE4915X	0.999327
NODE698X	NODE27X	GENE170X	0.999326
NODE699X	GENE1067X	GENE964X	0.999324
NODE700X	NODE265X	GENE6290X	0.999324
NODE701X	GENE656X	GENE299X	0.999321
NODE702X	GENE5082X	GENE4987X	0.999321
NODE703X	GENE1384X	GENE741X	0.999319
NODE704X	GENE3391X	GENE3340X	0.999319
NODE705X	GENE5702X	GENE6377X	0.999317
NODE706X	GENE5302X	GENE6714X	0.999316
NODE707X	GENE6484X	GENE5579X	0.999315
NODE708X	GENE5903X	GENE4280X	0.999314
NODE709X	GENE186X	GENE89X	0.999314
NODE710X	GENE5788X	GENE5458X	0.999312
NODE711X	GENE5410X	GENE4693X	0.999310
NODE712X	GENE5073X	NODE578X	0.999309
NODE713X	GENE5936X	GENE6640X	0.999309
NODE714X	GENE3892X	GENE3494X	0.999304
NODE715X	GENE5676X	GENE6304X	0.999304
NODE716X	GENE6014X	GENE5512X	0.999302
NODE717X	NODE490X	GENE5X	0.999301
NODE718X	GENE6053X	GENE5704X	0.999299
NODE719X	GENE6577X	GENE5115X	0.999295
NODE720X	GENE5517X	GENE4992X	0.999294
NODE721X	GENE2687X	GENE2319X	0.999293
NODE722X	GENE1205X	NODE324X	0.999289
NODE723X	GENE1115X	GENE34X	0.999288
NODE724X	NODE498X	GENE23X	0.999285
NODE725X	GENE4508X	GENE6148X	0.999284
NODE726X	GENE4609X	GENE4572X	0.999284
NODE727X	GENE31X	GENE25X	0.999283
NODE728X	GENE5820X	GENE5578X	0.999282
NODE729X	GENE1794X	GENE1230X	0.999273
NODE730X	GENE6025X	GENE6426X	0.999271
NODE731X	GENE735X	NODE141X	0.999271
NODE732X	GENE6265X	GENE5361X	0.999271
NODE733X	GENE2350X	GENE1518X	0.999270
NODE734X	GENE2361X	GENE715X	0.999267
NODE735X	GENE5858X	GENE6626X	0.999265
NODE736X	GENE1024X	GENE215X	0.999265
NODE737X	GENE3568X	GENE3410X	0.999264
NODE738X	GENE2014X	GENE1898X	0.999263
NODE739X	GENE1515X	GENE864X	0.999262
NODE740X	GENE1325X	GENE975X	0.999262
NODE741X	GENE6631X	GENE6419X	0.999262
NODE742X	GENE5220X	GENE4761X	0.999258
NODE743X	GENE2978X	GENE2952X	0.999258
NODE744X	GENE5344X	NODE572X	0.999257
NODE745X	GENE297X	GENE229X	0.999255
NODE746X	GENE6325X	GENE5642X	0.999255
NODE747X	NODE26X	NODE108X	0.999255
NODE748X	GENE4952X	GENE3808X	0.999255
NODE749X	GENE5743X	GENE5488X	0.999254
NODE750X	GENE4321X	GENE6048X	0.999254
NODE751X	GENE1377X	GENE291X	0.999253
NODE752X	GENE896X	GENE281X	0.999252
NODE753X	GENE1056X	GENE414X	0.999252
NODE754X	GENE5455X	GENE4921X	0.999251
NODE755X	GENE5558X	GENE6254X	0.999251
NODE756X	GENE1976X	GENE245X	0.999250
NODE757X	GENE2006X	GENE1899X	0.999250
NODE758X	GENE2955X	GENE483X	0.999250
NODE759X	GENE6528X	GENE4905X	0.999249
NODE760X	GENE6324X	GENE6644X	0.999246
NODE761X	GENE6713X	GENE6621X	0.999245
NODE762X	GENE640X	GENE193X	0.999244
NODE763X	GENE327X	NODE136X	0.999243
NODE764X	GENE5483X	GENE5434X	0.999242
NODE765X	GENE718X	GENE599X	0.999242
NODE766X	GENE841X	GENE216X	0.999240
NODE767X	GENE1094X	GENE438X	0.999240
NODE768X	NODE86X	GENE5838X	0.999240
NODE769X	GENE1601X	GENE357X	0.999239
NODE770X	GENE2097X	GENE1778X	0.999239
NODE771X	NODE592X	GENE1100X	0.999239
NODE772X	GENE2821X	GENE2798X	0.999238
NODE773X	GENE1102X	NODE209X	0.999238
NODE774X	GENE6756X	NODE231X	0.999238
NODE775X	GENE2590X	GENE323X	0.999237
NODE776X	NODE449X	GENE6570X	0.999236
NODE777X	GENE2106X	GENE2038X	0.999235
NODE778X	GENE6120X	GENE4520X	0.999233
NODE779X	GENE748X	NODE101X	0.999233
NODE780X	GENE258X	GENE126X	0.999233
NODE781X	GENE1973X	GENE1833X	0.999232
NODE782X	GENE5837X	GENE4506X	0.999232
NODE783X	GENE5390X	GENE3988X	0.999232
NODE784X	GENE1066X	GENE491X	0.999230
NODE785X	GENE4299X	GENE6017X	0.999227
NODE786X	GENE2514X	GENE1019X	0.999225
NODE787X	GENE5996X	GENE5547X	0.999225
NODE788X	GENE2208X	GENE1360X	0.999225
NODE789X	NODE426X	GENE6553X	0.999225
NODE790X	GENE6641X	GENE5789X	0.999223
NODE791X	GENE3634X	GENE3585X	0.999219
NODE792X	GENE5902X	GENE4962X	0.999218
NODE793X	GENE6618X	GENE4864X	0.999218
NODE794X	GENE5779X	GENE6296X	0.999217
NODE795X	GENE303X	GENE247X	0.999216
NODE796X	NODE213X	GENE6300X	0.999216
NODE797X	GENE1219X	GENE121X	0.999215
NODE798X	GENE5427X	GENE6385X	0.999215
NODE799X	GENE5706X	NODE259X	0.999215
NODE800X	GENE6428X	GENE4406X	0.999212
NODE801X	GENE3847X	GENE3715X	0.999211
NODE802X	GENE1582X	GENE753X	0.999211
NODE803X	NODE114X	GENE4507X	0.999209
NODE804X	GENE1830X	GENE1044X	0.999208
NODE805X	GENE5964X	GENE6181X	0.999208
NODE806X	GENE2757X	GENE2047X	0.999206
NODE807X	GENE5256X	GENE5143X	0.999206
NODE808X	GENE4849X	GENE4360X	0.999205
NODE809X	GENE2283X	GENE2255X	0.999204
NODE810X	GENE1392X	GENE481X	0.999202
NODE811X	GENE6260X	GENE6093X	0.999199
NODE812X	GENE6405X	GENE5693X	0.999198
NODE813X	GENE1808X	GENE1035X	0.999198
NODE814X	GENE5221X	GENE5028X	0.999198
NODE815X	GENE2291X	GENE687X	0.999197
NODE816X	GENE2056X	GENE922X	0.999197
NODE817X	GENE664X	NODE156X	0.999196
NODE818X	GENE1901X	GENE488X	0.999195
NODE819X	GENE5530X	GENE4707X	0.999192
NODE820X	GENE1732X	GENE241X	0.999191
NODE821X	GENE4369X	GENE4220X	0.999190
NODE822X	GENE1402X	GENE441X	0.999189
NODE823X	GENE4596X	GENE6423X	0.999188
NODE824X	GENE4701X	GENE6234X	0.999187
NODE825X	GENE5841X	GENE4130X	0.999186
NODE826X	GENE6073X	GENE6217X	0.999186
NODE827X	GENE4813X	GENE3936X	0.999185
NODE828X	GENE1996X	GENE1912X	0.999184
NODE829X	GENE2142X	GENE1689X	0.999184
NODE830X	GENE5726X	GENE4566X	0.999184
NODE831X	GENE3893X	GENE3804X	0.999183
NODE832X	GENE5484X	NODE327X	0.999182
NODE833X	GENE5901X	NODE494X	0.999181
NODE834X	GENE910X	GENE148X	0.999180
NODE835X	GENE5677X	GENE6612X	0.999180
NODE836X	GENE2716X	GENE1709X	0.999179
NODE837X	GENE630X	GENE371X	0.999178
NODE838X	GENE1883X	GENE899X	0.999177
NODE839X	NODE120X	NODE556X	0.999176
NODE840X	GENE2778X	GENE2529X	0.999175
NODE841X	GENE6596X	NODE195X	0.999171
NODE842X	GENE6470X	NODE39X	0.999170
NODE843X	GENE1123X	GENE372X	0.999170
NODE844X	GENE289X	NODE47X	0.999169
NODE845X	GENE6244X	GENE6585X	0.999169
NODE846X	GENE1480X	GENE422X	0.999168
NODE847X	GENE2273X	GENE1615X	0.999168
NODE848X	GENE5636X	GENE6715X	0.999166
NODE849X	GENE6597X	GENE6727X	0.999166
NODE850X	GENE3733X	GENE3714X	0.999165
NODE851X	GENE1940X	GENE653X	0.999165
NODE852X	GENE1265X	GENE676X	0.999163
NODE853X	GENE4532X	GENE4517X	0.999163
NODE854X	GENE4697X	GENE4421X	0.999162
NODE855X	GENE2288X	GENE1681X	0.999161
NODE856X	NODE177X	GENE19X	0.999160
NODE857X	GENE1309X	GENE601X	0.999158
NODE858X	GENE4854X	GENE6700X	0.999157
NODE859X	GENE1779X	NODE405X	0.999156
NODE860X	NODE442X	GENE4377X	0.999153
NODE861X	GENE4616X	GENE6191X	0.999151
NODE862X	GENE1423X	GENE760X	0.999147
NODE863X	GENE775X	GENE28X	0.999146
NODE864X	NODE301X	GENE12X	0.999146
NODE865X	GENE2891X	GENE2526X	0.999142
NODE866X	GENE2028X	GENE1218X	0.999141
NODE867X	GENE6266X	GENE5957X	0.999140
NODE868X	GENE5377X	GENE4824X	0.999139
NODE869X	GENE2015X	GENE1687X	0.999139
NODE870X	GENE6369X	GENE6113X	0.999139
NODE871X	GENE6607X	NODE273X	0.999139
NODE872X	GENE6036X	GENE6339X	0.999138
NODE873X	GENE5691X	GENE6161X	0.999137
NODE874X	GENE6285X	NODE708X	0.999136
NODE875X	NODE680X	GENE6716X	0.999134
NODE876X	GENE1650X	GENE824X	0.999132
NODE877X	GENE2735X	GENE590X	0.999131
NODE878X	GENE6433X	GENE6760X	0.999129
NODE879X	GENE342X	NODE370X	0.999128
NODE880X	GENE1871X	GENE819X	0.999126
NODE881X	GENE683X	GENE184X	0.999126
NODE882X	NODE416X	GENE92X	0.999125
NODE883X	GENE4882X	GENE6655X	0.999124
NODE884X	GENE897X	GENE114X	0.999121
NODE885X	GENE6287X	GENE4795X	0.999118
NODE886X	GENE5163X	GENE6440X	0.999118
NODE887X	GENE1235X	GENE1159X	0.999118
NODE888X	GENE2843X	GENE1603X	0.999116
NODE889X	GENE5631X	GENE6604X	0.999114
NODE890X	GENE336X	GENE78X	0.999113
NODE891X	GENE844X	GENE578X	0.999109
NODE892X	GENE5247X	NODE524X	0.999109
NODE893X	GENE5951X	GENE6671X	0.999108
NODE894X	GENE5923X	GENE6452X	0.999107
NODE895X	GENE5295X	GENE5167X	0.999107
NODE896X	GENE5013X	GENE6418X	0.999106
NODE897X	GENE1357X	GENE339X	0.999105
NODE898X	GENE882X	GENE449X	0.999105
NODE899X	GENE5428X	GENE4355X	0.999103
NODE900X	GENE669X	NODE167X	0.999103
NODE901X	GENE465X	NODE528X	0.999102
NODE902X	NODE129X	GENE5590X	0.999101
NODE903X	GENE1632X	GENE288X	0.999100
NODE904X	GENE3730X	GENE3673X	0.999100
NODE905X	GENE4233X	GENE3642X	0.999100
NODE906X	GENE6362X	NODE250X	0.999099
NODE907X	GENE4692X	GENE6075X	0.999098
NODE908X	NODE391X	GENE6567X	0.999097
NODE909X	GENE2347X	GENE563X	0.999096
NODE910X	GENE75X	NODE377X	0.999094
NODE911X	GENE5128X	GENE6308X	0.999094
NODE912X	GENE1277X	GENE916X	0.999092
NODE913X	NODE642X	GENE6168X	0.999092
NODE914X	NODE13X	GENE11X	0.999092
NODE915X	GENE1319X	GENE402X	0.999089
NODE916X	GENE6277X	GENE6788X	0.999089
NODE917X	NODE321X	GENE4819X	0.999089
NODE918X	GENE6135X	GENE5909X	0.999088
NODE919X	GENE1716X	GENE632X	0.999088
NODE920X	NODE427X	GENE1653X	0.999087
NODE921X	GENE1700X	GENE607X	0.999087
NODE922X	GENE6752X	NODE302X	0.999085
NODE923X	GENE6329X	GENE6310X	0.999083
NODE924X	GENE5756X	GENE6594X	0.999083
NODE925X	GENE840X	GENE522X	0.999082
NODE926X	NODE42X	GENE3802X	0.999082
NODE927X	NODE116X	GENE147X	0.999082
NODE928X	NODE395X	GENE628X	0.999081
NODE929X	NODE28X	NODE179X	0.999080
NODE930X	GENE5338X	GENE5954X	0.999078
NODE931X	GENE4533X	GENE6523X	0.999078
NODE932X	GENE1215X	GENE1025X	0.999078
NODE933X	NODE97X	NODE727X	0.999078
NODE934X	GENE5069X	NODE455X	0.999076
NODE935X	GENE5637X	GENE4378X	0.999075
NODE936X	GENE4951X	GENE4446X	0.999074
NODE937X	GENE1194X	GENE324X	0.999073
NODE938X	GENE1228X	GENE543X	0.999071
NODE939X	GENE1544X	GENE846X	0.999070
NODE940X	GENE5152X	GENE4134X	0.999069
NODE941X	GENE6434X	GENE5511X	0.999069
NODE942X	GENE4182X	GENE4098X	0.999069
NODE943X	GENE523X	GENE235X	0.999068
NODE944X	GENE1894X	GENE1617X	0.999065
NODE945X	GENE3157X	GENE2661X	0.999062
NODE946X	GENE1435X	NODE376X	0.999062
NODE947X	GENE403X	NODE654X	0.999056
NODE948X	GENE2631X	GENE1574X	0.999055
NODE949X	GENE783X	GENE69X	0.999054
NODE950X	GENE2104X	GENE1264X	0.999054
NODE951X	NODE233X	GENE6708X	0.999053
NODE952X	GENE5476X	GENE4393X	0.999053
NODE953X	GENE5378X	GENE5122X	0.999051
NODE954X	GENE1151X	NODE580X	0.999051
NODE955X	GENE6783X	GENE6781X	0.999051
NODE956X	GENE5493X	GENE6706X	0.999050
NODE957X	GENE5681X	GENE6059X	0.999048
NODE958X	GENE4678X	GENE5927X	0.999048
NODE959X	GENE5699X	GENE5881X	0.999047
NODE960X	NODE188X	GENE4337X	0.999045
NODE961X	GENE369X	GENE180X	0.999045
NODE962X	GENE2626X	GENE950X	0.999045
NODE963X	GENE1545X	GENE404X	0.999045
NODE964X	GENE5818X	GENE5887X	0.999042
NODE965X	GENE4742X	GENE4498X	0.999040
NODE966X	GENE1922X	GENE686X	0.999038
NODE967X	GENE1422X	GENE314X	0.999038
NODE968X	GENE4895X	GENE4886X	0.999037
NODE969X	GENE2983X	GENE2525X	0.999036
NODE970X	GENE5173X	GENE3628X	0.999035
NODE971X	GENE1431X	GENE1086X	0.999035
NODE972X	GENE2132X	GENE1850X	0.999033
NODE973X	GENE638X	GENE592X	0.999032
NODE974X	GENE4827X	GENE4456X	0.999029
NODE975X	GENE729X	NODE938X	0.999027
NODE976X	GENE5797X	GENE6707X	0.999020
NODE977X	GENE1730X	GENE1171X	0.999020
NODE978X	GENE6527X	GENE6777X	0.999020
NODE979X	GENE1846X	GENE586X	0.999019
NODE980X	GENE228X	GENE194X	0.999019
NODE981X	GENE358X	GENE174X	0.999015
NODE982X	GENE6002X	GENE6293X	0.999013
NODE983X	GENE1272X	NODE484X	0.999013
NODE984X	GENE4863X	GENE6482X	0.999012
NODE985X	GENE1958X	GENE553X	0.999011
NODE986X	GENE4167X	GENE3851X	0.999010
NODE987X	GENE5938X	GENE6549X	0.999010
NODE988X	GENE2008X	GENE115X	0.999006
NODE989X	GENE5317X	GENE6672X	0.999005
NODE990X	GENE1845X	GENE1287X	0.999004
NODE991X	GENE5999X	GENE5454X	0.999003
NODE992X	GENE1928X	GENE1597X	0.999003
NODE993X	GENE3076X	GENE2181X	0.999003
NODE994X	GENE5748X	GENE6035X	0.999003
NODE995X	GENE5624X	GENE4327X	0.999002
NODE996X	GENE5223X	GENE4644X	0.999002
NODE997X	GENE1477X	GENE994X	0.999001
NODE998X	GENE5763X	GENE5355X	0.999000
NODE999X	GENE2449X	GENE2246X	0.999000
NODE1000X	GENE6169X	GENE6542X	0.999000
NODE1001X	GENE5316X	GENE3885X	0.999000
NODE1002X	GENE2309X	GENE2061X	0.998998
NODE1003X	GENE2480X	GENE575X	0.998996
NODE1004X	GENE3251X	GENE3173X	0.998996
NODE1005X	GENE817X	NODE90X	0.998996
NODE1006X	GENE1040X	NODE95X	0.998996
NODE1007X	NODE563X	NODE7X	0.998993
NODE1008X	GENE5294X	NODE151X	0.998993
NODE1009X	GENE690X	GENE46X	0.998991
NODE1010X	GENE4126X	GENE3966X	0.998990
NODE1011X	GENE4316X	GENE3834X	0.998990
NODE1012X	GENE5339X	GENE6682X	0.998989
NODE1013X	GENE5648X	GENE4237X	0.998988
NODE1014X	GENE2509X	GENE2467X	0.998987
NODE1015X	GENE1125X	GENE989X	0.998986
NODE1016X	GENE1344X	GENE1257X	0.998986
NODE1017X	GENE5010X	GENE4485X	0.998985
NODE1018X	GENE5732X	GENE5905X	0.998984
NODE1019X	GENE2495X	GENE2203X	0.998983
NODE1020X	NODE154X	NODE573X	0.998983
NODE1021X	GENE234X	GENE125X	0.998982
NODE1022X	GENE2701X	GENE1241X	0.998980
NODE1023X	GENE4646X	GENE4625X	0.998980
NODE1024X	GENE4364X	GENE3800X	0.998980
NODE1025X	NODE740X	GENE421X	0.998979
NODE1026X	GENE5652X	GENE6225X	0.998978
NODE1027X	GENE5526X	NODE438X	0.998977
NODE1028X	GENE382X	GENE273X	0.998976
NODE1029X	GENE6466X	NODE25X	0.998976
NODE1030X	GENE4771X	NODE84X	0.998975
NODE1031X	NODE80X	GENE6371X	0.998974
NODE1032X	GENE5254X	GENE5238X	0.998973
NODE1033X	NODE153X	NODE715X	0.998972
NODE1034X	GENE6391X	NODE313X	0.998970
NODE1035X	GENE5850X	GENE5349X	0.998970
NODE1036X	GENE1990X	GENE1943X	0.998970
NODE1037X	GENE941X	GENE202X	0.998970
NODE1038X	GENE4784X	GENE4653X	0.998969
NODE1039X	GENE246X	GENE211X	0.998968
NODE1040X	GENE4836X	GENE4525X	0.998966
NODE1041X	GENE658X	NODE293X	0.998966
NODE1042X	GENE677X	GENE581X	0.998965
NODE1043X	GENE1634X	GENE96X	0.998965
NODE1044X	GENE1804X	GENE600X	0.998964
NODE1045X	GENE4709X	GENE4260X	0.998964
NODE1046X	GENE1718X	GENE929X	0.998963
NODE1047X	GENE1516X	GENE559X	0.998963
NODE1048X	GENE3172X	GENE2375X	0.998963
NODE1049X	NODE17X	GENE377X	0.998963
NODE1050X	GENE911X	GENE226X	0.998962
NODE1051X	GENE1517X	NODE70X	0.998960
NODE1052X	GENE5800X	GENE5875X	0.998959
NODE1053X	GENE3921X	GENE3583X	0.998958
NODE1054X	NODE24X	GENE6509X	0.998956
NODE1055X	GENE5764X	GENE3998X	0.998954
NODE1056X	GENE1715X	NODE309X	0.998951
NODE1057X	GENE4956X	GENE4806X	0.998949
NODE1058X	GENE2066X	GENE315X	0.998948
NODE1059X	GENE2900X	GENE2774X	0.998948
NODE1060X	GENE5420X	GENE5830X	0.998947
NODE1061X	GENE6278X	GENE6360X	0.998946
NODE1062X	NODE23X	GENE5985X	0.998946
NODE1063X	GENE5121X	GENE6157X	0.998944
NODE1064X	GENE5263X	GENE6013X	0.998943
NODE1065X	GENE6568X	GENE4856X	0.998941
NODE1066X	GENE2185X	GENE682X	0.998940
NODE1067X	GENE1921X	GENE1026X	0.998938
NODE1068X	NODE283X	GENE29X	0.998937
NODE1069X	GENE2206X	GENE197X	0.998935
NODE1070X	GENE419X	NODE834X	0.998935
NODE1071X	GENE6106X	GENE5878X	0.998935
NODE1072X	GENE940X	GENE914X	0.998933
NODE1073X	GENE5541X	GENE6691X	0.998933
NODE1074X	GENE4556X	GENE5852X	0.998933
NODE1075X	GENE5983X	GENE6024X	0.998932
NODE1076X	GENE405X	NODE1021X	0.998931
NODE1077X	GENE1470X	GENE512X	0.998930
NODE1078X	GENE1482X	NODE211X	0.998929
NODE1079X	GENE6307X	GENE6738X	0.998929
NODE1080X	GENE4941X	GENE5827X	0.998928
NODE1081X	GENE3844X	GENE3718X	0.998928
NODE1082X	GENE1269X	GENE68X	0.998928
NODE1083X	GENE364X	GENE217X	0.998927
NODE1084X	GENE4081X	GENE3716X	0.998926
NODE1085X	GENE5833X	GENE4585X	0.998924
NODE1086X	GENE4809X	GENE6681X	0.998924
NODE1087X	GENE4698X	GENE3997X	0.998924
NODE1088X	GENE4372X	GENE5979X	0.998924
NODE1089X	GENE1497X	NODE45X	0.998922
NODE1090X	GENE6425X	GENE6078X	0.998920
NODE1091X	GENE968X	GENE626X	0.998918
NODE1092X	NODE9X	GENE134X	0.998917
NODE1093X	GENE2513X	GENE222X	0.998917
NODE1094X	GENE5539X	GENE5076X	0.998913
NODE1095X	GENE1380X	GENE1250X	0.998913
NODE1096X	GENE5214X	GENE4763X	0.998913
NODE1097X	GENE6662X	NODE222X	0.998913
NODE1098X	NODE759X	GENE4690X	0.998911
NODE1099X	GENE1099X	GENE1X	0.998910
NODE1100X	GENE6420X	GENE6587X	0.998910
NODE1101X	GENE1294X	GENE18X	0.998909
NODE1102X	GENE1107X	GENE1039X	0.998907
NODE1103X	GENE2444X	GENE1801X	0.998905
NODE1104X	GENE6734X	GENE6206X	0.998904
NODE1105X	GENE4853X	GENE6427X	0.998904
NODE1106X	GENE5635X	GENE6779X	0.998904
NODE1107X	GENE3781X	GENE3508X	0.998902
NODE1108X	GENE1852X	NODE72X	0.998902
NODE1109X	GENE4810X	GENE5742X	0.998898
NODE1110X	GENE4013X	GENE3807X	0.998897
NODE1111X	GENE4631X	GENE6088X	0.998895
NODE1112X	GENE5161X	GENE6499X	0.998894
NODE1113X	GENE6711X	GENE6658X	0.998894
NODE1114X	GENE5531X	NODE103X	0.998893
NODE1115X	GENE5198X	GENE5787X	0.998893
NODE1116X	GENE4452X	GENE4129X	0.998892
NODE1117X	GENE1913X	NODE546X	0.998892
NODE1118X	GENE1776X	GENE908X	0.998891
NODE1119X	GENE1411X	GENE1114X	0.998891
NODE1120X	GENE4555X	NODE77X	0.998890
NODE1121X	GENE5068X	GENE6764X	0.998889
NODE1122X	GENE1013X	GENE800X	0.998887
NODE1123X	GENE4665X	GENE3789X	0.998884
NODE1124X	GENE6603X	NODE124X	0.998876
NODE1125X	GENE617X	GENE528X	0.998876
NODE1126X	GENE5507X	GENE5011X	0.998875
NODE1127X	GENE1488X	GENE1331X	0.998875
NODE1128X	NODE248X	NODE659X	0.998873
NODE1129X	GENE6501X	NODE848X	0.998872
NODE1130X	GENE4046X	GENE3971X	0.998872
NODE1131X	GENE5360X	GENE5084X	0.998871
NODE1132X	GENE5638X	GENE4936X	0.998870
NODE1133X	GENE1481X	GENE777X	0.998869
NODE1134X	GENE5231X	GENE5799X	0.998869
NODE1135X	GENE884X	NODE317X	0.998868
NODE1136X	NODE147X	NODE131X	0.998864
NODE1137X	GENE1133X	GENE48X	0.998864
NODE1138X	GENE4688X	GENE4306X	0.998862
NODE1139X	GENE1984X	GENE1713X	0.998860
NODE1140X	GENE4405X	GENE4204X	0.998860
NODE1141X	GENE5519X	GENE6569X	0.998857
NODE1142X	GENE5716X	GENE4662X	0.998857
NODE1143X	GENE1688X	GENE892X	0.998856
NODE1144X	GENE5795X	GENE5733X	0.998856
NODE1145X	GENE4981X	GENE6654X	0.998855
NODE1146X	GENE1247X	GENE463X	0.998855
NODE1147X	GENE445X	GENE209X	0.998854
NODE1148X	GENE6417X	GENE6158X	0.998853
NODE1149X	GENE2259X	GENE761X	0.998853
NODE1150X	NODE643X	GENE284X	0.998853
NODE1151X	GENE913X	NODE351X	0.998853
NODE1152X	GENE6617X	GENE6022X	0.998851
NODE1153X	GENE2924X	GENE805X	0.998851
NODE1154X	GENE5897X	GENE4058X	0.998851
NODE1155X	NODE554X	GENE598X	0.998849
NODE1156X	GENE6030X	GENE6327X	0.998849
NODE1157X	GENE320X	NODE268X	0.998848
NODE1158X	GENE746X	GENE15X	0.998843
NODE1159X	GENE1693X	GENE924X	0.998842
NODE1160X	GENE1166X	GENE396X	0.998839
NODE1161X	GENE4562X	GENE6016X	0.998838
NODE1162X	NODE115X	GENE85X	0.998836
NODE1163X	GENE2394X	GENE1012X	0.998835
NODE1164X	GENE1748X	GENE391X	0.998835
NODE1165X	GENE1816X	NODE44X	0.998834
NODE1166X	GENE5722X	NODE956X	0.998833
NODE1167X	GENE1772X	GENE1407X	0.998829
NODE1168X	NODE957X	NODE269X	0.998829
NODE1169X	GENE1729X	GENE1388X	0.998829
NODE1170X	GENE1313X	NODE256X	0.998826
NODE1171X	NODE143X	GENE5209X	0.998824
NODE1172X	GENE6005X	GENE6026X	0.998824
NODE1173X	GENE5274X	NODE384X	0.998820
NODE1174X	GENE5432X	GENE5774X	0.998820
NODE1175X	GENE4370X	GENE6099X	0.998819
NODE1176X	GENE795X	NODE617X	0.998817
NODE1177X	NODE600X	NODE863X	0.998817
NODE1178X	GENE1553X	GENE1196X	0.998817
NODE1179X	GENE5465X	NODE194X	0.998816
NODE1180X	NODE29X	NODE113X	0.998816
NODE1181X	NODE37X	GENE2X	0.998814
NODE1182X	GENE1853X	GENE1341X	0.998813
NODE1183X	NODE379X	GENE5634X	0.998811
NODE1184X	GENE2002X	GENE1919X	0.998810
NODE1185X	GENE4684X	GENE6474X	0.998808
NODE1186X	GENE1381X	GENE1326X	0.998806
NODE1187X	GENE6346X	GENE4217X	0.998802
NODE1188X	GENE5555X	GENE5967X	0.998802
NODE1189X	GENE6463X	GENE5053X	0.998801
NODE1190X	GENE4257X	GENE5640X	0.998799
NODE1191X	NODE980X	GENE164X	0.998798
NODE1192X	GENE2599X	GENE2231X	0.998798
NODE1193X	NODE145X	GENE6062X	0.998797
NODE1194X	NODE246X	GENE133X	0.998797
NODE1195X	GENE45X	NODE352X	0.998797
NODE1196X	GENE905X	NODE134X	0.998796
NODE1197X	GENE4904X	GENE5798X	0.998796
NODE1198X	NODE8X	GENE6636X	0.998796
NODE1199X	GENE5033X	GENE4383X	0.998794
NODE1200X	GENE879X	NODE15X	0.998794
NODE1201X	GENE6647X	NODE700X	0.998793
NODE1202X	GENE1866X	GENE859X	0.998792
NODE1203X	GENE4482X	GENE5813X	0.998791
NODE1204X	GENE2111X	GENE1167X	0.998791
NODE1205X	GENE3101X	GENE3023X	0.998790
NODE1206X	NODE105X	NODE287X	0.998789
NODE1207X	GENE5663X	GENE5298X	0.998789
NODE1208X	GENE3238X	GENE3106X	0.998788
NODE1209X	GENE1652X	GENE1365X	0.998788
NODE1210X	GENE2183X	GENE1448X	0.998786
NODE1211X	GENE1965X	GENE1511X	0.998785
NODE1212X	NODE242X	GENE151X	0.998784
NODE1213X	GENE1049X	GENE739X	0.998784
NODE1214X	NODE41X	GENE6399X	0.998782
NODE1215X	GENE1224X	GENE359X	0.998779
NODE1216X	GENE5213X	GENE6386X	0.998779
NODE1217X	GENE1275X	GENE1029X	0.998778
NODE1218X	GENE6197X	NODE531X	0.998777
NODE1219X	GENE4990X	GENE6138X	0.998777
NODE1220X	NODE150X	GENE6351X	0.998771
NODE1221X	GENE6735X	GENE6119X	0.998771
NODE1222X	GENE2624X	GENE2485X	0.998771
NODE1223X	GENE199X	NODE338X	0.998771
NODE1224X	GENE2422X	GENE2122X	0.998770
NODE1225X	GENE4413X	GENE6497X	0.998769
NODE1226X	NODE722X	GENE182X	0.998769
NODE1227X	GENE5320X	GENE4339X	0.998769
NODE1228X	GENE6545X	GENE5739X	0.998768
NODE1229X	GENE4729X	GENE5953X	0.998768
NODE1230X	GENE6175X	GENE5690X	0.998767
NODE1231X	NODE220X	NODE94X	0.998767
NODE1232X	GENE923X	GENE81X	0.998766
NODE1233X	GENE5474X	NODE1012X	0.998765
NODE1234X	GENE1072X	GENE290X	0.998764
NODE1235X	GENE4879X	GENE6098X	0.998762
NODE1236X	GENE5118X	GENE5048X	0.998761
NODE1237X	GENE772X	NODE52X	0.998760
NODE1238X	GENE2150X	GENE1397X	0.998760
NODE1239X	GENE2910X	GENE1667X	0.998760
NODE1240X	GENE6723X	NODE311X	0.998759
NODE1241X	NODE239X	GENE413X	0.998757
NODE1242X	GENE5975X	GENE5911X	0.998756
NODE1243X	GENE1512X	NODE270X	0.998754
NODE1244X	GENE956X	GENE392X	0.998753
NODE1245X	GENE1142X	GENE825X	0.998752
NODE1246X	GENE1306X	NODE487X	0.998751
NODE1247X	GENE944X	GENE220X	0.998750
NODE1248X	GENE1506X	GENE262X	0.998749
NODE1249X	GENE1621X	GENE1225X	0.998748
NODE1250X	GENE5729X	GENE6368X	0.998747
NODE1251X	GENE4518X	GENE6379X	0.998747
NODE1252X	GENE6345X	NODE240X	0.998747
NODE1253X	GENE2160X	GENE1174X	0.998744
NODE1254X	GENE4982X	GENE4073X	0.998743
NODE1255X	GENE2391X	GENE990X	0.998742
NODE1256X	NODE597X	GENE6443X	0.998740
NODE1257X	GENE5141X	GENE5065X	0.998737
NODE1258X	GENE1962X	GENE1202X	0.998735
NODE1259X	GENE2605X	GENE2200X	0.998735
NODE1260X	NODE48X	GENE6785X	0.998734
NODE1261X	NODE319X	GENE4983X	0.998734
NODE1262X	GENE2470X	GENE2275X	0.998734
NODE1263X	GENE3182X	GENE2582X	0.998727
NODE1264X	GENE5660X	GENE5110X	0.998726
NODE1265X	NODE1147X	GENE118X	0.998724
NODE1266X	GENE5917X	GENE5924X	0.998722
NODE1267X	GENE714X	NODE555X	0.998720
NODE1268X	GENE1844X	GENE1136X	0.998720
NODE1269X	GENE688X	GENE464X	0.998716
NODE1270X	NODE89X	GENE6410X	0.998715
NODE1271X	GENE4550X	GENE4133X	0.998714
NODE1272X	GENE5234X	GENE5707X	0.998714
NODE1273X	GENE5607X	GENE6753X	0.998712
NODE1274X	GENE4338X	GENE3842X	0.998711
NODE1275X	GENE6170X	GENE5962X	0.998711
NODE1276X	GENE6696X	GENE6768X	0.998709
NODE1277X	NODE175X	NODE516X	0.998708
NODE1278X	GENE5997X	GENE6560X	0.998707
NODE1279X	GENE6692X	GENE6299X	0.998707
NODE1280X	GENE5438X	GENE4919X	0.998707
NODE1281X	GENE2876X	GENE2446X	0.998706
NODE1282X	GENE5468X	GENE6742X	0.998705
NODE1283X	GENE6134X	GENE6382X	0.998705
NODE1284X	GENE4235X	GENE6383X	0.998701
NODE1285X	GENE1373X	GENE921X	0.998699
NODE1286X	GENE3237X	GENE3210X	0.998699
NODE1287X	GENE3933X	GENE3777X	0.998699
NODE1288X	GENE4909X	GENE4845X	0.998698
NODE1289X	GENE6375X	NODE280X	0.998695
NODE1290X	GENE2069X	GENE637X	0.998695
NODE1291X	GENE6349X	GENE6205X	0.998694
NODE1292X	NODE469X	GENE6151X	0.998694
NODE1293X	GENE4513X	GENE5955X	0.998694
NODE1294X	GENE5705X	GENE5853X	0.998692
NODE1295X	GENE2219X	GENE534X	0.998691
NODE1296X	GENE2126X	GENE1453X	0.998690
NODE1297X	GENE6227X	NODE647X	0.998686
NODE1298X	GENE6448X	NODE329X	0.998684
NODE1299X	GENE6684X	NODE343X	0.998683
NODE1300X	NODE43X	GENE1273X	0.998681
NODE1301X	GENE5961X	GENE6566X	0.998680
NODE1302X	GENE2368X	NODE781X	0.998679
NODE1303X	GENE6160X	NODE318X	0.998678
NODE1304X	NODE253X	GENE4489X	0.998677
NODE1305X	GENE6085X	NODE65X	0.998677
NODE1306X	GENE5095X	GENE4251X	0.998676
NODE1307X	GENE2298X	GENE2174X	0.998674
NODE1308X	GENE1575X	GENE1077X	0.998674
NODE1309X	GENE167X	GENE73X	0.998674
NODE1310X	GENE932X	NODE536X	0.998673
NODE1311X	NODE644X	GENE6494X	0.998672
NODE1312X	GENE6693X	NODE595X	0.998670
NODE1313X	GENE1699X	GENE918X	0.998669
NODE1314X	GENE4444X	GENE3725X	0.998667
NODE1315X	NODE173X	GENE5633X	0.998666
NODE1316X	GENE1251X	GENE257X	0.998666
NODE1317X	GENE1868X	GENE240X	0.998666
NODE1318X	GENE1611X	GENE562X	0.998665
NODE1319X	GENE1858X	GENE1750X	0.998665
NODE1320X	GENE5181X	GENE6521X	0.998665
NODE1321X	NODE388X	NODE431X	0.998661
NODE1322X	GENE4269X	GENE3979X	0.998659
NODE1323X	GENE5415X	NODE671X	0.998657
NODE1324X	GENE5043X	GENE5508X	0.998656
NODE1325X	GENE1991X	GENE530X	0.998652
NODE1326X	GENE5874X	GENE5806X	0.998651
NODE1327X	NODE169X	GENE726X	0.998650
NODE1328X	GENE5429X	NODE401X	0.998650
NODE1329X	GENE5357X	GENE4402X	0.998646
NODE1330X	GENE6563X	NODE159X	0.998645
NODE1331X	GENE2709X	GENE1786X	0.998643
NODE1332X	GENE5064X	GENE5939X	0.998642
NODE1333X	GENE4277X	GENE4014X	0.998641
NODE1334X	GENE2240X	GENE1683X	0.998639
NODE1335X	GENE3726X	GENE3540X	0.998639
NODE1336X	GENE2833X	GENE2712X	0.998636
NODE1337X	GENE4155X	NODE307X	0.998636
NODE1338X	GENE6606X	NODE583X	0.998635
NODE1339X	GENE1950X	GENE1328X	0.998633
NODE1340X	GENE1372X	GENE894X	0.998631
NODE1341X	NODE601X	GENE5855X	0.998629
NODE1342X	GENE347X	GENE277X	0.998628
NODE1343X	GENE2205X	GENE1655X	0.998627
NODE1344X	GENE2388X	GENE1007X	0.998626
NODE1345X	GENE4304X	GENE6109X	0.998624
NODE1346X	GENE2336X	GENE1765X	0.998620
NODE1347X	GENE1444X	NODE557X	0.998619
NODE1348X	NODE392X	GENE97X	0.998618
NODE1349X	GENE3702X	GENE3580X	0.998617
NODE1350X	GENE1911X	GENE838X	0.998617
NODE1351X	GENE1567X	GENE1206X	0.998615
NODE1352X	GENE2994X	GENE2193X	0.998615
NODE1353X	GENE2775X	GENE2424X	0.998615
NODE1354X	GENE6202X	GENE5811X	0.998614
NODE1355X	GENE4889X	GENE6055X	0.998612
NODE1356X	GENE2725X	GENE1654X	0.998611
NODE1357X	GENE5586X	GENE6670X	0.998610
NODE1358X	GENE1864X	GENE1027X	0.998610
NODE1359X	GENE6343X	GENE6630X	0.998608
NODE1360X	GENE4458X	GENE4034X	0.998606
NODE1361X	GENE6652X	NODE241X	0.998604
NODE1362X	GENE6787X	NODE923X	0.998604
NODE1363X	NODE92X	GENE6539X	0.998601
NODE1364X	GENE2211X	GENE1856X	0.998600
NODE1365X	GENE6557X	GENE6376X	0.998597
NODE1366X	GENE3152X	GENE2874X	0.998590
NODE1367X	GENE520X	GENE333X	0.998589
NODE1368X	GENE5134X	GENE4570X	0.998587
NODE1369X	GENE5375X	GENE4672X	0.998587
NODE1370X	GENE5615X	GENE6245X	0.998586
NODE1371X	GENE4382X	GENE3609X	0.998585
NODE1372X	GENE2146X	GENE1118X	0.998584
NODE1373X	GENE5327X	GENE4660X	0.998584
NODE1374X	GENE1153X	GENE573X	0.998583
NODE1375X	GENE4534X	GENE4002X	0.998580
NODE1376X	GENE4842X	GENE5685X	0.998578
NODE1377X	GENE4548X	GENE4255X	0.998577
NODE1378X	GENE4123X	GENE5755X	0.998576
NODE1379X	GENE5831X	GENE6564X	0.998572
NODE1380X	GENE4626X	GENE5886X	0.998572
NODE1381X	GENE4924X	GENE4462X	0.998572
NODE1382X	GENE6639X	NODE437X	0.998571
NODE1383X	NODE929X	NODE373X	0.998569
NODE1384X	GENE4329X	GENE4089X	0.998567
NODE1385X	GENE4611X	NODE1357X	0.998565
NODE1386X	GENE4999X	GENE6638X	0.998565
NODE1387X	NODE1014X	GENE2022X	0.998563
NODE1388X	NODE526X	NODE81X	0.998563
NODE1389X	GENE3625X	GENE3575X	0.998561
NODE1390X	GENE2138X	GENE171X	0.998560
NODE1391X	GENE1368X	GENE585X	0.998559
NODE1392X	GENE533X	GENE67X	0.998556
NODE1393X	GENE611X	NODE149X	0.998554
NODE1394X	NODE465X	NODE128X	0.998552
NODE1395X	GENE1157X	GENE411X	0.998552
NODE1396X	GENE5255X	GENE5566X	0.998550
NODE1397X	GENE6047X	GENE6198X	0.998550
NODE1398X	GENE510X	NODE582X	0.998548
NODE1399X	GENE960X	NODE503X	0.998548
NODE1400X	NODE400X	GENE4642X	0.998546
NODE1401X	GENE1551X	GENE568X	0.998544
NODE1402X	GENE3651X	GENE3545X	0.998544
NODE1403X	GENE5204X	GENE5014X	0.998541
NODE1404X	NODE284X	NODE171X	0.998540
NODE1405X	GENE6116X	GENE5758X	0.998539
NODE1406X	NODE347X	GENE6765X	0.998537
NODE1407X	GENE5116X	GENE4573X	0.998533
NODE1408X	GENE5058X	GENE5413X	0.998531
NODE1409X	GENE1869X	NODE1022X	0.998529
NODE1410X	GENE6543X	GENE6209X	0.998528
NODE1411X	GENE3197X	GENE2928X	0.998528
NODE1412X	GENE1671X	NODE505X	0.998528
NODE1413X	GENE1190X	GENE652X	0.998525
NODE1414X	GENE4749X	GENE3793X	0.998521
NODE1415X	NODE922X	GENE6126X	0.998521
NODE1416X	NODE478X	GENE782X	0.998521
NODE1417X	GENE4878X	GENE6144X	0.998520
NODE1418X	GENE6006X	GENE6593X	0.998520
NODE1419X	GENE1189X	NODE430X	0.998518
NODE1420X	NODE544X	GENE6128X	0.998517
NODE1421X	GENE1959X	GENE442X	0.998516
NODE1422X	GENE1366X	GENE768X	0.998516
NODE1423X	GENE1609X	GENE1138X	0.998515
NODE1424X	GENE4943X	GENE4365X	0.998513
NODE1425X	NODE67X	GENE173X	0.998510
NODE1426X	GENE4271X	GENE6241X	0.998509
NODE1427X	GENE1238X	GENE550X	0.998506
NODE1428X	GENE2982X	GENE1948X	0.998506
NODE1429X	GENE5056X	NODE575X	0.998505
NODE1430X	GENE5216X	GENE3975X	0.998504
NODE1431X	NODE553X	GENE5674X	0.998504
NODE1432X	GENE1722X	GENE806X	0.998501
NODE1433X	GENE2411X	GENE2386X	0.998501
NODE1434X	GENE4782X	GENE5993X	0.998501
NODE1435X	GENE5675X	GENE5868X	0.998500
NODE1436X	GENE2125X	GENE1209X	0.998498
NODE1437X	NODE229X	NODE567X	0.998498
NODE1438X	NODE423X	NODE244X	0.998498
NODE1439X	GENE986X	NODE703X	0.998495
NODE1440X	NODE1247X	GENE181X	0.998495
NODE1441X	GENE2326X	GENE456X	0.998495
NODE1442X	GENE5264X	NODE696X	0.998493
NODE1443X	GENE778X	GENE340X	0.998491
NODE1444X	NODE262X	GENE337X	0.998489
NODE1445X	NODE71X	GENE4113X	0.998488
NODE1446X	GENE141X	NODE186X	0.998488
NODE1447X	GENE5233X	NODE30X	0.998488
NODE1448X	GENE1185X	GENE889X	0.998488
NODE1449X	GENE6172X	GENE6326X	0.998485
NODE1450X	GENE3316X	GENE3281X	0.998485
NODE1451X	GENE5201X	NODE549X	0.998484
NODE1452X	GENE2461X	GENE2241X	0.998484
NODE1453X	GENE207X	NODE182X	0.998483
NODE1454X	NODE155X	NODE342X	0.998482
NODE1455X	GENE6132X	GENE6435X	0.998481
NODE1456X	GENE2067X	GENE1374X	0.998479
NODE1457X	GENE1939X	GENE275X	0.998479
NODE1458X	GENE5865X	GENE5446X	0.998479
NODE1459X	GENE5896X	GENE4524X	0.998478
NODE1460X	GENE803X	GENE757X	0.998478
NODE1461X	GENE4728X	GENE4328X	0.998477
NODE1462X	GENE5436X	GENE3965X	0.998477
NODE1463X	NODE590X	NODE111X	0.998476
NODE1464X	GENE1336X	GENE1144X	0.998476
NODE1465X	GENE5435X	NODE1079X	0.998473
NODE1466X	GENE4648X	GENE4069X	0.998472
NODE1467X	GENE6083X	NODE683X	0.998471
NODE1468X	NODE403X	GENE6355X	0.998471
NODE1469X	NODE308X	GENE366X	0.998469
NODE1470X	GENE6619X	NODE761X	0.998464
NODE1471X	GENE2186X	GENE644X	0.998461
NODE1472X	GENE4793X	GENE4783X	0.998458
NODE1473X	GENE901X	NODE258X	0.998458
NODE1474X	GENE983X	GENE416X	0.998457
NODE1475X	GENE3923X	GENE3908X	0.998456
NODE1476X	GENE1590X	GENE855X	0.998456
NODE1477X	GENE903X	GENE789X	0.998451
NODE1478X	GENE1547X	NODE608X	0.998450
NODE1479X	GENE765X	GENE684X	0.998450
NODE1480X	GENE5701X	GENE6669X	0.998448
NODE1481X	NODE157X	NODE1068X	0.998447
NODE1482X	GENE1827X	NODE687X	0.998447
NODE1483X	GENE5362X	GENE5692X	0.998444
NODE1484X	GENE4594X	GENE4474X	0.998444
NODE1485X	NODE277X	NODE190X	0.998441
NODE1486X	GENE5535X	GENE6195X	0.998441
NODE1487X	NODE768X	NODE579X	0.998440
NODE1488X	NODE570X	NODE864X	0.998440
NODE1489X	GENE1232X	GENE701X	0.998438
NODE1490X	NODE738X	NODE385X	0.998436
NODE1491X	GENE2534X	GENE2287X	0.998434
NODE1492X	NODE349X	GENE160X	0.998433
NODE1493X	GENE1121X	GENE982X	0.998431
NODE1494X	GENE2163X	GENE300X	0.998430
NODE1495X	NODE841X	NODE83X	0.998429
NODE1496X	GENE5246X	GENE6077X	0.998429
NODE1497X	GENE2295X	GENE1626X	0.998427
NODE1498X	GENE4727X	GENE4310X	0.998427
NODE1499X	GENE1033X	GENE52X	0.998426
NODE1500X	GENE2616X	GENE2531X	0.998425
NODE1501X	GENE5602X	GENE6336X	0.998424
NODE1502X	GENE3073X	GENE980X	0.998423
NODE1503X	GENE2052X	GENE1226X	0.998423
NODE1504X	GENE877X	GENE514X	0.998422
NODE1505X	GENE4861X	GENE6579X	0.998422
NODE1506X	GENE2085X	GENE250X	0.998421
NODE1507X	GENE3872X	GENE3708X	0.998420
NODE1508X	GENE6444X	GENE5342X	0.998419
NODE1509X	GENE5775X	GENE5554X	0.998419
NODE1510X	GENE2443X	GENE2280X	0.998418
NODE1511X	GENE1814X	GENE95X	0.998417
NODE1512X	GENE670X	GENE373X	0.998416
NODE1513X	GENE5496X	NODE824X	0.998416
NODE1514X	GENE1022X	NODE350X	0.998415
NODE1515X	GENE2107X	GENE1631X	0.998415
NODE1516X	GENE5329X	GENE6653X	0.998415
NODE1517X	GENE1293X	GENE196X	0.998413
NODE1518X	GENE2321X	GENE1334X	0.998412
NODE1519X	GENE4973X	GENE4092X	0.998411
NODE1520X	GENE1612X	GENE517X	0.998410
NODE1521X	GENE3001X	GENE2999X	0.998407
NODE1522X	GENE2459X	GENE1351X	0.998407
NODE1523X	GENE4711X	GENE4500X	0.998407
NODE1524X	GENE6556X	GENE4149X	0.998402
NODE1525X	GENE4282X	GENE3731X	0.998402
NODE1526X	GENE5130X	GENE4675X	0.998401
NODE1527X	GENE977X	GENE619X	0.998400
NODE1528X	GENE5383X	GENE4427X	0.998400
NODE1529X	GENE4505X	GENE3930X	0.998398
NODE1530X	GENE2472X	GENE2297X	0.998398
NODE1531X	NODE285X	NODE419X	0.998396
NODE1532X	GENE1240X	NODE88X	0.998395
NODE1533X	GENE2494X	GENE2149X	0.998391
NODE1534X	NODE340X	GENE6127X	0.998391
NODE1535X	GENE4891X	GENE5708X	0.998390
NODE1536X	GENE4638X	GENE4510X	0.998390
NODE1537X	GENE2680X	GENE2233X	0.998387
NODE1538X	GENE1440X	GENE1322X	0.998387
NODE1539X	NODE361X	GENE272X	0.998386
NODE1540X	GENE2000X	GENE446X	0.998381
NODE1541X	NODE1347X	GENE9X	0.998381
NODE1542X	NODE1108X	GENE144X	0.998381
NODE1543X	GENE5584X	GENE4293X	0.998379
NODE1544X	GENE1356X	GENE1318X	0.998375
NODE1545X	GENE3399X	GENE3347X	0.998372
NODE1546X	GENE2644X	GENE2558X	0.998370
NODE1547X	NODE422X	GENE4577X	0.998367
NODE1548X	NODE64X	GENE6429X	0.998366
NODE1549X	GENE876X	GENE269X	0.998365
NODE1550X	GENE4606X	GENE4187X	0.998364
NODE1551X	GENE2866X	GENE2841X	0.998363
NODE1552X	GENE2655X	GENE2625X	0.998362
NODE1553X	NODE947X	GENE112X	0.998362
NODE1554X	GENE797X	GENE100X	0.998360
NODE1555X	GENE5164X	NODE336X	0.998359
NODE1556X	GENE954X	GENE84X	0.998359
NODE1557X	GENE5177X	GENE3764X	0.998358
NODE1558X	GENE3408X	GENE3357X	0.998358
NODE1559X	GENE4906X	GENE6186X	0.998355
NODE1560X	GENE242X	GENE76X	0.998354
NODE1561X	GENE5559X	GENE5443X	0.998353
NODE1562X	NODE271X	NODE611X	0.998353
NODE1563X	GENE2474X	GENE1812X	0.998352
NODE1564X	GENE2227X	GENE663X	0.998349
NODE1565X	GENE1702X	NODE910X	0.998348
NODE1566X	GENE2084X	GENE1004X	0.998348
NODE1567X	GENE6297X	GENE5284X	0.998346
NODE1568X	GENE2419X	GENE2045X	0.998345
NODE1569X	GENE2238X	GENE64X	0.998345
NODE1570X	GENE4912X	GENE6033X	0.998343
NODE1571X	GENE4332X	GENE5714X	0.998342
NODE1572X	GENE4972X	GENE4398X	0.998338
NODE1573X	GENE1300X	GENE912X	0.998338
NODE1574X	GENE5341X	GENE6363X	0.998337
NODE1575X	GENE2117X	GENE1810X	0.998336
NODE1576X	NODE1425X	NODE360X	0.998336
NODE1577X	GENE1641X	GENE634X	0.998335
NODE1578X	GENE4961X	GENE6179X	0.998332
NODE1579X	GENE5012X	GENE6090X	0.998330
NODE1580X	GENE1529X	GENE1243X	0.998323
NODE1581X	NODE425X	NODE898X	0.998323
NODE1582X	GENE1822X	GENE614X	0.998318
NODE1583X	GENE5071X	GENE4354X	0.998318
NODE1584X	GENE5101X	GENE5892X	0.998318
NODE1585X	GENE4127X	GENE5494X	0.998318
NODE1586X	GENE3312X	GENE3300X	0.998316
NODE1587X	GENE4004X	GENE3927X	0.998316
NODE1588X	GENE2962X	GENE2076X	0.998316
NODE1589X	GENE856X	NODE417X	0.998312
NODE1590X	GENE6790X	GENE6045X	0.998312
NODE1591X	GENE2929X	GENE1684X	0.998312
NODE1592X	GENE4671X	GENE6288X	0.998307
NODE1593X	GENE2429X	GENE2284X	0.998305
NODE1594X	GENE3069X	GENE2542X	0.998305
NODE1595X	GENE1135X	GENE451X	0.998304
NODE1596X	GENE1170X	GENE851X	0.998303
NODE1597X	GENE5289X	GENE5793X	0.998302
NODE1598X	GENE1807X	GENE1624X	0.998302
NODE1599X	NODE56X	NODE1134X	0.998296
NODE1600X	NODE967X	GENE79X	0.998296
NODE1601X	GENE2714X	GENE2121X	0.998293
NODE1602X	GENE6677X	GENE6683X	0.998292
NODE1603X	GENE4516X	GENE6505X	0.998291
NODE1604X	GENE5894X	GENE6129X	0.998291
NODE1605X	NODE1034X	GENE6500X	0.998291
NODE1606X	GENE1045X	GENE318X	0.998290
NODE1607X	GENE5490X	GENE6070X	0.998288
NODE1608X	GENE2127X	GENE1371X	0.998285
NODE1609X	GENE4011X	GENE3491X	0.998284
NODE1610X	NODE11X	GENE1278X	0.998282
NODE1611X	GENE1491X	NODE224X	0.998282
NODE1612X	GENE6103X	GENE5862X	0.998281
NODE1613X	GENE984X	GENE468X	0.998279
NODE1614X	GENE5308X	GENE5273X	0.998278
NODE1615X	GENE4997X	GENE6449X	0.998272
NODE1616X	GENE6660X	NODE234X	0.998268
NODE1617X	NODE1144X	GENE6177X	0.998266
NODE1618X	GENE5456X	NODE799X	0.998264
NODE1619X	NODE941X	GENE6298X	0.998262
NODE1620X	NODE1000X	GENE5854X	0.998261
NODE1621X	GENE5480X	NODE428X	0.998261
NODE1622X	GENE4345X	GENE5778X	0.998259
NODE1623X	GENE3231X	GENE3123X	0.998259
NODE1624X	GENE5142X	GENE4267X	0.998258
NODE1625X	GENE6436X	GENE6394X	0.998257
NODE1626X	GENE595X	NODE763X	0.998256
NODE1627X	GENE3524X	GENE3383X	0.998254
NODE1628X	GENE2147X	GENE659X	0.998251
NODE1629X	GENE4422X	GENE6381X	0.998250
NODE1630X	GENE5382X	GENE5627X	0.998248
NODE1631X	GENE4947X	GENE4177X	0.998248
NODE1632X	GENE4587X	GENE4340X	0.998248
NODE1633X	GENE4708X	GENE3862X	0.998248
NODE1634X	NODE1324X	GENE5899X	0.998247
NODE1635X	GENE1728X	NODE574X	0.998245
NODE1636X	GENE435X	NODE1078X	0.998244
NODE1637X	GENE1791X	NODE944X	0.998244
NODE1638X	NODE641X	GENE6402X	0.998243
NODE1639X	NODE586X	NODE140X	0.998242
NODE1640X	GENE1596X	GENE1413X	0.998240
NODE1641X	GENE2762X	GENE2715X	0.998239
NODE1642X	GENE4788X	GENE5612X	0.998239
NODE1643X	GENE3960X	GENE5720X	0.998238
NODE1644X	GENE2348X	GENE2007X	0.998238
NODE1645X	GENE5085X	GENE5570X	0.998237
NODE1646X	NODE780X	NODE381X	0.998235
NODE1647X	GENE710X	GENE507X	0.998235
NODE1648X	GENE6295X	GENE5876X	0.998232
NODE1649X	NODE964X	GENE5145X	0.998232
NODE1650X	NODE459X	GENE6525X	0.998232
NODE1651X	NODE137X	GENE363X	0.998230
NODE1652X	GENE2387X	NODE1295X	0.998230
NODE1653X	NODE669X	GENE5929X	0.998229
NODE1654X	GENE1406X	GENE1396X	0.998226
NODE1655X	GENE4481X	GENE5940X	0.998221
NODE1656X	GENE4263X	GENE3791X	0.998221
NODE1657X	GENE4344X	GENE5236X	0.998220
NODE1658X	GENE5857X	GENE6165X	0.998219
NODE1659X	GENE3224X	GENE3183X	0.998217
NODE1660X	GENE2899X	GENE2852X	0.998216
NODE1661X	GENE5184X	GENE5945X	0.998214
NODE1662X	NODE187X	GENE4040X	0.998211
NODE1663X	NODE412X	GENE904X	0.998210
NODE1664X	GENE501X	NODE1321X	0.998209
NODE1665X	NODE411X	GENE5563X	0.998208
NODE1666X	GENE2124X	GENE672X	0.998207
NODE1667X	NODE420X	NODE337X	0.998206
NODE1668X	GENE5984X	GENE6276X	0.998206
NODE1669X	GENE2137X	NODE664X	0.998206
NODE1670X	GENE1274X	GENE1208X	0.998206
NODE1671X	GENE2696X	GENE2617X	0.998205
NODE1672X	GENE3255X	GENE3189X	0.998204
NODE1673X	GENE2103X	GENE794X	0.998202
NODE1674X	GENE5009X	GENE4659X	0.998201
NODE1675X	GENE1122X	GENE351X	0.998198
NODE1676X	NODE757X	GENE979X	0.998198
NODE1677X	GENE5849X	GENE5700X	0.998195
NODE1678X	GENE4159X	GENE5131X	0.998194
NODE1679X	GENE5730X	GENE5790X	0.998192
NODE1680X	GENE4930X	GENE6189X	0.998192
NODE1681X	GENE5495X	GENE5867X	0.998191
NODE1682X	GENE1956X	GENE1905X	0.998191
NODE1683X	GENE4989X	GENE5581X	0.998190
NODE1684X	GENE2664X	GENE831X	0.998190
NODE1685X	NODE470X	GENE5810X	0.998189
NODE1686X	GENE4416X	GENE4404X	0.998187
NODE1687X	GENE4931X	GENE4790X	0.998185
NODE1688X	GENE6532X	NODE1382X	0.998185
NODE1689X	GENE6121X	NODE930X	0.998182
NODE1690X	GENE3208X	NODE1263X	0.998179
NODE1691X	GENE3969X	GENE5384X	0.998177
NODE1692X	NODE348X	NODE607X	0.998177
NODE1693X	GENE6249X	GENE5372X	0.998177
NODE1694X	GENE1938X	GENE1889X	0.998175
NODE1695X	GENE4191X	GENE3950X	0.998174
NODE1696X	GENE2651X	GENE2195X	0.998172
NODE1697X	GENE5088X	GENE5777X	0.998172
NODE1698X	GENE2887X	GENE2349X	0.998171
NODE1699X	NODE1319X	GENE655X	0.998170
NODE1700X	NODE398X	GENE6697X	0.998168
NODE1701X	GENE2795X	GENE2263X	0.998168
NODE1702X	GENE1234X	GENE502X	0.998167
NODE1703X	GENE3308X	GENE3303X	0.998164
NODE1704X	NODE375X	NODE870X	0.998163
NODE1705X	GENE490X	NODE3X	0.998160
NODE1706X	GENE1648X	GENE1614X	0.998159
NODE1707X	GENE2489X	GENE1427X	0.998158
NODE1708X	GENE5717X	GENE6512X	0.998156
NODE1709X	NODE937X	NODE142X	0.998156
NODE1710X	GENE5569X	GENE6111X	0.998155
NODE1711X	NODE779X	GENE91X	0.998154
NODE1712X	NODE1106X	NODE440X	0.998151
NODE1713X	GENE4607X	GENE4526X	0.998148
NODE1714X	GENE5229X	GENE5521X	0.998144
NODE1715X	GENE3516X	NODE704X	0.998143
NODE1716X	NODE100X	GENE747X	0.998143
NODE1717X	GENE1607X	NODE312X	0.998143
NODE1718X	GENE4971X	GENE4062X	0.998142
NODE1719X	GENE4330X	GENE6192X	0.998140
NODE1720X	NODE1244X	NODE472X	0.998138
NODE1721X	GENE1761X	GENE822X	0.998137
NODE1722X	GENE2688X	GENE459X	0.998137
NODE1723X	GENE4097X	NODE133X	0.998136
NODE1724X	GENE4557X	GENE6616X	0.998133
NODE1725X	NODE460X	NODE34X	0.998130
NODE1726X	NODE76X	GENE478X	0.998130
NODE1727X	GENE5394X	GENE6461X	0.998127
NODE1728X	GENE3114X	GENE2785X	0.998126
NODE1729X	NODE473X	NODE326X	0.998126
NODE1730X	GENE5976X	NODE883X	0.998125
NODE1731X	NODE82X	GENE332X	0.998125
NODE1732X	GENE2399X	GENE1802X	0.998123
NODE1733X	NODE1306X	GENE5376X	0.998123
NODE1734X	GENE4493X	GENE6283X	0.998122
NODE1735X	NODE635X	NODE184X	0.998116
NODE1736X	GENE4017X	GENE3821X	0.998116
NODE1737X	GENE5946X	NODE362X	0.998115
NODE1738X	GENE4547X	GENE3874X	0.998114
NODE1739X	NODE353X	GENE3955X	0.998114
NODE1740X	GENE2771X	GENE862X	0.998113
NODE1741X	GENE6344X	NODE132X	0.998113
NODE1742X	GENE1376X	NODE315X	0.998110
NODE1743X	GENE2410X	GENE828X	0.998108
NODE1744X	GENE6657X	GENE5611X	0.998108
NODE1745X	GENE1832X	GENE298X	0.998107
NODE1746X	GENE6518X	NODE666X	0.998106
NODE1747X	NODE294X	GENE3881X	0.998106
NODE1748X	GENE4181X	GENE4072X	0.998104
NODE1749X	GENE6649X	NODE978X	0.998098
NODE1750X	NODE1063X	NODE605X	0.998098
NODE1751X	GENE4910X	NODE668X	0.998097
NODE1752X	GENE5497X	GENE5162X	0.998096
NODE1753X	GENE5045X	GENE5401X	0.998094
NODE1754X	GENE4578X	GENE5171X	0.998093
NODE1755X	GENE4735X	GENE6259X	0.998092
NODE1756X	NODE812X	GENE5639X	0.998091
NODE1757X	GENE722X	GENE589X	0.998090
NODE1758X	GENE344X	GENE214X	0.998088
NODE1759X	GENE5556X	NODE161X	0.998082
NODE1760X	GENE3015X	GENE2666X	0.998081
NODE1761X	GENE1599X	GENE620X	0.998081
NODE1762X	GENE545X	GENE117X	0.998078
NODE1763X	GENE3322X	GENE3110X	0.998077
NODE1764X	GENE5670X	NODE688X	0.998077
NODE1765X	GENE1937X	GENE1714X	0.998075
NODE1766X	GENE4308X	GENE5577X	0.998074
NODE1767X	GENE3051X	GENE2954X	0.998073
NODE1768X	GENE2572X	GENE2445X	0.998073
NODE1769X	GENE736X	GENE74X	0.998073
NODE1770X	NODE996X	GENE5311X	0.998072
NODE1771X	GENE1882X	GENE1268X	0.998071
NODE1772X	GENE5054X	GENE4343X	0.998069
NODE1773X	GENE1736X	NODE599X	0.998068
NODE1774X	NODE667X	GENE5348X	0.998068
NODE1775X	GENE4980X	GENE4780X	0.998067
NODE1776X	NODE1278X	GENE5786X	0.998066
NODE1777X	GENE6275X	GENE4198X	0.998065
NODE1778X	GENE3677X	GENE3437X	0.998063
NODE1779X	NODE210X	GENE5461X	0.998063
NODE1780X	GENE643X	NODE756X	0.998059
NODE1781X	GENE5529X	GENE5915X	0.998056
NODE1782X	GENE552X	GENE263X	0.998056
NODE1783X	NODE501X	GENE6491X	0.998055
NODE1784X	GENE5731X	GENE3572X	0.998052
NODE1785X	GENE1823X	GENE1568X	0.998051
NODE1786X	GENE2722X	GENE1933X	0.998051
NODE1787X	GENE3790X	GENE5399X	0.998048
NODE1788X	GENE6072X	GENE5695X	0.998047
NODE1789X	NODE1386X	NODE118X	0.998047
NODE1790X	GENE766X	NODE661X	0.998046
NODE1791X	NODE519X	NODE399X	0.998046
NODE1792X	GENE5678X	GENE5859X	0.998044
NODE1793X	GENE1977X	GENE1409X	0.998043
NODE1794X	NODE902X	GENE5596X	0.998039
NODE1795X	GENE2589X	GENE2564X	0.998038
NODE1796X	GENE1744X	GENE1161X	0.998038
NODE1797X	GENE802X	GENE90X	0.998037
NODE1798X	NODE452X	NODE533X	0.998034
NODE1799X	GENE5083X	GENE6074X	0.998025
NODE1800X	GENE2358X	GENE1401X	0.998023
NODE1801X	GENE6750X	GENE6380X	0.998022
NODE1802X	GENE4680X	GENE5225X	0.998022
NODE1803X	GENE2540X	GENE1862X	0.998021
NODE1804X	GENE4840X	GENE6642X	0.998021
NODE1805X	GENE5460X	GENE6480X	0.998020
NODE1806X	GENE3053X	GENE2539X	0.998020
NODE1807X	GENE2832X	GENE2697X	0.998019
NODE1808X	GENE5381X	NODE1105X	0.998018
NODE1809X	GENE4699X	GENE6456X	0.998017
NODE1810X	GENE2736X	GENE721X	0.998014
NODE1811X	GENE4083X	GENE5724X	0.998013
NODE1812X	GENE1101X	NODE784X	0.998009
NODE1813X	GENE1260X	NODE551X	0.998005
NODE1814X	NODE1230X	NODE1054X	0.998005
NODE1815X	GENE5759X	GENE6291X	0.998005
NODE1816X	NODE686X	NODE731X	0.998004
NODE1817X	GENE1270X	NODE843X	0.998002
NODE1818X	GENE5388X	GENE5935X	0.997998
NODE1819X	NODE1072X	NODE1241X	0.997997
NODE1820X	GENE1410X	GENE1006X	0.997997
NODE1821X	GENE5138X	NODE896X	0.997995
NODE1822X	GENE4367X	GENE3815X	0.997995
NODE1823X	GENE1895X	GENE942X	0.997992
NODE1824X	GENE3456X	GENE3430X	0.997989
NODE1825X	GENE6784X	GENE6451X	0.997989
NODE1826X	GENE4491X	GENE5047X	0.997989
NODE1827X	GENE4786X	GENE3850X	0.997987
NODE1828X	NODE1189X	GENE5948X	0.997982
NODE1829X	GENE1285X	GENE1071X	0.997982
NODE1830X	GENE3490X	GENE3478X	0.997978
NODE1831X	GENE951X	NODE795X	0.997978
NODE1832X	GENE992X	GENE132X	0.997977
NODE1833X	GENE2329X	GENE1508X	0.997974
NODE1834X	GENE769X	GENE423X	0.997969
NODE1835X	GENE192X	GENE155X	0.997968
NODE1836X	GENE4545X	GENE5404X	0.997967
NODE1837X	NODE409X	GENE5479X	0.997967
NODE1838X	GENE4881X	GENE5137X	0.997962
NODE1839X	GENE3964X	GENE3564X	0.997959
NODE1840X	GENE2048X	GENE1028X	0.997958
NODE1841X	GENE5325X	GENE5513X	0.997956
NODE1842X	GENE3046X	GENE2831X	0.997954
NODE1843X	NODE1114X	GENE6228X	0.997953
NODE1844X	GENE4804X	GENE4986X	0.997951
NODE1845X	NODE310X	NODE548X	0.997950
NODE1846X	NODE1242X	GENE5869X	0.997950
NODE1847X	NODE720X	GENE4096X	0.997948
NODE1848X	NODE705X	GENE5472X	0.997941
NODE1849X	GENE4664X	GENE3691X	0.997939
NODE1850X	NODE782X	GENE4475X	0.997939
NODE1851X	GENE4454X	GENE3944X	0.997938
NODE1852X	GENE593X	GENE432X	0.997936
NODE1853X	GENE2939X	GENE2033X	0.997933
NODE1854X	GENE2552X	GENE657X	0.997930
NODE1855X	NODE1118X	NODE753X	0.997926
NODE1856X	GENE484X	NODE219X	0.997926
NODE1857X	GENE703X	GENE610X	0.997925
NODE1858X	GENE2976X	GENE2515X	0.997924
NODE1859X	GENE577X	GENE213X	0.997923
NODE1860X	GENE6018X	GENE6011X	0.997922
NODE1861X	GENE6601X	GENE5968X	0.997922
NODE1862X	GENE1093X	NODE475X	0.997921
NODE1863X	GENE5416X	GENE4099X	0.997920
NODE1864X	GENE5751X	GENE4412X	0.997919
NODE1865X	GENE1586X	NODE251X	0.997918
NODE1866X	GENE1163X	GENE1003X	0.997917
NODE1867X	GENE2732X	GENE773X	0.997916
NODE1868X	GENE1008X	GENE976X	0.997916
NODE1869X	NODE909X	GENE558X	0.997915
NODE1870X	GENE5503X	GENE6476X	0.997915
NODE1871X	NODE396X	NODE1470X	0.997915
NODE1872X	GENE1498X	GENE538X	0.997913
NODE1873X	GENE1703X	GENE863X	0.997909
NODE1874X	GENE2905X	NODE198X	0.997907
NODE1875X	GENE1394X	NODE1391X	0.997906
NODE1876X	NODE610X	NODE914X	0.997905
NODE1877X	NODE588X	GENE5321X	0.997905
NODE1878X	GENE1963X	NODE1478X	0.997898
NODE1879X	GENE348X	GENE153X	0.997898
NODE1880X	GENE4543X	GENE5430X	0.997897
NODE1881X	NODE1110X	GENE3632X	0.997896
NODE1882X	GENE3471X	GENE3368X	0.997895
NODE1883X	GENE2313X	GENE1719X	0.997895
NODE1884X	GENE4731X	GENE4128X	0.997893
NODE1885X	GENE5653X	GENE4174X	0.997891
NODE1886X	GENE4042X	GENE3778X	0.997887
NODE1887X	NODE880X	GENE49X	0.997886
NODE1888X	NODE477X	GENE6153X	0.997886
NODE1889X	GENE4649X	GENE6318X	0.997884
NODE1890X	GENE4658X	GENE6591X	0.997884
NODE1891X	GENE5179X	GENE5135X	0.997883
NODE1892X	GENE1172X	GENE537X	0.997882
NODE1893X	GENE1297X	NODE1268X	0.997882
NODE1894X	GENE4632X	NODE515X	0.997881
NODE1895X	GENE1346X	GENE667X	0.997879
NODE1896X	GENE3704X	GENE3607X	0.997879
NODE1897X	GENE4244X	GENE4994X	0.997878
NODE1898X	GENE2466X	GENE1152X	0.997878
NODE1899X	GENE309X	NODE292X	0.997876
NODE1900X	GENE5814X	GENE6124X	0.997874
NODE1901X	GENE3900X	GENE3665X	0.997870
NODE1902X	GENE6338X	GENE6650X	0.997869
NODE1903X	GENE4768X	GENE4279X	0.997866
NODE1904X	GENE1897X	GENE278X	0.997861
NODE1905X	GENE5170X	GENE6204X	0.997861
NODE1906X	GENE6537X	GENE6465X	0.997859
NODE1907X	GENE1505X	NODE264X	0.997856
NODE1908X	GENE898X	NODE649X	0.997856
NODE1909X	NODE441X	NODE878X	0.997856
NODE1910X	GENE4147X	GENE3871X	0.997855
NODE1911X	GENE5562X	GENE4112X	0.997851
NODE1912X	GENE4392X	GENE6100X	0.997849
NODE1913X	GENE2311X	GENE564X	0.997848
NODE1914X	GENE2383X	GENE2059X	0.997847
NODE1915X	GENE3158X	GENE2914X	0.997846
NODE1916X	GENE3232X	GENE3119X	0.997846
NODE1917X	NODE648X	NODE1145X	0.997845
NODE1918X	GENE2082X	GENE1415X	0.997844
NODE1919X	GENE5567X	NODE1602X	0.997843
NODE1920X	GENE4374X	GENE4253X	0.997843
NODE1921X	GENE1492X	GENE597X	0.997841
NODE1922X	NODE1495X	GENE6745X	0.997835
NODE1923X	GENE2213X	GENE2013X	0.997833
NODE1924X	GENE4410X	GENE4018X	0.997832
NODE1925X	GENE4785X	GENE5543X	0.997832
NODE1926X	NODE1267X	GENE98X	0.997830
NODE1927X	GENE1316X	GENE737X	0.997828
NODE1928X	GENE3907X	GENE3843X	0.997828
NODE1929X	NODE676X	GENE5928X	0.997824
NODE1930X	NODE1182X	NODE14X	0.997823
NODE1931X	GENE917X	NODE1419X	0.997823
NODE1932X	GENE6264X	NODE1804X	0.997822
NODE1933X	GENE2141X	GENE2130X	0.997822
NODE1934X	GENE2001X	GENE1817X	0.997822
NODE1935X	GENE4639X	GENE4423X	0.997819
NODE1936X	GENE2143X	GENE1108X	0.997818
NODE1937X	GENE1570X	GENE1154X	0.997815
NODE1938X	GENE4605X	GENE5373X	0.997810
NODE1939X	NODE339X	NODE685X	0.997810
NODE1940X	GENE4239X	GENE4132X	0.997809
NODE1941X	GENE1199X	NODE802X	0.997809
NODE1942X	GENE2339X	GENE1887X	0.997807
NODE1943X	GENE1495X	NODE1056X	0.997803
NODE1944X	GENE5697X	GENE5598X	0.997800
NODE1945X	GENE5425X	GENE6305X	0.997795
NODE1946X	GENE516X	NODE1069X	0.997795
NODE1947X	GENE5306X	GENE5851X	0.997788
NODE1948X	NODE623X	GENE505X	0.997787
NODE1949X	GENE2041X	NODE148X	0.997785
NODE1950X	GENE1906X	NODE603X	0.997785
NODE1951X	NODE191X	NODE741X	0.997783
NODE1952X	NODE444X	NODE747X	0.997782
NODE1953X	NODE1162X	NODE655X	0.997781
NODE1954X	GENE2109X	GENE1349X	0.997780
NODE1955X	NODE127X	GENE5696X	0.997776
NODE1956X	GENE2629X	GENE1573X	0.997775
NODE1957X	GENE1472X	GENE1414X	0.997772
NODE1958X	GENE4445X	GENE5973X	0.997769
NODE1959X	NODE895X	GENE6163X	0.997768
NODE1960X	GENE937X	NODE1157X	0.997768
NODE1961X	GENE3203X	GENE3148X	0.997765
NODE1962X	GENE4266X	GENE4119X	0.997764
NODE1963X	GENE604X	NODE856X	0.997763
NODE1964X	GENE5266X	GENE4913X	0.997763
NODE1965X	NODE207X	GENE1954X	0.997762
NODE1966X	NODE785X	GENE5545X	0.997760
NODE1967X	GENE5026X	GENE5087X	0.997759
NODE1968X	GENE6317X	GENE6257X	0.997758
NODE1969X	NODE577X	NODE332X	0.997758
NODE1970X	NODE989X	GENE6455X	0.997756
NODE1971X	NODE496X	GENE506X	0.997755
NODE1972X	GENE1661X	NODE372X	0.997749
NODE1973X	GENE1279X	NODE919X	0.997749
NODE1974X	GENE2251X	GENE304X	0.997749
NODE1975X	GENE4318X	GENE4045X	0.997747
NODE1976X	GENE5491X	GENE5785X	0.997746
NODE1977X	GENE2262X	NODE488X	0.997744
NODE1978X	NODE716X	NODE697X	0.997742
NODE1979X	GENE566X	GENE400X	0.997740
NODE1980X	GENE2057X	GENE1181X	0.997739
NODE1981X	GENE5552X	NODE1179X	0.997737
NODE1982X	GENE1720X	GENE1221X	0.997735
NODE1983X	GENE1364X	GENE1137X	0.997732
NODE1984X	GENE2837X	GENE2588X	0.997732
NODE1985X	GENE1475X	GENE1390X	0.997722
NODE1986X	NODE560X	NODE69X	0.997717
NODE1987X	GENE2075X	NODE1245X	0.997717
NODE1988X	GENE1704X	NODE1482X	0.997715
NODE1989X	NODE542X	NODE451X	0.997713
NODE1990X	GENE2169X	GENE1659X	0.997712
NODE1991X	GENE476X	NODE1246X	0.997709
NODE1992X	NODE693X	GENE5363X	0.997709
NODE1993X	GENE1210X	NODE1469X	0.997707
NODE1994X	GENE1064X	NODE1083X	0.997705
NODE1995X	GENE1813X	GENE1742X	0.997704
NODE1996X	GENE3147X	GENE2942X	0.997701
NODE1997X	GENE5471X	GENE5544X	0.997701
NODE1998X	NODE49X	GENE4932X	0.997699
NODE1999X	GENE1510X	GENE409X	0.997698
NODE2000X	GENE1957X	GENE1860X	0.997697
[truncated: 4,790 more rows]
