# Supplementary material for: Genome-Wide Reprogramming of Transcript Architecture by Temperature Specifies the Developmental States of the Human Pathogen Histoplasma
Source: PLoS Genet. 2015 Jul 15;11(7):e1005395. doi: 10.1371/journal.pgen.1005395 (PMC4503680; doi:10.1371/journal.pgen.1005395)
Supplement: S16 Data — This file can be opened with most phylogenetic tree view programs. (PHB) [file pgen.1005395.s037.phb]

(((((F4SDG7_9BASI:0.87620,(B2ZCR8_MELLI:1.30987,F4R7P5_9BASI:0.25172)0.519:0.36303)0.846:0.48507,(B2ZCR6_MELLI:0.00055,(B2ZCR5_MELLI:0.00055,(Q2MV48_MELLI:0.00054,((B2ZCS1_MELLI:0.0,Q2MV49_MELLI:0.0):0.07799,((Q2MV47_MELLI:0.02487,((B2ZCQ6_MELLI:0.0,B2ZCQ8_MELLI:0.0,B2ZCR2_MELLI:0.0,B2ZCQ7_MELLI:0.0,B2ZCQ9_MELLI:0.0,B2ZCR0_MELLI:0.0):0.00055,B2ZCR1_MELLI:0.02543)0.804:0.02583)0.893:0.05063,B2ZCR4_MELLI:0.00054)0.000:0.00055)0.841:0.02466)0.900:0.02469)0.847:0.02464)0.715:0.33931)0.527:0.46003,B2ZCR7_MELLI:0.52170)0.678:0.33323,(F4RME6_9BASI:0.46673,C7Z9L6_NECH7:1.59854)0.072:0.14073)0.695:0.14422,F4RXU3_9BASI:0.92324,((ucsf_hc.01_1.G186AR.06192:0.82390,F4RFG5_9BASI:1.15118)0.466:0.19516,((((C8VNH2_EMENI:1.26823,(C4QUZ2_PICPG:0.71433,(U499_ASPCL:0.17039,(U499_NEOFI:0.05711,(TEQG_08788:0.0,TESG_08381:0.0):1.35964)0.869:0.75605)0.762:0.60221)0.811:0.99931)0.157:0.03651,(((((((ucsf_hc.01_1.H88.00516:0.0,ucsf_hc.01_1.H143.00920:0.0):0.13905,(ucsf_hc.01_1.H88.04339:0.13859,ucsf_hc.01_1.G186AR.02996:0.00054)0.829:0.19238)0.028:0.10756,((ucsf_hc.01_1.H88.09541:0.0,ucsf_hc.01_1.H143.05467:0.0):0.00054,(((ucsf_hc.01_1.H143.10466:0.0,ucsf_hc.01_1.H88.11242:0.0):0.18193,(((ucsf_hc.01_1.H88.09834:0.05052,ucsf_hc.01_1.G186AR.06375:0.24650)0.949:1.05307,((PAAG_01079:0.02616,(PABG_01662:0.00055,PADG_03746:0.00055)0.990:0.00055)0.991:1.77816,(BDBG_06562:0.00054,(BDCG_06054:0.00152,BDDG_01660:0.21082)0.902:0.12909)0.601:0.25459)0.466:0.26947)0.849:0.58979,((HCAG_01104:0.18781,ucsf_hc.01_1.G217B.01232:0.00055)0.828:0.69499,(ucsf_hc.01_1.G186AR.04542:0.37159,ucsf_hc.01_1.G217B.05263:0.00054)0.938:1.08093)0.538:0.44366)0.848:0.76232)0.787:0.42003,Contig4.6.eannot.1178.final:0.11453)0.998:1.20163)0.730:0.22962)0.947:0.92729,(AVR9_CLAFU:0.97284,(((ucsf_hc.01_1.H143.08185:0.0,ucsf_hc.01_1.H88.10704:0.0):0.00055,(ucsf_hc.01_1.G186AR.11103:0.0,ucsf_hc.01_1.G217B.05774:0.0):0.02271)0.917:1.04079,(ucsf_hc.01_1.G217B.10526:0.81019,(U499_ASPTN:1.12849,(BDBG_03926:0.0,BDCG_01977:0.0):0.72234)0.124:0.25571)0.568:0.41027)0.637:0.20422)0.664:0.27276)0.884:0.54273,(((ucsf_hc.01_1.H143.00727:0.03243,ucsf_hc.01_1.H88.06080:0.00054)0.996:1.11874,(ucsf_hc.01_1.H88.07185:0.0,ucsf_hc.01_1.H143.09175:0.0):0.55574)0.167:0.00054,(ucsf_hc.01_1.G217B.05219:0.00054,((ucsf_hc.01_1.H88.09637:0.0,ucsf_hc.01_1.H143.12023:0.0):0.02388,ucsf_hc.01_1.G186AR.04499:0.00054)0.791:0.12290)0.978:0.55857)0.000:0.06540)0.746:0.12099,((((ucsf_hc.01_1.G217B.02027:0.00054,ucsf_hc.01_1.G186AR.12171:0.08501)0.949:0.56661,(ucsf_hc.01_1.G217B.08494:0.07482,ucsf_hc.01_1.G186AR.11397:0.25636)0.938:0.59683)0.879:0.37395,(ucsf_hc.01_1.G217B.05476:0.00058,((ucsf_hc.01_1.H143.05145:0.0,ucsf_hc.01_1.H88.10572:0.0):0.06934,ucsf_hc.01_1.G186AR.10980:0.00055)0.784:0.09805)0.936:0.47332)0.655:0.11129,((ucsf_hc.01_1.H143.06496:0.0,ucsf_hc.01_1.H88.01826:0.0):0.06201,ucsf_hc.01_1.G186AR.06633:0.08456)0.965:0.53672)0.698:0.07634)0.693:0.14718,(((PAAG_06531:0.02355,PAAG_09102:0.00054)0.807:0.66094,(((ucsf_hc.01_1.H143.07646:0.0,ucsf_hc.01_1.G217B.00356:0.0,ucsf_hc.01_1.H88.02357:0.0):0.00417,ucsf_hc.01_1.G186AR.06428:0.14663)0.948:1.30287,((PAAG_07081:0.00055,PADG_01606:0.06185)0.907:0.55858,(BDDG_02398:0.00053,BDBG_02297:0.07870)0.709:0.49437)0.736:0.34275)0.671:0.33848)0.801:0.64947,((ucsf_hc.01_1.G217B.08018:0.67767,(BDBG_05902:0.14070,BDCG_05560:0.00055)0.802:0.91696)0.785:1.16448,((ucsf_hc.01_1.G217B.08731:0.00055,(HCAG_08191:0.02287,(ucsf_hc.01_1.H88.09993:0.0,HCBG_08723:0.0,HCDG_05748:0.0):0.00054)0.856:0.09988)0.787:0.93588,F4RLW1_9BASI:1.02770)0.793:0.99879)0.000:0.00055)0.755:0.34613)0.893:0.69272)0.715:0.25846,((C4JKY4_UNCRE:0.45124,((HCAG_09772:0.00055,((ucsf_hc.01_1.H88.03107:0.0,ucsf_hc.01_1.H143.02358:0.0):0.00055,HCBG_03302:0.15402)0.908:0.14952)0.836:0.68916,(An12g04090:0.22136,((B8NGJ8_ASPFN:0.0,Q2UF90_ASPOR:0.0):0.11774,(B6HMZ1_PENCW:0.81414,A2QK62_ASPNC:0.00055)0.826:0.33267)0.789:0.24265)0.866:0.76863)0.833:0.75002)0.755:0.32873,(((Contig21.4.eannot.1035.final:0.0,ucsf_hc.01_1.G217B.02070:0.0):0.02128,(ucsf_hc.01_1.H143.11111:0.0,ucsf_hc.01_1.H88.07934:0.0):0.00054)0.916:0.94163,(A1CCS1_ASPCL:0.05815,A1DKE4_NEOFI:0.23181)0.946:1.43939)0.660:0.16920)0.000:0.00054)0.849:0.49049,(LBUA_EMENI:0.78603,(MCYG_08871:0.00055,(TEQG_08594:0.16009,MGYG_00620:0.00055)0.951:0.68742)0.912:0.86831)0.691:0.21165)0.725:0.35394)0.688:0.35670);
