# Supplementary material for: Genome-Wide Reprogramming of Transcript Architecture by Temperature Specifies the Developmental States of the Human Pathogen Histoplasma
Source: PLoS Genet. 2015 Jul 15;11(7):e1005395. doi: 10.1371/journal.pgen.1005395 (PMC4503680; doi:10.1371/journal.pgen.1005395)
Supplement: S17 Data — (FASTA) [file pgen.1005395.s038.fasta]

>ucsf_hc.01_1.H143.11111
---------------------------------------------------------------------------------------------------------------------------------------------------------------------------------------------------------------------------------------------------------------------------------------------------------------------------------mksflilltavyfiivphtlarrrveninlvhnseknsnglistsgdknvnkylsyqprshdgfevhkthdhllpseriqqsaqvl-NKLKRAAAGCMRY--PCDNSI--ICFSKL-----CGGCVIASGsk---agVCS-eryhppr-----------------------------------------------------------------------------------------------------------------------------------------------------------------
>ucsf_hc.01_1.H88.07934
---------------------------------------------------------------------------------------------------------------------------------------------------------------------------------------------------------------------------------------------------------------------------------------------------------------------------------mksflilltavyfiivphtlarrrveninlvhnseknsnglistsgdknvnkylsyqprshdgfevhkthdhllpseriqqsaqvl-NKLKRAAAGCMRY--PCDNSI--ICFSKL-----CGGCVIASGsk---agVCS-eryhppr-----------------------------------------------------------------------------------------------------------------------------------------------------------------
>Contig21.4.eannot.1035.final
---------------------------------------------------------------------------------------------------------------------------------------------------------------------------------------------------------------------------------------------------------------------------------------------------------------------------------mksflillttvyfiivphtlslrrveninlvhnseknsnglistsgdknvnkylsyqprshdgfevhkthdhllpseriqqsaqvl-NKLKRVAAGCMRY--PCDNSI--ICFSKL-----CGGCVIASGsk---agVCS-eryhppr-----------------------------------------------------------------------------------------------------------------------------------------------------------------
>ucsf_hc.01_1.G217B.02070
---------------------------------------------------------------------------------------------------------------------------------------------------------------------------------------------------------------------------------------------------------------------------------------------------------------------------------mksflilltavyfiivphtlalrrveninlihnseknsnglistsddknvnkylsyqprshdgfevhktydhllpseriqqsahvl-NKLKRVAAGCMRY--PCDNSI--ICFSKL-----CGGCVIASGsk---agVCS-eryhppq-----------------------------------------------------------------------------------------------------------------------------------------------------------------
>A1CCS1_ASPCL
----------------------------------------------------------------------------------------------------------------------------------------------------------------------------------------------------------------------------------------------------------------------------------------------------------------mkvpfagilfaalavtpslgslfehqsdivaaiknlardpdsrgwiqlsdtehriqsvngkgevldeiqltaaqdaelrssfaaqvdrimahsdsspasakeeRSLLDKKSPGCADWaSLCDEAY--DCYKFN-----CDDCFKINPv-----gACY-sys---------------------------------------------------------------------------------------------------------------------------------------------------------------------
>A1DKE4_NEOFI
--------------------------------------------------------------------------------------------------------------------------------------------------------------------------------------------------------------------------------------------------------------------------------------------------------------------mkvpfsgillaalavtpslgslfehqpdiaglardpdspgriqlsntghkiqsvngkgevldeiqltaaqeaelrssfaaqldrvmaggdspavsnkraRSPLDKKAPGCADWaSLCVEPA--DCYYYN-----CDDCFRINPi-----gACY-sys---------------------------------------------------------------------------------------------------------------------------------------------------------------------
>An12g04090
----------------------------------------------------------------------------------------------------------------------------------------------------------------------------------------------------------------------------------------------------------------------------------------msptqslgkllvlilissssamsltrytapipqgakvvetreqlnqvvrenpetvlydqdggymlkdesgtvvaiaadslcpeldqalaevealqaetklagnageqgdttskkrdvnnvqdtnrpl---------RCSH--PRCFNSA--ICLTYT----dCHVCLRSH------------hldylheivamylvnaypgvgdyyiretqvspklsslsatgsimrttyt-----------------------------------------------------------------------------------------------------------------------
>B8NGJ8_ASPFN
------------------------------------------------------------------------------------------------------------------------------------------------------------------------------------------------------------------------------------------------------------------------------------------------mllthisgtlvlflliiattlatltrytipipaetliletrqqlndmaaaysmgtlddrnggyylldhdgkilavaadglceeldnsvasarrvyeqrsrfdlysgevqevtlqshdaq--LRRSGENSCSH--PRCYTHA--LCETYS----dCFVCSSSHH-------WCY-------------------------------------------------------------------------------------------------------------------------------------------------------------------------
>Q2UF90_ASPOR
----------------------------------------------------------------------------------------------------------------------------------------------------------------------------------------------------------------------------------------------mcdlirdwagsfltsdltptlirydlgtrslvyrerfkgfvnidanhthkmflthisgtlvlflliiattlatltrytipipaetliletrqqlndmaaaysmgtlddrnggyylldhdgeilavaadglceeldnsmasarrvyeqhsrfdlysgevqevtlqshdaq--LRRSGENSCSH--PRCYTHA--LCETYS----dCFVCSSSHH-------WCY-------------------------------------------------------------------------------------------------------------------------------------------------------------------------
>B6HMZ1_PENCW
-------------------------------------------------------------------------------------------------------------------------------------------------------------------------------------------------------------------------------------------------------------------------------------------------mkpppshsllfvlliagtvatsttrytvpipesmdvletrreliemaeqyplctvdarnggwyilnydgtvlavatdsvceeldasieeamrlyglfrepdnqvsegviprndqrpgt-----GISNSCSH--PHCLASS--ACRTYN----dCYVCEWNLG-------ICI-------------------------------------------------------------------------------------------------------------------------------------------------------------------------
>A2QK62_ASPNC
mpekrrsraavtpcfagpqrkkrvtpqghcgishdardsvnenkeftlsphgelfratrnhvtdtsrklracfrcfaevvtnvsfkgcaegasrssgftnmsgdvliltdpcaitlrarhisplisrratlalkvsqelcigvqsnqnqvrdypcqrgsiakpslavraynlcceitifventnevtedpkgrqathcvgppaffvenarwaghletwrtsetskstrsnrvgdicrlitcfpkpgerletgcqlmqcniamllfpalcqvipllvqkeardiqrtyqilimllknisgllflvasaasrfsmstdrytvpipegiiiletrkqlndmadqypmgtlddrnggyylldhdatvlaiasdslceeldssmesakrfhsndpisdneaedvapgkaeaa---NPGLSNHCTH--PRCHTHA--LCRTYS----dCYVCSSSFH-------WCF-------------------------------------------------------------------------------------------------------------------------------------------------------------------------
>HCAG_09772
---------------------------------------------------------------------------------------------------------------------------------------------------------------------------------------------------------------------------------------------------------------------------msmessnldinnilfltivfdlmisaiasrisvseamkglqhdpnglidigddgilrsfdsrgtvidyrrlttdelhslskdfvkgnderllatwanvdsslvdeeqiwnprkdyitqfvsvaaterlkskakrdslssh------REPRCTDY--TCWSHS--ECQ----------------------------grqagaeeyplsrvfsqrvaalhlptfql-------------------------------------------------------------------------------------------------------------------------------------------
>HCBG_03302
-----------------------------------------------------------------------------------------------------------------------------------------------------------------------------------------------------------------------------------------------------------------------------------------mklfvaivfdlmisaiasrisvseamkglehdpnglvdigddgilrsfdsrgtvidyrrlttdelhslskdfvkgnderllamwanvdsslvdeeqiwnprqdyikqfvseaatgrlksrakrdsl---LSPREPHCTDF--TCWSHS--DCA----------------------------gpyvivgfvqitvhlqgrlreaqcapssqsassnfttknpptsltgevarvnhqsaytaesnpeasmeasdlslamatnttadktqrphypmlkvpirrnqiqtrstllkptqsqvislpfsgtipgrqknflwrpsrmqwkasgnngdtasnmnaksslhpthnhfc
>ucsf_hc.01_1.H88.03107
-----------------------------------------------------------------------------------------------------------------------------------------------------------------------------------------------------------------------------------------------------------------------------------------mklfvaivfdlmisaiasrisvseamkglehdpnglvdigddgilrsfdsrgtvidyrrlttdelhslskdfvkgnderllamwanvdsslvdeeqiwnprqdyikqfvseaatgrlksramrdsl---LSPREPHCTDY--TCWSHS--ECEGRKagaeeCHWCTGPHFls---spHCS-v-----------------------------------------------------------------------------------------------------------------------------------------------------------------------
>ucsf_hc.01_1.H143.02358
-----------------------------------------------------------------------------------------------------------------------------------------------------------------------------------------------------------------------------------------------------------------------------------------mklfvaivfdlmisaiasrisvseamkglehdpnglvdigddgilrsfdsrgtvidyrrlttdelhslskdfvkgnderllamwanvdsslvdeeqiwnprqdyikqfvseaatgrlksramrdsl---LSPREPHCTDY--TCWSHS--ECEGRKagaeeCHWCTGPHFls---spHCS-v-----------------------------------------------------------------------------------------------------------------------------------------------------------------------
>C4JKY4_UNCRE
------------------------------------------------------------------------------------------------------------------------------------------------------------------------------------------------------------------------------------------------------------------------------------------------------------------------mrfsivavcsvvaafagtatagligdikldniklvsdgaiqigqdgilrsntgdgsvidliklsptqltsfldllklgkgkrtggtvmaarerrv---PRELAARCTK--AACKNNG--DCQAVN-----CRACVETT---------CF-------------------------------------------------------------------------------------------------------------------------------------------------------------------------
>F4RFG5_9BASI
-----------------------------------------------------------------------------------------------------------------------------------------------------------------------------------------------------------------------------------------------------------------------------------------------------------------------------------------------------------------migiqrkivllclilsismipmmceivedaegavefsmcrksrtsleqddggrn---ARGEEDFCTSY-S-CETSV--KCEMAG-----CGICGSNN--------YCL-n-----------------------------------------------------------------------------------------------------------------------------------------------------------------------
>ucsf_hc.01_1.G186AR.06192
---------------------------------------------------------------------------------------------------------------------------------------------------------------------------------------------------------------------------------------------------------------------------------------------------------------------------------------------------------------mnifilllftfntvfctvlsselsfqhhipselthsrkvtvnqkrnqfnrsifsry--------DFCST--QPCQSHA--DCNRPGap-peCPACVTVPGspl-fvrIC--dy----------------------------------------------------------------------------------------------------------------------------------------------------------------------
>B2ZCR7_MELLI
----------------------------------------------------------------------------------------------------------------------------------------------------------------------------------------------------------------------------------------------------------------------------------------------------------------------------------------------------------mltmmgtqlrkivllslilsisivpmmcefledardiqglsrksgtkleedsdssrnrqgn-----AESEKCMR--P-CLTNQ--DCSSVG-----CGSCTVSG---------CS-g-----------------------------------------------------------------------------------------------------------------------------------------------------------------------
>B2ZCR6_MELLI
--------------------------------------------------------------------------------------------------------------------------------------------------------------------------------------------------------------------------------------------------------------------------------------------------------------------------------------------------------------msimmgiplrkivllslifgisiipmmcefledardiqgfsrkpgtkleeesdssrdRQEKQAEAQKCTDI--SCTSNA--ECARQR-----CGDCLLEG--------TCS-g-----------------------------------------------------------------------------------------------------------------------------------------------------------------------
>B2ZCR5_MELLI
--------------------------------------------------------------------------------------------------------------------------------------------------------------------------------------------------------------------------------------------------------------------------------------------------------------------------------------------------------------mlimmgiplrkivllslifgisiipmmcefledardiqgfsrkpgtkleeesdssrdRQEKQAEAQKCTDI--SCTSNA--ECARQR-----CGDCLLEG--------NCS-g-----------------------------------------------------------------------------------------------------------------------------------------------------------------------
>B2ZCR4_MELLI
--------------------------------------------------------------------------------------------------------------------------------------------------------------------------------------------------------------------------------------------------------------------------------------------------------------------------------------------------------------mlimmgiplrkivllslifsisiipmmcefledardiqgfsrksgskleeesdssrdRQEKQAEAQKCTDI--SCTSNA--QCARQK-----CGDCLLEG--------NCS-g-----------------------------------------------------------------------------------------------------------------------------------------------------------------------
>B2ZCR0_MELLI
--------------------------------------------------------------------------------------------------------------------------------------------------------------------------------------------------------------------------------------------------------------------------------------------------------------------------------------------------------------mlimmgiplrkivllslifgisiipmmcgfledardiqgfsrksgskleeesdssrdRQEKQAEAQKCTDI--SCTSHA--QCGRQK-----CGECLLEG--------NCS-g-----------------------------------------------------------------------------------------------------------------------------------------------------------------------
>B2ZCQ8_MELLI
--------------------------------------------------------------------------------------------------------------------------------------------------------------------------------------------------------------------------------------------------------------------------------------------------------------------------------------------------------------mlimmgiplrkivllslifgisiipmmcefledsrdiqgfsrksgskleeesdssrdRQEKQAEAQKCTDI--SCTSHA--QCGRQK-----CGECLLEG--------NCS-g-----------------------------------------------------------------------------------------------------------------------------------------------------------------------
>B2ZCQ7_MELLI
--------------------------------------------------------------------------------------------------------------------------------------------------------------------------------------------------------------------------------------------------------------------------------------------------------------------------------------------------------------mlimmgiplreivllslifgisiipmmcefsedardiqgfsrksgskleeesdssrdRQEKQAEAQKCTDI--SCTSHA--QCGRQK-----CGECLLEG--------NCS-g-----------------------------------------------------------------------------------------------------------------------------------------------------------------------
>B2ZCQ6_MELLI
--------------------------------------------------------------------------------------------------------------------------------------------------------------------------------------------------------------------------------------------------------------------------------------------------------------------------------------------------------------mlimmgiplrkivllslifgisiipmmcefsedardiqgfsrksgskleeesdssrdRQEKQAEAQKCTDI--SCTSHA--QCGRQK-----CGECLLEG--------NCS-g-----------------------------------------------------------------------------------------------------------------------------------------------------------------------
>B2ZCQ9_MELLI
--------------------------------------------------------------------------------------------------------------------------------------------------------------------------------------------------------------------------------------------------------------------------------------------------------------------------------------------------------------mlimmgiplrkivllslifgisiipmmcqfledardiqgfsrksgskleeesdssrdRQEKQAEAQKCTDI--SCTSHA--QCGRQK-----CGECLLEG--------NCS-g-----------------------------------------------------------------------------------------------------------------------------------------------------------------------
>B2ZCR2_MELLI
--------------------------------------------------------------------------------------------------------------------------------------------------------------------------------------------------------------------------------------------------------------------------------------------------------------------------------------------------------------mlimmgiplrkivllslifgisiipmmcefledardiqgfsrksgskleeesdssrdRQEKQAEAQKCTDI--SCTSHA--QCGRQK-----CGECLLEG--------NCS-g-----------------------------------------------------------------------------------------------------------------------------------------------------------------------
>B2ZCR1_MELLI
--------------------------------------------------------------------------------------------------------------------------------------------------------------------------------------------------------------------------------------------------------------------------------------------------------------------------------------------------------------mlimmgiplrkivllslifgisiipmmcefledardiqgfsrksgskleeesdssrdRQEKQAEAQKCTDI--SCTSHA--QCGRQR-----CGECLLEG--------NCS-g-----------------------------------------------------------------------------------------------------------------------------------------------------------------------
>Q2MV47_MELLI
--------------------------------------------------------------------------------------------------------------------------------------------------------------------------------------------------------------------------------------------------------------------------------------------------------------------------------------------------------------mlimmgiplrkivllslifgisiipmmcefledardiqgfsrksgskleeesdssrdRQEKQAEAQKCTDI--SCTSHA--QCARQK-----CGECLFEG--------NCS-g-----------------------------------------------------------------------------------------------------------------------------------------------------------------------
>B2ZCS1_MELLI
--------------------------------------------------------------------------------------------------------------------------------------------------------------------------------------------------------------------------------------------------------------------------------------------------------------------------------------------------------------mlimmgiplrkivllslifgisiipmmcefledardiqgfsrksgtkleeesdssrdRQEKQAEAQKCTDI--SCNSNA--QCSGQK-----CGDCLLEG--------NCS-g-----------------------------------------------------------------------------------------------------------------------------------------------------------------------
>Q2MV49_MELLI
--------------------------------------------------------------------------------------------------------------------------------------------------------------------------------------------------------------------------------------------------------------------------------------------------------------------------------------------------------------mlimmgiplrkivllslifgisiipmmcefledardiqgfsrksgskleeesdssrdRQEKQAEAQKCTDI--SCNSNA--QCSGQK-----CGDCLLEG--------NCS-g-----------------------------------------------------------------------------------------------------------------------------------------------------------------------
>Q2MV48_MELLI
--------------------------------------------------------------------------------------------------------------------------------------------------------------------------------------------------------------------------------------------------------------------------------------------------------------------------------------------------------------mlimmgiplrkivllslifsisiipmmcefledardiqgfsrksgskleeesdssrdRQEKQAEAQKCTDI--SCTSNA--QCARQR-----CGDCLLEG--------NCS-g-----------------------------------------------------------------------------------------------------------------------------------------------------------------------
>F4SDG7_9BASI
--------------------------------------------------------------------------------------------------------------------------------------------------------------------------------------------------------------------------------------------------------------------------------------------------------------------------------------------------------------migiqlrkmvllslilsisivpmmcefvedaediqgftrfsrsrsqfeeeanglrnn-REDDPEATRCAGI--TCILDG--RCTKES-----CGGCNNDN--------FC--nkkk--------------------------------------------------------------------------------------------------------------------------------------------------------------------
>B2ZCR8_MELLI
-----------------------------------------------------------------------------------------------------------------------------------------------------------------------------------------------------------------------------------------------------------------------------------------------------------------------------------------------------------------mlimmgtqlreivllslilsisivpmmcefledvrdiqgfsrksgskleeesdr-SRNKHEEADCESI--TCALNA--ACG-ST-----CGDCDFLLG-------TCL-kkp---------------------------------------------------------------------------------------------------------------------------------------------------------------------
>F4R7P5_9BASI
--------------------------------------------------------------------------------------------------------------------------------------------------------------------------------------------------------------------------------------------------------------------------------------------------------------------------------------------------------------migiqlrkmvllslilsisiipmmcemveeaediagfsrvsksrssleededswrss------EGSQCAA--QSCTFHP--TCSRKG-----CGDCGGMG--------YCL-esgqknp-----------------------------------------------------------------------------------------------------------------------------------------------------------------
>F4RME6_9BASI
------------------------------------------------------------------------------------------------------------------------------------------------------------------------------------------------------------------------------------------------------------------------------------------------------------------------------------------------------------migiqlrkmvslslilgvliitmmcefiedsediqglkslrkshtsleddddgsrggdc--------EGCSG--TACSSDA--QCRARG-----CDGCSTSG--------VCV-lssl--------------------------------------------------------------------------------------------------------------------------------------------------------------------
>C7Z9L6_NECH7
---------------------------------------------------------------------------------------------------------------------------------------------------------------------------------------------------------------------------------------------------------------------mnlekfllsllilffgmalaepdttlgdnksahpllkytpgplpsilrtmvkdpngllnigtdgvlrsfaanssvldyrhlssvqthglapdgrgvlseaailhsprgavkgrasaagagrlvgvgipaasstdpaaaevvhpeil--------GECAPP-VACWNST--TCG-GG-----CGACTYFGFfp---ygLCL-sg----------------------------------------------------------------------------------------------------------------------------------------------------------------------
>F4RXU3_9BASI
----------------------------------------------------------------------------------------------------------------------------------------------------------------------------------------------------------------------------------------------------------------------------------------------------------------------------------------------------------------migiqlrkmvllslilsisivpmmckfvedaediqgftrfsrsrteleedtdssr-----NERALCAY--QACSPGKhaTCKAVG-----CGSCDATG--------MCTD------------------------------------------------------------------------------------------------------------------------------------------------------------------------
>MCYG_08871
------------------------------------------------------------------------------------------------------------------------------------------------------------------------------------------------------------------------------------------------------------------------------------------------------------------------------------------------------------------------------------mkglmmlflavtsvaalaapqpkedltqgsqgali----------CASF--PCSNDG--ECKNVG-----CFRC----------------qagyqalqanrplqrca-------------------------------------------------------------------------------------------------------------------------------------------------------
>TEQG_08594
---------------------------------------------------------------------------------------------------------------------------------------------------------------------------------------------------------------------------------------------------------------------------------------------------------------------------------------------------------------------------------------------mkglmmlflavtsvaalaapqpkegl----TQGAFICAA--SPCDSDA--YCKSNG-----CYMCRNGR---------CT-------------------------------------------------------------------------------------------------------------------------------------------------------------------------
>MGYG_00620
--------------------------------------------------------------------------------------------------------------------------------------------------------------------------------------------------------------------------------------------------------------------------------------------------------------------------------------------------------------------------------------------mkglmmfflavtsvaalaapqpkeglt-----QGAFICASA--PCSNDA--YCKSNG-----CYQCRNG-------------vsl---------------------------------------------------------------------------------------------------------------------------------------------------------------------
>LBUA_EMENI
------------------------------------------------------------------------------------------------------------------------------------------------------------------------------------------------------------------------------------------------------------------------------------mrsiflavlglmatsslaaprvaaqegisafdamaklksvplgyvhiaddgvaraydenesvidyvpltndqlkhllqnlpeawkkeedhlhavfdavdgrevtdekqlleppaelrnpmnhqapqskrea-NPLQQADYYCVG--QPCTSGD--ACRFLG-----CRGCAQIDAalpggggVCF-------------------------------------------------------------------------------------------------------------------------------------------------------------------------
>ucsf_hc.01_1.G217B.08731
------------------------------------------------------------------------------------------------------------------------------------------------------------------------------------------------------------------------------------------------------------------------------mkllrptislglfgiavqcavvtntksqegtldiirglkqdpegftdigadgiarsldgqgnvidfrrltndqliklaqttsvdadeledniaawqdadgwkvpltqalnppskaediknhesmaksidtrpaamaa--MQLRAEIWCYAI--TCTTNI--ECVRIQ-----CTGCSTRRYq----rrYCY-p-----------------------------------------------------------------------------------------------------------------------------------------------------------------------
>HCAG_08191
------------------------------------------------------------------------------------------------------------------------------------------------------------------------------------------------------------------------------------------------------------------------------mkllrptislglfgvavqcaavtntksqedtlaiirelkqdpegftdigadgiarsldgqgnvidfrrltnaqllklaqttsvdadelehnmaawqdadgwevpltqalgppskaedianhesmaksidtrpaaiaa--MHLRADIWCYAI--TCTTNI--ECRRIH-----CTGCSTRPYq----rrYCY-p-----------------------------------------------------------------------------------------------------------------------------------------------------------------------
>HCDG_05748
------------------------------------------------------------------------------------------------------------------------------------------------------------------------------------------------------------------------------------------------------------------------------mkllrptislglfgiavqcaavtntksqestldiirrlkqdpegftdigadgiarsldrqgnvidfrrltnaqllklaqttsvdaeelehniaawqdadgwkvpltqalnppnkaedinnhesmaksidtrpaamaa--MQLRADIWCYAI--TCTTNI--ECRRIH-----CTGCSTRPYq----rrYCY-p-----------------------------------------------------------------------------------------------------------------------------------------------------------------------
>ucsf_hc.01_1.H88.09993
------------------------------------------------------------------------------------------------------------------------------------------------------------------------------------------------------------------------------------------------------------------------------mkllrptislglfgiavqcaavtntksqestldiirglkqdpegftdigadgiarsldgqgnvidfrrltnaqllklaqttsvdaeelehniaawqdadgwkvpltqalnppnkaedinnhesmaksidtrpaamaa--MQLRADIWCYAI--TCTTNI--ECRRIH-----CTGCSTRPYq----rrYCY-p-----------------------------------------------------------------------------------------------------------------------------------------------------------------------
>HCBG_08723
------------------------------------------------------------------------------------------------------------------------------------------------------------------------------------------------------------------------------------------------------------------------------mkllcptislglfgiavqcaavtntksqegtldiirglkqdpegftdigadgiarsldgqgnvidfrrltnaqllklaqttsvdaeelehniaawqdadgwkvpltqalnppnkaedinnhgsmaksidtrpaamaa--MQLRADIWCYAI--TCTTNI--ECRRIH-----CTGCSTRPYq----rrYCY-p-----------------------------------------------------------------------------------------------------------------------------------------------------------------------
>F4RLW1_9BASI
--------------------------------------------------------------------------------------------------------------------------------------------------------------------------------------------------------------------------------------------------------------------------------------------------------------------------------------------------------------migvqlrkmvlislissisiipmmceivedsediagfsrfskprtsledddqmqrse------PSTSCYN--FFCTWTS--TCIDIG-----CSGCAPTG--------RCY-------------------------------------------------------------------------------------------------------------------------------------------------------------------------
>ucsf_hc.01_1.G217B.08018
---------------------------------------------------------------------------------------------------------------------------------------------------------------------------------------------------------------------------------------------------------------------------------------------------------------------------------------------------------mklmyiyfsllfqiticvycatipnkdlskygvnsasytkfiinnneqikdnttikfnplks-------RQECRRI--LCRTDY--ECSHQG-----CAGCNR--------------ltvsrrqrfcyy------------------------------------------------------------------------------------------------------------------------------------------------------------
>BDBG_05902
----------------------------------------------------------------------------------------------------------------------------------------------------------------------------------------------------------------------------------------------------------------------------------------------------------------------------------mrivyflfnlmlsfhlaavasgaavmmnrsvkskkasndtdpesqppglsdpagkpsnpnnpdhdelhnpgqkrwdplgksfirr-GPLKLPPSECKK--HTCYKDS--ECKFLG-----CTFCHFTSNpg--glgHCI-------------------------------------------------------------------------------------------------------------------------------------------------------------------------
>BDCG_05560
----------------------------------------------------------------------------------------------------------------------------------------------------------------------------------------------------------------------------------------------------------------------------------------------------------------------------------mrivfflfnlmlsfhlaavasgaavmmnrsvkskkasndtdsesqppglsdpagkpsnpnnpdhdelhnpgqkrwdplgksfirr-GPLKLPPSECKK--HSCKKDD--ECKFLG-----CTFCHFTSNsg---lgYCI-------------------------------------------------------------------------------------------------------------------------------------------------------------------------
>ucsf_hc.01_1.H88.02357
-------------------------------------------------------------------------------------------------------------------------------------------------------------------------------------------------------------------------------------------------------------------------------mkiitlyiifwlsnlnisvfatlytlinfqydkdihdmiyniqkdtngflhlgddgilrsydehnnvldyrkfnkthlttvtnwysnegqihlstiwkdtdeieiqkdqiwfpskklqpfsfsqqsvfssqphlal--KARDTNIVCSLI--TCRTTS--LCQGFG-----CSDCFVVDHhe---tgICL-p-----------------------------------------------------------------------------------------------------------------------------------------------------------------------
>ucsf_hc.01_1.H143.07646
-------------------------------------------------------------------------------------------------------------------------------------------------------------------------------------------------------------------------------------------------------------------------------mkiitlyiifwlsnlnisvfatlytlinfqydkdihdmiyniqkdtngflhlgddgilrsydehnnvldyrkfnkthlttvtnwysnegqihlstiwkdtdeieiqkdqiwfpskklqpfsfsqqsvfssqphlal--KARDTNIVCSLI--TCRTTS--LCQGFG-----CSDCFVVDHhe---tgICL-p-----------------------------------------------------------------------------------------------------------------------------------------------------------------------
>ucsf_hc.01_1.G217B.00356
-------------------------------------------------------------------------------------------------------------------------------------------------------------------------------------------------------------------------------------------------------------------------------mkiitlyiifwlsnlnisvfatsytlinfqydkdihdmiyniqkdtngflhlgddgilrsydehnnvldyrrfnkthlttvinwysneeqihlstiwkdtdkieiqndqiwypsknlqsfsflqqsdfssqphlal--KARDTNIVCSLI--TCRTTS--LCQGFG-----CSDCFVVDHhe---tgICL-p-----------------------------------------------------------------------------------------------------------------------------------------------------------------------
>ucsf_hc.01_1.G186AR.06428
---------------------------------------------------------------------------------------------------------------------------------------------------------------------------------------------------------------------------------------------------------------------------------mkififwlsnlnisvfaashtlinfqydkdihdmvyniqkdtngflhlgddgilrsydehnnvldyrrfnkthlttvtnwyskegqihlstiwkdtdeieiqkdqiwfpskelqpfsfsqqsvfssqphlalka----RDTNVVCSMI--DCRTTS--LCRGFG-----CSECFVVDHhk---tgICL-p-----------------------------------------------------------------------------------------------------------------------------------------------------------------------
>PAAG_07081
----------------------------------------------------------------------------------------------------------------------------------------------------------------------------------------------------------------------------------------------------------------------mklllcihlallgvvavqgtplngrkpdamtlirelqtdphgfkhvgddgigrsydrngnvidvlrltndelmqvaftqtdpeakkhleevwagvnghetpekdlfsppynilptrltnpefqdslqmveeenlallqkknakgg----LTPNINCRAF--TCRNSA--FCLSQG-----CTSCVQYDKfm---gmNCI-------------------------------------------------------------------------------------------------------------------------------------------------------------------------
>PADG_01606
------------------------------------------------------------------------------------------------------------------------------------------------------------------------------------------------------------------------------------------------------------------mkllssvllallgvvavqgsplngvgvdaapngsqkphamelirelqtdphgfthvaddgivrsfdskgnviaavrmtnhelmqvassqtdpeakkhleevwaevnghevpekdlfsppnnilptrltnpevqdhlqmvdfqkrnengg----LTPNVNCRAF--TCRESA--FCLSQG-----CTSCVQYD------------kfmahsrlklkinqraelwlkqliavrelffdfsifreneddkdlnvslmeaqsaletfhqgafwrdkkcnlsvtatrvrrhalcgcewpatgsrwvtnpanfaptnvitplalksa---------------------------------------------------
>BDDG_02398
------------------------------------------------------------------------------------------------------------------------------------------------------------------------------------------------------------------------------------------------------------------------mklqallslcflgavtavqsakvdvndvlrnltsdplgfkhlgddgvarsfspngtvidavgldpellmnaaqgykdpsrrqhlidlwtgvdgtnvshldrysppkdllptlftdsrlgkelkekneeqrakygqslnkrgsv----LDPNVNCFDI-V-CYNQL--TCVWLQ-----CSDCVVYDRfr---gtNCI-------------------------------------------------------------------------------------------------------------------------------------------------------------------------
>BDBG_02297
------------------------------------------------------------------------------------------------------------------------------------------------------------------------------------------------------------------------------------------------------------------------mklqallslcflgavtavqsakvdvydvlrnltsdplgfihlgddgvarsfspngtvidavgldtellmkaaqdykdpskrkhltdlwtgvdgtnvthrdrysprkdllptlltdsrlgkelrekdeeqrakygqspnkrggv----LDPNVNCFDI-V-CYTQL--TCVWLQ-----CRDCVVYDQfr---gtNCI-------------------------------------------------------------------------------------------------------------------------------------------------------------------------
>PAAG_06531
------------------------------------------------------------------------------------------------------------------------------------------------------------------------------------------------------------------------------------------------------------------------------------------mwtneltirkslrddrpgftndelrdpngfshigddgvlrsfngdgevisyerldkeqlsnlaswypepehrdhlhdvwkdansstvsmeqiwnppkellpvvlkqpqlrrragvtkkreapngl-NHSDGENINCLI--LSCYSDG--ECIVWG-----CRNCRHYDEff---sgYCL-p-----------------------------------------------------------------------------------------------------------------------------------------------------------------------
>PAAG_09102
----------------------------------------------------------------------------------------------------------------------------------------------------------------------------------------------------------------------------------------------------------------myvhgrtrawskggirpwrsagiracgpneltirkssrddrpgftnnglrdpdgfshigddgvlrsfngdgevisyerldkeqltnlaswypepehrdhlhdvwkdansstvsmeqiwnppkellpvvlkqpqlhrragvtnkreapnvlk--RSDGENINCLI--LSCYSDG--ECIVWG-----CRNCRHYDEff---sgYCL-p-----------------------------------------------------------------------------------------------------------------------------------------------------------------------
>ucsf_hc.01_1.G217B.02027
-----------------------------------------------------------------------------------------------------------------------------------------------------------------------------------------------------------------------------------------------------------------------------------------------------------------------------------------------------------------------------mkltllfsqliftiiiqyvsakvsllslsdnipqdistpnsi---LDSRFIRCQD--LPCTSSE--YCFGVH-----CGPCVHWPDen---ipFCT-pdi---------------------------------------------------------------------------------------------------------------------------------------------------------------------
>ucsf_hc.01_1.G186AR.12171
-----------------------------------------------------------------------------------------------------------------------------------------------------------------------------------------------------------------------------------------------------------------------------------------------------------------------------------------------------------------------------mkltllfpqlifatiiqyvsakvsllnlndnipqdistpnsi---LDSRFIRCQD--LPCTSSG--YCFNSH-----CGPCVHWPDen---ipFCT-pdh---------------------------------------------------------------------------------------------------------------------------------------------------------------------
>ucsf_hc.01_1.G217B.08494
-----------------------------------------------------------------------------------------------------------------------------------------------------------------------------------------------------------------------------------------------------------------------------------------------------------------------------------------------------------------------mrtiflfqlifiimmqqisaklssnhlqsnivslsnlndkiqqsptps-NLLDSRFLHCHRV--KCQNHQ--QCYLLF-----CGDCVYLPElh---maVC--ndrimds-----------------------------------------------------------------------------------------------------------------------------------------------------------------
>ucsf_hc.01_1.G186AR.11397
-------------------------------------------------------------------------------------------------------------------------------------------------------------------------------------------------------------------------------------------------------------------------------------------------------------------------------------------------------------------------------------mqlssnhlqsnivslpnlndkiqqsptpsnlles------RLLRCHRI--SCQNHQ--QCYLLY-----CGDCVFLPSln---faVC--ndrivhr-----------------------------------------------------------------------------------------------------------------------------------------------------------------
>ucsf_hc.01_1.G217B.05476
------------------------------------------------------------------------------------------------------------------------------------------------------------------------------------------------------------------------------------------------------------------------------------------------------------------------------------------------------mkliilyieiiflmqqvlainedefihtsnnevvnkhlasypqnindvevsmseldekpqqsapaPNLLDIRFIHCHDV--QCANSY--QCLVET-----CGPCVGMDPtq---ngYCTDli----------------------------------------------------------------------------------------------------------------------------------------------------------------------
>ucsf_hc.01_1.H143.05145
------------------------------------------------------------------------------------------------------------------------------------------------------------------------------------------------------------------------------------------------------------------------------------------------------------------------------------------------------mkliilyieiifliqqvlainegefihtsnnevvnkhlasypqnindvkvsmseldekpqqsapaPNLLDIRFIHCHDV--QCANSY--QCLMQL-----CGPCVSMDPtq---ngVCTDl-----------------------------------------------------------------------------------------------------------------------------------------------------------------------
>ucsf_hc.01_1.H88.10572
------------------------------------------------------------------------------------------------------------------------------------------------------------------------------------------------------------------------------------------------------------------------------------------------------------------------------------------------------mkliilyieiifliqqvlainegefihtsnnevvnkhlasypqnindvkvsmseldekpqqsapaPNLLDIRFIHCHDV--QCANSY--QCLMQL-----CGPCVSMDPtq---ngVCTDl-----------------------------------------------------------------------------------------------------------------------------------------------------------------------
>ucsf_hc.01_1.G186AR.10980
------------------------------------------------------------------------------------------------------------------------------------------------------------------------------------------------------------------------------------------------------------------------------------------------------------------------------------------------------mklivlyieiifliqqvlainegefihtsnnevvnkhlasypqnindgkvsmseldekpqqsapaPNLLDIRFIHCHDV-E-CANSY--QCLIQA-----CGPCVGMDPtq---ngVCTDll----------------------------------------------------------------------------------------------------------------------------------------------------------------------
>ucsf_hc.01_1.G186AR.06633
-----------------------------------------------------------------------------------------------------------------------------------------------------------------------------------------------------------------------------------------------------------------------------------------------------------------------------------------------mkyifsfwqfivamivelalakentgentlkllnnqninsnelidnknieventpllsskrtptmsnlllns------RFLRCHD--LPCDVNL--ECLVHS-----CGPCFFPEDsp--gkgYCL-dkvdss------------------------------------------------------------------------------------------------------------------------------------------------------------------
>ucsf_hc.01_1.H143.06496
-----------------------------------------------------------------------------------------------------------------------------------------------------------------------------------------------------------------------------------------------------------------------------------------------------------------------------------------------mkyifsfwqfvvaiivelalakenigentlkllnnqninsnklldnknikventpllsskrtptmsnlllns------RFLHCHDI--PCDANI--ECMVHS-----CGPCYFPEDsp--gkgYCL-dkvgss------------------------------------------------------------------------------------------------------------------------------------------------------------------
>ucsf_hc.01_1.H88.01826
-----------------------------------------------------------------------------------------------------------------------------------------------------------------------------------------------------------------------------------------------------------------------------------------------------------------------------------------------mkyifsfwqfvvaiivelalakenigentlkllnnqninsnklldnknikventpllsskrtptmsnlllns------RFLHCHDI--PCDANI--ECMVHS-----CGPCYFPEDsp--gkgYCL-dkvgss------------------------------------------------------------------------------------------------------------------------------------------------------------------
>ucsf_hc.01_1.G217B.05219
----------------------------------------------------------------------------------------------------------------------------------------------------------------------------------------------------------------------------------------------------------------------------------------------------------------------------------------------------------------------------------------------mnfdkfvhsntlndynniqpssfel-NLLKNRFIHCHEI--TCQWNH--ECYLKN-----CGNCVYSDLnd---vaHC--edkf--------------------------------------------------------------------------------------------------------------------------------------------------------------------
>ucsf_hc.01_1.G186AR.04499
-------------------------------------------------------------------------------------------------------------------------------------------------------------------------------------------------------------------------------------------------------------------------------------------------------------------------------------------------------------------------mipqtlateinnlskiiykqnmnvhkfvhsntlndynniqqssfil-NLLKNRFIHCHEV--TCKWHH--ECYLRK-----CGNCVYSDLnd---vaHC--edkf--------------------------------------------------------------------------------------------------------------------------------------------------------------------
>ucsf_hc.01_1.H143.12023
---------------------------------------------------------------------------------------------------------------------------------------------------------------------------------------------------------------------------------------------------------------------------------------------------------------------------------------------------------mnlilllfyfifnftliipqilaieinnlskiiykqnmnfdkfvhsntlndynnirqssvil-NLLKNRFIHCHEV--TCKWHH--ECYLQK-----CGNCVYSDLnd---vaHC--edki--------------------------------------------------------------------------------------------------------------------------------------------------------------------
>ucsf_hc.01_1.H88.09637
----------------------------------------------------------------------------------------------------------------------------------------------------------------------------------------------------------------------------------------------------------------------------------------------------------------------------------------------------------------------------------------------mnfdkfvhsntlndynnirqssvil-NLLKNRFIHCHEV--TCKWHH--ECYLQK-----CGNCVYSDLnd---vaHC--edki--------------------------------------------------------------------------------------------------------------------------------------------------------------------
>ucsf_hc.01_1.H88.07185
-------------------------------------------------------------------------------------------------------------------------------------------------------------------------------------------------------------------------------------------------------------------------------------------------------------------------------------------------------------mklvffmieiftvmmqqiiaeninsdksihtssdhtskvdnlplldindniqqhtpvl-NLLNSRFRHCREV-V-CTYAY--ECLTLH-----CSDCIFLSTss---kgHC--ipia--------------------------------------------------------------------------------------------------------------------------------------------------------------------
>ucsf_hc.01_1.H143.09175
-------------------------------------------------------------------------------------------------------------------------------------------------------------------------------------------------------------------------------------------------------------------------------------------------------------------------------------------------------------mklvffmieiftvmmqqiiaeninsdksihtssdhtskvdnlplldindniqqrtpvl-NLLNSRFRHCREV-V-CTYAY--ECLTLH-----CSDCIFLSTss---kgHC--ipia--------------------------------------------------------------------------------------------------------------------------------------------------------------------
>ucsf_hc.01_1.H143.00727
----------------------------------------------------------------------------------------------------------------------------------------------------------------------------------------------------------------------------------------------------------------------------------------------------------------------------------mislfyciaiifsftslnviaqstlnnqkttlqvfevsnqlqslhtsdkaalksfdnkihktstllnskqksfkefshhdlkmls------RAVQCER--QSCTFNY--ECLKYGa---dCRNCLLNQ---------CY-rll---------------------------------------------------------------------------------------------------------------------------------------------------------------------
>ucsf_hc.01_1.H88.06080
----------------------------------------------------------------------------------------------------------------------------------------------------------------------------------------------------------------------------------------------------------------------------------------------------------------------------------mislfyciaiifsftslnviaqstlnnqkttlqvfevsnqlqslhtsdkaalksfdnkihktstplnskqksfkefshhdlkmls------RAVQCER--QSCTFNY--ECLKYGp---dCRNCLLNQ---------CY-rll---------------------------------------------------------------------------------------------------------------------------------------------------------------------
>ucsf_hc.01_1.H88.00516
--------------------------------------------------------------------------------------------------------------------------------------------------------------------------------------------------------------------------myiffihhefssfnhfqsaynyhildssnqqyyliskyehffffpfffhsfsfflssefsifvsntlviyiltivteliskrevydmlysvetdtngilhladdgilrsfdetgnvidyrrlnnshlravaslyskdindyllniwnnidgfaveekaiwhpptdlyplpllqksqsisssithhsllh------RIVYCADV--HCTGHS--TCRNVD-----CELC----------------iivdqw------------------------------------------------------------------------------------------------------------------------------------------------------------------
>ucsf_hc.01_1.H143.00920
--------------------------------------------------------------------------------------------------------------------------------------------------------------------------------------------------------------------------myiffihhefssfnhfqsaynyhildssnqqyyliskyehffffpfffhsfsfflssefsifvsntlviyiltivteliskrevydmlysvetdtngilhladdgilrsfdetgnvidyrrlnnshlravaslyskdindyllniwnnidgfaveekaiwhpptdlyplpllqksqsisssithhsllh------RIVYCADV--HCTGHS--TCRNVD-----CELC----------------iivdqw------------------------------------------------------------------------------------------------------------------------------------------------------------------
>ucsf_hc.01_1.H88.04339
------------------------------------------------------------------------------------------------------------------------------------------------------------------------------------------------------------------------------------------------------mhsivktdkctyfsfimrlvlstifnlliiaiclvpatsnttlsselnriikrdvydmlssvetdtngilhladdgilrsfddtgnvldyrrlnnshlraiaslyskdinnhllniwnnidgfevkekviwhpstdlyplpllqksqsifspirhhlllqr-------IIPCADI--RCTGHA--TCRDMG-----CERC----------------ivadkiasgrcsfy----------------------------------------------------------------------------------------------------------------------------------------------------------
>ucsf_hc.01_1.G186AR.02996
--------------------------------------------------------------------------------------------------------------------------------------------------------------------------------------------------------------------------------------------------------------------mssvlstifnlliiavcsvpatgnttlsselnriikrdvydmlssvetdtngilhladdgilrsfdetgnvldyrrlnnshlraiaslyskdinnhllniwnnidgfeveekviwhpstdlyplpllqksqsifspirhhsllhrii---------PCADV--HCTGHT--TCRDMG-----CERC----------------ilpdkiasgrcsfy----------------------------------------------------------------------------------------------------------------------------------------------------------
>Contig4.6.eannot.1178.final
---------------------------------------------------------------------------------------------------------------------------------------------------------------------------------------------------------------------------------------------------------------------------------mqlitlavigflinvkveatakndifsssafenevsdmirsiqidstgvlhldddgvlrsydgagnildyrrfnsshlmtvanqysgdlqshlfevwdgvdsfaveehqiwnpvnnpyqslfpkqgtsdrraps--PLTPHVNRCEKI--RCNTHE--TCHANS-----CFYCFLLDHva---ngHC--rgg---------------------------------------------------------------------------------------------------------------------------------------------------------------------
>ucsf_hc.01_1.H88.11242
-------------------------------------------------------------------------------------------------------------------------------------------------------------------------------------------------------------------------------------------------------------------------------mqlitlavigflinvkveatakndilsssafenevsdmirsvqidstgvlhldddgvlrsydgagnvldyrrfnsshlmtvanqysgdlqshlfevwnsvdsfaveeqqiwnpvnnpyqslfpkqgtsdrrayspl-----TPRVECESV--RCENHE--TCHRSH-----CFYCFFIDRva---dgHC--rgyggrgdgg--------------------------------------------------------------------------------------------------------------------------------------------------------------
>ucsf_hc.01_1.H143.10466
-------------------------------------------------------------------------------------------------------------------------------------------------------------------------------------------------------------------------------------------------------------------------------mqlitlavigflinvkveatakndilsssafenevsdmirsvqidstgvlhldddgvlrsydgagnvldyrrfnsshlmtvanqysgdlqshlfevwnsvdsfaveeqqiwnpvnnpyqslfpkqgtsdrrayspl-----TPRVECESV--RCENHE--TCHRSH-----CFYCFFIDRva---dgHC--rgyggrgdgg--------------------------------------------------------------------------------------------------------------------------------------------------------------
>ucsf_hc.01_1.G186AR.04542
---------------------------------------------------------------------------------------------------------------------------------------------------------------------------------------------------------------------------------------------------------------------------------------------------------------------------------------mlmediplpmdprefshvggesvlrslksefevmdqdpyssdllaaaveasslspdaekgelrhvdlvqsqhlprvaspk---PPPGWLDCKMY-S-CRTHA--NCKFIG-----CFHCMFEGHhp---ygTC--r-----------------------------------------------------------------------------------------------------------------------------------------------------------------------
>ucsf_hc.01_1.G217B.05263
------------------------------------------------------------------------------------------------------------------------------------------------------------------------------------------------------------------------------------------------------------------------------------------------------------------------------------------mpmediplpidprefshvggesvlrslksefedqdpyssdllaaaveasslspdaeegelrhvdlvqsqhlprvass--KPPPGWLDCKLY--TCRRHE--SCKFLG-----CFHCVFMGAhp---vgTC--r-----------------------------------------------------------------------------------------------------------------------------------------------------------------------
>HCAG_01104
---------------------------------------------------------------------------------------------------------------------------------------------------------------------------------------------------------------------------------------------------mhyfsftslgfaglalcvatndvldrengrphdfiywqdkqnnnvdyhglpenmrtksagfhhigndgilrvfneagevidyaqpsidelktmieisplspeerqsmlnvwsgmdnvqismeqiwqpptdllplkladpeafarevknrkqqqaryqsskpnpl--LRRDSPSHCLHV-E-CHKSE--ICWYSH-----CSWCFFVGAsp---igTC--rger--------------------------------------------------------------------------------------------------------------------------------------------------------------------
>ucsf_hc.01_1.G217B.01232
--------------------------------------------------------------------------------------------------------------------------------------------------------------------------------------------------------------------------------------------------mhyfsftslgfiaglalcvatndvldrehgrphdfiywkskqnnnvdyhglpenmrtksagfhhigndgilrvfneagkvidyahlsidelktmieisplspeerhnmlnlwsgmdnvqismeqiwqpprdllplkfadpeafvrevknkkqqparyqssepnpl--LRRDSPSRCQLV-E-CHKSE--ICWYAR-----CSYCFFVGAap---igTC--rgei--------------------------------------------------------------------------------------------------------------------------------------------------------------------
>ucsf_hc.01_1.G186AR.06375
-----------------------------------------------------------------------------------------------------------------------------------------------------------------------------------------------------------------------------------------------------------------------------------------------------------------------------------------------------------------------------------------------mhlqqseeeqltlfgrimdglrnr-RHDPPSSDECCSY-ILCRDDL--FCWRWN-----CRFCLFYDQfp---ngNC--q-----------------------------------------------------------------------------------------------------------------------------------------------------------------------
>ucsf_hc.01_1.H88.09834
-------------------------------------------------------------------------------------------------------------------------------------------------------------------------------------------------------------------------------------------------------------------------------------------------------------------------------------------------------------------------------------------mhlrqseeeqlalfgrtmdglrnrrhdp----PSPDERCSYI--LCRDDL--FCWRWN-----CRFCLFYDQfp---ngNC--q-----------------------------------------------------------------------------------------------------------------------------------------------------------------------
>BDCG_06054
------------------------------------------------------------------------------------------------------------------------------------------------------------------------------------------------------------------------mksppyratlpcgnsistykgrkfsailfmhfsvpslglglalslamcvvadgvshkrdvdvsnkhkhdhghkprgkdgdvydllkilntdplgfghlgddgvyrmynrngtvidylllssdeieelieksplkeqdknhmrnllggvnstnvdlqqiwfpafnlrphklkypdslqrrgqrpptspvpgg-LKEPPPRLRCIDI-I-CFESG--PCWEAR-----CMLCSFWDDlp---mgNCV-------------------------------------------------------------------------------------------------------------------------------------------------------------------------
>BDDG_01660
------------------------------------------------------------------------------------------------------------------------------------------------------------------------------------------------------------------------------------------------------mhfsvpslglglalslamcvvadgvshkrdvdvsnkhkhdhghkprgkdgdvydllkilntdplgfghlgddgvyrmynrngtvidylllssdeieelieksplkeqdknhmrnllggvnstnvdlqqiwfpafnlrphklkypdslqrrgqrpptspvpg-GLKDPPRPRCIDI--TCFESG--PCWEAR-----CVICSFWDDlp---mgNCV-------------------------------------------------------------------------------------------------------------------------------------------------------------------------
>BDBG_06562
-----------------------------------------------------------------------------------------------------------------------------------------------------------------------------------------------------------------------------------------------------mhfsvpslglglalslamcvvadgvshkrdvdvsnkhkhdhghkprgkdgdvydllktlntdplgfghlgddgvyrmynrngtvidylllssdeieeliensplkeqdknhmrnllggvnstnvdlqqiwfpafnlrphklkypdslqrrgqrpptspvpgg-LKEPPPRSRCTDI--TCFDSD--PCWEVR-----CMLCSFWDDlp---mgNCV-------------------------------------------------------------------------------------------------------------------------------------------------------------------------
>PABG_01662
------------------------------------------------------------------------------------------------------------------------------------------------------------------------------------------------------mdsriykdppfgsslrfyflkstatetenktysskpfgsqaitmrnsillsilltlstflltatalpnhptpptgtgttrytpgslariietmklhsqgalsvgndgvlrsftpngtvldyyqldpdqlsrfaanqlaaweasgmnvpesvmtlaaakkgtvdgrlvtdvkmlfepeerpdiagakagdgdghlipdsaakeqremfeq-LKNHPAKRNCVGR--PCPNLS--ACL-PD-----CMACFFPG------------gppfgte-----------------------------------------------------------------------------------------------------------------------------------------------------------------
>PADG_03746
--------------------------------------------------------------------------------------------------------------------------------------------------------------------------------------------------------------------------------------------------------------------------------------------------mklhsqgalsvgndgvlrsftpngtvldyyqldpdqlsrfaanqlaaweasgmnvpesvmtlaaakkgtvdgrlvtdvkmlfepeerpdiagakagdgdghlipdsaakeqremfeq-LKNHPAKRNCVGR--PCPNLS--ACL-PD-----CMACFFPGGpp---fgVCF-lt----------------------------------------------------------------------------------------------------------------------------------------------------------------------
>PAAG_01079
--------------------------------------------------------------------------------------------------------------------------------------------------------------------------------------------------------------------------------------------------------------------------------------------------mnlhsqgalsvgndgvlrsftpngtvldyyqldpdqlsrfavnqlaaweasgmnvpesvvtlaaakkgtvdgrlvtdvkrlfeleerpdiasaiagdgdghlipdsaakerremfeq-LKNHPAKRNCVGR--PCPSLS--ACL-PD-----CMACFFPGGpp---fgVCF-lt----------------------------------------------------------------------------------------------------------------------------------------------------------------------
>ucsf_hc.01_1.H88.09541
------------------------------------------------------------------------------------------------------------------------------------------------------------------------------------------------------------------------------------------------------------------mnsvlstifnllkiviylisatssttisselnniikkevydmlysveidtngilhladdgilrsfdetgnvldyrrlnnthlravagsyskdinnyllniwnnidsfqveekaiwhpspdlyplpllqksqrpfspikkhhsllqrfpp----------CADI--PCTGHK--TCRDAD-----CYRCLISDRie---sgRCT-ly----------------------------------------------------------------------------------------------------------------------------------------------------------------------
>ucsf_hc.01_1.H143.05467
------------------------------------------------------------------------------------------------------------------------------------------------------------------------------------------------------------------------------------------------------------------mnsvlstifnllkiviylisatssttisselnniikkevydmlysveidtngilhladdgilrsfdetgnvldyrrlnnthlravagsypkdinnyllniwnnidsfqveekaiwhpspdlyplpllqksqrpfspikkhhsllqrfpp----------CADI--PCTGHK--TCRDAD-----CYRCLISDRie---sgRCT-ly----------------------------------------------------------------------------------------------------------------------------------------------------------------------
>ucsf_hc.01_1.G186AR.11103
-----------------------------------------------------------------------------------------------------------------------------------------------------------------------------------------------------------------------------------------------------------------------------------mvmkyfaakilslgslvllamaytiqmgsdvsetvkkvkydlngvlhvdaegvlrsydqegnvidyrrldsntlnniaqlyaeensnklidlwsnvdsslideeqvwappshlmppsvseadaaeqlqsanp-KVFPRWWNYCNQY--RCTENW--ECPRQDp---iCIRCVRSGNft---agMCFDv-----------------------------------------------------------------------------------------------------------------------------------------------------------------------
>ucsf_hc.01_1.G217B.05774
-------------------------------------------------------------------------------------------------------------------------------------------------------------------------------------------------------------------------------------------------------------------------------------mkyftakilslgslvllamahtiqmgsdvsetvrkvkydlhgvlhvdaegvlrsydqegnvidyrrldsntlnniaqlyaeensnklielwsnvdsfsvdeeqvwappshlmpptvseadaaeqfqsanp-KVFPRWWNYCNQY--RCTENW--ECPRQDp---iCIRCVRSGNft---agMCFDv-----------------------------------------------------------------------------------------------------------------------------------------------------------------------
>ucsf_hc.01_1.H143.08185
-------------------------------------------------------------------------------------------------------------------------------------------------------------------------------------------------------------------------------------------------------------------------------------------------------------mgsdisetvkkvkydlngvlhvdaegvlrsydqegnvidyrrldfntlnniaqlyaeensnklidlwsnvdsslvdeeqvwappshlmppsvseadaaeqlqsanp-KVFPRWWNYCNQY--RCTENW--ECLRQDp---iCIRCVRSGNft---agMCFDv-----------------------------------------------------------------------------------------------------------------------------------------------------------------------
>ucsf_hc.01_1.H88.10704
-------------------------------------------------------------------------------------------------------------------------------------------------------------------------------------------------------------------------------------------------------------------------------------mkyftarilglgslvlvamahtiqmgsdisetvkkvkydlngvlhvdaegilrsydqegnvidyrrldfntlnniaqlyaeensnklidlwsnvdsslvdeeqvwappshlmppsvseadaaeqlqsanp-KVFPRWWNYCNQY--RCTENW--ECLRQDp---iCIRCVRSGNft---agMCFDv-----------------------------------------------------------------------------------------------------------------------------------------------------------------------
>ucsf_hc.01_1.G217B.10526
--------------------------------------------------------------------------------------------------------------------------------------------------------------------------------------------------------------------------------------------------------------mfiinkifhflkfaffllsvsnvhvhvqahgilkshlaatslstiinhmkgnddgffhldntgilrsfnrdnkvidyqklskedfntlskvylnkkakdslkhwserssliddseiwnpfhdripsfqlpeleankesmglqsrklnilspyr--------DLCTP--LKCRWSS--DCRRQEp---kCRWCVEQDIgev-wlgHCI-e-----------------------------------------------------------------------------------------------------------------------------------------------------------------------
>BDBG_03926
-----------------------------------------------------------------------------------------------------------------------------------------------------------------------------------------------------------------------------------------------------------------------------------------------------------------------------------------------------------------mkllaltltlfgtsmlapvvmgaavdtgpglnagpnapssappnappnalpded-GPHPPRRDWCAPG-LVCYTDW--DCRRDQ----dCS------------------rrvsdfsqifcgtffyphscwyrkg-----------------------------------------------------------------------------------------------------------------------------------------------
>BDCG_01977
-----------------------------------------------------------------------------------------------------------------------------------------------------------------------------------------------------------------------------------------------------------------------------------------------------------------------------------------------------------------mkllaltltlfgtsmlapvvmgaavdtgpglnagpnapssappnappnalpded-GPHPPRRDWCAPG-LVCYTDW--DCRRDQ----dCS------------------rrvsdlsqifcgtffyprscwyrkg-----------------------------------------------------------------------------------------------------------------------------------------------
>U499_ASPTN
--------------------------------------------------------------------------------------------------------------------------------------------------------------------------------------------------------------------------------------------------------------------------------------------------------------------------------------------------------------------------------------------------mkltgllslallttlalaapdPKKNGPNRDWCGQV---CTGKN--DCS-GE-----CNKCVNFV---------CK-rtsvliykeylhknatdhaarlnatrhltimidettrvdhvtvkfnvetygmesitrrpea-----------------------------------------------------------------------------------------------------------
>AVR9_CLAFU
---------------------------------------------------------------------------------------------------------------------------------------------------------------------------------------------------------------------------------------------------------------------------------------------------------------------------------------------------------------------------------------mklsllsvelalliattlplcwaaalpvglgv------GLDYCNS--S-CTRAF--DCL-GQ-----CGRCDFHKL-------QCV-h-----------------------------------------------------------------------------------------------------------------------------------------------------------------------
>U499_ASPCL
-----------------------------------------------------------------------------------------------------------------------------------------------------------------------------------------------------------------------------------------------------------------------------------------------------------------------------------------------------------------------------------mkflniltlafitgmasaaavpggtttndaastldn---LNNKRSVCGQ--L-CFNNK--DCG-GP-----CPKCNTKEG-------VCV-kk----------------------------------------------------------------------------------------------------------------------------------------------------------------------
>U499_NEOFI
-----------------------------------------------------------------------------------------------------------------------------------------------------------------------------------------------------------------------------------------------------------------------------------------------------------------------------------------------------------------------------------mksfnllslslllaiasaaavpdvegtitndaatpv-NNLDDKRDHCGQV---CLNKT--GCG-GK-----CPKCDMRSL-------TCK-ka----------------------------------------------------------------------------------------------------------------------------------------------------------------------
>TESG_08381
----------------------------------------------------------------------------------------------------------------------------------------------------------------------------------------------------------------------------------------------------------------------------------------------------------------------------------------------------------------------------------------------mkaswiicatfaalamaspkttagp-ANLRRHGERCGR---FCFSEM--ECDPPKw---gCFRCEMRL------------imrhrgemic--------------------------------------------------------------------------------------------------------------------------------------------------------------
>TEQG_08788
----------------------------------------------------------------------------------------------------------------------------------------------------------------------------------------------------------------------------------------------------------------------------------------------------------------------------------------------------------------------------------------------mkaswiicatfaalamaspkttagp-ANLRRHGERCGR---FCFSEM--ECDPPKw---gCFRCEMRL------------imrhrgemic--------------------------------------------------------------------------------------------------------------------------------------------------------------
>C4QUZ2_PICPG
-----------------------------------------------------------------------------------------------------------------------------------------------------------------------------------------------------------------------------------------------------------------------------------------------------------------------------mslalndlvnsydaltfgmwiaeqpgatylswgqstmnpdshllikaldaeteelvssfelkidgspsewldgiykleeenqdeessmed-ENLETRASRCGQY---CSNTP--GCRDPV-----CPACSAVERgd--wrkRCT-ifwlnr------------------------------------------------------------------------------------------------------------------------------------------------------------------
>C8VNH2_EMENI
----------------------------------------------------------------------------------------------------------------------------------------------------------------------------------------------------------------------------------------------------------------------------------------------------------------------------------------------------------------------------------------mkqtlfslifipllapalalvapklptglgl----EKRQTQCSM--LPCDENTaiLCSLLN-----CGTCEGGV---------CTGtatggseadsgsaisdltaslgstsslgltssgavpstlpinlsaltgssvsaggasinsinstsltsstssmpidltgfagsagstastgstdstvvngaagavdst------------------------------------------------------------
