# Supplementary material for: Genome-Wide Reprogramming of Transcript Architecture by Temperature Specifies the Developmental States of the Human Pathogen Histoplasma
Source: PLoS Genet. 2015 Jul 15;11(7):e1005395. doi: 10.1371/journal.pgen.1005395 (PMC4503680; doi:10.1371/journal.pgen.1005395)
Supplement: S18 Data — This is a tab-delimited text file with the following columns: genus, species, strain, downloaded (date downloaded), source (web address of the source of genome used). (TDT) [file pgen.1005395.s039.tdt]

genus	species	strain	downloaded	source
Arthorderma	benhamiae	CBS 112371	2012-06-22	http://www.broadinstitute.org/annotation/genome/dermatophyte_comparative/MultiDownloads.html
Aspergillus	fumigatus	Af293	2011-06-21	http://www.aspgd.org/download/gff/A_fumigatus_Af293/
Aspergillus	nidulans	FGSC	2011-06-21	http://www.aspgd.org/download/gff/A_nidulans_FGSC_A4/
Aspergillus	niger	CBS_513_88	2012-01-25	http://www.aspgd.org/download/gff/A_niger_CBS_513_88/
Aspergillus	oryzae	RIB40	2012-01-25	http://www.aspgd.org/download/gff/A_oryzae_RIB40/
Blastomyces	dermatitidis	er-3	2011-06-15	http://www.broadinstitute.org/annotation/genome/dimorph_collab/MultiDownloads.html
Blastomyces	dermatitidis	slh14081	2011-06-15	http://www.broadinstitute.org/annotation/genome/dimorph_collab/MultiDownloads.html
Botrytis	cinerea	B05.10	2011-06-09	http://www.broadinstitute.org/annotation/genome/botrytis_cinerea.2/MultiDownloads.html
Candida	albicans	SC5314	2011-06-22	http://www.candidagenome.org/download/gff/C_albicans_SC5314/
Candida	glabrata	CBS138	2011-06-22	http://www.candidagenome.org/download/gff/C_glabrata_CBS138/
Coccidioides	immitis	H538.4	2011-06-15	http://www.broadinstitute.org/annotation/genome/dimorph_collab/MultiDownloads.html
Coccidioides	immitis	RMSCC 2394	2011-06-15	http://www.broadinstitute.org/annotation/genome/dimorph_collab/MultiDownloads.html
Coccidioides	immitis	RMSCC 3703	2011-06-15	http://www.broadinstitute.org/annotation/genome/dimorph_collab/MultiDownloads.html
Coccidioides	immitis	RS	2011-06-15	http://www.broadinstitute.org/annotation/genome/dimorph_collab/MultiDownloads.html
Coccidioides	posadasii	RMSCC 3488	2011-06-15	http://www.broadinstitute.org/annotation/genome/dimorph_collab/MultiDownloads.html
Coccidioides	posadasii	silveira	2011-06-15	http://www.broadinstitute.org/annotation/genome/dimorph_collab/MultiDownloads.html
Cryptococcus	neoformans	var. grubii H99	2012-07-20	http://www.broadinstitute.org/annotation/genome/cryptococcus_neoformans/MultiDownloads.html
Dictyostelium	discoideum	AX4	2012-09-20	http://dictybase.org/Downloads/
Fusarium	graminearum	ph-1	2012-03-14	http://www.broadinstitute.org/annotation/genome/fusarium_group/MultiDownloads.html
Fusarium	oxysporum	lycopersici 4287	2012-03-14	http://www.broadinstitute.org/annotation/genome/fusarium_group/MultiDownloads.html
Fusarium	verticillioides	7600	2012-03-14	http://www.broadinstitute.org/annotation/genome/fusarium_group/MultiDownloads.html
Histoplasma	capsulatum	G186AR	2011-06-15	http://www.broadinstitute.org/annotation/genome/dimorph_collab/MultiDownloads.html
Histoplasma	capsulatum	G186AR	2005-01-19	http://genome.wustl.edu/genomes/view/histoplasma_capsulatum/
Histoplasma	capsulatum	G217B	2004-11-30	http://genome.wustl.edu/genomes/view/histoplasma_capsulatum/
Histoplasma	capsulatum	H143	2011-06-15	http://www.broadinstitute.org/annotation/genome/dimorph_collab/MultiDownloads.html
Histoplasma	capsulatum	H88	2011-06-15	http://www.broadinstitute.org/annotation/genome/dimorph_collab/MultiDownloads.html
Histoplasma	capsulatum	NAm1	2011-06-15	http://www.broadinstitute.org/annotation/genome/dimorph_collab/MultiDownloads.html
Magnaporthe	oryzae	70-15	2012-07-20	http://www.broadinstitute.org/annotation/genome/magnaporthe_grisea/MultiDownloads.html
Microsporum	canis	CBS 113480	2012-06-22	http://www.broadinstitute.org/annotation/genome/dermatophyte_comparative/MultiDownloads.html
Microsporum	gyseum	CBS 118893	2012-06-22	http://www.broadinstitute.org/annotation/genome/dermatophyte_comparative/MultiDownloads.html
Neurospora	crassa	OR74A	2012-07-20	http://www.broadinstitute.org/annotation/genome/neurospora/MultiDownloads.html
Paracoccidioides	brasiliensis	Pb01	2011-06-15	http://www.broadinstitute.org/annotation/genome/dimorph_collab/MultiDownloads.html
Paracoccidioides	brasiliensis	Pb03	2011-06-15	http://www.broadinstitute.org/annotation/genome/dimorph_collab/MultiDownloads.html
Paracoccidioides	brasiliensis	Pb18	2011-06-15	http://www.broadinstitute.org/annotation/genome/dimorph_collab/MultiDownloads.html
Saccharomyces	cerevisiae	S288C	2011-06-21	http://downloads.yeastgenome.org/chromosomal_feature/
Sphaeroforma	arctica	jp610	2012-10-02	http://www.broadinstitute.org/annotation/genome/multicellularity_project/MultiDownloads.html
Stagnospora	nodorum	SN15	2012-07-20	http://www.broadinstitute.org/annotation/genome/stagonospora_nodorum/MultiDownloads.html
Trichophyton	equinum	CBS 127.97	2012-06-22	http://www.broadinstitute.org/annotation/genome/dermatophyte_comparative/MultiDownloads.html
Trichophyton	rubrum	CBS 118892	2012-06-22	http://www.broadinstitute.org/annotation/genome/dermatophyte_comparative/MultiDownloads.html
Trichophyton	tonsurans	CBS 112818	2012-06-22	http://www.broadinstitute.org/annotation/genome/dermatophyte_comparative/MultiDownloads.html
Trichophyton	verrucosum	HKI 0517	2012-06-22	http://www.broadinstitute.org/annotation/genome/dermatophyte_comparative/MultiDownloads.html
