# Supplementary material for: Genome-Wide Reprogramming of Transcript Architecture by Temperature Specifies the Developmental States of the Human Pathogen Histoplasma
Source: PLoS Genet. 2015 Jul 15;11(7):e1005395. doi: 10.1371/journal.pgen.1005395 (PMC4503680; doi:10.1371/journal.pgen.1005395)
Supplement: S19 Data — From the transcript assembly of G217B yeast (Y) paired-end sequencing data. (GFF3) [file pgen.1005395.s040.gff3]

HISTO_AAC.Contig51	GeneSet	gene	123	686	.	-	.	ID=ucsf_hc.01_1.G217BY.00001;Name=ucsf_hc.01_1.G217BY.00001
HISTO_AAC.Contig51	GeneSet	exon	123	686	.	-	.	Parent=ucsf_hc.01_1.G217BY.00001
HISTO_AAC.Contig51	GeneSet	gene	3601	4027	.	+	.	ID=ucsf_hc.01_1.G217BY.00002;Name=ucsf_hc.01_1.G217BY.00002
HISTO_AAC.Contig51	GeneSet	exon	3601	4027	.	+	.	Parent=ucsf_hc.01_1.G217BY.00002
HISTO_AAD.Contig1	GeneSet	gene	2947	3414	.	-	.	ID=ucsf_hc.01_1.G217BY.00003;Name=ucsf_hc.01_1.G217BY.00003
HISTO_AAD.Contig1	GeneSet	exon	2947	3414	.	-	.	Parent=ucsf_hc.01_1.G217BY.00003
HISTO_AAD.Contig1	GeneSet	gene	3904	7232	.	+	.	ID=ucsf_hc.01_1.G217BY.00004;Name=ucsf_hc.01_1.G217BY.00004
HISTO_AAD.Contig1	GeneSet	exon	3904	5572	.	+	.	Parent=ucsf_hc.01_1.G217BY.00004
HISTO_AAD.Contig1	GeneSet	exon	5630	5863	.	+	.	Parent=ucsf_hc.01_1.G217BY.00004
HISTO_AAD.Contig1	GeneSet	exon	5936	6240	.	+	.	Parent=ucsf_hc.01_1.G217BY.00004
HISTO_AAD.Contig1	GeneSet	exon	6312	7003	.	+	.	Parent=ucsf_hc.01_1.G217BY.00004
HISTO_AAD.Contig1	GeneSet	exon	7070	7232	.	+	.	Parent=ucsf_hc.01_1.G217BY.00004
HISTO_AAD.Contig1	GeneSet	cds	4525	5572	.	+	0	ID=cds0000004;Parent=ucsf_hc.01_1.G217BY.00004
HISTO_AAD.Contig1	GeneSet	cds	5630	5863	.	+	0	ID=cds0000004;Parent=ucsf_hc.01_1.G217BY.00004
HISTO_AAD.Contig1	GeneSet	cds	5936	6240	.	+	0	ID=cds0000004;Parent=ucsf_hc.01_1.G217BY.00004
HISTO_AAD.Contig1	GeneSet	cds	6312	6869	.	+	0	ID=cds0000004;Parent=ucsf_hc.01_1.G217BY.00004
HISTO_AAD.Contig1	GeneSet	gene	7233	8020	.	+	.	ID=ucsf_hc.01_1.G217BY.00005;Name=ucsf_hc.01_1.G217BY.00005
HISTO_AAD.Contig1	GeneSet	exon	7233	8020	.	+	.	Parent=ucsf_hc.01_1.G217BY.00005
HISTO_AAD.Contig1	GeneSet	cds	7525	7629	.	+	0	ID=cds0000005;Parent=ucsf_hc.01_1.G217BY.00005
HISTO_AAD.Contig1	GeneSet	gene	8389	8921	.	-	.	ID=ucsf_hc.01_1.G217BY.00006;Name=ucsf_hc.01_1.G217BY.00006
HISTO_AAD.Contig1	GeneSet	exon	8389	8921	.	-	.	Parent=ucsf_hc.01_1.G217BY.00006
HISTO_AAD.Contig1	GeneSet	gene	9541	9925	.	+	.	ID=ucsf_hc.01_1.G217BY.00007;Name=ucsf_hc.01_1.G217BY.00007
HISTO_AAD.Contig1	GeneSet	exon	9541	9925	.	+	.	Parent=ucsf_hc.01_1.G217BY.00007
HISTO_AAD.Contig1	GeneSet	cds	9598	9867	.	+	0	ID=cds0000007;Parent=ucsf_hc.01_1.G217BY.00007
HISTO_AAD.Contig1	GeneSet	gene	10372	12924	.	+	.	ID=ucsf_hc.01_1.G217BY.00008;Name=ucsf_hc.01_1.G217BY.00008
HISTO_AAD.Contig1	GeneSet	exon	10372	12380	.	+	.	Parent=ucsf_hc.01_1.G217BY.00008
HISTO_AAD.Contig1	GeneSet	exon	12478	12924	.	+	.	Parent=ucsf_hc.01_1.G217BY.00008
HISTO_AAD.Contig1	GeneSet	cds	11435	12380	.	+	0	ID=cds0000008;Parent=ucsf_hc.01_1.G217BY.00008
HISTO_AAD.Contig1	GeneSet	cds	12478	12905	.	+	0	ID=cds0000008;Parent=ucsf_hc.01_1.G217BY.00008
HISTO_AAD.Contig1	GeneSet	gene	21616	22089	.	-	.	ID=ucsf_hc.01_1.G217BY.00009;Name=ucsf_hc.01_1.G217BY.00009
HISTO_AAD.Contig1	GeneSet	exon	21616	22089	.	-	.	Parent=ucsf_hc.01_1.G217BY.00009
HISTO_AAD.Contig1	GeneSet	gene	23099	23411	.	-	.	ID=ucsf_hc.01_1.G217BY.00010;Name=ucsf_hc.01_1.G217BY.00010
HISTO_AAD.Contig1	GeneSet	exon	23099	23411	.	-	.	Parent=ucsf_hc.01_1.G217BY.00010
HISTO_AAE.Contig19	GeneSet	gene	6041	6343	.	+	.	ID=ucsf_hc.01_1.G217BY.00011;Name=ucsf_hc.01_1.G217BY.00011
HISTO_AAE.Contig19	GeneSet	exon	6041	6343	.	+	.	Parent=ucsf_hc.01_1.G217BY.00011
HISTO_AAE.Contig19	GeneSet	gene	9629	10213	.	-	.	ID=ucsf_hc.01_1.G217BY.00012;Name=ucsf_hc.01_1.G217BY.00012
HISTO_AAE.Contig19	GeneSet	exon	9629	10213	.	-	.	Parent=ucsf_hc.01_1.G217BY.00012
HISTO_AAE.Contig19	GeneSet	cds	9859	10209	.	-	0	ID=cds0000012;Parent=ucsf_hc.01_1.G217BY.00012
HISTO_AAG.Contig6	GeneSet	gene	7725	8180	.	-	.	ID=ucsf_hc.01_1.G217BY.00013;Name=ucsf_hc.01_1.G217BY.00013
HISTO_AAG.Contig6	GeneSet	exon	7725	8180	.	-	.	Parent=ucsf_hc.01_1.G217BY.00013
HISTO_AAM.Contig2	GeneSet	gene	9064	9972	.	-	.	ID=ucsf_hc.01_1.G217BY.00014;Name=ucsf_hc.01_1.G217BY.00014
HISTO_AAM.Contig2	GeneSet	exon	9064	9972	.	-	.	Parent=ucsf_hc.01_1.G217BY.00014
HISTO_AAN.Contig10	GeneSet	gene	9134	10294	.	-	.	ID=ucsf_hc.01_1.G217BY.00015;Name=ucsf_hc.01_1.G217BY.00015
HISTO_AAN.Contig10	GeneSet	exon	10125	10294	.	-	.	Parent=ucsf_hc.01_1.G217BY.00015
HISTO_AAN.Contig10	GeneSet	exon	9968	10053	.	-	.	Parent=ucsf_hc.01_1.G217BY.00015
HISTO_AAN.Contig10	GeneSet	exon	9873	9896	.	-	.	Parent=ucsf_hc.01_1.G217BY.00015
HISTO_AAN.Contig10	GeneSet	exon	9638	9762	.	-	.	Parent=ucsf_hc.01_1.G217BY.00015
HISTO_AAN.Contig10	GeneSet	exon	9134	9492	.	-	.	Parent=ucsf_hc.01_1.G217BY.00015
HISTO_AAN.Contig10	GeneSet	cds	10125	10179	.	-	0	ID=cds0000015;Parent=ucsf_hc.01_1.G217BY.00015
HISTO_AAN.Contig10	GeneSet	cds	9968	10053	.	-	0	ID=cds0000015;Parent=ucsf_hc.01_1.G217BY.00015
HISTO_AAN.Contig10	GeneSet	cds	9873	9896	.	-	0	ID=cds0000015;Parent=ucsf_hc.01_1.G217BY.00015
HISTO_AAN.Contig10	GeneSet	cds	9638	9762	.	-	0	ID=cds0000015;Parent=ucsf_hc.01_1.G217BY.00015
HISTO_AAN.Contig10	GeneSet	cds	9321	9492	.	-	0	ID=cds0000015;Parent=ucsf_hc.01_1.G217BY.00015
HISTO_AAN.Contig10	GeneSet	gene	10476	12202	.	+	.	ID=ucsf_hc.01_1.G217BY.00016;Name=ucsf_hc.01_1.G217BY.00016
HISTO_AAN.Contig10	GeneSet	exon	10476	10953	.	+	.	Parent=ucsf_hc.01_1.G217BY.00016
HISTO_AAN.Contig10	GeneSet	exon	11033	12202	.	+	.	Parent=ucsf_hc.01_1.G217BY.00016
HISTO_AAN.Contig10	GeneSet	cds	10902	10953	.	+	0	ID=cds0000016;Parent=ucsf_hc.01_1.G217BY.00016
HISTO_AAN.Contig10	GeneSet	cds	11033	11349	.	+	0	ID=cds0000016;Parent=ucsf_hc.01_1.G217BY.00016
HISTO_AAN.Contig10	GeneSet	gene	10579	12623	.	-	.	ID=ucsf_hc.01_1.G217BY.00017;Name=ucsf_hc.01_1.G217BY.00017
HISTO_AAN.Contig10	GeneSet	exon	10579	12623	.	-	.	Parent=ucsf_hc.01_1.G217BY.00017
HISTO_AAN.Contig10	GeneSet	cds	12084	12293	.	-	0	ID=cds0000017;Parent=ucsf_hc.01_1.G217BY.00017
HISTO_AAN.Contig10	GeneSet	gene	13014	13559	.	+	.	ID=ucsf_hc.01_1.G217BY.00018;Name=ucsf_hc.01_1.G217BY.00018
HISTO_AAN.Contig10	GeneSet	exon	13014	13559	.	+	.	Parent=ucsf_hc.01_1.G217BY.00018
HISTO_AAN.Contig10	GeneSet	gene	13263	15154	.	-	.	ID=ucsf_hc.01_1.G217BY.00019;Name=ucsf_hc.01_1.G217BY.00019
HISTO_AAN.Contig10	GeneSet	exon	13893	15154	.	-	.	Parent=ucsf_hc.01_1.G217BY.00019
HISTO_AAN.Contig10	GeneSet	exon	13263	13800	.	-	.	Parent=ucsf_hc.01_1.G217BY.00019
HISTO_AAN.Contig10	GeneSet	cds	14906	15136	.	-	0	ID=cds0000019;Parent=ucsf_hc.01_1.G217BY.00019
HISTO_AAN.Contig7	GeneSet	gene	96	503	.	+	.	ID=ucsf_hc.01_1.G217BY.00020;Name=ucsf_hc.01_1.G217BY.00020
HISTO_AAN.Contig7	GeneSet	exon	96	503	.	+	.	Parent=ucsf_hc.01_1.G217BY.00020
HISTO_AAN.Contig7	GeneSet	gene	118	655	.	-	.	ID=ucsf_hc.01_1.G217BY.00021;Name=ucsf_hc.01_1.G217BY.00021
HISTO_AAN.Contig7	GeneSet	exon	118	655	.	-	.	Parent=ucsf_hc.01_1.G217BY.00021
HISTO_AAN.Contig8	GeneSet	gene	93	515	.	-	.	ID=ucsf_hc.01_1.G217BY.00022;Name=ucsf_hc.01_1.G217BY.00022
HISTO_AAN.Contig8	GeneSet	exon	93	515	.	-	.	Parent=ucsf_hc.01_1.G217BY.00022
HISTO_AAN.Contig8	GeneSet	gene	1884	2220	.	-	.	ID=ucsf_hc.01_1.G217BY.00023;Name=ucsf_hc.01_1.G217BY.00023
HISTO_AAN.Contig8	GeneSet	exon	1884	2220	.	-	.	Parent=ucsf_hc.01_1.G217BY.00023
HISTO_AAN.Contig8	GeneSet	gene	2211	3287	.	+	.	ID=ucsf_hc.01_1.G217BY.00024;Name=ucsf_hc.01_1.G217BY.00024
HISTO_AAN.Contig8	GeneSet	exon	2211	3287	.	+	.	Parent=ucsf_hc.01_1.G217BY.00024
HISTO_AAN.Contig8	GeneSet	cds	2665	2841	.	+	0	ID=cds0000024;Parent=ucsf_hc.01_1.G217BY.00024
HISTO_AAP.Contig12	GeneSet	gene	8590	9167	.	-	.	ID=ucsf_hc.01_1.G217BY.00025;Name=ucsf_hc.01_1.G217BY.00025
HISTO_AAP.Contig12	GeneSet	exon	8928	9167	.	-	.	Parent=ucsf_hc.01_1.G217BY.00025
HISTO_AAP.Contig12	GeneSet	exon	8590	8624	.	-	.	Parent=ucsf_hc.01_1.G217BY.00025
HISTO_AAQ.Contig6	GeneSet	gene	3311	3711	.	-	.	ID=ucsf_hc.01_1.G217BY.00026;Name=ucsf_hc.01_1.G217BY.00026
HISTO_AAQ.Contig6	GeneSet	exon	3311	3711	.	-	.	Parent=ucsf_hc.01_1.G217BY.00026
HISTO_AAR.Contig2	GeneSet	gene	66	5120	.	-	.	ID=ucsf_hc.01_1.G217BY.00027;Name=ucsf_hc.01_1.G217BY.00027
HISTO_AAR.Contig2	GeneSet	exon	3051	5120	.	-	.	Parent=ucsf_hc.01_1.G217BY.00027
HISTO_AAR.Contig2	GeneSet	exon	1169	2823	.	-	.	Parent=ucsf_hc.01_1.G217BY.00027
HISTO_AAR.Contig2	GeneSet	exon	1024	1104	.	-	.	Parent=ucsf_hc.01_1.G217BY.00027
HISTO_AAR.Contig2	GeneSet	exon	66	965	.	-	.	Parent=ucsf_hc.01_1.G217BY.00027
HISTO_AAR.Contig2	GeneSet	cds	3051	3531	.	-	0	ID=cds0000027;Parent=ucsf_hc.01_1.G217BY.00027
HISTO_AAR.Contig2	GeneSet	cds	1169	2823	.	-	0	ID=cds0000027;Parent=ucsf_hc.01_1.G217BY.00027
HISTO_AAR.Contig2	GeneSet	cds	1024	1104	.	-	0	ID=cds0000027;Parent=ucsf_hc.01_1.G217BY.00027
HISTO_AAR.Contig2	GeneSet	cds	183	965	.	-	0	ID=cds0000027;Parent=ucsf_hc.01_1.G217BY.00027
HISTO_AAR.Contig2	GeneSet	gene	5769	6154	.	-	.	ID=ucsf_hc.01_1.G217BY.00028;Name=ucsf_hc.01_1.G217BY.00028
HISTO_AAR.Contig2	GeneSet	exon	5769	6154	.	-	.	Parent=ucsf_hc.01_1.G217BY.00028
HISTO_AAR.Contig2	GeneSet	gene	7039	9550	.	+	.	ID=ucsf_hc.01_1.G217BY.00029;Name=ucsf_hc.01_1.G217BY.00029
HISTO_AAR.Contig2	GeneSet	exon	7039	9550	.	+	.	Parent=ucsf_hc.01_1.G217BY.00029
HISTO_AAR.Contig2	GeneSet	cds	7049	7345	.	+	0	ID=cds0000029;Parent=ucsf_hc.01_1.G217BY.00029
HISTO_AAU.Contig13	GeneSet	gene	3996	4507	.	+	.	ID=ucsf_hc.01_1.G217BY.00030;Name=ucsf_hc.01_1.G217BY.00030
HISTO_AAU.Contig13	GeneSet	exon	3996	4507	.	+	.	Parent=ucsf_hc.01_1.G217BY.00030
HISTO_AAU.Contig13	GeneSet	gene	4154	5169	.	-	.	ID=ucsf_hc.01_1.G217BY.00031;Name=ucsf_hc.01_1.G217BY.00031
HISTO_AAU.Contig13	GeneSet	exon	4154	5169	.	-	.	Parent=ucsf_hc.01_1.G217BY.00031
HISTO_AB.Contig7	GeneSet	gene	41893	42199	.	+	.	ID=ucsf_hc.01_1.G217BY.00032;Name=ucsf_hc.01_1.G217BY.00032
HISTO_AB.Contig7	GeneSet	exon	41893	42199	.	+	.	Parent=ucsf_hc.01_1.G217BY.00032
HISTO_ABA.Contig1	GeneSet	gene	3684	4565	.	+	.	ID=ucsf_hc.01_1.G217BY.00033;Name=ucsf_hc.01_1.G217BY.00033
HISTO_ABA.Contig1	GeneSet	exon	3684	3869	.	+	.	Parent=ucsf_hc.01_1.G217BY.00033
HISTO_ABA.Contig1	GeneSet	exon	3941	4565	.	+	.	Parent=ucsf_hc.01_1.G217BY.00033
HISTO_ABA.Contig1	GeneSet	cds	3744	3869	.	+	0	ID=cds0000033;Parent=ucsf_hc.01_1.G217BY.00033
HISTO_ABA.Contig1	GeneSet	cds	3941	4003	.	+	0	ID=cds0000033;Parent=ucsf_hc.01_1.G217BY.00033
HISTO_ABF.Contig14	GeneSet	gene	2511	2834	.	-	.	ID=ucsf_hc.01_1.G217BY.00034;Name=ucsf_hc.01_1.G217BY.00034
HISTO_ABF.Contig14	GeneSet	exon	2511	2834	.	-	.	Parent=ucsf_hc.01_1.G217BY.00034
HISTO_ABF.Contig14	GeneSet	cds	2539	2769	.	-	0	ID=cds0000034;Parent=ucsf_hc.01_1.G217BY.00034
HISTO_AE.Contig41	GeneSet	gene	8584	9410	.	-	.	ID=ucsf_hc.01_1.G217BY.00035;Name=ucsf_hc.01_1.G217BY.00035
HISTO_AE.Contig41	GeneSet	exon	9086	9410	.	-	.	Parent=ucsf_hc.01_1.G217BY.00035
HISTO_AE.Contig41	GeneSet	exon	8584	9020	.	-	.	Parent=ucsf_hc.01_1.G217BY.00035
HISTO_AE.Contig41	GeneSet	cds	9086	9124	.	-	0	ID=cds0000035;Parent=ucsf_hc.01_1.G217BY.00035
HISTO_AE.Contig41	GeneSet	cds	8682	9020	.	-	0	ID=cds0000035;Parent=ucsf_hc.01_1.G217BY.00035
HISTO_AL.Contig313	GeneSet	gene	41684	43153	.	-	.	ID=ucsf_hc.01_1.G217BY.00036;Name=ucsf_hc.01_1.G217BY.00036
HISTO_AL.Contig313	GeneSet	exon	42886	43153	.	-	.	Parent=ucsf_hc.01_1.G217BY.00036
HISTO_AL.Contig313	GeneSet	exon	41684	42824	.	-	.	Parent=ucsf_hc.01_1.G217BY.00036
HISTO_AL.Contig313	GeneSet	cds	42886	43029	.	-	0	ID=cds0000036;Parent=ucsf_hc.01_1.G217BY.00036
HISTO_AL.Contig313	GeneSet	cds	42240	42824	.	-	0	ID=cds0000036;Parent=ucsf_hc.01_1.G217BY.00036
HISTO_AL.Contig317	GeneSet	gene	11940	12829	.	-	.	ID=ucsf_hc.01_1.G217BY.00037;Name=ucsf_hc.01_1.G217BY.00037
HISTO_AL.Contig317	GeneSet	exon	12590	12829	.	-	.	Parent=ucsf_hc.01_1.G217BY.00037
HISTO_AL.Contig317	GeneSet	exon	12468	12521	.	-	.	Parent=ucsf_hc.01_1.G217BY.00037
HISTO_AL.Contig317	GeneSet	exon	12330	12398	.	-	.	Parent=ucsf_hc.01_1.G217BY.00037
HISTO_AL.Contig317	GeneSet	exon	11940	12277	.	-	.	Parent=ucsf_hc.01_1.G217BY.00037
HISTO_AL.Contig317	GeneSet	cds	12590	12745	.	-	0	ID=cds0000037;Parent=ucsf_hc.01_1.G217BY.00037
HISTO_AL.Contig317	GeneSet	cds	12468	12521	.	-	0	ID=cds0000037;Parent=ucsf_hc.01_1.G217BY.00037
HISTO_AL.Contig317	GeneSet	cds	12330	12398	.	-	0	ID=cds0000037;Parent=ucsf_hc.01_1.G217BY.00037
HISTO_AL.Contig317	GeneSet	cds	12263	12277	.	-	0	ID=cds0000037;Parent=ucsf_hc.01_1.G217BY.00037
HISTO_AL.Contig317	GeneSet	gene	14106	14906	.	-	.	ID=ucsf_hc.01_1.G217BY.00038;Name=ucsf_hc.01_1.G217BY.00038
HISTO_AL.Contig317	GeneSet	exon	14106	14906	.	-	.	Parent=ucsf_hc.01_1.G217BY.00038
HISTO_AL.Contig317	GeneSet	cds	14487	14705	.	-	0	ID=cds0000038;Parent=ucsf_hc.01_1.G217BY.00038
HISTO_AL.Contig317	GeneSet	gene	15244	15766	.	-	.	ID=ucsf_hc.01_1.G217BY.00039;Name=ucsf_hc.01_1.G217BY.00039
HISTO_AL.Contig317	GeneSet	exon	15244	15766	.	-	.	Parent=ucsf_hc.01_1.G217BY.00039
HISTO_AL.Contig317	GeneSet	cds	15386	15616	.	-	0	ID=cds0000039;Parent=ucsf_hc.01_1.G217BY.00039
HISTO_AL.Contig317	GeneSet	gene	15875	16505	.	-	.	ID=ucsf_hc.01_1.G217BY.00040;Name=ucsf_hc.01_1.G217BY.00040
HISTO_AL.Contig317	GeneSet	exon	15875	16505	.	-	.	Parent=ucsf_hc.01_1.G217BY.00040
HISTO_AL.Contig317	GeneSet	cds	15998	16192	.	-	0	ID=cds0000040;Parent=ucsf_hc.01_1.G217BY.00040
HISTO_AL.Contig317	GeneSet	gene	16864	22224	.	+	.	ID=ucsf_hc.01_1.G217BY.00041;Name=ucsf_hc.01_1.G217BY.00041
HISTO_AL.Contig317	GeneSet	exon	16864	17318	.	+	.	Parent=ucsf_hc.01_1.G217BY.00041
HISTO_AL.Contig317	GeneSet	exon	17402	19078	.	+	.	Parent=ucsf_hc.01_1.G217BY.00041
HISTO_AL.Contig317	GeneSet	exon	19138	22224	.	+	.	Parent=ucsf_hc.01_1.G217BY.00041
HISTO_AL.Contig317	GeneSet	cds	16965	17318	.	+	0	ID=cds0000041;Parent=ucsf_hc.01_1.G217BY.00041
HISTO_AL.Contig317	GeneSet	cds	17402	19078	.	+	0	ID=cds0000041;Parent=ucsf_hc.01_1.G217BY.00041
HISTO_AL.Contig317	GeneSet	cds	19138	21801	.	+	0	ID=cds0000041;Parent=ucsf_hc.01_1.G217BY.00041
HISTO_AL.Contig317	GeneSet	gene	22394	26359	.	-	.	ID=ucsf_hc.01_1.G217BY.00042;Name=ucsf_hc.01_1.G217BY.00042
HISTO_AL.Contig317	GeneSet	exon	26132	26359	.	-	.	Parent=ucsf_hc.01_1.G217BY.00042
HISTO_AL.Contig317	GeneSet	exon	23526	25866	.	-	.	Parent=ucsf_hc.01_1.G217BY.00042
HISTO_AL.Contig317	GeneSet	exon	22394	23447	.	-	.	Parent=ucsf_hc.01_1.G217BY.00042
HISTO_AL.Contig317	GeneSet	cds	23526	25706	.	-	0	ID=cds0000042;Parent=ucsf_hc.01_1.G217BY.00042
HISTO_AL.Contig317	GeneSet	cds	23007	23447	.	-	0	ID=cds0000042;Parent=ucsf_hc.01_1.G217BY.00042
HISTO_AL.Contig317	GeneSet	gene	26559	27810	.	-	.	ID=ucsf_hc.01_1.G217BY.00043;Name=ucsf_hc.01_1.G217BY.00043
HISTO_AL.Contig317	GeneSet	exon	26559	27810	.	-	.	Parent=ucsf_hc.01_1.G217BY.00043
HISTO_AL.Contig317	GeneSet	cds	26721	27635	.	-	0	ID=cds0000043;Parent=ucsf_hc.01_1.G217BY.00043
HISTO_AL.Contig317	GeneSet	gene	28000	31074	.	+	.	ID=ucsf_hc.01_1.G217BY.00044;Name=ucsf_hc.01_1.G217BY.00044
HISTO_AL.Contig317	GeneSet	exon	28000	28105	.	+	.	Parent=ucsf_hc.01_1.G217BY.00044
HISTO_AL.Contig317	GeneSet	exon	28192	28412	.	+	.	Parent=ucsf_hc.01_1.G217BY.00044
HISTO_AL.Contig317	GeneSet	exon	28700	28783	.	+	.	Parent=ucsf_hc.01_1.G217BY.00044
HISTO_AL.Contig317	GeneSet	exon	29010	29114	.	+	.	Parent=ucsf_hc.01_1.G217BY.00044
HISTO_AL.Contig317	GeneSet	exon	29270	30070	.	+	.	Parent=ucsf_hc.01_1.G217BY.00044
HISTO_AL.Contig317	GeneSet	exon	30208	31074	.	+	.	Parent=ucsf_hc.01_1.G217BY.00044
HISTO_AL.Contig317	GeneSet	cds	28391	28412	.	+	0	ID=cds0000044;Parent=ucsf_hc.01_1.G217BY.00044
HISTO_AL.Contig317	GeneSet	cds	28700	28783	.	+	0	ID=cds0000044;Parent=ucsf_hc.01_1.G217BY.00044
HISTO_AL.Contig317	GeneSet	cds	29010	29114	.	+	0	ID=cds0000044;Parent=ucsf_hc.01_1.G217BY.00044
HISTO_AL.Contig317	GeneSet	cds	29270	30070	.	+	0	ID=cds0000044;Parent=ucsf_hc.01_1.G217BY.00044
HISTO_AL.Contig317	GeneSet	cds	30208	30437	.	+	0	ID=cds0000044;Parent=ucsf_hc.01_1.G217BY.00044
HISTO_AL.Contig317	GeneSet	gene	31190	32295	.	-	.	ID=ucsf_hc.01_1.G217BY.00045;Name=ucsf_hc.01_1.G217BY.00045
HISTO_AL.Contig317	GeneSet	exon	31190	32295	.	-	.	Parent=ucsf_hc.01_1.G217BY.00045
HISTO_AL.Contig317	GeneSet	cds	31800	32045	.	-	0	ID=cds0000045;Parent=ucsf_hc.01_1.G217BY.00045
HISTO_AL.Contig317	GeneSet	gene	32506	34516	.	+	.	ID=ucsf_hc.01_1.G217BY.00046;Name=ucsf_hc.01_1.G217BY.00046
HISTO_AL.Contig317	GeneSet	exon	32506	32571	.	+	.	Parent=ucsf_hc.01_1.G217BY.00046
HISTO_AL.Contig317	GeneSet	exon	32628	34159	.	+	.	Parent=ucsf_hc.01_1.G217BY.00046
HISTO_AL.Contig317	GeneSet	exon	34278	34516	.	+	.	Parent=ucsf_hc.01_1.G217BY.00046
HISTO_AL.Contig317	GeneSet	gene	34660	37553	.	+	.	ID=ucsf_hc.01_1.G217BY.00047;Name=ucsf_hc.01_1.G217BY.00047
HISTO_AL.Contig317	GeneSet	exon	34660	35054	.	+	.	Parent=ucsf_hc.01_1.G217BY.00047
HISTO_AL.Contig317	GeneSet	exon	35197	37553	.	+	.	Parent=ucsf_hc.01_1.G217BY.00047
HISTO_AL.Contig317	GeneSet	cds	35029	35054	.	+	0	ID=cds0000047;Parent=ucsf_hc.01_1.G217BY.00047
HISTO_AL.Contig317	GeneSet	cds	35197	35647	.	+	0	ID=cds0000047;Parent=ucsf_hc.01_1.G217BY.00047
HISTO_AL.Contig317	GeneSet	gene	37969	41396	.	-	.	ID=ucsf_hc.01_1.G217BY.00048;Name=ucsf_hc.01_1.G217BY.00048
HISTO_AL.Contig317	GeneSet	exon	40888	41396	.	-	.	Parent=ucsf_hc.01_1.G217BY.00048
HISTO_AL.Contig317	GeneSet	exon	40743	40809	.	-	.	Parent=ucsf_hc.01_1.G217BY.00048
HISTO_AL.Contig317	GeneSet	exon	40596	40666	.	-	.	Parent=ucsf_hc.01_1.G217BY.00048
HISTO_AL.Contig317	GeneSet	exon	40351	40531	.	-	.	Parent=ucsf_hc.01_1.G217BY.00048
HISTO_AL.Contig317	GeneSet	exon	40069	40260	.	-	.	Parent=ucsf_hc.01_1.G217BY.00048
HISTO_AL.Contig317	GeneSet	exon	39476	40010	.	-	.	Parent=ucsf_hc.01_1.G217BY.00048
HISTO_AL.Contig317	GeneSet	exon	37969	39339	.	-	.	Parent=ucsf_hc.01_1.G217BY.00048
HISTO_AL.Contig317	GeneSet	cds	40888	40997	.	-	0	ID=cds0000048;Parent=ucsf_hc.01_1.G217BY.00048
HISTO_AL.Contig317	GeneSet	cds	40743	40809	.	-	0	ID=cds0000048;Parent=ucsf_hc.01_1.G217BY.00048
HISTO_AL.Contig317	GeneSet	cds	40596	40666	.	-	0	ID=cds0000048;Parent=ucsf_hc.01_1.G217BY.00048
HISTO_AL.Contig317	GeneSet	cds	40351	40531	.	-	0	ID=cds0000048;Parent=ucsf_hc.01_1.G217BY.00048
HISTO_AL.Contig317	GeneSet	cds	40069	40260	.	-	0	ID=cds0000048;Parent=ucsf_hc.01_1.G217BY.00048
HISTO_AL.Contig317	GeneSet	cds	39476	40010	.	-	0	ID=cds0000048;Parent=ucsf_hc.01_1.G217BY.00048
HISTO_AL.Contig317	GeneSet	cds	39215	39339	.	-	0	ID=cds0000048;Parent=ucsf_hc.01_1.G217BY.00048
HISTO_AL.Contig317	GeneSet	gene	41642	43575	.	+	.	ID=ucsf_hc.01_1.G217BY.00049;Name=ucsf_hc.01_1.G217BY.00049
HISTO_AL.Contig317	GeneSet	exon	41642	41780	.	+	.	Parent=ucsf_hc.01_1.G217BY.00049
HISTO_AL.Contig317	GeneSet	exon	41892	41970	.	+	.	Parent=ucsf_hc.01_1.G217BY.00049
HISTO_AL.Contig317	GeneSet	exon	42047	42240	.	+	.	Parent=ucsf_hc.01_1.G217BY.00049
HISTO_AL.Contig317	GeneSet	exon	42357	42856	.	+	.	Parent=ucsf_hc.01_1.G217BY.00049
HISTO_AL.Contig317	GeneSet	exon	42954	43093	.	+	.	Parent=ucsf_hc.01_1.G217BY.00049
HISTO_AL.Contig317	GeneSet	exon	43166	43575	.	+	.	Parent=ucsf_hc.01_1.G217BY.00049
HISTO_AL.Contig317	GeneSet	cds	42193	42240	.	+	0	ID=cds0000049;Parent=ucsf_hc.01_1.G217BY.00049
HISTO_AL.Contig317	GeneSet	cds	42357	42856	.	+	0	ID=cds0000049;Parent=ucsf_hc.01_1.G217BY.00049
HISTO_AL.Contig317	GeneSet	cds	42954	42978	.	+	0	ID=cds0000049;Parent=ucsf_hc.01_1.G217BY.00049
HISTO_AL.Contig317	GeneSet	gene	43796	44575	.	-	.	ID=ucsf_hc.01_1.G217BY.00050;Name=ucsf_hc.01_1.G217BY.00050
HISTO_AL.Contig317	GeneSet	exon	43796	44575	.	-	.	Parent=ucsf_hc.01_1.G217BY.00050
HISTO_AL.Contig317	GeneSet	cds	44199	44399	.	-	0	ID=cds0000050;Parent=ucsf_hc.01_1.G217BY.00050
HISTO_AL.Contig317	GeneSet	gene	45273	50439	.	+	.	ID=ucsf_hc.01_1.G217BY.00051;Name=ucsf_hc.01_1.G217BY.00051
HISTO_AL.Contig317	GeneSet	exon	45273	45862	.	+	.	Parent=ucsf_hc.01_1.G217BY.00051
HISTO_AL.Contig317	GeneSet	exon	45964	46029	.	+	.	Parent=ucsf_hc.01_1.G217BY.00051
HISTO_AL.Contig317	GeneSet	exon	46150	46208	.	+	.	Parent=ucsf_hc.01_1.G217BY.00051
HISTO_AL.Contig317	GeneSet	exon	46308	46326	.	+	.	Parent=ucsf_hc.01_1.G217BY.00051
HISTO_AL.Contig317	GeneSet	exon	46486	46551	.	+	.	Parent=ucsf_hc.01_1.G217BY.00051
HISTO_AL.Contig317	GeneSet	exon	46627	46729	.	+	.	Parent=ucsf_hc.01_1.G217BY.00051
HISTO_AL.Contig317	GeneSet	exon	46811	46827	.	+	.	Parent=ucsf_hc.01_1.G217BY.00051
HISTO_AL.Contig317	GeneSet	exon	46892	48507	.	+	.	Parent=ucsf_hc.01_1.G217BY.00051
HISTO_AL.Contig317	GeneSet	exon	48584	50439	.	+	.	Parent=ucsf_hc.01_1.G217BY.00051
HISTO_AL.Contig317	GeneSet	cds	45860	45862	.	+	0	ID=cds0000051;Parent=ucsf_hc.01_1.G217BY.00051
HISTO_AL.Contig317	GeneSet	cds	45964	46029	.	+	0	ID=cds0000051;Parent=ucsf_hc.01_1.G217BY.00051
HISTO_AL.Contig317	GeneSet	cds	46150	46208	.	+	0	ID=cds0000051;Parent=ucsf_hc.01_1.G217BY.00051
HISTO_AL.Contig317	GeneSet	cds	46308	46326	.	+	0	ID=cds0000051;Parent=ucsf_hc.01_1.G217BY.00051
HISTO_AL.Contig317	GeneSet	cds	46486	46551	.	+	0	ID=cds0000051;Parent=ucsf_hc.01_1.G217BY.00051
HISTO_AL.Contig317	GeneSet	cds	46627	46729	.	+	0	ID=cds0000051;Parent=ucsf_hc.01_1.G217BY.00051
HISTO_AL.Contig317	GeneSet	cds	46811	46827	.	+	0	ID=cds0000051;Parent=ucsf_hc.01_1.G217BY.00051
HISTO_AL.Contig317	GeneSet	cds	46892	48507	.	+	0	ID=cds0000051;Parent=ucsf_hc.01_1.G217BY.00051
HISTO_AL.Contig317	GeneSet	cds	48584	49769	.	+	0	ID=cds0000051;Parent=ucsf_hc.01_1.G217BY.00051
HISTO_AL.Contig317	GeneSet	gene	50650	53377	.	+	.	ID=ucsf_hc.01_1.G217BY.00052;Name=ucsf_hc.01_1.G217BY.00052
HISTO_AL.Contig317	GeneSet	exon	50650	51578	.	+	.	Parent=ucsf_hc.01_1.G217BY.00052
HISTO_AL.Contig317	GeneSet	exon	51721	53377	.	+	.	Parent=ucsf_hc.01_1.G217BY.00052
HISTO_AL.Contig317	GeneSet	cds	51330	51578	.	+	0	ID=cds0000052;Parent=ucsf_hc.01_1.G217BY.00052
HISTO_AL.Contig317	GeneSet	cds	51721	52746	.	+	0	ID=cds0000052;Parent=ucsf_hc.01_1.G217BY.00052
HISTO_AL.Contig317	GeneSet	gene	53389	53798	.	-	.	ID=ucsf_hc.01_1.G217BY.00053;Name=ucsf_hc.01_1.G217BY.00053
HISTO_AL.Contig317	GeneSet	exon	53389	53798	.	-	.	Parent=ucsf_hc.01_1.G217BY.00053
HISTO_AL.Contig317	GeneSet	gene	53876	55312	.	-	.	ID=ucsf_hc.01_1.G217BY.00054;Name=ucsf_hc.01_1.G217BY.00054
HISTO_AL.Contig317	GeneSet	exon	55178	55312	.	-	.	Parent=ucsf_hc.01_1.G217BY.00054
HISTO_AL.Contig317	GeneSet	exon	53876	55121	.	-	.	Parent=ucsf_hc.01_1.G217BY.00054
HISTO_AL.Contig317	GeneSet	gene	55404	57723	.	-	.	ID=ucsf_hc.01_1.G217BY.00055;Name=ucsf_hc.01_1.G217BY.00055
HISTO_AL.Contig317	GeneSet	exon	55404	57723	.	-	.	Parent=ucsf_hc.01_1.G217BY.00055
HISTO_AL.Contig317	GeneSet	cds	55495	57690	.	-	0	ID=cds0000055;Parent=ucsf_hc.01_1.G217BY.00055
HISTO_AL.Contig317	GeneSet	gene	57867	59779	.	+	.	ID=ucsf_hc.01_1.G217BY.00056;Name=ucsf_hc.01_1.G217BY.00056
HISTO_AL.Contig317	GeneSet	exon	57867	58005	.	+	.	Parent=ucsf_hc.01_1.G217BY.00056
HISTO_AL.Contig317	GeneSet	exon	58069	59779	.	+	.	Parent=ucsf_hc.01_1.G217BY.00056
HISTO_AL.Contig317	GeneSet	cds	57935	58005	.	+	0	ID=cds0000056;Parent=ucsf_hc.01_1.G217BY.00056
HISTO_AL.Contig317	GeneSet	cds	58069	59578	.	+	0	ID=cds0000056;Parent=ucsf_hc.01_1.G217BY.00056
HISTO_AL.Contig317	GeneSet	gene	59800	62472	.	-	.	ID=ucsf_hc.01_1.G217BY.00057;Name=ucsf_hc.01_1.G217BY.00057
HISTO_AL.Contig317	GeneSet	exon	62118	62472	.	-	.	Parent=ucsf_hc.01_1.G217BY.00057
HISTO_AL.Contig317	GeneSet	exon	60782	61995	.	-	.	Parent=ucsf_hc.01_1.G217BY.00057
HISTO_AL.Contig317	GeneSet	exon	59800	60678	.	-	.	Parent=ucsf_hc.01_1.G217BY.00057
HISTO_AL.Contig317	GeneSet	cds	62118	62257	.	-	0	ID=cds0000057;Parent=ucsf_hc.01_1.G217BY.00057
HISTO_AL.Contig317	GeneSet	cds	60782	61995	.	-	0	ID=cds0000057;Parent=ucsf_hc.01_1.G217BY.00057
HISTO_AL.Contig317	GeneSet	cds	60407	60678	.	-	0	ID=cds0000057;Parent=ucsf_hc.01_1.G217BY.00057
HISTO_AL.Contig317	GeneSet	gene	62748	65062	.	-	.	ID=ucsf_hc.01_1.G217BY.00058;Name=ucsf_hc.01_1.G217BY.00058
HISTO_AL.Contig317	GeneSet	exon	64932	65062	.	-	.	Parent=ucsf_hc.01_1.G217BY.00058
HISTO_AL.Contig317	GeneSet	exon	64826	64881	.	-	.	Parent=ucsf_hc.01_1.G217BY.00058
HISTO_AL.Contig317	GeneSet	exon	64508	64758	.	-	.	Parent=ucsf_hc.01_1.G217BY.00058
HISTO_AL.Contig317	GeneSet	exon	64261	64436	.	-	.	Parent=ucsf_hc.01_1.G217BY.00058
HISTO_AL.Contig317	GeneSet	exon	63864	64190	.	-	.	Parent=ucsf_hc.01_1.G217BY.00058
HISTO_AL.Contig317	GeneSet	exon	63782	63806	.	-	.	Parent=ucsf_hc.01_1.G217BY.00058
HISTO_AL.Contig317	GeneSet	exon	63598	63723	.	-	.	Parent=ucsf_hc.01_1.G217BY.00058
HISTO_AL.Contig317	GeneSet	exon	63326	63523	.	-	.	Parent=ucsf_hc.01_1.G217BY.00058
HISTO_AL.Contig317	GeneSet	exon	62748	63234	.	-	.	Parent=ucsf_hc.01_1.G217BY.00058
HISTO_AL.Contig317	GeneSet	cds	64932	64988	.	-	0	ID=cds0000058;Parent=ucsf_hc.01_1.G217BY.00058
HISTO_AL.Contig317	GeneSet	cds	64826	64881	.	-	0	ID=cds0000058;Parent=ucsf_hc.01_1.G217BY.00058
HISTO_AL.Contig317	GeneSet	cds	64508	64758	.	-	0	ID=cds0000058;Parent=ucsf_hc.01_1.G217BY.00058
HISTO_AL.Contig317	GeneSet	cds	64261	64436	.	-	0	ID=cds0000058;Parent=ucsf_hc.01_1.G217BY.00058
HISTO_AL.Contig317	GeneSet	cds	63864	64190	.	-	0	ID=cds0000058;Parent=ucsf_hc.01_1.G217BY.00058
HISTO_AL.Contig317	GeneSet	cds	63782	63806	.	-	0	ID=cds0000058;Parent=ucsf_hc.01_1.G217BY.00058
HISTO_AL.Contig317	GeneSet	cds	63598	63723	.	-	0	ID=cds0000058;Parent=ucsf_hc.01_1.G217BY.00058
HISTO_AL.Contig317	GeneSet	cds	63326	63523	.	-	0	ID=cds0000058;Parent=ucsf_hc.01_1.G217BY.00058
HISTO_AL.Contig317	GeneSet	cds	63074	63234	.	-	0	ID=cds0000058;Parent=ucsf_hc.01_1.G217BY.00058
HISTO_AL.Contig317	GeneSet	gene	65188	67763	.	+	.	ID=ucsf_hc.01_1.G217BY.00059;Name=ucsf_hc.01_1.G217BY.00059
HISTO_AL.Contig317	GeneSet	exon	65188	65735	.	+	.	Parent=ucsf_hc.01_1.G217BY.00059
HISTO_AL.Contig317	GeneSet	exon	65793	65910	.	+	.	Parent=ucsf_hc.01_1.G217BY.00059
HISTO_AL.Contig317	GeneSet	exon	65976	67763	.	+	.	Parent=ucsf_hc.01_1.G217BY.00059
HISTO_AL.Contig317	GeneSet	cds	65225	65735	.	+	0	ID=cds0000059;Parent=ucsf_hc.01_1.G217BY.00059
HISTO_AL.Contig317	GeneSet	cds	65793	65910	.	+	0	ID=cds0000059;Parent=ucsf_hc.01_1.G217BY.00059
HISTO_AL.Contig317	GeneSet	cds	65976	66606	.	+	0	ID=cds0000059;Parent=ucsf_hc.01_1.G217BY.00059
HISTO_AL.Contig317	GeneSet	gene	65731	68807	.	-	.	ID=ucsf_hc.01_1.G217BY.00060;Name=ucsf_hc.01_1.G217BY.00060
HISTO_AL.Contig317	GeneSet	exon	68561	68807	.	-	.	Parent=ucsf_hc.01_1.G217BY.00060
HISTO_AL.Contig317	GeneSet	exon	68226	68490	.	-	.	Parent=ucsf_hc.01_1.G217BY.00060
HISTO_AL.Contig317	GeneSet	exon	67885	68112	.	-	.	Parent=ucsf_hc.01_1.G217BY.00060
HISTO_AL.Contig317	GeneSet	exon	67572	67763	.	-	.	Parent=ucsf_hc.01_1.G217BY.00060
HISTO_AL.Contig317	GeneSet	exon	65731	67513	.	-	.	Parent=ucsf_hc.01_1.G217BY.00060
HISTO_AL.Contig317	GeneSet	cds	68561	68610	.	-	0	ID=cds0000060;Parent=ucsf_hc.01_1.G217BY.00060
HISTO_AL.Contig317	GeneSet	cds	68226	68490	.	-	0	ID=cds0000060;Parent=ucsf_hc.01_1.G217BY.00060
HISTO_AL.Contig317	GeneSet	cds	67885	68112	.	-	0	ID=cds0000060;Parent=ucsf_hc.01_1.G217BY.00060
HISTO_AL.Contig317	GeneSet	cds	67572	67763	.	-	0	ID=cds0000060;Parent=ucsf_hc.01_1.G217BY.00060
HISTO_AL.Contig317	GeneSet	cds	66764	67513	.	-	0	ID=cds0000060;Parent=ucsf_hc.01_1.G217BY.00060
HISTO_AL.Contig317	GeneSet	gene	68928	69664	.	+	.	ID=ucsf_hc.01_1.G217BY.00061;Name=ucsf_hc.01_1.G217BY.00061
HISTO_AL.Contig317	GeneSet	exon	68928	69664	.	+	.	Parent=ucsf_hc.01_1.G217BY.00061
HISTO_AL.Contig317	GeneSet	gene	69184	72145	.	-	.	ID=ucsf_hc.01_1.G217BY.00062;Name=ucsf_hc.01_1.G217BY.00062
HISTO_AL.Contig317	GeneSet	exon	70887	72145	.	-	.	Parent=ucsf_hc.01_1.G217BY.00062
HISTO_AL.Contig317	GeneSet	exon	69184	70832	.	-	.	Parent=ucsf_hc.01_1.G217BY.00062
HISTO_AL.Contig317	GeneSet	cds	70887	71964	.	-	0	ID=cds0000062;Parent=ucsf_hc.01_1.G217BY.00062
HISTO_AL.Contig317	GeneSet	cds	69682	70832	.	-	0	ID=cds0000062;Parent=ucsf_hc.01_1.G217BY.00062
HISTO_AL.Contig317	GeneSet	gene	72236	76911	.	+	.	ID=ucsf_hc.01_1.G217BY.00063;Name=ucsf_hc.01_1.G217BY.00063
HISTO_AL.Contig317	GeneSet	exon	72236	73475	.	+	.	Parent=ucsf_hc.01_1.G217BY.00063
HISTO_AL.Contig317	GeneSet	exon	73538	74098	.	+	.	Parent=ucsf_hc.01_1.G217BY.00063
HISTO_AL.Contig317	GeneSet	exon	74170	74894	.	+	.	Parent=ucsf_hc.01_1.G217BY.00063
HISTO_AL.Contig317	GeneSet	exon	74967	75138	.	+	.	Parent=ucsf_hc.01_1.G217BY.00063
HISTO_AL.Contig317	GeneSet	exon	75199	75668	.	+	.	Parent=ucsf_hc.01_1.G217BY.00063
HISTO_AL.Contig317	GeneSet	exon	75809	76911	.	+	.	Parent=ucsf_hc.01_1.G217BY.00063
HISTO_AL.Contig317	GeneSet	cds	72368	73475	.	+	0	ID=cds0000063;Parent=ucsf_hc.01_1.G217BY.00063
HISTO_AL.Contig317	GeneSet	cds	73538	74098	.	+	0	ID=cds0000063;Parent=ucsf_hc.01_1.G217BY.00063
HISTO_AL.Contig317	GeneSet	cds	74170	74417	.	+	0	ID=cds0000063;Parent=ucsf_hc.01_1.G217BY.00063
HISTO_AL.Contig317	GeneSet	gene	76825	80249	.	-	.	ID=ucsf_hc.01_1.G217BY.00064;Name=ucsf_hc.01_1.G217BY.00064
HISTO_AL.Contig317	GeneSet	exon	76825	80249	.	-	.	Parent=ucsf_hc.01_1.G217BY.00064
HISTO_AL.Contig317	GeneSet	cds	77161	80145	.	-	0	ID=cds0000064;Parent=ucsf_hc.01_1.G217BY.00064
HISTO_AL.Contig317	GeneSet	gene	80432	82276	.	+	.	ID=ucsf_hc.01_1.G217BY.00065;Name=ucsf_hc.01_1.G217BY.00065
HISTO_AL.Contig317	GeneSet	exon	80432	80783	.	+	.	Parent=ucsf_hc.01_1.G217BY.00065
HISTO_AL.Contig317	GeneSet	exon	80847	81717	.	+	.	Parent=ucsf_hc.01_1.G217BY.00065
HISTO_AL.Contig317	GeneSet	exon	81817	82276	.	+	.	Parent=ucsf_hc.01_1.G217BY.00065
HISTO_AL.Contig317	GeneSet	cds	81107	81379	.	+	0	ID=cds0000065;Parent=ucsf_hc.01_1.G217BY.00065
HISTO_AL.Contig317	GeneSet	gene	82368	86639	.	+	.	ID=ucsf_hc.01_1.G217BY.00066;Name=ucsf_hc.01_1.G217BY.00066
HISTO_AL.Contig317	GeneSet	exon	82368	83432	.	+	.	Parent=ucsf_hc.01_1.G217BY.00066
HISTO_AL.Contig317	GeneSet	exon	83496	85129	.	+	.	Parent=ucsf_hc.01_1.G217BY.00066
HISTO_AL.Contig317	GeneSet	exon	85194	86639	.	+	.	Parent=ucsf_hc.01_1.G217BY.00066
HISTO_AL.Contig317	GeneSet	cds	83153	83432	.	+	0	ID=cds0000066;Parent=ucsf_hc.01_1.G217BY.00066
HISTO_AL.Contig317	GeneSet	cds	83496	85129	.	+	0	ID=cds0000066;Parent=ucsf_hc.01_1.G217BY.00066
HISTO_AL.Contig317	GeneSet	cds	85194	85892	.	+	0	ID=cds0000066;Parent=ucsf_hc.01_1.G217BY.00066
HISTO_AL.Contig317	GeneSet	gene	86292	88806	.	-	.	ID=ucsf_hc.01_1.G217BY.00067;Name=ucsf_hc.01_1.G217BY.00067
HISTO_AL.Contig317	GeneSet	exon	87700	88806	.	-	.	Parent=ucsf_hc.01_1.G217BY.00067
HISTO_AL.Contig317	GeneSet	exon	87137	87630	.	-	.	Parent=ucsf_hc.01_1.G217BY.00067
HISTO_AL.Contig317	GeneSet	exon	86292	86988	.	-	.	Parent=ucsf_hc.01_1.G217BY.00067
HISTO_AL.Contig317	GeneSet	cds	87700	88674	.	-	0	ID=cds0000067;Parent=ucsf_hc.01_1.G217BY.00067
HISTO_AL.Contig317	GeneSet	cds	87137	87630	.	-	0	ID=cds0000067;Parent=ucsf_hc.01_1.G217BY.00067
HISTO_AL.Contig317	GeneSet	cds	86697	86988	.	-	0	ID=cds0000067;Parent=ucsf_hc.01_1.G217BY.00067
HISTO_AL.Contig317	GeneSet	gene	88926	89561	.	-	.	ID=ucsf_hc.01_1.G217BY.00068;Name=ucsf_hc.01_1.G217BY.00068
HISTO_AL.Contig317	GeneSet	exon	88926	89561	.	-	.	Parent=ucsf_hc.01_1.G217BY.00068
HISTO_AL.Contig317	GeneSet	gene	89871	91231	.	+	.	ID=ucsf_hc.01_1.G217BY.00069;Name=ucsf_hc.01_1.G217BY.00069
HISTO_AL.Contig317	GeneSet	exon	89871	91231	.	+	.	Parent=ucsf_hc.01_1.G217BY.00069
HISTO_AL.Contig317	GeneSet	cds	90335	90802	.	+	0	ID=cds0000069;Parent=ucsf_hc.01_1.G217BY.00069
HISTO_AL.Contig317	GeneSet	gene	91423	91980	.	+	.	ID=ucsf_hc.01_1.G217BY.00070;Name=ucsf_hc.01_1.G217BY.00070
HISTO_AL.Contig317	GeneSet	exon	91423	91980	.	+	.	Parent=ucsf_hc.01_1.G217BY.00070
HISTO_AL.Contig317	GeneSet	gene	91946	95356	.	-	.	ID=ucsf_hc.01_1.G217BY.00071;Name=ucsf_hc.01_1.G217BY.00071
HISTO_AL.Contig317	GeneSet	exon	95282	95356	.	-	.	Parent=ucsf_hc.01_1.G217BY.00071
HISTO_AL.Contig317	GeneSet	exon	91946	95225	.	-	.	Parent=ucsf_hc.01_1.G217BY.00071
HISTO_AL.Contig317	GeneSet	cds	92324	94798	.	-	0	ID=cds0000071;Parent=ucsf_hc.01_1.G217BY.00071
HISTO_AL.Contig317	GeneSet	gene	95749	97595	.	-	.	ID=ucsf_hc.01_1.G217BY.00072;Name=ucsf_hc.01_1.G217BY.00072
HISTO_AL.Contig317	GeneSet	exon	97266	97595	.	-	.	Parent=ucsf_hc.01_1.G217BY.00072
HISTO_AL.Contig317	GeneSet	exon	95749	97097	.	-	.	Parent=ucsf_hc.01_1.G217BY.00072
HISTO_AL.Contig317	GeneSet	cds	97266	97334	.	-	0	ID=cds0000072;Parent=ucsf_hc.01_1.G217BY.00072
HISTO_AL.Contig317	GeneSet	cds	95934	97097	.	-	0	ID=cds0000072;Parent=ucsf_hc.01_1.G217BY.00072
HISTO_AL.Contig317	GeneSet	gene	97881	101933	.	+	.	ID=ucsf_hc.01_1.G217BY.00073;Name=ucsf_hc.01_1.G217BY.00073
HISTO_AL.Contig317	GeneSet	exon	97881	99980	.	+	.	Parent=ucsf_hc.01_1.G217BY.00073
HISTO_AL.Contig317	GeneSet	exon	100056	100406	.	+	.	Parent=ucsf_hc.01_1.G217BY.00073
HISTO_AL.Contig317	GeneSet	exon	100477	100782	.	+	.	Parent=ucsf_hc.01_1.G217BY.00073
HISTO_AL.Contig317	GeneSet	exon	100857	101350	.	+	.	Parent=ucsf_hc.01_1.G217BY.00073
HISTO_AL.Contig317	GeneSet	exon	101421	101933	.	+	.	Parent=ucsf_hc.01_1.G217BY.00073
HISTO_AL.Contig317	GeneSet	cds	101047	101350	.	+	0	ID=cds0000073;Parent=ucsf_hc.01_1.G217BY.00073
HISTO_AL.Contig317	GeneSet	cds	101421	101680	.	+	0	ID=cds0000073;Parent=ucsf_hc.01_1.G217BY.00073
HISTO_AL.Contig317	GeneSet	gene	102074	106211	.	+	.	ID=ucsf_hc.01_1.G217BY.00074;Name=ucsf_hc.01_1.G217BY.00074
HISTO_AL.Contig317	GeneSet	exon	102074	102590	.	+	.	Parent=ucsf_hc.01_1.G217BY.00074
HISTO_AL.Contig317	GeneSet	exon	102659	103024	.	+	.	Parent=ucsf_hc.01_1.G217BY.00074
HISTO_AL.Contig317	GeneSet	exon	103102	104915	.	+	.	Parent=ucsf_hc.01_1.G217BY.00074
HISTO_AL.Contig317	GeneSet	exon	104991	106211	.	+	.	Parent=ucsf_hc.01_1.G217BY.00074
HISTO_AL.Contig317	GeneSet	cds	102174	102590	.	+	0	ID=cds0000074;Parent=ucsf_hc.01_1.G217BY.00074
HISTO_AL.Contig317	GeneSet	cds	102659	103024	.	+	0	ID=cds0000074;Parent=ucsf_hc.01_1.G217BY.00074
HISTO_AL.Contig317	GeneSet	cds	103102	104915	.	+	0	ID=cds0000074;Parent=ucsf_hc.01_1.G217BY.00074
HISTO_AL.Contig317	GeneSet	cds	104991	105726	.	+	0	ID=cds0000074;Parent=ucsf_hc.01_1.G217BY.00074
HISTO_AL.Contig317	GeneSet	gene	106970	108757	.	+	.	ID=ucsf_hc.01_1.G217BY.00075;Name=ucsf_hc.01_1.G217BY.00075
HISTO_AL.Contig317	GeneSet	exon	106970	107136	.	+	.	Parent=ucsf_hc.01_1.G217BY.00075
HISTO_AL.Contig317	GeneSet	exon	107238	107399	.	+	.	Parent=ucsf_hc.01_1.G217BY.00075
HISTO_AL.Contig317	GeneSet	exon	107463	108545	.	+	.	Parent=ucsf_hc.01_1.G217BY.00075
HISTO_AL.Contig317	GeneSet	exon	108647	108757	.	+	.	Parent=ucsf_hc.01_1.G217BY.00075
HISTO_AL.Contig317	GeneSet	cds	107083	107136	.	+	0	ID=cds0000075;Parent=ucsf_hc.01_1.G217BY.00075
HISTO_AL.Contig317	GeneSet	cds	107238	107399	.	+	0	ID=cds0000075;Parent=ucsf_hc.01_1.G217BY.00075
HISTO_AL.Contig317	GeneSet	cds	107463	108137	.	+	0	ID=cds0000075;Parent=ucsf_hc.01_1.G217BY.00075
HISTO_AL.Contig317	GeneSet	gene	108758	110725	.	+	.	ID=ucsf_hc.01_1.G217BY.00076;Name=ucsf_hc.01_1.G217BY.00076
HISTO_AL.Contig317	GeneSet	exon	108758	109434	.	+	.	Parent=ucsf_hc.01_1.G217BY.00076
HISTO_AL.Contig317	GeneSet	exon	109505	110725	.	+	.	Parent=ucsf_hc.01_1.G217BY.00076
HISTO_AL.Contig317	GeneSet	cds	109656	110351	.	+	0	ID=cds0000076;Parent=ucsf_hc.01_1.G217BY.00076
HISTO_AL.Contig317	GeneSet	gene	110689	111484	.	-	.	ID=ucsf_hc.01_1.G217BY.00077;Name=ucsf_hc.01_1.G217BY.00077
HISTO_AL.Contig317	GeneSet	exon	110689	111484	.	-	.	Parent=ucsf_hc.01_1.G217BY.00077
HISTO_AL.Contig317	GeneSet	cds	110994	111230	.	-	0	ID=cds0000077;Parent=ucsf_hc.01_1.G217BY.00077
HISTO_AL.Contig317	GeneSet	gene	111555	112314	.	-	.	ID=ucsf_hc.01_1.G217BY.00078;Name=ucsf_hc.01_1.G217BY.00078
HISTO_AL.Contig317	GeneSet	exon	111555	112314	.	-	.	Parent=ucsf_hc.01_1.G217BY.00078
HISTO_AL.Contig317	GeneSet	gene	112467	114618	.	+	.	ID=ucsf_hc.01_1.G217BY.00079;Name=ucsf_hc.01_1.G217BY.00079
HISTO_AL.Contig317	GeneSet	exon	112467	114618	.	+	.	Parent=ucsf_hc.01_1.G217BY.00079
HISTO_AL.Contig317	GeneSet	cds	113260	113931	.	+	0	ID=cds0000079;Parent=ucsf_hc.01_1.G217BY.00079
HISTO_AL.Contig317	GeneSet	gene	114740	115990	.	-	.	ID=ucsf_hc.01_1.G217BY.00080;Name=ucsf_hc.01_1.G217BY.00080
HISTO_AL.Contig317	GeneSet	exon	115595	115990	.	-	.	Parent=ucsf_hc.01_1.G217BY.00080
HISTO_AL.Contig317	GeneSet	exon	115094	115533	.	-	.	Parent=ucsf_hc.01_1.G217BY.00080
HISTO_AL.Contig317	GeneSet	exon	114740	114978	.	-	.	Parent=ucsf_hc.01_1.G217BY.00080
HISTO_AL.Contig317	GeneSet	cds	115595	115750	.	-	0	ID=cds0000080;Parent=ucsf_hc.01_1.G217BY.00080
HISTO_AL.Contig317	GeneSet	cds	115094	115533	.	-	0	ID=cds0000080;Parent=ucsf_hc.01_1.G217BY.00080
HISTO_AL.Contig317	GeneSet	cds	114960	114978	.	-	0	ID=cds0000080;Parent=ucsf_hc.01_1.G217BY.00080
HISTO_AL.Contig317	GeneSet	gene	116217	117490	.	+	.	ID=ucsf_hc.01_1.G217BY.00081;Name=ucsf_hc.01_1.G217BY.00081
HISTO_AL.Contig317	GeneSet	exon	116217	116513	.	+	.	Parent=ucsf_hc.01_1.G217BY.00081
HISTO_AL.Contig317	GeneSet	exon	116598	117490	.	+	.	Parent=ucsf_hc.01_1.G217BY.00081
HISTO_AL.Contig317	GeneSet	cds	116444	116513	.	+	0	ID=cds0000081;Parent=ucsf_hc.01_1.G217BY.00081
HISTO_AL.Contig317	GeneSet	cds	116598	116758	.	+	0	ID=cds0000081;Parent=ucsf_hc.01_1.G217BY.00081
HISTO_AL.Contig317	GeneSet	gene	116238	117757	.	-	.	ID=ucsf_hc.01_1.G217BY.00082;Name=ucsf_hc.01_1.G217BY.00082
HISTO_AL.Contig317	GeneSet	exon	116238	117757	.	-	.	Parent=ucsf_hc.01_1.G217BY.00082
HISTO_AL.Contig317	GeneSet	cds	116493	117410	.	-	0	ID=cds0000082;Parent=ucsf_hc.01_1.G217BY.00082
HISTO_AL.Contig317	GeneSet	gene	117985	119946	.	-	.	ID=ucsf_hc.01_1.G217BY.00083;Name=ucsf_hc.01_1.G217BY.00083
HISTO_AL.Contig317	GeneSet	exon	118270	119946	.	-	.	Parent=ucsf_hc.01_1.G217BY.00083
HISTO_AL.Contig317	GeneSet	exon	117985	118215	.	-	.	Parent=ucsf_hc.01_1.G217BY.00083
HISTO_AL.Contig317	GeneSet	cds	118828	119808	.	-	0	ID=cds0000083;Parent=ucsf_hc.01_1.G217BY.00083
HISTO_AL.Contig317	GeneSet	gene	121790	122159	.	+	.	ID=ucsf_hc.01_1.G217BY.00084;Name=ucsf_hc.01_1.G217BY.00084
HISTO_AL.Contig317	GeneSet	exon	121790	121922	.	+	.	Parent=ucsf_hc.01_1.G217BY.00084
HISTO_AL.Contig317	GeneSet	exon	122021	122159	.	+	.	Parent=ucsf_hc.01_1.G217BY.00084
HISTO_AL.Contig317	GeneSet	gene	122202	122518	.	+	.	ID=ucsf_hc.01_1.G217BY.00085;Name=ucsf_hc.01_1.G217BY.00085
HISTO_AL.Contig317	GeneSet	exon	122202	122518	.	+	.	Parent=ucsf_hc.01_1.G217BY.00085
HISTO_AL.Contig317	GeneSet	gene	122689	124934	.	+	.	ID=ucsf_hc.01_1.G217BY.00086;Name=ucsf_hc.01_1.G217BY.00086
HISTO_AL.Contig317	GeneSet	exon	122689	123837	.	+	.	Parent=ucsf_hc.01_1.G217BY.00086
HISTO_AL.Contig317	GeneSet	exon	123930	124934	.	+	.	Parent=ucsf_hc.01_1.G217BY.00086
HISTO_AL.Contig317	GeneSet	cds	123097	123837	.	+	0	ID=cds0000086;Parent=ucsf_hc.01_1.G217BY.00086
HISTO_AL.Contig317	GeneSet	cds	123930	124607	.	+	0	ID=cds0000086;Parent=ucsf_hc.01_1.G217BY.00086
HISTO_AL.Contig317	GeneSet	gene	125534	129173	.	+	.	ID=ucsf_hc.01_1.G217BY.00087;Name=ucsf_hc.01_1.G217BY.00087
HISTO_AL.Contig317	GeneSet	exon	125534	126443	.	+	.	Parent=ucsf_hc.01_1.G217BY.00087
HISTO_AL.Contig317	GeneSet	exon	126912	127471	.	+	.	Parent=ucsf_hc.01_1.G217BY.00087
HISTO_AL.Contig317	GeneSet	exon	127546	129173	.	+	.	Parent=ucsf_hc.01_1.G217BY.00087
HISTO_AL.Contig317	GeneSet	cds	128707	128961	.	+	0	ID=cds0000087;Parent=ucsf_hc.01_1.G217BY.00087
HISTO_AL.Contig317	GeneSet	gene	129021	130149	.	-	.	ID=ucsf_hc.01_1.G217BY.00088;Name=ucsf_hc.01_1.G217BY.00088
HISTO_AL.Contig317	GeneSet	exon	129964	130149	.	-	.	Parent=ucsf_hc.01_1.G217BY.00088
HISTO_AL.Contig317	GeneSet	exon	129021	129828	.	-	.	Parent=ucsf_hc.01_1.G217BY.00088
HISTO_AL.Contig317	GeneSet	cds	129964	130083	.	-	0	ID=cds0000088;Parent=ucsf_hc.01_1.G217BY.00088
HISTO_AL.Contig317	GeneSet	cds	129520	129828	.	-	0	ID=cds0000088;Parent=ucsf_hc.01_1.G217BY.00088
HISTO_AL.Contig317	GeneSet	gene	130311	135245	.	-	.	ID=ucsf_hc.01_1.G217BY.00089;Name=ucsf_hc.01_1.G217BY.00089
HISTO_AL.Contig317	GeneSet	exon	133867	135245	.	-	.	Parent=ucsf_hc.01_1.G217BY.00089
HISTO_AL.Contig317	GeneSet	exon	132744	133796	.	-	.	Parent=ucsf_hc.01_1.G217BY.00089
HISTO_AL.Contig317	GeneSet	exon	130311	132651	.	-	.	Parent=ucsf_hc.01_1.G217BY.00089
HISTO_AL.Contig317	GeneSet	cds	132744	133715	.	-	0	ID=cds0000089;Parent=ucsf_hc.01_1.G217BY.00089
HISTO_AL.Contig317	GeneSet	cds	131587	132651	.	-	0	ID=cds0000089;Parent=ucsf_hc.01_1.G217BY.00089
HISTO_AL.Contig317	GeneSet	gene	134120	138428	.	+	.	ID=ucsf_hc.01_1.G217BY.00090;Name=ucsf_hc.01_1.G217BY.00090
HISTO_AL.Contig317	GeneSet	exon	134120	134338	.	+	.	Parent=ucsf_hc.01_1.G217BY.00090
HISTO_AL.Contig317	GeneSet	exon	134401	134623	.	+	.	Parent=ucsf_hc.01_1.G217BY.00090
HISTO_AL.Contig317	GeneSet	exon	134686	135267	.	+	.	Parent=ucsf_hc.01_1.G217BY.00090
HISTO_AL.Contig317	GeneSet	exon	135415	137335	.	+	.	Parent=ucsf_hc.01_1.G217BY.00090
HISTO_AL.Contig317	GeneSet	exon	137484	138428	.	+	.	Parent=ucsf_hc.01_1.G217BY.00090
HISTO_AL.Contig317	GeneSet	cds	136572	137204	.	+	0	ID=cds0000090;Parent=ucsf_hc.01_1.G217BY.00090
HISTO_AL.Contig317	GeneSet	gene	138653	139135	.	-	.	ID=ucsf_hc.01_1.G217BY.00091;Name=ucsf_hc.01_1.G217BY.00091
HISTO_AL.Contig317	GeneSet	exon	138653	139135	.	-	.	Parent=ucsf_hc.01_1.G217BY.00091
HISTO_AL.Contig317	GeneSet	cds	138854	139039	.	-	0	ID=cds0000091;Parent=ucsf_hc.01_1.G217BY.00091
HISTO_AL.Contig317	GeneSet	gene	139306	142350	.	+	.	ID=ucsf_hc.01_1.G217BY.00092;Name=ucsf_hc.01_1.G217BY.00092
HISTO_AL.Contig317	GeneSet	exon	139306	140206	.	+	.	Parent=ucsf_hc.01_1.G217BY.00092
HISTO_AL.Contig317	GeneSet	exon	140302	141338	.	+	.	Parent=ucsf_hc.01_1.G217BY.00092
HISTO_AL.Contig317	GeneSet	exon	141473	142350	.	+	.	Parent=ucsf_hc.01_1.G217BY.00092
HISTO_AL.Contig317	GeneSet	cds	139642	140206	.	+	0	ID=cds0000092;Parent=ucsf_hc.01_1.G217BY.00092
HISTO_AL.Contig317	GeneSet	cds	140302	141338	.	+	0	ID=cds0000092;Parent=ucsf_hc.01_1.G217BY.00092
HISTO_AL.Contig317	GeneSet	cds	141473	141514	.	+	0	ID=cds0000092;Parent=ucsf_hc.01_1.G217BY.00092
HISTO_AL.Contig317	GeneSet	gene	141662	142586	.	-	.	ID=ucsf_hc.01_1.G217BY.00093;Name=ucsf_hc.01_1.G217BY.00093
HISTO_AL.Contig317	GeneSet	exon	141662	142586	.	-	.	Parent=ucsf_hc.01_1.G217BY.00093
HISTO_AL.Contig317	GeneSet	gene	143065	143712	.	-	.	ID=ucsf_hc.01_1.G217BY.00094;Name=ucsf_hc.01_1.G217BY.00094
HISTO_AL.Contig317	GeneSet	exon	143257	143712	.	-	.	Parent=ucsf_hc.01_1.G217BY.00094
HISTO_AL.Contig317	GeneSet	exon	143065	143139	.	-	.	Parent=ucsf_hc.01_1.G217BY.00094
HISTO_AL.Contig317	GeneSet	gene	143115	143627	.	+	.	ID=ucsf_hc.01_1.G217BY.00095;Name=ucsf_hc.01_1.G217BY.00095
HISTO_AL.Contig317	GeneSet	exon	143115	143333	.	+	.	Parent=ucsf_hc.01_1.G217BY.00095
HISTO_AL.Contig317	GeneSet	exon	143398	143627	.	+	.	Parent=ucsf_hc.01_1.G217BY.00095
HISTO_AL.Contig317	GeneSet	gene	143882	144331	.	-	.	ID=ucsf_hc.01_1.G217BY.00096;Name=ucsf_hc.01_1.G217BY.00096
HISTO_AL.Contig317	GeneSet	exon	143882	144331	.	-	.	Parent=ucsf_hc.01_1.G217BY.00096
HISTO_AL.Contig317	GeneSet	gene	144590	147479	.	+	.	ID=ucsf_hc.01_1.G217BY.00097;Name=ucsf_hc.01_1.G217BY.00097
HISTO_AL.Contig317	GeneSet	exon	144590	145394	.	+	.	Parent=ucsf_hc.01_1.G217BY.00097
HISTO_AL.Contig317	GeneSet	exon	145490	147479	.	+	.	Parent=ucsf_hc.01_1.G217BY.00097
HISTO_AL.Contig317	GeneSet	cds	145190	145394	.	+	0	ID=cds0000097;Parent=ucsf_hc.01_1.G217BY.00097
HISTO_AL.Contig317	GeneSet	cds	145490	146913	.	+	0	ID=cds0000097;Parent=ucsf_hc.01_1.G217BY.00097
HISTO_AL.Contig317	GeneSet	gene	146974	152930	.	-	.	ID=ucsf_hc.01_1.G217BY.00098;Name=ucsf_hc.01_1.G217BY.00098
HISTO_AL.Contig317	GeneSet	exon	151994	152930	.	-	.	Parent=ucsf_hc.01_1.G217BY.00098
HISTO_AL.Contig317	GeneSet	exon	151481	151919	.	-	.	Parent=ucsf_hc.01_1.G217BY.00098
HISTO_AL.Contig317	GeneSet	exon	146974	151423	.	-	.	Parent=ucsf_hc.01_1.G217BY.00098
HISTO_AL.Contig317	GeneSet	cds	151994	152839	.	-	0	ID=cds0000098;Parent=ucsf_hc.01_1.G217BY.00098
HISTO_AL.Contig317	GeneSet	cds	151481	151919	.	-	0	ID=cds0000098;Parent=ucsf_hc.01_1.G217BY.00098
HISTO_AL.Contig317	GeneSet	cds	147438	151423	.	-	0	ID=cds0000098;Parent=ucsf_hc.01_1.G217BY.00098
HISTO_AL.Contig317	GeneSet	gene	153809	156143	.	+	.	ID=ucsf_hc.01_1.G217BY.00099;Name=ucsf_hc.01_1.G217BY.00099
HISTO_AL.Contig317	GeneSet	exon	153809	154511	.	+	.	Parent=ucsf_hc.01_1.G217BY.00099
HISTO_AL.Contig317	GeneSet	exon	154600	154718	.	+	.	Parent=ucsf_hc.01_1.G217BY.00099
HISTO_AL.Contig317	GeneSet	exon	154778	154839	.	+	.	Parent=ucsf_hc.01_1.G217BY.00099
HISTO_AL.Contig317	GeneSet	exon	154905	154930	.	+	.	Parent=ucsf_hc.01_1.G217BY.00099
HISTO_AL.Contig317	GeneSet	exon	155005	155354	.	+	.	Parent=ucsf_hc.01_1.G217BY.00099
HISTO_AL.Contig317	GeneSet	exon	155454	156143	.	+	.	Parent=ucsf_hc.01_1.G217BY.00099
HISTO_AL.Contig317	GeneSet	cds	154337	154511	.	+	0	ID=cds0000099;Parent=ucsf_hc.01_1.G217BY.00099
HISTO_AL.Contig317	GeneSet	cds	154600	154718	.	+	0	ID=cds0000099;Parent=ucsf_hc.01_1.G217BY.00099
HISTO_AL.Contig317	GeneSet	cds	154778	154839	.	+	0	ID=cds0000099;Parent=ucsf_hc.01_1.G217BY.00099
HISTO_AL.Contig317	GeneSet	cds	154905	154930	.	+	0	ID=cds0000099;Parent=ucsf_hc.01_1.G217BY.00099
HISTO_AL.Contig317	GeneSet	cds	155005	155354	.	+	0	ID=cds0000099;Parent=ucsf_hc.01_1.G217BY.00099
HISTO_AL.Contig317	GeneSet	cds	155454	155723	.	+	0	ID=cds0000099;Parent=ucsf_hc.01_1.G217BY.00099
HISTO_AL.Contig317	GeneSet	gene	156231	166300	.	-	.	ID=ucsf_hc.01_1.G217BY.00100;Name=ucsf_hc.01_1.G217BY.00100
HISTO_AL.Contig317	GeneSet	exon	161987	166300	.	-	.	Parent=ucsf_hc.01_1.G217BY.00100
HISTO_AL.Contig317	GeneSet	exon	157535	161922	.	-	.	Parent=ucsf_hc.01_1.G217BY.00100
HISTO_AL.Contig317	GeneSet	exon	157361	157467	.	-	.	Parent=ucsf_hc.01_1.G217BY.00100
HISTO_AL.Contig317	GeneSet	exon	156231	157225	.	-	.	Parent=ucsf_hc.01_1.G217BY.00100
HISTO_AL.Contig317	GeneSet	cds	161987	166190	.	-	0	ID=cds0000100;Parent=ucsf_hc.01_1.G217BY.00100
HISTO_AL.Contig317	GeneSet	cds	157535	161922	.	-	0	ID=cds0000100;Parent=ucsf_hc.01_1.G217BY.00100
HISTO_AL.Contig317	GeneSet	cds	157361	157467	.	-	0	ID=cds0000100;Parent=ucsf_hc.01_1.G217BY.00100
HISTO_AL.Contig317	GeneSet	cds	157159	157225	.	-	0	ID=cds0000100;Parent=ucsf_hc.01_1.G217BY.00100
HISTO_AL.Contig317	GeneSet	gene	167015	168200	.	+	.	ID=ucsf_hc.01_1.G217BY.00101;Name=ucsf_hc.01_1.G217BY.00101
HISTO_AL.Contig317	GeneSet	exon	167015	167612	.	+	.	Parent=ucsf_hc.01_1.G217BY.00101
HISTO_AL.Contig317	GeneSet	exon	167704	168200	.	+	.	Parent=ucsf_hc.01_1.G217BY.00101
HISTO_AL.Contig317	GeneSet	gene	167045	168443	.	-	.	ID=ucsf_hc.01_1.G217BY.00102;Name=ucsf_hc.01_1.G217BY.00102
HISTO_AL.Contig317	GeneSet	exon	168238	168443	.	-	.	Parent=ucsf_hc.01_1.G217BY.00102
HISTO_AL.Contig317	GeneSet	exon	167882	167995	.	-	.	Parent=ucsf_hc.01_1.G217BY.00102
HISTO_AL.Contig317	GeneSet	exon	167698	167814	.	-	.	Parent=ucsf_hc.01_1.G217BY.00102
HISTO_AL.Contig317	GeneSet	exon	167045	167587	.	-	.	Parent=ucsf_hc.01_1.G217BY.00102
HISTO_AL.Contig317	GeneSet	cds	168238	168334	.	-	0	ID=cds0000102;Parent=ucsf_hc.01_1.G217BY.00102
HISTO_AL.Contig317	GeneSet	cds	167882	167995	.	-	0	ID=cds0000102;Parent=ucsf_hc.01_1.G217BY.00102
HISTO_AL.Contig317	GeneSet	cds	167698	167814	.	-	0	ID=cds0000102;Parent=ucsf_hc.01_1.G217BY.00102
HISTO_AL.Contig317	GeneSet	cds	167301	167587	.	-	0	ID=cds0000102;Parent=ucsf_hc.01_1.G217BY.00102
HISTO_AL.Contig317	GeneSet	gene	168754	169712	.	-	.	ID=ucsf_hc.01_1.G217BY.00103;Name=ucsf_hc.01_1.G217BY.00103
HISTO_AL.Contig317	GeneSet	exon	168754	169712	.	-	.	Parent=ucsf_hc.01_1.G217BY.00103
HISTO_AL.Contig317	GeneSet	cds	168967	169173	.	-	0	ID=cds0000103;Parent=ucsf_hc.01_1.G217BY.00103
HISTO_AL.Contig317	GeneSet	gene	169902	173151	.	+	.	ID=ucsf_hc.01_1.G217BY.00104;Name=ucsf_hc.01_1.G217BY.00104
HISTO_AL.Contig317	GeneSet	exon	169902	170087	.	+	.	Parent=ucsf_hc.01_1.G217BY.00104
HISTO_AL.Contig317	GeneSet	exon	170184	170240	.	+	.	Parent=ucsf_hc.01_1.G217BY.00104
HISTO_AL.Contig317	GeneSet	exon	170299	170343	.	+	.	Parent=ucsf_hc.01_1.G217BY.00104
HISTO_AL.Contig317	GeneSet	exon	170411	170413	.	+	.	Parent=ucsf_hc.01_1.G217BY.00104
HISTO_AL.Contig317	GeneSet	exon	170539	170613	.	+	.	Parent=ucsf_hc.01_1.G217BY.00104
HISTO_AL.Contig317	GeneSet	exon	170685	170975	.	+	.	Parent=ucsf_hc.01_1.G217BY.00104
HISTO_AL.Contig317	GeneSet	exon	171033	173151	.	+	.	Parent=ucsf_hc.01_1.G217BY.00104
HISTO_AL.Contig317	GeneSet	cds	170084	170087	.	+	0	ID=cds0000104;Parent=ucsf_hc.01_1.G217BY.00104
HISTO_AL.Contig317	GeneSet	cds	170184	170240	.	+	0	ID=cds0000104;Parent=ucsf_hc.01_1.G217BY.00104
HISTO_AL.Contig317	GeneSet	cds	170299	170343	.	+	0	ID=cds0000104;Parent=ucsf_hc.01_1.G217BY.00104
HISTO_AL.Contig317	GeneSet	cds	170411	170413	.	+	0	ID=cds0000104;Parent=ucsf_hc.01_1.G217BY.00104
HISTO_AL.Contig317	GeneSet	cds	170539	170613	.	+	0	ID=cds0000104;Parent=ucsf_hc.01_1.G217BY.00104
HISTO_AL.Contig317	GeneSet	cds	170685	170975	.	+	0	ID=cds0000104;Parent=ucsf_hc.01_1.G217BY.00104
HISTO_AL.Contig317	GeneSet	cds	171033	172246	.	+	0	ID=cds0000104;Parent=ucsf_hc.01_1.G217BY.00104
HISTO_AL.Contig317	GeneSet	gene	173677	176496	.	+	.	ID=ucsf_hc.01_1.G217BY.00105;Name=ucsf_hc.01_1.G217BY.00105
HISTO_AL.Contig317	GeneSet	exon	173677	173992	.	+	.	Parent=ucsf_hc.01_1.G217BY.00105
HISTO_AL.Contig317	GeneSet	exon	174085	174411	.	+	.	Parent=ucsf_hc.01_1.G217BY.00105
HISTO_AL.Contig317	GeneSet	exon	174529	176064	.	+	.	Parent=ucsf_hc.01_1.G217BY.00105
HISTO_AL.Contig317	GeneSet	exon	176177	176496	.	+	.	Parent=ucsf_hc.01_1.G217BY.00105
HISTO_AL.Contig317	GeneSet	cds	173779	173992	.	+	0	ID=cds0000105;Parent=ucsf_hc.01_1.G217BY.00105
HISTO_AL.Contig317	GeneSet	cds	174085	174411	.	+	0	ID=cds0000105;Parent=ucsf_hc.01_1.G217BY.00105
HISTO_AL.Contig317	GeneSet	cds	174529	174530	.	+	0	ID=cds0000105;Parent=ucsf_hc.01_1.G217BY.00105
HISTO_AL.Contig317	GeneSet	gene	176094	176497	.	-	.	ID=ucsf_hc.01_1.G217BY.00106;Name=ucsf_hc.01_1.G217BY.00106
HISTO_AL.Contig317	GeneSet	exon	176451	176497	.	-	.	Parent=ucsf_hc.01_1.G217BY.00106
HISTO_AL.Contig317	GeneSet	exon	176094	176372	.	-	.	Parent=ucsf_hc.01_1.G217BY.00106
HISTO_AL.Contig317	GeneSet	gene	176718	177321	.	+	.	ID=ucsf_hc.01_1.G217BY.00107;Name=ucsf_hc.01_1.G217BY.00107
HISTO_AL.Contig317	GeneSet	exon	176718	176823	.	+	.	Parent=ucsf_hc.01_1.G217BY.00107
HISTO_AL.Contig317	GeneSet	exon	176880	177321	.	+	.	Parent=ucsf_hc.01_1.G217BY.00107
HISTO_AL.Contig317	GeneSet	cds	177009	177263	.	+	0	ID=cds0000107;Parent=ucsf_hc.01_1.G217BY.00107
HISTO_AL.Contig317	GeneSet	gene	179480	181110	.	+	.	ID=ucsf_hc.01_1.G217BY.00108;Name=ucsf_hc.01_1.G217BY.00108
HISTO_AL.Contig317	GeneSet	exon	179480	180160	.	+	.	Parent=ucsf_hc.01_1.G217BY.00108
HISTO_AL.Contig317	GeneSet	exon	180230	180547	.	+	.	Parent=ucsf_hc.01_1.G217BY.00108
HISTO_AL.Contig317	GeneSet	exon	180596	181110	.	+	.	Parent=ucsf_hc.01_1.G217BY.00108
HISTO_AL.Contig317	GeneSet	cds	179728	180160	.	+	0	ID=cds0000108;Parent=ucsf_hc.01_1.G217BY.00108
HISTO_AL.Contig317	GeneSet	cds	180230	180435	.	+	0	ID=cds0000108;Parent=ucsf_hc.01_1.G217BY.00108
HISTO_AL.Contig317	GeneSet	gene	181615	183947	.	+	.	ID=ucsf_hc.01_1.G217BY.00109;Name=ucsf_hc.01_1.G217BY.00109
HISTO_AL.Contig317	GeneSet	exon	181615	183947	.	+	.	Parent=ucsf_hc.01_1.G217BY.00109
HISTO_AL.Contig317	GeneSet	cds	181851	182081	.	+	0	ID=cds0000109;Parent=ucsf_hc.01_1.G217BY.00109
HISTO_AL.Contig317	GeneSet	gene	181741	190737	.	-	.	ID=ucsf_hc.01_1.G217BY.00110;Name=ucsf_hc.01_1.G217BY.00110
HISTO_AL.Contig317	GeneSet	exon	190246	190737	.	-	.	Parent=ucsf_hc.01_1.G217BY.00110
HISTO_AL.Contig317	GeneSet	exon	184782	190147	.	-	.	Parent=ucsf_hc.01_1.G217BY.00110
HISTO_AL.Contig317	GeneSet	exon	181741	184712	.	-	.	Parent=ucsf_hc.01_1.G217BY.00110
HISTO_AL.Contig317	GeneSet	cds	184782	186914	.	-	0	ID=cds0000110;Parent=ucsf_hc.01_1.G217BY.00110
HISTO_AL.Contig317	GeneSet	cds	183987	184712	.	-	0	ID=cds0000110;Parent=ucsf_hc.01_1.G217BY.00110
HISTO_AL.Contig317	GeneSet	gene	191270	194127	.	+	.	ID=ucsf_hc.01_1.G217BY.00111;Name=ucsf_hc.01_1.G217BY.00111
HISTO_AL.Contig317	GeneSet	exon	191270	191830	.	+	.	Parent=ucsf_hc.01_1.G217BY.00111
HISTO_AL.Contig317	GeneSet	exon	191922	192103	.	+	.	Parent=ucsf_hc.01_1.G217BY.00111
HISTO_AL.Contig317	GeneSet	exon	192165	192758	.	+	.	Parent=ucsf_hc.01_1.G217BY.00111
HISTO_AL.Contig317	GeneSet	exon	192893	194127	.	+	.	Parent=ucsf_hc.01_1.G217BY.00111
HISTO_AL.Contig317	GeneSet	cds	191563	191830	.	+	0	ID=cds0000111;Parent=ucsf_hc.01_1.G217BY.00111
HISTO_AL.Contig317	GeneSet	cds	191922	192103	.	+	0	ID=cds0000111;Parent=ucsf_hc.01_1.G217BY.00111
HISTO_AL.Contig317	GeneSet	cds	192165	192758	.	+	0	ID=cds0000111;Parent=ucsf_hc.01_1.G217BY.00111
HISTO_AL.Contig317	GeneSet	cds	192893	192925	.	+	0	ID=cds0000111;Parent=ucsf_hc.01_1.G217BY.00111
HISTO_AL.Contig317	GeneSet	gene	194183	195291	.	-	.	ID=ucsf_hc.01_1.G217BY.00112;Name=ucsf_hc.01_1.G217BY.00112
HISTO_AL.Contig317	GeneSet	exon	194183	195291	.	-	.	Parent=ucsf_hc.01_1.G217BY.00112
HISTO_AL.Contig317	GeneSet	gene	195588	196902	.	-	.	ID=ucsf_hc.01_1.G217BY.00113;Name=ucsf_hc.01_1.G217BY.00113
HISTO_AL.Contig317	GeneSet	exon	195588	196902	.	-	.	Parent=ucsf_hc.01_1.G217BY.00113
HISTO_AL.Contig317	GeneSet	cds	196426	196644	.	-	0	ID=cds0000113;Parent=ucsf_hc.01_1.G217BY.00113
HISTO_AL.Contig317	GeneSet	gene	195793	197218	.	+	.	ID=ucsf_hc.01_1.G217BY.00114;Name=ucsf_hc.01_1.G217BY.00114
HISTO_AL.Contig317	GeneSet	exon	195793	196129	.	+	.	Parent=ucsf_hc.01_1.G217BY.00114
HISTO_AL.Contig317	GeneSet	exon	196220	197218	.	+	.	Parent=ucsf_hc.01_1.G217BY.00114
HISTO_AL.Contig317	GeneSet	cds	195999	196129	.	+	0	ID=cds0000114;Parent=ucsf_hc.01_1.G217BY.00114
HISTO_AL.Contig317	GeneSet	cds	196220	196931	.	+	0	ID=cds0000114;Parent=ucsf_hc.01_1.G217BY.00114
HISTO_AL.Contig317	GeneSet	gene	197219	203428	.	+	.	ID=ucsf_hc.01_1.G217BY.00115;Name=ucsf_hc.01_1.G217BY.00115
HISTO_AL.Contig317	GeneSet	exon	197219	203428	.	+	.	Parent=ucsf_hc.01_1.G217BY.00115
HISTO_AL.Contig317	GeneSet	cds	197505	202154	.	+	0	ID=cds0000115;Parent=ucsf_hc.01_1.G217BY.00115
HISTO_AL.Contig317	GeneSet	gene	203788	208014	.	+	.	ID=ucsf_hc.01_1.G217BY.00116;Name=ucsf_hc.01_1.G217BY.00116
HISTO_AL.Contig317	GeneSet	exon	203788	204497	.	+	.	Parent=ucsf_hc.01_1.G217BY.00116
HISTO_AL.Contig317	GeneSet	exon	204669	205947	.	+	.	Parent=ucsf_hc.01_1.G217BY.00116
HISTO_AL.Contig317	GeneSet	exon	206004	208014	.	+	.	Parent=ucsf_hc.01_1.G217BY.00116
HISTO_AL.Contig317	GeneSet	cds	204308	204497	.	+	0	ID=cds0000116;Parent=ucsf_hc.01_1.G217BY.00116
HISTO_AL.Contig317	GeneSet	cds	204669	205947	.	+	0	ID=cds0000116;Parent=ucsf_hc.01_1.G217BY.00116
HISTO_AL.Contig317	GeneSet	cds	206004	206547	.	+	0	ID=cds0000116;Parent=ucsf_hc.01_1.G217BY.00116
HISTO_AL.Contig317	GeneSet	gene	208064	208752	.	-	.	ID=ucsf_hc.01_1.G217BY.00117;Name=ucsf_hc.01_1.G217BY.00117
HISTO_AL.Contig317	GeneSet	exon	208064	208752	.	-	.	Parent=ucsf_hc.01_1.G217BY.00117
HISTO_AL.Contig317	GeneSet	cds	208289	208591	.	-	0	ID=cds0000117;Parent=ucsf_hc.01_1.G217BY.00117
HISTO_AL.Contig317	GeneSet	gene	209244	210547	.	-	.	ID=ucsf_hc.01_1.G217BY.00118;Name=ucsf_hc.01_1.G217BY.00118
HISTO_AL.Contig317	GeneSet	exon	209244	210547	.	-	.	Parent=ucsf_hc.01_1.G217BY.00118
HISTO_AL.Contig317	GeneSet	cds	209891	210214	.	-	0	ID=cds0000118;Parent=ucsf_hc.01_1.G217BY.00118
HISTO_AL.Contig317	GeneSet	gene	209745	212950	.	+	.	ID=ucsf_hc.01_1.G217BY.00119;Name=ucsf_hc.01_1.G217BY.00119
HISTO_AL.Contig317	GeneSet	exon	209745	210663	.	+	.	Parent=ucsf_hc.01_1.G217BY.00119
HISTO_AL.Contig317	GeneSet	exon	210740	211549	.	+	.	Parent=ucsf_hc.01_1.G217BY.00119
HISTO_AL.Contig317	GeneSet	exon	211619	211934	.	+	.	Parent=ucsf_hc.01_1.G217BY.00119
HISTO_AL.Contig317	GeneSet	exon	211988	212950	.	+	.	Parent=ucsf_hc.01_1.G217BY.00119
HISTO_AL.Contig317	GeneSet	cds	211079	211369	.	+	0	ID=cds0000119;Parent=ucsf_hc.01_1.G217BY.00119
HISTO_AL.Contig317	GeneSet	gene	213256	213743	.	-	.	ID=ucsf_hc.01_1.G217BY.00120;Name=ucsf_hc.01_1.G217BY.00120
HISTO_AL.Contig317	GeneSet	exon	213256	213743	.	-	.	Parent=ucsf_hc.01_1.G217BY.00120
HISTO_AL.Contig317	GeneSet	gene	214613	214966	.	-	.	ID=ucsf_hc.01_1.G217BY.00121;Name=ucsf_hc.01_1.G217BY.00121
HISTO_AL.Contig317	GeneSet	exon	214613	214966	.	-	.	Parent=ucsf_hc.01_1.G217BY.00121
HISTO_AL.Contig317	GeneSet	gene	214910	215528	.	+	.	ID=ucsf_hc.01_1.G217BY.00122;Name=ucsf_hc.01_1.G217BY.00122
HISTO_AL.Contig317	GeneSet	exon	214910	215528	.	+	.	Parent=ucsf_hc.01_1.G217BY.00122
HISTO_AL.Contig317	GeneSet	cds	214988	215284	.	+	0	ID=cds0000122;Parent=ucsf_hc.01_1.G217BY.00122
HISTO_AL.Contig317	GeneSet	gene	216318	219596	.	+	.	ID=ucsf_hc.01_1.G217BY.00123;Name=ucsf_hc.01_1.G217BY.00123
HISTO_AL.Contig317	GeneSet	exon	216318	216711	.	+	.	Parent=ucsf_hc.01_1.G217BY.00123
HISTO_AL.Contig317	GeneSet	exon	216774	217298	.	+	.	Parent=ucsf_hc.01_1.G217BY.00123
HISTO_AL.Contig317	GeneSet	exon	217360	219596	.	+	.	Parent=ucsf_hc.01_1.G217BY.00123
HISTO_AL.Contig317	GeneSet	cds	216672	216711	.	+	0	ID=cds0000123;Parent=ucsf_hc.01_1.G217BY.00123
HISTO_AL.Contig317	GeneSet	cds	216774	217298	.	+	0	ID=cds0000123;Parent=ucsf_hc.01_1.G217BY.00123
HISTO_AL.Contig317	GeneSet	cds	217360	219158	.	+	0	ID=cds0000123;Parent=ucsf_hc.01_1.G217BY.00123
HISTO_AL.Contig317	GeneSet	gene	219463	222937	.	-	.	ID=ucsf_hc.01_1.G217BY.00124;Name=ucsf_hc.01_1.G217BY.00124
HISTO_AL.Contig317	GeneSet	exon	221620	222937	.	-	.	Parent=ucsf_hc.01_1.G217BY.00124
HISTO_AL.Contig317	GeneSet	exon	220812	221552	.	-	.	Parent=ucsf_hc.01_1.G217BY.00124
HISTO_AL.Contig317	GeneSet	exon	220251	220740	.	-	.	Parent=ucsf_hc.01_1.G217BY.00124
HISTO_AL.Contig317	GeneSet	exon	220080	220154	.	-	.	Parent=ucsf_hc.01_1.G217BY.00124
HISTO_AL.Contig317	GeneSet	exon	219463	219973	.	-	.	Parent=ucsf_hc.01_1.G217BY.00124
HISTO_AL.Contig317	GeneSet	cds	220812	221292	.	-	0	ID=cds0000124;Parent=ucsf_hc.01_1.G217BY.00124
HISTO_AL.Contig317	GeneSet	cds	220251	220740	.	-	0	ID=cds0000124;Parent=ucsf_hc.01_1.G217BY.00124
HISTO_AL.Contig317	GeneSet	cds	220080	220154	.	-	0	ID=cds0000124;Parent=ucsf_hc.01_1.G217BY.00124
HISTO_AL.Contig317	GeneSet	cds	219742	219973	.	-	0	ID=cds0000124;Parent=ucsf_hc.01_1.G217BY.00124
HISTO_AL.Contig317	GeneSet	gene	223187	223715	.	-	.	ID=ucsf_hc.01_1.G217BY.00125;Name=ucsf_hc.01_1.G217BY.00125
HISTO_AL.Contig317	GeneSet	exon	223187	223715	.	-	.	Parent=ucsf_hc.01_1.G217BY.00125
HISTO_AL.Contig317	GeneSet	gene	223867	225034	.	+	.	ID=ucsf_hc.01_1.G217BY.00126;Name=ucsf_hc.01_1.G217BY.00126
HISTO_AL.Contig317	GeneSet	exon	223867	225034	.	+	.	Parent=ucsf_hc.01_1.G217BY.00126
HISTO_AL.Contig317	GeneSet	cds	223931	224491	.	+	0	ID=cds0000126;Parent=ucsf_hc.01_1.G217BY.00126
HISTO_AL.Contig317	GeneSet	gene	224779	228044	.	-	.	ID=ucsf_hc.01_1.G217BY.00127;Name=ucsf_hc.01_1.G217BY.00127
HISTO_AL.Contig317	GeneSet	exon	227042	228044	.	-	.	Parent=ucsf_hc.01_1.G217BY.00127
HISTO_AL.Contig317	GeneSet	exon	226776	226981	.	-	.	Parent=ucsf_hc.01_1.G217BY.00127
HISTO_AL.Contig317	GeneSet	exon	226655	226715	.	-	.	Parent=ucsf_hc.01_1.G217BY.00127
HISTO_AL.Contig317	GeneSet	exon	226250	226602	.	-	.	Parent=ucsf_hc.01_1.G217BY.00127
HISTO_AL.Contig317	GeneSet	exon	224779	226177	.	-	.	Parent=ucsf_hc.01_1.G217BY.00127
HISTO_AL.Contig317	GeneSet	cds	226776	226778	.	-	0	ID=cds0000127;Parent=ucsf_hc.01_1.G217BY.00127
HISTO_AL.Contig317	GeneSet	cds	226655	226715	.	-	0	ID=cds0000127;Parent=ucsf_hc.01_1.G217BY.00127
HISTO_AL.Contig317	GeneSet	cds	226250	226602	.	-	0	ID=cds0000127;Parent=ucsf_hc.01_1.G217BY.00127
HISTO_AL.Contig317	GeneSet	cds	225110	226177	.	-	0	ID=cds0000127;Parent=ucsf_hc.01_1.G217BY.00127
HISTO_AL.Contig317	GeneSet	gene	228493	228910	.	+	.	ID=ucsf_hc.01_1.G217BY.00128;Name=ucsf_hc.01_1.G217BY.00128
HISTO_AL.Contig317	GeneSet	exon	228493	228910	.	+	.	Parent=ucsf_hc.01_1.G217BY.00128
HISTO_AL.Contig317	GeneSet	cds	228519	228716	.	+	0	ID=cds0000128;Parent=ucsf_hc.01_1.G217BY.00128
HISTO_AL.Contig317	GeneSet	gene	228643	230797	.	-	.	ID=ucsf_hc.01_1.G217BY.00129;Name=ucsf_hc.01_1.G217BY.00129
HISTO_AL.Contig317	GeneSet	exon	230534	230797	.	-	.	Parent=ucsf_hc.01_1.G217BY.00129
HISTO_AL.Contig317	GeneSet	exon	230455	230477	.	-	.	Parent=ucsf_hc.01_1.G217BY.00129
HISTO_AL.Contig317	GeneSet	exon	230287	230353	.	-	.	Parent=ucsf_hc.01_1.G217BY.00129
HISTO_AL.Contig317	GeneSet	exon	230129	230216	.	-	.	Parent=ucsf_hc.01_1.G217BY.00129
HISTO_AL.Contig317	GeneSet	exon	229508	230062	.	-	.	Parent=ucsf_hc.01_1.G217BY.00129
HISTO_AL.Contig317	GeneSet	exon	228643	229389	.	-	.	Parent=ucsf_hc.01_1.G217BY.00129
HISTO_AL.Contig317	GeneSet	cds	230534	230625	.	-	0	ID=cds0000129;Parent=ucsf_hc.01_1.G217BY.00129
HISTO_AL.Contig317	GeneSet	cds	230455	230477	.	-	0	ID=cds0000129;Parent=ucsf_hc.01_1.G217BY.00129
HISTO_AL.Contig317	GeneSet	cds	230287	230353	.	-	0	ID=cds0000129;Parent=ucsf_hc.01_1.G217BY.00129
HISTO_AL.Contig317	GeneSet	cds	230129	230216	.	-	0	ID=cds0000129;Parent=ucsf_hc.01_1.G217BY.00129
HISTO_AL.Contig317	GeneSet	cds	229508	230062	.	-	0	ID=cds0000129;Parent=ucsf_hc.01_1.G217BY.00129
HISTO_AL.Contig317	GeneSet	cds	229168	229389	.	-	0	ID=cds0000129;Parent=ucsf_hc.01_1.G217BY.00129
HISTO_AL.Contig317	GeneSet	gene	231026	232624	.	-	.	ID=ucsf_hc.01_1.G217BY.00130;Name=ucsf_hc.01_1.G217BY.00130
HISTO_AL.Contig317	GeneSet	exon	232056	232624	.	-	.	Parent=ucsf_hc.01_1.G217BY.00130
HISTO_AL.Contig317	GeneSet	exon	231639	231963	.	-	.	Parent=ucsf_hc.01_1.G217BY.00130
HISTO_AL.Contig317	GeneSet	exon	231026	231552	.	-	.	Parent=ucsf_hc.01_1.G217BY.00130
HISTO_AL.Contig317	GeneSet	cds	232056	232565	.	-	0	ID=cds0000130;Parent=ucsf_hc.01_1.G217BY.00130
HISTO_AL.Contig317	GeneSet	cds	231639	231963	.	-	0	ID=cds0000130;Parent=ucsf_hc.01_1.G217BY.00130
HISTO_AL.Contig317	GeneSet	cds	231425	231552	.	-	0	ID=cds0000130;Parent=ucsf_hc.01_1.G217BY.00130
HISTO_AL.Contig317	GeneSet	gene	232803	237807	.	-	.	ID=ucsf_hc.01_1.G217BY.00131;Name=ucsf_hc.01_1.G217BY.00131
HISTO_AL.Contig317	GeneSet	exon	237330	237807	.	-	.	Parent=ucsf_hc.01_1.G217BY.00131
HISTO_AL.Contig317	GeneSet	exon	232803	237235	.	-	.	Parent=ucsf_hc.01_1.G217BY.00131
HISTO_AL.Contig317	GeneSet	cds	233684	235891	.	-	0	ID=cds0000131;Parent=ucsf_hc.01_1.G217BY.00131
HISTO_AL.Contig317	GeneSet	gene	238170	239387	.	+	.	ID=ucsf_hc.01_1.G217BY.00132;Name=ucsf_hc.01_1.G217BY.00132
HISTO_AL.Contig317	GeneSet	exon	238170	239387	.	+	.	Parent=ucsf_hc.01_1.G217BY.00132
HISTO_AL.Contig317	GeneSet	cds	238358	238660	.	+	0	ID=cds0000132;Parent=ucsf_hc.01_1.G217BY.00132
HISTO_AL.Contig317	GeneSet	gene	239209	240751	.	-	.	ID=ucsf_hc.01_1.G217BY.00133;Name=ucsf_hc.01_1.G217BY.00133
HISTO_AL.Contig317	GeneSet	exon	239600	240751	.	-	.	Parent=ucsf_hc.01_1.G217BY.00133
HISTO_AL.Contig317	GeneSet	exon	239209	239460	.	-	.	Parent=ucsf_hc.01_1.G217BY.00133
HISTO_AL.Contig317	GeneSet	cds	240013	240729	.	-	0	ID=cds0000133;Parent=ucsf_hc.01_1.G217BY.00133
HISTO_AL.Contig317	GeneSet	gene	241081	242695	.	-	.	ID=ucsf_hc.01_1.G217BY.00134;Name=ucsf_hc.01_1.G217BY.00134
HISTO_AL.Contig317	GeneSet	exon	241975	242695	.	-	.	Parent=ucsf_hc.01_1.G217BY.00134
HISTO_AL.Contig317	GeneSet	exon	241081	241915	.	-	.	Parent=ucsf_hc.01_1.G217BY.00134
HISTO_AL.Contig317	GeneSet	cds	241975	242286	.	-	0	ID=cds0000134;Parent=ucsf_hc.01_1.G217BY.00134
HISTO_AL.Contig317	GeneSet	cds	241733	241915	.	-	0	ID=cds0000134;Parent=ucsf_hc.01_1.G217BY.00134
HISTO_AL.Contig317	GeneSet	gene	243679	246082	.	-	.	ID=ucsf_hc.01_1.G217BY.00135;Name=ucsf_hc.01_1.G217BY.00135
HISTO_AL.Contig317	GeneSet	exon	245653	246082	.	-	.	Parent=ucsf_hc.01_1.G217BY.00135
HISTO_AL.Contig317	GeneSet	exon	245410	245513	.	-	.	Parent=ucsf_hc.01_1.G217BY.00135
HISTO_AL.Contig317	GeneSet	exon	244946	245300	.	-	.	Parent=ucsf_hc.01_1.G217BY.00135
HISTO_AL.Contig317	GeneSet	exon	244172	244849	.	-	.	Parent=ucsf_hc.01_1.G217BY.00135
HISTO_AL.Contig317	GeneSet	exon	243679	244040	.	-	.	Parent=ucsf_hc.01_1.G217BY.00135
HISTO_AL.Contig317	GeneSet	cds	245653	245775	.	-	0	ID=cds0000135;Parent=ucsf_hc.01_1.G217BY.00135
HISTO_AL.Contig317	GeneSet	cds	245410	245513	.	-	0	ID=cds0000135;Parent=ucsf_hc.01_1.G217BY.00135
HISTO_AL.Contig317	GeneSet	cds	244946	245300	.	-	0	ID=cds0000135;Parent=ucsf_hc.01_1.G217BY.00135
HISTO_AL.Contig317	GeneSet	cds	244172	244849	.	-	0	ID=cds0000135;Parent=ucsf_hc.01_1.G217BY.00135
HISTO_AL.Contig317	GeneSet	cds	243903	244040	.	-	0	ID=cds0000135;Parent=ucsf_hc.01_1.G217BY.00135
HISTO_AL.Contig317	GeneSet	gene	246083	246822	.	-	.	ID=ucsf_hc.01_1.G217BY.00136;Name=ucsf_hc.01_1.G217BY.00136
HISTO_AL.Contig317	GeneSet	exon	246083	246822	.	-	.	Parent=ucsf_hc.01_1.G217BY.00136
HISTO_AL.Contig317	GeneSet	cds	246398	246664	.	-	0	ID=cds0000136;Parent=ucsf_hc.01_1.G217BY.00136
HISTO_AL.Contig317	GeneSet	gene	248502	249128	.	+	.	ID=ucsf_hc.01_1.G217BY.00137;Name=ucsf_hc.01_1.G217BY.00137
HISTO_AL.Contig317	GeneSet	exon	248502	248623	.	+	.	Parent=ucsf_hc.01_1.G217BY.00137
HISTO_AL.Contig317	GeneSet	exon	248725	249128	.	+	.	Parent=ucsf_hc.01_1.G217BY.00137
HISTO_AL.Contig317	GeneSet	gene	249478	250742	.	+	.	ID=ucsf_hc.01_1.G217BY.00138;Name=ucsf_hc.01_1.G217BY.00138
HISTO_AL.Contig317	GeneSet	exon	249478	249660	.	+	.	Parent=ucsf_hc.01_1.G217BY.00138
HISTO_AL.Contig317	GeneSet	exon	249802	250009	.	+	.	Parent=ucsf_hc.01_1.G217BY.00138
HISTO_AL.Contig317	GeneSet	exon	250152	250340	.	+	.	Parent=ucsf_hc.01_1.G217BY.00138
HISTO_AL.Contig317	GeneSet	exon	250455	250742	.	+	.	Parent=ucsf_hc.01_1.G217BY.00138
HISTO_AL.Contig317	GeneSet	cds	249538	249660	.	+	0	ID=cds0000138;Parent=ucsf_hc.01_1.G217BY.00138
HISTO_AL.Contig317	GeneSet	cds	249802	250009	.	+	0	ID=cds0000138;Parent=ucsf_hc.01_1.G217BY.00138
HISTO_AL.Contig317	GeneSet	cds	250152	250340	.	+	0	ID=cds0000138;Parent=ucsf_hc.01_1.G217BY.00138
HISTO_AL.Contig317	GeneSet	cds	250455	250621	.	+	0	ID=cds0000138;Parent=ucsf_hc.01_1.G217BY.00138
HISTO_AL.Contig317	GeneSet	gene	251174	254454	.	-	.	ID=ucsf_hc.01_1.G217BY.00139;Name=ucsf_hc.01_1.G217BY.00139
HISTO_AL.Contig317	GeneSet	exon	253989	254454	.	-	.	Parent=ucsf_hc.01_1.G217BY.00139
HISTO_AL.Contig317	GeneSet	exon	253236	253745	.	-	.	Parent=ucsf_hc.01_1.G217BY.00139
HISTO_AL.Contig317	GeneSet	exon	251174	253159	.	-	.	Parent=ucsf_hc.01_1.G217BY.00139
HISTO_AL.Contig317	GeneSet	cds	253989	254231	.	-	0	ID=cds0000139;Parent=ucsf_hc.01_1.G217BY.00139
HISTO_AL.Contig317	GeneSet	cds	253236	253745	.	-	0	ID=cds0000139;Parent=ucsf_hc.01_1.G217BY.00139
HISTO_AL.Contig317	GeneSet	cds	252251	253159	.	-	0	ID=cds0000139;Parent=ucsf_hc.01_1.G217BY.00139
HISTO_AL.Contig317	GeneSet	gene	254566	257501	.	+	.	ID=ucsf_hc.01_1.G217BY.00140;Name=ucsf_hc.01_1.G217BY.00140
HISTO_AL.Contig317	GeneSet	exon	254566	255325	.	+	.	Parent=ucsf_hc.01_1.G217BY.00140
HISTO_AL.Contig317	GeneSet	exon	255386	256349	.	+	.	Parent=ucsf_hc.01_1.G217BY.00140
HISTO_AL.Contig317	GeneSet	exon	256455	256866	.	+	.	Parent=ucsf_hc.01_1.G217BY.00140
HISTO_AL.Contig317	GeneSet	exon	256955	257501	.	+	.	Parent=ucsf_hc.01_1.G217BY.00140
HISTO_AL.Contig317	GeneSet	cds	255059	255325	.	+	0	ID=cds0000140;Parent=ucsf_hc.01_1.G217BY.00140
HISTO_AL.Contig317	GeneSet	cds	255386	256349	.	+	0	ID=cds0000140;Parent=ucsf_hc.01_1.G217BY.00140
HISTO_AL.Contig317	GeneSet	cds	256455	256866	.	+	0	ID=cds0000140;Parent=ucsf_hc.01_1.G217BY.00140
HISTO_AL.Contig317	GeneSet	cds	256955	257264	.	+	0	ID=cds0000140;Parent=ucsf_hc.01_1.G217BY.00140
HISTO_AL.Contig317	GeneSet	gene	256156	260157	.	-	.	ID=ucsf_hc.01_1.G217BY.00141;Name=ucsf_hc.01_1.G217BY.00141
HISTO_AL.Contig317	GeneSet	exon	259823	260157	.	-	.	Parent=ucsf_hc.01_1.G217BY.00141
HISTO_AL.Contig317	GeneSet	exon	259611	259754	.	-	.	Parent=ucsf_hc.01_1.G217BY.00141
HISTO_AL.Contig317	GeneSet	exon	259193	259535	.	-	.	Parent=ucsf_hc.01_1.G217BY.00141
HISTO_AL.Contig317	GeneSet	exon	257449	259112	.	-	.	Parent=ucsf_hc.01_1.G217BY.00141
HISTO_AL.Contig317	GeneSet	exon	256156	257342	.	-	.	Parent=ucsf_hc.01_1.G217BY.00141
HISTO_AL.Contig317	GeneSet	cds	259823	259906	.	-	0	ID=cds0000141;Parent=ucsf_hc.01_1.G217BY.00141
HISTO_AL.Contig317	GeneSet	cds	259611	259754	.	-	0	ID=cds0000141;Parent=ucsf_hc.01_1.G217BY.00141
HISTO_AL.Contig317	GeneSet	cds	259193	259535	.	-	0	ID=cds0000141;Parent=ucsf_hc.01_1.G217BY.00141
HISTO_AL.Contig317	GeneSet	cds	258259	259112	.	-	0	ID=cds0000141;Parent=ucsf_hc.01_1.G217BY.00141
HISTO_AL.Contig317	GeneSet	gene	260268	261621	.	+	.	ID=ucsf_hc.01_1.G217BY.00142;Name=ucsf_hc.01_1.G217BY.00142
HISTO_AL.Contig317	GeneSet	exon	260268	260428	.	+	.	Parent=ucsf_hc.01_1.G217BY.00142
HISTO_AL.Contig317	GeneSet	exon	260510	260937	.	+	.	Parent=ucsf_hc.01_1.G217BY.00142
HISTO_AL.Contig317	GeneSet	exon	261005	261621	.	+	.	Parent=ucsf_hc.01_1.G217BY.00142
HISTO_AL.Contig317	GeneSet	cds	260360	260428	.	+	0	ID=cds0000142;Parent=ucsf_hc.01_1.G217BY.00142
HISTO_AL.Contig317	GeneSet	cds	260510	260937	.	+	0	ID=cds0000142;Parent=ucsf_hc.01_1.G217BY.00142
HISTO_AL.Contig317	GeneSet	cds	261005	261293	.	+	0	ID=cds0000142;Parent=ucsf_hc.01_1.G217BY.00142
HISTO_AL.Contig317	GeneSet	gene	260325	262872	.	-	.	ID=ucsf_hc.01_1.G217BY.00143;Name=ucsf_hc.01_1.G217BY.00143
HISTO_AL.Contig317	GeneSet	exon	262660	262872	.	-	.	Parent=ucsf_hc.01_1.G217BY.00143
HISTO_AL.Contig317	GeneSet	exon	261005	262593	.	-	.	Parent=ucsf_hc.01_1.G217BY.00143
HISTO_AL.Contig317	GeneSet	exon	260325	260937	.	-	.	Parent=ucsf_hc.01_1.G217BY.00143
HISTO_AL.Contig317	GeneSet	cds	262660	262768	.	-	0	ID=cds0000143;Parent=ucsf_hc.01_1.G217BY.00143
HISTO_AL.Contig317	GeneSet	cds	261860	262593	.	-	0	ID=cds0000143;Parent=ucsf_hc.01_1.G217BY.00143
HISTO_AL.Contig317	GeneSet	gene	262996	267875	.	+	.	ID=ucsf_hc.01_1.G217BY.00144;Name=ucsf_hc.01_1.G217BY.00144
HISTO_AL.Contig317	GeneSet	exon	262996	263354	.	+	.	Parent=ucsf_hc.01_1.G217BY.00144
HISTO_AL.Contig317	GeneSet	exon	263415	266973	.	+	.	Parent=ucsf_hc.01_1.G217BY.00144
HISTO_AL.Contig317	GeneSet	exon	267073	267875	.	+	.	Parent=ucsf_hc.01_1.G217BY.00144
HISTO_AL.Contig317	GeneSet	cds	263058	263354	.	+	0	ID=cds0000144;Parent=ucsf_hc.01_1.G217BY.00144
HISTO_AL.Contig317	GeneSet	cds	263415	266973	.	+	0	ID=cds0000144;Parent=ucsf_hc.01_1.G217BY.00144
HISTO_AL.Contig317	GeneSet	cds	267073	267323	.	+	0	ID=cds0000144;Parent=ucsf_hc.01_1.G217BY.00144
HISTO_AL.Contig317	GeneSet	gene	267463	271543	.	-	.	ID=ucsf_hc.01_1.G217BY.00145;Name=ucsf_hc.01_1.G217BY.00145
HISTO_AL.Contig317	GeneSet	exon	271274	271543	.	-	.	Parent=ucsf_hc.01_1.G217BY.00145
HISTO_AL.Contig317	GeneSet	exon	269943	271103	.	-	.	Parent=ucsf_hc.01_1.G217BY.00145
HISTO_AL.Contig317	GeneSet	exon	269345	269884	.	-	.	Parent=ucsf_hc.01_1.G217BY.00145
HISTO_AL.Contig317	GeneSet	exon	267463	269289	.	-	.	Parent=ucsf_hc.01_1.G217BY.00145
HISTO_AL.Contig317	GeneSet	cds	271274	271285	.	-	0	ID=cds0000145;Parent=ucsf_hc.01_1.G217BY.00145
HISTO_AL.Contig317	GeneSet	cds	269943	271103	.	-	0	ID=cds0000145;Parent=ucsf_hc.01_1.G217BY.00145
HISTO_AL.Contig317	GeneSet	cds	269345	269884	.	-	0	ID=cds0000145;Parent=ucsf_hc.01_1.G217BY.00145
HISTO_AL.Contig317	GeneSet	cds	269029	269289	.	-	0	ID=cds0000145;Parent=ucsf_hc.01_1.G217BY.00145
HISTO_AL.Contig317	GeneSet	gene	272462	274205	.	-	.	ID=ucsf_hc.01_1.G217BY.00146;Name=ucsf_hc.01_1.G217BY.00146
HISTO_AL.Contig317	GeneSet	exon	273230	274205	.	-	.	Parent=ucsf_hc.01_1.G217BY.00146
HISTO_AL.Contig317	GeneSet	exon	272462	273145	.	-	.	Parent=ucsf_hc.01_1.G217BY.00146
HISTO_AL.Contig317	GeneSet	cds	272644	272988	.	-	0	ID=cds0000146;Parent=ucsf_hc.01_1.G217BY.00146
HISTO_AL.Contig317	GeneSet	gene	274316	275119	.	-	.	ID=ucsf_hc.01_1.G217BY.00147;Name=ucsf_hc.01_1.G217BY.00147
HISTO_AL.Contig317	GeneSet	exon	274316	275119	.	-	.	Parent=ucsf_hc.01_1.G217BY.00147
HISTO_AL.Contig317	GeneSet	cds	274598	274786	.	-	0	ID=cds0000147;Parent=ucsf_hc.01_1.G217BY.00147
HISTO_AL.Contig317	GeneSet	gene	275280	279783	.	+	.	ID=ucsf_hc.01_1.G217BY.00148;Name=ucsf_hc.01_1.G217BY.00148
HISTO_AL.Contig317	GeneSet	exon	275280	275392	.	+	.	Parent=ucsf_hc.01_1.G217BY.00148
HISTO_AL.Contig317	GeneSet	exon	275478	275604	.	+	.	Parent=ucsf_hc.01_1.G217BY.00148
HISTO_AL.Contig317	GeneSet	exon	275814	276936	.	+	.	Parent=ucsf_hc.01_1.G217BY.00148
HISTO_AL.Contig317	GeneSet	exon	277023	279783	.	+	.	Parent=ucsf_hc.01_1.G217BY.00148
HISTO_AL.Contig317	GeneSet	cds	276010	276936	.	+	0	ID=cds0000148;Parent=ucsf_hc.01_1.G217BY.00148
HISTO_AL.Contig317	GeneSet	cds	277023	278363	.	+	0	ID=cds0000148;Parent=ucsf_hc.01_1.G217BY.00148
HISTO_AL.Contig317	GeneSet	gene	279986	280665	.	+	.	ID=ucsf_hc.01_1.G217BY.00149;Name=ucsf_hc.01_1.G217BY.00149
HISTO_AL.Contig317	GeneSet	exon	279986	280665	.	+	.	Parent=ucsf_hc.01_1.G217BY.00149
HISTO_AL.Contig317	GeneSet	gene	281139	282448	.	+	.	ID=ucsf_hc.01_1.G217BY.00150;Name=ucsf_hc.01_1.G217BY.00150
HISTO_AL.Contig317	GeneSet	exon	281139	282448	.	+	.	Parent=ucsf_hc.01_1.G217BY.00150
HISTO_AL.Contig317	GeneSet	cds	281450	282253	.	+	0	ID=cds0000150;Parent=ucsf_hc.01_1.G217BY.00150
HISTO_AL.Contig317	GeneSet	gene	282520	283664	.	-	.	ID=ucsf_hc.01_1.G217BY.00151;Name=ucsf_hc.01_1.G217BY.00151
HISTO_AL.Contig317	GeneSet	exon	282520	283664	.	-	.	Parent=ucsf_hc.01_1.G217BY.00151
HISTO_AL.Contig317	GeneSet	cds	283416	283634	.	-	0	ID=cds0000151;Parent=ucsf_hc.01_1.G217BY.00151
HISTO_AL.Contig317	GeneSet	gene	283700	284873	.	-	.	ID=ucsf_hc.01_1.G217BY.00152;Name=ucsf_hc.01_1.G217BY.00152
HISTO_AL.Contig317	GeneSet	exon	283700	284873	.	-	.	Parent=ucsf_hc.01_1.G217BY.00152
HISTO_AL.Contig317	GeneSet	cds	284482	284697	.	-	0	ID=cds0000152;Parent=ucsf_hc.01_1.G217BY.00152
HISTO_AL.Contig317	GeneSet	gene	288331	289800	.	+	.	ID=ucsf_hc.01_1.G217BY.00153;Name=ucsf_hc.01_1.G217BY.00153
HISTO_AL.Contig317	GeneSet	exon	288331	288689	.	+	.	Parent=ucsf_hc.01_1.G217BY.00153
HISTO_AL.Contig317	GeneSet	exon	288834	289800	.	+	.	Parent=ucsf_hc.01_1.G217BY.00153
HISTO_AL.Contig317	GeneSet	cds	288524	288689	.	+	0	ID=cds0000153;Parent=ucsf_hc.01_1.G217BY.00153
HISTO_AL.Contig317	GeneSet	cds	288834	289063	.	+	0	ID=cds0000153;Parent=ucsf_hc.01_1.G217BY.00153
HISTO_AL.Contig317	GeneSet	gene	288651	291526	.	-	.	ID=ucsf_hc.01_1.G217BY.00154;Name=ucsf_hc.01_1.G217BY.00154
HISTO_AL.Contig317	GeneSet	exon	291410	291526	.	-	.	Parent=ucsf_hc.01_1.G217BY.00154
HISTO_AL.Contig317	GeneSet	exon	288651	291333	.	-	.	Parent=ucsf_hc.01_1.G217BY.00154
HISTO_AL.Contig317	GeneSet	cds	289544	291271	.	-	0	ID=cds0000154;Parent=ucsf_hc.01_1.G217BY.00154
HISTO_AL.Contig317	GeneSet	gene	291768	294034	.	+	.	ID=ucsf_hc.01_1.G217BY.00155;Name=ucsf_hc.01_1.G217BY.00155
HISTO_AL.Contig317	GeneSet	exon	291768	292065	.	+	.	Parent=ucsf_hc.01_1.G217BY.00155
HISTO_AL.Contig317	GeneSet	exon	292174	292273	.	+	.	Parent=ucsf_hc.01_1.G217BY.00155
HISTO_AL.Contig317	GeneSet	exon	292370	293365	.	+	.	Parent=ucsf_hc.01_1.G217BY.00155
HISTO_AL.Contig317	GeneSet	exon	293446	294034	.	+	.	Parent=ucsf_hc.01_1.G217BY.00155
HISTO_AL.Contig317	GeneSet	cds	291883	292065	.	+	0	ID=cds0000155;Parent=ucsf_hc.01_1.G217BY.00155
HISTO_AL.Contig317	GeneSet	cds	292174	292273	.	+	0	ID=cds0000155;Parent=ucsf_hc.01_1.G217BY.00155
HISTO_AL.Contig317	GeneSet	cds	292370	292779	.	+	0	ID=cds0000155;Parent=ucsf_hc.01_1.G217BY.00155
HISTO_AL.Contig317	GeneSet	gene	295872	302950	.	-	.	ID=ucsf_hc.01_1.G217BY.00156;Name=ucsf_hc.01_1.G217BY.00156
HISTO_AL.Contig317	GeneSet	exon	301869	302950	.	-	.	Parent=ucsf_hc.01_1.G217BY.00156
HISTO_AL.Contig317	GeneSet	exon	298869	301753	.	-	.	Parent=ucsf_hc.01_1.G217BY.00156
HISTO_AL.Contig317	GeneSet	exon	298559	298775	.	-	.	Parent=ucsf_hc.01_1.G217BY.00156
HISTO_AL.Contig317	GeneSet	exon	298208	298475	.	-	.	Parent=ucsf_hc.01_1.G217BY.00156
HISTO_AL.Contig317	GeneSet	exon	295872	297408	.	-	.	Parent=ucsf_hc.01_1.G217BY.00156
HISTO_AL.Contig317	GeneSet	cds	301869	302097	.	-	0	ID=cds0000156;Parent=ucsf_hc.01_1.G217BY.00156
HISTO_AL.Contig317	GeneSet	cds	298869	301753	.	-	0	ID=cds0000156;Parent=ucsf_hc.01_1.G217BY.00156
HISTO_AL.Contig317	GeneSet	cds	298559	298775	.	-	0	ID=cds0000156;Parent=ucsf_hc.01_1.G217BY.00156
HISTO_AL.Contig317	GeneSet	cds	298208	298475	.	-	0	ID=cds0000156;Parent=ucsf_hc.01_1.G217BY.00156
HISTO_AL.Contig317	GeneSet	cds	297384	297408	.	-	0	ID=cds0000156;Parent=ucsf_hc.01_1.G217BY.00156
HISTO_AL.Contig317	GeneSet	gene	302975	303727	.	+	.	ID=ucsf_hc.01_1.G217BY.00157;Name=ucsf_hc.01_1.G217BY.00157
HISTO_AL.Contig317	GeneSet	exon	302975	303727	.	+	.	Parent=ucsf_hc.01_1.G217BY.00157
HISTO_AL.Contig317	GeneSet	cds	303300	303578	.	+	0	ID=cds0000157;Parent=ucsf_hc.01_1.G217BY.00157
HISTO_AL.Contig317	GeneSet	gene	304146	304821	.	+	.	ID=ucsf_hc.01_1.G217BY.00158;Name=ucsf_hc.01_1.G217BY.00158
HISTO_AL.Contig317	GeneSet	exon	304146	304821	.	+	.	Parent=ucsf_hc.01_1.G217BY.00158
HISTO_AL.Contig317	GeneSet	cds	304202	304480	.	+	0	ID=cds0000158;Parent=ucsf_hc.01_1.G217BY.00158
HISTO_AL.Contig317	GeneSet	gene	306123	306509	.	-	.	ID=ucsf_hc.01_1.G217BY.00159;Name=ucsf_hc.01_1.G217BY.00159
HISTO_AL.Contig317	GeneSet	exon	306123	306509	.	-	.	Parent=ucsf_hc.01_1.G217BY.00159
HISTO_AL.Contig317	GeneSet	gene	306708	307485	.	-	.	ID=ucsf_hc.01_1.G217BY.00160;Name=ucsf_hc.01_1.G217BY.00160
HISTO_AL.Contig317	GeneSet	exon	306980	307485	.	-	.	Parent=ucsf_hc.01_1.G217BY.00160
HISTO_AL.Contig317	GeneSet	exon	306708	306921	.	-	.	Parent=ucsf_hc.01_1.G217BY.00160
HISTO_AL.Contig317	GeneSet	cds	306980	307462	.	-	0	ID=cds0000160;Parent=ucsf_hc.01_1.G217BY.00160
HISTO_AL.Contig317	GeneSet	cds	306895	306921	.	-	0	ID=cds0000160;Parent=ucsf_hc.01_1.G217BY.00160
HISTO_AL.Contig317	GeneSet	gene	308562	310345	.	-	.	ID=ucsf_hc.01_1.G217BY.00161;Name=ucsf_hc.01_1.G217BY.00161
HISTO_AL.Contig317	GeneSet	exon	310120	310345	.	-	.	Parent=ucsf_hc.01_1.G217BY.00161
HISTO_AL.Contig317	GeneSet	exon	309130	310041	.	-	.	Parent=ucsf_hc.01_1.G217BY.00161
HISTO_AL.Contig317	GeneSet	exon	308562	308953	.	-	.	Parent=ucsf_hc.01_1.G217BY.00161
HISTO_AL.Contig317	GeneSet	gene	310408	311380	.	-	.	ID=ucsf_hc.01_1.G217BY.00162;Name=ucsf_hc.01_1.G217BY.00162
HISTO_AL.Contig317	GeneSet	exon	311171	311380	.	-	.	Parent=ucsf_hc.01_1.G217BY.00162
HISTO_AL.Contig317	GeneSet	exon	310408	311076	.	-	.	Parent=ucsf_hc.01_1.G217BY.00162
HISTO_AL.Contig317	GeneSet	gene	311410	312615	.	+	.	ID=ucsf_hc.01_1.G217BY.00163;Name=ucsf_hc.01_1.G217BY.00163
HISTO_AL.Contig317	GeneSet	exon	311410	311590	.	+	.	Parent=ucsf_hc.01_1.G217BY.00163
HISTO_AL.Contig317	GeneSet	exon	311648	311939	.	+	.	Parent=ucsf_hc.01_1.G217BY.00163
HISTO_AL.Contig317	GeneSet	exon	312121	312615	.	+	.	Parent=ucsf_hc.01_1.G217BY.00163
HISTO_AL.Contig317	GeneSet	cds	312262	312480	.	+	0	ID=cds0000163;Parent=ucsf_hc.01_1.G217BY.00163
HISTO_AL.Contig317	GeneSet	gene	312643	313056	.	-	.	ID=ucsf_hc.01_1.G217BY.00164;Name=ucsf_hc.01_1.G217BY.00164
HISTO_AL.Contig317	GeneSet	exon	312643	313056	.	-	.	Parent=ucsf_hc.01_1.G217BY.00164
HISTO_AL.Contig317	GeneSet	gene	312793	313546	.	+	.	ID=ucsf_hc.01_1.G217BY.00165;Name=ucsf_hc.01_1.G217BY.00165
HISTO_AL.Contig317	GeneSet	exon	312793	313546	.	+	.	Parent=ucsf_hc.01_1.G217BY.00165
HISTO_AL.Contig317	GeneSet	cds	313349	313531	.	+	0	ID=cds0000165;Parent=ucsf_hc.01_1.G217BY.00165
HISTO_AL.Contig317	GeneSet	gene	313855	314756	.	+	.	ID=ucsf_hc.01_1.G217BY.00166;Name=ucsf_hc.01_1.G217BY.00166
HISTO_AL.Contig317	GeneSet	exon	313855	314756	.	+	.	Parent=ucsf_hc.01_1.G217BY.00166
HISTO_AL.Contig317	GeneSet	cds	314012	314452	.	+	0	ID=cds0000166;Parent=ucsf_hc.01_1.G217BY.00166
HISTO_AL.Contig317	GeneSet	gene	314994	315668	.	-	.	ID=ucsf_hc.01_1.G217BY.00167;Name=ucsf_hc.01_1.G217BY.00167
HISTO_AL.Contig317	GeneSet	exon	314994	315668	.	-	.	Parent=ucsf_hc.01_1.G217BY.00167
HISTO_AL.Contig317	GeneSet	gene	316047	316722	.	+	.	ID=ucsf_hc.01_1.G217BY.00168;Name=ucsf_hc.01_1.G217BY.00168
HISTO_AL.Contig317	GeneSet	exon	316047	316722	.	+	.	Parent=ucsf_hc.01_1.G217BY.00168
HISTO_AL.Contig317	GeneSet	cds	316296	316559	.	+	0	ID=cds0000168;Parent=ucsf_hc.01_1.G217BY.00168
HISTO_AL.Contig317	GeneSet	gene	317040	317412	.	+	.	ID=ucsf_hc.01_1.G217BY.00169;Name=ucsf_hc.01_1.G217BY.00169
HISTO_AL.Contig317	GeneSet	exon	317040	317412	.	+	.	Parent=ucsf_hc.01_1.G217BY.00169
HISTO_AL.Contig317	GeneSet	gene	319096	319623	.	-	.	ID=ucsf_hc.01_1.G217BY.00170;Name=ucsf_hc.01_1.G217BY.00170
HISTO_AL.Contig317	GeneSet	exon	319096	319623	.	-	.	Parent=ucsf_hc.01_1.G217BY.00170
HISTO_AL.Contig317	GeneSet	gene	321079	326723	.	+	.	ID=ucsf_hc.01_1.G217BY.00171;Name=ucsf_hc.01_1.G217BY.00171
HISTO_AL.Contig317	GeneSet	exon	321079	322121	.	+	.	Parent=ucsf_hc.01_1.G217BY.00171
HISTO_AL.Contig317	GeneSet	exon	322458	323605	.	+	.	Parent=ucsf_hc.01_1.G217BY.00171
HISTO_AL.Contig317	GeneSet	exon	323675	324675	.	+	.	Parent=ucsf_hc.01_1.G217BY.00171
HISTO_AL.Contig317	GeneSet	exon	324754	326723	.	+	.	Parent=ucsf_hc.01_1.G217BY.00171
HISTO_AL.Contig317	GeneSet	cds	321989	322121	.	+	0	ID=cds0000171;Parent=ucsf_hc.01_1.G217BY.00171
HISTO_AL.Contig317	GeneSet	cds	322458	323605	.	+	0	ID=cds0000171;Parent=ucsf_hc.01_1.G217BY.00171
HISTO_AL.Contig317	GeneSet	cds	323675	324675	.	+	0	ID=cds0000171;Parent=ucsf_hc.01_1.G217BY.00171
HISTO_AL.Contig317	GeneSet	cds	324754	324895	.	+	0	ID=cds0000171;Parent=ucsf_hc.01_1.G217BY.00171
HISTO_AL.Contig317	GeneSet	gene	325468	327291	.	-	.	ID=ucsf_hc.01_1.G217BY.00172;Name=ucsf_hc.01_1.G217BY.00172
HISTO_AL.Contig317	GeneSet	exon	326944	327291	.	-	.	Parent=ucsf_hc.01_1.G217BY.00172
HISTO_AL.Contig317	GeneSet	exon	326796	326881	.	-	.	Parent=ucsf_hc.01_1.G217BY.00172
HISTO_AL.Contig317	GeneSet	exon	325468	326686	.	-	.	Parent=ucsf_hc.01_1.G217BY.00172
HISTO_AL.Contig317	GeneSet	cds	326944	327176	.	-	0	ID=cds0000172;Parent=ucsf_hc.01_1.G217BY.00172
HISTO_AL.Contig317	GeneSet	cds	326796	326881	.	-	0	ID=cds0000172;Parent=ucsf_hc.01_1.G217BY.00172
HISTO_AL.Contig317	GeneSet	cds	326577	326686	.	-	0	ID=cds0000172;Parent=ucsf_hc.01_1.G217BY.00172
HISTO_AL.Contig317	GeneSet	gene	327447	328191	.	-	.	ID=ucsf_hc.01_1.G217BY.00173;Name=ucsf_hc.01_1.G217BY.00173
HISTO_AL.Contig317	GeneSet	exon	327447	328191	.	-	.	Parent=ucsf_hc.01_1.G217BY.00173
HISTO_AL.Contig317	GeneSet	gene	329723	330078	.	+	.	ID=ucsf_hc.01_1.G217BY.00174;Name=ucsf_hc.01_1.G217BY.00174
HISTO_AL.Contig317	GeneSet	exon	329723	330078	.	+	.	Parent=ucsf_hc.01_1.G217BY.00174
HISTO_AL.Contig317	GeneSet	gene	330279	331112	.	+	.	ID=ucsf_hc.01_1.G217BY.00175;Name=ucsf_hc.01_1.G217BY.00175
HISTO_AL.Contig317	GeneSet	exon	330279	331112	.	+	.	Parent=ucsf_hc.01_1.G217BY.00175
HISTO_AL.Contig317	GeneSet	cds	330328	330531	.	+	0	ID=cds0000175;Parent=ucsf_hc.01_1.G217BY.00175
HISTO_AL.Contig317	GeneSet	gene	331836	335095	.	+	.	ID=ucsf_hc.01_1.G217BY.00176;Name=ucsf_hc.01_1.G217BY.00176
HISTO_AL.Contig317	GeneSet	exon	331836	333136	.	+	.	Parent=ucsf_hc.01_1.G217BY.00176
HISTO_AL.Contig317	GeneSet	exon	333281	333317	.	+	.	Parent=ucsf_hc.01_1.G217BY.00176
HISTO_AL.Contig317	GeneSet	exon	333377	333444	.	+	.	Parent=ucsf_hc.01_1.G217BY.00176
HISTO_AL.Contig317	GeneSet	exon	333526	333899	.	+	.	Parent=ucsf_hc.01_1.G217BY.00176
HISTO_AL.Contig317	GeneSet	exon	333978	335095	.	+	.	Parent=ucsf_hc.01_1.G217BY.00176
HISTO_AL.Contig317	GeneSet	cds	332945	333136	.	+	0	ID=cds0000176;Parent=ucsf_hc.01_1.G217BY.00176
HISTO_AL.Contig317	GeneSet	cds	333281	333317	.	+	0	ID=cds0000176;Parent=ucsf_hc.01_1.G217BY.00176
HISTO_AL.Contig317	GeneSet	cds	333377	333444	.	+	0	ID=cds0000176;Parent=ucsf_hc.01_1.G217BY.00176
HISTO_AL.Contig317	GeneSet	cds	333526	333899	.	+	0	ID=cds0000176;Parent=ucsf_hc.01_1.G217BY.00176
HISTO_AL.Contig317	GeneSet	cds	333978	334539	.	+	0	ID=cds0000176;Parent=ucsf_hc.01_1.G217BY.00176
HISTO_AL.Contig317	GeneSet	gene	335230	336737	.	-	.	ID=ucsf_hc.01_1.G217BY.00177;Name=ucsf_hc.01_1.G217BY.00177
HISTO_AL.Contig317	GeneSet	exon	336556	336737	.	-	.	Parent=ucsf_hc.01_1.G217BY.00177
HISTO_AL.Contig317	GeneSet	exon	335230	336482	.	-	.	Parent=ucsf_hc.01_1.G217BY.00177
HISTO_AL.Contig317	GeneSet	cds	336556	336580	.	-	0	ID=cds0000177;Parent=ucsf_hc.01_1.G217BY.00177
HISTO_AL.Contig317	GeneSet	cds	335452	336482	.	-	0	ID=cds0000177;Parent=ucsf_hc.01_1.G217BY.00177
HISTO_AL.Contig317	GeneSet	gene	336957	340681	.	+	.	ID=ucsf_hc.01_1.G217BY.00178;Name=ucsf_hc.01_1.G217BY.00178
HISTO_AL.Contig317	GeneSet	exon	336957	337345	.	+	.	Parent=ucsf_hc.01_1.G217BY.00178
HISTO_AL.Contig317	GeneSet	exon	337405	337457	.	+	.	Parent=ucsf_hc.01_1.G217BY.00178
HISTO_AL.Contig317	GeneSet	exon	337508	337719	.	+	.	Parent=ucsf_hc.01_1.G217BY.00178
HISTO_AL.Contig317	GeneSet	exon	337780	340681	.	+	.	Parent=ucsf_hc.01_1.G217BY.00178
HISTO_AL.Contig317	GeneSet	cds	337223	337345	.	+	0	ID=cds0000178;Parent=ucsf_hc.01_1.G217BY.00178
HISTO_AL.Contig317	GeneSet	cds	337405	337457	.	+	0	ID=cds0000178;Parent=ucsf_hc.01_1.G217BY.00178
HISTO_AL.Contig317	GeneSet	cds	337508	337719	.	+	0	ID=cds0000178;Parent=ucsf_hc.01_1.G217BY.00178
HISTO_AL.Contig317	GeneSet	cds	337780	339785	.	+	0	ID=cds0000178;Parent=ucsf_hc.01_1.G217BY.00178
HISTO_AL.Contig317	GeneSet	gene	340695	343371	.	-	.	ID=ucsf_hc.01_1.G217BY.00179;Name=ucsf_hc.01_1.G217BY.00179
HISTO_AL.Contig317	GeneSet	exon	342966	343371	.	-	.	Parent=ucsf_hc.01_1.G217BY.00179
HISTO_AL.Contig317	GeneSet	exon	342833	342905	.	-	.	Parent=ucsf_hc.01_1.G217BY.00179
HISTO_AL.Contig317	GeneSet	exon	342736	342773	.	-	.	Parent=ucsf_hc.01_1.G217BY.00179
HISTO_AL.Contig317	GeneSet	exon	342250	342669	.	-	.	Parent=ucsf_hc.01_1.G217BY.00179
HISTO_AL.Contig317	GeneSet	exon	341933	342190	.	-	.	Parent=ucsf_hc.01_1.G217BY.00179
HISTO_AL.Contig317	GeneSet	exon	341695	341861	.	-	.	Parent=ucsf_hc.01_1.G217BY.00179
HISTO_AL.Contig317	GeneSet	exon	340695	341602	.	-	.	Parent=ucsf_hc.01_1.G217BY.00179
HISTO_AL.Contig317	GeneSet	cds	342966	343217	.	-	0	ID=cds0000179;Parent=ucsf_hc.01_1.G217BY.00179
HISTO_AL.Contig317	GeneSet	cds	342833	342905	.	-	0	ID=cds0000179;Parent=ucsf_hc.01_1.G217BY.00179
HISTO_AL.Contig317	GeneSet	cds	342736	342773	.	-	0	ID=cds0000179;Parent=ucsf_hc.01_1.G217BY.00179
HISTO_AL.Contig317	GeneSet	cds	342250	342669	.	-	0	ID=cds0000179;Parent=ucsf_hc.01_1.G217BY.00179
HISTO_AL.Contig317	GeneSet	cds	341933	342190	.	-	0	ID=cds0000179;Parent=ucsf_hc.01_1.G217BY.00179
HISTO_AL.Contig317	GeneSet	cds	341695	341861	.	-	0	ID=cds0000179;Parent=ucsf_hc.01_1.G217BY.00179
HISTO_AL.Contig317	GeneSet	cds	340957	341602	.	-	0	ID=cds0000179;Parent=ucsf_hc.01_1.G217BY.00179
HISTO_AL.Contig317	GeneSet	gene	343460	345823	.	+	.	ID=ucsf_hc.01_1.G217BY.00180;Name=ucsf_hc.01_1.G217BY.00180
HISTO_AL.Contig317	GeneSet	exon	343460	343611	.	+	.	Parent=ucsf_hc.01_1.G217BY.00180
HISTO_AL.Contig317	GeneSet	exon	343695	343727	.	+	.	Parent=ucsf_hc.01_1.G217BY.00180
HISTO_AL.Contig317	GeneSet	exon	343788	343846	.	+	.	Parent=ucsf_hc.01_1.G217BY.00180
HISTO_AL.Contig317	GeneSet	exon	343926	344370	.	+	.	Parent=ucsf_hc.01_1.G217BY.00180
HISTO_AL.Contig317	GeneSet	exon	344433	344613	.	+	.	Parent=ucsf_hc.01_1.G217BY.00180
HISTO_AL.Contig317	GeneSet	exon	344679	345823	.	+	.	Parent=ucsf_hc.01_1.G217BY.00180
HISTO_AL.Contig317	GeneSet	cds	343611	343611	.	+	0	ID=cds0000180;Parent=ucsf_hc.01_1.G217BY.00180
HISTO_AL.Contig317	GeneSet	cds	343695	343727	.	+	0	ID=cds0000180;Parent=ucsf_hc.01_1.G217BY.00180
HISTO_AL.Contig317	GeneSet	cds	343788	343846	.	+	0	ID=cds0000180;Parent=ucsf_hc.01_1.G217BY.00180
HISTO_AL.Contig317	GeneSet	cds	343926	344370	.	+	0	ID=cds0000180;Parent=ucsf_hc.01_1.G217BY.00180
HISTO_AL.Contig317	GeneSet	cds	344433	344613	.	+	0	ID=cds0000180;Parent=ucsf_hc.01_1.G217BY.00180
HISTO_AL.Contig317	GeneSet	cds	344679	345234	.	+	0	ID=cds0000180;Parent=ucsf_hc.01_1.G217BY.00180
HISTO_AL.Contig317	GeneSet	gene	345914	346965	.	-	.	ID=ucsf_hc.01_1.G217BY.00181;Name=ucsf_hc.01_1.G217BY.00181
HISTO_AL.Contig317	GeneSet	exon	346711	346965	.	-	.	Parent=ucsf_hc.01_1.G217BY.00181
HISTO_AL.Contig317	GeneSet	exon	345914	346553	.	-	.	Parent=ucsf_hc.01_1.G217BY.00181
HISTO_AL.Contig317	GeneSet	cds	346711	346790	.	-	0	ID=cds0000181;Parent=ucsf_hc.01_1.G217BY.00181
HISTO_AL.Contig317	GeneSet	cds	346058	346553	.	-	0	ID=cds0000181;Parent=ucsf_hc.01_1.G217BY.00181
HISTO_AL.Contig317	GeneSet	gene	347326	349475	.	+	.	ID=ucsf_hc.01_1.G217BY.00182;Name=ucsf_hc.01_1.G217BY.00182
HISTO_AL.Contig317	GeneSet	exon	347326	347713	.	+	.	Parent=ucsf_hc.01_1.G217BY.00182
HISTO_AL.Contig317	GeneSet	exon	347810	349475	.	+	.	Parent=ucsf_hc.01_1.G217BY.00182
HISTO_AL.Contig317	GeneSet	cds	347471	347713	.	+	0	ID=cds0000182;Parent=ucsf_hc.01_1.G217BY.00182
HISTO_AL.Contig317	GeneSet	cds	347810	349201	.	+	0	ID=cds0000182;Parent=ucsf_hc.01_1.G217BY.00182
HISTO_AL.Contig317	GeneSet	gene	349733	350230	.	-	.	ID=ucsf_hc.01_1.G217BY.00183;Name=ucsf_hc.01_1.G217BY.00183
HISTO_AL.Contig317	GeneSet	exon	349733	350230	.	-	.	Parent=ucsf_hc.01_1.G217BY.00183
HISTO_AL.Contig317	GeneSet	cds	349930	350229	.	-	0	ID=cds0000183;Parent=ucsf_hc.01_1.G217BY.00183
HISTO_AL.Contig317	GeneSet	gene	350424	351012	.	-	.	ID=ucsf_hc.01_1.G217BY.00184;Name=ucsf_hc.01_1.G217BY.00184
HISTO_AL.Contig317	GeneSet	exon	350834	351012	.	-	.	Parent=ucsf_hc.01_1.G217BY.00184
HISTO_AL.Contig317	GeneSet	exon	350424	350758	.	-	.	Parent=ucsf_hc.01_1.G217BY.00184
HISTO_AL.Contig317	GeneSet	gene	354052	355407	.	-	.	ID=ucsf_hc.01_1.G217BY.00185;Name=ucsf_hc.01_1.G217BY.00185
HISTO_AL.Contig317	GeneSet	exon	355337	355407	.	-	.	Parent=ucsf_hc.01_1.G217BY.00185
HISTO_AL.Contig317	GeneSet	exon	355207	355246	.	-	.	Parent=ucsf_hc.01_1.G217BY.00185
HISTO_AL.Contig317	GeneSet	exon	354890	355014	.	-	.	Parent=ucsf_hc.01_1.G217BY.00185
HISTO_AL.Contig317	GeneSet	exon	354645	354766	.	-	.	Parent=ucsf_hc.01_1.G217BY.00185
HISTO_AL.Contig317	GeneSet	exon	354052	354541	.	-	.	Parent=ucsf_hc.01_1.G217BY.00185
HISTO_AL.Contig317	GeneSet	cds	355207	355246	.	-	0	ID=cds0000185;Parent=ucsf_hc.01_1.G217BY.00185
HISTO_AL.Contig317	GeneSet	cds	354890	355014	.	-	0	ID=cds0000185;Parent=ucsf_hc.01_1.G217BY.00185
HISTO_AL.Contig317	GeneSet	cds	354645	354766	.	-	0	ID=cds0000185;Parent=ucsf_hc.01_1.G217BY.00185
HISTO_AL.Contig317	GeneSet	cds	354436	354541	.	-	0	ID=cds0000185;Parent=ucsf_hc.01_1.G217BY.00185
HISTO_AL.Contig317	GeneSet	gene	355805	358049	.	+	.	ID=ucsf_hc.01_1.G217BY.00186;Name=ucsf_hc.01_1.G217BY.00186
HISTO_AL.Contig317	GeneSet	exon	355805	356253	.	+	.	Parent=ucsf_hc.01_1.G217BY.00186
HISTO_AL.Contig317	GeneSet	exon	356395	358049	.	+	.	Parent=ucsf_hc.01_1.G217BY.00186
HISTO_AL.Contig317	GeneSet	cds	356066	356253	.	+	0	ID=cds0000186;Parent=ucsf_hc.01_1.G217BY.00186
HISTO_AL.Contig317	GeneSet	cds	356395	357499	.	+	0	ID=cds0000186;Parent=ucsf_hc.01_1.G217BY.00186
HISTO_AL.Contig317	GeneSet	gene	358023	360003	.	-	.	ID=ucsf_hc.01_1.G217BY.00187;Name=ucsf_hc.01_1.G217BY.00187
HISTO_AL.Contig317	GeneSet	exon	359470	360003	.	-	.	Parent=ucsf_hc.01_1.G217BY.00187
HISTO_AL.Contig317	GeneSet	exon	358023	359372	.	-	.	Parent=ucsf_hc.01_1.G217BY.00187
HISTO_AL.Contig317	GeneSet	cds	359470	359692	.	-	0	ID=cds0000187;Parent=ucsf_hc.01_1.G217BY.00187
HISTO_AL.Contig317	GeneSet	cds	358780	359372	.	-	0	ID=cds0000187;Parent=ucsf_hc.01_1.G217BY.00187
HISTO_AL.Contig317	GeneSet	gene	360089	360965	.	-	.	ID=ucsf_hc.01_1.G217BY.00188;Name=ucsf_hc.01_1.G217BY.00188
HISTO_AL.Contig317	GeneSet	exon	360089	360965	.	-	.	Parent=ucsf_hc.01_1.G217BY.00188
HISTO_AL.Contig317	GeneSet	cds	360316	360765	.	-	0	ID=cds0000188;Parent=ucsf_hc.01_1.G217BY.00188
HISTO_AL.Contig317	GeneSet	gene	360966	361574	.	-	.	ID=ucsf_hc.01_1.G217BY.00189;Name=ucsf_hc.01_1.G217BY.00189
HISTO_AL.Contig317	GeneSet	exon	360966	361574	.	-	.	Parent=ucsf_hc.01_1.G217BY.00189
HISTO_AL.Contig317	GeneSet	cds	361165	361491	.	-	0	ID=cds0000189;Parent=ucsf_hc.01_1.G217BY.00189
HISTO_AL.Contig317	GeneSet	gene	361980	362332	.	+	.	ID=ucsf_hc.01_1.G217BY.00190;Name=ucsf_hc.01_1.G217BY.00190
HISTO_AL.Contig317	GeneSet	exon	361980	362332	.	+	.	Parent=ucsf_hc.01_1.G217BY.00190
HISTO_AL.Contig317	GeneSet	gene	363781	368033	.	-	.	ID=ucsf_hc.01_1.G217BY.00191;Name=ucsf_hc.01_1.G217BY.00191
HISTO_AL.Contig317	GeneSet	exon	367666	368033	.	-	.	Parent=ucsf_hc.01_1.G217BY.00191
HISTO_AL.Contig317	GeneSet	exon	366660	367603	.	-	.	Parent=ucsf_hc.01_1.G217BY.00191
HISTO_AL.Contig317	GeneSet	exon	366275	366604	.	-	.	Parent=ucsf_hc.01_1.G217BY.00191
HISTO_AL.Contig317	GeneSet	exon	366109	366217	.	-	.	Parent=ucsf_hc.01_1.G217BY.00191
HISTO_AL.Contig317	GeneSet	exon	365977	366051	.	-	.	Parent=ucsf_hc.01_1.G217BY.00191
HISTO_AL.Contig317	GeneSet	exon	365860	365918	.	-	.	Parent=ucsf_hc.01_1.G217BY.00191
HISTO_AL.Contig317	GeneSet	exon	365582	365802	.	-	.	Parent=ucsf_hc.01_1.G217BY.00191
HISTO_AL.Contig317	GeneSet	exon	365475	365521	.	-	.	Parent=ucsf_hc.01_1.G217BY.00191
HISTO_AL.Contig317	GeneSet	exon	365300	365426	.	-	.	Parent=ucsf_hc.01_1.G217BY.00191
HISTO_AL.Contig317	GeneSet	exon	364487	365239	.	-	.	Parent=ucsf_hc.01_1.G217BY.00191
HISTO_AL.Contig317	GeneSet	exon	363781	364401	.	-	.	Parent=ucsf_hc.01_1.G217BY.00191
HISTO_AL.Contig317	GeneSet	cds	367666	367717	.	-	0	ID=cds0000191;Parent=ucsf_hc.01_1.G217BY.00191
HISTO_AL.Contig317	GeneSet	cds	366660	367603	.	-	0	ID=cds0000191;Parent=ucsf_hc.01_1.G217BY.00191
HISTO_AL.Contig317	GeneSet	cds	366275	366604	.	-	0	ID=cds0000191;Parent=ucsf_hc.01_1.G217BY.00191
HISTO_AL.Contig317	GeneSet	cds	366109	366217	.	-	0	ID=cds0000191;Parent=ucsf_hc.01_1.G217BY.00191
HISTO_AL.Contig317	GeneSet	cds	365977	366051	.	-	0	ID=cds0000191;Parent=ucsf_hc.01_1.G217BY.00191
HISTO_AL.Contig317	GeneSet	cds	365860	365918	.	-	0	ID=cds0000191;Parent=ucsf_hc.01_1.G217BY.00191
HISTO_AL.Contig317	GeneSet	cds	365582	365802	.	-	0	ID=cds0000191;Parent=ucsf_hc.01_1.G217BY.00191
HISTO_AL.Contig317	GeneSet	cds	365475	365521	.	-	0	ID=cds0000191;Parent=ucsf_hc.01_1.G217BY.00191
HISTO_AL.Contig317	GeneSet	cds	365300	365426	.	-	0	ID=cds0000191;Parent=ucsf_hc.01_1.G217BY.00191
HISTO_AL.Contig317	GeneSet	cds	364487	365239	.	-	0	ID=cds0000191;Parent=ucsf_hc.01_1.G217BY.00191
HISTO_AL.Contig317	GeneSet	cds	364173	364401	.	-	0	ID=cds0000191;Parent=ucsf_hc.01_1.G217BY.00191
HISTO_AL.Contig317	GeneSet	gene	368235	370912	.	+	.	ID=ucsf_hc.01_1.G217BY.00192;Name=ucsf_hc.01_1.G217BY.00192
HISTO_AL.Contig317	GeneSet	exon	368235	368313	.	+	.	Parent=ucsf_hc.01_1.G217BY.00192
HISTO_AL.Contig317	GeneSet	exon	368385	368420	.	+	.	Parent=ucsf_hc.01_1.G217BY.00192
HISTO_AL.Contig317	GeneSet	exon	368490	368517	.	+	.	Parent=ucsf_hc.01_1.G217BY.00192
HISTO_AL.Contig317	GeneSet	exon	368603	369148	.	+	.	Parent=ucsf_hc.01_1.G217BY.00192
HISTO_AL.Contig317	GeneSet	exon	369226	369391	.	+	.	Parent=ucsf_hc.01_1.G217BY.00192
HISTO_AL.Contig317	GeneSet	exon	369452	370912	.	+	.	Parent=ucsf_hc.01_1.G217BY.00192
HISTO_AL.Contig317	GeneSet	cds	368312	368313	.	+	0	ID=cds0000192;Parent=ucsf_hc.01_1.G217BY.00192
HISTO_AL.Contig317	GeneSet	cds	368385	368420	.	+	0	ID=cds0000192;Parent=ucsf_hc.01_1.G217BY.00192
HISTO_AL.Contig317	GeneSet	cds	368490	368517	.	+	0	ID=cds0000192;Parent=ucsf_hc.01_1.G217BY.00192
HISTO_AL.Contig317	GeneSet	cds	368603	369148	.	+	0	ID=cds0000192;Parent=ucsf_hc.01_1.G217BY.00192
HISTO_AL.Contig317	GeneSet	cds	369226	369391	.	+	0	ID=cds0000192;Parent=ucsf_hc.01_1.G217BY.00192
HISTO_AL.Contig317	GeneSet	cds	369452	370485	.	+	0	ID=cds0000192;Parent=ucsf_hc.01_1.G217BY.00192
HISTO_AL.Contig317	GeneSet	gene	370913	372084	.	+	.	ID=ucsf_hc.01_1.G217BY.00193;Name=ucsf_hc.01_1.G217BY.00193
HISTO_AL.Contig317	GeneSet	exon	370913	371450	.	+	.	Parent=ucsf_hc.01_1.G217BY.00193
HISTO_AL.Contig317	GeneSet	exon	371505	372084	.	+	.	Parent=ucsf_hc.01_1.G217BY.00193
HISTO_AL.Contig317	GeneSet	cds	371339	371450	.	+	0	ID=cds0000193;Parent=ucsf_hc.01_1.G217BY.00193
HISTO_AL.Contig317	GeneSet	cds	371505	371680	.	+	0	ID=cds0000193;Parent=ucsf_hc.01_1.G217BY.00193
HISTO_AL.Contig317	GeneSet	gene	372192	373185	.	+	.	ID=ucsf_hc.01_1.G217BY.00194;Name=ucsf_hc.01_1.G217BY.00194
HISTO_AL.Contig317	GeneSet	exon	372192	373185	.	+	.	Parent=ucsf_hc.01_1.G217BY.00194
HISTO_AL.Contig317	GeneSet	cds	372311	372592	.	+	0	ID=cds0000194;Parent=ucsf_hc.01_1.G217BY.00194
HISTO_AL.Contig317	GeneSet	gene	372795	373160	.	-	.	ID=ucsf_hc.01_1.G217BY.00195;Name=ucsf_hc.01_1.G217BY.00195
HISTO_AL.Contig317	GeneSet	exon	372795	373160	.	-	.	Parent=ucsf_hc.01_1.G217BY.00195
HISTO_AL.Contig317	GeneSet	cds	372923	373120	.	-	0	ID=cds0000195;Parent=ucsf_hc.01_1.G217BY.00195
HISTO_AL.Contig317	GeneSet	gene	373524	374470	.	+	.	ID=ucsf_hc.01_1.G217BY.00196;Name=ucsf_hc.01_1.G217BY.00196
HISTO_AL.Contig317	GeneSet	exon	373524	374470	.	+	.	Parent=ucsf_hc.01_1.G217BY.00196
HISTO_AL.Contig317	GeneSet	cds	373593	374183	.	+	0	ID=cds0000196;Parent=ucsf_hc.01_1.G217BY.00196
HISTO_AL.Contig317	GeneSet	gene	374083	374753	.	-	.	ID=ucsf_hc.01_1.G217BY.00197;Name=ucsf_hc.01_1.G217BY.00197
HISTO_AL.Contig317	GeneSet	exon	374083	374753	.	-	.	Parent=ucsf_hc.01_1.G217BY.00197
HISTO_AL.Contig317	GeneSet	gene	375473	376061	.	+	.	ID=ucsf_hc.01_1.G217BY.00198;Name=ucsf_hc.01_1.G217BY.00198
HISTO_AL.Contig317	GeneSet	exon	375473	376061	.	+	.	Parent=ucsf_hc.01_1.G217BY.00198
HISTO_AL.Contig317	GeneSet	gene	375534	376143	.	-	.	ID=ucsf_hc.01_1.G217BY.00199;Name=ucsf_hc.01_1.G217BY.00199
HISTO_AL.Contig317	GeneSet	exon	375534	376143	.	-	.	Parent=ucsf_hc.01_1.G217BY.00199
HISTO_AL.Contig317	GeneSet	gene	376554	381420	.	+	.	ID=ucsf_hc.01_1.G217BY.00200;Name=ucsf_hc.01_1.G217BY.00200
HISTO_AL.Contig317	GeneSet	exon	376554	376887	.	+	.	Parent=ucsf_hc.01_1.G217BY.00200
HISTO_AL.Contig317	GeneSet	exon	377158	377715	.	+	.	Parent=ucsf_hc.01_1.G217BY.00200
HISTO_AL.Contig317	GeneSet	exon	377856	378252	.	+	.	Parent=ucsf_hc.01_1.G217BY.00200
HISTO_AL.Contig317	GeneSet	exon	378383	381420	.	+	.	Parent=ucsf_hc.01_1.G217BY.00200
HISTO_AL.Contig317	GeneSet	cds	377447	377715	.	+	0	ID=cds0000200;Parent=ucsf_hc.01_1.G217BY.00200
HISTO_AL.Contig317	GeneSet	cds	377856	378252	.	+	0	ID=cds0000200;Parent=ucsf_hc.01_1.G217BY.00200
HISTO_AL.Contig317	GeneSet	cds	378383	380725	.	+	0	ID=cds0000200;Parent=ucsf_hc.01_1.G217BY.00200
HISTO_AL.Contig317	GeneSet	gene	382416	382966	.	-	.	ID=ucsf_hc.01_1.G217BY.00201;Name=ucsf_hc.01_1.G217BY.00201
HISTO_AL.Contig317	GeneSet	exon	382416	382966	.	-	.	Parent=ucsf_hc.01_1.G217BY.00201
HISTO_AL.Contig317	GeneSet	gene	383253	385557	.	+	.	ID=ucsf_hc.01_1.G217BY.00202;Name=ucsf_hc.01_1.G217BY.00202
HISTO_AL.Contig317	GeneSet	exon	383253	383715	.	+	.	Parent=ucsf_hc.01_1.G217BY.00202
HISTO_AL.Contig317	GeneSet	exon	384544	384602	.	+	.	Parent=ucsf_hc.01_1.G217BY.00202
HISTO_AL.Contig317	GeneSet	exon	384688	384797	.	+	.	Parent=ucsf_hc.01_1.G217BY.00202
HISTO_AL.Contig317	GeneSet	exon	384923	385557	.	+	.	Parent=ucsf_hc.01_1.G217BY.00202
HISTO_AL.Contig317	GeneSet	cds	383699	383715	.	+	0	ID=cds0000202;Parent=ucsf_hc.01_1.G217BY.00202
HISTO_AL.Contig317	GeneSet	cds	384544	384602	.	+	0	ID=cds0000202;Parent=ucsf_hc.01_1.G217BY.00202
HISTO_AL.Contig317	GeneSet	cds	384688	384797	.	+	0	ID=cds0000202;Parent=ucsf_hc.01_1.G217BY.00202
HISTO_AL.Contig317	GeneSet	cds	384923	385120	.	+	0	ID=cds0000202;Parent=ucsf_hc.01_1.G217BY.00202
HISTO_AL.Contig317	GeneSet	gene	385712	391158	.	+	.	ID=ucsf_hc.01_1.G217BY.00203;Name=ucsf_hc.01_1.G217BY.00203
HISTO_AL.Contig317	GeneSet	exon	385712	386416	.	+	.	Parent=ucsf_hc.01_1.G217BY.00203
HISTO_AL.Contig317	GeneSet	exon	386486	386549	.	+	.	Parent=ucsf_hc.01_1.G217BY.00203
HISTO_AL.Contig317	GeneSet	exon	386620	388650	.	+	.	Parent=ucsf_hc.01_1.G217BY.00203
HISTO_AL.Contig317	GeneSet	exon	388724	389281	.	+	.	Parent=ucsf_hc.01_1.G217BY.00203
HISTO_AL.Contig317	GeneSet	exon	389345	391158	.	+	.	Parent=ucsf_hc.01_1.G217BY.00203
HISTO_AL.Contig317	GeneSet	cds	385837	386416	.	+	0	ID=cds0000203;Parent=ucsf_hc.01_1.G217BY.00203
HISTO_AL.Contig317	GeneSet	cds	386486	386549	.	+	0	ID=cds0000203;Parent=ucsf_hc.01_1.G217BY.00203
HISTO_AL.Contig317	GeneSet	cds	386620	388650	.	+	0	ID=cds0000203;Parent=ucsf_hc.01_1.G217BY.00203
HISTO_AL.Contig317	GeneSet	cds	388724	389281	.	+	0	ID=cds0000203;Parent=ucsf_hc.01_1.G217BY.00203
HISTO_AL.Contig317	GeneSet	cds	389345	390755	.	+	0	ID=cds0000203;Parent=ucsf_hc.01_1.G217BY.00203
HISTO_AL.Contig317	GeneSet	gene	391014	394603	.	-	.	ID=ucsf_hc.01_1.G217BY.00204;Name=ucsf_hc.01_1.G217BY.00204
HISTO_AL.Contig317	GeneSet	exon	394257	394603	.	-	.	Parent=ucsf_hc.01_1.G217BY.00204
HISTO_AL.Contig317	GeneSet	exon	391014	394178	.	-	.	Parent=ucsf_hc.01_1.G217BY.00204
HISTO_AL.Contig317	GeneSet	cds	394257	394508	.	-	0	ID=cds0000204;Parent=ucsf_hc.01_1.G217BY.00204
HISTO_AL.Contig317	GeneSet	cds	391377	394178	.	-	0	ID=cds0000204;Parent=ucsf_hc.01_1.G217BY.00204
HISTO_AL.Contig317	GeneSet	gene	394828	396610	.	+	.	ID=ucsf_hc.01_1.G217BY.00205;Name=ucsf_hc.01_1.G217BY.00205
HISTO_AL.Contig317	GeneSet	exon	394828	396610	.	+	.	Parent=ucsf_hc.01_1.G217BY.00205
HISTO_AL.Contig317	GeneSet	cds	395658	396122	.	+	0	ID=cds0000205;Parent=ucsf_hc.01_1.G217BY.00205
HISTO_AL.Contig317	GeneSet	gene	396783	400786	.	+	.	ID=ucsf_hc.01_1.G217BY.00206;Name=ucsf_hc.01_1.G217BY.00206
HISTO_AL.Contig317	GeneSet	exon	396783	397354	.	+	.	Parent=ucsf_hc.01_1.G217BY.00206
HISTO_AL.Contig317	GeneSet	exon	397534	398152	.	+	.	Parent=ucsf_hc.01_1.G217BY.00206
HISTO_AL.Contig317	GeneSet	exon	398230	400786	.	+	.	Parent=ucsf_hc.01_1.G217BY.00206
HISTO_AL.Contig317	GeneSet	cds	397266	397354	.	+	0	ID=cds0000206;Parent=ucsf_hc.01_1.G217BY.00206
HISTO_AL.Contig317	GeneSet	cds	397534	398152	.	+	0	ID=cds0000206;Parent=ucsf_hc.01_1.G217BY.00206
HISTO_AL.Contig317	GeneSet	cds	398230	400194	.	+	0	ID=cds0000206;Parent=ucsf_hc.01_1.G217BY.00206
HISTO_AL.Contig317	GeneSet	gene	400898	404564	.	-	.	ID=ucsf_hc.01_1.G217BY.00207;Name=ucsf_hc.01_1.G217BY.00207
HISTO_AL.Contig317	GeneSet	exon	403912	404564	.	-	.	Parent=ucsf_hc.01_1.G217BY.00207
HISTO_AL.Contig317	GeneSet	exon	403064	403776	.	-	.	Parent=ucsf_hc.01_1.G217BY.00207
HISTO_AL.Contig317	GeneSet	exon	402527	402994	.	-	.	Parent=ucsf_hc.01_1.G217BY.00207
HISTO_AL.Contig317	GeneSet	exon	400898	402461	.	-	.	Parent=ucsf_hc.01_1.G217BY.00207
HISTO_AL.Contig317	GeneSet	cds	403064	403564	.	-	0	ID=cds0000207;Parent=ucsf_hc.01_1.G217BY.00207
HISTO_AL.Contig317	GeneSet	cds	402527	402994	.	-	0	ID=cds0000207;Parent=ucsf_hc.01_1.G217BY.00207
HISTO_AL.Contig317	GeneSet	cds	401853	402461	.	-	0	ID=cds0000207;Parent=ucsf_hc.01_1.G217BY.00207
HISTO_AL.Contig317	GeneSet	gene	404717	405309	.	-	.	ID=ucsf_hc.01_1.G217BY.00208;Name=ucsf_hc.01_1.G217BY.00208
HISTO_AL.Contig317	GeneSet	exon	404717	405309	.	-	.	Parent=ucsf_hc.01_1.G217BY.00208
HISTO_AL.Contig317	GeneSet	gene	405087	405547	.	+	.	ID=ucsf_hc.01_1.G217BY.00209;Name=ucsf_hc.01_1.G217BY.00209
HISTO_AL.Contig317	GeneSet	exon	405087	405547	.	+	.	Parent=ucsf_hc.01_1.G217BY.00209
HISTO_AL.Contig317	GeneSet	gene	405849	407091	.	-	.	ID=ucsf_hc.01_1.G217BY.00210;Name=ucsf_hc.01_1.G217BY.00210
HISTO_AL.Contig317	GeneSet	exon	406992	407091	.	-	.	Parent=ucsf_hc.01_1.G217BY.00210
HISTO_AL.Contig317	GeneSet	exon	405849	406886	.	-	.	Parent=ucsf_hc.01_1.G217BY.00210
HISTO_AL.Contig317	GeneSet	cds	406540	406845	.	-	0	ID=cds0000210;Parent=ucsf_hc.01_1.G217BY.00210
HISTO_AL.Contig317	GeneSet	gene	407254	409165	.	+	.	ID=ucsf_hc.01_1.G217BY.00211;Name=ucsf_hc.01_1.G217BY.00211
HISTO_AL.Contig317	GeneSet	exon	407254	409165	.	+	.	Parent=ucsf_hc.01_1.G217BY.00211
HISTO_AL.Contig317	GeneSet	cds	407597	408466	.	+	0	ID=cds0000211;Parent=ucsf_hc.01_1.G217BY.00211
HISTO_AL.Contig317	GeneSet	gene	408592	411324	.	-	.	ID=ucsf_hc.01_1.G217BY.00212;Name=ucsf_hc.01_1.G217BY.00212
HISTO_AL.Contig317	GeneSet	exon	410949	411324	.	-	.	Parent=ucsf_hc.01_1.G217BY.00212
HISTO_AL.Contig317	GeneSet	exon	408592	410849	.	-	.	Parent=ucsf_hc.01_1.G217BY.00212
HISTO_AL.Contig317	GeneSet	cds	410949	411210	.	-	0	ID=cds0000212;Parent=ucsf_hc.01_1.G217BY.00212
HISTO_AL.Contig317	GeneSet	cds	409675	410849	.	-	0	ID=cds0000212;Parent=ucsf_hc.01_1.G217BY.00212
HISTO_AL.Contig317	GeneSet	gene	411590	414320	.	-	.	ID=ucsf_hc.01_1.G217BY.00213;Name=ucsf_hc.01_1.G217BY.00213
HISTO_AL.Contig317	GeneSet	exon	412798	414320	.	-	.	Parent=ucsf_hc.01_1.G217BY.00213
HISTO_AL.Contig317	GeneSet	exon	412631	412707	.	-	.	Parent=ucsf_hc.01_1.G217BY.00213
HISTO_AL.Contig317	GeneSet	exon	411590	412515	.	-	.	Parent=ucsf_hc.01_1.G217BY.00213
HISTO_AL.Contig317	GeneSet	cds	412798	412894	.	-	0	ID=cds0000213;Parent=ucsf_hc.01_1.G217BY.00213
HISTO_AL.Contig317	GeneSet	cds	412631	412707	.	-	0	ID=cds0000213;Parent=ucsf_hc.01_1.G217BY.00213
HISTO_AL.Contig317	GeneSet	cds	412126	412515	.	-	0	ID=cds0000213;Parent=ucsf_hc.01_1.G217BY.00213
HISTO_AL.Contig317	GeneSet	gene	414577	416060	.	+	.	ID=ucsf_hc.01_1.G217BY.00214;Name=ucsf_hc.01_1.G217BY.00214
HISTO_AL.Contig317	GeneSet	exon	414577	414890	.	+	.	Parent=ucsf_hc.01_1.G217BY.00214
HISTO_AL.Contig317	GeneSet	exon	414963	415286	.	+	.	Parent=ucsf_hc.01_1.G217BY.00214
HISTO_AL.Contig317	GeneSet	exon	415342	415643	.	+	.	Parent=ucsf_hc.01_1.G217BY.00214
HISTO_AL.Contig317	GeneSet	exon	415716	416060	.	+	.	Parent=ucsf_hc.01_1.G217BY.00214
HISTO_AL.Contig317	GeneSet	cds	415220	415286	.	+	0	ID=cds0000214;Parent=ucsf_hc.01_1.G217BY.00214
HISTO_AL.Contig317	GeneSet	cds	415342	415643	.	+	0	ID=cds0000214;Parent=ucsf_hc.01_1.G217BY.00214
HISTO_AL.Contig317	GeneSet	cds	415716	415931	.	+	0	ID=cds0000214;Parent=ucsf_hc.01_1.G217BY.00214
HISTO_AL.Contig317	GeneSet	gene	416061	416769	.	+	.	ID=ucsf_hc.01_1.G217BY.00215;Name=ucsf_hc.01_1.G217BY.00215
HISTO_AL.Contig317	GeneSet	exon	416061	416769	.	+	.	Parent=ucsf_hc.01_1.G217BY.00215
HISTO_AL.Contig317	GeneSet	cds	416190	416558	.	+	0	ID=cds0000215;Parent=ucsf_hc.01_1.G217BY.00215
HISTO_AL.Contig317	GeneSet	gene	418299	421966	.	-	.	ID=ucsf_hc.01_1.G217BY.00216;Name=ucsf_hc.01_1.G217BY.00216
HISTO_AL.Contig317	GeneSet	exon	421512	421966	.	-	.	Parent=ucsf_hc.01_1.G217BY.00216
HISTO_AL.Contig317	GeneSet	exon	420093	421446	.	-	.	Parent=ucsf_hc.01_1.G217BY.00216
HISTO_AL.Contig317	GeneSet	exon	418710	420033	.	-	.	Parent=ucsf_hc.01_1.G217BY.00216
HISTO_AL.Contig317	GeneSet	exon	418299	418642	.	-	.	Parent=ucsf_hc.01_1.G217BY.00216
HISTO_AL.Contig317	GeneSet	cds	421512	421555	.	-	0	ID=cds0000216;Parent=ucsf_hc.01_1.G217BY.00216
HISTO_AL.Contig317	GeneSet	cds	420093	421446	.	-	0	ID=cds0000216;Parent=ucsf_hc.01_1.G217BY.00216
HISTO_AL.Contig317	GeneSet	cds	418710	420033	.	-	0	ID=cds0000216;Parent=ucsf_hc.01_1.G217BY.00216
HISTO_AL.Contig317	GeneSet	cds	418605	418642	.	-	0	ID=cds0000216;Parent=ucsf_hc.01_1.G217BY.00216
HISTO_AL.Contig317	GeneSet	gene	422162	424252	.	+	.	ID=ucsf_hc.01_1.G217BY.00217;Name=ucsf_hc.01_1.G217BY.00217
HISTO_AL.Contig317	GeneSet	exon	422162	422776	.	+	.	Parent=ucsf_hc.01_1.G217BY.00217
HISTO_AL.Contig317	GeneSet	exon	422858	424252	.	+	.	Parent=ucsf_hc.01_1.G217BY.00217
HISTO_AL.Contig317	GeneSet	cds	422209	422776	.	+	0	ID=cds0000217;Parent=ucsf_hc.01_1.G217BY.00217
HISTO_AL.Contig317	GeneSet	cds	422858	423438	.	+	0	ID=cds0000217;Parent=ucsf_hc.01_1.G217BY.00217
HISTO_AL.Contig317	GeneSet	gene	424253	427475	.	+	.	ID=ucsf_hc.01_1.G217BY.00218;Name=ucsf_hc.01_1.G217BY.00218
HISTO_AL.Contig317	GeneSet	exon	424253	425199	.	+	.	Parent=ucsf_hc.01_1.G217BY.00218
HISTO_AL.Contig317	GeneSet	exon	425251	425464	.	+	.	Parent=ucsf_hc.01_1.G217BY.00218
HISTO_AL.Contig317	GeneSet	exon	425524	425882	.	+	.	Parent=ucsf_hc.01_1.G217BY.00218
HISTO_AL.Contig317	GeneSet	exon	425938	426308	.	+	.	Parent=ucsf_hc.01_1.G217BY.00218
HISTO_AL.Contig317	GeneSet	exon	426368	427475	.	+	.	Parent=ucsf_hc.01_1.G217BY.00218
HISTO_AL.Contig317	GeneSet	cds	425066	425199	.	+	0	ID=cds0000218;Parent=ucsf_hc.01_1.G217BY.00218
HISTO_AL.Contig317	GeneSet	cds	425251	425464	.	+	0	ID=cds0000218;Parent=ucsf_hc.01_1.G217BY.00218
HISTO_AL.Contig317	GeneSet	cds	425524	425882	.	+	0	ID=cds0000218;Parent=ucsf_hc.01_1.G217BY.00218
HISTO_AL.Contig317	GeneSet	cds	425938	426308	.	+	0	ID=cds0000218;Parent=ucsf_hc.01_1.G217BY.00218
HISTO_AL.Contig317	GeneSet	cds	426368	427308	.	+	0	ID=cds0000218;Parent=ucsf_hc.01_1.G217BY.00218
HISTO_AL.Contig317	GeneSet	gene	427699	428193	.	+	.	ID=ucsf_hc.01_1.G217BY.00219;Name=ucsf_hc.01_1.G217BY.00219
HISTO_AL.Contig317	GeneSet	exon	427699	428193	.	+	.	Parent=ucsf_hc.01_1.G217BY.00219
HISTO_AL.Contig317	GeneSet	cds	427827	428003	.	+	0	ID=cds0000219;Parent=ucsf_hc.01_1.G217BY.00219
HISTO_AL.Contig317	GeneSet	gene	428324	430782	.	+	.	ID=ucsf_hc.01_1.G217BY.00220;Name=ucsf_hc.01_1.G217BY.00220
HISTO_AL.Contig317	GeneSet	exon	428324	428348	.	+	.	Parent=ucsf_hc.01_1.G217BY.00220
HISTO_AL.Contig317	GeneSet	exon	428402	428551	.	+	.	Parent=ucsf_hc.01_1.G217BY.00220
HISTO_AL.Contig317	GeneSet	exon	428600	429607	.	+	.	Parent=ucsf_hc.01_1.G217BY.00220
HISTO_AL.Contig317	GeneSet	exon	429671	429937	.	+	.	Parent=ucsf_hc.01_1.G217BY.00220
HISTO_AL.Contig317	GeneSet	exon	430035	430782	.	+	.	Parent=ucsf_hc.01_1.G217BY.00220
HISTO_AL.Contig317	GeneSet	cds	428346	428348	.	+	0	ID=cds0000220;Parent=ucsf_hc.01_1.G217BY.00220
HISTO_AL.Contig317	GeneSet	cds	428402	428551	.	+	0	ID=cds0000220;Parent=ucsf_hc.01_1.G217BY.00220
HISTO_AL.Contig317	GeneSet	cds	428600	429094	.	+	0	ID=cds0000220;Parent=ucsf_hc.01_1.G217BY.00220
HISTO_AL.Contig317	GeneSet	gene	429607	431497	.	-	.	ID=ucsf_hc.01_1.G217BY.00221;Name=ucsf_hc.01_1.G217BY.00221
HISTO_AL.Contig317	GeneSet	exon	431090	431497	.	-	.	Parent=ucsf_hc.01_1.G217BY.00221
HISTO_AL.Contig317	GeneSet	exon	429607	431038	.	-	.	Parent=ucsf_hc.01_1.G217BY.00221
HISTO_AL.Contig317	GeneSet	cds	431090	431107	.	-	0	ID=cds0000221;Parent=ucsf_hc.01_1.G217BY.00221
HISTO_AL.Contig317	GeneSet	cds	429914	431038	.	-	0	ID=cds0000221;Parent=ucsf_hc.01_1.G217BY.00221
HISTO_AL.Contig317	GeneSet	gene	431925	432705	.	+	.	ID=ucsf_hc.01_1.G217BY.00222;Name=ucsf_hc.01_1.G217BY.00222
HISTO_AL.Contig317	GeneSet	exon	431925	432705	.	+	.	Parent=ucsf_hc.01_1.G217BY.00222
HISTO_AL.Contig317	GeneSet	cds	432085	432447	.	+	0	ID=cds0000222;Parent=ucsf_hc.01_1.G217BY.00222
HISTO_AL.Contig317	GeneSet	gene	432972	434378	.	+	.	ID=ucsf_hc.01_1.G217BY.00223;Name=ucsf_hc.01_1.G217BY.00223
HISTO_AL.Contig317	GeneSet	exon	432972	433362	.	+	.	Parent=ucsf_hc.01_1.G217BY.00223
HISTO_AL.Contig317	GeneSet	exon	433415	433757	.	+	.	Parent=ucsf_hc.01_1.G217BY.00223
HISTO_AL.Contig317	GeneSet	exon	433817	434378	.	+	.	Parent=ucsf_hc.01_1.G217BY.00223
HISTO_AL.Contig317	GeneSet	cds	433603	433757	.	+	0	ID=cds0000223;Parent=ucsf_hc.01_1.G217BY.00223
HISTO_AL.Contig317	GeneSet	cds	433817	434219	.	+	0	ID=cds0000223;Parent=ucsf_hc.01_1.G217BY.00223
HISTO_AL.Contig317	GeneSet	gene	434145	434998	.	-	.	ID=ucsf_hc.01_1.G217BY.00224;Name=ucsf_hc.01_1.G217BY.00224
HISTO_AL.Contig317	GeneSet	exon	434829	434998	.	-	.	Parent=ucsf_hc.01_1.G217BY.00224
HISTO_AL.Contig317	GeneSet	exon	434519	434781	.	-	.	Parent=ucsf_hc.01_1.G217BY.00224
HISTO_AL.Contig317	GeneSet	exon	434145	434467	.	-	.	Parent=ucsf_hc.01_1.G217BY.00224
HISTO_AL.Contig317	GeneSet	cds	434519	434664	.	-	0	ID=cds0000224;Parent=ucsf_hc.01_1.G217BY.00224
HISTO_AL.Contig317	GeneSet	cds	434377	434467	.	-	0	ID=cds0000224;Parent=ucsf_hc.01_1.G217BY.00224
HISTO_AL.Contig317	GeneSet	gene	435155	435498	.	+	.	ID=ucsf_hc.01_1.G217BY.00225;Name=ucsf_hc.01_1.G217BY.00225
HISTO_AL.Contig317	GeneSet	exon	435155	435498	.	+	.	Parent=ucsf_hc.01_1.G217BY.00225
HISTO_AL.Contig317	GeneSet	cds	435235	435438	.	+	0	ID=cds0000225;Parent=ucsf_hc.01_1.G217BY.00225
HISTO_AL.Contig317	GeneSet	gene	436326	437137	.	+	.	ID=ucsf_hc.01_1.G217BY.00226;Name=ucsf_hc.01_1.G217BY.00226
HISTO_AL.Contig317	GeneSet	exon	436326	436947	.	+	.	Parent=ucsf_hc.01_1.G217BY.00226
HISTO_AL.Contig317	GeneSet	exon	436999	437137	.	+	.	Parent=ucsf_hc.01_1.G217BY.00226
HISTO_AL.Contig317	GeneSet	gene	437571	440922	.	+	.	ID=ucsf_hc.01_1.G217BY.00227;Name=ucsf_hc.01_1.G217BY.00227
HISTO_AL.Contig317	GeneSet	exon	437571	437746	.	+	.	Parent=ucsf_hc.01_1.G217BY.00227
HISTO_AL.Contig317	GeneSet	exon	437820	438156	.	+	.	Parent=ucsf_hc.01_1.G217BY.00227
HISTO_AL.Contig317	GeneSet	exon	438326	438530	.	+	.	Parent=ucsf_hc.01_1.G217BY.00227
HISTO_AL.Contig317	GeneSet	exon	438611	439138	.	+	.	Parent=ucsf_hc.01_1.G217BY.00227
HISTO_AL.Contig317	GeneSet	exon	439229	440369	.	+	.	Parent=ucsf_hc.01_1.G217BY.00227
HISTO_AL.Contig317	GeneSet	exon	440532	440922	.	+	.	Parent=ucsf_hc.01_1.G217BY.00227
HISTO_AL.Contig317	GeneSet	cds	437744	437746	.	+	0	ID=cds0000227;Parent=ucsf_hc.01_1.G217BY.00227
HISTO_AL.Contig317	GeneSet	cds	437820	438156	.	+	0	ID=cds0000227;Parent=ucsf_hc.01_1.G217BY.00227
HISTO_AL.Contig317	GeneSet	cds	438326	438530	.	+	0	ID=cds0000227;Parent=ucsf_hc.01_1.G217BY.00227
HISTO_AL.Contig317	GeneSet	cds	438611	439079	.	+	0	ID=cds0000227;Parent=ucsf_hc.01_1.G217BY.00227
HISTO_AL.Contig317	GeneSet	gene	440957	441297	.	+	.	ID=ucsf_hc.01_1.G217BY.00228;Name=ucsf_hc.01_1.G217BY.00228
HISTO_AL.Contig317	GeneSet	exon	440957	441297	.	+	.	Parent=ucsf_hc.01_1.G217BY.00228
HISTO_AL.Contig317	GeneSet	gene	441395	445658	.	-	.	ID=ucsf_hc.01_1.G217BY.00229;Name=ucsf_hc.01_1.G217BY.00229
HISTO_AL.Contig317	GeneSet	exon	441395	445658	.	-	.	Parent=ucsf_hc.01_1.G217BY.00229
HISTO_AL.Contig317	GeneSet	cds	442354	444567	.	-	0	ID=cds0000229;Parent=ucsf_hc.01_1.G217BY.00229
HISTO_AL.Contig317	GeneSet	gene	445958	447698	.	+	.	ID=ucsf_hc.01_1.G217BY.00230;Name=ucsf_hc.01_1.G217BY.00230
HISTO_AL.Contig317	GeneSet	exon	445958	447698	.	+	.	Parent=ucsf_hc.01_1.G217BY.00230
HISTO_AL.Contig317	GeneSet	cds	446731	447090	.	+	0	ID=cds0000230;Parent=ucsf_hc.01_1.G217BY.00230
HISTO_AL.Contig317	GeneSet	gene	447034	451151	.	-	.	ID=ucsf_hc.01_1.G217BY.00231;Name=ucsf_hc.01_1.G217BY.00231
HISTO_AL.Contig317	GeneSet	exon	447034	451151	.	-	.	Parent=ucsf_hc.01_1.G217BY.00231
HISTO_AL.Contig317	GeneSet	cds	447720	451013	.	-	0	ID=cds0000231;Parent=ucsf_hc.01_1.G217BY.00231
HISTO_AL.Contig317	GeneSet	gene	451356	451705	.	-	.	ID=ucsf_hc.01_1.G217BY.00232;Name=ucsf_hc.01_1.G217BY.00232
HISTO_AL.Contig317	GeneSet	exon	451639	451705	.	-	.	Parent=ucsf_hc.01_1.G217BY.00232
HISTO_AL.Contig317	GeneSet	exon	451356	451585	.	-	.	Parent=ucsf_hc.01_1.G217BY.00232
HISTO_AL.Contig317	GeneSet	gene	452268	453026	.	+	.	ID=ucsf_hc.01_1.G217BY.00233;Name=ucsf_hc.01_1.G217BY.00233
HISTO_AL.Contig317	GeneSet	exon	452268	452315	.	+	.	Parent=ucsf_hc.01_1.G217BY.00233
HISTO_AL.Contig317	GeneSet	exon	452401	453026	.	+	.	Parent=ucsf_hc.01_1.G217BY.00233
HISTO_AL.Contig317	GeneSet	gene	454229	454991	.	+	.	ID=ucsf_hc.01_1.G217BY.00234;Name=ucsf_hc.01_1.G217BY.00234
HISTO_AL.Contig317	GeneSet	exon	454229	454991	.	+	.	Parent=ucsf_hc.01_1.G217BY.00234
HISTO_AL.Contig317	GeneSet	gene	455261	456410	.	+	.	ID=ucsf_hc.01_1.G217BY.00235;Name=ucsf_hc.01_1.G217BY.00235
HISTO_AL.Contig317	GeneSet	exon	455261	456410	.	+	.	Parent=ucsf_hc.01_1.G217BY.00235
HISTO_AL.Contig317	GeneSet	cds	455362	456069	.	+	0	ID=cds0000235;Parent=ucsf_hc.01_1.G217BY.00235
HISTO_AL.Contig317	GeneSet	gene	456715	458307	.	-	.	ID=ucsf_hc.01_1.G217BY.00236;Name=ucsf_hc.01_1.G217BY.00236
HISTO_AL.Contig317	GeneSet	exon	457756	458307	.	-	.	Parent=ucsf_hc.01_1.G217BY.00236
HISTO_AL.Contig317	GeneSet	exon	456715	457668	.	-	.	Parent=ucsf_hc.01_1.G217BY.00236
HISTO_AL.Contig317	GeneSet	cds	458047	458262	.	-	0	ID=cds0000236;Parent=ucsf_hc.01_1.G217BY.00236
HISTO_AL.Contig317	GeneSet	gene	458359	459247	.	-	.	ID=ucsf_hc.01_1.G217BY.00237;Name=ucsf_hc.01_1.G217BY.00237
HISTO_AL.Contig317	GeneSet	exon	458359	459247	.	-	.	Parent=ucsf_hc.01_1.G217BY.00237
HISTO_AL.Contig317	GeneSet	cds	458500	458787	.	-	0	ID=cds0000237;Parent=ucsf_hc.01_1.G217BY.00237
HISTO_AL.Contig317	GeneSet	gene	459702	462492	.	+	.	ID=ucsf_hc.01_1.G217BY.00238;Name=ucsf_hc.01_1.G217BY.00238
HISTO_AL.Contig317	GeneSet	exon	459702	461061	.	+	.	Parent=ucsf_hc.01_1.G217BY.00238
HISTO_AL.Contig317	GeneSet	exon	461122	462492	.	+	.	Parent=ucsf_hc.01_1.G217BY.00238
HISTO_AL.Contig317	GeneSet	cds	460657	461061	.	+	0	ID=cds0000238;Parent=ucsf_hc.01_1.G217BY.00238
HISTO_AL.Contig317	GeneSet	cds	461122	462138	.	+	0	ID=cds0000238;Parent=ucsf_hc.01_1.G217BY.00238
HISTO_AL.Contig317	GeneSet	gene	463011	464707	.	-	.	ID=ucsf_hc.01_1.G217BY.00239;Name=ucsf_hc.01_1.G217BY.00239
HISTO_AL.Contig317	GeneSet	exon	464213	464707	.	-	.	Parent=ucsf_hc.01_1.G217BY.00239
HISTO_AL.Contig317	GeneSet	exon	464033	464081	.	-	.	Parent=ucsf_hc.01_1.G217BY.00239
HISTO_AL.Contig317	GeneSet	exon	463812	463968	.	-	.	Parent=ucsf_hc.01_1.G217BY.00239
HISTO_AL.Contig317	GeneSet	exon	463011	463734	.	-	.	Parent=ucsf_hc.01_1.G217BY.00239
HISTO_AL.Contig317	GeneSet	cds	464468	464656	.	-	0	ID=cds0000239;Parent=ucsf_hc.01_1.G217BY.00239
HISTO_AL.Contig317	GeneSet	gene	467028	470322	.	+	.	ID=ucsf_hc.01_1.G217BY.00240;Name=ucsf_hc.01_1.G217BY.00240
HISTO_AL.Contig317	GeneSet	exon	467028	470322	.	+	.	Parent=ucsf_hc.01_1.G217BY.00240
HISTO_AL.Contig317	GeneSet	cds	468136	468507	.	+	0	ID=cds0000240;Parent=ucsf_hc.01_1.G217BY.00240
HISTO_AL.Contig317	GeneSet	gene	469151	474200	.	-	.	ID=ucsf_hc.01_1.G217BY.00241;Name=ucsf_hc.01_1.G217BY.00241
HISTO_AL.Contig317	GeneSet	exon	473777	474200	.	-	.	Parent=ucsf_hc.01_1.G217BY.00241
HISTO_AL.Contig317	GeneSet	exon	473293	473673	.	-	.	Parent=ucsf_hc.01_1.G217BY.00241
HISTO_AL.Contig317	GeneSet	exon	473194	473224	.	-	.	Parent=ucsf_hc.01_1.G217BY.00241
HISTO_AL.Contig317	GeneSet	exon	472791	473107	.	-	.	Parent=ucsf_hc.01_1.G217BY.00241
HISTO_AL.Contig317	GeneSet	exon	469151	472725	.	-	.	Parent=ucsf_hc.01_1.G217BY.00241
HISTO_AL.Contig317	GeneSet	cds	473293	473344	.	-	0	ID=cds0000241;Parent=ucsf_hc.01_1.G217BY.00241
HISTO_AL.Contig317	GeneSet	cds	473194	473224	.	-	0	ID=cds0000241;Parent=ucsf_hc.01_1.G217BY.00241
HISTO_AL.Contig317	GeneSet	cds	472791	473107	.	-	0	ID=cds0000241;Parent=ucsf_hc.01_1.G217BY.00241
HISTO_AL.Contig317	GeneSet	cds	470834	472725	.	-	0	ID=cds0000241;Parent=ucsf_hc.01_1.G217BY.00241
HISTO_AL.Contig317	GeneSet	gene	474665	475751	.	+	.	ID=ucsf_hc.01_1.G217BY.00242;Name=ucsf_hc.01_1.G217BY.00242
HISTO_AL.Contig317	GeneSet	exon	474665	475751	.	+	.	Parent=ucsf_hc.01_1.G217BY.00242
HISTO_AL.Contig317	GeneSet	cds	475481	475744	.	+	0	ID=cds0000242;Parent=ucsf_hc.01_1.G217BY.00242
HISTO_AL.Contig317	GeneSet	gene	475554	478032	.	-	.	ID=ucsf_hc.01_1.G217BY.00243;Name=ucsf_hc.01_1.G217BY.00243
HISTO_AL.Contig317	GeneSet	exon	477078	478032	.	-	.	Parent=ucsf_hc.01_1.G217BY.00243
HISTO_AL.Contig317	GeneSet	exon	475554	476997	.	-	.	Parent=ucsf_hc.01_1.G217BY.00243
HISTO_AL.Contig317	GeneSet	cds	477078	477681	.	-	0	ID=cds0000243;Parent=ucsf_hc.01_1.G217BY.00243
HISTO_AL.Contig317	GeneSet	cds	475865	476997	.	-	0	ID=cds0000243;Parent=ucsf_hc.01_1.G217BY.00243
HISTO_AL.Contig317	GeneSet	gene	476098	478213	.	+	.	ID=ucsf_hc.01_1.G217BY.00244;Name=ucsf_hc.01_1.G217BY.00244
HISTO_AL.Contig317	GeneSet	exon	476098	478213	.	+	.	Parent=ucsf_hc.01_1.G217BY.00244
HISTO_AL.Contig317	GeneSet	cds	477294	477644	.	+	0	ID=cds0000244;Parent=ucsf_hc.01_1.G217BY.00244
HISTO_AL.Contig317	GeneSet	gene	478412	482274	.	+	.	ID=ucsf_hc.01_1.G217BY.00245;Name=ucsf_hc.01_1.G217BY.00245
HISTO_AL.Contig317	GeneSet	exon	478412	478776	.	+	.	Parent=ucsf_hc.01_1.G217BY.00245
HISTO_AL.Contig317	GeneSet	exon	478856	479134	.	+	.	Parent=ucsf_hc.01_1.G217BY.00245
HISTO_AL.Contig317	GeneSet	exon	479236	482054	.	+	.	Parent=ucsf_hc.01_1.G217BY.00245
HISTO_AL.Contig317	GeneSet	exon	482163	482274	.	+	.	Parent=ucsf_hc.01_1.G217BY.00245
HISTO_AL.Contig317	GeneSet	cds	478599	478776	.	+	0	ID=cds0000245;Parent=ucsf_hc.01_1.G217BY.00245
HISTO_AL.Contig317	GeneSet	cds	478856	479134	.	+	0	ID=cds0000245;Parent=ucsf_hc.01_1.G217BY.00245
HISTO_AL.Contig317	GeneSet	cds	479236	481061	.	+	0	ID=cds0000245;Parent=ucsf_hc.01_1.G217BY.00245
HISTO_AL.Contig317	GeneSet	gene	481110	484322	.	-	.	ID=ucsf_hc.01_1.G217BY.00246;Name=ucsf_hc.01_1.G217BY.00246
HISTO_AL.Contig317	GeneSet	exon	484098	484322	.	-	.	Parent=ucsf_hc.01_1.G217BY.00246
HISTO_AL.Contig317	GeneSet	exon	483693	483889	.	-	.	Parent=ucsf_hc.01_1.G217BY.00246
HISTO_AL.Contig317	GeneSet	exon	483253	483611	.	-	.	Parent=ucsf_hc.01_1.G217BY.00246
HISTO_AL.Contig317	GeneSet	exon	483030	483155	.	-	.	Parent=ucsf_hc.01_1.G217BY.00246
HISTO_AL.Contig317	GeneSet	exon	482383	482902	.	-	.	Parent=ucsf_hc.01_1.G217BY.00246
HISTO_AL.Contig317	GeneSet	exon	482163	482293	.	-	.	Parent=ucsf_hc.01_1.G217BY.00246
HISTO_AL.Contig317	GeneSet	exon	481110	482054	.	-	.	Parent=ucsf_hc.01_1.G217BY.00246
HISTO_AL.Contig317	GeneSet	cds	484098	484287	.	-	0	ID=cds0000246;Parent=ucsf_hc.01_1.G217BY.00246
HISTO_AL.Contig317	GeneSet	cds	483693	483889	.	-	0	ID=cds0000246;Parent=ucsf_hc.01_1.G217BY.00246
HISTO_AL.Contig317	GeneSet	cds	483253	483611	.	-	0	ID=cds0000246;Parent=ucsf_hc.01_1.G217BY.00246
HISTO_AL.Contig317	GeneSet	cds	483030	483155	.	-	0	ID=cds0000246;Parent=ucsf_hc.01_1.G217BY.00246
HISTO_AL.Contig317	GeneSet	cds	482383	482902	.	-	0	ID=cds0000246;Parent=ucsf_hc.01_1.G217BY.00246
HISTO_AL.Contig317	GeneSet	cds	482177	482293	.	-	0	ID=cds0000246;Parent=ucsf_hc.01_1.G217BY.00246
HISTO_AL.Contig317	GeneSet	gene	482475	487268	.	+	.	ID=ucsf_hc.01_1.G217BY.00247;Name=ucsf_hc.01_1.G217BY.00247
HISTO_AL.Contig317	GeneSet	exon	482475	482917	.	+	.	Parent=ucsf_hc.01_1.G217BY.00247
HISTO_AL.Contig317	GeneSet	exon	483234	484943	.	+	.	Parent=ucsf_hc.01_1.G217BY.00247
HISTO_AL.Contig317	GeneSet	exon	485025	485060	.	+	.	Parent=ucsf_hc.01_1.G217BY.00247
HISTO_AL.Contig317	GeneSet	exon	485129	485313	.	+	.	Parent=ucsf_hc.01_1.G217BY.00247
HISTO_AL.Contig317	GeneSet	exon	485422	485440	.	+	.	Parent=ucsf_hc.01_1.G217BY.00247
HISTO_AL.Contig317	GeneSet	exon	485511	485633	.	+	.	Parent=ucsf_hc.01_1.G217BY.00247
HISTO_AL.Contig317	GeneSet	exon	485714	485865	.	+	.	Parent=ucsf_hc.01_1.G217BY.00247
HISTO_AL.Contig317	GeneSet	exon	485942	486079	.	+	.	Parent=ucsf_hc.01_1.G217BY.00247
HISTO_AL.Contig317	GeneSet	exon	486208	486627	.	+	.	Parent=ucsf_hc.01_1.G217BY.00247
HISTO_AL.Contig317	GeneSet	exon	486756	487268	.	+	.	Parent=ucsf_hc.01_1.G217BY.00247
HISTO_AL.Contig317	GeneSet	cds	486027	486079	.	+	0	ID=cds0000247;Parent=ucsf_hc.01_1.G217BY.00247
HISTO_AL.Contig317	GeneSet	cds	486208	486627	.	+	0	ID=cds0000247;Parent=ucsf_hc.01_1.G217BY.00247
HISTO_AL.Contig317	GeneSet	cds	486756	486813	.	+	0	ID=cds0000247;Parent=ucsf_hc.01_1.G217BY.00247
HISTO_AL.Contig317	GeneSet	gene	487433	491730	.	-	.	ID=ucsf_hc.01_1.G217BY.00248;Name=ucsf_hc.01_1.G217BY.00248
HISTO_AL.Contig317	GeneSet	exon	490954	491730	.	-	.	Parent=ucsf_hc.01_1.G217BY.00248
HISTO_AL.Contig317	GeneSet	exon	489729	490896	.	-	.	Parent=ucsf_hc.01_1.G217BY.00248
HISTO_AL.Contig317	GeneSet	exon	489538	489633	.	-	.	Parent=ucsf_hc.01_1.G217BY.00248
HISTO_AL.Contig317	GeneSet	exon	489296	489481	.	-	.	Parent=ucsf_hc.01_1.G217BY.00248
HISTO_AL.Contig317	GeneSet	exon	487433	489234	.	-	.	Parent=ucsf_hc.01_1.G217BY.00248
HISTO_AL.Contig317	GeneSet	cds	490954	491181	.	-	0	ID=cds0000248;Parent=ucsf_hc.01_1.G217BY.00248
HISTO_AL.Contig317	GeneSet	cds	489729	490896	.	-	0	ID=cds0000248;Parent=ucsf_hc.01_1.G217BY.00248
HISTO_AL.Contig317	GeneSet	cds	489538	489633	.	-	0	ID=cds0000248;Parent=ucsf_hc.01_1.G217BY.00248
HISTO_AL.Contig317	GeneSet	cds	489296	489481	.	-	0	ID=cds0000248;Parent=ucsf_hc.01_1.G217BY.00248
HISTO_AL.Contig317	GeneSet	cds	488288	489234	.	-	0	ID=cds0000248;Parent=ucsf_hc.01_1.G217BY.00248
HISTO_AL.Contig317	GeneSet	gene	492094	492935	.	+	.	ID=ucsf_hc.01_1.G217BY.00249;Name=ucsf_hc.01_1.G217BY.00249
HISTO_AL.Contig317	GeneSet	exon	492094	492935	.	+	.	Parent=ucsf_hc.01_1.G217BY.00249
HISTO_AL.Contig317	GeneSet	cds	492691	492924	.	+	0	ID=cds0000249;Parent=ucsf_hc.01_1.G217BY.00249
HISTO_AL.Contig317	GeneSet	gene	493249	494637	.	+	.	ID=ucsf_hc.01_1.G217BY.00250;Name=ucsf_hc.01_1.G217BY.00250
HISTO_AL.Contig317	GeneSet	exon	493249	494637	.	+	.	Parent=ucsf_hc.01_1.G217BY.00250
HISTO_AL.Contig317	GeneSet	cds	493606	493920	.	+	0	ID=cds0000250;Parent=ucsf_hc.01_1.G217BY.00250
HISTO_AL.Contig317	GeneSet	gene	494906	498684	.	-	.	ID=ucsf_hc.01_1.G217BY.00251;Name=ucsf_hc.01_1.G217BY.00251
HISTO_AL.Contig317	GeneSet	exon	497510	498684	.	-	.	Parent=ucsf_hc.01_1.G217BY.00251
HISTO_AL.Contig317	GeneSet	exon	496738	497413	.	-	.	Parent=ucsf_hc.01_1.G217BY.00251
HISTO_AL.Contig317	GeneSet	exon	494906	496682	.	-	.	Parent=ucsf_hc.01_1.G217BY.00251
HISTO_AL.Contig317	GeneSet	cds	497510	498064	.	-	0	ID=cds0000251;Parent=ucsf_hc.01_1.G217BY.00251
HISTO_AL.Contig317	GeneSet	cds	496738	497413	.	-	0	ID=cds0000251;Parent=ucsf_hc.01_1.G217BY.00251
HISTO_AL.Contig317	GeneSet	cds	495337	496682	.	-	0	ID=cds0000251;Parent=ucsf_hc.01_1.G217BY.00251
HISTO_AL.Contig317	GeneSet	gene	499346	499768	.	+	.	ID=ucsf_hc.01_1.G217BY.00252;Name=ucsf_hc.01_1.G217BY.00252
HISTO_AL.Contig317	GeneSet	exon	499346	499768	.	+	.	Parent=ucsf_hc.01_1.G217BY.00252
HISTO_AL.Contig317	GeneSet	gene	499735	500631	.	-	.	ID=ucsf_hc.01_1.G217BY.00253;Name=ucsf_hc.01_1.G217BY.00253
HISTO_AL.Contig317	GeneSet	exon	499735	500631	.	-	.	Parent=ucsf_hc.01_1.G217BY.00253
HISTO_AL.Contig317	GeneSet	cds	499892	500599	.	-	0	ID=cds0000253;Parent=ucsf_hc.01_1.G217BY.00253
HISTO_AL.Contig317	GeneSet	gene	501738	502207	.	+	.	ID=ucsf_hc.01_1.G217BY.00254;Name=ucsf_hc.01_1.G217BY.00254
HISTO_AL.Contig317	GeneSet	exon	501738	502207	.	+	.	Parent=ucsf_hc.01_1.G217BY.00254
HISTO_AL.Contig317	GeneSet	gene	501979	502250	.	-	.	ID=ucsf_hc.01_1.G217BY.00255;Name=ucsf_hc.01_1.G217BY.00255
HISTO_AL.Contig317	GeneSet	exon	501979	502250	.	-	.	Parent=ucsf_hc.01_1.G217BY.00255
HISTO_AL.Contig317	GeneSet	gene	503627	504095	.	+	.	ID=ucsf_hc.01_1.G217BY.00256;Name=ucsf_hc.01_1.G217BY.00256
HISTO_AL.Contig317	GeneSet	exon	503627	504095	.	+	.	Parent=ucsf_hc.01_1.G217BY.00256
HISTO_AL.Contig317	GeneSet	gene	504007	504766	.	-	.	ID=ucsf_hc.01_1.G217BY.00257;Name=ucsf_hc.01_1.G217BY.00257
HISTO_AL.Contig317	GeneSet	exon	504007	504766	.	-	.	Parent=ucsf_hc.01_1.G217BY.00257
HISTO_AL.Contig317	GeneSet	cds	504517	504747	.	-	0	ID=cds0000257;Parent=ucsf_hc.01_1.G217BY.00257
HISTO_AL.Contig317	GeneSet	gene	508039	509681	.	+	.	ID=ucsf_hc.01_1.G217BY.00258;Name=ucsf_hc.01_1.G217BY.00258
HISTO_AL.Contig317	GeneSet	exon	508039	509681	.	+	.	Parent=ucsf_hc.01_1.G217BY.00258
HISTO_AL.Contig317	GeneSet	cds	508444	508851	.	+	0	ID=cds0000258;Parent=ucsf_hc.01_1.G217BY.00258
HISTO_AL.Contig317	GeneSet	gene	509593	511143	.	-	.	ID=ucsf_hc.01_1.G217BY.00259;Name=ucsf_hc.01_1.G217BY.00259
HISTO_AL.Contig317	GeneSet	exon	510970	511143	.	-	.	Parent=ucsf_hc.01_1.G217BY.00259
HISTO_AL.Contig317	GeneSet	exon	510837	510893	.	-	.	Parent=ucsf_hc.01_1.G217BY.00259
HISTO_AL.Contig317	GeneSet	exon	510738	510776	.	-	.	Parent=ucsf_hc.01_1.G217BY.00259
HISTO_AL.Contig317	GeneSet	exon	510636	510663	.	-	.	Parent=ucsf_hc.01_1.G217BY.00259
HISTO_AL.Contig317	GeneSet	exon	510486	510549	.	-	.	Parent=ucsf_hc.01_1.G217BY.00259
HISTO_AL.Contig317	GeneSet	exon	510322	510378	.	-	.	Parent=ucsf_hc.01_1.G217BY.00259
HISTO_AL.Contig317	GeneSet	exon	509593	510237	.	-	.	Parent=ucsf_hc.01_1.G217BY.00259
HISTO_AL.Contig317	GeneSet	cds	510970	510994	.	-	0	ID=cds0000259;Parent=ucsf_hc.01_1.G217BY.00259
HISTO_AL.Contig317	GeneSet	cds	510837	510893	.	-	0	ID=cds0000259;Parent=ucsf_hc.01_1.G217BY.00259
HISTO_AL.Contig317	GeneSet	cds	510738	510776	.	-	0	ID=cds0000259;Parent=ucsf_hc.01_1.G217BY.00259
HISTO_AL.Contig317	GeneSet	cds	510636	510663	.	-	0	ID=cds0000259;Parent=ucsf_hc.01_1.G217BY.00259
HISTO_AL.Contig317	GeneSet	cds	510486	510549	.	-	0	ID=cds0000259;Parent=ucsf_hc.01_1.G217BY.00259
HISTO_AL.Contig317	GeneSet	cds	510340	510378	.	-	0	ID=cds0000259;Parent=ucsf_hc.01_1.G217BY.00259
HISTO_AL.Contig317	GeneSet	gene	511345	515517	.	+	.	ID=ucsf_hc.01_1.G217BY.00260;Name=ucsf_hc.01_1.G217BY.00260
HISTO_AL.Contig317	GeneSet	exon	511345	511600	.	+	.	Parent=ucsf_hc.01_1.G217BY.00260
HISTO_AL.Contig317	GeneSet	exon	511675	514505	.	+	.	Parent=ucsf_hc.01_1.G217BY.00260
HISTO_AL.Contig317	GeneSet	exon	514573	515517	.	+	.	Parent=ucsf_hc.01_1.G217BY.00260
HISTO_AL.Contig317	GeneSet	cds	511470	511600	.	+	0	ID=cds0000260;Parent=ucsf_hc.01_1.G217BY.00260
HISTO_AL.Contig317	GeneSet	cds	511675	514505	.	+	0	ID=cds0000260;Parent=ucsf_hc.01_1.G217BY.00260
HISTO_AL.Contig317	GeneSet	cds	514573	514793	.	+	0	ID=cds0000260;Parent=ucsf_hc.01_1.G217BY.00260
HISTO_AL.Contig317	GeneSet	gene	515457	516781	.	-	.	ID=ucsf_hc.01_1.G217BY.00261;Name=ucsf_hc.01_1.G217BY.00261
HISTO_AL.Contig317	GeneSet	exon	515457	516781	.	-	.	Parent=ucsf_hc.01_1.G217BY.00261
HISTO_AL.Contig317	GeneSet	cds	515571	516656	.	-	0	ID=cds0000261;Parent=ucsf_hc.01_1.G217BY.00261
HISTO_AL.Contig317	GeneSet	gene	516971	520066	.	+	.	ID=ucsf_hc.01_1.G217BY.00262;Name=ucsf_hc.01_1.G217BY.00262
HISTO_AL.Contig317	GeneSet	exon	516971	517269	.	+	.	Parent=ucsf_hc.01_1.G217BY.00262
HISTO_AL.Contig317	GeneSet	exon	517336	517385	.	+	.	Parent=ucsf_hc.01_1.G217BY.00262
HISTO_AL.Contig317	GeneSet	exon	517465	518144	.	+	.	Parent=ucsf_hc.01_1.G217BY.00262
HISTO_AL.Contig317	GeneSet	exon	518209	518531	.	+	.	Parent=ucsf_hc.01_1.G217BY.00262
HISTO_AL.Contig317	GeneSet	exon	518653	520066	.	+	.	Parent=ucsf_hc.01_1.G217BY.00262
HISTO_AL.Contig317	GeneSet	cds	517170	517269	.	+	0	ID=cds0000262;Parent=ucsf_hc.01_1.G217BY.00262
HISTO_AL.Contig317	GeneSet	cds	517336	517385	.	+	0	ID=cds0000262;Parent=ucsf_hc.01_1.G217BY.00262
HISTO_AL.Contig317	GeneSet	cds	517465	518144	.	+	0	ID=cds0000262;Parent=ucsf_hc.01_1.G217BY.00262
HISTO_AL.Contig317	GeneSet	cds	518209	518531	.	+	0	ID=cds0000262;Parent=ucsf_hc.01_1.G217BY.00262
HISTO_AL.Contig317	GeneSet	cds	518653	518723	.	+	0	ID=cds0000262;Parent=ucsf_hc.01_1.G217BY.00262
HISTO_AL.Contig317	GeneSet	gene	518209	521589	.	-	.	ID=ucsf_hc.01_1.G217BY.00263;Name=ucsf_hc.01_1.G217BY.00263
HISTO_AL.Contig317	GeneSet	exon	521510	521589	.	-	.	Parent=ucsf_hc.01_1.G217BY.00263
HISTO_AL.Contig317	GeneSet	exon	518653	521428	.	-	.	Parent=ucsf_hc.01_1.G217BY.00263
HISTO_AL.Contig317	GeneSet	exon	518209	518531	.	-	.	Parent=ucsf_hc.01_1.G217BY.00263
HISTO_AL.Contig317	GeneSet	cds	519793	520839	.	-	0	ID=cds0000263;Parent=ucsf_hc.01_1.G217BY.00263
HISTO_AL.Contig317	GeneSet	gene	521590	523889	.	-	.	ID=ucsf_hc.01_1.G217BY.00264;Name=ucsf_hc.01_1.G217BY.00264
HISTO_AL.Contig317	GeneSet	exon	523678	523889	.	-	.	Parent=ucsf_hc.01_1.G217BY.00264
HISTO_AL.Contig317	GeneSet	exon	523242	523540	.	-	.	Parent=ucsf_hc.01_1.G217BY.00264
HISTO_AL.Contig317	GeneSet	exon	523020	523124	.	-	.	Parent=ucsf_hc.01_1.G217BY.00264
HISTO_AL.Contig317	GeneSet	exon	522614	522916	.	-	.	Parent=ucsf_hc.01_1.G217BY.00264
HISTO_AL.Contig317	GeneSet	exon	521590	522475	.	-	.	Parent=ucsf_hc.01_1.G217BY.00264
HISTO_AL.Contig317	GeneSet	cds	523678	523781	.	-	0	ID=cds0000264;Parent=ucsf_hc.01_1.G217BY.00264
HISTO_AL.Contig317	GeneSet	cds	523242	523540	.	-	0	ID=cds0000264;Parent=ucsf_hc.01_1.G217BY.00264
HISTO_AL.Contig317	GeneSet	cds	523020	523124	.	-	0	ID=cds0000264;Parent=ucsf_hc.01_1.G217BY.00264
HISTO_AL.Contig317	GeneSet	cds	522614	522916	.	-	0	ID=cds0000264;Parent=ucsf_hc.01_1.G217BY.00264
HISTO_AL.Contig317	GeneSet	cds	522339	522475	.	-	0	ID=cds0000264;Parent=ucsf_hc.01_1.G217BY.00264
HISTO_AL.Contig317	GeneSet	gene	524023	526960	.	-	.	ID=ucsf_hc.01_1.G217BY.00265;Name=ucsf_hc.01_1.G217BY.00265
HISTO_AL.Contig317	GeneSet	exon	526374	526960	.	-	.	Parent=ucsf_hc.01_1.G217BY.00265
HISTO_AL.Contig317	GeneSet	exon	525739	526225	.	-	.	Parent=ucsf_hc.01_1.G217BY.00265
HISTO_AL.Contig317	GeneSet	exon	524917	525668	.	-	.	Parent=ucsf_hc.01_1.G217BY.00265
HISTO_AL.Contig317	GeneSet	exon	524023	524833	.	-	.	Parent=ucsf_hc.01_1.G217BY.00265
HISTO_AL.Contig317	GeneSet	cds	526374	526481	.	-	0	ID=cds0000265;Parent=ucsf_hc.01_1.G217BY.00265
HISTO_AL.Contig317	GeneSet	cds	525739	526225	.	-	0	ID=cds0000265;Parent=ucsf_hc.01_1.G217BY.00265
HISTO_AL.Contig317	GeneSet	cds	524917	525668	.	-	0	ID=cds0000265;Parent=ucsf_hc.01_1.G217BY.00265
HISTO_AL.Contig317	GeneSet	cds	524627	524833	.	-	0	ID=cds0000265;Parent=ucsf_hc.01_1.G217BY.00265
HISTO_AL.Contig317	GeneSet	gene	526961	529043	.	-	.	ID=ucsf_hc.01_1.G217BY.00266;Name=ucsf_hc.01_1.G217BY.00266
HISTO_AL.Contig317	GeneSet	exon	528708	529043	.	-	.	Parent=ucsf_hc.01_1.G217BY.00266
HISTO_AL.Contig317	GeneSet	exon	528392	528631	.	-	.	Parent=ucsf_hc.01_1.G217BY.00266
HISTO_AL.Contig317	GeneSet	exon	526961	528292	.	-	.	Parent=ucsf_hc.01_1.G217BY.00266
HISTO_AL.Contig317	GeneSet	cds	528708	528984	.	-	0	ID=cds0000266;Parent=ucsf_hc.01_1.G217BY.00266
HISTO_AL.Contig317	GeneSet	cds	528392	528631	.	-	0	ID=cds0000266;Parent=ucsf_hc.01_1.G217BY.00266
HISTO_AL.Contig317	GeneSet	cds	527439	528292	.	-	0	ID=cds0000266;Parent=ucsf_hc.01_1.G217BY.00266
HISTO_AL.Contig317	GeneSet	gene	526984	528548	.	+	.	ID=ucsf_hc.01_1.G217BY.00267;Name=ucsf_hc.01_1.G217BY.00267
HISTO_AL.Contig317	GeneSet	exon	526984	527099	.	+	.	Parent=ucsf_hc.01_1.G217BY.00267
HISTO_AL.Contig317	GeneSet	exon	527177	528548	.	+	.	Parent=ucsf_hc.01_1.G217BY.00267
HISTO_AL.Contig317	GeneSet	cds	527596	527913	.	+	0	ID=cds0000267;Parent=ucsf_hc.01_1.G217BY.00267
HISTO_AL.Contig317	GeneSet	gene	529220	530514	.	+	.	ID=ucsf_hc.01_1.G217BY.00268;Name=ucsf_hc.01_1.G217BY.00268
HISTO_AL.Contig317	GeneSet	exon	529220	529477	.	+	.	Parent=ucsf_hc.01_1.G217BY.00268
HISTO_AL.Contig317	GeneSet	exon	529708	530012	.	+	.	Parent=ucsf_hc.01_1.G217BY.00268
HISTO_AL.Contig317	GeneSet	exon	530114	530514	.	+	.	Parent=ucsf_hc.01_1.G217BY.00268
HISTO_AL.Contig317	GeneSet	cds	529460	529477	.	+	0	ID=cds0000268;Parent=ucsf_hc.01_1.G217BY.00268
HISTO_AL.Contig317	GeneSet	cds	529708	530012	.	+	0	ID=cds0000268;Parent=ucsf_hc.01_1.G217BY.00268
HISTO_AL.Contig317	GeneSet	cds	530114	530273	.	+	0	ID=cds0000268;Parent=ucsf_hc.01_1.G217BY.00268
HISTO_AL.Contig317	GeneSet	gene	530360	530836	.	-	.	ID=ucsf_hc.01_1.G217BY.00269;Name=ucsf_hc.01_1.G217BY.00269
HISTO_AL.Contig317	GeneSet	exon	530360	530836	.	-	.	Parent=ucsf_hc.01_1.G217BY.00269
HISTO_AL.Contig317	GeneSet	gene	531021	531757	.	-	.	ID=ucsf_hc.01_1.G217BY.00270;Name=ucsf_hc.01_1.G217BY.00270
HISTO_AL.Contig317	GeneSet	exon	531423	531757	.	-	.	Parent=ucsf_hc.01_1.G217BY.00270
HISTO_AL.Contig317	GeneSet	exon	531021	531288	.	-	.	Parent=ucsf_hc.01_1.G217BY.00270
HISTO_AL.Contig317	GeneSet	gene	531813	532675	.	-	.	ID=ucsf_hc.01_1.G217BY.00271;Name=ucsf_hc.01_1.G217BY.00271
HISTO_AL.Contig317	GeneSet	exon	531813	532675	.	-	.	Parent=ucsf_hc.01_1.G217BY.00271
HISTO_AL.Contig317	GeneSet	cds	532098	532307	.	-	0	ID=cds0000271;Parent=ucsf_hc.01_1.G217BY.00271
HISTO_AL.Contig317	GeneSet	gene	533391	533964	.	+	.	ID=ucsf_hc.01_1.G217BY.00272;Name=ucsf_hc.01_1.G217BY.00272
HISTO_AL.Contig317	GeneSet	exon	533391	533964	.	+	.	Parent=ucsf_hc.01_1.G217BY.00272
HISTO_AL.Contig317	GeneSet	cds	533757	533948	.	+	0	ID=cds0000272;Parent=ucsf_hc.01_1.G217BY.00272
HISTO_AL.Contig317	GeneSet	gene	534171	538317	.	+	.	ID=ucsf_hc.01_1.G217BY.00273;Name=ucsf_hc.01_1.G217BY.00273
HISTO_AL.Contig317	GeneSet	exon	534171	534520	.	+	.	Parent=ucsf_hc.01_1.G217BY.00273
HISTO_AL.Contig317	GeneSet	exon	534623	534736	.	+	.	Parent=ucsf_hc.01_1.G217BY.00273
HISTO_AL.Contig317	GeneSet	exon	534853	534926	.	+	.	Parent=ucsf_hc.01_1.G217BY.00273
HISTO_AL.Contig317	GeneSet	exon	535021	535798	.	+	.	Parent=ucsf_hc.01_1.G217BY.00273
HISTO_AL.Contig317	GeneSet	exon	535894	537621	.	+	.	Parent=ucsf_hc.01_1.G217BY.00273
HISTO_AL.Contig317	GeneSet	exon	537685	538317	.	+	.	Parent=ucsf_hc.01_1.G217BY.00273
HISTO_AL.Contig317	GeneSet	cds	534487	534520	.	+	0	ID=cds0000273;Parent=ucsf_hc.01_1.G217BY.00273
HISTO_AL.Contig317	GeneSet	cds	534623	534736	.	+	0	ID=cds0000273;Parent=ucsf_hc.01_1.G217BY.00273
HISTO_AL.Contig317	GeneSet	cds	534853	534926	.	+	0	ID=cds0000273;Parent=ucsf_hc.01_1.G217BY.00273
HISTO_AL.Contig317	GeneSet	cds	535021	535798	.	+	0	ID=cds0000273;Parent=ucsf_hc.01_1.G217BY.00273
HISTO_AL.Contig317	GeneSet	cds	535894	536225	.	+	0	ID=cds0000273;Parent=ucsf_hc.01_1.G217BY.00273
HISTO_AL.Contig317	GeneSet	gene	538507	539370	.	-	.	ID=ucsf_hc.01_1.G217BY.00274;Name=ucsf_hc.01_1.G217BY.00274
HISTO_AL.Contig317	GeneSet	exon	538507	539370	.	-	.	Parent=ucsf_hc.01_1.G217BY.00274
HISTO_AL.Contig317	GeneSet	cds	538914	539171	.	-	0	ID=cds0000274;Parent=ucsf_hc.01_1.G217BY.00274
HISTO_AL.Contig317	GeneSet	gene	539825	548752	.	+	.	ID=ucsf_hc.01_1.G217BY.00275;Name=ucsf_hc.01_1.G217BY.00275
HISTO_AL.Contig317	GeneSet	exon	539825	540090	.	+	.	Parent=ucsf_hc.01_1.G217BY.00275
HISTO_AL.Contig317	GeneSet	exon	540193	540810	.	+	.	Parent=ucsf_hc.01_1.G217BY.00275
HISTO_AL.Contig317	GeneSet	exon	540890	543086	.	+	.	Parent=ucsf_hc.01_1.G217BY.00275
HISTO_AL.Contig317	GeneSet	exon	543146	548752	.	+	.	Parent=ucsf_hc.01_1.G217BY.00275
HISTO_AL.Contig317	GeneSet	cds	539991	540090	.	+	0	ID=cds0000275;Parent=ucsf_hc.01_1.G217BY.00275
HISTO_AL.Contig317	GeneSet	cds	540193	540810	.	+	0	ID=cds0000275;Parent=ucsf_hc.01_1.G217BY.00275
HISTO_AL.Contig317	GeneSet	cds	540890	541842	.	+	0	ID=cds0000275;Parent=ucsf_hc.01_1.G217BY.00275
HISTO_AL.Contig317	GeneSet	gene	540799	543661	.	-	.	ID=ucsf_hc.01_1.G217BY.00276;Name=ucsf_hc.01_1.G217BY.00276
HISTO_AL.Contig317	GeneSet	exon	543146	543661	.	-	.	Parent=ucsf_hc.01_1.G217BY.00276
HISTO_AL.Contig317	GeneSet	exon	540799	543086	.	-	.	Parent=ucsf_hc.01_1.G217BY.00276
HISTO_AL.Contig317	GeneSet	cds	542528	542938	.	-	0	ID=cds0000276;Parent=ucsf_hc.01_1.G217BY.00276
HISTO_AL.Contig317	GeneSet	gene	544870	545202	.	+	.	ID=ucsf_hc.01_1.G217BY.00277;Name=ucsf_hc.01_1.G217BY.00277
HISTO_AL.Contig317	GeneSet	exon	544870	545202	.	+	.	Parent=ucsf_hc.01_1.G217BY.00277
HISTO_AL.Contig317	GeneSet	gene	557432	558354	.	+	.	ID=ucsf_hc.01_1.G217BY.00278;Name=ucsf_hc.01_1.G217BY.00278
HISTO_AL.Contig317	GeneSet	exon	557432	558354	.	+	.	Parent=ucsf_hc.01_1.G217BY.00278
HISTO_AL.Contig317	GeneSet	gene	573798	574118	.	+	.	ID=ucsf_hc.01_1.G217BY.00279;Name=ucsf_hc.01_1.G217BY.00279
HISTO_AL.Contig317	GeneSet	exon	573798	574118	.	+	.	Parent=ucsf_hc.01_1.G217BY.00279
HISTO_AL.Contig317	GeneSet	gene	593693	594129	.	-	.	ID=ucsf_hc.01_1.G217BY.00280;Name=ucsf_hc.01_1.G217BY.00280
HISTO_AL.Contig317	GeneSet	exon	593693	594129	.	-	.	Parent=ucsf_hc.01_1.G217BY.00280
HISTO_AL.Contig317	GeneSet	gene	594422	595639	.	-	.	ID=ucsf_hc.01_1.G217BY.00281;Name=ucsf_hc.01_1.G217BY.00281
HISTO_AL.Contig317	GeneSet	exon	594422	595639	.	-	.	Parent=ucsf_hc.01_1.G217BY.00281
HISTO_AL.Contig317	GeneSet	cds	594630	594914	.	-	0	ID=cds0000281;Parent=ucsf_hc.01_1.G217BY.00281
HISTO_AL.Contig320	GeneSet	gene	25044	25851	.	-	.	ID=ucsf_hc.01_1.G217BY.00282;Name=ucsf_hc.01_1.G217BY.00282
HISTO_AL.Contig320	GeneSet	exon	25044	25851	.	-	.	Parent=ucsf_hc.01_1.G217BY.00282
HISTO_AL.Contig320	GeneSet	gene	43619	44545	.	+	.	ID=ucsf_hc.01_1.G217BY.00283;Name=ucsf_hc.01_1.G217BY.00283
HISTO_AL.Contig320	GeneSet	exon	43619	44545	.	+	.	Parent=ucsf_hc.01_1.G217BY.00283
HISTO_AL.Contig320	GeneSet	gene	44214	44549	.	-	.	ID=ucsf_hc.01_1.G217BY.00284;Name=ucsf_hc.01_1.G217BY.00284
HISTO_AL.Contig320	GeneSet	exon	44214	44549	.	-	.	Parent=ucsf_hc.01_1.G217BY.00284
HISTO_AL.Contig320	GeneSet	gene	71589	72439	.	+	.	ID=ucsf_hc.01_1.G217BY.00285;Name=ucsf_hc.01_1.G217BY.00285
HISTO_AL.Contig320	GeneSet	exon	71589	72439	.	+	.	Parent=ucsf_hc.01_1.G217BY.00285
HISTO_AL.Contig320	GeneSet	gene	88689	89061	.	-	.	ID=ucsf_hc.01_1.G217BY.00286;Name=ucsf_hc.01_1.G217BY.00286
HISTO_AL.Contig320	GeneSet	exon	88689	89061	.	-	.	Parent=ucsf_hc.01_1.G217BY.00286
HISTO_AL.Contig320	GeneSet	gene	89568	92857	.	-	.	ID=ucsf_hc.01_1.G217BY.00287;Name=ucsf_hc.01_1.G217BY.00287
HISTO_AL.Contig320	GeneSet	exon	92389	92857	.	-	.	Parent=ucsf_hc.01_1.G217BY.00287
HISTO_AL.Contig320	GeneSet	exon	92194	92324	.	-	.	Parent=ucsf_hc.01_1.G217BY.00287
HISTO_AL.Contig320	GeneSet	exon	90197	92117	.	-	.	Parent=ucsf_hc.01_1.G217BY.00287
HISTO_AL.Contig320	GeneSet	exon	89568	90099	.	-	.	Parent=ucsf_hc.01_1.G217BY.00287
HISTO_AL.Contig320	GeneSet	cds	92389	92694	.	-	0	ID=cds0000287;Parent=ucsf_hc.01_1.G217BY.00287
HISTO_AL.Contig320	GeneSet	cds	92194	92324	.	-	0	ID=cds0000287;Parent=ucsf_hc.01_1.G217BY.00287
HISTO_AL.Contig320	GeneSet	cds	90197	92117	.	-	0	ID=cds0000287;Parent=ucsf_hc.01_1.G217BY.00287
HISTO_AL.Contig320	GeneSet	cds	90025	90099	.	-	0	ID=cds0000287;Parent=ucsf_hc.01_1.G217BY.00287
HISTO_AL.Contig320	GeneSet	gene	93149	98010	.	+	.	ID=ucsf_hc.01_1.G217BY.00288;Name=ucsf_hc.01_1.G217BY.00288
HISTO_AL.Contig320	GeneSet	exon	93149	93268	.	+	.	Parent=ucsf_hc.01_1.G217BY.00288
HISTO_AL.Contig320	GeneSet	exon	93328	93570	.	+	.	Parent=ucsf_hc.01_1.G217BY.00288
HISTO_AL.Contig320	GeneSet	exon	93624	93702	.	+	.	Parent=ucsf_hc.01_1.G217BY.00288
HISTO_AL.Contig320	GeneSet	exon	93760	98010	.	+	.	Parent=ucsf_hc.01_1.G217BY.00288
HISTO_AL.Contig320	GeneSet	cds	93152	93268	.	+	0	ID=cds0000288;Parent=ucsf_hc.01_1.G217BY.00288
HISTO_AL.Contig320	GeneSet	cds	93328	93570	.	+	0	ID=cds0000288;Parent=ucsf_hc.01_1.G217BY.00288
HISTO_AL.Contig320	GeneSet	cds	93624	93702	.	+	0	ID=cds0000288;Parent=ucsf_hc.01_1.G217BY.00288
HISTO_AL.Contig320	GeneSet	cds	93760	97094	.	+	0	ID=cds0000288;Parent=ucsf_hc.01_1.G217BY.00288
HISTO_AL.Contig320	GeneSet	gene	97768	98744	.	-	.	ID=ucsf_hc.01_1.G217BY.00289;Name=ucsf_hc.01_1.G217BY.00289
HISTO_AL.Contig320	GeneSet	exon	97768	98744	.	-	.	Parent=ucsf_hc.01_1.G217BY.00289
HISTO_AL.Contig320	GeneSet	cds	98073	98315	.	-	0	ID=cds0000289;Parent=ucsf_hc.01_1.G217BY.00289
HISTO_AL.Contig320	GeneSet	gene	99025	99926	.	-	.	ID=ucsf_hc.01_1.G217BY.00290;Name=ucsf_hc.01_1.G217BY.00290
HISTO_AL.Contig320	GeneSet	exon	99025	99926	.	-	.	Parent=ucsf_hc.01_1.G217BY.00290
HISTO_AL.Contig320	GeneSet	cds	99525	99725	.	-	0	ID=cds0000290;Parent=ucsf_hc.01_1.G217BY.00290
HISTO_AL.Contig320	GeneSet	gene	99927	102027	.	-	.	ID=ucsf_hc.01_1.G217BY.00291;Name=ucsf_hc.01_1.G217BY.00291
HISTO_AL.Contig320	GeneSet	exon	101280	102027	.	-	.	Parent=ucsf_hc.01_1.G217BY.00291
HISTO_AL.Contig320	GeneSet	exon	99927	101204	.	-	.	Parent=ucsf_hc.01_1.G217BY.00291
HISTO_AL.Contig320	GeneSet	cds	101280	101919	.	-	0	ID=cds0000291;Parent=ucsf_hc.01_1.G217BY.00291
HISTO_AL.Contig320	GeneSet	cds	100330	101204	.	-	0	ID=cds0000291;Parent=ucsf_hc.01_1.G217BY.00291
HISTO_AL.Contig320	GeneSet	gene	102177	103401	.	+	.	ID=ucsf_hc.01_1.G217BY.00292;Name=ucsf_hc.01_1.G217BY.00292
HISTO_AL.Contig320	GeneSet	exon	102177	102285	.	+	.	Parent=ucsf_hc.01_1.G217BY.00292
HISTO_AL.Contig320	GeneSet	exon	102414	103401	.	+	.	Parent=ucsf_hc.01_1.G217BY.00292
HISTO_AL.Contig320	GeneSet	cds	102203	102285	.	+	0	ID=cds0000292;Parent=ucsf_hc.01_1.G217BY.00292
HISTO_AL.Contig320	GeneSet	cds	102414	103032	.	+	0	ID=cds0000292;Parent=ucsf_hc.01_1.G217BY.00292
HISTO_AL.Contig320	GeneSet	gene	103548	108650	.	-	.	ID=ucsf_hc.01_1.G217BY.00293;Name=ucsf_hc.01_1.G217BY.00293
HISTO_AL.Contig320	GeneSet	exon	108100	108650	.	-	.	Parent=ucsf_hc.01_1.G217BY.00293
HISTO_AL.Contig320	GeneSet	exon	107374	107707	.	-	.	Parent=ucsf_hc.01_1.G217BY.00293
HISTO_AL.Contig320	GeneSet	exon	106497	107193	.	-	.	Parent=ucsf_hc.01_1.G217BY.00293
HISTO_AL.Contig320	GeneSet	exon	105730	106396	.	-	.	Parent=ucsf_hc.01_1.G217BY.00293
HISTO_AL.Contig320	GeneSet	exon	105565	105659	.	-	.	Parent=ucsf_hc.01_1.G217BY.00293
HISTO_AL.Contig320	GeneSet	exon	103548	105493	.	-	.	Parent=ucsf_hc.01_1.G217BY.00293
HISTO_AL.Contig320	GeneSet	cds	106497	107010	.	-	0	ID=cds0000293;Parent=ucsf_hc.01_1.G217BY.00293
HISTO_AL.Contig320	GeneSet	cds	105730	106396	.	-	0	ID=cds0000293;Parent=ucsf_hc.01_1.G217BY.00293
HISTO_AL.Contig320	GeneSet	cds	105565	105659	.	-	0	ID=cds0000293;Parent=ucsf_hc.01_1.G217BY.00293
HISTO_AL.Contig320	GeneSet	cds	104763	105493	.	-	0	ID=cds0000293;Parent=ucsf_hc.01_1.G217BY.00293
HISTO_AL.Contig320	GeneSet	gene	111629	113422	.	+	.	ID=ucsf_hc.01_1.G217BY.00294;Name=ucsf_hc.01_1.G217BY.00294
HISTO_AL.Contig320	GeneSet	exon	111629	112021	.	+	.	Parent=ucsf_hc.01_1.G217BY.00294
HISTO_AL.Contig320	GeneSet	exon	112088	112373	.	+	.	Parent=ucsf_hc.01_1.G217BY.00294
HISTO_AL.Contig320	GeneSet	exon	112473	112924	.	+	.	Parent=ucsf_hc.01_1.G217BY.00294
HISTO_AL.Contig320	GeneSet	exon	112983	113107	.	+	.	Parent=ucsf_hc.01_1.G217BY.00294
HISTO_AL.Contig320	GeneSet	exon	113190	113422	.	+	.	Parent=ucsf_hc.01_1.G217BY.00294
HISTO_AL.Contig320	GeneSet	cds	111920	112021	.	+	0	ID=cds0000294;Parent=ucsf_hc.01_1.G217BY.00294
HISTO_AL.Contig320	GeneSet	cds	112088	112373	.	+	0	ID=cds0000294;Parent=ucsf_hc.01_1.G217BY.00294
HISTO_AL.Contig320	GeneSet	cds	112473	112924	.	+	0	ID=cds0000294;Parent=ucsf_hc.01_1.G217BY.00294
HISTO_AL.Contig320	GeneSet	cds	112983	113107	.	+	0	ID=cds0000294;Parent=ucsf_hc.01_1.G217BY.00294
HISTO_AL.Contig320	GeneSet	cds	113190	113229	.	+	0	ID=cds0000294;Parent=ucsf_hc.01_1.G217BY.00294
HISTO_AL.Contig320	GeneSet	gene	113423	116394	.	+	.	ID=ucsf_hc.01_1.G217BY.00295;Name=ucsf_hc.01_1.G217BY.00295
HISTO_AL.Contig320	GeneSet	exon	113423	116394	.	+	.	Parent=ucsf_hc.01_1.G217BY.00295
HISTO_AL.Contig320	GeneSet	cds	113616	115985	.	+	0	ID=cds0000295;Parent=ucsf_hc.01_1.G217BY.00295
HISTO_AL.Contig320	GeneSet	gene	116443	116835	.	-	.	ID=ucsf_hc.01_1.G217BY.00296;Name=ucsf_hc.01_1.G217BY.00296
HISTO_AL.Contig320	GeneSet	exon	116443	116835	.	-	.	Parent=ucsf_hc.01_1.G217BY.00296
HISTO_AL.Contig320	GeneSet	gene	116898	121470	.	+	.	ID=ucsf_hc.01_1.G217BY.00297;Name=ucsf_hc.01_1.G217BY.00297
HISTO_AL.Contig320	GeneSet	exon	116898	118470	.	+	.	Parent=ucsf_hc.01_1.G217BY.00297
HISTO_AL.Contig320	GeneSet	exon	118602	119695	.	+	.	Parent=ucsf_hc.01_1.G217BY.00297
HISTO_AL.Contig320	GeneSet	exon	119766	121470	.	+	.	Parent=ucsf_hc.01_1.G217BY.00297
HISTO_AL.Contig320	GeneSet	cds	117555	118470	.	+	0	ID=cds0000297;Parent=ucsf_hc.01_1.G217BY.00297
HISTO_AL.Contig320	GeneSet	cds	118602	119695	.	+	0	ID=cds0000297;Parent=ucsf_hc.01_1.G217BY.00297
HISTO_AL.Contig320	GeneSet	cds	119766	121250	.	+	0	ID=cds0000297;Parent=ucsf_hc.01_1.G217BY.00297
HISTO_AL.Contig320	GeneSet	gene	121275	122673	.	-	.	ID=ucsf_hc.01_1.G217BY.00298;Name=ucsf_hc.01_1.G217BY.00298
HISTO_AL.Contig320	GeneSet	exon	122498	122673	.	-	.	Parent=ucsf_hc.01_1.G217BY.00298
HISTO_AL.Contig320	GeneSet	exon	122154	122237	.	-	.	Parent=ucsf_hc.01_1.G217BY.00298
HISTO_AL.Contig320	GeneSet	exon	121275	122068	.	-	.	Parent=ucsf_hc.01_1.G217BY.00298
HISTO_AL.Contig320	GeneSet	cds	122498	122561	.	-	0	ID=cds0000298;Parent=ucsf_hc.01_1.G217BY.00298
HISTO_AL.Contig320	GeneSet	cds	122154	122237	.	-	0	ID=cds0000298;Parent=ucsf_hc.01_1.G217BY.00298
HISTO_AL.Contig320	GeneSet	cds	122010	122068	.	-	0	ID=cds0000298;Parent=ucsf_hc.01_1.G217BY.00298
HISTO_AL.Contig320	GeneSet	gene	122889	125656	.	+	.	ID=ucsf_hc.01_1.G217BY.00299;Name=ucsf_hc.01_1.G217BY.00299
HISTO_AL.Contig320	GeneSet	exon	122889	123288	.	+	.	Parent=ucsf_hc.01_1.G217BY.00299
HISTO_AL.Contig320	GeneSet	exon	123346	123380	.	+	.	Parent=ucsf_hc.01_1.G217BY.00299
HISTO_AL.Contig320	GeneSet	exon	123490	123972	.	+	.	Parent=ucsf_hc.01_1.G217BY.00299
HISTO_AL.Contig320	GeneSet	exon	124104	124241	.	+	.	Parent=ucsf_hc.01_1.G217BY.00299
HISTO_AL.Contig320	GeneSet	exon	124328	125482	.	+	.	Parent=ucsf_hc.01_1.G217BY.00299
HISTO_AL.Contig320	GeneSet	exon	125609	125656	.	+	.	Parent=ucsf_hc.01_1.G217BY.00299
HISTO_AL.Contig320	GeneSet	cds	123272	123288	.	+	0	ID=cds0000299;Parent=ucsf_hc.01_1.G217BY.00299
HISTO_AL.Contig320	GeneSet	cds	123346	123380	.	+	0	ID=cds0000299;Parent=ucsf_hc.01_1.G217BY.00299
HISTO_AL.Contig320	GeneSet	cds	123490	123972	.	+	0	ID=cds0000299;Parent=ucsf_hc.01_1.G217BY.00299
HISTO_AL.Contig320	GeneSet	cds	124104	124241	.	+	0	ID=cds0000299;Parent=ucsf_hc.01_1.G217BY.00299
HISTO_AL.Contig320	GeneSet	cds	124328	124560	.	+	0	ID=cds0000299;Parent=ucsf_hc.01_1.G217BY.00299
HISTO_AL.Contig320	GeneSet	gene	126404	132430	.	-	.	ID=ucsf_hc.01_1.G217BY.00300;Name=ucsf_hc.01_1.G217BY.00300
HISTO_AL.Contig320	GeneSet	exon	131390	132430	.	-	.	Parent=ucsf_hc.01_1.G217BY.00300
HISTO_AL.Contig320	GeneSet	exon	128276	131281	.	-	.	Parent=ucsf_hc.01_1.G217BY.00300
HISTO_AL.Contig320	GeneSet	exon	128014	128216	.	-	.	Parent=ucsf_hc.01_1.G217BY.00300
HISTO_AL.Contig320	GeneSet	exon	127724	127943	.	-	.	Parent=ucsf_hc.01_1.G217BY.00300
HISTO_AL.Contig320	GeneSet	exon	127485	127667	.	-	.	Parent=ucsf_hc.01_1.G217BY.00300
HISTO_AL.Contig320	GeneSet	exon	127352	127418	.	-	.	Parent=ucsf_hc.01_1.G217BY.00300
HISTO_AL.Contig320	GeneSet	exon	127232	127295	.	-	.	Parent=ucsf_hc.01_1.G217BY.00300
HISTO_AL.Contig320	GeneSet	exon	127116	127173	.	-	.	Parent=ucsf_hc.01_1.G217BY.00300
HISTO_AL.Contig320	GeneSet	exon	126991	127055	.	-	.	Parent=ucsf_hc.01_1.G217BY.00300
HISTO_AL.Contig320	GeneSet	exon	126404	126937	.	-	.	Parent=ucsf_hc.01_1.G217BY.00300
HISTO_AL.Contig320	GeneSet	cds	128637	130103	.	-	0	ID=cds0000300;Parent=ucsf_hc.01_1.G217BY.00300
HISTO_AL.Contig320	GeneSet	gene	132706	135343	.	+	.	ID=ucsf_hc.01_1.G217BY.00301;Name=ucsf_hc.01_1.G217BY.00301
HISTO_AL.Contig320	GeneSet	exon	132706	134500	.	+	.	Parent=ucsf_hc.01_1.G217BY.00301
HISTO_AL.Contig320	GeneSet	exon	134605	135343	.	+	.	Parent=ucsf_hc.01_1.G217BY.00301
HISTO_AL.Contig320	GeneSet	cds	133243	134500	.	+	0	ID=cds0000301;Parent=ucsf_hc.01_1.G217BY.00301
HISTO_AL.Contig320	GeneSet	cds	134605	134738	.	+	0	ID=cds0000301;Parent=ucsf_hc.01_1.G217BY.00301
HISTO_AL.Contig320	GeneSet	gene	135266	138666	.	-	.	ID=ucsf_hc.01_1.G217BY.00302;Name=ucsf_hc.01_1.G217BY.00302
HISTO_AL.Contig320	GeneSet	exon	138449	138666	.	-	.	Parent=ucsf_hc.01_1.G217BY.00302
HISTO_AL.Contig320	GeneSet	exon	137914	138337	.	-	.	Parent=ucsf_hc.01_1.G217BY.00302
HISTO_AL.Contig320	GeneSet	exon	137233	137260	.	-	.	Parent=ucsf_hc.01_1.G217BY.00302
HISTO_AL.Contig320	GeneSet	exon	137091	137105	.	-	.	Parent=ucsf_hc.01_1.G217BY.00302
HISTO_AL.Contig320	GeneSet	exon	136950	136999	.	-	.	Parent=ucsf_hc.01_1.G217BY.00302
HISTO_AL.Contig320	GeneSet	exon	136841	136860	.	-	.	Parent=ucsf_hc.01_1.G217BY.00302
HISTO_AL.Contig320	GeneSet	exon	136222	136773	.	-	.	Parent=ucsf_hc.01_1.G217BY.00302
HISTO_AL.Contig320	GeneSet	exon	135266	135907	.	-	.	Parent=ucsf_hc.01_1.G217BY.00302
HISTO_AL.Contig320	GeneSet	cds	137914	137973	.	-	0	ID=cds0000302;Parent=ucsf_hc.01_1.G217BY.00302
HISTO_AL.Contig320	GeneSet	cds	137233	137260	.	-	0	ID=cds0000302;Parent=ucsf_hc.01_1.G217BY.00302
HISTO_AL.Contig320	GeneSet	cds	137091	137105	.	-	0	ID=cds0000302;Parent=ucsf_hc.01_1.G217BY.00302
HISTO_AL.Contig320	GeneSet	cds	136950	136999	.	-	0	ID=cds0000302;Parent=ucsf_hc.01_1.G217BY.00302
HISTO_AL.Contig320	GeneSet	cds	136841	136860	.	-	0	ID=cds0000302;Parent=ucsf_hc.01_1.G217BY.00302
HISTO_AL.Contig320	GeneSet	cds	136222	136773	.	-	0	ID=cds0000302;Parent=ucsf_hc.01_1.G217BY.00302
HISTO_AL.Contig320	GeneSet	cds	135823	135907	.	-	0	ID=cds0000302;Parent=ucsf_hc.01_1.G217BY.00302
HISTO_AL.Contig320	GeneSet	gene	138854	145630	.	-	.	ID=ucsf_hc.01_1.G217BY.00303;Name=ucsf_hc.01_1.G217BY.00303
HISTO_AL.Contig320	GeneSet	exon	140880	145630	.	-	.	Parent=ucsf_hc.01_1.G217BY.00303
HISTO_AL.Contig320	GeneSet	exon	138854	140808	.	-	.	Parent=ucsf_hc.01_1.G217BY.00303
HISTO_AL.Contig320	GeneSet	cds	140880	145538	.	-	0	ID=cds0000303;Parent=ucsf_hc.01_1.G217BY.00303
HISTO_AL.Contig320	GeneSet	cds	139537	140808	.	-	0	ID=cds0000303;Parent=ucsf_hc.01_1.G217BY.00303
HISTO_AL.Contig320	GeneSet	gene	145631	147036	.	-	.	ID=ucsf_hc.01_1.G217BY.00304;Name=ucsf_hc.01_1.G217BY.00304
HISTO_AL.Contig320	GeneSet	exon	145631	147036	.	-	.	Parent=ucsf_hc.01_1.G217BY.00304
HISTO_AL.Contig320	GeneSet	cds	145722	145820	.	-	0	ID=cds0000304;Parent=ucsf_hc.01_1.G217BY.00304
HISTO_AL.Contig320	GeneSet	gene	147937	148407	.	-	.	ID=ucsf_hc.01_1.G217BY.00305;Name=ucsf_hc.01_1.G217BY.00305
HISTO_AL.Contig320	GeneSet	exon	147937	148407	.	-	.	Parent=ucsf_hc.01_1.G217BY.00305
HISTO_AL.Contig320	GeneSet	gene	148664	149804	.	+	.	ID=ucsf_hc.01_1.G217BY.00306;Name=ucsf_hc.01_1.G217BY.00306
HISTO_AL.Contig320	GeneSet	exon	148664	149804	.	+	.	Parent=ucsf_hc.01_1.G217BY.00306
HISTO_AL.Contig320	GeneSet	gene	149021	153670	.	-	.	ID=ucsf_hc.01_1.G217BY.00307;Name=ucsf_hc.01_1.G217BY.00307
HISTO_AL.Contig320	GeneSet	exon	153621	153670	.	-	.	Parent=ucsf_hc.01_1.G217BY.00307
HISTO_AL.Contig320	GeneSet	exon	152985	153562	.	-	.	Parent=ucsf_hc.01_1.G217BY.00307
HISTO_AL.Contig320	GeneSet	exon	152525	152843	.	-	.	Parent=ucsf_hc.01_1.G217BY.00307
HISTO_AL.Contig320	GeneSet	exon	152238	152462	.	-	.	Parent=ucsf_hc.01_1.G217BY.00307
HISTO_AL.Contig320	GeneSet	exon	151835	152178	.	-	.	Parent=ucsf_hc.01_1.G217BY.00307
HISTO_AL.Contig320	GeneSet	exon	151480	151764	.	-	.	Parent=ucsf_hc.01_1.G217BY.00307
HISTO_AL.Contig320	GeneSet	exon	149021	151347	.	-	.	Parent=ucsf_hc.01_1.G217BY.00307
HISTO_AL.Contig320	GeneSet	cds	152985	153449	.	-	0	ID=cds0000307;Parent=ucsf_hc.01_1.G217BY.00307
HISTO_AL.Contig320	GeneSet	cds	152525	152843	.	-	0	ID=cds0000307;Parent=ucsf_hc.01_1.G217BY.00307
HISTO_AL.Contig320	GeneSet	cds	152238	152462	.	-	0	ID=cds0000307;Parent=ucsf_hc.01_1.G217BY.00307
HISTO_AL.Contig320	GeneSet	cds	151835	152178	.	-	0	ID=cds0000307;Parent=ucsf_hc.01_1.G217BY.00307
HISTO_AL.Contig320	GeneSet	cds	151480	151764	.	-	0	ID=cds0000307;Parent=ucsf_hc.01_1.G217BY.00307
HISTO_AL.Contig320	GeneSet	cds	149434	151347	.	-	0	ID=cds0000307;Parent=ucsf_hc.01_1.G217BY.00307
HISTO_AL.Contig320	GeneSet	gene	154286	161287	.	+	.	ID=ucsf_hc.01_1.G217BY.00308;Name=ucsf_hc.01_1.G217BY.00308
HISTO_AL.Contig320	GeneSet	exon	154286	156121	.	+	.	Parent=ucsf_hc.01_1.G217BY.00308
HISTO_AL.Contig320	GeneSet	exon	156183	156637	.	+	.	Parent=ucsf_hc.01_1.G217BY.00308
HISTO_AL.Contig320	GeneSet	exon	156708	159847	.	+	.	Parent=ucsf_hc.01_1.G217BY.00308
HISTO_AL.Contig320	GeneSet	exon	159917	161287	.	+	.	Parent=ucsf_hc.01_1.G217BY.00308
HISTO_AL.Contig320	GeneSet	cds	154894	156121	.	+	0	ID=cds0000308;Parent=ucsf_hc.01_1.G217BY.00308
HISTO_AL.Contig320	GeneSet	cds	156183	156637	.	+	0	ID=cds0000308;Parent=ucsf_hc.01_1.G217BY.00308
HISTO_AL.Contig320	GeneSet	cds	156708	157316	.	+	0	ID=cds0000308;Parent=ucsf_hc.01_1.G217BY.00308
HISTO_AL.Contig320	GeneSet	gene	157252	161919	.	-	.	ID=ucsf_hc.01_1.G217BY.00309;Name=ucsf_hc.01_1.G217BY.00309
HISTO_AL.Contig320	GeneSet	exon	157252	161919	.	-	.	Parent=ucsf_hc.01_1.G217BY.00309
HISTO_AL.Contig320	GeneSet	cds	157621	157803	.	-	0	ID=cds0000309;Parent=ucsf_hc.01_1.G217BY.00309
HISTO_AL.Contig320	GeneSet	gene	159515	160465	.	+	.	ID=ucsf_hc.01_1.G217BY.00310;Name=ucsf_hc.01_1.G217BY.00310
HISTO_AL.Contig320	GeneSet	exon	159515	159847	.	+	.	Parent=ucsf_hc.01_1.G217BY.00310
HISTO_AL.Contig320	GeneSet	exon	159917	160465	.	+	.	Parent=ucsf_hc.01_1.G217BY.00310
HISTO_AL.Contig320	GeneSet	cds	159585	159824	.	+	0	ID=cds0000310;Parent=ucsf_hc.01_1.G217BY.00310
HISTO_AL.Contig320	GeneSet	gene	173940	174540	.	-	.	ID=ucsf_hc.01_1.G217BY.00311;Name=ucsf_hc.01_1.G217BY.00311
HISTO_AL.Contig320	GeneSet	exon	173940	174540	.	-	.	Parent=ucsf_hc.01_1.G217BY.00311
HISTO_AL.Contig320	GeneSet	gene	205937	206244	.	+	.	ID=ucsf_hc.01_1.G217BY.00312;Name=ucsf_hc.01_1.G217BY.00312
HISTO_AL.Contig320	GeneSet	exon	205937	206244	.	+	.	Parent=ucsf_hc.01_1.G217BY.00312
HISTO_AL.Contig320	GeneSet	gene	267669	268001	.	-	.	ID=ucsf_hc.01_1.G217BY.00313;Name=ucsf_hc.01_1.G217BY.00313
HISTO_AL.Contig320	GeneSet	exon	267669	268001	.	-	.	Parent=ucsf_hc.01_1.G217BY.00313
HISTO_AL.Contig320	GeneSet	gene	275183	275736	.	+	.	ID=ucsf_hc.01_1.G217BY.00314;Name=ucsf_hc.01_1.G217BY.00314
HISTO_AL.Contig320	GeneSet	exon	275183	275611	.	+	.	Parent=ucsf_hc.01_1.G217BY.00314
HISTO_AL.Contig320	GeneSet	exon	275669	275736	.	+	.	Parent=ucsf_hc.01_1.G217BY.00314
HISTO_AL.Contig320	GeneSet	cds	275288	275560	.	+	0	ID=cds0000314;Parent=ucsf_hc.01_1.G217BY.00314
HISTO_AL.Contig320	GeneSet	gene	279708	280148	.	+	.	ID=ucsf_hc.01_1.G217BY.00315;Name=ucsf_hc.01_1.G217BY.00315
HISTO_AL.Contig320	GeneSet	exon	279708	279877	.	+	.	Parent=ucsf_hc.01_1.G217BY.00315
HISTO_AL.Contig320	GeneSet	exon	280015	280148	.	+	.	Parent=ucsf_hc.01_1.G217BY.00315
HISTO_AL.Contig320	GeneSet	gene	280172	280982	.	-	.	ID=ucsf_hc.01_1.G217BY.00316;Name=ucsf_hc.01_1.G217BY.00316
HISTO_AL.Contig320	GeneSet	exon	280172	280982	.	-	.	Parent=ucsf_hc.01_1.G217BY.00316
HISTO_AL.Contig320	GeneSet	gene	322602	322945	.	-	.	ID=ucsf_hc.01_1.G217BY.00317;Name=ucsf_hc.01_1.G217BY.00317
HISTO_AL.Contig320	GeneSet	exon	322602	322945	.	-	.	Parent=ucsf_hc.01_1.G217BY.00317
HISTO_AL.Contig320	GeneSet	gene	323187	323545	.	+	.	ID=ucsf_hc.01_1.G217BY.00318;Name=ucsf_hc.01_1.G217BY.00318
HISTO_AL.Contig320	GeneSet	exon	323187	323545	.	+	.	Parent=ucsf_hc.01_1.G217BY.00318
HISTO_AL.Contig320	GeneSet	gene	337894	338570	.	-	.	ID=ucsf_hc.01_1.G217BY.00319;Name=ucsf_hc.01_1.G217BY.00319
HISTO_AL.Contig320	GeneSet	exon	337894	338570	.	-	.	Parent=ucsf_hc.01_1.G217BY.00319
HISTO_AL.Contig320	GeneSet	gene	351537	352191	.	+	.	ID=ucsf_hc.01_1.G217BY.00320;Name=ucsf_hc.01_1.G217BY.00320
HISTO_AL.Contig320	GeneSet	exon	351537	352191	.	+	.	Parent=ucsf_hc.01_1.G217BY.00320
HISTO_AL.Contig320	GeneSet	gene	353607	355978	.	+	.	ID=ucsf_hc.01_1.G217BY.00321;Name=ucsf_hc.01_1.G217BY.00321
HISTO_AL.Contig320	GeneSet	exon	353607	353889	.	+	.	Parent=ucsf_hc.01_1.G217BY.00321
HISTO_AL.Contig320	GeneSet	exon	353967	355798	.	+	.	Parent=ucsf_hc.01_1.G217BY.00321
HISTO_AL.Contig320	GeneSet	exon	355866	355978	.	+	.	Parent=ucsf_hc.01_1.G217BY.00321
HISTO_AL.Contig320	GeneSet	cds	353714	353889	.	+	0	ID=cds0000321;Parent=ucsf_hc.01_1.G217BY.00321
HISTO_AL.Contig320	GeneSet	cds	353967	354831	.	+	0	ID=cds0000321;Parent=ucsf_hc.01_1.G217BY.00321
HISTO_AL.Contig320	GeneSet	gene	353693	357128	.	-	.	ID=ucsf_hc.01_1.G217BY.00322;Name=ucsf_hc.01_1.G217BY.00322
HISTO_AL.Contig320	GeneSet	exon	356702	357128	.	-	.	Parent=ucsf_hc.01_1.G217BY.00322
HISTO_AL.Contig320	GeneSet	exon	356120	356635	.	-	.	Parent=ucsf_hc.01_1.G217BY.00322
HISTO_AL.Contig320	GeneSet	exon	355866	355991	.	-	.	Parent=ucsf_hc.01_1.G217BY.00322
HISTO_AL.Contig320	GeneSet	exon	353967	355798	.	-	.	Parent=ucsf_hc.01_1.G217BY.00322
HISTO_AL.Contig320	GeneSet	exon	353693	353889	.	-	.	Parent=ucsf_hc.01_1.G217BY.00322
HISTO_AL.Contig320	GeneSet	cds	356702	356841	.	-	0	ID=cds0000322;Parent=ucsf_hc.01_1.G217BY.00322
HISTO_AL.Contig320	GeneSet	cds	356120	356635	.	-	0	ID=cds0000322;Parent=ucsf_hc.01_1.G217BY.00322
HISTO_AL.Contig320	GeneSet	cds	355866	355991	.	-	0	ID=cds0000322;Parent=ucsf_hc.01_1.G217BY.00322
HISTO_AL.Contig320	GeneSet	cds	355648	355798	.	-	0	ID=cds0000322;Parent=ucsf_hc.01_1.G217BY.00322
HISTO_AL.Contig320	GeneSet	gene	357227	358807	.	+	.	ID=ucsf_hc.01_1.G217BY.00323;Name=ucsf_hc.01_1.G217BY.00323
HISTO_AL.Contig320	GeneSet	exon	357227	357466	.	+	.	Parent=ucsf_hc.01_1.G217BY.00323
HISTO_AL.Contig320	GeneSet	exon	357526	357571	.	+	.	Parent=ucsf_hc.01_1.G217BY.00323
HISTO_AL.Contig320	GeneSet	exon	357645	357659	.	+	.	Parent=ucsf_hc.01_1.G217BY.00323
HISTO_AL.Contig320	GeneSet	exon	357728	358003	.	+	.	Parent=ucsf_hc.01_1.G217BY.00323
HISTO_AL.Contig320	GeneSet	exon	358103	358807	.	+	.	Parent=ucsf_hc.01_1.G217BY.00323
HISTO_AL.Contig320	GeneSet	cds	357430	357466	.	+	0	ID=cds0000323;Parent=ucsf_hc.01_1.G217BY.00323
HISTO_AL.Contig320	GeneSet	cds	357526	357571	.	+	0	ID=cds0000323;Parent=ucsf_hc.01_1.G217BY.00323
HISTO_AL.Contig320	GeneSet	cds	357645	357659	.	+	0	ID=cds0000323;Parent=ucsf_hc.01_1.G217BY.00323
HISTO_AL.Contig320	GeneSet	cds	357728	358003	.	+	0	ID=cds0000323;Parent=ucsf_hc.01_1.G217BY.00323
HISTO_AL.Contig320	GeneSet	cds	358103	358421	.	+	0	ID=cds0000323;Parent=ucsf_hc.01_1.G217BY.00323
HISTO_AL.Contig320	GeneSet	gene	373848	374881	.	+	.	ID=ucsf_hc.01_1.G217BY.00324;Name=ucsf_hc.01_1.G217BY.00324
HISTO_AL.Contig320	GeneSet	exon	373848	374355	.	+	.	Parent=ucsf_hc.01_1.G217BY.00324
HISTO_AL.Contig320	GeneSet	exon	374482	374881	.	+	.	Parent=ucsf_hc.01_1.G217BY.00324
HISTO_AL.Contig320	GeneSet	gene	374759	375076	.	-	.	ID=ucsf_hc.01_1.G217BY.00325;Name=ucsf_hc.01_1.G217BY.00325
HISTO_AL.Contig320	GeneSet	exon	374759	375076	.	-	.	Parent=ucsf_hc.01_1.G217BY.00325
HISTO_AL.Contig320	GeneSet	gene	375510	377867	.	+	.	ID=ucsf_hc.01_1.G217BY.00326;Name=ucsf_hc.01_1.G217BY.00326
HISTO_AL.Contig320	GeneSet	exon	375510	377141	.	+	.	Parent=ucsf_hc.01_1.G217BY.00326
HISTO_AL.Contig320	GeneSet	exon	377210	377867	.	+	.	Parent=ucsf_hc.01_1.G217BY.00326
HISTO_AL.Contig320	GeneSet	cds	375657	377141	.	+	0	ID=cds0000326;Parent=ucsf_hc.01_1.G217BY.00326
HISTO_AL.Contig320	GeneSet	cds	377210	377518	.	+	0	ID=cds0000326;Parent=ucsf_hc.01_1.G217BY.00326
HISTO_AL.Contig320	GeneSet	gene	389881	390679	.	+	.	ID=ucsf_hc.01_1.G217BY.00327;Name=ucsf_hc.01_1.G217BY.00327
HISTO_AL.Contig320	GeneSet	exon	389881	390679	.	+	.	Parent=ucsf_hc.01_1.G217BY.00327
HISTO_AP.Contig11	GeneSet	gene	5183	5576	.	+	.	ID=ucsf_hc.01_1.G217BY.00328;Name=ucsf_hc.01_1.G217BY.00328
HISTO_AP.Contig11	GeneSet	exon	5183	5576	.	+	.	Parent=ucsf_hc.01_1.G217BY.00328
HISTO_AP.Contig11	GeneSet	gene	9200	10015	.	+	.	ID=ucsf_hc.01_1.G217BY.00329;Name=ucsf_hc.01_1.G217BY.00329
HISTO_AP.Contig11	GeneSet	exon	9200	10015	.	+	.	Parent=ucsf_hc.01_1.G217BY.00329
HISTO_AP.Contig11	GeneSet	gene	15816	16555	.	-	.	ID=ucsf_hc.01_1.G217BY.00330;Name=ucsf_hc.01_1.G217BY.00330
HISTO_AP.Contig11	GeneSet	exon	15816	16555	.	-	.	Parent=ucsf_hc.01_1.G217BY.00330
HISTO_AQ.Contig96	GeneSet	gene	14178	14547	.	+	.	ID=ucsf_hc.01_1.G217BY.00331;Name=ucsf_hc.01_1.G217BY.00331
HISTO_AQ.Contig96	GeneSet	exon	14178	14547	.	+	.	Parent=ucsf_hc.01_1.G217BY.00331
HISTO_AQ.Contig96	GeneSet	gene	14287	14869	.	-	.	ID=ucsf_hc.01_1.G217BY.00332;Name=ucsf_hc.01_1.G217BY.00332
HISTO_AQ.Contig96	GeneSet	exon	14676	14869	.	-	.	Parent=ucsf_hc.01_1.G217BY.00332
HISTO_AQ.Contig96	GeneSet	exon	14450	14620	.	-	.	Parent=ucsf_hc.01_1.G217BY.00332
HISTO_AQ.Contig96	GeneSet	exon	14287	14396	.	-	.	Parent=ucsf_hc.01_1.G217BY.00332
HISTO_AQ.Contig96	GeneSet	cds	14676	14835	.	-	0	ID=cds0000332;Parent=ucsf_hc.01_1.G217BY.00332
HISTO_AQ.Contig96	GeneSet	cds	14604	14620	.	-	0	ID=cds0000332;Parent=ucsf_hc.01_1.G217BY.00332
HISTO_AQ.Contig96	GeneSet	gene	15420	16259	.	-	.	ID=ucsf_hc.01_1.G217BY.00333;Name=ucsf_hc.01_1.G217BY.00333
HISTO_AQ.Contig96	GeneSet	exon	15420	16259	.	-	.	Parent=ucsf_hc.01_1.G217BY.00333
HISTO_AQ.Contig96	GeneSet	gene	17261	19229	.	+	.	ID=ucsf_hc.01_1.G217BY.00334;Name=ucsf_hc.01_1.G217BY.00334
HISTO_AQ.Contig96	GeneSet	exon	17261	18059	.	+	.	Parent=ucsf_hc.01_1.G217BY.00334
HISTO_AQ.Contig96	GeneSet	exon	18129	18800	.	+	.	Parent=ucsf_hc.01_1.G217BY.00334
HISTO_AQ.Contig96	GeneSet	exon	18869	19229	.	+	.	Parent=ucsf_hc.01_1.G217BY.00334
HISTO_AQ.Contig96	GeneSet	cds	17890	18059	.	+	0	ID=cds0000334;Parent=ucsf_hc.01_1.G217BY.00334
HISTO_AQ.Contig96	GeneSet	cds	18129	18225	.	+	0	ID=cds0000334;Parent=ucsf_hc.01_1.G217BY.00334
HISTO_AQ.Contig96	GeneSet	gene	18672	19232	.	-	.	ID=ucsf_hc.01_1.G217BY.00335;Name=ucsf_hc.01_1.G217BY.00335
HISTO_AQ.Contig96	GeneSet	exon	18672	19232	.	-	.	Parent=ucsf_hc.01_1.G217BY.00335
HISTO_AQ.Contig96	GeneSet	gene	99518	100132	.	-	.	ID=ucsf_hc.01_1.G217BY.00336;Name=ucsf_hc.01_1.G217BY.00336
HISTO_AQ.Contig96	GeneSet	exon	99518	100132	.	-	.	Parent=ucsf_hc.01_1.G217BY.00336
HISTO_AQ.Contig96	GeneSet	gene	116525	116824	.	-	.	ID=ucsf_hc.01_1.G217BY.00337;Name=ucsf_hc.01_1.G217BY.00337
HISTO_AQ.Contig96	GeneSet	exon	116525	116824	.	-	.	Parent=ucsf_hc.01_1.G217BY.00337
HISTO_AQ.Contig96	GeneSet	gene	123648	124737	.	+	.	ID=ucsf_hc.01_1.G217BY.00338;Name=ucsf_hc.01_1.G217BY.00338
HISTO_AQ.Contig96	GeneSet	exon	123648	124737	.	+	.	Parent=ucsf_hc.01_1.G217BY.00338
HISTO_AQ.Contig96	GeneSet	gene	125103	125513	.	+	.	ID=ucsf_hc.01_1.G217BY.00339;Name=ucsf_hc.01_1.G217BY.00339
HISTO_AQ.Contig96	GeneSet	exon	125103	125513	.	+	.	Parent=ucsf_hc.01_1.G217BY.00339
HISTO_AS.Contig189	GeneSet	gene	15134	15592	.	-	.	ID=ucsf_hc.01_1.G217BY.00340;Name=ucsf_hc.01_1.G217BY.00340
HISTO_AS.Contig189	GeneSet	exon	15421	15592	.	-	.	Parent=ucsf_hc.01_1.G217BY.00340
HISTO_AS.Contig189	GeneSet	exon	15134	15352	.	-	.	Parent=ucsf_hc.01_1.G217BY.00340
HISTO_AS.Contig189	GeneSet	gene	16110	16468	.	-	.	ID=ucsf_hc.01_1.G217BY.00341;Name=ucsf_hc.01_1.G217BY.00341
HISTO_AS.Contig189	GeneSet	exon	16110	16468	.	-	.	Parent=ucsf_hc.01_1.G217BY.00341
HISTO_AS.Contig189	GeneSet	gene	16588	17801	.	+	.	ID=ucsf_hc.01_1.G217BY.00342;Name=ucsf_hc.01_1.G217BY.00342
HISTO_AS.Contig189	GeneSet	exon	16588	17801	.	+	.	Parent=ucsf_hc.01_1.G217BY.00342
HISTO_AS.Contig189	GeneSet	cds	16871	17131	.	+	0	ID=cds0000342;Parent=ucsf_hc.01_1.G217BY.00342
HISTO_AS.Contig189	GeneSet	gene	17770	19396	.	-	.	ID=ucsf_hc.01_1.G217BY.00343;Name=ucsf_hc.01_1.G217BY.00343
HISTO_AS.Contig189	GeneSet	exon	19204	19396	.	-	.	Parent=ucsf_hc.01_1.G217BY.00343
HISTO_AS.Contig189	GeneSet	exon	18440	19139	.	-	.	Parent=ucsf_hc.01_1.G217BY.00343
HISTO_AS.Contig189	GeneSet	exon	17770	18320	.	-	.	Parent=ucsf_hc.01_1.G217BY.00343
HISTO_AS.Contig189	GeneSet	cds	19204	19285	.	-	0	ID=cds0000343;Parent=ucsf_hc.01_1.G217BY.00343
HISTO_AS.Contig189	GeneSet	cds	18691	19139	.	-	0	ID=cds0000343;Parent=ucsf_hc.01_1.G217BY.00343
HISTO_AS.Contig189	GeneSet	gene	31880	32264	.	-	.	ID=ucsf_hc.01_1.G217BY.00344;Name=ucsf_hc.01_1.G217BY.00344
HISTO_AS.Contig189	GeneSet	exon	31880	32264	.	-	.	Parent=ucsf_hc.01_1.G217BY.00344
HISTO_AS.Contig189	GeneSet	gene	33379	34773	.	+	.	ID=ucsf_hc.01_1.G217BY.00345;Name=ucsf_hc.01_1.G217BY.00345
HISTO_AS.Contig189	GeneSet	exon	33379	34773	.	+	.	Parent=ucsf_hc.01_1.G217BY.00345
HISTO_AS.Contig189	GeneSet	gene	51549	51851	.	+	.	ID=ucsf_hc.01_1.G217BY.00346;Name=ucsf_hc.01_1.G217BY.00346
HISTO_AS.Contig189	GeneSet	exon	51549	51851	.	+	.	Parent=ucsf_hc.01_1.G217BY.00346
HISTO_AS.Contig189	GeneSet	gene	97165	98824	.	+	.	ID=ucsf_hc.01_1.G217BY.00347;Name=ucsf_hc.01_1.G217BY.00347
HISTO_AS.Contig189	GeneSet	exon	97165	97558	.	+	.	Parent=ucsf_hc.01_1.G217BY.00347
HISTO_AS.Contig189	GeneSet	exon	97699	97778	.	+	.	Parent=ucsf_hc.01_1.G217BY.00347
HISTO_AS.Contig189	GeneSet	exon	97920	98824	.	+	.	Parent=ucsf_hc.01_1.G217BY.00347
HISTO_AS.Contig189	GeneSet	cds	97432	97558	.	+	0	ID=cds0000347;Parent=ucsf_hc.01_1.G217BY.00347
HISTO_AS.Contig189	GeneSet	cds	97699	97778	.	+	0	ID=cds0000347;Parent=ucsf_hc.01_1.G217BY.00347
HISTO_AS.Contig189	GeneSet	cds	97920	98015	.	+	0	ID=cds0000347;Parent=ucsf_hc.01_1.G217BY.00347
HISTO_AS.Contig189	GeneSet	gene	98374	100262	.	-	.	ID=ucsf_hc.01_1.G217BY.00348;Name=ucsf_hc.01_1.G217BY.00348
HISTO_AS.Contig189	GeneSet	exon	98867	100262	.	-	.	Parent=ucsf_hc.01_1.G217BY.00348
HISTO_AS.Contig189	GeneSet	exon	98374	98772	.	-	.	Parent=ucsf_hc.01_1.G217BY.00348
HISTO_AS.Contig189	GeneSet	cds	98867	99155	.	-	0	ID=cds0000348;Parent=ucsf_hc.01_1.G217BY.00348
HISTO_AS.Contig189	GeneSet	cds	98639	98772	.	-	0	ID=cds0000348;Parent=ucsf_hc.01_1.G217BY.00348
HISTO_AS.Contig189	GeneSet	gene	101111	101873	.	-	.	ID=ucsf_hc.01_1.G217BY.00349;Name=ucsf_hc.01_1.G217BY.00349
HISTO_AS.Contig189	GeneSet	exon	101111	101873	.	-	.	Parent=ucsf_hc.01_1.G217BY.00349
HISTO_AS.Contig189	GeneSet	gene	102144	104453	.	+	.	ID=ucsf_hc.01_1.G217BY.00350;Name=ucsf_hc.01_1.G217BY.00350
HISTO_AS.Contig189	GeneSet	exon	102144	104453	.	+	.	Parent=ucsf_hc.01_1.G217BY.00350
HISTO_AS.Contig189	GeneSet	cds	102240	102608	.	+	0	ID=cds0000350;Parent=ucsf_hc.01_1.G217BY.00350
HISTO_AS.Contig189	GeneSet	gene	103296	105647	.	-	.	ID=ucsf_hc.01_1.G217BY.00351;Name=ucsf_hc.01_1.G217BY.00351
HISTO_AS.Contig189	GeneSet	exon	103296	105647	.	-	.	Parent=ucsf_hc.01_1.G217BY.00351
HISTO_AS.Contig189	GeneSet	cds	104366	105193	.	-	0	ID=cds0000351;Parent=ucsf_hc.01_1.G217BY.00351
HISTO_AS.Contig189	GeneSet	gene	106736	108821	.	+	.	ID=ucsf_hc.01_1.G217BY.00352;Name=ucsf_hc.01_1.G217BY.00352
HISTO_AS.Contig189	GeneSet	exon	106736	108821	.	+	.	Parent=ucsf_hc.01_1.G217BY.00352
HISTO_AS.Contig189	GeneSet	cds	107079	108503	.	+	0	ID=cds0000352;Parent=ucsf_hc.01_1.G217BY.00352
HISTO_AS.Contig189	GeneSet	gene	109030	109882	.	+	.	ID=ucsf_hc.01_1.G217BY.00353;Name=ucsf_hc.01_1.G217BY.00353
HISTO_AS.Contig189	GeneSet	exon	109030	109882	.	+	.	Parent=ucsf_hc.01_1.G217BY.00353
HISTO_AS.Contig189	GeneSet	gene	111445	111791	.	-	.	ID=ucsf_hc.01_1.G217BY.00354;Name=ucsf_hc.01_1.G217BY.00354
HISTO_AS.Contig189	GeneSet	exon	111445	111791	.	-	.	Parent=ucsf_hc.01_1.G217BY.00354
HISTO_AS.Contig189	GeneSet	gene	129296	130245	.	-	.	ID=ucsf_hc.01_1.G217BY.00355;Name=ucsf_hc.01_1.G217BY.00355
HISTO_AS.Contig189	GeneSet	exon	129296	130245	.	-	.	Parent=ucsf_hc.01_1.G217BY.00355
HISTO_AS.Contig189	GeneSet	gene	159651	159978	.	-	.	ID=ucsf_hc.01_1.G217BY.00356;Name=ucsf_hc.01_1.G217BY.00356
HISTO_AS.Contig189	GeneSet	exon	159651	159978	.	-	.	Parent=ucsf_hc.01_1.G217BY.00356
HISTO_AS.Contig189	GeneSet	gene	189704	190039	.	+	.	ID=ucsf_hc.01_1.G217BY.00357;Name=ucsf_hc.01_1.G217BY.00357
HISTO_AS.Contig189	GeneSet	exon	189704	190039	.	+	.	Parent=ucsf_hc.01_1.G217BY.00357
HISTO_AS.Contig189	GeneSet	gene	203600	203904	.	-	.	ID=ucsf_hc.01_1.G217BY.00358;Name=ucsf_hc.01_1.G217BY.00358
HISTO_AS.Contig189	GeneSet	exon	203600	203904	.	-	.	Parent=ucsf_hc.01_1.G217BY.00358
HISTO_AZ.Contig47	GeneSet	gene	89	965	.	+	.	ID=ucsf_hc.01_1.G217BY.00359;Name=ucsf_hc.01_1.G217BY.00359
HISTO_AZ.Contig47	GeneSet	exon	89	965	.	+	.	Parent=ucsf_hc.01_1.G217BY.00359
HISTO_AZ.Contig47	GeneSet	cds	250	777	.	+	0	ID=cds0000359;Parent=ucsf_hc.01_1.G217BY.00359
HISTO_AZ.Contig47	GeneSet	gene	1776	2830	.	-	.	ID=ucsf_hc.01_1.G217BY.00360;Name=ucsf_hc.01_1.G217BY.00360
HISTO_AZ.Contig47	GeneSet	exon	1776	2830	.	-	.	Parent=ucsf_hc.01_1.G217BY.00360
HISTO_AZ.Contig47	GeneSet	gene	9643	9971	.	-	.	ID=ucsf_hc.01_1.G217BY.00361;Name=ucsf_hc.01_1.G217BY.00361
HISTO_AZ.Contig47	GeneSet	exon	9643	9971	.	-	.	Parent=ucsf_hc.01_1.G217BY.00361
HISTO_AZ.Contig47	GeneSet	gene	34581	34937	.	-	.	ID=ucsf_hc.01_1.G217BY.00362;Name=ucsf_hc.01_1.G217BY.00362
HISTO_AZ.Contig47	GeneSet	exon	34581	34937	.	-	.	Parent=ucsf_hc.01_1.G217BY.00362
HISTO_AZ.Contig47	GeneSet	gene	50082	50545	.	+	.	ID=ucsf_hc.01_1.G217BY.00363;Name=ucsf_hc.01_1.G217BY.00363
HISTO_AZ.Contig47	GeneSet	exon	50082	50545	.	+	.	Parent=ucsf_hc.01_1.G217BY.00363
HISTO_AZ.Contig47	GeneSet	gene	51587	52897	.	+	.	ID=ucsf_hc.01_1.G217BY.00364;Name=ucsf_hc.01_1.G217BY.00364
HISTO_AZ.Contig47	GeneSet	exon	51587	52426	.	+	.	Parent=ucsf_hc.01_1.G217BY.00364
HISTO_AZ.Contig47	GeneSet	exon	52509	52897	.	+	.	Parent=ucsf_hc.01_1.G217BY.00364
HISTO_AZ.Contig47	GeneSet	cds	51925	52426	.	+	0	ID=cds0000364;Parent=ucsf_hc.01_1.G217BY.00364
HISTO_AZ.Contig47	GeneSet	cds	52509	52648	.	+	0	ID=cds0000364;Parent=ucsf_hc.01_1.G217BY.00364
HISTO_AZ.Contig47	GeneSet	gene	52741	54923	.	-	.	ID=ucsf_hc.01_1.G217BY.00365;Name=ucsf_hc.01_1.G217BY.00365
HISTO_AZ.Contig47	GeneSet	exon	54642	54923	.	-	.	Parent=ucsf_hc.01_1.G217BY.00365
HISTO_AZ.Contig47	GeneSet	exon	52741	54562	.	-	.	Parent=ucsf_hc.01_1.G217BY.00365
HISTO_AZ.Contig47	GeneSet	cds	54642	54851	.	-	0	ID=cds0000365;Parent=ucsf_hc.01_1.G217BY.00365
HISTO_AZ.Contig47	GeneSet	cds	53093	54562	.	-	0	ID=cds0000365;Parent=ucsf_hc.01_1.G217BY.00365
HISTO_AZ.Contig47	GeneSet	gene	121697	122052	.	+	.	ID=ucsf_hc.01_1.G217BY.00366;Name=ucsf_hc.01_1.G217BY.00366
HISTO_AZ.Contig47	GeneSet	exon	121697	122052	.	+	.	Parent=ucsf_hc.01_1.G217BY.00366
HISTO_AZ.Contig47	GeneSet	gene	165828	167073	.	+	.	ID=ucsf_hc.01_1.G217BY.00367;Name=ucsf_hc.01_1.G217BY.00367
HISTO_AZ.Contig47	GeneSet	exon	165828	166049	.	+	.	Parent=ucsf_hc.01_1.G217BY.00367
HISTO_AZ.Contig47	GeneSet	exon	166158	167073	.	+	.	Parent=ucsf_hc.01_1.G217BY.00367
HISTO_AZ.Contig47	GeneSet	cds	166001	166049	.	+	0	ID=cds0000367;Parent=ucsf_hc.01_1.G217BY.00367
HISTO_AZ.Contig47	GeneSet	cds	166158	166864	.	+	0	ID=cds0000367;Parent=ucsf_hc.01_1.G217BY.00367
HISTO_AZ.Contig47	GeneSet	gene	165837	169197	.	-	.	ID=ucsf_hc.01_1.G217BY.00368;Name=ucsf_hc.01_1.G217BY.00368
HISTO_AZ.Contig47	GeneSet	exon	169127	169197	.	-	.	Parent=ucsf_hc.01_1.G217BY.00368
HISTO_AZ.Contig47	GeneSet	exon	169031	169062	.	-	.	Parent=ucsf_hc.01_1.G217BY.00368
HISTO_AZ.Contig47	GeneSet	exon	168935	168969	.	-	.	Parent=ucsf_hc.01_1.G217BY.00368
HISTO_AZ.Contig47	GeneSet	exon	168492	168880	.	-	.	Parent=ucsf_hc.01_1.G217BY.00368
HISTO_AZ.Contig47	GeneSet	exon	166158	168427	.	-	.	Parent=ucsf_hc.01_1.G217BY.00368
HISTO_AZ.Contig47	GeneSet	exon	165837	166049	.	-	.	Parent=ucsf_hc.01_1.G217BY.00368
HISTO_AZ.Contig47	GeneSet	cds	169127	169143	.	-	0	ID=cds0000368;Parent=ucsf_hc.01_1.G217BY.00368
HISTO_AZ.Contig47	GeneSet	cds	169031	169062	.	-	0	ID=cds0000368;Parent=ucsf_hc.01_1.G217BY.00368
HISTO_AZ.Contig47	GeneSet	cds	168935	168969	.	-	0	ID=cds0000368;Parent=ucsf_hc.01_1.G217BY.00368
HISTO_AZ.Contig47	GeneSet	cds	168492	168880	.	-	0	ID=cds0000368;Parent=ucsf_hc.01_1.G217BY.00368
HISTO_AZ.Contig47	GeneSet	cds	167416	168427	.	-	0	ID=cds0000368;Parent=ucsf_hc.01_1.G217BY.00368
HISTO_AZ.Contig47	GeneSet	gene	169298	171938	.	+	.	ID=ucsf_hc.01_1.G217BY.00369;Name=ucsf_hc.01_1.G217BY.00369
HISTO_AZ.Contig47	GeneSet	exon	169298	171938	.	+	.	Parent=ucsf_hc.01_1.G217BY.00369
HISTO_AZ.Contig47	GeneSet	cds	169314	171788	.	+	0	ID=cds0000369;Parent=ucsf_hc.01_1.G217BY.00369
HISTO_AZ.Contig47	GeneSet	gene	172901	176832	.	-	.	ID=ucsf_hc.01_1.G217BY.00370;Name=ucsf_hc.01_1.G217BY.00370
HISTO_AZ.Contig47	GeneSet	exon	175077	176832	.	-	.	Parent=ucsf_hc.01_1.G217BY.00370
HISTO_AZ.Contig47	GeneSet	exon	172901	175007	.	-	.	Parent=ucsf_hc.01_1.G217BY.00370
HISTO_AZ.Contig47	GeneSet	cds	175077	175256	.	-	0	ID=cds0000370;Parent=ucsf_hc.01_1.G217BY.00370
HISTO_AZ.Contig47	GeneSet	cds	173382	175007	.	-	0	ID=cds0000370;Parent=ucsf_hc.01_1.G217BY.00370
HISTO_AZ.Contig47	GeneSet	gene	176951	178396	.	+	.	ID=ucsf_hc.01_1.G217BY.00371;Name=ucsf_hc.01_1.G217BY.00371
HISTO_AZ.Contig47	GeneSet	exon	176951	177848	.	+	.	Parent=ucsf_hc.01_1.G217BY.00371
HISTO_AZ.Contig47	GeneSet	exon	177918	178396	.	+	.	Parent=ucsf_hc.01_1.G217BY.00371
HISTO_AZ.Contig47	GeneSet	cds	177513	177848	.	+	0	ID=cds0000371;Parent=ucsf_hc.01_1.G217BY.00371
HISTO_AZ.Contig47	GeneSet	cds	177918	177962	.	+	0	ID=cds0000371;Parent=ucsf_hc.01_1.G217BY.00371
HISTO_AZ.Contig47	GeneSet	gene	178397	181982	.	+	.	ID=ucsf_hc.01_1.G217BY.00372;Name=ucsf_hc.01_1.G217BY.00372
HISTO_AZ.Contig47	GeneSet	exon	178397	178948	.	+	.	Parent=ucsf_hc.01_1.G217BY.00372
HISTO_AZ.Contig47	GeneSet	exon	179063	179117	.	+	.	Parent=ucsf_hc.01_1.G217BY.00372
HISTO_AZ.Contig47	GeneSet	exon	179184	179459	.	+	.	Parent=ucsf_hc.01_1.G217BY.00372
HISTO_AZ.Contig47	GeneSet	exon	179511	179988	.	+	.	Parent=ucsf_hc.01_1.G217BY.00372
HISTO_AZ.Contig47	GeneSet	exon	180065	180126	.	+	.	Parent=ucsf_hc.01_1.G217BY.00372
HISTO_AZ.Contig47	GeneSet	exon	180200	180610	.	+	.	Parent=ucsf_hc.01_1.G217BY.00372
HISTO_AZ.Contig47	GeneSet	exon	180668	181215	.	+	.	Parent=ucsf_hc.01_1.G217BY.00372
HISTO_AZ.Contig47	GeneSet	exon	181281	181982	.	+	.	Parent=ucsf_hc.01_1.G217BY.00372
HISTO_AZ.Contig47	GeneSet	cds	178831	178948	.	+	0	ID=cds0000372;Parent=ucsf_hc.01_1.G217BY.00372
HISTO_AZ.Contig47	GeneSet	cds	179063	179117	.	+	0	ID=cds0000372;Parent=ucsf_hc.01_1.G217BY.00372
HISTO_AZ.Contig47	GeneSet	cds	179184	179459	.	+	0	ID=cds0000372;Parent=ucsf_hc.01_1.G217BY.00372
HISTO_AZ.Contig47	GeneSet	cds	179511	179988	.	+	0	ID=cds0000372;Parent=ucsf_hc.01_1.G217BY.00372
HISTO_AZ.Contig47	GeneSet	cds	180065	180126	.	+	0	ID=cds0000372;Parent=ucsf_hc.01_1.G217BY.00372
HISTO_AZ.Contig47	GeneSet	cds	180200	180610	.	+	0	ID=cds0000372;Parent=ucsf_hc.01_1.G217BY.00372
HISTO_AZ.Contig47	GeneSet	cds	180668	181215	.	+	0	ID=cds0000372;Parent=ucsf_hc.01_1.G217BY.00372
HISTO_AZ.Contig47	GeneSet	cds	181281	181609	.	+	0	ID=cds0000372;Parent=ucsf_hc.01_1.G217BY.00372
HISTO_AZ.Contig47	GeneSet	gene	181642	182123	.	-	.	ID=ucsf_hc.01_1.G217BY.00373;Name=ucsf_hc.01_1.G217BY.00373
HISTO_AZ.Contig47	GeneSet	exon	181642	182123	.	-	.	Parent=ucsf_hc.01_1.G217BY.00373
HISTO_AZ.Contig47	GeneSet	gene	182179	182738	.	-	.	ID=ucsf_hc.01_1.G217BY.00374;Name=ucsf_hc.01_1.G217BY.00374
HISTO_AZ.Contig47	GeneSet	exon	182179	182738	.	-	.	Parent=ucsf_hc.01_1.G217BY.00374
HISTO_AZ.Contig47	GeneSet	gene	182885	183257	.	-	.	ID=ucsf_hc.01_1.G217BY.00375;Name=ucsf_hc.01_1.G217BY.00375
HISTO_AZ.Contig47	GeneSet	exon	182885	183257	.	-	.	Parent=ucsf_hc.01_1.G217BY.00375
HISTO_AZ.Contig47	GeneSet	gene	183444	187234	.	+	.	ID=ucsf_hc.01_1.G217BY.00376;Name=ucsf_hc.01_1.G217BY.00376
HISTO_AZ.Contig47	GeneSet	exon	183444	183631	.	+	.	Parent=ucsf_hc.01_1.G217BY.00376
HISTO_AZ.Contig47	GeneSet	exon	183702	186146	.	+	.	Parent=ucsf_hc.01_1.G217BY.00376
HISTO_AZ.Contig47	GeneSet	exon	186228	187234	.	+	.	Parent=ucsf_hc.01_1.G217BY.00376
HISTO_AZ.Contig47	GeneSet	cds	184652	186146	.	+	0	ID=cds0000376;Parent=ucsf_hc.01_1.G217BY.00376
HISTO_AZ.Contig47	GeneSet	cds	186228	187003	.	+	0	ID=cds0000376;Parent=ucsf_hc.01_1.G217BY.00376
HISTO_AZ.Contig47	GeneSet	gene	186540	187625	.	-	.	ID=ucsf_hc.01_1.G217BY.00377;Name=ucsf_hc.01_1.G217BY.00377
HISTO_AZ.Contig47	GeneSet	exon	187589	187625	.	-	.	Parent=ucsf_hc.01_1.G217BY.00377
HISTO_AZ.Contig47	GeneSet	exon	186540	187461	.	-	.	Parent=ucsf_hc.01_1.G217BY.00377
HISTO_AZ.Contig47	GeneSet	gene	188729	191285	.	+	.	ID=ucsf_hc.01_1.G217BY.00378;Name=ucsf_hc.01_1.G217BY.00378
HISTO_AZ.Contig47	GeneSet	exon	188729	191285	.	+	.	Parent=ucsf_hc.01_1.G217BY.00378
HISTO_AZ.Contig47	GeneSet	cds	189463	191100	.	+	0	ID=cds0000378;Parent=ucsf_hc.01_1.G217BY.00378
HISTO_AZ.Contig47	GeneSet	gene	191228	193874	.	-	.	ID=ucsf_hc.01_1.G217BY.00379;Name=ucsf_hc.01_1.G217BY.00379
HISTO_AZ.Contig47	GeneSet	exon	192914	193874	.	-	.	Parent=ucsf_hc.01_1.G217BY.00379
HISTO_AZ.Contig47	GeneSet	exon	191228	192821	.	-	.	Parent=ucsf_hc.01_1.G217BY.00379
HISTO_AZ.Contig47	GeneSet	cds	192914	193595	.	-	0	ID=cds0000379;Parent=ucsf_hc.01_1.G217BY.00379
HISTO_AZ.Contig47	GeneSet	cds	192373	192821	.	-	0	ID=cds0000379;Parent=ucsf_hc.01_1.G217BY.00379
HISTO_AZ.Contig47	GeneSet	gene	194832	195375	.	+	.	ID=ucsf_hc.01_1.G217BY.00380;Name=ucsf_hc.01_1.G217BY.00380
HISTO_AZ.Contig47	GeneSet	exon	194832	195375	.	+	.	Parent=ucsf_hc.01_1.G217BY.00380
HISTO_AZ.Contig47	GeneSet	gene	195454	197485	.	+	.	ID=ucsf_hc.01_1.G217BY.00381;Name=ucsf_hc.01_1.G217BY.00381
HISTO_AZ.Contig47	GeneSet	exon	195454	195641	.	+	.	Parent=ucsf_hc.01_1.G217BY.00381
HISTO_AZ.Contig47	GeneSet	exon	195783	195897	.	+	.	Parent=ucsf_hc.01_1.G217BY.00381
HISTO_AZ.Contig47	GeneSet	exon	195996	196172	.	+	.	Parent=ucsf_hc.01_1.G217BY.00381
HISTO_AZ.Contig47	GeneSet	exon	196279	196438	.	+	.	Parent=ucsf_hc.01_1.G217BY.00381
HISTO_AZ.Contig47	GeneSet	exon	196523	197485	.	+	.	Parent=ucsf_hc.01_1.G217BY.00381
HISTO_AZ.Contig47	GeneSet	cds	195627	195641	.	+	0	ID=cds0000381;Parent=ucsf_hc.01_1.G217BY.00381
HISTO_AZ.Contig47	GeneSet	cds	195783	195897	.	+	0	ID=cds0000381;Parent=ucsf_hc.01_1.G217BY.00381
HISTO_AZ.Contig47	GeneSet	cds	195996	196172	.	+	0	ID=cds0000381;Parent=ucsf_hc.01_1.G217BY.00381
HISTO_AZ.Contig47	GeneSet	cds	196279	196438	.	+	0	ID=cds0000381;Parent=ucsf_hc.01_1.G217BY.00381
HISTO_AZ.Contig47	GeneSet	cds	196523	196604	.	+	0	ID=cds0000381;Parent=ucsf_hc.01_1.G217BY.00381
HISTO_AZ.Contig47	GeneSet	gene	197732	201890	.	-	.	ID=ucsf_hc.01_1.G217BY.00382;Name=ucsf_hc.01_1.G217BY.00382
HISTO_AZ.Contig47	GeneSet	exon	201538	201890	.	-	.	Parent=ucsf_hc.01_1.G217BY.00382
HISTO_AZ.Contig47	GeneSet	exon	200859	201454	.	-	.	Parent=ucsf_hc.01_1.G217BY.00382
HISTO_AZ.Contig47	GeneSet	exon	200748	200787	.	-	.	Parent=ucsf_hc.01_1.G217BY.00382
HISTO_AZ.Contig47	GeneSet	exon	199667	200684	.	-	.	Parent=ucsf_hc.01_1.G217BY.00382
HISTO_AZ.Contig47	GeneSet	exon	199264	199595	.	-	.	Parent=ucsf_hc.01_1.G217BY.00382
HISTO_AZ.Contig47	GeneSet	exon	199139	199209	.	-	.	Parent=ucsf_hc.01_1.G217BY.00382
HISTO_AZ.Contig47	GeneSet	exon	198967	199056	.	-	.	Parent=ucsf_hc.01_1.G217BY.00382
HISTO_AZ.Contig47	GeneSet	exon	198880	198906	.	-	.	Parent=ucsf_hc.01_1.G217BY.00382
HISTO_AZ.Contig47	GeneSet	exon	197732	198817	.	-	.	Parent=ucsf_hc.01_1.G217BY.00382
HISTO_AZ.Contig47	GeneSet	cds	199904	200440	.	-	0	ID=cds0000382;Parent=ucsf_hc.01_1.G217BY.00382
HISTO_AZ.Contig47	GeneSet	gene	202049	203576	.	-	.	ID=ucsf_hc.01_1.G217BY.00383;Name=ucsf_hc.01_1.G217BY.00383
HISTO_AZ.Contig47	GeneSet	exon	202925	203576	.	-	.	Parent=ucsf_hc.01_1.G217BY.00383
HISTO_AZ.Contig47	GeneSet	exon	202049	202846	.	-	.	Parent=ucsf_hc.01_1.G217BY.00383
HISTO_AZ.Contig47	GeneSet	cds	202925	203390	.	-	0	ID=cds0000383;Parent=ucsf_hc.01_1.G217BY.00383
HISTO_AZ.Contig47	GeneSet	cds	202530	202846	.	-	0	ID=cds0000383;Parent=ucsf_hc.01_1.G217BY.00383
HISTO_AZ.Contig47	GeneSet	gene	203651	204219	.	-	.	ID=ucsf_hc.01_1.G217BY.00384;Name=ucsf_hc.01_1.G217BY.00384
HISTO_AZ.Contig47	GeneSet	exon	204002	204219	.	-	.	Parent=ucsf_hc.01_1.G217BY.00384
HISTO_AZ.Contig47	GeneSet	exon	203651	203930	.	-	.	Parent=ucsf_hc.01_1.G217BY.00384
HISTO_AZ.Contig47	GeneSet	gene	204563	205072	.	+	.	ID=ucsf_hc.01_1.G217BY.00385;Name=ucsf_hc.01_1.G217BY.00385
HISTO_AZ.Contig47	GeneSet	exon	204563	205072	.	+	.	Parent=ucsf_hc.01_1.G217BY.00385
HISTO_AZ.Contig47	GeneSet	gene	204616	205193	.	-	.	ID=ucsf_hc.01_1.G217BY.00386;Name=ucsf_hc.01_1.G217BY.00386
HISTO_AZ.Contig47	GeneSet	exon	204959	205193	.	-	.	Parent=ucsf_hc.01_1.G217BY.00386
HISTO_AZ.Contig47	GeneSet	exon	204616	204842	.	-	.	Parent=ucsf_hc.01_1.G217BY.00386
HISTO_AZ.Contig47	GeneSet	cds	204628	204828	.	-	0	ID=cds0000386;Parent=ucsf_hc.01_1.G217BY.00386
HISTO_AZ.Contig47	GeneSet	gene	205432	208348	.	+	.	ID=ucsf_hc.01_1.G217BY.00387;Name=ucsf_hc.01_1.G217BY.00387
HISTO_AZ.Contig47	GeneSet	exon	205432	205722	.	+	.	Parent=ucsf_hc.01_1.G217BY.00387
HISTO_AZ.Contig47	GeneSet	exon	205833	205966	.	+	.	Parent=ucsf_hc.01_1.G217BY.00387
HISTO_AZ.Contig47	GeneSet	exon	206040	206134	.	+	.	Parent=ucsf_hc.01_1.G217BY.00387
HISTO_AZ.Contig47	GeneSet	exon	206199	206733	.	+	.	Parent=ucsf_hc.01_1.G217BY.00387
HISTO_AZ.Contig47	GeneSet	exon	206818	208348	.	+	.	Parent=ucsf_hc.01_1.G217BY.00387
HISTO_AZ.Contig47	GeneSet	cds	205619	205722	.	+	0	ID=cds0000387;Parent=ucsf_hc.01_1.G217BY.00387
HISTO_AZ.Contig47	GeneSet	cds	205833	205966	.	+	0	ID=cds0000387;Parent=ucsf_hc.01_1.G217BY.00387
HISTO_AZ.Contig47	GeneSet	cds	206040	206134	.	+	0	ID=cds0000387;Parent=ucsf_hc.01_1.G217BY.00387
HISTO_AZ.Contig47	GeneSet	cds	206199	206733	.	+	0	ID=cds0000387;Parent=ucsf_hc.01_1.G217BY.00387
HISTO_AZ.Contig47	GeneSet	cds	206818	206963	.	+	0	ID=cds0000387;Parent=ucsf_hc.01_1.G217BY.00387
HISTO_AZ.Contig47	GeneSet	gene	206980	208315	.	-	.	ID=ucsf_hc.01_1.G217BY.00388;Name=ucsf_hc.01_1.G217BY.00388
HISTO_AZ.Contig47	GeneSet	exon	208126	208315	.	-	.	Parent=ucsf_hc.01_1.G217BY.00388
HISTO_AZ.Contig47	GeneSet	exon	206980	208066	.	-	.	Parent=ucsf_hc.01_1.G217BY.00388
HISTO_AZ.Contig47	GeneSet	cds	207413	207625	.	-	0	ID=cds0000388;Parent=ucsf_hc.01_1.G217BY.00388
HISTO_AZ.Contig47	GeneSet	gene	208391	209960	.	-	.	ID=ucsf_hc.01_1.G217BY.00389;Name=ucsf_hc.01_1.G217BY.00389
HISTO_AZ.Contig47	GeneSet	exon	208391	209960	.	-	.	Parent=ucsf_hc.01_1.G217BY.00389
HISTO_AZ.Contig47	GeneSet	gene	210909	215124	.	+	.	ID=ucsf_hc.01_1.G217BY.00390;Name=ucsf_hc.01_1.G217BY.00390
HISTO_AZ.Contig47	GeneSet	exon	210909	212884	.	+	.	Parent=ucsf_hc.01_1.G217BY.00390
HISTO_AZ.Contig47	GeneSet	exon	212950	213028	.	+	.	Parent=ucsf_hc.01_1.G217BY.00390
HISTO_AZ.Contig47	GeneSet	exon	213084	213891	.	+	.	Parent=ucsf_hc.01_1.G217BY.00390
HISTO_AZ.Contig47	GeneSet	exon	213995	214082	.	+	.	Parent=ucsf_hc.01_1.G217BY.00390
HISTO_AZ.Contig47	GeneSet	exon	214169	215124	.	+	.	Parent=ucsf_hc.01_1.G217BY.00390
HISTO_AZ.Contig47	GeneSet	cds	212015	212884	.	+	0	ID=cds0000390;Parent=ucsf_hc.01_1.G217BY.00390
HISTO_AZ.Contig47	GeneSet	cds	212950	213028	.	+	0	ID=cds0000390;Parent=ucsf_hc.01_1.G217BY.00390
HISTO_AZ.Contig47	GeneSet	cds	213084	213891	.	+	0	ID=cds0000390;Parent=ucsf_hc.01_1.G217BY.00390
HISTO_AZ.Contig47	GeneSet	cds	213995	214082	.	+	0	ID=cds0000390;Parent=ucsf_hc.01_1.G217BY.00390
HISTO_AZ.Contig47	GeneSet	cds	214169	214381	.	+	0	ID=cds0000390;Parent=ucsf_hc.01_1.G217BY.00390
HISTO_AZ.Contig47	GeneSet	gene	215498	216022	.	-	.	ID=ucsf_hc.01_1.G217BY.00391;Name=ucsf_hc.01_1.G217BY.00391
HISTO_AZ.Contig47	GeneSet	exon	215977	216022	.	-	.	Parent=ucsf_hc.01_1.G217BY.00391
HISTO_AZ.Contig47	GeneSet	exon	215498	215851	.	-	.	Parent=ucsf_hc.01_1.G217BY.00391
HISTO_AZ.Contig47	GeneSet	cds	215505	215684	.	-	0	ID=cds0000391;Parent=ucsf_hc.01_1.G217BY.00391
HISTO_AZ.Contig47	GeneSet	gene	216112	217348	.	-	.	ID=ucsf_hc.01_1.G217BY.00392;Name=ucsf_hc.01_1.G217BY.00392
HISTO_AZ.Contig47	GeneSet	exon	216604	217348	.	-	.	Parent=ucsf_hc.01_1.G217BY.00392
HISTO_AZ.Contig47	GeneSet	exon	216112	216471	.	-	.	Parent=ucsf_hc.01_1.G217BY.00392
HISTO_AZ.Contig47	GeneSet	cds	216747	217046	.	-	0	ID=cds0000392;Parent=ucsf_hc.01_1.G217BY.00392
HISTO_AZ.Contig47	GeneSet	gene	217558	220084	.	-	.	ID=ucsf_hc.01_1.G217BY.00393;Name=ucsf_hc.01_1.G217BY.00393
HISTO_AZ.Contig47	GeneSet	exon	218723	220084	.	-	.	Parent=ucsf_hc.01_1.G217BY.00393
HISTO_AZ.Contig47	GeneSet	exon	217558	218658	.	-	.	Parent=ucsf_hc.01_1.G217BY.00393
HISTO_AZ.Contig47	GeneSet	cds	218723	219782	.	-	0	ID=cds0000393;Parent=ucsf_hc.01_1.G217BY.00393
HISTO_AZ.Contig47	GeneSet	cds	217955	218658	.	-	0	ID=cds0000393;Parent=ucsf_hc.01_1.G217BY.00393
HISTO_AZ.Contig47	GeneSet	gene	220196	224186	.	+	.	ID=ucsf_hc.01_1.G217BY.00394;Name=ucsf_hc.01_1.G217BY.00394
HISTO_AZ.Contig47	GeneSet	exon	220196	220617	.	+	.	Parent=ucsf_hc.01_1.G217BY.00394
HISTO_AZ.Contig47	GeneSet	exon	220691	220788	.	+	.	Parent=ucsf_hc.01_1.G217BY.00394
HISTO_AZ.Contig47	GeneSet	exon	221200	222346	.	+	.	Parent=ucsf_hc.01_1.G217BY.00394
HISTO_AZ.Contig47	GeneSet	exon	222416	223082	.	+	.	Parent=ucsf_hc.01_1.G217BY.00394
HISTO_AZ.Contig47	GeneSet	exon	223155	224186	.	+	.	Parent=ucsf_hc.01_1.G217BY.00394
HISTO_AZ.Contig47	GeneSet	cds	220465	220617	.	+	0	ID=cds0000394;Parent=ucsf_hc.01_1.G217BY.00394
HISTO_AZ.Contig47	GeneSet	cds	220691	220788	.	+	0	ID=cds0000394;Parent=ucsf_hc.01_1.G217BY.00394
HISTO_AZ.Contig47	GeneSet	cds	221200	222346	.	+	0	ID=cds0000394;Parent=ucsf_hc.01_1.G217BY.00394
HISTO_AZ.Contig47	GeneSet	cds	222416	223082	.	+	0	ID=cds0000394;Parent=ucsf_hc.01_1.G217BY.00394
HISTO_AZ.Contig47	GeneSet	cds	223155	223861	.	+	0	ID=cds0000394;Parent=ucsf_hc.01_1.G217BY.00394
HISTO_AZ.Contig47	GeneSet	gene	224885	228670	.	-	.	ID=ucsf_hc.01_1.G217BY.00395;Name=ucsf_hc.01_1.G217BY.00395
HISTO_AZ.Contig47	GeneSet	exon	228135	228670	.	-	.	Parent=ucsf_hc.01_1.G217BY.00395
HISTO_AZ.Contig47	GeneSet	exon	225708	227906	.	-	.	Parent=ucsf_hc.01_1.G217BY.00395
HISTO_AZ.Contig47	GeneSet	exon	224885	225629	.	-	.	Parent=ucsf_hc.01_1.G217BY.00395
HISTO_AZ.Contig47	GeneSet	cds	228135	228160	.	-	0	ID=cds0000395;Parent=ucsf_hc.01_1.G217BY.00395
HISTO_AZ.Contig47	GeneSet	cds	225708	227906	.	-	0	ID=cds0000395;Parent=ucsf_hc.01_1.G217BY.00395
HISTO_AZ.Contig47	GeneSet	cds	225440	225629	.	-	0	ID=cds0000395;Parent=ucsf_hc.01_1.G217BY.00395
HISTO_AZ.Contig47	GeneSet	gene	229716	230543	.	-	.	ID=ucsf_hc.01_1.G217BY.00396;Name=ucsf_hc.01_1.G217BY.00396
HISTO_AZ.Contig47	GeneSet	exon	230398	230543	.	-	.	Parent=ucsf_hc.01_1.G217BY.00396
HISTO_AZ.Contig47	GeneSet	exon	229716	230265	.	-	.	Parent=ucsf_hc.01_1.G217BY.00396
HISTO_AZ.Contig47	GeneSet	gene	232359	232748	.	+	.	ID=ucsf_hc.01_1.G217BY.00397;Name=ucsf_hc.01_1.G217BY.00397
HISTO_AZ.Contig47	GeneSet	exon	232359	232488	.	+	.	Parent=ucsf_hc.01_1.G217BY.00397
HISTO_AZ.Contig47	GeneSet	exon	232594	232748	.	+	.	Parent=ucsf_hc.01_1.G217BY.00397
HISTO_AZ.Contig47	GeneSet	gene	249232	249636	.	+	.	ID=ucsf_hc.01_1.G217BY.00398;Name=ucsf_hc.01_1.G217BY.00398
HISTO_AZ.Contig47	GeneSet	exon	249232	249636	.	+	.	Parent=ucsf_hc.01_1.G217BY.00398
HISTO_AZ.Contig47	GeneSet	gene	249763	250299	.	+	.	ID=ucsf_hc.01_1.G217BY.00399;Name=ucsf_hc.01_1.G217BY.00399
HISTO_AZ.Contig47	GeneSet	exon	249763	250299	.	+	.	Parent=ucsf_hc.01_1.G217BY.00399
HISTO_AZ.Contig47	GeneSet	gene	250258	251710	.	-	.	ID=ucsf_hc.01_1.G217BY.00400;Name=ucsf_hc.01_1.G217BY.00400
HISTO_AZ.Contig47	GeneSet	exon	251313	251710	.	-	.	Parent=ucsf_hc.01_1.G217BY.00400
HISTO_AZ.Contig47	GeneSet	exon	250258	251209	.	-	.	Parent=ucsf_hc.01_1.G217BY.00400
HISTO_AZ.Contig47	GeneSet	cds	251313	251474	.	-	0	ID=cds0000400;Parent=ucsf_hc.01_1.G217BY.00400
HISTO_AZ.Contig47	GeneSet	cds	250496	251209	.	-	0	ID=cds0000400;Parent=ucsf_hc.01_1.G217BY.00400
HISTO_AZ.Contig47	GeneSet	gene	251711	255405	.	-	.	ID=ucsf_hc.01_1.G217BY.00401;Name=ucsf_hc.01_1.G217BY.00401
HISTO_AZ.Contig47	GeneSet	exon	251711	255405	.	-	.	Parent=ucsf_hc.01_1.G217BY.00401
HISTO_AZ.Contig47	GeneSet	cds	251946	253415	.	-	0	ID=cds0000401;Parent=ucsf_hc.01_1.G217BY.00401
HISTO_AZ.Contig47	GeneSet	gene	254589	256652	.	+	.	ID=ucsf_hc.01_1.G217BY.00402;Name=ucsf_hc.01_1.G217BY.00402
HISTO_AZ.Contig47	GeneSet	exon	254589	255701	.	+	.	Parent=ucsf_hc.01_1.G217BY.00402
HISTO_AZ.Contig47	GeneSet	exon	255793	256652	.	+	.	Parent=ucsf_hc.01_1.G217BY.00402
HISTO_AZ.Contig47	GeneSet	cds	255350	255701	.	+	0	ID=cds0000402;Parent=ucsf_hc.01_1.G217BY.00402
HISTO_AZ.Contig47	GeneSet	cds	255793	256265	.	+	0	ID=cds0000402;Parent=ucsf_hc.01_1.G217BY.00402
HISTO_AZ.Contig47	GeneSet	gene	257041	257822	.	+	.	ID=ucsf_hc.01_1.G217BY.00403;Name=ucsf_hc.01_1.G217BY.00403
HISTO_AZ.Contig47	GeneSet	exon	257041	257278	.	+	.	Parent=ucsf_hc.01_1.G217BY.00403
HISTO_AZ.Contig47	GeneSet	exon	257356	257822	.	+	.	Parent=ucsf_hc.01_1.G217BY.00403
HISTO_AZ.Contig47	GeneSet	gene	257722	259275	.	-	.	ID=ucsf_hc.01_1.G217BY.00404;Name=ucsf_hc.01_1.G217BY.00404
HISTO_AZ.Contig47	GeneSet	exon	257722	259275	.	-	.	Parent=ucsf_hc.01_1.G217BY.00404
HISTO_AZ.Contig47	GeneSet	cds	258069	258950	.	-	0	ID=cds0000404;Parent=ucsf_hc.01_1.G217BY.00404
HISTO_AZ.Contig47	GeneSet	gene	259276	262203	.	-	.	ID=ucsf_hc.01_1.G217BY.00405;Name=ucsf_hc.01_1.G217BY.00405
HISTO_AZ.Contig47	GeneSet	exon	261809	262203	.	-	.	Parent=ucsf_hc.01_1.G217BY.00405
HISTO_AZ.Contig47	GeneSet	exon	261494	261734	.	-	.	Parent=ucsf_hc.01_1.G217BY.00405
HISTO_AZ.Contig47	GeneSet	exon	259276	261435	.	-	.	Parent=ucsf_hc.01_1.G217BY.00405
HISTO_AZ.Contig47	GeneSet	cds	261809	262188	.	-	0	ID=cds0000405;Parent=ucsf_hc.01_1.G217BY.00405
HISTO_AZ.Contig47	GeneSet	cds	261494	261734	.	-	0	ID=cds0000405;Parent=ucsf_hc.01_1.G217BY.00405
HISTO_AZ.Contig47	GeneSet	cds	259600	261435	.	-	0	ID=cds0000405;Parent=ucsf_hc.01_1.G217BY.00405
HISTO_AZ.Contig47	GeneSet	gene	262608	264189	.	-	.	ID=ucsf_hc.01_1.G217BY.00406;Name=ucsf_hc.01_1.G217BY.00406
HISTO_AZ.Contig47	GeneSet	exon	262608	264189	.	-	.	Parent=ucsf_hc.01_1.G217BY.00406
HISTO_AZ.Contig47	GeneSet	cds	262705	262944	.	-	0	ID=cds0000406;Parent=ucsf_hc.01_1.G217BY.00406
HISTO_AZ.Contig47	GeneSet	gene	262929	264401	.	+	.	ID=ucsf_hc.01_1.G217BY.00407;Name=ucsf_hc.01_1.G217BY.00407
HISTO_AZ.Contig47	GeneSet	exon	262929	263201	.	+	.	Parent=ucsf_hc.01_1.G217BY.00407
HISTO_AZ.Contig47	GeneSet	exon	263283	264401	.	+	.	Parent=ucsf_hc.01_1.G217BY.00407
HISTO_AZ.Contig47	GeneSet	cds	262943	263201	.	+	0	ID=cds0000407;Parent=ucsf_hc.01_1.G217BY.00407
HISTO_AZ.Contig47	GeneSet	cds	263283	263875	.	+	0	ID=cds0000407;Parent=ucsf_hc.01_1.G217BY.00407
[truncated: 65,201 more rows]
