# Supplementary material for: Genome-Wide Reprogramming of Transcript Architecture by Temperature Specifies the Developmental States of the Human Pathogen Histoplasma
Source: PLoS Genet. 2015 Jul 15;11(7):e1005395. doi: 10.1371/journal.pgen.1005395 (PMC4503680; doi:10.1371/journal.pgen.1005395)
Supplement: S20 Data — From the transcript assembly of G217B hyphae (H) paired-end sequencing data. (GFF3) [file pgen.1005395.s041.gff3]

HISTO_AAD.Contig1	GeneSet	gene	3925	7232	.	+	.	ID=ucsf_hc.01_1.G217BH.00001;Name=ucsf_hc.01_1.G217BH.00001
HISTO_AAD.Contig1	GeneSet	exon	3925	4053	.	+	.	Parent=ucsf_hc.01_1.G217BH.00001
HISTO_AAD.Contig1	GeneSet	exon	4192	5572	.	+	.	Parent=ucsf_hc.01_1.G217BH.00001
HISTO_AAD.Contig1	GeneSet	exon	5630	5863	.	+	.	Parent=ucsf_hc.01_1.G217BH.00001
HISTO_AAD.Contig1	GeneSet	exon	5936	6240	.	+	.	Parent=ucsf_hc.01_1.G217BH.00001
HISTO_AAD.Contig1	GeneSet	exon	6312	7232	.	+	.	Parent=ucsf_hc.01_1.G217BH.00001
HISTO_AAD.Contig1	GeneSet	cds	4012	4053	.	+	0	ID=cds0000001;Parent=ucsf_hc.01_1.G217BH.00001
HISTO_AAD.Contig1	GeneSet	cds	4192	5572	.	+	0	ID=cds0000001;Parent=ucsf_hc.01_1.G217BH.00001
HISTO_AAD.Contig1	GeneSet	cds	5630	5863	.	+	0	ID=cds0000001;Parent=ucsf_hc.01_1.G217BH.00001
HISTO_AAD.Contig1	GeneSet	cds	5936	6240	.	+	0	ID=cds0000001;Parent=ucsf_hc.01_1.G217BH.00001
HISTO_AAD.Contig1	GeneSet	cds	6312	6869	.	+	0	ID=cds0000001;Parent=ucsf_hc.01_1.G217BH.00001
HISTO_AAD.Contig1	GeneSet	gene	7233	7893	.	+	.	ID=ucsf_hc.01_1.G217BH.00002;Name=ucsf_hc.01_1.G217BH.00002
HISTO_AAD.Contig1	GeneSet	exon	7233	7893	.	+	.	Parent=ucsf_hc.01_1.G217BH.00002
HISTO_AAD.Contig1	GeneSet	cds	7525	7629	.	+	0	ID=cds0000002;Parent=ucsf_hc.01_1.G217BH.00002
HISTO_AAD.Contig1	GeneSet	gene	10773	12927	.	+	.	ID=ucsf_hc.01_1.G217BH.00003;Name=ucsf_hc.01_1.G217BH.00003
HISTO_AAD.Contig1	GeneSet	exon	10773	12380	.	+	.	Parent=ucsf_hc.01_1.G217BH.00003
HISTO_AAD.Contig1	GeneSet	exon	12478	12927	.	+	.	Parent=ucsf_hc.01_1.G217BH.00003
HISTO_AAD.Contig1	GeneSet	cds	11435	12380	.	+	0	ID=cds0000003;Parent=ucsf_hc.01_1.G217BH.00003
HISTO_AAD.Contig1	GeneSet	cds	12478	12905	.	+	0	ID=cds0000003;Parent=ucsf_hc.01_1.G217BH.00003
HISTO_AAD.Contig1	GeneSet	gene	23039	23409	.	+	.	ID=ucsf_hc.01_1.G217BH.00004;Name=ucsf_hc.01_1.G217BH.00004
HISTO_AAD.Contig1	GeneSet	exon	23039	23409	.	+	.	Parent=ucsf_hc.01_1.G217BH.00004
HISTO_AAE.Contig19	GeneSet	gene	10162	10501	.	+	.	ID=ucsf_hc.01_1.G217BH.00005;Name=ucsf_hc.01_1.G217BH.00005
HISTO_AAE.Contig19	GeneSet	exon	10162	10501	.	+	.	Parent=ucsf_hc.01_1.G217BH.00005
HISTO_AAN.Contig10	GeneSet	gene	9162	10287	.	-	.	ID=ucsf_hc.01_1.G217BH.00006;Name=ucsf_hc.01_1.G217BH.00006
HISTO_AAN.Contig10	GeneSet	exon	10125	10287	.	-	.	Parent=ucsf_hc.01_1.G217BH.00006
HISTO_AAN.Contig10	GeneSet	exon	9968	10053	.	-	.	Parent=ucsf_hc.01_1.G217BH.00006
HISTO_AAN.Contig10	GeneSet	exon	9873	9896	.	-	.	Parent=ucsf_hc.01_1.G217BH.00006
HISTO_AAN.Contig10	GeneSet	exon	9638	9762	.	-	.	Parent=ucsf_hc.01_1.G217BH.00006
HISTO_AAN.Contig10	GeneSet	exon	9162	9492	.	-	.	Parent=ucsf_hc.01_1.G217BH.00006
HISTO_AAN.Contig10	GeneSet	cds	10125	10179	.	-	0	ID=cds0000006;Parent=ucsf_hc.01_1.G217BH.00006
HISTO_AAN.Contig10	GeneSet	cds	9968	10053	.	-	0	ID=cds0000006;Parent=ucsf_hc.01_1.G217BH.00006
HISTO_AAN.Contig10	GeneSet	cds	9873	9896	.	-	0	ID=cds0000006;Parent=ucsf_hc.01_1.G217BH.00006
HISTO_AAN.Contig10	GeneSet	cds	9638	9762	.	-	0	ID=cds0000006;Parent=ucsf_hc.01_1.G217BH.00006
HISTO_AAN.Contig10	GeneSet	cds	9321	9492	.	-	0	ID=cds0000006;Parent=ucsf_hc.01_1.G217BH.00006
HISTO_AAN.Contig10	GeneSet	gene	10502	11915	.	+	.	ID=ucsf_hc.01_1.G217BH.00007;Name=ucsf_hc.01_1.G217BH.00007
HISTO_AAN.Contig10	GeneSet	exon	10502	10953	.	+	.	Parent=ucsf_hc.01_1.G217BH.00007
HISTO_AAN.Contig10	GeneSet	exon	11033	11915	.	+	.	Parent=ucsf_hc.01_1.G217BH.00007
HISTO_AAN.Contig10	GeneSet	cds	10902	10953	.	+	0	ID=cds0000007;Parent=ucsf_hc.01_1.G217BH.00007
HISTO_AAN.Contig10	GeneSet	cds	11033	11349	.	+	0	ID=cds0000007;Parent=ucsf_hc.01_1.G217BH.00007
HISTO_AAN.Contig10	GeneSet	gene	10579	12050	.	-	.	ID=ucsf_hc.01_1.G217BH.00008;Name=ucsf_hc.01_1.G217BH.00008
HISTO_AAN.Contig10	GeneSet	exon	10579	12050	.	-	.	Parent=ucsf_hc.01_1.G217BH.00008
HISTO_AAN.Contig10	GeneSet	cds	11393	11575	.	-	0	ID=cds0000008;Parent=ucsf_hc.01_1.G217BH.00008
HISTO_AAN.Contig7	GeneSet	gene	68	520	.	+	.	ID=ucsf_hc.01_1.G217BH.00009;Name=ucsf_hc.01_1.G217BH.00009
HISTO_AAN.Contig7	GeneSet	exon	68	520	.	+	.	Parent=ucsf_hc.01_1.G217BH.00009
HISTO_AAN.Contig7	GeneSet	gene	118	653	.	-	.	ID=ucsf_hc.01_1.G217BH.00010;Name=ucsf_hc.01_1.G217BH.00010
HISTO_AAN.Contig7	GeneSet	exon	118	653	.	-	.	Parent=ucsf_hc.01_1.G217BH.00010
HISTO_AAN.Contig8	GeneSet	gene	109	1024	.	+	.	ID=ucsf_hc.01_1.G217BH.00011;Name=ucsf_hc.01_1.G217BH.00011
HISTO_AAN.Contig8	GeneSet	exon	109	1024	.	+	.	Parent=ucsf_hc.01_1.G217BH.00011
HISTO_AAN.Contig8	GeneSet	gene	1399	1714	.	+	.	ID=ucsf_hc.01_1.G217BH.00012;Name=ucsf_hc.01_1.G217BH.00012
HISTO_AAN.Contig8	GeneSet	exon	1399	1714	.	+	.	Parent=ucsf_hc.01_1.G217BH.00012
HISTO_AAN.Contig8	GeneSet	gene	1876	3161	.	+	.	ID=ucsf_hc.01_1.G217BH.00013;Name=ucsf_hc.01_1.G217BH.00013
HISTO_AAN.Contig8	GeneSet	exon	1876	3161	.	+	.	Parent=ucsf_hc.01_1.G217BH.00013
HISTO_AAN.Contig8	GeneSet	cds	2665	2841	.	+	0	ID=cds0000013;Parent=ucsf_hc.01_1.G217BH.00013
HISTO_AAR.Contig2	GeneSet	gene	66	4531	.	-	.	ID=ucsf_hc.01_1.G217BH.00014;Name=ucsf_hc.01_1.G217BH.00014
HISTO_AAR.Contig2	GeneSet	exon	3051	4531	.	-	.	Parent=ucsf_hc.01_1.G217BH.00014
HISTO_AAR.Contig2	GeneSet	exon	1169	2823	.	-	.	Parent=ucsf_hc.01_1.G217BH.00014
HISTO_AAR.Contig2	GeneSet	exon	1024	1104	.	-	.	Parent=ucsf_hc.01_1.G217BH.00014
HISTO_AAR.Contig2	GeneSet	exon	66	965	.	-	.	Parent=ucsf_hc.01_1.G217BH.00014
HISTO_AAR.Contig2	GeneSet	cds	3051	3531	.	-	0	ID=cds0000014;Parent=ucsf_hc.01_1.G217BH.00014
HISTO_AAR.Contig2	GeneSet	cds	1169	2823	.	-	0	ID=cds0000014;Parent=ucsf_hc.01_1.G217BH.00014
HISTO_AAR.Contig2	GeneSet	cds	1024	1104	.	-	0	ID=cds0000014;Parent=ucsf_hc.01_1.G217BH.00014
HISTO_AAR.Contig2	GeneSet	cds	183	965	.	-	0	ID=cds0000014;Parent=ucsf_hc.01_1.G217BH.00014
HISTO_AAR.Contig2	GeneSet	gene	4720	5056	.	-	.	ID=ucsf_hc.01_1.G217BH.00015;Name=ucsf_hc.01_1.G217BH.00015
HISTO_AAR.Contig2	GeneSet	exon	4720	5056	.	-	.	Parent=ucsf_hc.01_1.G217BH.00015
HISTO_AAR.Contig2	GeneSet	gene	5920	6335	.	+	.	ID=ucsf_hc.01_1.G217BH.00016;Name=ucsf_hc.01_1.G217BH.00016
HISTO_AAR.Contig2	GeneSet	exon	5920	6335	.	+	.	Parent=ucsf_hc.01_1.G217BH.00016
HISTO_AAR.Contig2	GeneSet	cds	6059	6235	.	+	0	ID=cds0000016;Parent=ucsf_hc.01_1.G217BH.00016
HISTO_AAR.Contig2	GeneSet	gene	7684	7998	.	+	.	ID=ucsf_hc.01_1.G217BH.00017;Name=ucsf_hc.01_1.G217BH.00017
HISTO_AAR.Contig2	GeneSet	exon	7684	7998	.	+	.	Parent=ucsf_hc.01_1.G217BH.00017
HISTO_AAR.Contig2	GeneSet	gene	8686	9550	.	+	.	ID=ucsf_hc.01_1.G217BH.00018;Name=ucsf_hc.01_1.G217BH.00018
HISTO_AAR.Contig2	GeneSet	exon	8686	9348	.	+	.	Parent=ucsf_hc.01_1.G217BH.00018
HISTO_AAR.Contig2	GeneSet	exon	9463	9550	.	+	.	Parent=ucsf_hc.01_1.G217BH.00018
HISTO_AAR.Contig2	GeneSet	cds	8919	9167	.	+	0	ID=cds0000018;Parent=ucsf_hc.01_1.G217BH.00018
HISTO_AAU.Contig13	GeneSet	gene	4154	4535	.	-	.	ID=ucsf_hc.01_1.G217BH.00019;Name=ucsf_hc.01_1.G217BH.00019
HISTO_AAU.Contig13	GeneSet	exon	4154	4535	.	-	.	Parent=ucsf_hc.01_1.G217BH.00019
HISTO_AAU.Contig13	GeneSet	gene	4616	5140	.	-	.	ID=ucsf_hc.01_1.G217BH.00020;Name=ucsf_hc.01_1.G217BH.00020
HISTO_AAU.Contig13	GeneSet	exon	4616	5140	.	-	.	Parent=ucsf_hc.01_1.G217BH.00020
HISTO_AL.Contig313	GeneSet	gene	41893	43157	.	-	.	ID=ucsf_hc.01_1.G217BH.00021;Name=ucsf_hc.01_1.G217BH.00021
HISTO_AL.Contig313	GeneSet	exon	42886	43157	.	-	.	Parent=ucsf_hc.01_1.G217BH.00021
HISTO_AL.Contig313	GeneSet	exon	41893	42824	.	-	.	Parent=ucsf_hc.01_1.G217BH.00021
HISTO_AL.Contig313	GeneSet	cds	42886	43029	.	-	0	ID=cds0000021;Parent=ucsf_hc.01_1.G217BH.00021
HISTO_AL.Contig313	GeneSet	cds	42240	42824	.	-	0	ID=cds0000021;Parent=ucsf_hc.01_1.G217BH.00021
HISTO_AL.Contig317	GeneSet	gene	16900	22177	.	+	.	ID=ucsf_hc.01_1.G217BH.00022;Name=ucsf_hc.01_1.G217BH.00022
HISTO_AL.Contig317	GeneSet	exon	16900	17318	.	+	.	Parent=ucsf_hc.01_1.G217BH.00022
HISTO_AL.Contig317	GeneSet	exon	17402	19078	.	+	.	Parent=ucsf_hc.01_1.G217BH.00022
HISTO_AL.Contig317	GeneSet	exon	19138	22177	.	+	.	Parent=ucsf_hc.01_1.G217BH.00022
HISTO_AL.Contig317	GeneSet	cds	16965	17318	.	+	0	ID=cds0000022;Parent=ucsf_hc.01_1.G217BH.00022
HISTO_AL.Contig317	GeneSet	cds	17402	19078	.	+	0	ID=cds0000022;Parent=ucsf_hc.01_1.G217BH.00022
HISTO_AL.Contig317	GeneSet	cds	19138	21801	.	+	0	ID=cds0000022;Parent=ucsf_hc.01_1.G217BH.00022
HISTO_AL.Contig317	GeneSet	gene	22490	26357	.	-	.	ID=ucsf_hc.01_1.G217BH.00023;Name=ucsf_hc.01_1.G217BH.00023
HISTO_AL.Contig317	GeneSet	exon	26132	26357	.	-	.	Parent=ucsf_hc.01_1.G217BH.00023
HISTO_AL.Contig317	GeneSet	exon	23526	25866	.	-	.	Parent=ucsf_hc.01_1.G217BH.00023
HISTO_AL.Contig317	GeneSet	exon	22490	23447	.	-	.	Parent=ucsf_hc.01_1.G217BH.00023
HISTO_AL.Contig317	GeneSet	cds	23526	25706	.	-	0	ID=cds0000023;Parent=ucsf_hc.01_1.G217BH.00023
HISTO_AL.Contig317	GeneSet	cds	23007	23447	.	-	0	ID=cds0000023;Parent=ucsf_hc.01_1.G217BH.00023
HISTO_AL.Contig317	GeneSet	gene	26562	27858	.	-	.	ID=ucsf_hc.01_1.G217BH.00024;Name=ucsf_hc.01_1.G217BH.00024
HISTO_AL.Contig317	GeneSet	exon	26562	27858	.	-	.	Parent=ucsf_hc.01_1.G217BH.00024
HISTO_AL.Contig317	GeneSet	cds	26721	27635	.	-	0	ID=cds0000024;Parent=ucsf_hc.01_1.G217BH.00024
HISTO_AL.Contig317	GeneSet	gene	28194	31063	.	+	.	ID=ucsf_hc.01_1.G217BH.00025;Name=ucsf_hc.01_1.G217BH.00025
HISTO_AL.Contig317	GeneSet	exon	28194	28412	.	+	.	Parent=ucsf_hc.01_1.G217BH.00025
HISTO_AL.Contig317	GeneSet	exon	28700	28783	.	+	.	Parent=ucsf_hc.01_1.G217BH.00025
HISTO_AL.Contig317	GeneSet	exon	29010	29114	.	+	.	Parent=ucsf_hc.01_1.G217BH.00025
HISTO_AL.Contig317	GeneSet	exon	29270	30070	.	+	.	Parent=ucsf_hc.01_1.G217BH.00025
HISTO_AL.Contig317	GeneSet	exon	30208	31063	.	+	.	Parent=ucsf_hc.01_1.G217BH.00025
HISTO_AL.Contig317	GeneSet	cds	28391	28412	.	+	0	ID=cds0000025;Parent=ucsf_hc.01_1.G217BH.00025
HISTO_AL.Contig317	GeneSet	cds	28700	28783	.	+	0	ID=cds0000025;Parent=ucsf_hc.01_1.G217BH.00025
HISTO_AL.Contig317	GeneSet	cds	29010	29114	.	+	0	ID=cds0000025;Parent=ucsf_hc.01_1.G217BH.00025
HISTO_AL.Contig317	GeneSet	cds	29270	30070	.	+	0	ID=cds0000025;Parent=ucsf_hc.01_1.G217BH.00025
HISTO_AL.Contig317	GeneSet	cds	30208	30437	.	+	0	ID=cds0000025;Parent=ucsf_hc.01_1.G217BH.00025
HISTO_AL.Contig317	GeneSet	gene	32903	33610	.	+	.	ID=ucsf_hc.01_1.G217BH.00026;Name=ucsf_hc.01_1.G217BH.00026
HISTO_AL.Contig317	GeneSet	exon	32903	33610	.	+	.	Parent=ucsf_hc.01_1.G217BH.00026
HISTO_AL.Contig317	GeneSet	gene	33674	34394	.	+	.	ID=ucsf_hc.01_1.G217BH.00027;Name=ucsf_hc.01_1.G217BH.00027
HISTO_AL.Contig317	GeneSet	exon	33674	34159	.	+	.	Parent=ucsf_hc.01_1.G217BH.00027
HISTO_AL.Contig317	GeneSet	exon	34278	34394	.	+	.	Parent=ucsf_hc.01_1.G217BH.00027
HISTO_AL.Contig317	GeneSet	gene	36306	37062	.	+	.	ID=ucsf_hc.01_1.G217BH.00028;Name=ucsf_hc.01_1.G217BH.00028
HISTO_AL.Contig317	GeneSet	exon	36306	37062	.	+	.	Parent=ucsf_hc.01_1.G217BH.00028
HISTO_AL.Contig317	GeneSet	gene	38374	38754	.	+	.	ID=ucsf_hc.01_1.G217BH.00029;Name=ucsf_hc.01_1.G217BH.00029
HISTO_AL.Contig317	GeneSet	exon	38374	38754	.	+	.	Parent=ucsf_hc.01_1.G217BH.00029
HISTO_AL.Contig317	GeneSet	gene	38418	41379	.	-	.	ID=ucsf_hc.01_1.G217BH.00030;Name=ucsf_hc.01_1.G217BH.00030
HISTO_AL.Contig317	GeneSet	exon	40888	41379	.	-	.	Parent=ucsf_hc.01_1.G217BH.00030
HISTO_AL.Contig317	GeneSet	exon	40743	40809	.	-	.	Parent=ucsf_hc.01_1.G217BH.00030
HISTO_AL.Contig317	GeneSet	exon	40596	40666	.	-	.	Parent=ucsf_hc.01_1.G217BH.00030
HISTO_AL.Contig317	GeneSet	exon	40351	40531	.	-	.	Parent=ucsf_hc.01_1.G217BH.00030
HISTO_AL.Contig317	GeneSet	exon	40069	40260	.	-	.	Parent=ucsf_hc.01_1.G217BH.00030
HISTO_AL.Contig317	GeneSet	exon	39476	40010	.	-	.	Parent=ucsf_hc.01_1.G217BH.00030
HISTO_AL.Contig317	GeneSet	exon	38418	39339	.	-	.	Parent=ucsf_hc.01_1.G217BH.00030
HISTO_AL.Contig317	GeneSet	cds	40888	40997	.	-	0	ID=cds0000030;Parent=ucsf_hc.01_1.G217BH.00030
HISTO_AL.Contig317	GeneSet	cds	40743	40809	.	-	0	ID=cds0000030;Parent=ucsf_hc.01_1.G217BH.00030
HISTO_AL.Contig317	GeneSet	cds	40596	40666	.	-	0	ID=cds0000030;Parent=ucsf_hc.01_1.G217BH.00030
HISTO_AL.Contig317	GeneSet	cds	40351	40531	.	-	0	ID=cds0000030;Parent=ucsf_hc.01_1.G217BH.00030
HISTO_AL.Contig317	GeneSet	cds	40069	40260	.	-	0	ID=cds0000030;Parent=ucsf_hc.01_1.G217BH.00030
HISTO_AL.Contig317	GeneSet	cds	39476	40010	.	-	0	ID=cds0000030;Parent=ucsf_hc.01_1.G217BH.00030
HISTO_AL.Contig317	GeneSet	cds	39215	39339	.	-	0	ID=cds0000030;Parent=ucsf_hc.01_1.G217BH.00030
HISTO_AL.Contig317	GeneSet	gene	41650	43502	.	+	.	ID=ucsf_hc.01_1.G217BH.00031;Name=ucsf_hc.01_1.G217BH.00031
HISTO_AL.Contig317	GeneSet	exon	41650	41780	.	+	.	Parent=ucsf_hc.01_1.G217BH.00031
HISTO_AL.Contig317	GeneSet	exon	41892	41970	.	+	.	Parent=ucsf_hc.01_1.G217BH.00031
HISTO_AL.Contig317	GeneSet	exon	42047	42240	.	+	.	Parent=ucsf_hc.01_1.G217BH.00031
HISTO_AL.Contig317	GeneSet	exon	42357	42856	.	+	.	Parent=ucsf_hc.01_1.G217BH.00031
HISTO_AL.Contig317	GeneSet	exon	42954	43093	.	+	.	Parent=ucsf_hc.01_1.G217BH.00031
HISTO_AL.Contig317	GeneSet	exon	43166	43502	.	+	.	Parent=ucsf_hc.01_1.G217BH.00031
HISTO_AL.Contig317	GeneSet	cds	42193	42240	.	+	0	ID=cds0000031;Parent=ucsf_hc.01_1.G217BH.00031
HISTO_AL.Contig317	GeneSet	cds	42357	42856	.	+	0	ID=cds0000031;Parent=ucsf_hc.01_1.G217BH.00031
HISTO_AL.Contig317	GeneSet	cds	42954	42978	.	+	0	ID=cds0000031;Parent=ucsf_hc.01_1.G217BH.00031
HISTO_AL.Contig317	GeneSet	gene	44290	44794	.	-	.	ID=ucsf_hc.01_1.G217BH.00032;Name=ucsf_hc.01_1.G217BH.00032
HISTO_AL.Contig317	GeneSet	exon	44290	44794	.	-	.	Parent=ucsf_hc.01_1.G217BH.00032
HISTO_AL.Contig317	GeneSet	gene	45285	49698	.	+	.	ID=ucsf_hc.01_1.G217BH.00033;Name=ucsf_hc.01_1.G217BH.00033
HISTO_AL.Contig317	GeneSet	exon	45285	45862	.	+	.	Parent=ucsf_hc.01_1.G217BH.00033
HISTO_AL.Contig317	GeneSet	exon	45964	46029	.	+	.	Parent=ucsf_hc.01_1.G217BH.00033
HISTO_AL.Contig317	GeneSet	exon	46150	46208	.	+	.	Parent=ucsf_hc.01_1.G217BH.00033
HISTO_AL.Contig317	GeneSet	exon	46308	46326	.	+	.	Parent=ucsf_hc.01_1.G217BH.00033
HISTO_AL.Contig317	GeneSet	exon	46486	46551	.	+	.	Parent=ucsf_hc.01_1.G217BH.00033
HISTO_AL.Contig317	GeneSet	exon	46627	46729	.	+	.	Parent=ucsf_hc.01_1.G217BH.00033
HISTO_AL.Contig317	GeneSet	exon	46811	46827	.	+	.	Parent=ucsf_hc.01_1.G217BH.00033
HISTO_AL.Contig317	GeneSet	exon	46892	48507	.	+	.	Parent=ucsf_hc.01_1.G217BH.00033
HISTO_AL.Contig317	GeneSet	exon	48584	49698	.	+	.	Parent=ucsf_hc.01_1.G217BH.00033
HISTO_AL.Contig317	GeneSet	cds	48937	49176	.	+	0	ID=cds0000033;Parent=ucsf_hc.01_1.G217BH.00033
HISTO_AL.Contig317	GeneSet	gene	49870	50423	.	+	.	ID=ucsf_hc.01_1.G217BH.00034;Name=ucsf_hc.01_1.G217BH.00034
HISTO_AL.Contig317	GeneSet	exon	49870	50423	.	+	.	Parent=ucsf_hc.01_1.G217BH.00034
HISTO_AL.Contig317	GeneSet	cds	49884	50096	.	+	0	ID=cds0000034;Parent=ucsf_hc.01_1.G217BH.00034
HISTO_AL.Contig317	GeneSet	gene	50699	51442	.	+	.	ID=ucsf_hc.01_1.G217BH.00035;Name=ucsf_hc.01_1.G217BH.00035
HISTO_AL.Contig317	GeneSet	exon	50699	51442	.	+	.	Parent=ucsf_hc.01_1.G217BH.00035
HISTO_AL.Contig317	GeneSet	gene	51765	52440	.	+	.	ID=ucsf_hc.01_1.G217BH.00036;Name=ucsf_hc.01_1.G217BH.00036
HISTO_AL.Contig317	GeneSet	exon	51765	52440	.	+	.	Parent=ucsf_hc.01_1.G217BH.00036
HISTO_AL.Contig317	GeneSet	cds	52082	52348	.	+	0	ID=cds0000036;Parent=ucsf_hc.01_1.G217BH.00036
HISTO_AL.Contig317	GeneSet	gene	52655	53358	.	+	.	ID=ucsf_hc.01_1.G217BH.00037;Name=ucsf_hc.01_1.G217BH.00037
HISTO_AL.Contig317	GeneSet	exon	52655	53358	.	+	.	Parent=ucsf_hc.01_1.G217BH.00037
HISTO_AL.Contig317	GeneSet	cds	52971	53333	.	+	0	ID=cds0000037;Parent=ucsf_hc.01_1.G217BH.00037
HISTO_AL.Contig317	GeneSet	gene	53389	53807	.	-	.	ID=ucsf_hc.01_1.G217BH.00038;Name=ucsf_hc.01_1.G217BH.00038
HISTO_AL.Contig317	GeneSet	exon	53389	53807	.	-	.	Parent=ucsf_hc.01_1.G217BH.00038
HISTO_AL.Contig317	GeneSet	gene	54032	55318	.	-	.	ID=ucsf_hc.01_1.G217BH.00039;Name=ucsf_hc.01_1.G217BH.00039
HISTO_AL.Contig317	GeneSet	exon	55178	55318	.	-	.	Parent=ucsf_hc.01_1.G217BH.00039
HISTO_AL.Contig317	GeneSet	exon	54032	55121	.	-	.	Parent=ucsf_hc.01_1.G217BH.00039
HISTO_AL.Contig317	GeneSet	gene	55438	57721	.	-	.	ID=ucsf_hc.01_1.G217BH.00040;Name=ucsf_hc.01_1.G217BH.00040
HISTO_AL.Contig317	GeneSet	exon	55438	57721	.	-	.	Parent=ucsf_hc.01_1.G217BH.00040
HISTO_AL.Contig317	GeneSet	cds	55495	57690	.	-	0	ID=cds0000040;Parent=ucsf_hc.01_1.G217BH.00040
HISTO_AL.Contig317	GeneSet	gene	57867	59737	.	+	.	ID=ucsf_hc.01_1.G217BH.00041;Name=ucsf_hc.01_1.G217BH.00041
HISTO_AL.Contig317	GeneSet	exon	57867	58005	.	+	.	Parent=ucsf_hc.01_1.G217BH.00041
HISTO_AL.Contig317	GeneSet	exon	58069	59737	.	+	.	Parent=ucsf_hc.01_1.G217BH.00041
HISTO_AL.Contig317	GeneSet	cds	57935	58005	.	+	0	ID=cds0000041;Parent=ucsf_hc.01_1.G217BH.00041
HISTO_AL.Contig317	GeneSet	cds	58069	59578	.	+	0	ID=cds0000041;Parent=ucsf_hc.01_1.G217BH.00041
HISTO_AL.Contig317	GeneSet	gene	60006	62478	.	-	.	ID=ucsf_hc.01_1.G217BH.00042;Name=ucsf_hc.01_1.G217BH.00042
HISTO_AL.Contig317	GeneSet	exon	62118	62478	.	-	.	Parent=ucsf_hc.01_1.G217BH.00042
HISTO_AL.Contig317	GeneSet	exon	60782	61995	.	-	.	Parent=ucsf_hc.01_1.G217BH.00042
HISTO_AL.Contig317	GeneSet	exon	60006	60678	.	-	.	Parent=ucsf_hc.01_1.G217BH.00042
HISTO_AL.Contig317	GeneSet	cds	62118	62257	.	-	0	ID=cds0000042;Parent=ucsf_hc.01_1.G217BH.00042
HISTO_AL.Contig317	GeneSet	cds	60782	61995	.	-	0	ID=cds0000042;Parent=ucsf_hc.01_1.G217BH.00042
HISTO_AL.Contig317	GeneSet	cds	60407	60678	.	-	0	ID=cds0000042;Parent=ucsf_hc.01_1.G217BH.00042
HISTO_AL.Contig317	GeneSet	gene	62905	65061	.	-	.	ID=ucsf_hc.01_1.G217BH.00043;Name=ucsf_hc.01_1.G217BH.00043
HISTO_AL.Contig317	GeneSet	exon	64932	65061	.	-	.	Parent=ucsf_hc.01_1.G217BH.00043
HISTO_AL.Contig317	GeneSet	exon	64826	64881	.	-	.	Parent=ucsf_hc.01_1.G217BH.00043
HISTO_AL.Contig317	GeneSet	exon	64508	64758	.	-	.	Parent=ucsf_hc.01_1.G217BH.00043
HISTO_AL.Contig317	GeneSet	exon	64261	64436	.	-	.	Parent=ucsf_hc.01_1.G217BH.00043
HISTO_AL.Contig317	GeneSet	exon	63864	64190	.	-	.	Parent=ucsf_hc.01_1.G217BH.00043
HISTO_AL.Contig317	GeneSet	exon	63782	63806	.	-	.	Parent=ucsf_hc.01_1.G217BH.00043
HISTO_AL.Contig317	GeneSet	exon	63598	63723	.	-	.	Parent=ucsf_hc.01_1.G217BH.00043
HISTO_AL.Contig317	GeneSet	exon	63326	63523	.	-	.	Parent=ucsf_hc.01_1.G217BH.00043
HISTO_AL.Contig317	GeneSet	exon	62905	63234	.	-	.	Parent=ucsf_hc.01_1.G217BH.00043
HISTO_AL.Contig317	GeneSet	cds	64932	64988	.	-	0	ID=cds0000043;Parent=ucsf_hc.01_1.G217BH.00043
HISTO_AL.Contig317	GeneSet	cds	64826	64881	.	-	0	ID=cds0000043;Parent=ucsf_hc.01_1.G217BH.00043
HISTO_AL.Contig317	GeneSet	cds	64508	64758	.	-	0	ID=cds0000043;Parent=ucsf_hc.01_1.G217BH.00043
HISTO_AL.Contig317	GeneSet	cds	64261	64436	.	-	0	ID=cds0000043;Parent=ucsf_hc.01_1.G217BH.00043
HISTO_AL.Contig317	GeneSet	cds	63864	64190	.	-	0	ID=cds0000043;Parent=ucsf_hc.01_1.G217BH.00043
HISTO_AL.Contig317	GeneSet	cds	63782	63806	.	-	0	ID=cds0000043;Parent=ucsf_hc.01_1.G217BH.00043
HISTO_AL.Contig317	GeneSet	cds	63598	63723	.	-	0	ID=cds0000043;Parent=ucsf_hc.01_1.G217BH.00043
HISTO_AL.Contig317	GeneSet	cds	63326	63523	.	-	0	ID=cds0000043;Parent=ucsf_hc.01_1.G217BH.00043
HISTO_AL.Contig317	GeneSet	cds	63074	63234	.	-	0	ID=cds0000043;Parent=ucsf_hc.01_1.G217BH.00043
HISTO_AL.Contig317	GeneSet	gene	65189	68016	.	+	.	ID=ucsf_hc.01_1.G217BH.00044;Name=ucsf_hc.01_1.G217BH.00044
HISTO_AL.Contig317	GeneSet	exon	65189	65735	.	+	.	Parent=ucsf_hc.01_1.G217BH.00044
HISTO_AL.Contig317	GeneSet	exon	65793	65910	.	+	.	Parent=ucsf_hc.01_1.G217BH.00044
HISTO_AL.Contig317	GeneSet	exon	65976	67763	.	+	.	Parent=ucsf_hc.01_1.G217BH.00044
HISTO_AL.Contig317	GeneSet	exon	67885	68016	.	+	.	Parent=ucsf_hc.01_1.G217BH.00044
HISTO_AL.Contig317	GeneSet	cds	65225	65735	.	+	0	ID=cds0000044;Parent=ucsf_hc.01_1.G217BH.00044
HISTO_AL.Contig317	GeneSet	cds	65793	65910	.	+	0	ID=cds0000044;Parent=ucsf_hc.01_1.G217BH.00044
HISTO_AL.Contig317	GeneSet	cds	65976	66606	.	+	0	ID=cds0000044;Parent=ucsf_hc.01_1.G217BH.00044
HISTO_AL.Contig317	GeneSet	gene	65731	68797	.	-	.	ID=ucsf_hc.01_1.G217BH.00045;Name=ucsf_hc.01_1.G217BH.00045
HISTO_AL.Contig317	GeneSet	exon	68561	68797	.	-	.	Parent=ucsf_hc.01_1.G217BH.00045
HISTO_AL.Contig317	GeneSet	exon	68226	68490	.	-	.	Parent=ucsf_hc.01_1.G217BH.00045
HISTO_AL.Contig317	GeneSet	exon	67885	68112	.	-	.	Parent=ucsf_hc.01_1.G217BH.00045
HISTO_AL.Contig317	GeneSet	exon	67572	67763	.	-	.	Parent=ucsf_hc.01_1.G217BH.00045
HISTO_AL.Contig317	GeneSet	exon	65731	67513	.	-	.	Parent=ucsf_hc.01_1.G217BH.00045
HISTO_AL.Contig317	GeneSet	cds	68561	68610	.	-	0	ID=cds0000045;Parent=ucsf_hc.01_1.G217BH.00045
HISTO_AL.Contig317	GeneSet	cds	68226	68490	.	-	0	ID=cds0000045;Parent=ucsf_hc.01_1.G217BH.00045
HISTO_AL.Contig317	GeneSet	cds	67885	68112	.	-	0	ID=cds0000045;Parent=ucsf_hc.01_1.G217BH.00045
HISTO_AL.Contig317	GeneSet	cds	67572	67763	.	-	0	ID=cds0000045;Parent=ucsf_hc.01_1.G217BH.00045
HISTO_AL.Contig317	GeneSet	cds	66764	67513	.	-	0	ID=cds0000045;Parent=ucsf_hc.01_1.G217BH.00045
HISTO_AL.Contig317	GeneSet	gene	69360	72145	.	-	.	ID=ucsf_hc.01_1.G217BH.00046;Name=ucsf_hc.01_1.G217BH.00046
HISTO_AL.Contig317	GeneSet	exon	70887	72145	.	-	.	Parent=ucsf_hc.01_1.G217BH.00046
HISTO_AL.Contig317	GeneSet	exon	69360	70832	.	-	.	Parent=ucsf_hc.01_1.G217BH.00046
HISTO_AL.Contig317	GeneSet	cds	70887	71964	.	-	0	ID=cds0000046;Parent=ucsf_hc.01_1.G217BH.00046
HISTO_AL.Contig317	GeneSet	cds	69682	70832	.	-	0	ID=cds0000046;Parent=ucsf_hc.01_1.G217BH.00046
HISTO_AL.Contig317	GeneSet	gene	72236	74467	.	+	.	ID=ucsf_hc.01_1.G217BH.00047;Name=ucsf_hc.01_1.G217BH.00047
HISTO_AL.Contig317	GeneSet	exon	72236	73475	.	+	.	Parent=ucsf_hc.01_1.G217BH.00047
HISTO_AL.Contig317	GeneSet	exon	73538	74098	.	+	.	Parent=ucsf_hc.01_1.G217BH.00047
HISTO_AL.Contig317	GeneSet	exon	74170	74467	.	+	.	Parent=ucsf_hc.01_1.G217BH.00047
HISTO_AL.Contig317	GeneSet	cds	72368	73475	.	+	0	ID=cds0000047;Parent=ucsf_hc.01_1.G217BH.00047
HISTO_AL.Contig317	GeneSet	cds	73538	74098	.	+	0	ID=cds0000047;Parent=ucsf_hc.01_1.G217BH.00047
HISTO_AL.Contig317	GeneSet	cds	74170	74417	.	+	0	ID=cds0000047;Parent=ucsf_hc.01_1.G217BH.00047
HISTO_AL.Contig317	GeneSet	gene	74613	76901	.	+	.	ID=ucsf_hc.01_1.G217BH.00048;Name=ucsf_hc.01_1.G217BH.00048
HISTO_AL.Contig317	GeneSet	exon	74613	74894	.	+	.	Parent=ucsf_hc.01_1.G217BH.00048
HISTO_AL.Contig317	GeneSet	exon	74967	75138	.	+	.	Parent=ucsf_hc.01_1.G217BH.00048
HISTO_AL.Contig317	GeneSet	exon	75199	75668	.	+	.	Parent=ucsf_hc.01_1.G217BH.00048
HISTO_AL.Contig317	GeneSet	exon	75809	76901	.	+	.	Parent=ucsf_hc.01_1.G217BH.00048
HISTO_AL.Contig317	GeneSet	cds	74739	74894	.	+	0	ID=cds0000048;Parent=ucsf_hc.01_1.G217BH.00048
HISTO_AL.Contig317	GeneSet	cds	74967	75138	.	+	0	ID=cds0000048;Parent=ucsf_hc.01_1.G217BH.00048
HISTO_AL.Contig317	GeneSet	cds	75199	75668	.	+	0	ID=cds0000048;Parent=ucsf_hc.01_1.G217BH.00048
HISTO_AL.Contig317	GeneSet	cds	75809	76864	.	+	0	ID=cds0000048;Parent=ucsf_hc.01_1.G217BH.00048
HISTO_AL.Contig317	GeneSet	gene	76824	80245	.	-	.	ID=ucsf_hc.01_1.G217BH.00049;Name=ucsf_hc.01_1.G217BH.00049
HISTO_AL.Contig317	GeneSet	exon	76824	80245	.	-	.	Parent=ucsf_hc.01_1.G217BH.00049
HISTO_AL.Contig317	GeneSet	cds	77161	80145	.	-	0	ID=cds0000049;Parent=ucsf_hc.01_1.G217BH.00049
HISTO_AL.Contig317	GeneSet	gene	80495	81648	.	+	.	ID=ucsf_hc.01_1.G217BH.00050;Name=ucsf_hc.01_1.G217BH.00050
HISTO_AL.Contig317	GeneSet	exon	80495	80783	.	+	.	Parent=ucsf_hc.01_1.G217BH.00050
HISTO_AL.Contig317	GeneSet	exon	80847	81648	.	+	.	Parent=ucsf_hc.01_1.G217BH.00050
HISTO_AL.Contig317	GeneSet	cds	81107	81379	.	+	0	ID=cds0000050;Parent=ucsf_hc.01_1.G217BH.00050
HISTO_AL.Contig317	GeneSet	gene	82657	86964	.	+	.	ID=ucsf_hc.01_1.G217BH.00051;Name=ucsf_hc.01_1.G217BH.00051
HISTO_AL.Contig317	GeneSet	exon	82657	83432	.	+	.	Parent=ucsf_hc.01_1.G217BH.00051
HISTO_AL.Contig317	GeneSet	exon	83496	85129	.	+	.	Parent=ucsf_hc.01_1.G217BH.00051
HISTO_AL.Contig317	GeneSet	exon	85194	86964	.	+	.	Parent=ucsf_hc.01_1.G217BH.00051
HISTO_AL.Contig317	GeneSet	cds	83153	83432	.	+	0	ID=cds0000051;Parent=ucsf_hc.01_1.G217BH.00051
HISTO_AL.Contig317	GeneSet	cds	83496	85129	.	+	0	ID=cds0000051;Parent=ucsf_hc.01_1.G217BH.00051
HISTO_AL.Contig317	GeneSet	cds	85194	85892	.	+	0	ID=cds0000051;Parent=ucsf_hc.01_1.G217BH.00051
HISTO_AL.Contig317	GeneSet	gene	83252	88882	.	-	.	ID=ucsf_hc.01_1.G217BH.00052;Name=ucsf_hc.01_1.G217BH.00052
HISTO_AL.Contig317	GeneSet	exon	87700	88882	.	-	.	Parent=ucsf_hc.01_1.G217BH.00052
HISTO_AL.Contig317	GeneSet	exon	87137	87630	.	-	.	Parent=ucsf_hc.01_1.G217BH.00052
HISTO_AL.Contig317	GeneSet	exon	85194	86988	.	-	.	Parent=ucsf_hc.01_1.G217BH.00052
HISTO_AL.Contig317	GeneSet	exon	83496	85129	.	-	.	Parent=ucsf_hc.01_1.G217BH.00052
HISTO_AL.Contig317	GeneSet	exon	83252	83432	.	-	.	Parent=ucsf_hc.01_1.G217BH.00052
HISTO_AL.Contig317	GeneSet	cds	87700	88674	.	-	0	ID=cds0000052;Parent=ucsf_hc.01_1.G217BH.00052
HISTO_AL.Contig317	GeneSet	cds	87137	87630	.	-	0	ID=cds0000052;Parent=ucsf_hc.01_1.G217BH.00052
HISTO_AL.Contig317	GeneSet	cds	86697	86988	.	-	0	ID=cds0000052;Parent=ucsf_hc.01_1.G217BH.00052
HISTO_AL.Contig317	GeneSet	gene	89406	90972	.	+	.	ID=ucsf_hc.01_1.G217BH.00053;Name=ucsf_hc.01_1.G217BH.00053
HISTO_AL.Contig317	GeneSet	exon	89406	90972	.	+	.	Parent=ucsf_hc.01_1.G217BH.00053
HISTO_AL.Contig317	GeneSet	cds	90335	90802	.	+	0	ID=cds0000053;Parent=ucsf_hc.01_1.G217BH.00053
HISTO_AL.Contig317	GeneSet	gene	91961	95379	.	-	.	ID=ucsf_hc.01_1.G217BH.00054;Name=ucsf_hc.01_1.G217BH.00054
HISTO_AL.Contig317	GeneSet	exon	95282	95379	.	-	.	Parent=ucsf_hc.01_1.G217BH.00054
HISTO_AL.Contig317	GeneSet	exon	91961	95225	.	-	.	Parent=ucsf_hc.01_1.G217BH.00054
HISTO_AL.Contig317	GeneSet	cds	92324	94798	.	-	0	ID=cds0000054;Parent=ucsf_hc.01_1.G217BH.00054
HISTO_AL.Contig317	GeneSet	gene	95749	97595	.	-	.	ID=ucsf_hc.01_1.G217BH.00055;Name=ucsf_hc.01_1.G217BH.00055
HISTO_AL.Contig317	GeneSet	exon	97266	97595	.	-	.	Parent=ucsf_hc.01_1.G217BH.00055
HISTO_AL.Contig317	GeneSet	exon	95749	97097	.	-	.	Parent=ucsf_hc.01_1.G217BH.00055
HISTO_AL.Contig317	GeneSet	cds	97266	97334	.	-	0	ID=cds0000055;Parent=ucsf_hc.01_1.G217BH.00055
HISTO_AL.Contig317	GeneSet	cds	95934	97097	.	-	0	ID=cds0000055;Parent=ucsf_hc.01_1.G217BH.00055
HISTO_AL.Contig317	GeneSet	gene	98693	101933	.	+	.	ID=ucsf_hc.01_1.G217BH.00056;Name=ucsf_hc.01_1.G217BH.00056
HISTO_AL.Contig317	GeneSet	exon	98693	99980	.	+	.	Parent=ucsf_hc.01_1.G217BH.00056
HISTO_AL.Contig317	GeneSet	exon	100056	100406	.	+	.	Parent=ucsf_hc.01_1.G217BH.00056
HISTO_AL.Contig317	GeneSet	exon	100477	100639	.	+	.	Parent=ucsf_hc.01_1.G217BH.00056
HISTO_AL.Contig317	GeneSet	exon	100697	100782	.	+	.	Parent=ucsf_hc.01_1.G217BH.00056
HISTO_AL.Contig317	GeneSet	exon	100857	101350	.	+	.	Parent=ucsf_hc.01_1.G217BH.00056
HISTO_AL.Contig317	GeneSet	exon	101421	101933	.	+	.	Parent=ucsf_hc.01_1.G217BH.00056
HISTO_AL.Contig317	GeneSet	cds	100096	100406	.	+	0	ID=cds0000056;Parent=ucsf_hc.01_1.G217BH.00056
HISTO_AL.Contig317	GeneSet	cds	100477	100639	.	+	0	ID=cds0000056;Parent=ucsf_hc.01_1.G217BH.00056
HISTO_AL.Contig317	GeneSet	cds	100697	100782	.	+	0	ID=cds0000056;Parent=ucsf_hc.01_1.G217BH.00056
HISTO_AL.Contig317	GeneSet	cds	100857	101350	.	+	0	ID=cds0000056;Parent=ucsf_hc.01_1.G217BH.00056
HISTO_AL.Contig317	GeneSet	cds	101421	101680	.	+	0	ID=cds0000056;Parent=ucsf_hc.01_1.G217BH.00056
HISTO_AL.Contig317	GeneSet	gene	102075	106212	.	+	.	ID=ucsf_hc.01_1.G217BH.00057;Name=ucsf_hc.01_1.G217BH.00057
HISTO_AL.Contig317	GeneSet	exon	102075	102590	.	+	.	Parent=ucsf_hc.01_1.G217BH.00057
HISTO_AL.Contig317	GeneSet	exon	102659	103024	.	+	.	Parent=ucsf_hc.01_1.G217BH.00057
HISTO_AL.Contig317	GeneSet	exon	103102	104915	.	+	.	Parent=ucsf_hc.01_1.G217BH.00057
HISTO_AL.Contig317	GeneSet	exon	104991	106212	.	+	.	Parent=ucsf_hc.01_1.G217BH.00057
HISTO_AL.Contig317	GeneSet	cds	102174	102590	.	+	0	ID=cds0000057;Parent=ucsf_hc.01_1.G217BH.00057
HISTO_AL.Contig317	GeneSet	cds	102659	103024	.	+	0	ID=cds0000057;Parent=ucsf_hc.01_1.G217BH.00057
HISTO_AL.Contig317	GeneSet	cds	103102	104915	.	+	0	ID=cds0000057;Parent=ucsf_hc.01_1.G217BH.00057
HISTO_AL.Contig317	GeneSet	cds	104991	105726	.	+	0	ID=cds0000057;Parent=ucsf_hc.01_1.G217BH.00057
HISTO_AL.Contig317	GeneSet	gene	106999	108757	.	+	.	ID=ucsf_hc.01_1.G217BH.00058;Name=ucsf_hc.01_1.G217BH.00058
HISTO_AL.Contig317	GeneSet	exon	106999	107136	.	+	.	Parent=ucsf_hc.01_1.G217BH.00058
HISTO_AL.Contig317	GeneSet	exon	107238	107399	.	+	.	Parent=ucsf_hc.01_1.G217BH.00058
HISTO_AL.Contig317	GeneSet	exon	107463	108545	.	+	.	Parent=ucsf_hc.01_1.G217BH.00058
HISTO_AL.Contig317	GeneSet	exon	108647	108757	.	+	.	Parent=ucsf_hc.01_1.G217BH.00058
HISTO_AL.Contig317	GeneSet	cds	107083	107136	.	+	0	ID=cds0000058;Parent=ucsf_hc.01_1.G217BH.00058
HISTO_AL.Contig317	GeneSet	cds	107238	107399	.	+	0	ID=cds0000058;Parent=ucsf_hc.01_1.G217BH.00058
HISTO_AL.Contig317	GeneSet	cds	107463	108137	.	+	0	ID=cds0000058;Parent=ucsf_hc.01_1.G217BH.00058
HISTO_AL.Contig317	GeneSet	gene	108758	110724	.	+	.	ID=ucsf_hc.01_1.G217BH.00059;Name=ucsf_hc.01_1.G217BH.00059
HISTO_AL.Contig317	GeneSet	exon	108758	109434	.	+	.	Parent=ucsf_hc.01_1.G217BH.00059
HISTO_AL.Contig317	GeneSet	exon	109505	110724	.	+	.	Parent=ucsf_hc.01_1.G217BH.00059
HISTO_AL.Contig317	GeneSet	cds	109656	110351	.	+	0	ID=cds0000059;Parent=ucsf_hc.01_1.G217BH.00059
HISTO_AL.Contig317	GeneSet	gene	110814	111480	.	-	.	ID=ucsf_hc.01_1.G217BH.00060;Name=ucsf_hc.01_1.G217BH.00060
HISTO_AL.Contig317	GeneSet	exon	110814	111480	.	-	.	Parent=ucsf_hc.01_1.G217BH.00060
HISTO_AL.Contig317	GeneSet	cds	110994	111230	.	-	0	ID=cds0000060;Parent=ucsf_hc.01_1.G217BH.00060
HISTO_AL.Contig317	GeneSet	gene	111556	112314	.	-	.	ID=ucsf_hc.01_1.G217BH.00061;Name=ucsf_hc.01_1.G217BH.00061
HISTO_AL.Contig317	GeneSet	exon	111556	112314	.	-	.	Parent=ucsf_hc.01_1.G217BH.00061
HISTO_AL.Contig317	GeneSet	gene	112467	113576	.	+	.	ID=ucsf_hc.01_1.G217BH.00062;Name=ucsf_hc.01_1.G217BH.00062
HISTO_AL.Contig317	GeneSet	exon	112467	113576	.	+	.	Parent=ucsf_hc.01_1.G217BH.00062
HISTO_AL.Contig317	GeneSet	cds	112815	113120	.	+	0	ID=cds0000062;Parent=ucsf_hc.01_1.G217BH.00062
HISTO_AL.Contig317	GeneSet	gene	112552	113644	.	-	.	ID=ucsf_hc.01_1.G217BH.00063;Name=ucsf_hc.01_1.G217BH.00063
HISTO_AL.Contig317	GeneSet	exon	113227	113644	.	-	.	Parent=ucsf_hc.01_1.G217BH.00063
HISTO_AL.Contig317	GeneSet	exon	112552	113064	.	-	.	Parent=ucsf_hc.01_1.G217BH.00063
HISTO_AL.Contig317	GeneSet	cds	113227	113612	.	-	0	ID=cds0000063;Parent=ucsf_hc.01_1.G217BH.00063
HISTO_AL.Contig317	GeneSet	cds	112839	113064	.	-	0	ID=cds0000063;Parent=ucsf_hc.01_1.G217BH.00063
HISTO_AL.Contig317	GeneSet	gene	113773	114531	.	+	.	ID=ucsf_hc.01_1.G217BH.00064;Name=ucsf_hc.01_1.G217BH.00064
HISTO_AL.Contig317	GeneSet	exon	113773	114531	.	+	.	Parent=ucsf_hc.01_1.G217BH.00064
HISTO_AL.Contig317	GeneSet	cds	114172	114435	.	+	0	ID=cds0000064;Parent=ucsf_hc.01_1.G217BH.00064
HISTO_AL.Contig317	GeneSet	gene	114740	116017	.	-	.	ID=ucsf_hc.01_1.G217BH.00065;Name=ucsf_hc.01_1.G217BH.00065
HISTO_AL.Contig317	GeneSet	exon	115595	116017	.	-	.	Parent=ucsf_hc.01_1.G217BH.00065
HISTO_AL.Contig317	GeneSet	exon	115094	115533	.	-	.	Parent=ucsf_hc.01_1.G217BH.00065
HISTO_AL.Contig317	GeneSet	exon	114740	114978	.	-	.	Parent=ucsf_hc.01_1.G217BH.00065
HISTO_AL.Contig317	GeneSet	cds	115595	115750	.	-	0	ID=cds0000065;Parent=ucsf_hc.01_1.G217BH.00065
HISTO_AL.Contig317	GeneSet	cds	115094	115533	.	-	0	ID=cds0000065;Parent=ucsf_hc.01_1.G217BH.00065
HISTO_AL.Contig317	GeneSet	cds	114960	114978	.	-	0	ID=cds0000065;Parent=ucsf_hc.01_1.G217BH.00065
HISTO_AL.Contig317	GeneSet	gene	116236	118119	.	-	.	ID=ucsf_hc.01_1.G217BH.00066;Name=ucsf_hc.01_1.G217BH.00066
HISTO_AL.Contig317	GeneSet	exon	116236	118119	.	-	.	Parent=ucsf_hc.01_1.G217BH.00066
HISTO_AL.Contig317	GeneSet	cds	116493	117410	.	-	0	ID=cds0000066;Parent=ucsf_hc.01_1.G217BH.00066
HISTO_AL.Contig317	GeneSet	gene	116501	116980	.	+	.	ID=ucsf_hc.01_1.G217BH.00067;Name=ucsf_hc.01_1.G217BH.00067
HISTO_AL.Contig317	GeneSet	exon	116501	116513	.	+	.	Parent=ucsf_hc.01_1.G217BH.00067
HISTO_AL.Contig317	GeneSet	exon	116598	116980	.	+	.	Parent=ucsf_hc.01_1.G217BH.00067
HISTO_AL.Contig317	GeneSet	gene	118120	120119	.	-	.	ID=ucsf_hc.01_1.G217BH.00068;Name=ucsf_hc.01_1.G217BH.00068
HISTO_AL.Contig317	GeneSet	exon	118270	120119	.	-	.	Parent=ucsf_hc.01_1.G217BH.00068
HISTO_AL.Contig317	GeneSet	exon	118120	118215	.	-	.	Parent=ucsf_hc.01_1.G217BH.00068
HISTO_AL.Contig317	GeneSet	cds	118828	119808	.	-	0	ID=cds0000068;Parent=ucsf_hc.01_1.G217BH.00068
HISTO_AL.Contig317	GeneSet	gene	120847	125018	.	+	.	ID=ucsf_hc.01_1.G217BH.00069;Name=ucsf_hc.01_1.G217BH.00069
HISTO_AL.Contig317	GeneSet	exon	120847	121250	.	+	.	Parent=ucsf_hc.01_1.G217BH.00069
HISTO_AL.Contig317	GeneSet	exon	121314	121704	.	+	.	Parent=ucsf_hc.01_1.G217BH.00069
HISTO_AL.Contig317	GeneSet	exon	121779	121922	.	+	.	Parent=ucsf_hc.01_1.G217BH.00069
HISTO_AL.Contig317	GeneSet	exon	122021	123837	.	+	.	Parent=ucsf_hc.01_1.G217BH.00069
HISTO_AL.Contig317	GeneSet	exon	123930	125018	.	+	.	Parent=ucsf_hc.01_1.G217BH.00069
HISTO_AL.Contig317	GeneSet	cds	121044	121250	.	+	0	ID=cds0000069;Parent=ucsf_hc.01_1.G217BH.00069
HISTO_AL.Contig317	GeneSet	cds	121314	121704	.	+	0	ID=cds0000069;Parent=ucsf_hc.01_1.G217BH.00069
HISTO_AL.Contig317	GeneSet	cds	121779	121922	.	+	0	ID=cds0000069;Parent=ucsf_hc.01_1.G217BH.00069
HISTO_AL.Contig317	GeneSet	cds	122021	123837	.	+	0	ID=cds0000069;Parent=ucsf_hc.01_1.G217BH.00069
HISTO_AL.Contig317	GeneSet	cds	123930	124607	.	+	0	ID=cds0000069;Parent=ucsf_hc.01_1.G217BH.00069
HISTO_AL.Contig317	GeneSet	gene	126912	129271	.	+	.	ID=ucsf_hc.01_1.G217BH.00070;Name=ucsf_hc.01_1.G217BH.00070
HISTO_AL.Contig317	GeneSet	exon	126912	127471	.	+	.	Parent=ucsf_hc.01_1.G217BH.00070
HISTO_AL.Contig317	GeneSet	exon	127546	129271	.	+	.	Parent=ucsf_hc.01_1.G217BH.00070
HISTO_AL.Contig317	GeneSet	cds	128707	128961	.	+	0	ID=cds0000070;Parent=ucsf_hc.01_1.G217BH.00070
HISTO_AL.Contig317	GeneSet	gene	129190	130216	.	-	.	ID=ucsf_hc.01_1.G217BH.00071;Name=ucsf_hc.01_1.G217BH.00071
HISTO_AL.Contig317	GeneSet	exon	129964	130216	.	-	.	Parent=ucsf_hc.01_1.G217BH.00071
HISTO_AL.Contig317	GeneSet	exon	129190	129828	.	-	.	Parent=ucsf_hc.01_1.G217BH.00071
HISTO_AL.Contig317	GeneSet	cds	129964	130083	.	-	0	ID=cds0000071;Parent=ucsf_hc.01_1.G217BH.00071
HISTO_AL.Contig317	GeneSet	cds	129520	129828	.	-	0	ID=cds0000071;Parent=ucsf_hc.01_1.G217BH.00071
HISTO_AL.Contig317	GeneSet	gene	130296	131116	.	-	.	ID=ucsf_hc.01_1.G217BH.00072;Name=ucsf_hc.01_1.G217BH.00072
HISTO_AL.Contig317	GeneSet	exon	130296	131116	.	-	.	Parent=ucsf_hc.01_1.G217BH.00072
HISTO_AL.Contig317	GeneSet	cds	130548	130778	.	-	0	ID=cds0000072;Parent=ucsf_hc.01_1.G217BH.00072
HISTO_AL.Contig317	GeneSet	gene	131331	133922	.	-	.	ID=ucsf_hc.01_1.G217BH.00073;Name=ucsf_hc.01_1.G217BH.00073
HISTO_AL.Contig317	GeneSet	exon	133867	133922	.	-	.	Parent=ucsf_hc.01_1.G217BH.00073
HISTO_AL.Contig317	GeneSet	exon	132744	133796	.	-	.	Parent=ucsf_hc.01_1.G217BH.00073
HISTO_AL.Contig317	GeneSet	exon	131331	132651	.	-	.	Parent=ucsf_hc.01_1.G217BH.00073
HISTO_AL.Contig317	GeneSet	cds	132744	133715	.	-	0	ID=cds0000073;Parent=ucsf_hc.01_1.G217BH.00073
HISTO_AL.Contig317	GeneSet	cds	131587	132651	.	-	0	ID=cds0000073;Parent=ucsf_hc.01_1.G217BH.00073
HISTO_AL.Contig317	GeneSet	gene	134122	137953	.	+	.	ID=ucsf_hc.01_1.G217BH.00074;Name=ucsf_hc.01_1.G217BH.00074
HISTO_AL.Contig317	GeneSet	exon	134122	134623	.	+	.	Parent=ucsf_hc.01_1.G217BH.00074
HISTO_AL.Contig317	GeneSet	exon	134686	137953	.	+	.	Parent=ucsf_hc.01_1.G217BH.00074
HISTO_AL.Contig317	GeneSet	cds	136572	137204	.	+	0	ID=cds0000074;Parent=ucsf_hc.01_1.G217BH.00074
HISTO_AL.Contig317	GeneSet	gene	139316	142505	.	+	.	ID=ucsf_hc.01_1.G217BH.00075;Name=ucsf_hc.01_1.G217BH.00075
HISTO_AL.Contig317	GeneSet	exon	139316	140206	.	+	.	Parent=ucsf_hc.01_1.G217BH.00075
HISTO_AL.Contig317	GeneSet	exon	140302	141338	.	+	.	Parent=ucsf_hc.01_1.G217BH.00075
HISTO_AL.Contig317	GeneSet	exon	141473	142505	.	+	.	Parent=ucsf_hc.01_1.G217BH.00075
HISTO_AL.Contig317	GeneSet	cds	139642	140206	.	+	0	ID=cds0000075;Parent=ucsf_hc.01_1.G217BH.00075
HISTO_AL.Contig317	GeneSet	cds	140302	141338	.	+	0	ID=cds0000075;Parent=ucsf_hc.01_1.G217BH.00075
HISTO_AL.Contig317	GeneSet	cds	141473	141514	.	+	0	ID=cds0000075;Parent=ucsf_hc.01_1.G217BH.00075
HISTO_AL.Contig317	GeneSet	gene	141655	142587	.	-	.	ID=ucsf_hc.01_1.G217BH.00076;Name=ucsf_hc.01_1.G217BH.00076
HISTO_AL.Contig317	GeneSet	exon	141655	142587	.	-	.	Parent=ucsf_hc.01_1.G217BH.00076
HISTO_AL.Contig317	GeneSet	gene	143046	143705	.	-	.	ID=ucsf_hc.01_1.G217BH.00077;Name=ucsf_hc.01_1.G217BH.00077
HISTO_AL.Contig317	GeneSet	exon	143257	143705	.	-	.	Parent=ucsf_hc.01_1.G217BH.00077
HISTO_AL.Contig317	GeneSet	exon	143046	143139	.	-	.	Parent=ucsf_hc.01_1.G217BH.00077
HISTO_AL.Contig317	GeneSet	gene	143102	143548	.	+	.	ID=ucsf_hc.01_1.G217BH.00078;Name=ucsf_hc.01_1.G217BH.00078
HISTO_AL.Contig317	GeneSet	exon	143102	143548	.	+	.	Parent=ucsf_hc.01_1.G217BH.00078
HISTO_AL.Contig317	GeneSet	gene	143882	144342	.	-	.	ID=ucsf_hc.01_1.G217BH.00079;Name=ucsf_hc.01_1.G217BH.00079
HISTO_AL.Contig317	GeneSet	exon	143882	144342	.	-	.	Parent=ucsf_hc.01_1.G217BH.00079
HISTO_AL.Contig317	GeneSet	gene	144995	145390	.	+	.	ID=ucsf_hc.01_1.G217BH.00080;Name=ucsf_hc.01_1.G217BH.00080
HISTO_AL.Contig317	GeneSet	exon	144995	145390	.	+	.	Parent=ucsf_hc.01_1.G217BH.00080
HISTO_AL.Contig317	GeneSet	gene	145673	147230	.	+	.	ID=ucsf_hc.01_1.G217BH.00081;Name=ucsf_hc.01_1.G217BH.00081
HISTO_AL.Contig317	GeneSet	exon	145673	147230	.	+	.	Parent=ucsf_hc.01_1.G217BH.00081
HISTO_AL.Contig317	GeneSet	cds	145708	146913	.	+	0	ID=cds0000081;Parent=ucsf_hc.01_1.G217BH.00081
HISTO_AL.Contig317	GeneSet	gene	147168	151844	.	-	.	ID=ucsf_hc.01_1.G217BH.00082;Name=ucsf_hc.01_1.G217BH.00082
HISTO_AL.Contig317	GeneSet	exon	151481	151844	.	-	.	Parent=ucsf_hc.01_1.G217BH.00082
HISTO_AL.Contig317	GeneSet	exon	147168	151423	.	-	.	Parent=ucsf_hc.01_1.G217BH.00082
HISTO_AL.Contig317	GeneSet	cds	151481	151769	.	-	0	ID=cds0000082;Parent=ucsf_hc.01_1.G217BH.00082
HISTO_AL.Contig317	GeneSet	cds	147438	151423	.	-	0	ID=cds0000082;Parent=ucsf_hc.01_1.G217BH.00082
HISTO_AL.Contig317	GeneSet	gene	152013	152957	.	-	.	ID=ucsf_hc.01_1.G217BH.00083;Name=ucsf_hc.01_1.G217BH.00083
HISTO_AL.Contig317	GeneSet	exon	152013	152957	.	-	.	Parent=ucsf_hc.01_1.G217BH.00083
HISTO_AL.Contig317	GeneSet	gene	153148	153889	.	-	.	ID=ucsf_hc.01_1.G217BH.00084;Name=ucsf_hc.01_1.G217BH.00084
HISTO_AL.Contig317	GeneSet	exon	153416	153889	.	-	.	Parent=ucsf_hc.01_1.G217BH.00084
HISTO_AL.Contig317	GeneSet	exon	153148	153204	.	-	.	Parent=ucsf_hc.01_1.G217BH.00084
HISTO_AL.Contig317	GeneSet	gene	153971	156509	.	+	.	ID=ucsf_hc.01_1.G217BH.00085;Name=ucsf_hc.01_1.G217BH.00085
HISTO_AL.Contig317	GeneSet	exon	153971	154511	.	+	.	Parent=ucsf_hc.01_1.G217BH.00085
HISTO_AL.Contig317	GeneSet	exon	154600	154718	.	+	.	Parent=ucsf_hc.01_1.G217BH.00085
HISTO_AL.Contig317	GeneSet	exon	154778	154839	.	+	.	Parent=ucsf_hc.01_1.G217BH.00085
HISTO_AL.Contig317	GeneSet	exon	154905	154930	.	+	.	Parent=ucsf_hc.01_1.G217BH.00085
HISTO_AL.Contig317	GeneSet	exon	155005	155354	.	+	.	Parent=ucsf_hc.01_1.G217BH.00085
HISTO_AL.Contig317	GeneSet	exon	155454	156509	.	+	.	Parent=ucsf_hc.01_1.G217BH.00085
HISTO_AL.Contig317	GeneSet	cds	154337	154511	.	+	0	ID=cds0000085;Parent=ucsf_hc.01_1.G217BH.00085
HISTO_AL.Contig317	GeneSet	cds	154600	154718	.	+	0	ID=cds0000085;Parent=ucsf_hc.01_1.G217BH.00085
HISTO_AL.Contig317	GeneSet	cds	154778	154839	.	+	0	ID=cds0000085;Parent=ucsf_hc.01_1.G217BH.00085
HISTO_AL.Contig317	GeneSet	cds	154905	154930	.	+	0	ID=cds0000085;Parent=ucsf_hc.01_1.G217BH.00085
HISTO_AL.Contig317	GeneSet	cds	155005	155354	.	+	0	ID=cds0000085;Parent=ucsf_hc.01_1.G217BH.00085
HISTO_AL.Contig317	GeneSet	cds	155454	155723	.	+	0	ID=cds0000085;Parent=ucsf_hc.01_1.G217BH.00085
HISTO_AL.Contig317	GeneSet	gene	156289	166283	.	-	.	ID=ucsf_hc.01_1.G217BH.00086;Name=ucsf_hc.01_1.G217BH.00086
HISTO_AL.Contig317	GeneSet	exon	161987	166283	.	-	.	Parent=ucsf_hc.01_1.G217BH.00086
HISTO_AL.Contig317	GeneSet	exon	157535	161922	.	-	.	Parent=ucsf_hc.01_1.G217BH.00086
HISTO_AL.Contig317	GeneSet	exon	157361	157467	.	-	.	Parent=ucsf_hc.01_1.G217BH.00086
HISTO_AL.Contig317	GeneSet	exon	156289	157225	.	-	.	Parent=ucsf_hc.01_1.G217BH.00086
HISTO_AL.Contig317	GeneSet	cds	161987	166190	.	-	0	ID=cds0000086;Parent=ucsf_hc.01_1.G217BH.00086
HISTO_AL.Contig317	GeneSet	cds	157535	161922	.	-	0	ID=cds0000086;Parent=ucsf_hc.01_1.G217BH.00086
HISTO_AL.Contig317	GeneSet	cds	157361	157467	.	-	0	ID=cds0000086;Parent=ucsf_hc.01_1.G217BH.00086
HISTO_AL.Contig317	GeneSet	cds	157159	157225	.	-	0	ID=cds0000086;Parent=ucsf_hc.01_1.G217BH.00086
HISTO_AL.Contig317	GeneSet	gene	167089	168439	.	-	.	ID=ucsf_hc.01_1.G217BH.00087;Name=ucsf_hc.01_1.G217BH.00087
HISTO_AL.Contig317	GeneSet	exon	168238	168439	.	-	.	Parent=ucsf_hc.01_1.G217BH.00087
HISTO_AL.Contig317	GeneSet	exon	167882	167995	.	-	.	Parent=ucsf_hc.01_1.G217BH.00087
HISTO_AL.Contig317	GeneSet	exon	167698	167814	.	-	.	Parent=ucsf_hc.01_1.G217BH.00087
HISTO_AL.Contig317	GeneSet	exon	167089	167587	.	-	.	Parent=ucsf_hc.01_1.G217BH.00087
HISTO_AL.Contig317	GeneSet	cds	168238	168334	.	-	0	ID=cds0000087;Parent=ucsf_hc.01_1.G217BH.00087
HISTO_AL.Contig317	GeneSet	cds	167882	167995	.	-	0	ID=cds0000087;Parent=ucsf_hc.01_1.G217BH.00087
HISTO_AL.Contig317	GeneSet	cds	167698	167814	.	-	0	ID=cds0000087;Parent=ucsf_hc.01_1.G217BH.00087
HISTO_AL.Contig317	GeneSet	cds	167301	167587	.	-	0	ID=cds0000087;Parent=ucsf_hc.01_1.G217BH.00087
HISTO_AL.Contig317	GeneSet	gene	169902	173151	.	+	.	ID=ucsf_hc.01_1.G217BH.00088;Name=ucsf_hc.01_1.G217BH.00088
HISTO_AL.Contig317	GeneSet	exon	169902	170087	.	+	.	Parent=ucsf_hc.01_1.G217BH.00088
HISTO_AL.Contig317	GeneSet	exon	170184	170240	.	+	.	Parent=ucsf_hc.01_1.G217BH.00088
HISTO_AL.Contig317	GeneSet	exon	170299	170343	.	+	.	Parent=ucsf_hc.01_1.G217BH.00088
HISTO_AL.Contig317	GeneSet	exon	170411	170413	.	+	.	Parent=ucsf_hc.01_1.G217BH.00088
HISTO_AL.Contig317	GeneSet	exon	170539	170613	.	+	.	Parent=ucsf_hc.01_1.G217BH.00088
HISTO_AL.Contig317	GeneSet	exon	170685	170975	.	+	.	Parent=ucsf_hc.01_1.G217BH.00088
HISTO_AL.Contig317	GeneSet	exon	171033	173151	.	+	.	Parent=ucsf_hc.01_1.G217BH.00088
HISTO_AL.Contig317	GeneSet	cds	170084	170087	.	+	0	ID=cds0000088;Parent=ucsf_hc.01_1.G217BH.00088
HISTO_AL.Contig317	GeneSet	cds	170184	170240	.	+	0	ID=cds0000088;Parent=ucsf_hc.01_1.G217BH.00088
HISTO_AL.Contig317	GeneSet	cds	170299	170343	.	+	0	ID=cds0000088;Parent=ucsf_hc.01_1.G217BH.00088
HISTO_AL.Contig317	GeneSet	cds	170411	170413	.	+	0	ID=cds0000088;Parent=ucsf_hc.01_1.G217BH.00088
HISTO_AL.Contig317	GeneSet	cds	170539	170613	.	+	0	ID=cds0000088;Parent=ucsf_hc.01_1.G217BH.00088
HISTO_AL.Contig317	GeneSet	cds	170685	170975	.	+	0	ID=cds0000088;Parent=ucsf_hc.01_1.G217BH.00088
HISTO_AL.Contig317	GeneSet	cds	171033	172246	.	+	0	ID=cds0000088;Parent=ucsf_hc.01_1.G217BH.00088
HISTO_AL.Contig317	GeneSet	gene	174426	175459	.	-	.	ID=ucsf_hc.01_1.G217BH.00089;Name=ucsf_hc.01_1.G217BH.00089
HISTO_AL.Contig317	GeneSet	exon	174729	175459	.	-	.	Parent=ucsf_hc.01_1.G217BH.00089
HISTO_AL.Contig317	GeneSet	exon	174426	174671	.	-	.	Parent=ucsf_hc.01_1.G217BH.00089
HISTO_AL.Contig317	GeneSet	cds	174729	175266	.	-	0	ID=cds0000089;Parent=ucsf_hc.01_1.G217BH.00089
HISTO_AL.Contig317	GeneSet	cds	174607	174671	.	-	0	ID=cds0000089;Parent=ucsf_hc.01_1.G217BH.00089
HISTO_AL.Contig317	GeneSet	gene	179803	180986	.	+	.	ID=ucsf_hc.01_1.G217BH.00090;Name=ucsf_hc.01_1.G217BH.00090
HISTO_AL.Contig317	GeneSet	exon	179803	180160	.	+	.	Parent=ucsf_hc.01_1.G217BH.00090
HISTO_AL.Contig317	GeneSet	exon	180230	180547	.	+	.	Parent=ucsf_hc.01_1.G217BH.00090
HISTO_AL.Contig317	GeneSet	exon	180596	180986	.	+	.	Parent=ucsf_hc.01_1.G217BH.00090
HISTO_AL.Contig317	GeneSet	cds	180435	180547	.	+	0	ID=cds0000090;Parent=ucsf_hc.01_1.G217BH.00090
HISTO_AL.Contig317	GeneSet	cds	180596	180794	.	+	0	ID=cds0000090;Parent=ucsf_hc.01_1.G217BH.00090
HISTO_AL.Contig317	GeneSet	gene	181615	182952	.	+	.	ID=ucsf_hc.01_1.G217BH.00091;Name=ucsf_hc.01_1.G217BH.00091
HISTO_AL.Contig317	GeneSet	exon	181615	182952	.	+	.	Parent=ucsf_hc.01_1.G217BH.00091
HISTO_AL.Contig317	GeneSet	cds	181851	182081	.	+	0	ID=cds0000091;Parent=ucsf_hc.01_1.G217BH.00091
HISTO_AL.Contig317	GeneSet	gene	183138	190735	.	-	.	ID=ucsf_hc.01_1.G217BH.00092;Name=ucsf_hc.01_1.G217BH.00092
HISTO_AL.Contig317	GeneSet	exon	190246	190735	.	-	.	Parent=ucsf_hc.01_1.G217BH.00092
HISTO_AL.Contig317	GeneSet	exon	184782	190147	.	-	.	Parent=ucsf_hc.01_1.G217BH.00092
HISTO_AL.Contig317	GeneSet	exon	183138	184712	.	-	.	Parent=ucsf_hc.01_1.G217BH.00092
HISTO_AL.Contig317	GeneSet	cds	184782	186914	.	-	0	ID=cds0000092;Parent=ucsf_hc.01_1.G217BH.00092
HISTO_AL.Contig317	GeneSet	cds	183987	184712	.	-	0	ID=cds0000092;Parent=ucsf_hc.01_1.G217BH.00092
HISTO_AL.Contig317	GeneSet	gene	191282	193356	.	+	.	ID=ucsf_hc.01_1.G217BH.00093;Name=ucsf_hc.01_1.G217BH.00093
HISTO_AL.Contig317	GeneSet	exon	191282	191830	.	+	.	Parent=ucsf_hc.01_1.G217BH.00093
HISTO_AL.Contig317	GeneSet	exon	191922	192103	.	+	.	Parent=ucsf_hc.01_1.G217BH.00093
HISTO_AL.Contig317	GeneSet	exon	192165	192758	.	+	.	Parent=ucsf_hc.01_1.G217BH.00093
HISTO_AL.Contig317	GeneSet	exon	192893	193356	.	+	.	Parent=ucsf_hc.01_1.G217BH.00093
HISTO_AL.Contig317	GeneSet	cds	191563	191830	.	+	0	ID=cds0000093;Parent=ucsf_hc.01_1.G217BH.00093
HISTO_AL.Contig317	GeneSet	cds	191922	192103	.	+	0	ID=cds0000093;Parent=ucsf_hc.01_1.G217BH.00093
HISTO_AL.Contig317	GeneSet	cds	192165	192758	.	+	0	ID=cds0000093;Parent=ucsf_hc.01_1.G217BH.00093
HISTO_AL.Contig317	GeneSet	cds	192893	192925	.	+	0	ID=cds0000093;Parent=ucsf_hc.01_1.G217BH.00093
HISTO_AL.Contig317	GeneSet	gene	194229	195053	.	-	.	ID=ucsf_hc.01_1.G217BH.00094;Name=ucsf_hc.01_1.G217BH.00094
HISTO_AL.Contig317	GeneSet	exon	194229	195053	.	-	.	Parent=ucsf_hc.01_1.G217BH.00094
HISTO_AL.Contig317	GeneSet	gene	195588	196990	.	+	.	ID=ucsf_hc.01_1.G217BH.00095;Name=ucsf_hc.01_1.G217BH.00095
HISTO_AL.Contig317	GeneSet	exon	195588	195700	.	+	.	Parent=ucsf_hc.01_1.G217BH.00095
HISTO_AL.Contig317	GeneSet	exon	195785	195887	.	+	.	Parent=ucsf_hc.01_1.G217BH.00095
HISTO_AL.Contig317	GeneSet	exon	195980	196129	.	+	.	Parent=ucsf_hc.01_1.G217BH.00095
HISTO_AL.Contig317	GeneSet	exon	196220	196990	.	+	.	Parent=ucsf_hc.01_1.G217BH.00095
HISTO_AL.Contig317	GeneSet	cds	195682	195700	.	+	0	ID=cds0000095;Parent=ucsf_hc.01_1.G217BH.00095
HISTO_AL.Contig317	GeneSet	cds	195785	195887	.	+	0	ID=cds0000095;Parent=ucsf_hc.01_1.G217BH.00095
HISTO_AL.Contig317	GeneSet	cds	195980	196129	.	+	0	ID=cds0000095;Parent=ucsf_hc.01_1.G217BH.00095
HISTO_AL.Contig317	GeneSet	cds	196220	196931	.	+	0	ID=cds0000095;Parent=ucsf_hc.01_1.G217BH.00095
HISTO_AL.Contig317	GeneSet	gene	197232	198949	.	-	.	ID=ucsf_hc.01_1.G217BH.00096;Name=ucsf_hc.01_1.G217BH.00096
HISTO_AL.Contig317	GeneSet	exon	198846	198949	.	-	.	Parent=ucsf_hc.01_1.G217BH.00096
HISTO_AL.Contig317	GeneSet	exon	198574	198707	.	-	.	Parent=ucsf_hc.01_1.G217BH.00096
HISTO_AL.Contig317	GeneSet	exon	197953	198482	.	-	.	Parent=ucsf_hc.01_1.G217BH.00096
HISTO_AL.Contig317	GeneSet	exon	197696	197755	.	-	.	Parent=ucsf_hc.01_1.G217BH.00096
HISTO_AL.Contig317	GeneSet	exon	197232	197612	.	-	.	Parent=ucsf_hc.01_1.G217BH.00096
HISTO_AL.Contig317	GeneSet	gene	199344	200363	.	+	.	ID=ucsf_hc.01_1.G217BH.00097;Name=ucsf_hc.01_1.G217BH.00097
HISTO_AL.Contig317	GeneSet	exon	199344	200363	.	+	.	Parent=ucsf_hc.01_1.G217BH.00097
HISTO_AL.Contig317	GeneSet	gene	200547	202183	.	+	.	ID=ucsf_hc.01_1.G217BH.00098;Name=ucsf_hc.01_1.G217BH.00098
HISTO_AL.Contig317	GeneSet	exon	200547	202183	.	+	.	Parent=ucsf_hc.01_1.G217BH.00098
HISTO_AL.Contig317	GeneSet	cds	200793	202154	.	+	0	ID=cds0000098;Parent=ucsf_hc.01_1.G217BH.00098
HISTO_AL.Contig317	GeneSet	gene	203842	207719	.	+	.	ID=ucsf_hc.01_1.G217BH.00099;Name=ucsf_hc.01_1.G217BH.00099
HISTO_AL.Contig317	GeneSet	exon	203842	204497	.	+	.	Parent=ucsf_hc.01_1.G217BH.00099
HISTO_AL.Contig317	GeneSet	exon	204669	205947	.	+	.	Parent=ucsf_hc.01_1.G217BH.00099
HISTO_AL.Contig317	GeneSet	exon	206004	207719	.	+	.	Parent=ucsf_hc.01_1.G217BH.00099
HISTO_AL.Contig317	GeneSet	cds	204308	204497	.	+	0	ID=cds0000099;Parent=ucsf_hc.01_1.G217BH.00099
HISTO_AL.Contig317	GeneSet	cds	204669	205947	.	+	0	ID=cds0000099;Parent=ucsf_hc.01_1.G217BH.00099
HISTO_AL.Contig317	GeneSet	cds	206004	206547	.	+	0	ID=cds0000099;Parent=ucsf_hc.01_1.G217BH.00099
HISTO_AL.Contig317	GeneSet	gene	208067	208617	.	-	.	ID=ucsf_hc.01_1.G217BH.00100;Name=ucsf_hc.01_1.G217BH.00100
HISTO_AL.Contig317	GeneSet	exon	208067	208617	.	-	.	Parent=ucsf_hc.01_1.G217BH.00100
HISTO_AL.Contig317	GeneSet	cds	208289	208591	.	-	0	ID=cds0000100;Parent=ucsf_hc.01_1.G217BH.00100
HISTO_AL.Contig317	GeneSet	gene	209566	211151	.	-	.	ID=ucsf_hc.01_1.G217BH.00101;Name=ucsf_hc.01_1.G217BH.00101
HISTO_AL.Contig317	GeneSet	exon	209566	211151	.	-	.	Parent=ucsf_hc.01_1.G217BH.00101
HISTO_AL.Contig317	GeneSet	cds	209891	210214	.	-	0	ID=cds0000101;Parent=ucsf_hc.01_1.G217BH.00101
HISTO_AL.Contig317	GeneSet	gene	209794	210460	.	+	.	ID=ucsf_hc.01_1.G217BH.00102;Name=ucsf_hc.01_1.G217BH.00102
HISTO_AL.Contig317	GeneSet	exon	209794	210460	.	+	.	Parent=ucsf_hc.01_1.G217BH.00102
HISTO_AL.Contig317	GeneSet	gene	210964	211784	.	+	.	ID=ucsf_hc.01_1.G217BH.00103;Name=ucsf_hc.01_1.G217BH.00103
HISTO_AL.Contig317	GeneSet	exon	210964	211549	.	+	.	Parent=ucsf_hc.01_1.G217BH.00103
HISTO_AL.Contig317	GeneSet	exon	211619	211784	.	+	.	Parent=ucsf_hc.01_1.G217BH.00103
HISTO_AL.Contig317	GeneSet	cds	211079	211369	.	+	0	ID=cds0000103;Parent=ucsf_hc.01_1.G217BH.00103
HISTO_AL.Contig317	GeneSet	gene	215194	215493	.	+	.	ID=ucsf_hc.01_1.G217BH.00104;Name=ucsf_hc.01_1.G217BH.00104
HISTO_AL.Contig317	GeneSet	exon	215194	215493	.	+	.	Parent=ucsf_hc.01_1.G217BH.00104
HISTO_AL.Contig317	GeneSet	gene	216406	219437	.	+	.	ID=ucsf_hc.01_1.G217BH.00105;Name=ucsf_hc.01_1.G217BH.00105
HISTO_AL.Contig317	GeneSet	exon	216406	216711	.	+	.	Parent=ucsf_hc.01_1.G217BH.00105
HISTO_AL.Contig317	GeneSet	exon	216774	217298	.	+	.	Parent=ucsf_hc.01_1.G217BH.00105
HISTO_AL.Contig317	GeneSet	exon	217360	219437	.	+	.	Parent=ucsf_hc.01_1.G217BH.00105
HISTO_AL.Contig317	GeneSet	cds	216672	216711	.	+	0	ID=cds0000105;Parent=ucsf_hc.01_1.G217BH.00105
HISTO_AL.Contig317	GeneSet	cds	216774	217298	.	+	0	ID=cds0000105;Parent=ucsf_hc.01_1.G217BH.00105
HISTO_AL.Contig317	GeneSet	cds	217360	219158	.	+	0	ID=cds0000105;Parent=ucsf_hc.01_1.G217BH.00105
HISTO_AL.Contig317	GeneSet	gene	219705	220339	.	-	.	ID=ucsf_hc.01_1.G217BH.00106;Name=ucsf_hc.01_1.G217BH.00106
HISTO_AL.Contig317	GeneSet	exon	220251	220339	.	-	.	Parent=ucsf_hc.01_1.G217BH.00106
HISTO_AL.Contig317	GeneSet	exon	220080	220154	.	-	.	Parent=ucsf_hc.01_1.G217BH.00106
HISTO_AL.Contig317	GeneSet	exon	219705	219973	.	-	.	Parent=ucsf_hc.01_1.G217BH.00106
HISTO_AL.Contig317	GeneSet	cds	220080	220144	.	-	0	ID=cds0000106;Parent=ucsf_hc.01_1.G217BH.00106
HISTO_AL.Contig317	GeneSet	cds	219742	219973	.	-	0	ID=cds0000106;Parent=ucsf_hc.01_1.G217BH.00106
HISTO_AL.Contig317	GeneSet	gene	220681	221787	.	-	.	ID=ucsf_hc.01_1.G217BH.00107;Name=ucsf_hc.01_1.G217BH.00107
HISTO_AL.Contig317	GeneSet	exon	221620	221787	.	-	.	Parent=ucsf_hc.01_1.G217BH.00107
HISTO_AL.Contig317	GeneSet	exon	220812	221552	.	-	.	Parent=ucsf_hc.01_1.G217BH.00107
HISTO_AL.Contig317	GeneSet	exon	220681	220740	.	-	.	Parent=ucsf_hc.01_1.G217BH.00107
HISTO_AL.Contig317	GeneSet	cds	221312	221491	.	-	0	ID=cds0000107;Parent=ucsf_hc.01_1.G217BH.00107
HISTO_AL.Contig317	GeneSet	gene	221950	223546	.	-	.	ID=ucsf_hc.01_1.G217BH.00108;Name=ucsf_hc.01_1.G217BH.00108
HISTO_AL.Contig317	GeneSet	exon	221950	223546	.	-	.	Parent=ucsf_hc.01_1.G217BH.00108
HISTO_AL.Contig317	GeneSet	cds	223112	223321	.	-	0	ID=cds0000108;Parent=ucsf_hc.01_1.G217BH.00108
HISTO_AL.Contig317	GeneSet	gene	223857	225027	.	+	.	ID=ucsf_hc.01_1.G217BH.00109;Name=ucsf_hc.01_1.G217BH.00109
HISTO_AL.Contig317	GeneSet	exon	223857	225027	.	+	.	Parent=ucsf_hc.01_1.G217BH.00109
HISTO_AL.Contig317	GeneSet	cds	223931	224491	.	+	0	ID=cds0000109;Parent=ucsf_hc.01_1.G217BH.00109
HISTO_AL.Contig317	GeneSet	gene	224710	227988	.	-	.	ID=ucsf_hc.01_1.G217BH.00110;Name=ucsf_hc.01_1.G217BH.00110
HISTO_AL.Contig317	GeneSet	exon	227297	227988	.	-	.	Parent=ucsf_hc.01_1.G217BH.00110
HISTO_AL.Contig317	GeneSet	exon	227042	227117	.	-	.	Parent=ucsf_hc.01_1.G217BH.00110
HISTO_AL.Contig317	GeneSet	exon	226776	226981	.	-	.	Parent=ucsf_hc.01_1.G217BH.00110
HISTO_AL.Contig317	GeneSet	exon	226655	226715	.	-	.	Parent=ucsf_hc.01_1.G217BH.00110
HISTO_AL.Contig317	GeneSet	exon	226250	226602	.	-	.	Parent=ucsf_hc.01_1.G217BH.00110
HISTO_AL.Contig317	GeneSet	exon	224710	226177	.	-	.	Parent=ucsf_hc.01_1.G217BH.00110
HISTO_AL.Contig317	GeneSet	cds	227297	227563	.	-	0	ID=cds0000110;Parent=ucsf_hc.01_1.G217BH.00110
HISTO_AL.Contig317	GeneSet	cds	227042	227117	.	-	0	ID=cds0000110;Parent=ucsf_hc.01_1.G217BH.00110
HISTO_AL.Contig317	GeneSet	cds	226776	226981	.	-	0	ID=cds0000110;Parent=ucsf_hc.01_1.G217BH.00110
HISTO_AL.Contig317	GeneSet	cds	226655	226715	.	-	0	ID=cds0000110;Parent=ucsf_hc.01_1.G217BH.00110
HISTO_AL.Contig317	GeneSet	cds	226250	226602	.	-	0	ID=cds0000110;Parent=ucsf_hc.01_1.G217BH.00110
HISTO_AL.Contig317	GeneSet	cds	225110	226177	.	-	0	ID=cds0000110;Parent=ucsf_hc.01_1.G217BH.00110
HISTO_AL.Contig317	GeneSet	gene	228791	230776	.	-	.	ID=ucsf_hc.01_1.G217BH.00111;Name=ucsf_hc.01_1.G217BH.00111
HISTO_AL.Contig317	GeneSet	exon	230534	230776	.	-	.	Parent=ucsf_hc.01_1.G217BH.00111
HISTO_AL.Contig317	GeneSet	exon	230455	230477	.	-	.	Parent=ucsf_hc.01_1.G217BH.00111
HISTO_AL.Contig317	GeneSet	exon	230287	230353	.	-	.	Parent=ucsf_hc.01_1.G217BH.00111
HISTO_AL.Contig317	GeneSet	exon	230129	230216	.	-	.	Parent=ucsf_hc.01_1.G217BH.00111
HISTO_AL.Contig317	GeneSet	exon	229508	230062	.	-	.	Parent=ucsf_hc.01_1.G217BH.00111
HISTO_AL.Contig317	GeneSet	exon	228791	229389	.	-	.	Parent=ucsf_hc.01_1.G217BH.00111
HISTO_AL.Contig317	GeneSet	cds	230534	230625	.	-	0	ID=cds0000111;Parent=ucsf_hc.01_1.G217BH.00111
HISTO_AL.Contig317	GeneSet	cds	230455	230477	.	-	0	ID=cds0000111;Parent=ucsf_hc.01_1.G217BH.00111
HISTO_AL.Contig317	GeneSet	cds	230287	230353	.	-	0	ID=cds0000111;Parent=ucsf_hc.01_1.G217BH.00111
HISTO_AL.Contig317	GeneSet	cds	230129	230216	.	-	0	ID=cds0000111;Parent=ucsf_hc.01_1.G217BH.00111
HISTO_AL.Contig317	GeneSet	cds	229508	230062	.	-	0	ID=cds0000111;Parent=ucsf_hc.01_1.G217BH.00111
HISTO_AL.Contig317	GeneSet	cds	229168	229389	.	-	0	ID=cds0000111;Parent=ucsf_hc.01_1.G217BH.00111
HISTO_AL.Contig317	GeneSet	gene	231076	232595	.	-	.	ID=ucsf_hc.01_1.G217BH.00112;Name=ucsf_hc.01_1.G217BH.00112
HISTO_AL.Contig317	GeneSet	exon	232056	232595	.	-	.	Parent=ucsf_hc.01_1.G217BH.00112
HISTO_AL.Contig317	GeneSet	exon	231639	231963	.	-	.	Parent=ucsf_hc.01_1.G217BH.00112
HISTO_AL.Contig317	GeneSet	exon	231076	231552	.	-	.	Parent=ucsf_hc.01_1.G217BH.00112
HISTO_AL.Contig317	GeneSet	cds	232056	232565	.	-	0	ID=cds0000112;Parent=ucsf_hc.01_1.G217BH.00112
HISTO_AL.Contig317	GeneSet	cds	231639	231963	.	-	0	ID=cds0000112;Parent=ucsf_hc.01_1.G217BH.00112
HISTO_AL.Contig317	GeneSet	cds	231425	231552	.	-	0	ID=cds0000112;Parent=ucsf_hc.01_1.G217BH.00112
HISTO_AL.Contig317	GeneSet	gene	232801	236952	.	-	.	ID=ucsf_hc.01_1.G217BH.00113;Name=ucsf_hc.01_1.G217BH.00113
HISTO_AL.Contig317	GeneSet	exon	232801	236952	.	-	.	Parent=ucsf_hc.01_1.G217BH.00113
HISTO_AL.Contig317	GeneSet	cds	233684	235891	.	-	0	ID=cds0000113;Parent=ucsf_hc.01_1.G217BH.00113
HISTO_AL.Contig317	GeneSet	gene	237011	237435	.	-	.	ID=ucsf_hc.01_1.G217BH.00114;Name=ucsf_hc.01_1.G217BH.00114
HISTO_AL.Contig317	GeneSet	exon	237330	237435	.	-	.	Parent=ucsf_hc.01_1.G217BH.00114
HISTO_AL.Contig317	GeneSet	exon	237011	237235	.	-	.	Parent=ucsf_hc.01_1.G217BH.00114
HISTO_AL.Contig317	GeneSet	gene	237140	237542	.	+	.	ID=ucsf_hc.01_1.G217BH.00115;Name=ucsf_hc.01_1.G217BH.00115
HISTO_AL.Contig317	GeneSet	exon	237140	237542	.	+	.	Parent=ucsf_hc.01_1.G217BH.00115
HISTO_AL.Contig317	GeneSet	gene	237591	239553	.	+	.	ID=ucsf_hc.01_1.G217BH.00116;Name=ucsf_hc.01_1.G217BH.00116
HISTO_AL.Contig317	GeneSet	exon	237591	239553	.	+	.	Parent=ucsf_hc.01_1.G217BH.00116
HISTO_AL.Contig317	GeneSet	cds	237798	238274	.	+	0	ID=cds0000116;Parent=ucsf_hc.01_1.G217BH.00116
HISTO_AL.Contig317	GeneSet	gene	239232	240750	.	-	.	ID=ucsf_hc.01_1.G217BH.00117;Name=ucsf_hc.01_1.G217BH.00117
HISTO_AL.Contig317	GeneSet	exon	239600	240750	.	-	.	Parent=ucsf_hc.01_1.G217BH.00117
HISTO_AL.Contig317	GeneSet	exon	239232	239460	.	-	.	Parent=ucsf_hc.01_1.G217BH.00117
HISTO_AL.Contig317	GeneSet	cds	240013	240729	.	-	0	ID=cds0000117;Parent=ucsf_hc.01_1.G217BH.00117
HISTO_AL.Contig317	GeneSet	gene	241084	242311	.	-	.	ID=ucsf_hc.01_1.G217BH.00118;Name=ucsf_hc.01_1.G217BH.00118
HISTO_AL.Contig317	GeneSet	exon	241975	242311	.	-	.	Parent=ucsf_hc.01_1.G217BH.00118
HISTO_AL.Contig317	GeneSet	exon	241084	241915	.	-	.	Parent=ucsf_hc.01_1.G217BH.00118
HISTO_AL.Contig317	GeneSet	cds	241975	242286	.	-	0	ID=cds0000118;Parent=ucsf_hc.01_1.G217BH.00118
HISTO_AL.Contig317	GeneSet	cds	241733	241915	.	-	0	ID=cds0000118;Parent=ucsf_hc.01_1.G217BH.00118
HISTO_AL.Contig317	GeneSet	gene	242477	243001	.	-	.	ID=ucsf_hc.01_1.G217BH.00119;Name=ucsf_hc.01_1.G217BH.00119
HISTO_AL.Contig317	GeneSet	exon	242477	243001	.	-	.	Parent=ucsf_hc.01_1.G217BH.00119
HISTO_AL.Contig317	GeneSet	cds	242696	242971	.	-	0	ID=cds0000119;Parent=ucsf_hc.01_1.G217BH.00119
HISTO_AL.Contig317	GeneSet	gene	243186	244149	.	+	.	ID=ucsf_hc.01_1.G217BH.00120;Name=ucsf_hc.01_1.G217BH.00120
HISTO_AL.Contig317	GeneSet	exon	243186	243436	.	+	.	Parent=ucsf_hc.01_1.G217BH.00120
HISTO_AL.Contig317	GeneSet	exon	243502	244149	.	+	.	Parent=ucsf_hc.01_1.G217BH.00120
HISTO_AL.Contig317	GeneSet	cds	243300	243436	.	+	0	ID=cds0000120;Parent=ucsf_hc.01_1.G217BH.00120
HISTO_AL.Contig317	GeneSet	cds	243502	243760	.	+	0	ID=cds0000120;Parent=ucsf_hc.01_1.G217BH.00120
HISTO_AL.Contig317	GeneSet	gene	243724	246082	.	-	.	ID=ucsf_hc.01_1.G217BH.00121;Name=ucsf_hc.01_1.G217BH.00121
HISTO_AL.Contig317	GeneSet	exon	245653	246082	.	-	.	Parent=ucsf_hc.01_1.G217BH.00121
HISTO_AL.Contig317	GeneSet	exon	245410	245513	.	-	.	Parent=ucsf_hc.01_1.G217BH.00121
HISTO_AL.Contig317	GeneSet	exon	244946	245300	.	-	.	Parent=ucsf_hc.01_1.G217BH.00121
HISTO_AL.Contig317	GeneSet	exon	244172	244849	.	-	.	Parent=ucsf_hc.01_1.G217BH.00121
HISTO_AL.Contig317	GeneSet	exon	243724	244040	.	-	.	Parent=ucsf_hc.01_1.G217BH.00121
HISTO_AL.Contig317	GeneSet	cds	245653	245775	.	-	0	ID=cds0000121;Parent=ucsf_hc.01_1.G217BH.00121
HISTO_AL.Contig317	GeneSet	cds	245410	245513	.	-	0	ID=cds0000121;Parent=ucsf_hc.01_1.G217BH.00121
HISTO_AL.Contig317	GeneSet	cds	244946	245300	.	-	0	ID=cds0000121;Parent=ucsf_hc.01_1.G217BH.00121
HISTO_AL.Contig317	GeneSet	cds	244172	244849	.	-	0	ID=cds0000121;Parent=ucsf_hc.01_1.G217BH.00121
HISTO_AL.Contig317	GeneSet	cds	243903	244040	.	-	0	ID=cds0000121;Parent=ucsf_hc.01_1.G217BH.00121
HISTO_AL.Contig317	GeneSet	gene	246083	246886	.	-	.	ID=ucsf_hc.01_1.G217BH.00122;Name=ucsf_hc.01_1.G217BH.00122
HISTO_AL.Contig317	GeneSet	exon	246083	246886	.	-	.	Parent=ucsf_hc.01_1.G217BH.00122
HISTO_AL.Contig317	GeneSet	cds	246398	246664	.	-	0	ID=cds0000122;Parent=ucsf_hc.01_1.G217BH.00122
HISTO_AL.Contig317	GeneSet	gene	247266	247959	.	-	.	ID=ucsf_hc.01_1.G217BH.00123;Name=ucsf_hc.01_1.G217BH.00123
HISTO_AL.Contig317	GeneSet	exon	247378	247959	.	-	.	Parent=ucsf_hc.01_1.G217BH.00123
HISTO_AL.Contig317	GeneSet	exon	247266	247311	.	-	.	Parent=ucsf_hc.01_1.G217BH.00123
HISTO_AL.Contig317	GeneSet	cds	247669	247950	.	-	0	ID=cds0000123;Parent=ucsf_hc.01_1.G217BH.00123
HISTO_AL.Contig317	GeneSet	gene	248139	250761	.	+	.	ID=ucsf_hc.01_1.G217BH.00124;Name=ucsf_hc.01_1.G217BH.00124
HISTO_AL.Contig317	GeneSet	exon	248139	248623	.	+	.	Parent=ucsf_hc.01_1.G217BH.00124
HISTO_AL.Contig317	GeneSet	exon	248725	249136	.	+	.	Parent=ucsf_hc.01_1.G217BH.00124
HISTO_AL.Contig317	GeneSet	exon	249257	249660	.	+	.	Parent=ucsf_hc.01_1.G217BH.00124
HISTO_AL.Contig317	GeneSet	exon	249802	250009	.	+	.	Parent=ucsf_hc.01_1.G217BH.00124
HISTO_AL.Contig317	GeneSet	exon	250152	250340	.	+	.	Parent=ucsf_hc.01_1.G217BH.00124
HISTO_AL.Contig317	GeneSet	exon	250455	250761	.	+	.	Parent=ucsf_hc.01_1.G217BH.00124
HISTO_AL.Contig317	GeneSet	cds	248141	248623	.	+	0	ID=cds0000124;Parent=ucsf_hc.01_1.G217BH.00124
HISTO_AL.Contig317	GeneSet	cds	248725	249136	.	+	0	ID=cds0000124;Parent=ucsf_hc.01_1.G217BH.00124
HISTO_AL.Contig317	GeneSet	cds	249257	249660	.	+	0	ID=cds0000124;Parent=ucsf_hc.01_1.G217BH.00124
HISTO_AL.Contig317	GeneSet	cds	249802	250009	.	+	0	ID=cds0000124;Parent=ucsf_hc.01_1.G217BH.00124
HISTO_AL.Contig317	GeneSet	cds	250152	250340	.	+	0	ID=cds0000124;Parent=ucsf_hc.01_1.G217BH.00124
HISTO_AL.Contig317	GeneSet	cds	250455	250621	.	+	0	ID=cds0000124;Parent=ucsf_hc.01_1.G217BH.00124
HISTO_AL.Contig317	GeneSet	gene	251260	254440	.	-	.	ID=ucsf_hc.01_1.G217BH.00125;Name=ucsf_hc.01_1.G217BH.00125
HISTO_AL.Contig317	GeneSet	exon	253989	254440	.	-	.	Parent=ucsf_hc.01_1.G217BH.00125
HISTO_AL.Contig317	GeneSet	exon	253236	253745	.	-	.	Parent=ucsf_hc.01_1.G217BH.00125
HISTO_AL.Contig317	GeneSet	exon	251260	253159	.	-	.	Parent=ucsf_hc.01_1.G217BH.00125
HISTO_AL.Contig317	GeneSet	cds	253989	254231	.	-	0	ID=cds0000125;Parent=ucsf_hc.01_1.G217BH.00125
HISTO_AL.Contig317	GeneSet	cds	253236	253745	.	-	0	ID=cds0000125;Parent=ucsf_hc.01_1.G217BH.00125
HISTO_AL.Contig317	GeneSet	cds	252251	253159	.	-	0	ID=cds0000125;Parent=ucsf_hc.01_1.G217BH.00125
HISTO_AL.Contig317	GeneSet	gene	254566	257465	.	+	.	ID=ucsf_hc.01_1.G217BH.00126;Name=ucsf_hc.01_1.G217BH.00126
HISTO_AL.Contig317	GeneSet	exon	254566	255325	.	+	.	Parent=ucsf_hc.01_1.G217BH.00126
HISTO_AL.Contig317	GeneSet	exon	255386	256349	.	+	.	Parent=ucsf_hc.01_1.G217BH.00126
HISTO_AL.Contig317	GeneSet	exon	256455	256866	.	+	.	Parent=ucsf_hc.01_1.G217BH.00126
HISTO_AL.Contig317	GeneSet	exon	256955	257465	.	+	.	Parent=ucsf_hc.01_1.G217BH.00126
HISTO_AL.Contig317	GeneSet	cds	255059	255325	.	+	0	ID=cds0000126;Parent=ucsf_hc.01_1.G217BH.00126
HISTO_AL.Contig317	GeneSet	cds	255386	256349	.	+	0	ID=cds0000126;Parent=ucsf_hc.01_1.G217BH.00126
HISTO_AL.Contig317	GeneSet	cds	256455	256866	.	+	0	ID=cds0000126;Parent=ucsf_hc.01_1.G217BH.00126
HISTO_AL.Contig317	GeneSet	cds	256955	257264	.	+	0	ID=cds0000126;Parent=ucsf_hc.01_1.G217BH.00126
HISTO_AL.Contig317	GeneSet	gene	256490	260099	.	-	.	ID=ucsf_hc.01_1.G217BH.00127;Name=ucsf_hc.01_1.G217BH.00127
HISTO_AL.Contig317	GeneSet	exon	259823	260099	.	-	.	Parent=ucsf_hc.01_1.G217BH.00127
HISTO_AL.Contig317	GeneSet	exon	259611	259754	.	-	.	Parent=ucsf_hc.01_1.G217BH.00127
HISTO_AL.Contig317	GeneSet	exon	259193	259535	.	-	.	Parent=ucsf_hc.01_1.G217BH.00127
HISTO_AL.Contig317	GeneSet	exon	257449	259112	.	-	.	Parent=ucsf_hc.01_1.G217BH.00127
HISTO_AL.Contig317	GeneSet	exon	256490	257342	.	-	.	Parent=ucsf_hc.01_1.G217BH.00127
HISTO_AL.Contig317	GeneSet	cds	259823	259906	.	-	0	ID=cds0000127;Parent=ucsf_hc.01_1.G217BH.00127
HISTO_AL.Contig317	GeneSet	cds	259611	259754	.	-	0	ID=cds0000127;Parent=ucsf_hc.01_1.G217BH.00127
HISTO_AL.Contig317	GeneSet	cds	259193	259535	.	-	0	ID=cds0000127;Parent=ucsf_hc.01_1.G217BH.00127
HISTO_AL.Contig317	GeneSet	cds	258259	259112	.	-	0	ID=cds0000127;Parent=ucsf_hc.01_1.G217BH.00127
HISTO_AL.Contig317	GeneSet	gene	260246	261621	.	+	.	ID=ucsf_hc.01_1.G217BH.00128;Name=ucsf_hc.01_1.G217BH.00128
HISTO_AL.Contig317	GeneSet	exon	260246	260428	.	+	.	Parent=ucsf_hc.01_1.G217BH.00128
HISTO_AL.Contig317	GeneSet	exon	260510	260937	.	+	.	Parent=ucsf_hc.01_1.G217BH.00128
HISTO_AL.Contig317	GeneSet	exon	261005	261621	.	+	.	Parent=ucsf_hc.01_1.G217BH.00128
HISTO_AL.Contig317	GeneSet	cds	260360	260428	.	+	0	ID=cds0000128;Parent=ucsf_hc.01_1.G217BH.00128
HISTO_AL.Contig317	GeneSet	cds	260510	260937	.	+	0	ID=cds0000128;Parent=ucsf_hc.01_1.G217BH.00128
HISTO_AL.Contig317	GeneSet	cds	261005	261293	.	+	0	ID=cds0000128;Parent=ucsf_hc.01_1.G217BH.00128
HISTO_AL.Contig317	GeneSet	gene	260314	262871	.	-	.	ID=ucsf_hc.01_1.G217BH.00129;Name=ucsf_hc.01_1.G217BH.00129
HISTO_AL.Contig317	GeneSet	exon	262660	262871	.	-	.	Parent=ucsf_hc.01_1.G217BH.00129
HISTO_AL.Contig317	GeneSet	exon	261005	262593	.	-	.	Parent=ucsf_hc.01_1.G217BH.00129
HISTO_AL.Contig317	GeneSet	exon	260510	260937	.	-	.	Parent=ucsf_hc.01_1.G217BH.00129
HISTO_AL.Contig317	GeneSet	exon	260314	260428	.	-	.	Parent=ucsf_hc.01_1.G217BH.00129
HISTO_AL.Contig317	GeneSet	cds	262660	262768	.	-	0	ID=cds0000129;Parent=ucsf_hc.01_1.G217BH.00129
HISTO_AL.Contig317	GeneSet	cds	261860	262593	.	-	0	ID=cds0000129;Parent=ucsf_hc.01_1.G217BH.00129
HISTO_AL.Contig317	GeneSet	gene	263007	267601	.	+	.	ID=ucsf_hc.01_1.G217BH.00130;Name=ucsf_hc.01_1.G217BH.00130
HISTO_AL.Contig317	GeneSet	exon	263007	263354	.	+	.	Parent=ucsf_hc.01_1.G217BH.00130
HISTO_AL.Contig317	GeneSet	exon	263415	266973	.	+	.	Parent=ucsf_hc.01_1.G217BH.00130
HISTO_AL.Contig317	GeneSet	exon	267073	267601	.	+	.	Parent=ucsf_hc.01_1.G217BH.00130
HISTO_AL.Contig317	GeneSet	cds	263058	263354	.	+	0	ID=cds0000130;Parent=ucsf_hc.01_1.G217BH.00130
HISTO_AL.Contig317	GeneSet	cds	263415	266973	.	+	0	ID=cds0000130;Parent=ucsf_hc.01_1.G217BH.00130
HISTO_AL.Contig317	GeneSet	cds	267073	267323	.	+	0	ID=cds0000130;Parent=ucsf_hc.01_1.G217BH.00130
HISTO_AL.Contig317	GeneSet	gene	267653	271555	.	-	.	ID=ucsf_hc.01_1.G217BH.00131;Name=ucsf_hc.01_1.G217BH.00131
HISTO_AL.Contig317	GeneSet	exon	271274	271555	.	-	.	Parent=ucsf_hc.01_1.G217BH.00131
HISTO_AL.Contig317	GeneSet	exon	269943	271103	.	-	.	Parent=ucsf_hc.01_1.G217BH.00131
HISTO_AL.Contig317	GeneSet	exon	269345	269884	.	-	.	Parent=ucsf_hc.01_1.G217BH.00131
HISTO_AL.Contig317	GeneSet	exon	267653	269289	.	-	.	Parent=ucsf_hc.01_1.G217BH.00131
HISTO_AL.Contig317	GeneSet	cds	271274	271285	.	-	0	ID=cds0000131;Parent=ucsf_hc.01_1.G217BH.00131
HISTO_AL.Contig317	GeneSet	cds	269943	271103	.	-	0	ID=cds0000131;Parent=ucsf_hc.01_1.G217BH.00131
HISTO_AL.Contig317	GeneSet	cds	269345	269884	.	-	0	ID=cds0000131;Parent=ucsf_hc.01_1.G217BH.00131
HISTO_AL.Contig317	GeneSet	cds	269029	269289	.	-	0	ID=cds0000131;Parent=ucsf_hc.01_1.G217BH.00131
HISTO_AL.Contig317	GeneSet	gene	272620	273090	.	-	.	ID=ucsf_hc.01_1.G217BH.00132;Name=ucsf_hc.01_1.G217BH.00132
HISTO_AL.Contig317	GeneSet	exon	272620	273090	.	-	.	Parent=ucsf_hc.01_1.G217BH.00132
HISTO_AL.Contig317	GeneSet	cds	272644	272988	.	-	0	ID=cds0000132;Parent=ucsf_hc.01_1.G217BH.00132
HISTO_AL.Contig317	GeneSet	gene	275282	279780	.	+	.	ID=ucsf_hc.01_1.G217BH.00133;Name=ucsf_hc.01_1.G217BH.00133
HISTO_AL.Contig317	GeneSet	exon	275282	275392	.	+	.	Parent=ucsf_hc.01_1.G217BH.00133
HISTO_AL.Contig317	GeneSet	exon	275478	275604	.	+	.	Parent=ucsf_hc.01_1.G217BH.00133
HISTO_AL.Contig317	GeneSet	exon	275814	276936	.	+	.	Parent=ucsf_hc.01_1.G217BH.00133
HISTO_AL.Contig317	GeneSet	exon	277023	279780	.	+	.	Parent=ucsf_hc.01_1.G217BH.00133
HISTO_AL.Contig317	GeneSet	cds	276010	276936	.	+	0	ID=cds0000133;Parent=ucsf_hc.01_1.G217BH.00133
HISTO_AL.Contig317	GeneSet	cds	277023	278363	.	+	0	ID=cds0000133;Parent=ucsf_hc.01_1.G217BH.00133
HISTO_AL.Contig317	GeneSet	gene	280009	280618	.	+	.	ID=ucsf_hc.01_1.G217BH.00134;Name=ucsf_hc.01_1.G217BH.00134
HISTO_AL.Contig317	GeneSet	exon	280009	280618	.	+	.	Parent=ucsf_hc.01_1.G217BH.00134
HISTO_AL.Contig317	GeneSet	gene	281156	282289	.	+	.	ID=ucsf_hc.01_1.G217BH.00135;Name=ucsf_hc.01_1.G217BH.00135
HISTO_AL.Contig317	GeneSet	exon	281156	282289	.	+	.	Parent=ucsf_hc.01_1.G217BH.00135
HISTO_AL.Contig317	GeneSet	cds	281450	282253	.	+	0	ID=cds0000135;Parent=ucsf_hc.01_1.G217BH.00135
HISTO_AL.Contig317	GeneSet	gene	283130	283469	.	-	.	ID=ucsf_hc.01_1.G217BH.00136;Name=ucsf_hc.01_1.G217BH.00136
HISTO_AL.Contig317	GeneSet	exon	283130	283469	.	-	.	Parent=ucsf_hc.01_1.G217BH.00136
HISTO_AL.Contig317	GeneSet	gene	283949	284338	.	-	.	ID=ucsf_hc.01_1.G217BH.00137;Name=ucsf_hc.01_1.G217BH.00137
HISTO_AL.Contig317	GeneSet	exon	283949	284338	.	-	.	Parent=ucsf_hc.01_1.G217BH.00137
HISTO_AL.Contig317	GeneSet	gene	284533	284873	.	-	.	ID=ucsf_hc.01_1.G217BH.00138;Name=ucsf_hc.01_1.G217BH.00138
HISTO_AL.Contig317	GeneSet	exon	284533	284873	.	-	.	Parent=ucsf_hc.01_1.G217BH.00138
HISTO_AL.Contig317	GeneSet	gene	286066	286564	.	+	.	ID=ucsf_hc.01_1.G217BH.00139;Name=ucsf_hc.01_1.G217BH.00139
HISTO_AL.Contig317	GeneSet	exon	286066	286257	.	+	.	Parent=ucsf_hc.01_1.G217BH.00139
HISTO_AL.Contig317	GeneSet	exon	286311	286396	.	+	.	Parent=ucsf_hc.01_1.G217BH.00139
HISTO_AL.Contig317	GeneSet	exon	286459	286564	.	+	.	Parent=ucsf_hc.01_1.G217BH.00139
HISTO_AL.Contig317	GeneSet	gene	286256	286718	.	-	.	ID=ucsf_hc.01_1.G217BH.00140;Name=ucsf_hc.01_1.G217BH.00140
HISTO_AL.Contig317	GeneSet	exon	286256	286718	.	-	.	Parent=ucsf_hc.01_1.G217BH.00140
HISTO_AL.Contig317	GeneSet	gene	287009	287411	.	+	.	ID=ucsf_hc.01_1.G217BH.00141;Name=ucsf_hc.01_1.G217BH.00141
HISTO_AL.Contig317	GeneSet	exon	287009	287411	.	+	.	Parent=ucsf_hc.01_1.G217BH.00141
HISTO_AL.Contig317	GeneSet	gene	287741	289859	.	+	.	ID=ucsf_hc.01_1.G217BH.00142;Name=ucsf_hc.01_1.G217BH.00142
HISTO_AL.Contig317	GeneSet	exon	287741	288156	.	+	.	Parent=ucsf_hc.01_1.G217BH.00142
HISTO_AL.Contig317	GeneSet	exon	288331	288689	.	+	.	Parent=ucsf_hc.01_1.G217BH.00142
HISTO_AL.Contig317	GeneSet	exon	288834	289859	.	+	.	Parent=ucsf_hc.01_1.G217BH.00142
HISTO_AL.Contig317	GeneSet	cds	288524	288689	.	+	0	ID=cds0000142;Parent=ucsf_hc.01_1.G217BH.00142
HISTO_AL.Contig317	GeneSet	cds	288834	289063	.	+	0	ID=cds0000142;Parent=ucsf_hc.01_1.G217BH.00142
HISTO_AL.Contig317	GeneSet	gene	288834	291533	.	-	.	ID=ucsf_hc.01_1.G217BH.00143;Name=ucsf_hc.01_1.G217BH.00143
HISTO_AL.Contig317	GeneSet	exon	291410	291533	.	-	.	Parent=ucsf_hc.01_1.G217BH.00143
HISTO_AL.Contig317	GeneSet	exon	288834	291333	.	-	.	Parent=ucsf_hc.01_1.G217BH.00143
HISTO_AL.Contig317	GeneSet	cds	289544	291271	.	-	0	ID=cds0000143;Parent=ucsf_hc.01_1.G217BH.00143
HISTO_AL.Contig317	GeneSet	gene	291768	293159	.	+	.	ID=ucsf_hc.01_1.G217BH.00144;Name=ucsf_hc.01_1.G217BH.00144
HISTO_AL.Contig317	GeneSet	exon	291768	292065	.	+	.	Parent=ucsf_hc.01_1.G217BH.00144
HISTO_AL.Contig317	GeneSet	exon	292174	292273	.	+	.	Parent=ucsf_hc.01_1.G217BH.00144
HISTO_AL.Contig317	GeneSet	exon	292370	293159	.	+	.	Parent=ucsf_hc.01_1.G217BH.00144
HISTO_AL.Contig317	GeneSet	cds	291883	292065	.	+	0	ID=cds0000144;Parent=ucsf_hc.01_1.G217BH.00144
HISTO_AL.Contig317	GeneSet	cds	292174	292273	.	+	0	ID=cds0000144;Parent=ucsf_hc.01_1.G217BH.00144
HISTO_AL.Contig317	GeneSet	cds	292370	292779	.	+	0	ID=cds0000144;Parent=ucsf_hc.01_1.G217BH.00144
HISTO_AL.Contig317	GeneSet	gene	293322	293694	.	+	.	ID=ucsf_hc.01_1.G217BH.00145;Name=ucsf_hc.01_1.G217BH.00145
HISTO_AL.Contig317	GeneSet	exon	293322	293365	.	+	.	Parent=ucsf_hc.01_1.G217BH.00145
HISTO_AL.Contig317	GeneSet	exon	293446	293694	.	+	.	Parent=ucsf_hc.01_1.G217BH.00145
HISTO_AL.Contig317	GeneSet	gene	296105	302995	.	-	.	ID=ucsf_hc.01_1.G217BH.00146;Name=ucsf_hc.01_1.G217BH.00146
HISTO_AL.Contig317	GeneSet	exon	301869	302995	.	-	.	Parent=ucsf_hc.01_1.G217BH.00146
HISTO_AL.Contig317	GeneSet	exon	298869	301753	.	-	.	Parent=ucsf_hc.01_1.G217BH.00146
HISTO_AL.Contig317	GeneSet	exon	298559	298775	.	-	.	Parent=ucsf_hc.01_1.G217BH.00146
HISTO_AL.Contig317	GeneSet	exon	296105	298475	.	-	.	Parent=ucsf_hc.01_1.G217BH.00146
HISTO_AL.Contig317	GeneSet	cds	301869	302097	.	-	0	ID=cds0000146;Parent=ucsf_hc.01_1.G217BH.00146
HISTO_AL.Contig317	GeneSet	cds	298869	301753	.	-	0	ID=cds0000146;Parent=ucsf_hc.01_1.G217BH.00146
HISTO_AL.Contig317	GeneSet	cds	298559	298775	.	-	0	ID=cds0000146;Parent=ucsf_hc.01_1.G217BH.00146
HISTO_AL.Contig317	GeneSet	cds	298159	298475	.	-	0	ID=cds0000146;Parent=ucsf_hc.01_1.G217BH.00146
HISTO_AL.Contig317	GeneSet	gene	304188	304567	.	+	.	ID=ucsf_hc.01_1.G217BH.00147;Name=ucsf_hc.01_1.G217BH.00147
HISTO_AL.Contig317	GeneSet	exon	304188	304567	.	+	.	Parent=ucsf_hc.01_1.G217BH.00147
HISTO_AL.Contig317	GeneSet	cds	304202	304480	.	+	0	ID=cds0000147;Parent=ucsf_hc.01_1.G217BH.00147
HISTO_AL.Contig317	GeneSet	gene	305137	306038	.	+	.	ID=ucsf_hc.01_1.G217BH.00148;Name=ucsf_hc.01_1.G217BH.00148
HISTO_AL.Contig317	GeneSet	exon	305137	305253	.	+	.	Parent=ucsf_hc.01_1.G217BH.00148
HISTO_AL.Contig317	GeneSet	exon	305304	306038	.	+	.	Parent=ucsf_hc.01_1.G217BH.00148
HISTO_AL.Contig317	GeneSet	cds	305313	305759	.	+	0	ID=cds0000148;Parent=ucsf_hc.01_1.G217BH.00148
HISTO_AL.Contig317	GeneSet	gene	311030	311383	.	-	.	ID=ucsf_hc.01_1.G217BH.00149;Name=ucsf_hc.01_1.G217BH.00149
HISTO_AL.Contig317	GeneSet	exon	311030	311383	.	-	.	Parent=ucsf_hc.01_1.G217BH.00149
HISTO_AL.Contig317	GeneSet	gene	311574	313285	.	-	.	ID=ucsf_hc.01_1.G217BH.00150;Name=ucsf_hc.01_1.G217BH.00150
HISTO_AL.Contig317	GeneSet	exon	311574	313285	.	-	.	Parent=ucsf_hc.01_1.G217BH.00150
HISTO_AL.Contig317	GeneSet	cds	312301	312477	.	-	0	ID=cds0000150;Parent=ucsf_hc.01_1.G217BH.00150
HISTO_AL.Contig317	GeneSet	gene	313826	314933	.	+	.	ID=ucsf_hc.01_1.G217BH.00151;Name=ucsf_hc.01_1.G217BH.00151
HISTO_AL.Contig317	GeneSet	exon	313826	314933	.	+	.	Parent=ucsf_hc.01_1.G217BH.00151
HISTO_AL.Contig317	GeneSet	cds	314012	314452	.	+	0	ID=cds0000151;Parent=ucsf_hc.01_1.G217BH.00151
HISTO_AL.Contig317	GeneSet	gene	315075	315680	.	-	.	ID=ucsf_hc.01_1.G217BH.00152;Name=ucsf_hc.01_1.G217BH.00152
HISTO_AL.Contig317	GeneSet	exon	315075	315680	.	-	.	Parent=ucsf_hc.01_1.G217BH.00152
HISTO_AL.Contig317	GeneSet	gene	316367	316679	.	+	.	ID=ucsf_hc.01_1.G217BH.00153;Name=ucsf_hc.01_1.G217BH.00153
HISTO_AL.Contig317	GeneSet	exon	316367	316679	.	+	.	Parent=ucsf_hc.01_1.G217BH.00153
HISTO_AL.Contig317	GeneSet	gene	317042	317412	.	+	.	ID=ucsf_hc.01_1.G217BH.00154;Name=ucsf_hc.01_1.G217BH.00154
HISTO_AL.Contig317	GeneSet	exon	317042	317412	.	+	.	Parent=ucsf_hc.01_1.G217BH.00154
HISTO_AL.Contig317	GeneSet	gene	317188	318590	.	-	.	ID=ucsf_hc.01_1.G217BH.00155;Name=ucsf_hc.01_1.G217BH.00155
HISTO_AL.Contig317	GeneSet	exon	318431	318590	.	-	.	Parent=ucsf_hc.01_1.G217BH.00155
HISTO_AL.Contig317	GeneSet	exon	318027	318327	.	-	.	Parent=ucsf_hc.01_1.G217BH.00155
HISTO_AL.Contig317	GeneSet	exon	317188	317907	.	-	.	Parent=ucsf_hc.01_1.G217BH.00155
HISTO_AL.Contig317	GeneSet	cds	318027	318179	.	-	0	ID=cds0000155;Parent=ucsf_hc.01_1.G217BH.00155
HISTO_AL.Contig317	GeneSet	cds	317785	317907	.	-	0	ID=cds0000155;Parent=ucsf_hc.01_1.G217BH.00155
HISTO_AL.Contig317	GeneSet	gene	321352	326711	.	+	.	ID=ucsf_hc.01_1.G217BH.00156;Name=ucsf_hc.01_1.G217BH.00156
HISTO_AL.Contig317	GeneSet	exon	321352	322121	.	+	.	Parent=ucsf_hc.01_1.G217BH.00156
HISTO_AL.Contig317	GeneSet	exon	322458	323605	.	+	.	Parent=ucsf_hc.01_1.G217BH.00156
HISTO_AL.Contig317	GeneSet	exon	323675	324675	.	+	.	Parent=ucsf_hc.01_1.G217BH.00156
HISTO_AL.Contig317	GeneSet	exon	324754	326711	.	+	.	Parent=ucsf_hc.01_1.G217BH.00156
HISTO_AL.Contig317	GeneSet	cds	321989	322121	.	+	0	ID=cds0000156;Parent=ucsf_hc.01_1.G217BH.00156
HISTO_AL.Contig317	GeneSet	cds	322458	323605	.	+	0	ID=cds0000156;Parent=ucsf_hc.01_1.G217BH.00156
HISTO_AL.Contig317	GeneSet	cds	323675	324675	.	+	0	ID=cds0000156;Parent=ucsf_hc.01_1.G217BH.00156
HISTO_AL.Contig317	GeneSet	cds	324754	324895	.	+	0	ID=cds0000156;Parent=ucsf_hc.01_1.G217BH.00156
HISTO_AL.Contig317	GeneSet	gene	325557	327115	.	-	.	ID=ucsf_hc.01_1.G217BH.00157;Name=ucsf_hc.01_1.G217BH.00157
HISTO_AL.Contig317	GeneSet	exon	326944	327115	.	-	.	Parent=ucsf_hc.01_1.G217BH.00157
HISTO_AL.Contig317	GeneSet	exon	326796	326881	.	-	.	Parent=ucsf_hc.01_1.G217BH.00157
HISTO_AL.Contig317	GeneSet	exon	325557	326686	.	-	.	Parent=ucsf_hc.01_1.G217BH.00157
HISTO_AL.Contig317	GeneSet	cds	326944	327047	.	-	0	ID=cds0000157;Parent=ucsf_hc.01_1.G217BH.00157
HISTO_AL.Contig317	GeneSet	cds	326796	326881	.	-	0	ID=cds0000157;Parent=ucsf_hc.01_1.G217BH.00157
HISTO_AL.Contig317	GeneSet	cds	326577	326686	.	-	0	ID=cds0000157;Parent=ucsf_hc.01_1.G217BH.00157
HISTO_AL.Contig317	GeneSet	gene	329036	330078	.	+	.	ID=ucsf_hc.01_1.G217BH.00158;Name=ucsf_hc.01_1.G217BH.00158
HISTO_AL.Contig317	GeneSet	exon	329036	330078	.	+	.	Parent=ucsf_hc.01_1.G217BH.00158
HISTO_AL.Contig317	GeneSet	cds	329643	329951	.	+	0	ID=cds0000158;Parent=ucsf_hc.01_1.G217BH.00158
HISTO_AL.Contig317	GeneSet	gene	330278	330848	.	+	.	ID=ucsf_hc.01_1.G217BH.00159;Name=ucsf_hc.01_1.G217BH.00159
HISTO_AL.Contig317	GeneSet	exon	330278	330848	.	+	.	Parent=ucsf_hc.01_1.G217BH.00159
HISTO_AL.Contig317	GeneSet	cds	330328	330531	.	+	0	ID=cds0000159;Parent=ucsf_hc.01_1.G217BH.00159
HISTO_AL.Contig317	GeneSet	gene	332122	332448	.	+	.	ID=ucsf_hc.01_1.G217BH.00160;Name=ucsf_hc.01_1.G217BH.00160
HISTO_AL.Contig317	GeneSet	exon	332122	332448	.	+	.	Parent=ucsf_hc.01_1.G217BH.00160
HISTO_AL.Contig317	GeneSet	gene	332821	334949	.	+	.	ID=ucsf_hc.01_1.G217BH.00161;Name=ucsf_hc.01_1.G217BH.00161
HISTO_AL.Contig317	GeneSet	exon	332821	333136	.	+	.	Parent=ucsf_hc.01_1.G217BH.00161
HISTO_AL.Contig317	GeneSet	exon	333281	333317	.	+	.	Parent=ucsf_hc.01_1.G217BH.00161
HISTO_AL.Contig317	GeneSet	exon	333377	333444	.	+	.	Parent=ucsf_hc.01_1.G217BH.00161
HISTO_AL.Contig317	GeneSet	exon	333526	333899	.	+	.	Parent=ucsf_hc.01_1.G217BH.00161
HISTO_AL.Contig317	GeneSet	exon	333978	334949	.	+	.	Parent=ucsf_hc.01_1.G217BH.00161
HISTO_AL.Contig317	GeneSet	cds	332945	333136	.	+	0	ID=cds0000161;Parent=ucsf_hc.01_1.G217BH.00161
HISTO_AL.Contig317	GeneSet	cds	333281	333317	.	+	0	ID=cds0000161;Parent=ucsf_hc.01_1.G217BH.00161
HISTO_AL.Contig317	GeneSet	cds	333377	333444	.	+	0	ID=cds0000161;Parent=ucsf_hc.01_1.G217BH.00161
HISTO_AL.Contig317	GeneSet	cds	333526	333899	.	+	0	ID=cds0000161;Parent=ucsf_hc.01_1.G217BH.00161
HISTO_AL.Contig317	GeneSet	cds	333978	334539	.	+	0	ID=cds0000161;Parent=ucsf_hc.01_1.G217BH.00161
HISTO_AL.Contig317	GeneSet	gene	335236	336737	.	-	.	ID=ucsf_hc.01_1.G217BH.00162;Name=ucsf_hc.01_1.G217BH.00162
HISTO_AL.Contig317	GeneSet	exon	336556	336737	.	-	.	Parent=ucsf_hc.01_1.G217BH.00162
HISTO_AL.Contig317	GeneSet	exon	335236	336482	.	-	.	Parent=ucsf_hc.01_1.G217BH.00162
HISTO_AL.Contig317	GeneSet	cds	336556	336580	.	-	0	ID=cds0000162;Parent=ucsf_hc.01_1.G217BH.00162
HISTO_AL.Contig317	GeneSet	cds	335452	336482	.	-	0	ID=cds0000162;Parent=ucsf_hc.01_1.G217BH.00162
HISTO_AL.Contig317	GeneSet	gene	336957	340557	.	+	.	ID=ucsf_hc.01_1.G217BH.00163;Name=ucsf_hc.01_1.G217BH.00163
HISTO_AL.Contig317	GeneSet	exon	336957	337345	.	+	.	Parent=ucsf_hc.01_1.G217BH.00163
HISTO_AL.Contig317	GeneSet	exon	337405	337457	.	+	.	Parent=ucsf_hc.01_1.G217BH.00163
HISTO_AL.Contig317	GeneSet	exon	337508	337719	.	+	.	Parent=ucsf_hc.01_1.G217BH.00163
HISTO_AL.Contig317	GeneSet	exon	337780	340557	.	+	.	Parent=ucsf_hc.01_1.G217BH.00163
HISTO_AL.Contig317	GeneSet	cds	337223	337345	.	+	0	ID=cds0000163;Parent=ucsf_hc.01_1.G217BH.00163
HISTO_AL.Contig317	GeneSet	cds	337405	337457	.	+	0	ID=cds0000163;Parent=ucsf_hc.01_1.G217BH.00163
HISTO_AL.Contig317	GeneSet	cds	337508	337719	.	+	0	ID=cds0000163;Parent=ucsf_hc.01_1.G217BH.00163
HISTO_AL.Contig317	GeneSet	cds	337780	339785	.	+	0	ID=cds0000163;Parent=ucsf_hc.01_1.G217BH.00163
HISTO_AL.Contig317	GeneSet	gene	340884	343324	.	-	.	ID=ucsf_hc.01_1.G217BH.00164;Name=ucsf_hc.01_1.G217BH.00164
HISTO_AL.Contig317	GeneSet	exon	342966	343324	.	-	.	Parent=ucsf_hc.01_1.G217BH.00164
HISTO_AL.Contig317	GeneSet	exon	342833	342905	.	-	.	Parent=ucsf_hc.01_1.G217BH.00164
HISTO_AL.Contig317	GeneSet	exon	342736	342773	.	-	.	Parent=ucsf_hc.01_1.G217BH.00164
HISTO_AL.Contig317	GeneSet	exon	342250	342669	.	-	.	Parent=ucsf_hc.01_1.G217BH.00164
HISTO_AL.Contig317	GeneSet	exon	341933	342190	.	-	.	Parent=ucsf_hc.01_1.G217BH.00164
HISTO_AL.Contig317	GeneSet	exon	341695	341861	.	-	.	Parent=ucsf_hc.01_1.G217BH.00164
HISTO_AL.Contig317	GeneSet	exon	340884	341602	.	-	.	Parent=ucsf_hc.01_1.G217BH.00164
HISTO_AL.Contig317	GeneSet	cds	342966	343217	.	-	0	ID=cds0000164;Parent=ucsf_hc.01_1.G217BH.00164
HISTO_AL.Contig317	GeneSet	cds	342833	342905	.	-	0	ID=cds0000164;Parent=ucsf_hc.01_1.G217BH.00164
HISTO_AL.Contig317	GeneSet	cds	342736	342773	.	-	0	ID=cds0000164;Parent=ucsf_hc.01_1.G217BH.00164
HISTO_AL.Contig317	GeneSet	cds	342250	342669	.	-	0	ID=cds0000164;Parent=ucsf_hc.01_1.G217BH.00164
HISTO_AL.Contig317	GeneSet	cds	341933	342190	.	-	0	ID=cds0000164;Parent=ucsf_hc.01_1.G217BH.00164
HISTO_AL.Contig317	GeneSet	cds	341695	341861	.	-	0	ID=cds0000164;Parent=ucsf_hc.01_1.G217BH.00164
HISTO_AL.Contig317	GeneSet	cds	340957	341602	.	-	0	ID=cds0000164;Parent=ucsf_hc.01_1.G217BH.00164
HISTO_AL.Contig317	GeneSet	gene	343458	345819	.	+	.	ID=ucsf_hc.01_1.G217BH.00165;Name=ucsf_hc.01_1.G217BH.00165
HISTO_AL.Contig317	GeneSet	exon	343458	343611	.	+	.	Parent=ucsf_hc.01_1.G217BH.00165
HISTO_AL.Contig317	GeneSet	exon	343695	343727	.	+	.	Parent=ucsf_hc.01_1.G217BH.00165
HISTO_AL.Contig317	GeneSet	exon	343788	343846	.	+	.	Parent=ucsf_hc.01_1.G217BH.00165
HISTO_AL.Contig317	GeneSet	exon	343926	344370	.	+	.	Parent=ucsf_hc.01_1.G217BH.00165
HISTO_AL.Contig317	GeneSet	exon	344433	344613	.	+	.	Parent=ucsf_hc.01_1.G217BH.00165
HISTO_AL.Contig317	GeneSet	exon	344679	345819	.	+	.	Parent=ucsf_hc.01_1.G217BH.00165
HISTO_AL.Contig317	GeneSet	cds	343611	343611	.	+	0	ID=cds0000165;Parent=ucsf_hc.01_1.G217BH.00165
HISTO_AL.Contig317	GeneSet	cds	343695	343727	.	+	0	ID=cds0000165;Parent=ucsf_hc.01_1.G217BH.00165
HISTO_AL.Contig317	GeneSet	cds	343788	343846	.	+	0	ID=cds0000165;Parent=ucsf_hc.01_1.G217BH.00165
HISTO_AL.Contig317	GeneSet	cds	343926	344370	.	+	0	ID=cds0000165;Parent=ucsf_hc.01_1.G217BH.00165
HISTO_AL.Contig317	GeneSet	cds	344433	344613	.	+	0	ID=cds0000165;Parent=ucsf_hc.01_1.G217BH.00165
HISTO_AL.Contig317	GeneSet	cds	344679	345234	.	+	0	ID=cds0000165;Parent=ucsf_hc.01_1.G217BH.00165
HISTO_AL.Contig317	GeneSet	gene	346020	346873	.	-	.	ID=ucsf_hc.01_1.G217BH.00166;Name=ucsf_hc.01_1.G217BH.00166
HISTO_AL.Contig317	GeneSet	exon	346711	346873	.	-	.	Parent=ucsf_hc.01_1.G217BH.00166
HISTO_AL.Contig317	GeneSet	exon	346020	346553	.	-	.	Parent=ucsf_hc.01_1.G217BH.00166
HISTO_AL.Contig317	GeneSet	cds	346711	346790	.	-	0	ID=cds0000166;Parent=ucsf_hc.01_1.G217BH.00166
HISTO_AL.Contig317	GeneSet	cds	346058	346553	.	-	0	ID=cds0000166;Parent=ucsf_hc.01_1.G217BH.00166
HISTO_AL.Contig317	GeneSet	gene	347328	349302	.	+	.	ID=ucsf_hc.01_1.G217BH.00167;Name=ucsf_hc.01_1.G217BH.00167
HISTO_AL.Contig317	GeneSet	exon	347328	347713	.	+	.	Parent=ucsf_hc.01_1.G217BH.00167
HISTO_AL.Contig317	GeneSet	exon	347810	349302	.	+	.	Parent=ucsf_hc.01_1.G217BH.00167
HISTO_AL.Contig317	GeneSet	cds	347471	347713	.	+	0	ID=cds0000167;Parent=ucsf_hc.01_1.G217BH.00167
HISTO_AL.Contig317	GeneSet	cds	347810	349201	.	+	0	ID=cds0000167;Parent=ucsf_hc.01_1.G217BH.00167
HISTO_AL.Contig317	GeneSet	gene	354056	355407	.	-	.	ID=ucsf_hc.01_1.G217BH.00168;Name=ucsf_hc.01_1.G217BH.00168
HISTO_AL.Contig317	GeneSet	exon	355337	355407	.	-	.	Parent=ucsf_hc.01_1.G217BH.00168
HISTO_AL.Contig317	GeneSet	exon	355207	355246	.	-	.	Parent=ucsf_hc.01_1.G217BH.00168
HISTO_AL.Contig317	GeneSet	exon	354890	355014	.	-	.	Parent=ucsf_hc.01_1.G217BH.00168
HISTO_AL.Contig317	GeneSet	exon	354645	354766	.	-	.	Parent=ucsf_hc.01_1.G217BH.00168
HISTO_AL.Contig317	GeneSet	exon	354056	354541	.	-	.	Parent=ucsf_hc.01_1.G217BH.00168
HISTO_AL.Contig317	GeneSet	cds	355207	355246	.	-	0	ID=cds0000168;Parent=ucsf_hc.01_1.G217BH.00168
HISTO_AL.Contig317	GeneSet	cds	354890	355014	.	-	0	ID=cds0000168;Parent=ucsf_hc.01_1.G217BH.00168
HISTO_AL.Contig317	GeneSet	cds	354645	354766	.	-	0	ID=cds0000168;Parent=ucsf_hc.01_1.G217BH.00168
HISTO_AL.Contig317	GeneSet	cds	354436	354541	.	-	0	ID=cds0000168;Parent=ucsf_hc.01_1.G217BH.00168
HISTO_AL.Contig317	GeneSet	gene	356008	356930	.	+	.	ID=ucsf_hc.01_1.G217BH.00169;Name=ucsf_hc.01_1.G217BH.00169
HISTO_AL.Contig317	GeneSet	exon	356008	356253	.	+	.	Parent=ucsf_hc.01_1.G217BH.00169
HISTO_AL.Contig317	GeneSet	exon	356395	356930	.	+	.	Parent=ucsf_hc.01_1.G217BH.00169
HISTO_AL.Contig317	GeneSet	cds	356073	356253	.	+	0	ID=cds0000169;Parent=ucsf_hc.01_1.G217BH.00169
HISTO_AL.Contig317	GeneSet	cds	356395	356561	.	+	0	ID=cds0000169;Parent=ucsf_hc.01_1.G217BH.00169
HISTO_AL.Contig317	GeneSet	gene	357420	358108	.	+	.	ID=ucsf_hc.01_1.G217BH.00170;Name=ucsf_hc.01_1.G217BH.00170
HISTO_AL.Contig317	GeneSet	exon	357420	358108	.	+	.	Parent=ucsf_hc.01_1.G217BH.00170
HISTO_AL.Contig317	GeneSet	cds	357618	357878	.	+	0	ID=cds0000170;Parent=ucsf_hc.01_1.G217BH.00170
HISTO_AL.Contig317	GeneSet	gene	358082	360965	.	-	.	ID=ucsf_hc.01_1.G217BH.00171;Name=ucsf_hc.01_1.G217BH.00171
HISTO_AL.Contig317	GeneSet	exon	359470	360965	.	-	.	Parent=ucsf_hc.01_1.G217BH.00171
HISTO_AL.Contig317	GeneSet	exon	358082	359372	.	-	.	Parent=ucsf_hc.01_1.G217BH.00171
HISTO_AL.Contig317	GeneSet	cds	359470	359692	.	-	0	ID=cds0000171;Parent=ucsf_hc.01_1.G217BH.00171
HISTO_AL.Contig317	GeneSet	cds	358780	359372	.	-	0	ID=cds0000171;Parent=ucsf_hc.01_1.G217BH.00171
HISTO_AL.Contig317	GeneSet	gene	360966	361596	.	-	.	ID=ucsf_hc.01_1.G217BH.00172;Name=ucsf_hc.01_1.G217BH.00172
HISTO_AL.Contig317	GeneSet	exon	360966	361596	.	-	.	Parent=ucsf_hc.01_1.G217BH.00172
HISTO_AL.Contig317	GeneSet	cds	361165	361491	.	-	0	ID=cds0000172;Parent=ucsf_hc.01_1.G217BH.00172
HISTO_AL.Contig317	GeneSet	gene	361803	362364	.	+	.	ID=ucsf_hc.01_1.G217BH.00173;Name=ucsf_hc.01_1.G217BH.00173
HISTO_AL.Contig317	GeneSet	exon	361803	362364	.	+	.	Parent=ucsf_hc.01_1.G217BH.00173
HISTO_AL.Contig317	GeneSet	cds	361837	362121	.	+	0	ID=cds0000173;Parent=ucsf_hc.01_1.G217BH.00173
HISTO_AL.Contig317	GeneSet	gene	363824	367973	.	-	.	ID=ucsf_hc.01_1.G217BH.00174;Name=ucsf_hc.01_1.G217BH.00174
HISTO_AL.Contig317	GeneSet	exon	367666	367973	.	-	.	Parent=ucsf_hc.01_1.G217BH.00174
HISTO_AL.Contig317	GeneSet	exon	366660	367603	.	-	.	Parent=ucsf_hc.01_1.G217BH.00174
HISTO_AL.Contig317	GeneSet	exon	366275	366604	.	-	.	Parent=ucsf_hc.01_1.G217BH.00174
HISTO_AL.Contig317	GeneSet	exon	366109	366217	.	-	.	Parent=ucsf_hc.01_1.G217BH.00174
HISTO_AL.Contig317	GeneSet	exon	365977	366051	.	-	.	Parent=ucsf_hc.01_1.G217BH.00174
HISTO_AL.Contig317	GeneSet	exon	365860	365918	.	-	.	Parent=ucsf_hc.01_1.G217BH.00174
HISTO_AL.Contig317	GeneSet	exon	365582	365802	.	-	.	Parent=ucsf_hc.01_1.G217BH.00174
HISTO_AL.Contig317	GeneSet	exon	365475	365521	.	-	.	Parent=ucsf_hc.01_1.G217BH.00174
HISTO_AL.Contig317	GeneSet	exon	365300	365426	.	-	.	Parent=ucsf_hc.01_1.G217BH.00174
HISTO_AL.Contig317	GeneSet	exon	364487	365239	.	-	.	Parent=ucsf_hc.01_1.G217BH.00174
HISTO_AL.Contig317	GeneSet	exon	363824	364401	.	-	.	Parent=ucsf_hc.01_1.G217BH.00174
HISTO_AL.Contig317	GeneSet	cds	367666	367717	.	-	0	ID=cds0000174;Parent=ucsf_hc.01_1.G217BH.00174
HISTO_AL.Contig317	GeneSet	cds	366660	367603	.	-	0	ID=cds0000174;Parent=ucsf_hc.01_1.G217BH.00174
HISTO_AL.Contig317	GeneSet	cds	366275	366604	.	-	0	ID=cds0000174;Parent=ucsf_hc.01_1.G217BH.00174
HISTO_AL.Contig317	GeneSet	cds	366109	366217	.	-	0	ID=cds0000174;Parent=ucsf_hc.01_1.G217BH.00174
HISTO_AL.Contig317	GeneSet	cds	365977	366051	.	-	0	ID=cds0000174;Parent=ucsf_hc.01_1.G217BH.00174
HISTO_AL.Contig317	GeneSet	cds	365860	365918	.	-	0	ID=cds0000174;Parent=ucsf_hc.01_1.G217BH.00174
HISTO_AL.Contig317	GeneSet	cds	365582	365802	.	-	0	ID=cds0000174;Parent=ucsf_hc.01_1.G217BH.00174
HISTO_AL.Contig317	GeneSet	cds	365475	365521	.	-	0	ID=cds0000174;Parent=ucsf_hc.01_1.G217BH.00174
HISTO_AL.Contig317	GeneSet	cds	365300	365426	.	-	0	ID=cds0000174;Parent=ucsf_hc.01_1.G217BH.00174
HISTO_AL.Contig317	GeneSet	cds	364487	365239	.	-	0	ID=cds0000174;Parent=ucsf_hc.01_1.G217BH.00174
HISTO_AL.Contig317	GeneSet	cds	364173	364401	.	-	0	ID=cds0000174;Parent=ucsf_hc.01_1.G217BH.00174
HISTO_AL.Contig317	GeneSet	gene	368181	370838	.	+	.	ID=ucsf_hc.01_1.G217BH.00175;Name=ucsf_hc.01_1.G217BH.00175
HISTO_AL.Contig317	GeneSet	exon	368181	368313	.	+	.	Parent=ucsf_hc.01_1.G217BH.00175
HISTO_AL.Contig317	GeneSet	exon	368385	368420	.	+	.	Parent=ucsf_hc.01_1.G217BH.00175
HISTO_AL.Contig317	GeneSet	exon	368490	368517	.	+	.	Parent=ucsf_hc.01_1.G217BH.00175
HISTO_AL.Contig317	GeneSet	exon	368603	369148	.	+	.	Parent=ucsf_hc.01_1.G217BH.00175
HISTO_AL.Contig317	GeneSet	exon	369226	369391	.	+	.	Parent=ucsf_hc.01_1.G217BH.00175
HISTO_AL.Contig317	GeneSet	exon	369452	370838	.	+	.	Parent=ucsf_hc.01_1.G217BH.00175
HISTO_AL.Contig317	GeneSet	cds	368312	368313	.	+	0	ID=cds0000175;Parent=ucsf_hc.01_1.G217BH.00175
HISTO_AL.Contig317	GeneSet	cds	368385	368420	.	+	0	ID=cds0000175;Parent=ucsf_hc.01_1.G217BH.00175
HISTO_AL.Contig317	GeneSet	cds	368490	368517	.	+	0	ID=cds0000175;Parent=ucsf_hc.01_1.G217BH.00175
HISTO_AL.Contig317	GeneSet	cds	368603	369148	.	+	0	ID=cds0000175;Parent=ucsf_hc.01_1.G217BH.00175
HISTO_AL.Contig317	GeneSet	cds	369226	369391	.	+	0	ID=cds0000175;Parent=ucsf_hc.01_1.G217BH.00175
HISTO_AL.Contig317	GeneSet	cds	369452	370485	.	+	0	ID=cds0000175;Parent=ucsf_hc.01_1.G217BH.00175
HISTO_AL.Contig317	GeneSet	gene	372355	373140	.	-	.	ID=ucsf_hc.01_1.G217BH.00176;Name=ucsf_hc.01_1.G217BH.00176
HISTO_AL.Contig317	GeneSet	exon	372355	373140	.	-	.	Parent=ucsf_hc.01_1.G217BH.00176
HISTO_AL.Contig317	GeneSet	cds	372687	372971	.	-	0	ID=cds0000176;Parent=ucsf_hc.01_1.G217BH.00176
HISTO_AL.Contig317	GeneSet	gene	373872	374310	.	-	.	ID=ucsf_hc.01_1.G217BH.00177;Name=ucsf_hc.01_1.G217BH.00177
HISTO_AL.Contig317	GeneSet	exon	373872	374310	.	-	.	Parent=ucsf_hc.01_1.G217BH.00177
HISTO_AL.Contig317	GeneSet	gene	376738	381416	.	+	.	ID=ucsf_hc.01_1.G217BH.00178;Name=ucsf_hc.01_1.G217BH.00178
HISTO_AL.Contig317	GeneSet	exon	376738	376887	.	+	.	Parent=ucsf_hc.01_1.G217BH.00178
HISTO_AL.Contig317	GeneSet	exon	377158	377715	.	+	.	Parent=ucsf_hc.01_1.G217BH.00178
HISTO_AL.Contig317	GeneSet	exon	377814	378252	.	+	.	Parent=ucsf_hc.01_1.G217BH.00178
HISTO_AL.Contig317	GeneSet	exon	378383	381416	.	+	.	Parent=ucsf_hc.01_1.G217BH.00178
HISTO_AL.Contig317	GeneSet	cds	377447	377715	.	+	0	ID=cds0000178;Parent=ucsf_hc.01_1.G217BH.00178
HISTO_AL.Contig317	GeneSet	cds	377814	378252	.	+	0	ID=cds0000178;Parent=ucsf_hc.01_1.G217BH.00178
HISTO_AL.Contig317	GeneSet	cds	378383	380725	.	+	0	ID=cds0000178;Parent=ucsf_hc.01_1.G217BH.00178
HISTO_AL.Contig317	GeneSet	gene	381623	381971	.	-	.	ID=ucsf_hc.01_1.G217BH.00179;Name=ucsf_hc.01_1.G217BH.00179
HISTO_AL.Contig317	GeneSet	exon	381623	381971	.	-	.	Parent=ucsf_hc.01_1.G217BH.00179
HISTO_AL.Contig317	GeneSet	gene	382408	382968	.	-	.	ID=ucsf_hc.01_1.G217BH.00180;Name=ucsf_hc.01_1.G217BH.00180
HISTO_AL.Contig317	GeneSet	exon	382408	382968	.	-	.	Parent=ucsf_hc.01_1.G217BH.00180
HISTO_AL.Contig317	GeneSet	gene	383258	385557	.	+	.	ID=ucsf_hc.01_1.G217BH.00181;Name=ucsf_hc.01_1.G217BH.00181
HISTO_AL.Contig317	GeneSet	exon	383258	383715	.	+	.	Parent=ucsf_hc.01_1.G217BH.00181
HISTO_AL.Contig317	GeneSet	exon	384544	384602	.	+	.	Parent=ucsf_hc.01_1.G217BH.00181
HISTO_AL.Contig317	GeneSet	exon	384688	384797	.	+	.	Parent=ucsf_hc.01_1.G217BH.00181
HISTO_AL.Contig317	GeneSet	exon	384923	385557	.	+	.	Parent=ucsf_hc.01_1.G217BH.00181
HISTO_AL.Contig317	GeneSet	cds	383699	383715	.	+	0	ID=cds0000181;Parent=ucsf_hc.01_1.G217BH.00181
HISTO_AL.Contig317	GeneSet	cds	384544	384602	.	+	0	ID=cds0000181;Parent=ucsf_hc.01_1.G217BH.00181
HISTO_AL.Contig317	GeneSet	cds	384688	384797	.	+	0	ID=cds0000181;Parent=ucsf_hc.01_1.G217BH.00181
HISTO_AL.Contig317	GeneSet	cds	384923	385120	.	+	0	ID=cds0000181;Parent=ucsf_hc.01_1.G217BH.00181
HISTO_AL.Contig317	GeneSet	gene	385712	390516	.	+	.	ID=ucsf_hc.01_1.G217BH.00182;Name=ucsf_hc.01_1.G217BH.00182
HISTO_AL.Contig317	GeneSet	exon	385712	386416	.	+	.	Parent=ucsf_hc.01_1.G217BH.00182
HISTO_AL.Contig317	GeneSet	exon	386486	386549	.	+	.	Parent=ucsf_hc.01_1.G217BH.00182
HISTO_AL.Contig317	GeneSet	exon	386620	388650	.	+	.	Parent=ucsf_hc.01_1.G217BH.00182
HISTO_AL.Contig317	GeneSet	exon	388724	389281	.	+	.	Parent=ucsf_hc.01_1.G217BH.00182
HISTO_AL.Contig317	GeneSet	exon	389345	390516	.	+	.	Parent=ucsf_hc.01_1.G217BH.00182
HISTO_AL.Contig317	GeneSet	cds	388518	388650	.	+	0	ID=cds0000182;Parent=ucsf_hc.01_1.G217BH.00182
HISTO_AL.Contig317	GeneSet	cds	388724	388866	.	+	0	ID=cds0000182;Parent=ucsf_hc.01_1.G217BH.00182
HISTO_AL.Contig317	GeneSet	gene	390534	390977	.	+	.	ID=ucsf_hc.01_1.G217BH.00183;Name=ucsf_hc.01_1.G217BH.00183
HISTO_AL.Contig317	GeneSet	exon	390534	390977	.	+	.	Parent=ucsf_hc.01_1.G217BH.00183
HISTO_AL.Contig317	GeneSet	gene	391030	394568	.	-	.	ID=ucsf_hc.01_1.G217BH.00184;Name=ucsf_hc.01_1.G217BH.00184
HISTO_AL.Contig317	GeneSet	exon	394257	394568	.	-	.	Parent=ucsf_hc.01_1.G217BH.00184
HISTO_AL.Contig317	GeneSet	exon	391030	394178	.	-	.	Parent=ucsf_hc.01_1.G217BH.00184
HISTO_AL.Contig317	GeneSet	cds	394257	394508	.	-	0	ID=cds0000184;Parent=ucsf_hc.01_1.G217BH.00184
HISTO_AL.Contig317	GeneSet	cds	391377	394178	.	-	0	ID=cds0000184;Parent=ucsf_hc.01_1.G217BH.00184
HISTO_AL.Contig317	GeneSet	gene	394837	396737	.	+	.	ID=ucsf_hc.01_1.G217BH.00185;Name=ucsf_hc.01_1.G217BH.00185
HISTO_AL.Contig317	GeneSet	exon	394837	396737	.	+	.	Parent=ucsf_hc.01_1.G217BH.00185
HISTO_AL.Contig317	GeneSet	cds	395658	396122	.	+	0	ID=cds0000185;Parent=ucsf_hc.01_1.G217BH.00185
HISTO_AL.Contig317	GeneSet	gene	396818	400495	.	+	.	ID=ucsf_hc.01_1.G217BH.00186;Name=ucsf_hc.01_1.G217BH.00186
HISTO_AL.Contig317	GeneSet	exon	396818	397354	.	+	.	Parent=ucsf_hc.01_1.G217BH.00186
HISTO_AL.Contig317	GeneSet	exon	397534	398152	.	+	.	Parent=ucsf_hc.01_1.G217BH.00186
HISTO_AL.Contig317	GeneSet	exon	398230	400495	.	+	.	Parent=ucsf_hc.01_1.G217BH.00186
HISTO_AL.Contig317	GeneSet	cds	397266	397354	.	+	0	ID=cds0000186;Parent=ucsf_hc.01_1.G217BH.00186
HISTO_AL.Contig317	GeneSet	cds	397534	398152	.	+	0	ID=cds0000186;Parent=ucsf_hc.01_1.G217BH.00186
HISTO_AL.Contig317	GeneSet	cds	398230	400194	.	+	0	ID=cds0000186;Parent=ucsf_hc.01_1.G217BH.00186
HISTO_AL.Contig317	GeneSet	gene	400325	404519	.	-	.	ID=ucsf_hc.01_1.G217BH.00187;Name=ucsf_hc.01_1.G217BH.00187
HISTO_AL.Contig317	GeneSet	exon	403912	404519	.	-	.	Parent=ucsf_hc.01_1.G217BH.00187
HISTO_AL.Contig317	GeneSet	exon	403064	403776	.	-	.	Parent=ucsf_hc.01_1.G217BH.00187
HISTO_AL.Contig317	GeneSet	exon	402527	402994	.	-	.	Parent=ucsf_hc.01_1.G217BH.00187
HISTO_AL.Contig317	GeneSet	exon	400325	402461	.	-	.	Parent=ucsf_hc.01_1.G217BH.00187
HISTO_AL.Contig317	GeneSet	cds	403064	403564	.	-	0	ID=cds0000187;Parent=ucsf_hc.01_1.G217BH.00187
HISTO_AL.Contig317	GeneSet	cds	402527	402994	.	-	0	ID=cds0000187;Parent=ucsf_hc.01_1.G217BH.00187
HISTO_AL.Contig317	GeneSet	cds	401853	402461	.	-	0	ID=cds0000187;Parent=ucsf_hc.01_1.G217BH.00187
HISTO_AL.Contig317	GeneSet	gene	405265	406030	.	+	.	ID=ucsf_hc.01_1.G217BH.00188;Name=ucsf_hc.01_1.G217BH.00188
HISTO_AL.Contig317	GeneSet	exon	405265	406030	.	+	.	Parent=ucsf_hc.01_1.G217BH.00188
HISTO_AL.Contig317	GeneSet	gene	406119	406870	.	-	.	ID=ucsf_hc.01_1.G217BH.00189;Name=ucsf_hc.01_1.G217BH.00189
HISTO_AL.Contig317	GeneSet	exon	406119	406870	.	-	.	Parent=ucsf_hc.01_1.G217BH.00189
HISTO_AL.Contig317	GeneSet	cds	406540	406845	.	-	0	ID=cds0000189;Parent=ucsf_hc.01_1.G217BH.00189
HISTO_AL.Contig317	GeneSet	gene	407255	409071	.	+	.	ID=ucsf_hc.01_1.G217BH.00190;Name=ucsf_hc.01_1.G217BH.00190
HISTO_AL.Contig317	GeneSet	exon	407255	409071	.	+	.	Parent=ucsf_hc.01_1.G217BH.00190
HISTO_AL.Contig317	GeneSet	cds	407597	408466	.	+	0	ID=cds0000190;Parent=ucsf_hc.01_1.G217BH.00190
HISTO_AL.Contig317	GeneSet	gene	409152	411324	.	-	.	ID=ucsf_hc.01_1.G217BH.00191;Name=ucsf_hc.01_1.G217BH.00191
HISTO_AL.Contig317	GeneSet	exon	410949	411324	.	-	.	Parent=ucsf_hc.01_1.G217BH.00191
HISTO_AL.Contig317	GeneSet	exon	409152	410849	.	-	.	Parent=ucsf_hc.01_1.G217BH.00191
HISTO_AL.Contig317	GeneSet	cds	410949	411210	.	-	0	ID=cds0000191;Parent=ucsf_hc.01_1.G217BH.00191
HISTO_AL.Contig317	GeneSet	cds	409675	410849	.	-	0	ID=cds0000191;Parent=ucsf_hc.01_1.G217BH.00191
HISTO_AL.Contig317	GeneSet	gene	411592	413659	.	-	.	ID=ucsf_hc.01_1.G217BH.00192;Name=ucsf_hc.01_1.G217BH.00192
HISTO_AL.Contig317	GeneSet	exon	412798	413659	.	-	.	Parent=ucsf_hc.01_1.G217BH.00192
HISTO_AL.Contig317	GeneSet	exon	412631	412707	.	-	.	Parent=ucsf_hc.01_1.G217BH.00192
HISTO_AL.Contig317	GeneSet	exon	411592	412515	.	-	.	Parent=ucsf_hc.01_1.G217BH.00192
HISTO_AL.Contig317	GeneSet	cds	412798	412894	.	-	0	ID=cds0000192;Parent=ucsf_hc.01_1.G217BH.00192
HISTO_AL.Contig317	GeneSet	cds	412631	412707	.	-	0	ID=cds0000192;Parent=ucsf_hc.01_1.G217BH.00192
HISTO_AL.Contig317	GeneSet	cds	412126	412515	.	-	0	ID=cds0000192;Parent=ucsf_hc.01_1.G217BH.00192
HISTO_AL.Contig317	GeneSet	gene	413937	416060	.	+	.	ID=ucsf_hc.01_1.G217BH.00193;Name=ucsf_hc.01_1.G217BH.00193
HISTO_AL.Contig317	GeneSet	exon	413937	414890	.	+	.	Parent=ucsf_hc.01_1.G217BH.00193
HISTO_AL.Contig317	GeneSet	exon	414963	415286	.	+	.	Parent=ucsf_hc.01_1.G217BH.00193
HISTO_AL.Contig317	GeneSet	exon	415342	415643	.	+	.	Parent=ucsf_hc.01_1.G217BH.00193
HISTO_AL.Contig317	GeneSet	exon	415716	416060	.	+	.	Parent=ucsf_hc.01_1.G217BH.00193
HISTO_AL.Contig317	GeneSet	cds	415220	415286	.	+	0	ID=cds0000193;Parent=ucsf_hc.01_1.G217BH.00193
HISTO_AL.Contig317	GeneSet	cds	415342	415643	.	+	0	ID=cds0000193;Parent=ucsf_hc.01_1.G217BH.00193
HISTO_AL.Contig317	GeneSet	cds	415716	415931	.	+	0	ID=cds0000193;Parent=ucsf_hc.01_1.G217BH.00193
HISTO_AL.Contig317	GeneSet	gene	416061	416643	.	+	.	ID=ucsf_hc.01_1.G217BH.00194;Name=ucsf_hc.01_1.G217BH.00194
HISTO_AL.Contig317	GeneSet	exon	416061	416643	.	+	.	Parent=ucsf_hc.01_1.G217BH.00194
HISTO_AL.Contig317	GeneSet	cds	416190	416558	.	+	0	ID=cds0000194;Parent=ucsf_hc.01_1.G217BH.00194
HISTO_AL.Contig317	GeneSet	gene	418300	421725	.	-	.	ID=ucsf_hc.01_1.G217BH.00195;Name=ucsf_hc.01_1.G217BH.00195
HISTO_AL.Contig317	GeneSet	exon	421512	421725	.	-	.	Parent=ucsf_hc.01_1.G217BH.00195
HISTO_AL.Contig317	GeneSet	exon	420093	421446	.	-	.	Parent=ucsf_hc.01_1.G217BH.00195
HISTO_AL.Contig317	GeneSet	exon	418710	420033	.	-	.	Parent=ucsf_hc.01_1.G217BH.00195
HISTO_AL.Contig317	GeneSet	exon	418300	418642	.	-	.	Parent=ucsf_hc.01_1.G217BH.00195
HISTO_AL.Contig317	GeneSet	cds	421512	421555	.	-	0	ID=cds0000195;Parent=ucsf_hc.01_1.G217BH.00195
HISTO_AL.Contig317	GeneSet	cds	420093	421446	.	-	0	ID=cds0000195;Parent=ucsf_hc.01_1.G217BH.00195
HISTO_AL.Contig317	GeneSet	cds	418710	420033	.	-	0	ID=cds0000195;Parent=ucsf_hc.01_1.G217BH.00195
HISTO_AL.Contig317	GeneSet	cds	418605	418642	.	-	0	ID=cds0000195;Parent=ucsf_hc.01_1.G217BH.00195
HISTO_AL.Contig317	GeneSet	gene	422162	424114	.	+	.	ID=ucsf_hc.01_1.G217BH.00196;Name=ucsf_hc.01_1.G217BH.00196
HISTO_AL.Contig317	GeneSet	exon	422162	422776	.	+	.	Parent=ucsf_hc.01_1.G217BH.00196
HISTO_AL.Contig317	GeneSet	exon	422858	424114	.	+	.	Parent=ucsf_hc.01_1.G217BH.00196
HISTO_AL.Contig317	GeneSet	cds	422209	422776	.	+	0	ID=cds0000196;Parent=ucsf_hc.01_1.G217BH.00196
HISTO_AL.Contig317	GeneSet	cds	422858	423438	.	+	0	ID=cds0000196;Parent=ucsf_hc.01_1.G217BH.00196
HISTO_AL.Contig317	GeneSet	gene	424276	424623	.	+	.	ID=ucsf_hc.01_1.G217BH.00197;Name=ucsf_hc.01_1.G217BH.00197
HISTO_AL.Contig317	GeneSet	exon	424276	424623	.	+	.	Parent=ucsf_hc.01_1.G217BH.00197
HISTO_AL.Contig317	GeneSet	gene	425710	426088	.	+	.	ID=ucsf_hc.01_1.G217BH.00198;Name=ucsf_hc.01_1.G217BH.00198
HISTO_AL.Contig317	GeneSet	exon	425710	425882	.	+	.	Parent=ucsf_hc.01_1.G217BH.00198
HISTO_AL.Contig317	GeneSet	exon	425938	426088	.	+	.	Parent=ucsf_hc.01_1.G217BH.00198
HISTO_AL.Contig317	GeneSet	gene	426198	426658	.	+	.	ID=ucsf_hc.01_1.G217BH.00199;Name=ucsf_hc.01_1.G217BH.00199
HISTO_AL.Contig317	GeneSet	exon	426198	426308	.	+	.	Parent=ucsf_hc.01_1.G217BH.00199
HISTO_AL.Contig317	GeneSet	exon	426368	426658	.	+	.	Parent=ucsf_hc.01_1.G217BH.00199
HISTO_AL.Contig317	GeneSet	gene	426972	427404	.	+	.	ID=ucsf_hc.01_1.G217BH.00200;Name=ucsf_hc.01_1.G217BH.00200
HISTO_AL.Contig317	GeneSet	exon	426972	427404	.	+	.	Parent=ucsf_hc.01_1.G217BH.00200
HISTO_AL.Contig317	GeneSet	cds	426985	427308	.	+	0	ID=cds0000200;Parent=ucsf_hc.01_1.G217BH.00200
HISTO_AL.Contig317	GeneSet	gene	427866	428199	.	+	.	ID=ucsf_hc.01_1.G217BH.00201;Name=ucsf_hc.01_1.G217BH.00201
HISTO_AL.Contig317	GeneSet	exon	427866	428199	.	+	.	Parent=ucsf_hc.01_1.G217BH.00201
HISTO_AL.Contig317	GeneSet	gene	428324	429187	.	+	.	ID=ucsf_hc.01_1.G217BH.00202;Name=ucsf_hc.01_1.G217BH.00202
HISTO_AL.Contig317	GeneSet	exon	428324	428348	.	+	.	Parent=ucsf_hc.01_1.G217BH.00202
HISTO_AL.Contig317	GeneSet	exon	428402	428551	.	+	.	Parent=ucsf_hc.01_1.G217BH.00202
HISTO_AL.Contig317	GeneSet	exon	428600	429187	.	+	.	Parent=ucsf_hc.01_1.G217BH.00202
HISTO_AL.Contig317	GeneSet	cds	428346	428348	.	+	0	ID=cds0000202;Parent=ucsf_hc.01_1.G217BH.00202
HISTO_AL.Contig317	GeneSet	cds	428402	428551	.	+	0	ID=cds0000202;Parent=ucsf_hc.01_1.G217BH.00202
HISTO_AL.Contig317	GeneSet	cds	428600	429094	.	+	0	ID=cds0000202;Parent=ucsf_hc.01_1.G217BH.00202
HISTO_AL.Contig317	GeneSet	gene	429358	430784	.	+	.	ID=ucsf_hc.01_1.G217BH.00203;Name=ucsf_hc.01_1.G217BH.00203
HISTO_AL.Contig317	GeneSet	exon	429358	429607	.	+	.	Parent=ucsf_hc.01_1.G217BH.00203
HISTO_AL.Contig317	GeneSet	exon	429671	429937	.	+	.	Parent=ucsf_hc.01_1.G217BH.00203
HISTO_AL.Contig317	GeneSet	exon	430035	430784	.	+	.	Parent=ucsf_hc.01_1.G217BH.00203
HISTO_AL.Contig317	GeneSet	cds	429682	429903	.	+	0	ID=cds0000203;Parent=ucsf_hc.01_1.G217BH.00203
HISTO_AL.Contig317	GeneSet	gene	429608	431453	.	-	.	ID=ucsf_hc.01_1.G217BH.00204;Name=ucsf_hc.01_1.G217BH.00204
HISTO_AL.Contig317	GeneSet	exon	431090	431453	.	-	.	Parent=ucsf_hc.01_1.G217BH.00204
HISTO_AL.Contig317	GeneSet	exon	429608	431038	.	-	.	Parent=ucsf_hc.01_1.G217BH.00204
HISTO_AL.Contig317	GeneSet	cds	431090	431107	.	-	0	ID=cds0000204;Parent=ucsf_hc.01_1.G217BH.00204
HISTO_AL.Contig317	GeneSet	cds	429914	431038	.	-	0	ID=cds0000204;Parent=ucsf_hc.01_1.G217BH.00204
HISTO_AL.Contig317	GeneSet	gene	433566	433883	.	+	.	ID=ucsf_hc.01_1.G217BH.00205;Name=ucsf_hc.01_1.G217BH.00205
HISTO_AL.Contig317	GeneSet	exon	433566	433757	.	+	.	Parent=ucsf_hc.01_1.G217BH.00205
HISTO_AL.Contig317	GeneSet	exon	433817	433883	.	+	.	Parent=ucsf_hc.01_1.G217BH.00205
HISTO_AL.Contig317	GeneSet	gene	434015	434325	.	+	.	ID=ucsf_hc.01_1.G217BH.00206;Name=ucsf_hc.01_1.G217BH.00206
HISTO_AL.Contig317	GeneSet	exon	434015	434325	.	+	.	Parent=ucsf_hc.01_1.G217BH.00206
HISTO_AL.Contig317	GeneSet	gene	434309	435281	.	-	.	ID=ucsf_hc.01_1.G217BH.00207;Name=ucsf_hc.01_1.G217BH.00207
HISTO_AL.Contig317	GeneSet	exon	435224	435281	.	-	.	Parent=ucsf_hc.01_1.G217BH.00207
HISTO_AL.Contig317	GeneSet	exon	434829	435083	.	-	.	Parent=ucsf_hc.01_1.G217BH.00207
HISTO_AL.Contig317	GeneSet	exon	434519	434781	.	-	.	Parent=ucsf_hc.01_1.G217BH.00207
HISTO_AL.Contig317	GeneSet	exon	434309	434467	.	-	.	Parent=ucsf_hc.01_1.G217BH.00207
HISTO_AL.Contig317	GeneSet	cds	434519	434664	.	-	0	ID=cds0000207;Parent=ucsf_hc.01_1.G217BH.00207
HISTO_AL.Contig317	GeneSet	cds	434377	434467	.	-	0	ID=cds0000207;Parent=ucsf_hc.01_1.G217BH.00207
HISTO_AL.Contig317	GeneSet	gene	437629	440913	.	+	.	ID=ucsf_hc.01_1.G217BH.00208;Name=ucsf_hc.01_1.G217BH.00208
HISTO_AL.Contig317	GeneSet	exon	437629	437746	.	+	.	Parent=ucsf_hc.01_1.G217BH.00208
HISTO_AL.Contig317	GeneSet	exon	437820	438156	.	+	.	Parent=ucsf_hc.01_1.G217BH.00208
HISTO_AL.Contig317	GeneSet	exon	438326	438530	.	+	.	Parent=ucsf_hc.01_1.G217BH.00208
HISTO_AL.Contig317	GeneSet	exon	438611	439138	.	+	.	Parent=ucsf_hc.01_1.G217BH.00208
HISTO_AL.Contig317	GeneSet	exon	439229	440369	.	+	.	Parent=ucsf_hc.01_1.G217BH.00208
HISTO_AL.Contig317	GeneSet	exon	440532	440913	.	+	.	Parent=ucsf_hc.01_1.G217BH.00208
HISTO_AL.Contig317	GeneSet	cds	437744	437746	.	+	0	ID=cds0000208;Parent=ucsf_hc.01_1.G217BH.00208
HISTO_AL.Contig317	GeneSet	cds	437820	438156	.	+	0	ID=cds0000208;Parent=ucsf_hc.01_1.G217BH.00208
HISTO_AL.Contig317	GeneSet	cds	438326	438530	.	+	0	ID=cds0000208;Parent=ucsf_hc.01_1.G217BH.00208
HISTO_AL.Contig317	GeneSet	cds	438611	439079	.	+	0	ID=cds0000208;Parent=ucsf_hc.01_1.G217BH.00208
HISTO_AL.Contig317	GeneSet	gene	440959	441263	.	+	.	ID=ucsf_hc.01_1.G217BH.00209;Name=ucsf_hc.01_1.G217BH.00209
HISTO_AL.Contig317	GeneSet	exon	440959	441263	.	+	.	Parent=ucsf_hc.01_1.G217BH.00209
HISTO_AL.Contig317	GeneSet	gene	441533	445658	.	-	.	ID=ucsf_hc.01_1.G217BH.00210;Name=ucsf_hc.01_1.G217BH.00210
HISTO_AL.Contig317	GeneSet	exon	441533	445658	.	-	.	Parent=ucsf_hc.01_1.G217BH.00210
HISTO_AL.Contig317	GeneSet	cds	442354	444567	.	-	0	ID=cds0000210;Parent=ucsf_hc.01_1.G217BH.00210
HISTO_AL.Contig317	GeneSet	gene	447062	452088	.	-	.	ID=ucsf_hc.01_1.G217BH.00211;Name=ucsf_hc.01_1.G217BH.00211
HISTO_AL.Contig317	GeneSet	exon	451639	452088	.	-	.	Parent=ucsf_hc.01_1.G217BH.00211
HISTO_AL.Contig317	GeneSet	exon	451217	451585	.	-	.	Parent=ucsf_hc.01_1.G217BH.00211
HISTO_AL.Contig317	GeneSet	exon	447062	451151	.	-	.	Parent=ucsf_hc.01_1.G217BH.00211
HISTO_AL.Contig317	GeneSet	cds	451217	451579	.	-	0	ID=cds0000211;Parent=ucsf_hc.01_1.G217BH.00211
HISTO_AL.Contig317	GeneSet	cds	447720	451151	.	-	0	ID=cds0000211;Parent=ucsf_hc.01_1.G217BH.00211
HISTO_AL.Contig317	GeneSet	gene	453328	453636	.	+	.	ID=ucsf_hc.01_1.G217BH.00212;Name=ucsf_hc.01_1.G217BH.00212
HISTO_AL.Contig317	GeneSet	exon	453328	453636	.	+	.	Parent=ucsf_hc.01_1.G217BH.00212
HISTO_AL.Contig317	GeneSet	cds	453332	453532	.	+	0	ID=cds0000212;Parent=ucsf_hc.01_1.G217BH.00212
HISTO_AL.Contig317	GeneSet	gene	455293	456372	.	+	.	ID=ucsf_hc.01_1.G217BH.00213;Name=ucsf_hc.01_1.G217BH.00213
HISTO_AL.Contig317	GeneSet	exon	455293	456372	.	+	.	Parent=ucsf_hc.01_1.G217BH.00213
HISTO_AL.Contig317	GeneSet	cds	455362	456069	.	+	0	ID=cds0000213;Parent=ucsf_hc.01_1.G217BH.00213
HISTO_AL.Contig317	GeneSet	gene	458512	459214	.	-	.	ID=ucsf_hc.01_1.G217BH.00214;Name=ucsf_hc.01_1.G217BH.00214
HISTO_AL.Contig317	GeneSet	exon	458512	459214	.	-	.	Parent=ucsf_hc.01_1.G217BH.00214
HISTO_AL.Contig317	GeneSet	gene	459485	462495	.	+	.	ID=ucsf_hc.01_1.G217BH.00215;Name=ucsf_hc.01_1.G217BH.00215
HISTO_AL.Contig317	GeneSet	exon	459485	459520	.	+	.	Parent=ucsf_hc.01_1.G217BH.00215
HISTO_AL.Contig317	GeneSet	exon	459622	461061	.	+	.	Parent=ucsf_hc.01_1.G217BH.00215
HISTO_AL.Contig317	GeneSet	exon	461122	462495	.	+	.	Parent=ucsf_hc.01_1.G217BH.00215
HISTO_AL.Contig317	GeneSet	cds	460657	461061	.	+	0	ID=cds0000215;Parent=ucsf_hc.01_1.G217BH.00215
HISTO_AL.Contig317	GeneSet	cds	461122	462138	.	+	0	ID=cds0000215;Parent=ucsf_hc.01_1.G217BH.00215
HISTO_AL.Contig317	GeneSet	gene	463045	463638	.	-	.	ID=ucsf_hc.01_1.G217BH.00216;Name=ucsf_hc.01_1.G217BH.00216
HISTO_AL.Contig317	GeneSet	exon	463045	463638	.	-	.	Parent=ucsf_hc.01_1.G217BH.00216
HISTO_AL.Contig317	GeneSet	gene	463868	464414	.	-	.	ID=ucsf_hc.01_1.G217BH.00217;Name=ucsf_hc.01_1.G217BH.00217
HISTO_AL.Contig317	GeneSet	exon	464213	464414	.	-	.	Parent=ucsf_hc.01_1.G217BH.00217
HISTO_AL.Contig317	GeneSet	exon	464033	464081	.	-	.	Parent=ucsf_hc.01_1.G217BH.00217
HISTO_AL.Contig317	GeneSet	exon	463868	463968	.	-	.	Parent=ucsf_hc.01_1.G217BH.00217
HISTO_AL.Contig317	GeneSet	gene	466620	470336	.	+	.	ID=ucsf_hc.01_1.G217BH.00218;Name=ucsf_hc.01_1.G217BH.00218
HISTO_AL.Contig317	GeneSet	exon	466620	470336	.	+	.	Parent=ucsf_hc.01_1.G217BH.00218
HISTO_AL.Contig317	GeneSet	cds	468136	468507	.	+	0	ID=cds0000218;Parent=ucsf_hc.01_1.G217BH.00218
HISTO_AL.Contig317	GeneSet	gene	466872	469158	.	-	.	ID=ucsf_hc.01_1.G217BH.00219;Name=ucsf_hc.01_1.G217BH.00219
HISTO_AL.Contig317	GeneSet	exon	468992	469158	.	-	.	Parent=ucsf_hc.01_1.G217BH.00219
HISTO_AL.Contig317	GeneSet	exon	468852	468922	.	-	.	Parent=ucsf_hc.01_1.G217BH.00219
HISTO_AL.Contig317	GeneSet	exon	468060	468713	.	-	.	Parent=ucsf_hc.01_1.G217BH.00219
HISTO_AL.Contig317	GeneSet	exon	467518	467937	.	-	.	Parent=ucsf_hc.01_1.G217BH.00219
HISTO_AL.Contig317	GeneSet	exon	466872	467411	.	-	.	Parent=ucsf_hc.01_1.G217BH.00219
HISTO_AL.Contig317	GeneSet	cds	468992	469004	.	-	0	ID=cds0000219;Parent=ucsf_hc.01_1.G217BH.00219
HISTO_AL.Contig317	GeneSet	cds	468852	468922	.	-	0	ID=cds0000219;Parent=ucsf_hc.01_1.G217BH.00219
HISTO_AL.Contig317	GeneSet	cds	468060	468713	.	-	0	ID=cds0000219;Parent=ucsf_hc.01_1.G217BH.00219
HISTO_AL.Contig317	GeneSet	cds	467518	467937	.	-	0	ID=cds0000219;Parent=ucsf_hc.01_1.G217BH.00219
HISTO_AL.Contig317	GeneSet	cds	467091	467411	.	-	0	ID=cds0000219;Parent=ucsf_hc.01_1.G217BH.00219
HISTO_AL.Contig317	GeneSet	gene	470312	474238	.	-	.	ID=ucsf_hc.01_1.G217BH.00220;Name=ucsf_hc.01_1.G217BH.00220
HISTO_AL.Contig317	GeneSet	exon	473777	474238	.	-	.	Parent=ucsf_hc.01_1.G217BH.00220
HISTO_AL.Contig317	GeneSet	exon	473293	473673	.	-	.	Parent=ucsf_hc.01_1.G217BH.00220
HISTO_AL.Contig317	GeneSet	exon	473194	473224	.	-	.	Parent=ucsf_hc.01_1.G217BH.00220
HISTO_AL.Contig317	GeneSet	exon	472791	473107	.	-	.	Parent=ucsf_hc.01_1.G217BH.00220
HISTO_AL.Contig317	GeneSet	exon	470312	472725	.	-	.	Parent=ucsf_hc.01_1.G217BH.00220
HISTO_AL.Contig317	GeneSet	cds	473293	473344	.	-	0	ID=cds0000220;Parent=ucsf_hc.01_1.G217BH.00220
HISTO_AL.Contig317	GeneSet	cds	473194	473224	.	-	0	ID=cds0000220;Parent=ucsf_hc.01_1.G217BH.00220
HISTO_AL.Contig317	GeneSet	cds	472791	473107	.	-	0	ID=cds0000220;Parent=ucsf_hc.01_1.G217BH.00220
HISTO_AL.Contig317	GeneSet	cds	470834	472725	.	-	0	ID=cds0000220;Parent=ucsf_hc.01_1.G217BH.00220
HISTO_AL.Contig317	GeneSet	gene	474495	475751	.	+	.	ID=ucsf_hc.01_1.G217BH.00221;Name=ucsf_hc.01_1.G217BH.00221
HISTO_AL.Contig317	GeneSet	exon	474495	475751	.	+	.	Parent=ucsf_hc.01_1.G217BH.00221
HISTO_AL.Contig317	GeneSet	cds	474594	474872	.	+	0	ID=cds0000221;Parent=ucsf_hc.01_1.G217BH.00221
HISTO_AL.Contig317	GeneSet	gene	475832	478056	.	-	.	ID=ucsf_hc.01_1.G217BH.00222;Name=ucsf_hc.01_1.G217BH.00222
HISTO_AL.Contig317	GeneSet	exon	477078	478056	.	-	.	Parent=ucsf_hc.01_1.G217BH.00222
HISTO_AL.Contig317	GeneSet	exon	475832	476997	.	-	.	Parent=ucsf_hc.01_1.G217BH.00222
HISTO_AL.Contig317	GeneSet	cds	477078	477681	.	-	0	ID=cds0000222;Parent=ucsf_hc.01_1.G217BH.00222
HISTO_AL.Contig317	GeneSet	cds	475865	476997	.	-	0	ID=cds0000222;Parent=ucsf_hc.01_1.G217BH.00222
HISTO_AL.Contig317	GeneSet	gene	476184	478192	.	+	.	ID=ucsf_hc.01_1.G217BH.00223;Name=ucsf_hc.01_1.G217BH.00223
HISTO_AL.Contig317	GeneSet	exon	476184	478192	.	+	.	Parent=ucsf_hc.01_1.G217BH.00223
HISTO_AL.Contig317	GeneSet	cds	477294	477644	.	+	0	ID=cds0000223;Parent=ucsf_hc.01_1.G217BH.00223
HISTO_AL.Contig317	GeneSet	gene	478704	481379	.	+	.	ID=ucsf_hc.01_1.G217BH.00224;Name=ucsf_hc.01_1.G217BH.00224
HISTO_AL.Contig317	GeneSet	exon	478704	478776	.	+	.	Parent=ucsf_hc.01_1.G217BH.00224
HISTO_AL.Contig317	GeneSet	exon	478856	479134	.	+	.	Parent=ucsf_hc.01_1.G217BH.00224
HISTO_AL.Contig317	GeneSet	exon	479236	481379	.	+	.	Parent=ucsf_hc.01_1.G217BH.00224
HISTO_AL.Contig317	GeneSet	cds	478740	478776	.	+	0	ID=cds0000224;Parent=ucsf_hc.01_1.G217BH.00224
HISTO_AL.Contig317	GeneSet	cds	478856	479134	.	+	0	ID=cds0000224;Parent=ucsf_hc.01_1.G217BH.00224
HISTO_AL.Contig317	GeneSet	cds	479236	481061	.	+	0	ID=cds0000224;Parent=ucsf_hc.01_1.G217BH.00224
HISTO_AL.Contig317	GeneSet	gene	481346	484278	.	-	.	ID=ucsf_hc.01_1.G217BH.00225;Name=ucsf_hc.01_1.G217BH.00225
HISTO_AL.Contig317	GeneSet	exon	484098	484278	.	-	.	Parent=ucsf_hc.01_1.G217BH.00225
HISTO_AL.Contig317	GeneSet	exon	483693	483889	.	-	.	Parent=ucsf_hc.01_1.G217BH.00225
HISTO_AL.Contig317	GeneSet	exon	483253	483611	.	-	.	Parent=ucsf_hc.01_1.G217BH.00225
HISTO_AL.Contig317	GeneSet	exon	483030	483155	.	-	.	Parent=ucsf_hc.01_1.G217BH.00225
HISTO_AL.Contig317	GeneSet	exon	482383	482902	.	-	.	Parent=ucsf_hc.01_1.G217BH.00225
HISTO_AL.Contig317	GeneSet	exon	482163	482293	.	-	.	Parent=ucsf_hc.01_1.G217BH.00225
HISTO_AL.Contig317	GeneSet	exon	481346	482054	.	-	.	Parent=ucsf_hc.01_1.G217BH.00225
HISTO_AL.Contig317	GeneSet	cds	483693	483827	.	-	0	ID=cds0000225;Parent=ucsf_hc.01_1.G217BH.00225
HISTO_AL.Contig317	GeneSet	cds	483253	483611	.	-	0	ID=cds0000225;Parent=ucsf_hc.01_1.G217BH.00225
HISTO_AL.Contig317	GeneSet	cds	483030	483155	.	-	0	ID=cds0000225;Parent=ucsf_hc.01_1.G217BH.00225
HISTO_AL.Contig317	GeneSet	cds	482383	482902	.	-	0	ID=cds0000225;Parent=ucsf_hc.01_1.G217BH.00225
HISTO_AL.Contig317	GeneSet	cds	482177	482293	.	-	0	ID=cds0000225;Parent=ucsf_hc.01_1.G217BH.00225
HISTO_AL.Contig317	GeneSet	gene	484822	487224	.	+	.	ID=ucsf_hc.01_1.G217BH.00226;Name=ucsf_hc.01_1.G217BH.00226
HISTO_AL.Contig317	GeneSet	exon	484822	484943	.	+	.	Parent=ucsf_hc.01_1.G217BH.00226
HISTO_AL.Contig317	GeneSet	exon	485025	485060	.	+	.	Parent=ucsf_hc.01_1.G217BH.00226
HISTO_AL.Contig317	GeneSet	exon	485129	485222	.	+	.	Parent=ucsf_hc.01_1.G217BH.00226
HISTO_AL.Contig317	GeneSet	exon	485291	485313	.	+	.	Parent=ucsf_hc.01_1.G217BH.00226
HISTO_AL.Contig317	GeneSet	exon	485422	485440	.	+	.	Parent=ucsf_hc.01_1.G217BH.00226
HISTO_AL.Contig317	GeneSet	exon	485511	485633	.	+	.	Parent=ucsf_hc.01_1.G217BH.00226
HISTO_AL.Contig317	GeneSet	exon	485714	485736	.	+	.	Parent=ucsf_hc.01_1.G217BH.00226
HISTO_AL.Contig317	GeneSet	exon	485828	485865	.	+	.	Parent=ucsf_hc.01_1.G217BH.00226
HISTO_AL.Contig317	GeneSet	exon	485942	486079	.	+	.	Parent=ucsf_hc.01_1.G217BH.00226
HISTO_AL.Contig317	GeneSet	exon	486208	486627	.	+	.	Parent=ucsf_hc.01_1.G217BH.00226
HISTO_AL.Contig317	GeneSet	exon	486756	487224	.	+	.	Parent=ucsf_hc.01_1.G217BH.00226
HISTO_AL.Contig317	GeneSet	cds	484899	484943	.	+	0	ID=cds0000226;Parent=ucsf_hc.01_1.G217BH.00226
HISTO_AL.Contig317	GeneSet	cds	485025	485060	.	+	0	ID=cds0000226;Parent=ucsf_hc.01_1.G217BH.00226
HISTO_AL.Contig317	GeneSet	cds	485129	485222	.	+	0	ID=cds0000226;Parent=ucsf_hc.01_1.G217BH.00226
HISTO_AL.Contig317	GeneSet	cds	485291	485313	.	+	0	ID=cds0000226;Parent=ucsf_hc.01_1.G217BH.00226
HISTO_AL.Contig317	GeneSet	cds	485422	485440	.	+	0	ID=cds0000226;Parent=ucsf_hc.01_1.G217BH.00226
HISTO_AL.Contig317	GeneSet	cds	485511	485633	.	+	0	ID=cds0000226;Parent=ucsf_hc.01_1.G217BH.00226
HISTO_AL.Contig317	GeneSet	cds	485714	485736	.	+	0	ID=cds0000226;Parent=ucsf_hc.01_1.G217BH.00226
HISTO_AL.Contig317	GeneSet	cds	485828	485865	.	+	0	ID=cds0000226;Parent=ucsf_hc.01_1.G217BH.00226
HISTO_AL.Contig317	GeneSet	cds	485942	486079	.	+	0	ID=cds0000226;Parent=ucsf_hc.01_1.G217BH.00226
HISTO_AL.Contig317	GeneSet	cds	486208	486627	.	+	0	ID=cds0000226;Parent=ucsf_hc.01_1.G217BH.00226
HISTO_AL.Contig317	GeneSet	cds	486756	486813	.	+	0	ID=cds0000226;Parent=ucsf_hc.01_1.G217BH.00226
HISTO_AL.Contig317	GeneSet	gene	487435	491704	.	-	.	ID=ucsf_hc.01_1.G217BH.00227;Name=ucsf_hc.01_1.G217BH.00227
HISTO_AL.Contig317	GeneSet	exon	490954	491704	.	-	.	Parent=ucsf_hc.01_1.G217BH.00227
HISTO_AL.Contig317	GeneSet	exon	489729	490896	.	-	.	Parent=ucsf_hc.01_1.G217BH.00227
HISTO_AL.Contig317	GeneSet	exon	489538	489633	.	-	.	Parent=ucsf_hc.01_1.G217BH.00227
HISTO_AL.Contig317	GeneSet	exon	489296	489481	.	-	.	Parent=ucsf_hc.01_1.G217BH.00227
HISTO_AL.Contig317	GeneSet	exon	487435	489234	.	-	.	Parent=ucsf_hc.01_1.G217BH.00227
HISTO_AL.Contig317	GeneSet	cds	490954	491181	.	-	0	ID=cds0000227;Parent=ucsf_hc.01_1.G217BH.00227
HISTO_AL.Contig317	GeneSet	cds	489729	490896	.	-	0	ID=cds0000227;Parent=ucsf_hc.01_1.G217BH.00227
HISTO_AL.Contig317	GeneSet	cds	489538	489633	.	-	0	ID=cds0000227;Parent=ucsf_hc.01_1.G217BH.00227
HISTO_AL.Contig317	GeneSet	cds	489296	489481	.	-	0	ID=cds0000227;Parent=ucsf_hc.01_1.G217BH.00227
HISTO_AL.Contig317	GeneSet	cds	488288	489234	.	-	0	ID=cds0000227;Parent=ucsf_hc.01_1.G217BH.00227
HISTO_AL.Contig317	GeneSet	gene	492533	492925	.	+	.	ID=ucsf_hc.01_1.G217BH.00228;Name=ucsf_hc.01_1.G217BH.00228
HISTO_AL.Contig317	GeneSet	exon	492533	492925	.	+	.	Parent=ucsf_hc.01_1.G217BH.00228
HISTO_AL.Contig317	GeneSet	gene	493249	494709	.	+	.	ID=ucsf_hc.01_1.G217BH.00229;Name=ucsf_hc.01_1.G217BH.00229
HISTO_AL.Contig317	GeneSet	exon	493249	494709	.	+	.	Parent=ucsf_hc.01_1.G217BH.00229
HISTO_AL.Contig317	GeneSet	cds	493606	493920	.	+	0	ID=cds0000229;Parent=ucsf_hc.01_1.G217BH.00229
HISTO_AL.Contig317	GeneSet	gene	494782	496168	.	+	.	ID=ucsf_hc.01_1.G217BH.00230;Name=ucsf_hc.01_1.G217BH.00230
HISTO_AL.Contig317	GeneSet	exon	494782	496168	.	+	.	Parent=ucsf_hc.01_1.G217BH.00230
HISTO_AL.Contig317	GeneSet	gene	494922	498239	.	-	.	ID=ucsf_hc.01_1.G217BH.00231;Name=ucsf_hc.01_1.G217BH.00231
HISTO_AL.Contig317	GeneSet	exon	497510	498239	.	-	.	Parent=ucsf_hc.01_1.G217BH.00231
HISTO_AL.Contig317	GeneSet	exon	496738	497413	.	-	.	Parent=ucsf_hc.01_1.G217BH.00231
HISTO_AL.Contig317	GeneSet	exon	494922	496682	.	-	.	Parent=ucsf_hc.01_1.G217BH.00231
HISTO_AL.Contig317	GeneSet	cds	497510	498064	.	-	0	ID=cds0000231;Parent=ucsf_hc.01_1.G217BH.00231
HISTO_AL.Contig317	GeneSet	cds	496738	497413	.	-	0	ID=cds0000231;Parent=ucsf_hc.01_1.G217BH.00231
HISTO_AL.Contig317	GeneSet	cds	495337	496682	.	-	0	ID=cds0000231;Parent=ucsf_hc.01_1.G217BH.00231
HISTO_AL.Contig317	GeneSet	gene	499474	501620	.	-	.	ID=ucsf_hc.01_1.G217BH.00232;Name=ucsf_hc.01_1.G217BH.00232
HISTO_AL.Contig317	GeneSet	exon	499474	501620	.	-	.	Parent=ucsf_hc.01_1.G217BH.00232
HISTO_AL.Contig317	GeneSet	cds	499892	501106	.	-	0	ID=cds0000232;Parent=ucsf_hc.01_1.G217BH.00232
HISTO_AL.Contig317	GeneSet	gene	502699	503066	.	+	.	ID=ucsf_hc.01_1.G217BH.00233;Name=ucsf_hc.01_1.G217BH.00233
HISTO_AL.Contig317	GeneSet	exon	502699	503066	.	+	.	Parent=ucsf_hc.01_1.G217BH.00233
HISTO_AL.Contig317	GeneSet	cds	502727	502921	.	+	0	ID=cds0000233;Parent=ucsf_hc.01_1.G217BH.00233
HISTO_AL.Contig317	GeneSet	gene	503218	504388	.	+	.	ID=ucsf_hc.01_1.G217BH.00234;Name=ucsf_hc.01_1.G217BH.00234
HISTO_AL.Contig317	GeneSet	exon	503218	504388	.	+	.	Parent=ucsf_hc.01_1.G217BH.00234
HISTO_AL.Contig317	GeneSet	cds	503362	503565	.	+	0	ID=cds0000234;Parent=ucsf_hc.01_1.G217BH.00234
HISTO_AL.Contig317	GeneSet	gene	503905	507011	.	-	.	ID=ucsf_hc.01_1.G217BH.00235;Name=ucsf_hc.01_1.G217BH.00235
HISTO_AL.Contig317	GeneSet	exon	506898	507011	.	-	.	Parent=ucsf_hc.01_1.G217BH.00235
HISTO_AL.Contig317	GeneSet	exon	506152	506501	.	-	.	Parent=ucsf_hc.01_1.G217BH.00235
HISTO_AL.Contig317	GeneSet	exon	505660	506077	.	-	.	Parent=ucsf_hc.01_1.G217BH.00235
HISTO_AL.Contig317	GeneSet	exon	503905	505579	.	-	.	Parent=ucsf_hc.01_1.G217BH.00235
HISTO_AL.Contig317	GeneSet	cds	506152	506422	.	-	0	ID=cds0000235;Parent=ucsf_hc.01_1.G217BH.00235
HISTO_AL.Contig317	GeneSet	cds	505660	506077	.	-	0	ID=cds0000235;Parent=ucsf_hc.01_1.G217BH.00235
HISTO_AL.Contig317	GeneSet	cds	504517	505579	.	-	0	ID=cds0000235;Parent=ucsf_hc.01_1.G217BH.00235
HISTO_AL.Contig317	GeneSet	gene	508042	509624	.	+	.	ID=ucsf_hc.01_1.G217BH.00236;Name=ucsf_hc.01_1.G217BH.00236
HISTO_AL.Contig317	GeneSet	exon	508042	509624	.	+	.	Parent=ucsf_hc.01_1.G217BH.00236
HISTO_AL.Contig317	GeneSet	cds	508444	508851	.	+	0	ID=cds0000236;Parent=ucsf_hc.01_1.G217BH.00236
HISTO_AL.Contig317	GeneSet	gene	509640	511143	.	-	.	ID=ucsf_hc.01_1.G217BH.00237;Name=ucsf_hc.01_1.G217BH.00237
HISTO_AL.Contig317	GeneSet	exon	510970	511143	.	-	.	Parent=ucsf_hc.01_1.G217BH.00237
HISTO_AL.Contig317	GeneSet	exon	510837	510893	.	-	.	Parent=ucsf_hc.01_1.G217BH.00237
HISTO_AL.Contig317	GeneSet	exon	510738	510776	.	-	.	Parent=ucsf_hc.01_1.G217BH.00237
HISTO_AL.Contig317	GeneSet	exon	510636	510663	.	-	.	Parent=ucsf_hc.01_1.G217BH.00237
HISTO_AL.Contig317	GeneSet	exon	510486	510549	.	-	.	Parent=ucsf_hc.01_1.G217BH.00237
HISTO_AL.Contig317	GeneSet	exon	510322	510378	.	-	.	Parent=ucsf_hc.01_1.G217BH.00237
HISTO_AL.Contig317	GeneSet	exon	509640	510237	.	-	.	Parent=ucsf_hc.01_1.G217BH.00237
HISTO_AL.Contig317	GeneSet	cds	510970	510994	.	-	0	ID=cds0000237;Parent=ucsf_hc.01_1.G217BH.00237
HISTO_AL.Contig317	GeneSet	cds	510837	510893	.	-	0	ID=cds0000237;Parent=ucsf_hc.01_1.G217BH.00237
HISTO_AL.Contig317	GeneSet	cds	510738	510776	.	-	0	ID=cds0000237;Parent=ucsf_hc.01_1.G217BH.00237
HISTO_AL.Contig317	GeneSet	cds	510636	510663	.	-	0	ID=cds0000237;Parent=ucsf_hc.01_1.G217BH.00237
HISTO_AL.Contig317	GeneSet	cds	510486	510549	.	-	0	ID=cds0000237;Parent=ucsf_hc.01_1.G217BH.00237
HISTO_AL.Contig317	GeneSet	cds	510340	510378	.	-	0	ID=cds0000237;Parent=ucsf_hc.01_1.G217BH.00237
HISTO_AL.Contig317	GeneSet	gene	511343	515430	.	+	.	ID=ucsf_hc.01_1.G217BH.00238;Name=ucsf_hc.01_1.G217BH.00238
HISTO_AL.Contig317	GeneSet	exon	511343	511600	.	+	.	Parent=ucsf_hc.01_1.G217BH.00238
HISTO_AL.Contig317	GeneSet	exon	511675	514505	.	+	.	Parent=ucsf_hc.01_1.G217BH.00238
HISTO_AL.Contig317	GeneSet	exon	514573	515430	.	+	.	Parent=ucsf_hc.01_1.G217BH.00238
HISTO_AL.Contig317	GeneSet	cds	511470	511600	.	+	0	ID=cds0000238;Parent=ucsf_hc.01_1.G217BH.00238
HISTO_AL.Contig317	GeneSet	cds	511675	514505	.	+	0	ID=cds0000238;Parent=ucsf_hc.01_1.G217BH.00238
HISTO_AL.Contig317	GeneSet	cds	514573	514793	.	+	0	ID=cds0000238;Parent=ucsf_hc.01_1.G217BH.00238
HISTO_AL.Contig317	GeneSet	gene	515540	516783	.	-	.	ID=ucsf_hc.01_1.G217BH.00239;Name=ucsf_hc.01_1.G217BH.00239
HISTO_AL.Contig317	GeneSet	exon	515540	516783	.	-	.	Parent=ucsf_hc.01_1.G217BH.00239
HISTO_AL.Contig317	GeneSet	cds	515571	516656	.	-	0	ID=cds0000239;Parent=ucsf_hc.01_1.G217BH.00239
HISTO_AL.Contig317	GeneSet	gene	516971	519945	.	+	.	ID=ucsf_hc.01_1.G217BH.00240;Name=ucsf_hc.01_1.G217BH.00240
HISTO_AL.Contig317	GeneSet	exon	516971	517269	.	+	.	Parent=ucsf_hc.01_1.G217BH.00240
HISTO_AL.Contig317	GeneSet	exon	517336	517385	.	+	.	Parent=ucsf_hc.01_1.G217BH.00240
HISTO_AL.Contig317	GeneSet	exon	517465	518144	.	+	.	Parent=ucsf_hc.01_1.G217BH.00240
HISTO_AL.Contig317	GeneSet	exon	518209	518531	.	+	.	Parent=ucsf_hc.01_1.G217BH.00240
HISTO_AL.Contig317	GeneSet	exon	518653	519945	.	+	.	Parent=ucsf_hc.01_1.G217BH.00240
HISTO_AL.Contig317	GeneSet	cds	517170	517269	.	+	0	ID=cds0000240;Parent=ucsf_hc.01_1.G217BH.00240
HISTO_AL.Contig317	GeneSet	cds	517336	517385	.	+	0	ID=cds0000240;Parent=ucsf_hc.01_1.G217BH.00240
HISTO_AL.Contig317	GeneSet	cds	517465	518144	.	+	0	ID=cds0000240;Parent=ucsf_hc.01_1.G217BH.00240
HISTO_AL.Contig317	GeneSet	cds	518209	518531	.	+	0	ID=cds0000240;Parent=ucsf_hc.01_1.G217BH.00240
HISTO_AL.Contig317	GeneSet	cds	518653	518723	.	+	0	ID=cds0000240;Parent=ucsf_hc.01_1.G217BH.00240
HISTO_AL.Contig317	GeneSet	gene	520283	521005	.	+	.	ID=ucsf_hc.01_1.G217BH.00241;Name=ucsf_hc.01_1.G217BH.00241
HISTO_AL.Contig317	GeneSet	exon	520283	521005	.	+	.	Parent=ucsf_hc.01_1.G217BH.00241
HISTO_AL.Contig317	GeneSet	cds	520397	520615	.	+	0	ID=cds0000241;Parent=ucsf_hc.01_1.G217BH.00241
HISTO_AL.Contig317	GeneSet	gene	521757	523276	.	-	.	ID=ucsf_hc.01_1.G217BH.00242;Name=ucsf_hc.01_1.G217BH.00242
HISTO_AL.Contig317	GeneSet	exon	523242	523276	.	-	.	Parent=ucsf_hc.01_1.G217BH.00242
HISTO_AL.Contig317	GeneSet	exon	523020	523124	.	-	.	Parent=ucsf_hc.01_1.G217BH.00242
HISTO_AL.Contig317	GeneSet	exon	522614	522916	.	-	.	Parent=ucsf_hc.01_1.G217BH.00242
HISTO_AL.Contig317	GeneSet	exon	521757	522475	.	-	.	Parent=ucsf_hc.01_1.G217BH.00242
HISTO_AL.Contig317	GeneSet	cds	522614	522791	.	-	0	ID=cds0000242;Parent=ucsf_hc.01_1.G217BH.00242
HISTO_AL.Contig317	GeneSet	cds	522339	522475	.	-	0	ID=cds0000242;Parent=ucsf_hc.01_1.G217BH.00242
HISTO_AL.Contig317	GeneSet	gene	523434	523883	.	-	.	ID=ucsf_hc.01_1.G217BH.00243;Name=ucsf_hc.01_1.G217BH.00243
HISTO_AL.Contig317	GeneSet	exon	523678	523883	.	-	.	Parent=ucsf_hc.01_1.G217BH.00243
HISTO_AL.Contig317	GeneSet	exon	523434	523540	.	-	.	Parent=ucsf_hc.01_1.G217BH.00243
HISTO_AL.Contig317	GeneSet	gene	524035	526703	.	-	.	ID=ucsf_hc.01_1.G217BH.00244;Name=ucsf_hc.01_1.G217BH.00244
HISTO_AL.Contig317	GeneSet	exon	526374	526703	.	-	.	Parent=ucsf_hc.01_1.G217BH.00244
HISTO_AL.Contig317	GeneSet	exon	525739	526225	.	-	.	Parent=ucsf_hc.01_1.G217BH.00244
HISTO_AL.Contig317	GeneSet	exon	524917	525668	.	-	.	Parent=ucsf_hc.01_1.G217BH.00244
HISTO_AL.Contig317	GeneSet	exon	524035	524833	.	-	.	Parent=ucsf_hc.01_1.G217BH.00244
HISTO_AL.Contig317	GeneSet	cds	526374	526481	.	-	0	ID=cds0000244;Parent=ucsf_hc.01_1.G217BH.00244
HISTO_AL.Contig317	GeneSet	cds	525739	526225	.	-	0	ID=cds0000244;Parent=ucsf_hc.01_1.G217BH.00244
HISTO_AL.Contig317	GeneSet	cds	524917	525668	.	-	0	ID=cds0000244;Parent=ucsf_hc.01_1.G217BH.00244
HISTO_AL.Contig317	GeneSet	cds	524627	524833	.	-	0	ID=cds0000244;Parent=ucsf_hc.01_1.G217BH.00244
HISTO_AL.Contig317	GeneSet	gene	527051	529041	.	-	.	ID=ucsf_hc.01_1.G217BH.00245;Name=ucsf_hc.01_1.G217BH.00245
HISTO_AL.Contig317	GeneSet	exon	528708	529041	.	-	.	Parent=ucsf_hc.01_1.G217BH.00245
HISTO_AL.Contig317	GeneSet	exon	528392	528631	.	-	.	Parent=ucsf_hc.01_1.G217BH.00245
HISTO_AL.Contig317	GeneSet	exon	527051	528292	.	-	.	Parent=ucsf_hc.01_1.G217BH.00245
HISTO_AL.Contig317	GeneSet	cds	528708	528984	.	-	0	ID=cds0000245;Parent=ucsf_hc.01_1.G217BH.00245
HISTO_AL.Contig317	GeneSet	cds	528392	528631	.	-	0	ID=cds0000245;Parent=ucsf_hc.01_1.G217BH.00245
HISTO_AL.Contig317	GeneSet	cds	527439	528292	.	-	0	ID=cds0000245;Parent=ucsf_hc.01_1.G217BH.00245
HISTO_AL.Contig317	GeneSet	gene	529236	530690	.	+	.	ID=ucsf_hc.01_1.G217BH.00246;Name=ucsf_hc.01_1.G217BH.00246
HISTO_AL.Contig317	GeneSet	exon	529236	529477	.	+	.	Parent=ucsf_hc.01_1.G217BH.00246
HISTO_AL.Contig317	GeneSet	exon	529708	530012	.	+	.	Parent=ucsf_hc.01_1.G217BH.00246
HISTO_AL.Contig317	GeneSet	exon	530114	530690	.	+	.	Parent=ucsf_hc.01_1.G217BH.00246
HISTO_AL.Contig317	GeneSet	cds	529460	529477	.	+	0	ID=cds0000246;Parent=ucsf_hc.01_1.G217BH.00246
HISTO_AL.Contig317	GeneSet	cds	529708	530012	.	+	0	ID=cds0000246;Parent=ucsf_hc.01_1.G217BH.00246
HISTO_AL.Contig317	GeneSet	cds	530114	530273	.	+	0	ID=cds0000246;Parent=ucsf_hc.01_1.G217BH.00246
HISTO_AL.Contig317	GeneSet	gene	530367	530726	.	-	.	ID=ucsf_hc.01_1.G217BH.00247;Name=ucsf_hc.01_1.G217BH.00247
HISTO_AL.Contig317	GeneSet	exon	530367	530726	.	-	.	Parent=ucsf_hc.01_1.G217BH.00247
HISTO_AL.Contig317	GeneSet	gene	531225	531706	.	-	.	ID=ucsf_hc.01_1.G217BH.00248;Name=ucsf_hc.01_1.G217BH.00248
HISTO_AL.Contig317	GeneSet	exon	531423	531706	.	-	.	Parent=ucsf_hc.01_1.G217BH.00248
HISTO_AL.Contig317	GeneSet	exon	531225	531288	.	-	.	Parent=ucsf_hc.01_1.G217BH.00248
HISTO_AL.Contig317	GeneSet	gene	532159	532478	.	-	.	ID=ucsf_hc.01_1.G217BH.00249;Name=ucsf_hc.01_1.G217BH.00249
HISTO_AL.Contig317	GeneSet	exon	532159	532478	.	-	.	Parent=ucsf_hc.01_1.G217BH.00249
HISTO_AL.Contig317	GeneSet	gene	534137	535063	.	-	.	ID=ucsf_hc.01_1.G217BH.00250;Name=ucsf_hc.01_1.G217BH.00250
HISTO_AL.Contig317	GeneSet	exon	534137	535063	.	-	.	Parent=ucsf_hc.01_1.G217BH.00250
HISTO_AL.Contig317	GeneSet	cds	534165	534395	.	-	0	ID=cds0000250;Parent=ucsf_hc.01_1.G217BH.00250
HISTO_AL.Contig317	GeneSet	gene	534254	536322	.	+	.	ID=ucsf_hc.01_1.G217BH.00251;Name=ucsf_hc.01_1.G217BH.00251
HISTO_AL.Contig317	GeneSet	exon	534254	534520	.	+	.	Parent=ucsf_hc.01_1.G217BH.00251
HISTO_AL.Contig317	GeneSet	exon	534623	534736	.	+	.	Parent=ucsf_hc.01_1.G217BH.00251
HISTO_AL.Contig317	GeneSet	exon	534853	534926	.	+	.	Parent=ucsf_hc.01_1.G217BH.00251
HISTO_AL.Contig317	GeneSet	exon	535021	535798	.	+	.	Parent=ucsf_hc.01_1.G217BH.00251
HISTO_AL.Contig317	GeneSet	exon	535894	536322	.	+	.	Parent=ucsf_hc.01_1.G217BH.00251
HISTO_AL.Contig317	GeneSet	cds	534487	534520	.	+	0	ID=cds0000251;Parent=ucsf_hc.01_1.G217BH.00251
HISTO_AL.Contig317	GeneSet	cds	534623	534736	.	+	0	ID=cds0000251;Parent=ucsf_hc.01_1.G217BH.00251
HISTO_AL.Contig317	GeneSet	cds	534853	534926	.	+	0	ID=cds0000251;Parent=ucsf_hc.01_1.G217BH.00251
HISTO_AL.Contig317	GeneSet	cds	535021	535798	.	+	0	ID=cds0000251;Parent=ucsf_hc.01_1.G217BH.00251
HISTO_AL.Contig317	GeneSet	cds	535894	536225	.	+	0	ID=cds0000251;Parent=ucsf_hc.01_1.G217BH.00251
HISTO_AL.Contig317	GeneSet	gene	536603	537037	.	+	.	ID=ucsf_hc.01_1.G217BH.00252;Name=ucsf_hc.01_1.G217BH.00252
HISTO_AL.Contig317	GeneSet	exon	536603	537037	.	+	.	Parent=ucsf_hc.01_1.G217BH.00252
HISTO_AL.Contig317	GeneSet	gene	537273	538310	.	+	.	ID=ucsf_hc.01_1.G217BH.00253;Name=ucsf_hc.01_1.G217BH.00253
HISTO_AL.Contig317	GeneSet	exon	537273	537621	.	+	.	Parent=ucsf_hc.01_1.G217BH.00253
HISTO_AL.Contig317	GeneSet	exon	537685	538310	.	+	.	Parent=ucsf_hc.01_1.G217BH.00253
HISTO_AL.Contig317	GeneSet	cds	537367	537621	.	+	0	ID=cds0000253;Parent=ucsf_hc.01_1.G217BH.00253
HISTO_AL.Contig317	GeneSet	cds	537685	537897	.	+	0	ID=cds0000253;Parent=ucsf_hc.01_1.G217BH.00253
HISTO_AL.Contig317	GeneSet	gene	539818	543064	.	+	.	ID=ucsf_hc.01_1.G217BH.00254;Name=ucsf_hc.01_1.G217BH.00254
HISTO_AL.Contig317	GeneSet	exon	539818	540090	.	+	.	Parent=ucsf_hc.01_1.G217BH.00254
HISTO_AL.Contig317	GeneSet	exon	540193	540810	.	+	.	Parent=ucsf_hc.01_1.G217BH.00254
HISTO_AL.Contig317	GeneSet	exon	540890	543064	.	+	.	Parent=ucsf_hc.01_1.G217BH.00254
HISTO_AL.Contig317	GeneSet	cds	539991	540090	.	+	0	ID=cds0000254;Parent=ucsf_hc.01_1.G217BH.00254
HISTO_AL.Contig317	GeneSet	cds	540193	540810	.	+	0	ID=cds0000254;Parent=ucsf_hc.01_1.G217BH.00254
HISTO_AL.Contig317	GeneSet	cds	540890	541842	.	+	0	ID=cds0000254;Parent=ucsf_hc.01_1.G217BH.00254
HISTO_AL.Contig317	GeneSet	gene	541259	543612	.	-	.	ID=ucsf_hc.01_1.G217BH.00255;Name=ucsf_hc.01_1.G217BH.00255
HISTO_AL.Contig317	GeneSet	exon	543378	543612	.	-	.	Parent=ucsf_hc.01_1.G217BH.00255
HISTO_AL.Contig317	GeneSet	exon	541259	543284	.	-	.	Parent=ucsf_hc.01_1.G217BH.00255
HISTO_AL.Contig317	GeneSet	cds	542528	542938	.	-	0	ID=cds0000255;Parent=ucsf_hc.01_1.G217BH.00255
HISTO_AL.Contig317	GeneSet	gene	594671	595254	.	-	.	ID=ucsf_hc.01_1.G217BH.00256;Name=ucsf_hc.01_1.G217BH.00256
HISTO_AL.Contig317	GeneSet	exon	594671	595254	.	-	.	Parent=ucsf_hc.01_1.G217BH.00256
HISTO_AL.Contig320	GeneSet	gene	25047	25399	.	-	.	ID=ucsf_hc.01_1.G217BH.00257;Name=ucsf_hc.01_1.G217BH.00257
HISTO_AL.Contig320	GeneSet	exon	25047	25399	.	-	.	Parent=ucsf_hc.01_1.G217BH.00257
HISTO_AL.Contig320	GeneSet	gene	43687	44516	.	+	.	ID=ucsf_hc.01_1.G217BH.00258;Name=ucsf_hc.01_1.G217BH.00258
HISTO_AL.Contig320	GeneSet	exon	43687	44516	.	+	.	Parent=ucsf_hc.01_1.G217BH.00258
HISTO_AL.Contig320	GeneSet	gene	89591	92860	.	-	.	ID=ucsf_hc.01_1.G217BH.00259;Name=ucsf_hc.01_1.G217BH.00259
HISTO_AL.Contig320	GeneSet	exon	92389	92860	.	-	.	Parent=ucsf_hc.01_1.G217BH.00259
HISTO_AL.Contig320	GeneSet	exon	92194	92324	.	-	.	Parent=ucsf_hc.01_1.G217BH.00259
HISTO_AL.Contig320	GeneSet	exon	90197	92117	.	-	.	Parent=ucsf_hc.01_1.G217BH.00259
HISTO_AL.Contig320	GeneSet	exon	89591	90099	.	-	.	Parent=ucsf_hc.01_1.G217BH.00259
HISTO_AL.Contig320	GeneSet	cds	92389	92694	.	-	0	ID=cds0000259;Parent=ucsf_hc.01_1.G217BH.00259
HISTO_AL.Contig320	GeneSet	cds	92194	92324	.	-	0	ID=cds0000259;Parent=ucsf_hc.01_1.G217BH.00259
HISTO_AL.Contig320	GeneSet	cds	90197	92117	.	-	0	ID=cds0000259;Parent=ucsf_hc.01_1.G217BH.00259
HISTO_AL.Contig320	GeneSet	cds	90025	90099	.	-	0	ID=cds0000259;Parent=ucsf_hc.01_1.G217BH.00259
HISTO_AL.Contig320	GeneSet	gene	93116	97530	.	+	.	ID=ucsf_hc.01_1.G217BH.00260;Name=ucsf_hc.01_1.G217BH.00260
HISTO_AL.Contig320	GeneSet	exon	93116	93268	.	+	.	Parent=ucsf_hc.01_1.G217BH.00260
HISTO_AL.Contig320	GeneSet	exon	93328	93570	.	+	.	Parent=ucsf_hc.01_1.G217BH.00260
HISTO_AL.Contig320	GeneSet	exon	93624	93702	.	+	.	Parent=ucsf_hc.01_1.G217BH.00260
HISTO_AL.Contig320	GeneSet	exon	93760	97530	.	+	.	Parent=ucsf_hc.01_1.G217BH.00260
HISTO_AL.Contig320	GeneSet	cds	93152	93268	.	+	0	ID=cds0000260;Parent=ucsf_hc.01_1.G217BH.00260
HISTO_AL.Contig320	GeneSet	cds	93328	93570	.	+	0	ID=cds0000260;Parent=ucsf_hc.01_1.G217BH.00260
HISTO_AL.Contig320	GeneSet	cds	93624	93702	.	+	0	ID=cds0000260;Parent=ucsf_hc.01_1.G217BH.00260
HISTO_AL.Contig320	GeneSet	cds	93760	97094	.	+	0	ID=cds0000260;Parent=ucsf_hc.01_1.G217BH.00260
HISTO_AL.Contig320	GeneSet	gene	98374	98706	.	-	.	ID=ucsf_hc.01_1.G217BH.00261;Name=ucsf_hc.01_1.G217BH.00261
HISTO_AL.Contig320	GeneSet	exon	98374	98706	.	-	.	Parent=ucsf_hc.01_1.G217BH.00261
HISTO_AL.Contig320	GeneSet	cds	98456	98647	.	-	0	ID=cds0000261;Parent=ucsf_hc.01_1.G217BH.00261
HISTO_AL.Contig320	GeneSet	gene	99518	102026	.	-	.	ID=ucsf_hc.01_1.G217BH.00262;Name=ucsf_hc.01_1.G217BH.00262
HISTO_AL.Contig320	GeneSet	exon	101280	102026	.	-	.	Parent=ucsf_hc.01_1.G217BH.00262
HISTO_AL.Contig320	GeneSet	exon	99518	101204	.	-	.	Parent=ucsf_hc.01_1.G217BH.00262
HISTO_AL.Contig320	GeneSet	cds	101280	101919	.	-	0	ID=cds0000262;Parent=ucsf_hc.01_1.G217BH.00262
HISTO_AL.Contig320	GeneSet	cds	100330	101204	.	-	0	ID=cds0000262;Parent=ucsf_hc.01_1.G217BH.00262
HISTO_AL.Contig320	GeneSet	gene	102178	102860	.	+	.	ID=ucsf_hc.01_1.G217BH.00263;Name=ucsf_hc.01_1.G217BH.00263
HISTO_AL.Contig320	GeneSet	exon	102178	102285	.	+	.	Parent=ucsf_hc.01_1.G217BH.00263
HISTO_AL.Contig320	GeneSet	exon	102414	102860	.	+	.	Parent=ucsf_hc.01_1.G217BH.00263
HISTO_AL.Contig320	GeneSet	gene	102956	103330	.	+	.	ID=ucsf_hc.01_1.G217BH.00264;Name=ucsf_hc.01_1.G217BH.00264
HISTO_AL.Contig320	GeneSet	exon	102956	103330	.	+	.	Parent=ucsf_hc.01_1.G217BH.00264
HISTO_AL.Contig320	GeneSet	gene	103607	108641	.	-	.	ID=ucsf_hc.01_1.G217BH.00265;Name=ucsf_hc.01_1.G217BH.00265
HISTO_AL.Contig320	GeneSet	exon	108100	108641	.	-	.	Parent=ucsf_hc.01_1.G217BH.00265
HISTO_AL.Contig320	GeneSet	exon	107374	107707	.	-	.	Parent=ucsf_hc.01_1.G217BH.00265
HISTO_AL.Contig320	GeneSet	exon	106497	107193	.	-	.	Parent=ucsf_hc.01_1.G217BH.00265
HISTO_AL.Contig320	GeneSet	exon	105730	106396	.	-	.	Parent=ucsf_hc.01_1.G217BH.00265
HISTO_AL.Contig320	GeneSet	exon	105565	105659	.	-	.	Parent=ucsf_hc.01_1.G217BH.00265
HISTO_AL.Contig320	GeneSet	exon	103607	105493	.	-	.	Parent=ucsf_hc.01_1.G217BH.00265
HISTO_AL.Contig320	GeneSet	cds	106497	107010	.	-	0	ID=cds0000265;Parent=ucsf_hc.01_1.G217BH.00265
HISTO_AL.Contig320	GeneSet	cds	105730	106396	.	-	0	ID=cds0000265;Parent=ucsf_hc.01_1.G217BH.00265
HISTO_AL.Contig320	GeneSet	cds	105565	105659	.	-	0	ID=cds0000265;Parent=ucsf_hc.01_1.G217BH.00265
HISTO_AL.Contig320	GeneSet	cds	104763	105493	.	-	0	ID=cds0000265;Parent=ucsf_hc.01_1.G217BH.00265
HISTO_AL.Contig320	GeneSet	gene	111624	113422	.	+	.	ID=ucsf_hc.01_1.G217BH.00266;Name=ucsf_hc.01_1.G217BH.00266
HISTO_AL.Contig320	GeneSet	exon	111624	112021	.	+	.	Parent=ucsf_hc.01_1.G217BH.00266
HISTO_AL.Contig320	GeneSet	exon	112088	112373	.	+	.	Parent=ucsf_hc.01_1.G217BH.00266
HISTO_AL.Contig320	GeneSet	exon	112473	112924	.	+	.	Parent=ucsf_hc.01_1.G217BH.00266
HISTO_AL.Contig320	GeneSet	exon	112983	113107	.	+	.	Parent=ucsf_hc.01_1.G217BH.00266
HISTO_AL.Contig320	GeneSet	exon	113190	113422	.	+	.	Parent=ucsf_hc.01_1.G217BH.00266
HISTO_AL.Contig320	GeneSet	cds	111920	112021	.	+	0	ID=cds0000266;Parent=ucsf_hc.01_1.G217BH.00266
HISTO_AL.Contig320	GeneSet	cds	112088	112373	.	+	0	ID=cds0000266;Parent=ucsf_hc.01_1.G217BH.00266
HISTO_AL.Contig320	GeneSet	cds	112473	112924	.	+	0	ID=cds0000266;Parent=ucsf_hc.01_1.G217BH.00266
HISTO_AL.Contig320	GeneSet	cds	112983	113107	.	+	0	ID=cds0000266;Parent=ucsf_hc.01_1.G217BH.00266
HISTO_AL.Contig320	GeneSet	cds	113190	113229	.	+	0	ID=cds0000266;Parent=ucsf_hc.01_1.G217BH.00266
HISTO_AL.Contig320	GeneSet	gene	113423	116301	.	+	.	ID=ucsf_hc.01_1.G217BH.00267;Name=ucsf_hc.01_1.G217BH.00267
HISTO_AL.Contig320	GeneSet	exon	113423	116301	.	+	.	Parent=ucsf_hc.01_1.G217BH.00267
HISTO_AL.Contig320	GeneSet	cds	113616	115985	.	+	0	ID=cds0000267;Parent=ucsf_hc.01_1.G217BH.00267
HISTO_AL.Contig320	GeneSet	gene	116899	122648	.	+	.	ID=ucsf_hc.01_1.G217BH.00268;Name=ucsf_hc.01_1.G217BH.00268
HISTO_AL.Contig320	GeneSet	exon	116899	118470	.	+	.	Parent=ucsf_hc.01_1.G217BH.00268
HISTO_AL.Contig320	GeneSet	exon	118602	119695	.	+	.	Parent=ucsf_hc.01_1.G217BH.00268
HISTO_AL.Contig320	GeneSet	exon	119766	122068	.	+	.	Parent=ucsf_hc.01_1.G217BH.00268
HISTO_AL.Contig320	GeneSet	exon	122154	122237	.	+	.	Parent=ucsf_hc.01_1.G217BH.00268
HISTO_AL.Contig320	GeneSet	exon	122498	122648	.	+	.	Parent=ucsf_hc.01_1.G217BH.00268
HISTO_AL.Contig320	GeneSet	cds	117555	118470	.	+	0	ID=cds0000268;Parent=ucsf_hc.01_1.G217BH.00268
HISTO_AL.Contig320	GeneSet	cds	118602	119695	.	+	0	ID=cds0000268;Parent=ucsf_hc.01_1.G217BH.00268
HISTO_AL.Contig320	GeneSet	cds	119766	121250	.	+	0	ID=cds0000268;Parent=ucsf_hc.01_1.G217BH.00268
HISTO_AL.Contig320	GeneSet	gene	121473	122687	.	-	.	ID=ucsf_hc.01_1.G217BH.00269;Name=ucsf_hc.01_1.G217BH.00269
HISTO_AL.Contig320	GeneSet	exon	122498	122687	.	-	.	Parent=ucsf_hc.01_1.G217BH.00269
HISTO_AL.Contig320	GeneSet	exon	122154	122237	.	-	.	Parent=ucsf_hc.01_1.G217BH.00269
HISTO_AL.Contig320	GeneSet	exon	121473	122068	.	-	.	Parent=ucsf_hc.01_1.G217BH.00269
HISTO_AL.Contig320	GeneSet	cds	122498	122561	.	-	0	ID=cds0000269;Parent=ucsf_hc.01_1.G217BH.00269
HISTO_AL.Contig320	GeneSet	cds	122154	122237	.	-	0	ID=cds0000269;Parent=ucsf_hc.01_1.G217BH.00269
HISTO_AL.Contig320	GeneSet	cds	122010	122068	.	-	0	ID=cds0000269;Parent=ucsf_hc.01_1.G217BH.00269
HISTO_AL.Contig320	GeneSet	gene	122889	125216	.	+	.	ID=ucsf_hc.01_1.G217BH.00270;Name=ucsf_hc.01_1.G217BH.00270
HISTO_AL.Contig320	GeneSet	exon	122889	123288	.	+	.	Parent=ucsf_hc.01_1.G217BH.00270
HISTO_AL.Contig320	GeneSet	exon	123346	123380	.	+	.	Parent=ucsf_hc.01_1.G217BH.00270
HISTO_AL.Contig320	GeneSet	exon	123490	123972	.	+	.	Parent=ucsf_hc.01_1.G217BH.00270
HISTO_AL.Contig320	GeneSet	exon	124104	124241	.	+	.	Parent=ucsf_hc.01_1.G217BH.00270
HISTO_AL.Contig320	GeneSet	exon	124328	125216	.	+	.	Parent=ucsf_hc.01_1.G217BH.00270
HISTO_AL.Contig320	GeneSet	cds	123272	123288	.	+	0	ID=cds0000270;Parent=ucsf_hc.01_1.G217BH.00270
HISTO_AL.Contig320	GeneSet	cds	123346	123380	.	+	0	ID=cds0000270;Parent=ucsf_hc.01_1.G217BH.00270
HISTO_AL.Contig320	GeneSet	cds	123490	123972	.	+	0	ID=cds0000270;Parent=ucsf_hc.01_1.G217BH.00270
HISTO_AL.Contig320	GeneSet	cds	124104	124241	.	+	0	ID=cds0000270;Parent=ucsf_hc.01_1.G217BH.00270
HISTO_AL.Contig320	GeneSet	cds	124328	124560	.	+	0	ID=cds0000270;Parent=ucsf_hc.01_1.G217BH.00270
HISTO_AL.Contig320	GeneSet	gene	126419	131853	.	-	.	ID=ucsf_hc.01_1.G217BH.00271;Name=ucsf_hc.01_1.G217BH.00271
HISTO_AL.Contig320	GeneSet	exon	128276	131853	.	-	.	Parent=ucsf_hc.01_1.G217BH.00271
HISTO_AL.Contig320	GeneSet	exon	128014	128216	.	-	.	Parent=ucsf_hc.01_1.G217BH.00271
HISTO_AL.Contig320	GeneSet	exon	127724	127943	.	-	.	Parent=ucsf_hc.01_1.G217BH.00271
HISTO_AL.Contig320	GeneSet	exon	127485	127667	.	-	.	Parent=ucsf_hc.01_1.G217BH.00271
HISTO_AL.Contig320	GeneSet	exon	127352	127418	.	-	.	Parent=ucsf_hc.01_1.G217BH.00271
HISTO_AL.Contig320	GeneSet	exon	127232	127295	.	-	.	Parent=ucsf_hc.01_1.G217BH.00271
HISTO_AL.Contig320	GeneSet	exon	127116	127173	.	-	.	Parent=ucsf_hc.01_1.G217BH.00271
HISTO_AL.Contig320	GeneSet	exon	126991	127055	.	-	.	Parent=ucsf_hc.01_1.G217BH.00271
HISTO_AL.Contig320	GeneSet	exon	126419	126937	.	-	.	Parent=ucsf_hc.01_1.G217BH.00271
HISTO_AL.Contig320	GeneSet	cds	128637	130103	.	-	0	ID=cds0000271;Parent=ucsf_hc.01_1.G217BH.00271
HISTO_AL.Contig320	GeneSet	gene	131321	134805	.	+	.	ID=ucsf_hc.01_1.G217BH.00272;Name=ucsf_hc.01_1.G217BH.00272
HISTO_AL.Contig320	GeneSet	exon	131321	131436	.	+	.	Parent=ucsf_hc.01_1.G217BH.00272
HISTO_AL.Contig320	GeneSet	exon	131529	134500	.	+	.	Parent=ucsf_hc.01_1.G217BH.00272
HISTO_AL.Contig320	GeneSet	exon	134605	134805	.	+	.	Parent=ucsf_hc.01_1.G217BH.00272
HISTO_AL.Contig320	GeneSet	cds	133243	134500	.	+	0	ID=cds0000272;Parent=ucsf_hc.01_1.G217BH.00272
HISTO_AL.Contig320	GeneSet	cds	134605	134738	.	+	0	ID=cds0000272;Parent=ucsf_hc.01_1.G217BH.00272
HISTO_AL.Contig320	GeneSet	gene	132030	132369	.	-	.	ID=ucsf_hc.01_1.G217BH.00273;Name=ucsf_hc.01_1.G217BH.00273
HISTO_AL.Contig320	GeneSet	exon	132030	132369	.	-	.	Parent=ucsf_hc.01_1.G217BH.00273
HISTO_AL.Contig320	GeneSet	gene	134947	135343	.	+	.	ID=ucsf_hc.01_1.G217BH.00274;Name=ucsf_hc.01_1.G217BH.00274
HISTO_AL.Contig320	GeneSet	exon	134947	135343	.	+	.	Parent=ucsf_hc.01_1.G217BH.00274
HISTO_AL.Contig320	GeneSet	gene	135290	138619	.	-	.	ID=ucsf_hc.01_1.G217BH.00275;Name=ucsf_hc.01_1.G217BH.00275
HISTO_AL.Contig320	GeneSet	exon	137914	138619	.	-	.	Parent=ucsf_hc.01_1.G217BH.00275
HISTO_AL.Contig320	GeneSet	exon	137091	137260	.	-	.	Parent=ucsf_hc.01_1.G217BH.00275
HISTO_AL.Contig320	GeneSet	exon	136950	136999	.	-	.	Parent=ucsf_hc.01_1.G217BH.00275
HISTO_AL.Contig320	GeneSet	exon	136841	136860	.	-	.	Parent=ucsf_hc.01_1.G217BH.00275
HISTO_AL.Contig320	GeneSet	exon	136222	136773	.	-	.	Parent=ucsf_hc.01_1.G217BH.00275
HISTO_AL.Contig320	GeneSet	exon	135290	135907	.	-	.	Parent=ucsf_hc.01_1.G217BH.00275
HISTO_AL.Contig320	GeneSet	cds	136222	136709	.	-	0	ID=cds0000275;Parent=ucsf_hc.01_1.G217BH.00275
HISTO_AL.Contig320	GeneSet	cds	135823	135907	.	-	0	ID=cds0000275;Parent=ucsf_hc.01_1.G217BH.00275
HISTO_AL.Contig320	GeneSet	gene	138853	145630	.	-	.	ID=ucsf_hc.01_1.G217BH.00276;Name=ucsf_hc.01_1.G217BH.00276
HISTO_AL.Contig320	GeneSet	exon	140880	145630	.	-	.	Parent=ucsf_hc.01_1.G217BH.00276
HISTO_AL.Contig320	GeneSet	exon	138853	140808	.	-	.	Parent=ucsf_hc.01_1.G217BH.00276
HISTO_AL.Contig320	GeneSet	cds	140880	145538	.	-	0	ID=cds0000276;Parent=ucsf_hc.01_1.G217BH.00276
HISTO_AL.Contig320	GeneSet	cds	139537	140808	.	-	0	ID=cds0000276;Parent=ucsf_hc.01_1.G217BH.00276
HISTO_AL.Contig320	GeneSet	gene	145631	146894	.	-	.	ID=ucsf_hc.01_1.G217BH.00277;Name=ucsf_hc.01_1.G217BH.00277
HISTO_AL.Contig320	GeneSet	exon	145631	146894	.	-	.	Parent=ucsf_hc.01_1.G217BH.00277
HISTO_AL.Contig320	GeneSet	cds	145722	145820	.	-	0	ID=cds0000277;Parent=ucsf_hc.01_1.G217BH.00277
HISTO_AL.Contig320	GeneSet	gene	149239	153500	.	-	.	ID=ucsf_hc.01_1.G217BH.00278;Name=ucsf_hc.01_1.G217BH.00278
HISTO_AL.Contig320	GeneSet	exon	152985	153500	.	-	.	Parent=ucsf_hc.01_1.G217BH.00278
HISTO_AL.Contig320	GeneSet	exon	152525	152843	.	-	.	Parent=ucsf_hc.01_1.G217BH.00278
HISTO_AL.Contig320	GeneSet	exon	152238	152462	.	-	.	Parent=ucsf_hc.01_1.G217BH.00278
HISTO_AL.Contig320	GeneSet	exon	151835	152178	.	-	.	Parent=ucsf_hc.01_1.G217BH.00278
HISTO_AL.Contig320	GeneSet	exon	151480	151764	.	-	.	Parent=ucsf_hc.01_1.G217BH.00278
HISTO_AL.Contig320	GeneSet	exon	149239	151347	.	-	.	Parent=ucsf_hc.01_1.G217BH.00278
HISTO_AL.Contig320	GeneSet	cds	152985	153449	.	-	0	ID=cds0000278;Parent=ucsf_hc.01_1.G217BH.00278
HISTO_AL.Contig320	GeneSet	cds	152525	152843	.	-	0	ID=cds0000278;Parent=ucsf_hc.01_1.G217BH.00278
HISTO_AL.Contig320	GeneSet	cds	152238	152462	.	-	0	ID=cds0000278;Parent=ucsf_hc.01_1.G217BH.00278
HISTO_AL.Contig320	GeneSet	cds	151835	152178	.	-	0	ID=cds0000278;Parent=ucsf_hc.01_1.G217BH.00278
HISTO_AL.Contig320	GeneSet	cds	151480	151764	.	-	0	ID=cds0000278;Parent=ucsf_hc.01_1.G217BH.00278
HISTO_AL.Contig320	GeneSet	cds	149434	151347	.	-	0	ID=cds0000278;Parent=ucsf_hc.01_1.G217BH.00278
HISTO_AL.Contig320	GeneSet	gene	154286	157857	.	+	.	ID=ucsf_hc.01_1.G217BH.00279;Name=ucsf_hc.01_1.G217BH.00279
HISTO_AL.Contig320	GeneSet	exon	154286	156121	.	+	.	Parent=ucsf_hc.01_1.G217BH.00279
HISTO_AL.Contig320	GeneSet	exon	156183	156637	.	+	.	Parent=ucsf_hc.01_1.G217BH.00279
HISTO_AL.Contig320	GeneSet	exon	156708	157857	.	+	.	Parent=ucsf_hc.01_1.G217BH.00279
HISTO_AL.Contig320	GeneSet	cds	154894	156121	.	+	0	ID=cds0000279;Parent=ucsf_hc.01_1.G217BH.00279
HISTO_AL.Contig320	GeneSet	cds	156183	156637	.	+	0	ID=cds0000279;Parent=ucsf_hc.01_1.G217BH.00279
HISTO_AL.Contig320	GeneSet	cds	156708	157316	.	+	0	ID=cds0000279;Parent=ucsf_hc.01_1.G217BH.00279
HISTO_AL.Contig320	GeneSet	gene	157634	159059	.	-	.	ID=ucsf_hc.01_1.G217BH.00280;Name=ucsf_hc.01_1.G217BH.00280
HISTO_AL.Contig320	GeneSet	exon	157634	159059	.	-	.	Parent=ucsf_hc.01_1.G217BH.00280
HISTO_AL.Contig320	GeneSet	gene	337893	338569	.	-	.	ID=ucsf_hc.01_1.G217BH.00281;Name=ucsf_hc.01_1.G217BH.00281
HISTO_AL.Contig320	GeneSet	exon	337893	338569	.	-	.	Parent=ucsf_hc.01_1.G217BH.00281
HISTO_AL.Contig320	GeneSet	gene	353635	355088	.	+	.	ID=ucsf_hc.01_1.G217BH.00282;Name=ucsf_hc.01_1.G217BH.00282
HISTO_AL.Contig320	GeneSet	exon	353635	353889	.	+	.	Parent=ucsf_hc.01_1.G217BH.00282
HISTO_AL.Contig320	GeneSet	exon	353967	355088	.	+	.	Parent=ucsf_hc.01_1.G217BH.00282
HISTO_AL.Contig320	GeneSet	cds	353714	353889	.	+	0	ID=cds0000282;Parent=ucsf_hc.01_1.G217BH.00282
HISTO_AL.Contig320	GeneSet	cds	353967	354831	.	+	0	ID=cds0000282;Parent=ucsf_hc.01_1.G217BH.00282
HISTO_AL.Contig320	GeneSet	gene	353846	357089	.	-	.	ID=ucsf_hc.01_1.G217BH.00283;Name=ucsf_hc.01_1.G217BH.00283
HISTO_AL.Contig320	GeneSet	exon	356702	357089	.	-	.	Parent=ucsf_hc.01_1.G217BH.00283
HISTO_AL.Contig320	GeneSet	exon	356120	356635	.	-	.	Parent=ucsf_hc.01_1.G217BH.00283
HISTO_AL.Contig320	GeneSet	exon	355866	355991	.	-	.	Parent=ucsf_hc.01_1.G217BH.00283
HISTO_AL.Contig320	GeneSet	exon	353967	355798	.	-	.	Parent=ucsf_hc.01_1.G217BH.00283
HISTO_AL.Contig320	GeneSet	exon	353846	353889	.	-	.	Parent=ucsf_hc.01_1.G217BH.00283
HISTO_AL.Contig320	GeneSet	cds	356702	356841	.	-	0	ID=cds0000283;Parent=ucsf_hc.01_1.G217BH.00283
HISTO_AL.Contig320	GeneSet	cds	356120	356635	.	-	0	ID=cds0000283;Parent=ucsf_hc.01_1.G217BH.00283
HISTO_AL.Contig320	GeneSet	cds	355866	355991	.	-	0	ID=cds0000283;Parent=ucsf_hc.01_1.G217BH.00283
HISTO_AL.Contig320	GeneSet	cds	355648	355798	.	-	0	ID=cds0000283;Parent=ucsf_hc.01_1.G217BH.00283
HISTO_AL.Contig320	GeneSet	gene	357236	358767	.	+	.	ID=ucsf_hc.01_1.G217BH.00284;Name=ucsf_hc.01_1.G217BH.00284
HISTO_AL.Contig320	GeneSet	exon	357236	357466	.	+	.	Parent=ucsf_hc.01_1.G217BH.00284
HISTO_AL.Contig320	GeneSet	exon	357526	357571	.	+	.	Parent=ucsf_hc.01_1.G217BH.00284
HISTO_AL.Contig320	GeneSet	exon	357645	357659	.	+	.	Parent=ucsf_hc.01_1.G217BH.00284
HISTO_AL.Contig320	GeneSet	exon	357728	358003	.	+	.	Parent=ucsf_hc.01_1.G217BH.00284
HISTO_AL.Contig320	GeneSet	exon	358103	358767	.	+	.	Parent=ucsf_hc.01_1.G217BH.00284
HISTO_AL.Contig320	GeneSet	cds	357430	357466	.	+	0	ID=cds0000284;Parent=ucsf_hc.01_1.G217BH.00284
HISTO_AL.Contig320	GeneSet	cds	357526	357571	.	+	0	ID=cds0000284;Parent=ucsf_hc.01_1.G217BH.00284
HISTO_AL.Contig320	GeneSet	cds	357645	357659	.	+	0	ID=cds0000284;Parent=ucsf_hc.01_1.G217BH.00284
HISTO_AL.Contig320	GeneSet	cds	357728	358003	.	+	0	ID=cds0000284;Parent=ucsf_hc.01_1.G217BH.00284
HISTO_AL.Contig320	GeneSet	cds	358103	358421	.	+	0	ID=cds0000284;Parent=ucsf_hc.01_1.G217BH.00284
HISTO_AL.Contig320	GeneSet	gene	375528	377862	.	+	.	ID=ucsf_hc.01_1.G217BH.00285;Name=ucsf_hc.01_1.G217BH.00285
HISTO_AL.Contig320	GeneSet	exon	375528	377141	.	+	.	Parent=ucsf_hc.01_1.G217BH.00285
HISTO_AL.Contig320	GeneSet	exon	377210	377862	.	+	.	Parent=ucsf_hc.01_1.G217BH.00285
HISTO_AL.Contig320	GeneSet	cds	375657	377141	.	+	0	ID=cds0000285;Parent=ucsf_hc.01_1.G217BH.00285
HISTO_AL.Contig320	GeneSet	cds	377210	377518	.	+	0	ID=cds0000285;Parent=ucsf_hc.01_1.G217BH.00285
HISTO_AL.Contig320	GeneSet	gene	378066	379235	.	+	.	ID=ucsf_hc.01_1.G217BH.00286;Name=ucsf_hc.01_1.G217BH.00286
HISTO_AL.Contig320	GeneSet	exon	378066	378543	.	+	.	Parent=ucsf_hc.01_1.G217BH.00286
HISTO_AL.Contig320	GeneSet	exon	378614	379235	.	+	.	Parent=ucsf_hc.01_1.G217BH.00286
HISTO_AL.Contig320	GeneSet	cds	378672	379106	.	+	0	ID=cds0000286;Parent=ucsf_hc.01_1.G217BH.00286
HISTO_AL.Contig320	GeneSet	gene	390246	390556	.	+	.	ID=ucsf_hc.01_1.G217BH.00287;Name=ucsf_hc.01_1.G217BH.00287
HISTO_AL.Contig320	GeneSet	exon	390246	390556	.	+	.	Parent=ucsf_hc.01_1.G217BH.00287
HISTO_AP.Contig11	GeneSet	gene	9201	9946	.	+	.	ID=ucsf_hc.01_1.G217BH.00288;Name=ucsf_hc.01_1.G217BH.00288
HISTO_AP.Contig11	GeneSet	exon	9201	9946	.	+	.	Parent=ucsf_hc.01_1.G217BH.00288
HISTO_AP.Contig11	GeneSet	gene	27294	27674	.	+	.	ID=ucsf_hc.01_1.G217BH.00289;Name=ucsf_hc.01_1.G217BH.00289
HISTO_AP.Contig11	GeneSet	exon	27294	27674	.	+	.	Parent=ucsf_hc.01_1.G217BH.00289
HISTO_AQ.Contig96	GeneSet	gene	14290	14835	.	-	.	ID=ucsf_hc.01_1.G217BH.00290;Name=ucsf_hc.01_1.G217BH.00290
HISTO_AQ.Contig96	GeneSet	exon	14676	14835	.	-	.	Parent=ucsf_hc.01_1.G217BH.00290
HISTO_AQ.Contig96	GeneSet	exon	14450	14620	.	-	.	Parent=ucsf_hc.01_1.G217BH.00290
HISTO_AQ.Contig96	GeneSet	exon	14290	14396	.	-	.	Parent=ucsf_hc.01_1.G217BH.00290
HISTO_AQ.Contig96	GeneSet	cds	14676	14835	.	-	0	ID=cds0000290;Parent=ucsf_hc.01_1.G217BH.00290
HISTO_AQ.Contig96	GeneSet	cds	14604	14620	.	-	0	ID=cds0000290;Parent=ucsf_hc.01_1.G217BH.00290
HISTO_AQ.Contig96	GeneSet	gene	123683	124164	.	+	.	ID=ucsf_hc.01_1.G217BH.00291;Name=ucsf_hc.01_1.G217BH.00291
HISTO_AQ.Contig96	GeneSet	exon	123683	124164	.	+	.	Parent=ucsf_hc.01_1.G217BH.00291
HISTO_AS.Contig189	GeneSet	gene	18161	18522	.	-	.	ID=ucsf_hc.01_1.G217BH.00292;Name=ucsf_hc.01_1.G217BH.00292
HISTO_AS.Contig189	GeneSet	exon	18440	18522	.	-	.	Parent=ucsf_hc.01_1.G217BH.00292
HISTO_AS.Contig189	GeneSet	exon	18161	18320	.	-	.	Parent=ucsf_hc.01_1.G217BH.00292
HISTO_AS.Contig189	GeneSet	gene	18973	19370	.	-	.	ID=ucsf_hc.01_1.G217BH.00293;Name=ucsf_hc.01_1.G217BH.00293
HISTO_AS.Contig189	GeneSet	exon	19204	19370	.	-	.	Parent=ucsf_hc.01_1.G217BH.00293
HISTO_AS.Contig189	GeneSet	exon	18973	19139	.	-	.	Parent=ucsf_hc.01_1.G217BH.00293
HISTO_AS.Contig189	GeneSet	gene	34286	34607	.	+	.	ID=ucsf_hc.01_1.G217BH.00294;Name=ucsf_hc.01_1.G217BH.00294
HISTO_AS.Contig189	GeneSet	exon	34286	34607	.	+	.	Parent=ucsf_hc.01_1.G217BH.00294
HISTO_AS.Contig189	GeneSet	gene	97301	98772	.	+	.	ID=ucsf_hc.01_1.G217BH.00295;Name=ucsf_hc.01_1.G217BH.00295
HISTO_AS.Contig189	GeneSet	exon	97301	97558	.	+	.	Parent=ucsf_hc.01_1.G217BH.00295
HISTO_AS.Contig189	GeneSet	exon	97699	97778	.	+	.	Parent=ucsf_hc.01_1.G217BH.00295
HISTO_AS.Contig189	GeneSet	exon	97920	98772	.	+	.	Parent=ucsf_hc.01_1.G217BH.00295
HISTO_AS.Contig189	GeneSet	cds	97432	97558	.	+	0	ID=cds0000295;Parent=ucsf_hc.01_1.G217BH.00295
HISTO_AS.Contig189	GeneSet	cds	97699	97778	.	+	0	ID=cds0000295;Parent=ucsf_hc.01_1.G217BH.00295
HISTO_AS.Contig189	GeneSet	cds	97920	98015	.	+	0	ID=cds0000295;Parent=ucsf_hc.01_1.G217BH.00295
HISTO_AS.Contig189	GeneSet	gene	97321	100115	.	-	.	ID=ucsf_hc.01_1.G217BH.00296;Name=ucsf_hc.01_1.G217BH.00296
HISTO_AS.Contig189	GeneSet	exon	98867	100115	.	-	.	Parent=ucsf_hc.01_1.G217BH.00296
HISTO_AS.Contig189	GeneSet	exon	97920	98772	.	-	.	Parent=ucsf_hc.01_1.G217BH.00296
HISTO_AS.Contig189	GeneSet	exon	97699	97778	.	-	.	Parent=ucsf_hc.01_1.G217BH.00296
HISTO_AS.Contig189	GeneSet	exon	97321	97558	.	-	.	Parent=ucsf_hc.01_1.G217BH.00296
HISTO_AS.Contig189	GeneSet	cds	98867	99155	.	-	0	ID=cds0000296;Parent=ucsf_hc.01_1.G217BH.00296
HISTO_AS.Contig189	GeneSet	cds	98639	98772	.	-	0	ID=cds0000296;Parent=ucsf_hc.01_1.G217BH.00296
HISTO_AS.Contig189	GeneSet	gene	102144	104233	.	+	.	ID=ucsf_hc.01_1.G217BH.00297;Name=ucsf_hc.01_1.G217BH.00297
HISTO_AS.Contig189	GeneSet	exon	102144	104233	.	+	.	Parent=ucsf_hc.01_1.G217BH.00297
HISTO_AS.Contig189	GeneSet	cds	102240	102608	.	+	0	ID=cds0000297;Parent=ucsf_hc.01_1.G217BH.00297
HISTO_AS.Contig189	GeneSet	gene	103325	105015	.	-	.	ID=ucsf_hc.01_1.G217BH.00298;Name=ucsf_hc.01_1.G217BH.00298
HISTO_AS.Contig189	GeneSet	exon	103325	105015	.	-	.	Parent=ucsf_hc.01_1.G217BH.00298
HISTO_AS.Contig189	GeneSet	cds	104366	104974	.	-	0	ID=cds0000298;Parent=ucsf_hc.01_1.G217BH.00298
HISTO_AS.Contig189	GeneSet	gene	105259	105580	.	-	.	ID=ucsf_hc.01_1.G217BH.00299;Name=ucsf_hc.01_1.G217BH.00299
HISTO_AS.Contig189	GeneSet	exon	105259	105580	.	-	.	Parent=ucsf_hc.01_1.G217BH.00299
HISTO_AS.Contig189	GeneSet	cds	105331	105525	.	-	0	ID=cds0000299;Parent=ucsf_hc.01_1.G217BH.00299
HISTO_AS.Contig189	GeneSet	gene	106759	108843	.	+	.	ID=ucsf_hc.01_1.G217BH.00300;Name=ucsf_hc.01_1.G217BH.00300
HISTO_AS.Contig189	GeneSet	exon	106759	108843	.	+	.	Parent=ucsf_hc.01_1.G217BH.00300
HISTO_AS.Contig189	GeneSet	cds	107079	108503	.	+	0	ID=cds0000300;Parent=ucsf_hc.01_1.G217BH.00300
HISTO_AZ.Contig47	GeneSet	gene	89	937	.	+	.	ID=ucsf_hc.01_1.G217BH.00301;Name=ucsf_hc.01_1.G217BH.00301
HISTO_AZ.Contig47	GeneSet	exon	89	937	.	+	.	Parent=ucsf_hc.01_1.G217BH.00301
HISTO_AZ.Contig47	GeneSet	cds	250	777	.	+	0	ID=cds0000301;Parent=ucsf_hc.01_1.G217BH.00301
HISTO_AZ.Contig47	GeneSet	gene	2267	2670	.	-	.	ID=ucsf_hc.01_1.G217BH.00302;Name=ucsf_hc.01_1.G217BH.00302
HISTO_AZ.Contig47	GeneSet	exon	2267	2670	.	-	.	Parent=ucsf_hc.01_1.G217BH.00302
HISTO_AZ.Contig47	GeneSet	gene	13164	13494	.	-	.	ID=ucsf_hc.01_1.G217BH.00303;Name=ucsf_hc.01_1.G217BH.00303
HISTO_AZ.Contig47	GeneSet	exon	13164	13494	.	-	.	Parent=ucsf_hc.01_1.G217BH.00303
HISTO_AZ.Contig47	GeneSet	gene	51581	52766	.	+	.	ID=ucsf_hc.01_1.G217BH.00304;Name=ucsf_hc.01_1.G217BH.00304
HISTO_AZ.Contig47	GeneSet	exon	51581	52426	.	+	.	Parent=ucsf_hc.01_1.G217BH.00304
HISTO_AZ.Contig47	GeneSet	exon	52509	52766	.	+	.	Parent=ucsf_hc.01_1.G217BH.00304
HISTO_AZ.Contig47	GeneSet	cds	51925	52426	.	+	0	ID=cds0000304;Parent=ucsf_hc.01_1.G217BH.00304
HISTO_AZ.Contig47	GeneSet	cds	52509	52648	.	+	0	ID=cds0000304;Parent=ucsf_hc.01_1.G217BH.00304
HISTO_AZ.Contig47	GeneSet	gene	52971	54948	.	-	.	ID=ucsf_hc.01_1.G217BH.00305;Name=ucsf_hc.01_1.G217BH.00305
HISTO_AZ.Contig47	GeneSet	exon	54642	54948	.	-	.	Parent=ucsf_hc.01_1.G217BH.00305
HISTO_AZ.Contig47	GeneSet	exon	52971	54562	.	-	.	Parent=ucsf_hc.01_1.G217BH.00305
HISTO_AZ.Contig47	GeneSet	cds	54642	54851	.	-	0	ID=cds0000305;Parent=ucsf_hc.01_1.G217BH.00305
HISTO_AZ.Contig47	GeneSet	cds	53093	54562	.	-	0	ID=cds0000305;Parent=ucsf_hc.01_1.G217BH.00305
HISTO_AZ.Contig47	GeneSet	gene	165828	167073	.	+	.	ID=ucsf_hc.01_1.G217BH.00306;Name=ucsf_hc.01_1.G217BH.00306
HISTO_AZ.Contig47	GeneSet	exon	165828	166049	.	+	.	Parent=ucsf_hc.01_1.G217BH.00306
HISTO_AZ.Contig47	GeneSet	exon	166158	167073	.	+	.	Parent=ucsf_hc.01_1.G217BH.00306
HISTO_AZ.Contig47	GeneSet	cds	166001	166049	.	+	0	ID=cds0000306;Parent=ucsf_hc.01_1.G217BH.00306
HISTO_AZ.Contig47	GeneSet	cds	166158	166864	.	+	0	ID=cds0000306;Parent=ucsf_hc.01_1.G217BH.00306
HISTO_AZ.Contig47	GeneSet	gene	165863	169180	.	-	.	ID=ucsf_hc.01_1.G217BH.00307;Name=ucsf_hc.01_1.G217BH.00307
HISTO_AZ.Contig47	GeneSet	exon	169127	169180	.	-	.	Parent=ucsf_hc.01_1.G217BH.00307
HISTO_AZ.Contig47	GeneSet	exon	169031	169062	.	-	.	Parent=ucsf_hc.01_1.G217BH.00307
HISTO_AZ.Contig47	GeneSet	exon	168935	168969	.	-	.	Parent=ucsf_hc.01_1.G217BH.00307
HISTO_AZ.Contig47	GeneSet	exon	168492	168880	.	-	.	Parent=ucsf_hc.01_1.G217BH.00307
HISTO_AZ.Contig47	GeneSet	exon	166158	168427	.	-	.	Parent=ucsf_hc.01_1.G217BH.00307
HISTO_AZ.Contig47	GeneSet	exon	165863	166049	.	-	.	Parent=ucsf_hc.01_1.G217BH.00307
HISTO_AZ.Contig47	GeneSet	cds	169127	169143	.	-	0	ID=cds0000307;Parent=ucsf_hc.01_1.G217BH.00307
HISTO_AZ.Contig47	GeneSet	cds	169031	169062	.	-	0	ID=cds0000307;Parent=ucsf_hc.01_1.G217BH.00307
HISTO_AZ.Contig47	GeneSet	cds	168935	168969	.	-	0	ID=cds0000307;Parent=ucsf_hc.01_1.G217BH.00307
HISTO_AZ.Contig47	GeneSet	cds	168492	168880	.	-	0	ID=cds0000307;Parent=ucsf_hc.01_1.G217BH.00307
HISTO_AZ.Contig47	GeneSet	cds	167416	168427	.	-	0	ID=cds0000307;Parent=ucsf_hc.01_1.G217BH.00307
HISTO_AZ.Contig47	GeneSet	gene	169298	171925	.	+	.	ID=ucsf_hc.01_1.G217BH.00308;Name=ucsf_hc.01_1.G217BH.00308
HISTO_AZ.Contig47	GeneSet	exon	169298	171925	.	+	.	Parent=ucsf_hc.01_1.G217BH.00308
HISTO_AZ.Contig47	GeneSet	cds	169314	171788	.	+	0	ID=cds0000308;Parent=ucsf_hc.01_1.G217BH.00308
HISTO_AZ.Contig47	GeneSet	gene	172886	176811	.	-	.	ID=ucsf_hc.01_1.G217BH.00309;Name=ucsf_hc.01_1.G217BH.00309
HISTO_AZ.Contig47	GeneSet	exon	175077	176811	.	-	.	Parent=ucsf_hc.01_1.G217BH.00309
HISTO_AZ.Contig47	GeneSet	exon	172886	175007	.	-	.	Parent=ucsf_hc.01_1.G217BH.00309
HISTO_AZ.Contig47	GeneSet	cds	175077	175256	.	-	0	ID=cds0000309;Parent=ucsf_hc.01_1.G217BH.00309
HISTO_AZ.Contig47	GeneSet	cds	173382	175007	.	-	0	ID=cds0000309;Parent=ucsf_hc.01_1.G217BH.00309
HISTO_AZ.Contig47	GeneSet	gene	176962	178354	.	+	.	ID=ucsf_hc.01_1.G217BH.00310;Name=ucsf_hc.01_1.G217BH.00310
HISTO_AZ.Contig47	GeneSet	exon	176962	178354	.	+	.	Parent=ucsf_hc.01_1.G217BH.00310
HISTO_AZ.Contig47	GeneSet	cds	177513	177878	.	+	0	ID=cds0000310;Parent=ucsf_hc.01_1.G217BH.00310
HISTO_AZ.Contig47	GeneSet	gene	178355	182005	.	+	.	ID=ucsf_hc.01_1.G217BH.00311;Name=ucsf_hc.01_1.G217BH.00311
HISTO_AZ.Contig47	GeneSet	exon	178355	178948	.	+	.	Parent=ucsf_hc.01_1.G217BH.00311
HISTO_AZ.Contig47	GeneSet	exon	179063	179117	.	+	.	Parent=ucsf_hc.01_1.G217BH.00311
HISTO_AZ.Contig47	GeneSet	exon	179184	179224	.	+	.	Parent=ucsf_hc.01_1.G217BH.00311
HISTO_AZ.Contig47	GeneSet	exon	179282	179459	.	+	.	Parent=ucsf_hc.01_1.G217BH.00311
HISTO_AZ.Contig47	GeneSet	exon	179511	179988	.	+	.	Parent=ucsf_hc.01_1.G217BH.00311
HISTO_AZ.Contig47	GeneSet	exon	180065	180126	.	+	.	Parent=ucsf_hc.01_1.G217BH.00311
HISTO_AZ.Contig47	GeneSet	exon	180200	180610	.	+	.	Parent=ucsf_hc.01_1.G217BH.00311
HISTO_AZ.Contig47	GeneSet	exon	180668	181215	.	+	.	Parent=ucsf_hc.01_1.G217BH.00311
HISTO_AZ.Contig47	GeneSet	exon	181281	182005	.	+	.	Parent=ucsf_hc.01_1.G217BH.00311
HISTO_AZ.Contig47	GeneSet	cds	178831	178948	.	+	0	ID=cds0000311;Parent=ucsf_hc.01_1.G217BH.00311
HISTO_AZ.Contig47	GeneSet	cds	179063	179117	.	+	0	ID=cds0000311;Parent=ucsf_hc.01_1.G217BH.00311
HISTO_AZ.Contig47	GeneSet	cds	179184	179224	.	+	0	ID=cds0000311;Parent=ucsf_hc.01_1.G217BH.00311
HISTO_AZ.Contig47	GeneSet	cds	179282	179459	.	+	0	ID=cds0000311;Parent=ucsf_hc.01_1.G217BH.00311
HISTO_AZ.Contig47	GeneSet	cds	179511	179988	.	+	0	ID=cds0000311;Parent=ucsf_hc.01_1.G217BH.00311
HISTO_AZ.Contig47	GeneSet	cds	180065	180126	.	+	0	ID=cds0000311;Parent=ucsf_hc.01_1.G217BH.00311
HISTO_AZ.Contig47	GeneSet	cds	180200	180610	.	+	0	ID=cds0000311;Parent=ucsf_hc.01_1.G217BH.00311
HISTO_AZ.Contig47	GeneSet	cds	180668	181215	.	+	0	ID=cds0000311;Parent=ucsf_hc.01_1.G217BH.00311
HISTO_AZ.Contig47	GeneSet	cds	181281	181609	.	+	0	ID=cds0000311;Parent=ucsf_hc.01_1.G217BH.00311
HISTO_AZ.Contig47	GeneSet	gene	182778	183254	.	-	.	ID=ucsf_hc.01_1.G217BH.00312;Name=ucsf_hc.01_1.G217BH.00312
HISTO_AZ.Contig47	GeneSet	exon	182778	183254	.	-	.	Parent=ucsf_hc.01_1.G217BH.00312
HISTO_AZ.Contig47	GeneSet	gene	183444	187225	.	+	.	ID=ucsf_hc.01_1.G217BH.00313;Name=ucsf_hc.01_1.G217BH.00313
HISTO_AZ.Contig47	GeneSet	exon	183444	183631	.	+	.	Parent=ucsf_hc.01_1.G217BH.00313
HISTO_AZ.Contig47	GeneSet	exon	183702	186146	.	+	.	Parent=ucsf_hc.01_1.G217BH.00313
HISTO_AZ.Contig47	GeneSet	exon	186228	187225	.	+	.	Parent=ucsf_hc.01_1.G217BH.00313
HISTO_AZ.Contig47	GeneSet	cds	184652	186146	.	+	0	ID=cds0000313;Parent=ucsf_hc.01_1.G217BH.00313
HISTO_AZ.Contig47	GeneSet	cds	186228	187003	.	+	0	ID=cds0000313;Parent=ucsf_hc.01_1.G217BH.00313
HISTO_AZ.Contig47	GeneSet	gene	188574	191255	.	+	.	ID=ucsf_hc.01_1.G217BH.00314;Name=ucsf_hc.01_1.G217BH.00314
HISTO_AZ.Contig47	GeneSet	exon	188574	191255	.	+	.	Parent=ucsf_hc.01_1.G217BH.00314
HISTO_AZ.Contig47	GeneSet	cds	189463	191100	.	+	0	ID=cds0000314;Parent=ucsf_hc.01_1.G217BH.00314
HISTO_AZ.Contig47	GeneSet	gene	191372	193832	.	-	.	ID=ucsf_hc.01_1.G217BH.00315;Name=ucsf_hc.01_1.G217BH.00315
HISTO_AZ.Contig47	GeneSet	exon	192914	193832	.	-	.	Parent=ucsf_hc.01_1.G217BH.00315
HISTO_AZ.Contig47	GeneSet	exon	191372	192821	.	-	.	Parent=ucsf_hc.01_1.G217BH.00315
HISTO_AZ.Contig47	GeneSet	cds	192914	193595	.	-	0	ID=cds0000315;Parent=ucsf_hc.01_1.G217BH.00315
HISTO_AZ.Contig47	GeneSet	cds	192373	192821	.	-	0	ID=cds0000315;Parent=ucsf_hc.01_1.G217BH.00315
HISTO_AZ.Contig47	GeneSet	gene	194668	194973	.	+	.	ID=ucsf_hc.01_1.G217BH.00316;Name=ucsf_hc.01_1.G217BH.00316
HISTO_AZ.Contig47	GeneSet	exon	194668	194973	.	+	.	Parent=ucsf_hc.01_1.G217BH.00316
HISTO_AZ.Contig47	GeneSet	gene	195448	197485	.	+	.	ID=ucsf_hc.01_1.G217BH.00317;Name=ucsf_hc.01_1.G217BH.00317
HISTO_AZ.Contig47	GeneSet	exon	195448	195641	.	+	.	Parent=ucsf_hc.01_1.G217BH.00317
HISTO_AZ.Contig47	GeneSet	exon	195783	195897	.	+	.	Parent=ucsf_hc.01_1.G217BH.00317
HISTO_AZ.Contig47	GeneSet	exon	195996	196172	.	+	.	Parent=ucsf_hc.01_1.G217BH.00317
HISTO_AZ.Contig47	GeneSet	exon	196279	196438	.	+	.	Parent=ucsf_hc.01_1.G217BH.00317
HISTO_AZ.Contig47	GeneSet	exon	196523	197485	.	+	.	Parent=ucsf_hc.01_1.G217BH.00317
HISTO_AZ.Contig47	GeneSet	cds	195627	195641	.	+	0	ID=cds0000317;Parent=ucsf_hc.01_1.G217BH.00317
HISTO_AZ.Contig47	GeneSet	cds	195783	195897	.	+	0	ID=cds0000317;Parent=ucsf_hc.01_1.G217BH.00317
HISTO_AZ.Contig47	GeneSet	cds	195996	196172	.	+	0	ID=cds0000317;Parent=ucsf_hc.01_1.G217BH.00317
HISTO_AZ.Contig47	GeneSet	cds	196279	196438	.	+	0	ID=cds0000317;Parent=ucsf_hc.01_1.G217BH.00317
HISTO_AZ.Contig47	GeneSet	cds	196523	196604	.	+	0	ID=cds0000317;Parent=ucsf_hc.01_1.G217BH.00317
HISTO_AZ.Contig47	GeneSet	gene	197795	201888	.	-	.	ID=ucsf_hc.01_1.G217BH.00318;Name=ucsf_hc.01_1.G217BH.00318
HISTO_AZ.Contig47	GeneSet	exon	201538	201888	.	-	.	Parent=ucsf_hc.01_1.G217BH.00318
HISTO_AZ.Contig47	GeneSet	exon	200859	201454	.	-	.	Parent=ucsf_hc.01_1.G217BH.00318
HISTO_AZ.Contig47	GeneSet	exon	200748	200787	.	-	.	Parent=ucsf_hc.01_1.G217BH.00318
HISTO_AZ.Contig47	GeneSet	exon	199667	200684	.	-	.	Parent=ucsf_hc.01_1.G217BH.00318
HISTO_AZ.Contig47	GeneSet	exon	199264	199595	.	-	.	Parent=ucsf_hc.01_1.G217BH.00318
HISTO_AZ.Contig47	GeneSet	exon	199139	199209	.	-	.	Parent=ucsf_hc.01_1.G217BH.00318
HISTO_AZ.Contig47	GeneSet	exon	198967	199056	.	-	.	Parent=ucsf_hc.01_1.G217BH.00318
HISTO_AZ.Contig47	GeneSet	exon	198880	198906	.	-	.	Parent=ucsf_hc.01_1.G217BH.00318
HISTO_AZ.Contig47	GeneSet	exon	197795	198817	.	-	.	Parent=ucsf_hc.01_1.G217BH.00318
HISTO_AZ.Contig47	GeneSet	cds	199904	200440	.	-	0	ID=cds0000318;Parent=ucsf_hc.01_1.G217BH.00318
HISTO_AZ.Contig47	GeneSet	gene	202051	203565	.	-	.	ID=ucsf_hc.01_1.G217BH.00319;Name=ucsf_hc.01_1.G217BH.00319
HISTO_AZ.Contig47	GeneSet	exon	202925	203565	.	-	.	Parent=ucsf_hc.01_1.G217BH.00319
HISTO_AZ.Contig47	GeneSet	exon	202051	202846	.	-	.	Parent=ucsf_hc.01_1.G217BH.00319
HISTO_AZ.Contig47	GeneSet	cds	202925	203390	.	-	0	ID=cds0000319;Parent=ucsf_hc.01_1.G217BH.00319
HISTO_AZ.Contig47	GeneSet	cds	202530	202846	.	-	0	ID=cds0000319;Parent=ucsf_hc.01_1.G217BH.00319
HISTO_AZ.Contig47	GeneSet	gene	203650	204220	.	-	.	ID=ucsf_hc.01_1.G217BH.00320;Name=ucsf_hc.01_1.G217BH.00320
HISTO_AZ.Contig47	GeneSet	exon	203650	204220	.	-	.	Parent=ucsf_hc.01_1.G217BH.00320
HISTO_AZ.Contig47	GeneSet	gene	205247	208338	.	+	.	ID=ucsf_hc.01_1.G217BH.00321;Name=ucsf_hc.01_1.G217BH.00321
HISTO_AZ.Contig47	GeneSet	exon	205247	205722	.	+	.	Parent=ucsf_hc.01_1.G217BH.00321
HISTO_AZ.Contig47	GeneSet	exon	205833	205966	.	+	.	Parent=ucsf_hc.01_1.G217BH.00321
HISTO_AZ.Contig47	GeneSet	exon	206040	206134	.	+	.	Parent=ucsf_hc.01_1.G217BH.00321
HISTO_AZ.Contig47	GeneSet	exon	206199	206733	.	+	.	Parent=ucsf_hc.01_1.G217BH.00321
HISTO_AZ.Contig47	GeneSet	exon	206818	207213	.	+	.	Parent=ucsf_hc.01_1.G217BH.00321
HISTO_AZ.Contig47	GeneSet	exon	207295	208338	.	+	.	Parent=ucsf_hc.01_1.G217BH.00321
HISTO_AZ.Contig47	GeneSet	cds	205619	205722	.	+	0	ID=cds0000321;Parent=ucsf_hc.01_1.G217BH.00321
HISTO_AZ.Contig47	GeneSet	cds	205833	205966	.	+	0	ID=cds0000321;Parent=ucsf_hc.01_1.G217BH.00321
HISTO_AZ.Contig47	GeneSet	cds	206040	206134	.	+	0	ID=cds0000321;Parent=ucsf_hc.01_1.G217BH.00321
HISTO_AZ.Contig47	GeneSet	cds	206199	206733	.	+	0	ID=cds0000321;Parent=ucsf_hc.01_1.G217BH.00321
HISTO_AZ.Contig47	GeneSet	cds	206818	206963	.	+	0	ID=cds0000321;Parent=ucsf_hc.01_1.G217BH.00321
HISTO_AZ.Contig47	GeneSet	gene	206856	208445	.	-	.	ID=ucsf_hc.01_1.G217BH.00322;Name=ucsf_hc.01_1.G217BH.00322
HISTO_AZ.Contig47	GeneSet	exon	208126	208445	.	-	.	Parent=ucsf_hc.01_1.G217BH.00322
HISTO_AZ.Contig47	GeneSet	exon	206856	208066	.	-	.	Parent=ucsf_hc.01_1.G217BH.00322
HISTO_AZ.Contig47	GeneSet	cds	207413	207625	.	-	0	ID=cds0000322;Parent=ucsf_hc.01_1.G217BH.00322
HISTO_AZ.Contig47	GeneSet	gene	208764	211166	.	+	.	ID=ucsf_hc.01_1.G217BH.00323;Name=ucsf_hc.01_1.G217BH.00323
HISTO_AZ.Contig47	GeneSet	exon	208764	209145	.	+	.	Parent=ucsf_hc.01_1.G217BH.00323
HISTO_AZ.Contig47	GeneSet	exon	209245	211166	.	+	.	Parent=ucsf_hc.01_1.G217BH.00323
HISTO_AZ.Contig47	GeneSet	cds	208918	209145	.	+	0	ID=cds0000323;Parent=ucsf_hc.01_1.G217BH.00323
HISTO_AZ.Contig47	GeneSet	cds	209245	209247	.	+	0	ID=cds0000323;Parent=ucsf_hc.01_1.G217BH.00323
HISTO_AZ.Contig47	GeneSet	gene	211270	215057	.	+	.	ID=ucsf_hc.01_1.G217BH.00324;Name=ucsf_hc.01_1.G217BH.00324
HISTO_AZ.Contig47	GeneSet	exon	211270	212884	.	+	.	Parent=ucsf_hc.01_1.G217BH.00324
HISTO_AZ.Contig47	GeneSet	exon	212950	213028	.	+	.	Parent=ucsf_hc.01_1.G217BH.00324
HISTO_AZ.Contig47	GeneSet	exon	213084	213891	.	+	.	Parent=ucsf_hc.01_1.G217BH.00324
HISTO_AZ.Contig47	GeneSet	exon	213995	214082	.	+	.	Parent=ucsf_hc.01_1.G217BH.00324
HISTO_AZ.Contig47	GeneSet	exon	214169	215057	.	+	.	Parent=ucsf_hc.01_1.G217BH.00324
HISTO_AZ.Contig47	GeneSet	cds	212015	212884	.	+	0	ID=cds0000324;Parent=ucsf_hc.01_1.G217BH.00324
HISTO_AZ.Contig47	GeneSet	cds	212950	213028	.	+	0	ID=cds0000324;Parent=ucsf_hc.01_1.G217BH.00324
HISTO_AZ.Contig47	GeneSet	cds	213084	213891	.	+	0	ID=cds0000324;Parent=ucsf_hc.01_1.G217BH.00324
HISTO_AZ.Contig47	GeneSet	cds	213995	214082	.	+	0	ID=cds0000324;Parent=ucsf_hc.01_1.G217BH.00324
HISTO_AZ.Contig47	GeneSet	cds	214169	214381	.	+	0	ID=cds0000324;Parent=ucsf_hc.01_1.G217BH.00324
HISTO_AZ.Contig47	GeneSet	gene	217635	220084	.	-	.	ID=ucsf_hc.01_1.G217BH.00325;Name=ucsf_hc.01_1.G217BH.00325
HISTO_AZ.Contig47	GeneSet	exon	218723	220084	.	-	.	Parent=ucsf_hc.01_1.G217BH.00325
HISTO_AZ.Contig47	GeneSet	exon	217635	218658	.	-	.	Parent=ucsf_hc.01_1.G217BH.00325
HISTO_AZ.Contig47	GeneSet	cds	218723	219782	.	-	0	ID=cds0000325;Parent=ucsf_hc.01_1.G217BH.00325
HISTO_AZ.Contig47	GeneSet	cds	217955	218658	.	-	0	ID=cds0000325;Parent=ucsf_hc.01_1.G217BH.00325
HISTO_AZ.Contig47	GeneSet	gene	220200	223709	.	+	.	ID=ucsf_hc.01_1.G217BH.00326;Name=ucsf_hc.01_1.G217BH.00326
HISTO_AZ.Contig47	GeneSet	exon	220200	220617	.	+	.	Parent=ucsf_hc.01_1.G217BH.00326
HISTO_AZ.Contig47	GeneSet	exon	220691	220788	.	+	.	Parent=ucsf_hc.01_1.G217BH.00326
HISTO_AZ.Contig47	GeneSet	exon	221200	222346	.	+	.	Parent=ucsf_hc.01_1.G217BH.00326
HISTO_AZ.Contig47	GeneSet	exon	222416	223082	.	+	.	Parent=ucsf_hc.01_1.G217BH.00326
HISTO_AZ.Contig47	GeneSet	exon	223155	223709	.	+	.	Parent=ucsf_hc.01_1.G217BH.00326
HISTO_AZ.Contig47	GeneSet	cds	221316	221729	.	+	0	ID=cds0000326;Parent=ucsf_hc.01_1.G217BH.00326
HISTO_AZ.Contig47	GeneSet	gene	225007	228656	.	-	.	ID=ucsf_hc.01_1.G217BH.00327;Name=ucsf_hc.01_1.G217BH.00327
HISTO_AZ.Contig47	GeneSet	exon	228135	228656	.	-	.	Parent=ucsf_hc.01_1.G217BH.00327
HISTO_AZ.Contig47	GeneSet	exon	225708	227906	.	-	.	Parent=ucsf_hc.01_1.G217BH.00327
HISTO_AZ.Contig47	GeneSet	exon	225007	225629	.	-	.	Parent=ucsf_hc.01_1.G217BH.00327
HISTO_AZ.Contig47	GeneSet	cds	228135	228160	.	-	0	ID=cds0000327;Parent=ucsf_hc.01_1.G217BH.00327
HISTO_AZ.Contig47	GeneSet	cds	225708	227906	.	-	0	ID=cds0000327;Parent=ucsf_hc.01_1.G217BH.00327
HISTO_AZ.Contig47	GeneSet	cds	225440	225629	.	-	0	ID=cds0000327;Parent=ucsf_hc.01_1.G217BH.00327
HISTO_AZ.Contig47	GeneSet	gene	249195	250302	.	+	.	ID=ucsf_hc.01_1.G217BH.00328;Name=ucsf_hc.01_1.G217BH.00328
HISTO_AZ.Contig47	GeneSet	exon	249195	250302	.	+	.	Parent=ucsf_hc.01_1.G217BH.00328
HISTO_AZ.Contig47	GeneSet	cds	249506	249838	.	+	0	ID=cds0000328;Parent=ucsf_hc.01_1.G217BH.00328
HISTO_AZ.Contig47	GeneSet	gene	250301	251569	.	-	.	ID=ucsf_hc.01_1.G217BH.00329;Name=ucsf_hc.01_1.G217BH.00329
HISTO_AZ.Contig47	GeneSet	exon	251313	251569	.	-	.	Parent=ucsf_hc.01_1.G217BH.00329
HISTO_AZ.Contig47	GeneSet	exon	250301	251209	.	-	.	Parent=ucsf_hc.01_1.G217BH.00329
HISTO_AZ.Contig47	GeneSet	cds	251313	251474	.	-	0	ID=cds0000329;Parent=ucsf_hc.01_1.G217BH.00329
HISTO_AZ.Contig47	GeneSet	cds	250496	251209	.	-	0	ID=cds0000329;Parent=ucsf_hc.01_1.G217BH.00329
HISTO_AZ.Contig47	GeneSet	gene	251667	255083	.	-	.	ID=ucsf_hc.01_1.G217BH.00330;Name=ucsf_hc.01_1.G217BH.00330
HISTO_AZ.Contig47	GeneSet	exon	251667	255083	.	-	.	Parent=ucsf_hc.01_1.G217BH.00330
HISTO_AZ.Contig47	GeneSet	cds	251946	253415	.	-	0	ID=cds0000330;Parent=ucsf_hc.01_1.G217BH.00330
HISTO_AZ.Contig47	GeneSet	gene	255002	256611	.	+	.	ID=ucsf_hc.01_1.G217BH.00331;Name=ucsf_hc.01_1.G217BH.00331
HISTO_AZ.Contig47	GeneSet	exon	255002	255701	.	+	.	Parent=ucsf_hc.01_1.G217BH.00331
HISTO_AZ.Contig47	GeneSet	exon	255793	256611	.	+	.	Parent=ucsf_hc.01_1.G217BH.00331
HISTO_AZ.Contig47	GeneSet	cds	255350	255701	.	+	0	ID=cds0000331;Parent=ucsf_hc.01_1.G217BH.00331
HISTO_AZ.Contig47	GeneSet	cds	255793	256265	.	+	0	ID=cds0000331;Parent=ucsf_hc.01_1.G217BH.00331
HISTO_AZ.Contig47	GeneSet	gene	257926	258309	.	-	.	ID=ucsf_hc.01_1.G217BH.00332;Name=ucsf_hc.01_1.G217BH.00332
HISTO_AZ.Contig47	GeneSet	exon	257926	258309	.	-	.	Parent=ucsf_hc.01_1.G217BH.00332
HISTO_AZ.Contig47	GeneSet	gene	257987	259340	.	+	.	ID=ucsf_hc.01_1.G217BH.00333;Name=ucsf_hc.01_1.G217BH.00333
HISTO_AZ.Contig47	GeneSet	exon	257987	259340	.	+	.	Parent=ucsf_hc.01_1.G217BH.00333
HISTO_AZ.Contig47	GeneSet	gene	258420	262212	.	-	.	ID=ucsf_hc.01_1.G217BH.00334;Name=ucsf_hc.01_1.G217BH.00334
HISTO_AZ.Contig47	GeneSet	exon	261809	262212	.	-	.	Parent=ucsf_hc.01_1.G217BH.00334
HISTO_AZ.Contig47	GeneSet	exon	261494	261734	.	-	.	Parent=ucsf_hc.01_1.G217BH.00334
HISTO_AZ.Contig47	GeneSet	exon	258420	261435	.	-	.	Parent=ucsf_hc.01_1.G217BH.00334
HISTO_AZ.Contig47	GeneSet	cds	261809	262188	.	-	0	ID=cds0000334;Parent=ucsf_hc.01_1.G217BH.00334
HISTO_AZ.Contig47	GeneSet	cds	261494	261734	.	-	0	ID=cds0000334;Parent=ucsf_hc.01_1.G217BH.00334
HISTO_AZ.Contig47	GeneSet	cds	259600	261435	.	-	0	ID=cds0000334;Parent=ucsf_hc.01_1.G217BH.00334
HISTO_AZ.Contig47	GeneSet	gene	262465	263345	.	-	.	ID=ucsf_hc.01_1.G217BH.00335;Name=ucsf_hc.01_1.G217BH.00335
HISTO_AZ.Contig47	GeneSet	exon	262465	263345	.	-	.	Parent=ucsf_hc.01_1.G217BH.00335
HISTO_AZ.Contig47	GeneSet	cds	262705	262944	.	-	0	ID=cds0000335;Parent=ucsf_hc.01_1.G217BH.00335
HISTO_AZ.Contig47	GeneSet	gene	262955	263724	.	+	.	ID=ucsf_hc.01_1.G217BH.00336;Name=ucsf_hc.01_1.G217BH.00336
HISTO_AZ.Contig47	GeneSet	exon	262955	263201	.	+	.	Parent=ucsf_hc.01_1.G217BH.00336
HISTO_AZ.Contig47	GeneSet	exon	263283	263724	.	+	.	Parent=ucsf_hc.01_1.G217BH.00336
HISTO_AZ.Contig47	GeneSet	cds	263310	263498	.	+	0	ID=cds0000336;Parent=ucsf_hc.01_1.G217BH.00336
HISTO_AZ.Contig47	GeneSet	gene	263368	263745	.	-	.	ID=ucsf_hc.01_1.G217BH.00337;Name=ucsf_hc.01_1.G217BH.00337
HISTO_AZ.Contig47	GeneSet	exon	263368	263745	.	-	.	Parent=ucsf_hc.01_1.G217BH.00337
HISTO_AZ.Contig47	GeneSet	gene	263793	264104	.	-	.	ID=ucsf_hc.01_1.G217BH.00338;Name=ucsf_hc.01_1.G217BH.00338
HISTO_AZ.Contig47	GeneSet	exon	263793	264104	.	-	.	Parent=ucsf_hc.01_1.G217BH.00338
HISTO_AZ.Contig47	GeneSet	gene	264568	266854	.	+	.	ID=ucsf_hc.01_1.G217BH.00339;Name=ucsf_hc.01_1.G217BH.00339
HISTO_AZ.Contig47	GeneSet	exon	264568	264673	.	+	.	Parent=ucsf_hc.01_1.G217BH.00339
HISTO_AZ.Contig47	GeneSet	exon	264742	264926	.	+	.	Parent=ucsf_hc.01_1.G217BH.00339
HISTO_AZ.Contig47	GeneSet	exon	265008	266071	.	+	.	Parent=ucsf_hc.01_1.G217BH.00339
HISTO_AZ.Contig47	GeneSet	exon	266134	266419	.	+	.	Parent=ucsf_hc.01_1.G217BH.00339
HISTO_AZ.Contig47	GeneSet	exon	266512	266854	.	+	.	Parent=ucsf_hc.01_1.G217BH.00339
HISTO_AZ.Contig47	GeneSet	cds	264615	264673	.	+	0	ID=cds0000339;Parent=ucsf_hc.01_1.G217BH.00339
HISTO_AZ.Contig47	GeneSet	cds	264742	264926	.	+	0	ID=cds0000339;Parent=ucsf_hc.01_1.G217BH.00339
HISTO_AZ.Contig47	GeneSet	cds	265008	266071	.	+	0	ID=cds0000339;Parent=ucsf_hc.01_1.G217BH.00339
HISTO_AZ.Contig47	GeneSet	cds	266134	266419	.	+	0	ID=cds0000339;Parent=ucsf_hc.01_1.G217BH.00339
HISTO_AZ.Contig47	GeneSet	cds	266512	266546	.	+	0	ID=cds0000339;Parent=ucsf_hc.01_1.G217BH.00339
HISTO_AZ.Contig47	GeneSet	gene	266855	269295	.	+	.	ID=ucsf_hc.01_1.G217BH.00340;Name=ucsf_hc.01_1.G217BH.00340
HISTO_AZ.Contig47	GeneSet	exon	266855	267263	.	+	.	Parent=ucsf_hc.01_1.G217BH.00340
HISTO_AZ.Contig47	GeneSet	exon	267384	269295	.	+	.	Parent=ucsf_hc.01_1.G217BH.00340
HISTO_AZ.Contig47	GeneSet	cds	267162	267263	.	+	0	ID=cds0000340;Parent=ucsf_hc.01_1.G217BH.00340
HISTO_AZ.Contig47	GeneSet	cds	267384	268544	.	+	0	ID=cds0000340;Parent=ucsf_hc.01_1.G217BH.00340
HISTO_AZ.Contig47	GeneSet	gene	269658	270380	.	-	.	ID=ucsf_hc.01_1.G217BH.00341;Name=ucsf_hc.01_1.G217BH.00341
HISTO_AZ.Contig47	GeneSet	exon	270132	270380	.	-	.	Parent=ucsf_hc.01_1.G217BH.00341
HISTO_AZ.Contig47	GeneSet	exon	269658	270047	.	-	.	Parent=ucsf_hc.01_1.G217BH.00341
HISTO_AZ.Contig47	GeneSet	cds	270132	270320	.	-	0	ID=cds0000341;Parent=ucsf_hc.01_1.G217BH.00341
HISTO_AZ.Contig47	GeneSet	cds	269925	270047	.	-	0	ID=cds0000341;Parent=ucsf_hc.01_1.G217BH.00341
HISTO_AZ.Contig47	GeneSet	gene	269786	270388	.	+	.	ID=ucsf_hc.01_1.G217BH.00342;Name=ucsf_hc.01_1.G217BH.00342
HISTO_AZ.Contig47	GeneSet	exon	269786	270388	.	+	.	Parent=ucsf_hc.01_1.G217BH.00342
HISTO_AZ.Contig47	GeneSet	cds	269861	270064	.	+	0	ID=cds0000342;Parent=ucsf_hc.01_1.G217BH.00342
HISTO_AZ.Contig47	GeneSet	gene	274974	278098	.	+	.	ID=ucsf_hc.01_1.G217BH.00343;Name=ucsf_hc.01_1.G217BH.00343
HISTO_AZ.Contig47	GeneSet	exon	274974	276495	.	+	.	Parent=ucsf_hc.01_1.G217BH.00343
HISTO_AZ.Contig47	GeneSet	exon	276559	278098	.	+	.	Parent=ucsf_hc.01_1.G217BH.00343
HISTO_AZ.Contig47	GeneSet	cds	275734	276495	.	+	0	ID=cds0000343;Parent=ucsf_hc.01_1.G217BH.00343
HISTO_AZ.Contig47	GeneSet	cds	276559	277407	.	+	0	ID=cds0000343;Parent=ucsf_hc.01_1.G217BH.00343
HISTO_AZ.Contig47	GeneSet	gene	278156	279046	.	+	.	ID=ucsf_hc.01_1.G217BH.00344;Name=ucsf_hc.01_1.G217BH.00344
HISTO_AZ.Contig47	GeneSet	exon	278156	278393	.	+	.	Parent=ucsf_hc.01_1.G217BH.00344
HISTO_AZ.Contig47	GeneSet	exon	278460	279046	.	+	.	Parent=ucsf_hc.01_1.G217BH.00344
HISTO_AZ.Contig47	GeneSet	gene	279705	280243	.	-	.	ID=ucsf_hc.01_1.G217BH.00345;Name=ucsf_hc.01_1.G217BH.00345
HISTO_AZ.Contig47	GeneSet	exon	279705	280243	.	-	.	Parent=ucsf_hc.01_1.G217BH.00345
HISTO_AZ.Contig47	GeneSet	gene	281713	282911	.	+	.	ID=ucsf_hc.01_1.G217BH.00346;Name=ucsf_hc.01_1.G217BH.00346
HISTO_AZ.Contig47	GeneSet	exon	281713	282106	.	+	.	Parent=ucsf_hc.01_1.G217BH.00346
HISTO_AZ.Contig47	GeneSet	exon	282251	282335	.	+	.	Parent=ucsf_hc.01_1.G217BH.00346
HISTO_AZ.Contig47	GeneSet	exon	282415	282911	.	+	.	Parent=ucsf_hc.01_1.G217BH.00346
HISTO_AZ.Contig47	GeneSet	cds	281845	282106	.	+	0	ID=cds0000346;Parent=ucsf_hc.01_1.G217BH.00346
HISTO_AZ.Contig47	GeneSet	cds	282251	282335	.	+	0	ID=cds0000346;Parent=ucsf_hc.01_1.G217BH.00346
HISTO_AZ.Contig47	GeneSet	cds	282415	282661	.	+	0	ID=cds0000346;Parent=ucsf_hc.01_1.G217BH.00346
HISTO_AZ.Contig47	GeneSet	gene	283080	286082	.	+	.	ID=ucsf_hc.01_1.G217BH.00347;Name=ucsf_hc.01_1.G217BH.00347
HISTO_AZ.Contig47	GeneSet	exon	283080	286082	.	+	.	Parent=ucsf_hc.01_1.G217BH.00347
HISTO_AZ.Contig47	GeneSet	cds	283138	285390	.	+	0	ID=cds0000347;Parent=ucsf_hc.01_1.G217BH.00347
HISTO_AZ.Contig47	GeneSet	gene	287368	288244	.	-	.	ID=ucsf_hc.01_1.G217BH.00348;Name=ucsf_hc.01_1.G217BH.00348
HISTO_AZ.Contig47	GeneSet	exon	288036	288244	.	-	.	Parent=ucsf_hc.01_1.G217BH.00348
HISTO_AZ.Contig47	GeneSet	exon	287368	287970	.	-	.	Parent=ucsf_hc.01_1.G217BH.00348
HISTO_AZ.Contig47	GeneSet	gene	288959	290587	.	-	.	ID=ucsf_hc.01_1.G217BH.00349;Name=ucsf_hc.01_1.G217BH.00349
HISTO_AZ.Contig47	GeneSet	exon	290474	290587	.	-	.	Parent=ucsf_hc.01_1.G217BH.00349
HISTO_AZ.Contig47	GeneSet	exon	290179	290415	.	-	.	Parent=ucsf_hc.01_1.G217BH.00349
HISTO_AZ.Contig47	GeneSet	exon	288959	290090	.	-	.	Parent=ucsf_hc.01_1.G217BH.00349
HISTO_AZ.Contig47	GeneSet	cds	290474	290560	.	-	0	ID=cds0000349;Parent=ucsf_hc.01_1.G217BH.00349
HISTO_AZ.Contig47	GeneSet	cds	290179	290415	.	-	0	ID=cds0000349;Parent=ucsf_hc.01_1.G217BH.00349
HISTO_AZ.Contig47	GeneSet	cds	289701	290090	.	-	0	ID=cds0000349;Parent=ucsf_hc.01_1.G217BH.00349
HISTO_AZ.Contig47	GeneSet	gene	290711	293368	.	+	.	ID=ucsf_hc.01_1.G217BH.00350;Name=ucsf_hc.01_1.G217BH.00350
HISTO_AZ.Contig47	GeneSet	exon	290711	293368	.	+	.	Parent=ucsf_hc.01_1.G217BH.00350
HISTO_AZ.Contig47	GeneSet	cds	290808	293135	.	+	0	ID=cds0000350;Parent=ucsf_hc.01_1.G217BH.00350
HISTO_AZ.Contig47	GeneSet	gene	293549	296145	.	-	.	ID=ucsf_hc.01_1.G217BH.00351;Name=ucsf_hc.01_1.G217BH.00351
HISTO_AZ.Contig47	GeneSet	exon	294674	296145	.	-	.	Parent=ucsf_hc.01_1.G217BH.00351
HISTO_AZ.Contig47	GeneSet	exon	293549	294361	.	-	.	Parent=ucsf_hc.01_1.G217BH.00351
HISTO_AZ.Contig47	GeneSet	gene	296616	297413	.	-	.	ID=ucsf_hc.01_1.G217BH.00352;Name=ucsf_hc.01_1.G217BH.00352
HISTO_AZ.Contig47	GeneSet	exon	297065	297413	.	-	.	Parent=ucsf_hc.01_1.G217BH.00352
HISTO_AZ.Contig47	GeneSet	exon	296616	296958	.	-	.	Parent=ucsf_hc.01_1.G217BH.00352
HISTO_AZ.Contig47	GeneSet	gene	297511	298826	.	+	.	ID=ucsf_hc.01_1.G217BH.00353;Name=ucsf_hc.01_1.G217BH.00353
HISTO_AZ.Contig47	GeneSet	exon	297511	298826	.	+	.	Parent=ucsf_hc.01_1.G217BH.00353
HISTO_AZ.Contig47	GeneSet	cds	297893	298090	.	+	0	ID=cds0000353;Parent=ucsf_hc.01_1.G217BH.00353
HISTO_AZ.Contig47	GeneSet	gene	297571	298120	.	-	.	ID=ucsf_hc.01_1.G217BH.00354;Name=ucsf_hc.01_1.G217BH.00354
HISTO_AZ.Contig47	GeneSet	exon	297571	298120	.	-	.	Parent=ucsf_hc.01_1.G217BH.00354
HISTO_AZ.Contig47	GeneSet	gene	298285	299558	.	-	.	ID=ucsf_hc.01_1.G217BH.00355;Name=ucsf_hc.01_1.G217BH.00355
HISTO_AZ.Contig47	GeneSet	exon	299407	299558	.	-	.	Parent=ucsf_hc.01_1.G217BH.00355
HISTO_AZ.Contig47	GeneSet	exon	299128	299341	.	-	.	Parent=ucsf_hc.01_1.G217BH.00355
HISTO_AZ.Contig47	GeneSet	exon	298728	298949	.	-	.	Parent=ucsf_hc.01_1.G217BH.00355
HISTO_AZ.Contig47	GeneSet	exon	298409	298604	.	-	.	Parent=ucsf_hc.01_1.G217BH.00355
HISTO_AZ.Contig47	GeneSet	exon	298285	298331	.	-	.	Parent=ucsf_hc.01_1.G217BH.00355
HISTO_AZ.Contig47	GeneSet	cds	299128	299145	.	-	0	ID=cds0000355;Parent=ucsf_hc.01_1.G217BH.00355
HISTO_AZ.Contig47	GeneSet	cds	298758	298949	.	-	0	ID=cds0000355;Parent=ucsf_hc.01_1.G217BH.00355
HISTO_AZ.Contig47	GeneSet	gene	299786	301627	.	-	.	ID=ucsf_hc.01_1.G217BH.00356;Name=ucsf_hc.01_1.G217BH.00356
HISTO_AZ.Contig47	GeneSet	exon	301584	301627	.	-	.	Parent=ucsf_hc.01_1.G217BH.00356
HISTO_AZ.Contig47	GeneSet	exon	299786	301507	.	-	.	Parent=ucsf_hc.01_1.G217BH.00356
HISTO_AZ.Contig47	GeneSet	cds	299849	301504	.	-	0	ID=cds0000356;Parent=ucsf_hc.01_1.G217BH.00356
HISTO_AZ.Contig47	GeneSet	gene	301854	302712	.	-	.	ID=ucsf_hc.01_1.G217BH.00357;Name=ucsf_hc.01_1.G217BH.00357
HISTO_AZ.Contig47	GeneSet	exon	302221	302712	.	-	.	Parent=ucsf_hc.01_1.G217BH.00357
HISTO_AZ.Contig47	GeneSet	exon	302140	302163	.	-	.	Parent=ucsf_hc.01_1.G217BH.00357
HISTO_AZ.Contig47	GeneSet	exon	301854	302076	.	-	.	Parent=ucsf_hc.01_1.G217BH.00357
HISTO_AZ.Contig47	GeneSet	cds	302221	302658	.	-	0	ID=cds0000357;Parent=ucsf_hc.01_1.G217BH.00357
HISTO_AZ.Contig47	GeneSet	cds	302155	302163	.	-	0	ID=cds0000357;Parent=ucsf_hc.01_1.G217BH.00357
HISTO_AZ.Contig47	GeneSet	gene	303710	305650	.	+	.	ID=ucsf_hc.01_1.G217BH.00358;Name=ucsf_hc.01_1.G217BH.00358
HISTO_AZ.Contig47	GeneSet	exon	303710	303874	.	+	.	Parent=ucsf_hc.01_1.G217BH.00358
HISTO_AZ.Contig47	GeneSet	exon	303952	304748	.	+	.	Parent=ucsf_hc.01_1.G217BH.00358
HISTO_AZ.Contig47	GeneSet	exon	304817	305650	.	+	.	Parent=ucsf_hc.01_1.G217BH.00358
HISTO_AZ.Contig47	GeneSet	cds	303844	303874	.	+	0	ID=cds0000358;Parent=ucsf_hc.01_1.G217BH.00358
HISTO_AZ.Contig47	GeneSet	cds	303952	304748	.	+	0	ID=cds0000358;Parent=ucsf_hc.01_1.G217BH.00358
HISTO_AZ.Contig47	GeneSet	cds	304817	305443	.	+	0	ID=cds0000358;Parent=ucsf_hc.01_1.G217BH.00358
HISTO_AZ.Contig47	GeneSet	gene	305651	310031	.	+	.	ID=ucsf_hc.01_1.G217BH.00359;Name=ucsf_hc.01_1.G217BH.00359
HISTO_AZ.Contig47	GeneSet	exon	305651	305860	.	+	.	Parent=ucsf_hc.01_1.G217BH.00359
HISTO_AZ.Contig47	GeneSet	exon	306003	306060	.	+	.	Parent=ucsf_hc.01_1.G217BH.00359
HISTO_AZ.Contig47	GeneSet	exon	306227	306436	.	+	.	Parent=ucsf_hc.01_1.G217BH.00359
HISTO_AZ.Contig47	GeneSet	exon	306561	307849	.	+	.	Parent=ucsf_hc.01_1.G217BH.00359
HISTO_AZ.Contig47	GeneSet	exon	307970	308947	.	+	.	Parent=ucsf_hc.01_1.G217BH.00359
HISTO_AZ.Contig47	GeneSet	exon	309070	309218	.	+	.	Parent=ucsf_hc.01_1.G217BH.00359
HISTO_AZ.Contig47	GeneSet	exon	309299	310031	.	+	.	Parent=ucsf_hc.01_1.G217BH.00359
HISTO_AZ.Contig47	GeneSet	cds	307466	307849	.	+	0	ID=cds0000359;Parent=ucsf_hc.01_1.G217BH.00359
HISTO_AZ.Contig47	GeneSet	cds	307970	308047	.	+	0	ID=cds0000359;Parent=ucsf_hc.01_1.G217BH.00359
HISTO_AZ.Contig47	GeneSet	gene	309592	313251	.	-	.	ID=ucsf_hc.01_1.G217BH.00360;Name=ucsf_hc.01_1.G217BH.00360
HISTO_AZ.Contig47	GeneSet	exon	312692	313251	.	-	.	Parent=ucsf_hc.01_1.G217BH.00360
HISTO_AZ.Contig47	GeneSet	exon	312504	312591	.	-	.	Parent=ucsf_hc.01_1.G217BH.00360
HISTO_AZ.Contig47	GeneSet	exon	311326	311462	.	-	.	Parent=ucsf_hc.01_1.G217BH.00360
HISTO_AZ.Contig47	GeneSet	exon	311133	311234	.	-	.	Parent=ucsf_hc.01_1.G217BH.00360
HISTO_AZ.Contig47	GeneSet	exon	310366	311049	.	-	.	Parent=ucsf_hc.01_1.G217BH.00360
HISTO_AZ.Contig47	GeneSet	exon	309592	310222	.	-	.	Parent=ucsf_hc.01_1.G217BH.00360
HISTO_AZ.Contig47	GeneSet	cds	312504	312509	.	-	0	ID=cds0000360;Parent=ucsf_hc.01_1.G217BH.00360
HISTO_AZ.Contig47	GeneSet	cds	311326	311462	.	-	0	ID=cds0000360;Parent=ucsf_hc.01_1.G217BH.00360
HISTO_AZ.Contig47	GeneSet	cds	311133	311234	.	-	0	ID=cds0000360;Parent=ucsf_hc.01_1.G217BH.00360
HISTO_AZ.Contig47	GeneSet	cds	310366	311049	.	-	0	ID=cds0000360;Parent=ucsf_hc.01_1.G217BH.00360
HISTO_AZ.Contig47	GeneSet	cds	310093	310222	.	-	0	ID=cds0000360;Parent=ucsf_hc.01_1.G217BH.00360
HISTO_AZ.Contig47	GeneSet	gene	313365	315889	.	+	.	ID=ucsf_hc.01_1.G217BH.00361;Name=ucsf_hc.01_1.G217BH.00361
HISTO_AZ.Contig47	GeneSet	exon	313365	313723	.	+	.	Parent=ucsf_hc.01_1.G217BH.00361
HISTO_AZ.Contig47	GeneSet	exon	313800	313812	.	+	.	Parent=ucsf_hc.01_1.G217BH.00361
HISTO_AZ.Contig47	GeneSet	exon	313899	313933	.	+	.	Parent=ucsf_hc.01_1.G217BH.00361
HISTO_AZ.Contig47	GeneSet	exon	314007	314256	.	+	.	Parent=ucsf_hc.01_1.G217BH.00361
HISTO_AZ.Contig47	GeneSet	exon	314341	314675	.	+	.	Parent=ucsf_hc.01_1.G217BH.00361
HISTO_AZ.Contig47	GeneSet	exon	314812	315889	.	+	.	Parent=ucsf_hc.01_1.G217BH.00361
HISTO_AZ.Contig47	GeneSet	cds	314186	314256	.	+	0	ID=cds0000361;Parent=ucsf_hc.01_1.G217BH.00361
HISTO_AZ.Contig47	GeneSet	cds	314341	314675	.	+	0	ID=cds0000361;Parent=ucsf_hc.01_1.G217BH.00361
HISTO_AZ.Contig47	GeneSet	cds	314812	315719	.	+	0	ID=cds0000361;Parent=ucsf_hc.01_1.G217BH.00361
HISTO_AZ.Contig47	GeneSet	gene	315797	317845	.	-	.	ID=ucsf_hc.01_1.G217BH.00362;Name=ucsf_hc.01_1.G217BH.00362
HISTO_AZ.Contig47	GeneSet	exon	317488	317845	.	-	.	Parent=ucsf_hc.01_1.G217BH.00362
HISTO_AZ.Contig47	GeneSet	exon	317373	317417	.	-	.	Parent=ucsf_hc.01_1.G217BH.00362
HISTO_AZ.Contig47	GeneSet	exon	317127	317277	.	-	.	Parent=ucsf_hc.01_1.G217BH.00362
HISTO_AZ.Contig47	GeneSet	exon	317028	317055	.	-	.	Parent=ucsf_hc.01_1.G217BH.00362
HISTO_AZ.Contig47	GeneSet	exon	315797	316884	.	-	.	Parent=ucsf_hc.01_1.G217BH.00362
HISTO_AZ.Contig47	GeneSet	cds	317488	317567	.	-	0	ID=cds0000362;Parent=ucsf_hc.01_1.G217BH.00362
HISTO_AZ.Contig47	GeneSet	cds	317373	317417	.	-	0	ID=cds0000362;Parent=ucsf_hc.01_1.G217BH.00362
HISTO_AZ.Contig47	GeneSet	cds	317127	317277	.	-	0	ID=cds0000362;Parent=ucsf_hc.01_1.G217BH.00362
HISTO_AZ.Contig47	GeneSet	cds	317028	317055	.	-	0	ID=cds0000362;Parent=ucsf_hc.01_1.G217BH.00362
HISTO_AZ.Contig47	GeneSet	cds	316187	316884	.	-	0	ID=cds0000362;Parent=ucsf_hc.01_1.G217BH.00362
HISTO_AZ.Contig47	GeneSet	gene	318626	320165	.	+	.	ID=ucsf_hc.01_1.G217BH.00363;Name=ucsf_hc.01_1.G217BH.00363
HISTO_AZ.Contig47	GeneSet	exon	318626	320165	.	+	.	Parent=ucsf_hc.01_1.G217BH.00363
HISTO_AZ.Contig47	GeneSet	cds	318815	319195	.	+	0	ID=cds0000363;Parent=ucsf_hc.01_1.G217BH.00363
HISTO_AZ.Contig47	GeneSet	gene	320420	321491	.	+	.	ID=ucsf_hc.01_1.G217BH.00364;Name=ucsf_hc.01_1.G217BH.00364
HISTO_AZ.Contig47	GeneSet	exon	320420	320585	.	+	.	Parent=ucsf_hc.01_1.G217BH.00364
HISTO_AZ.Contig47	GeneSet	exon	320641	321491	.	+	.	Parent=ucsf_hc.01_1.G217BH.00364
HISTO_AZ.Contig47	GeneSet	cds	320487	320585	.	+	0	ID=cds0000364;Parent=ucsf_hc.01_1.G217BH.00364
HISTO_AZ.Contig47	GeneSet	cds	320641	320742	.	+	0	ID=cds0000364;Parent=ucsf_hc.01_1.G217BH.00364
HISTO_AZ.Contig47	GeneSet	gene	321793	322424	.	+	.	ID=ucsf_hc.01_1.G217BH.00365;Name=ucsf_hc.01_1.G217BH.00365
HISTO_AZ.Contig47	GeneSet	exon	321793	322424	.	+	.	Parent=ucsf_hc.01_1.G217BH.00365
HISTO_AZ.Contig47	GeneSet	gene	323215	324213	.	-	.	ID=ucsf_hc.01_1.G217BH.00366;Name=ucsf_hc.01_1.G217BH.00366
HISTO_AZ.Contig47	GeneSet	exon	323215	324213	.	-	.	Parent=ucsf_hc.01_1.G217BH.00366
HISTO_AZ.Contig47	GeneSet	cds	323675	324088	.	-	0	ID=cds0000366;Parent=ucsf_hc.01_1.G217BH.00366
HISTO_AZ.Contig47	GeneSet	gene	324353	326462	.	-	.	ID=ucsf_hc.01_1.G217BH.00367;Name=ucsf_hc.01_1.G217BH.00367
HISTO_AZ.Contig47	GeneSet	exon	324353	326462	.	-	.	Parent=ucsf_hc.01_1.G217BH.00367
HISTO_AZ.Contig47	GeneSet	cds	325060	325239	.	-	0	ID=cds0000367;Parent=ucsf_hc.01_1.G217BH.00367
HISTO_AZ.Contig47	GeneSet	gene	326645	327547	.	-	.	ID=ucsf_hc.01_1.G217BH.00368;Name=ucsf_hc.01_1.G217BH.00368
HISTO_AZ.Contig47	GeneSet	exon	326645	327547	.	-	.	Parent=ucsf_hc.01_1.G217BH.00368
HISTO_AZ.Contig47	GeneSet	gene	327757	330818	.	-	.	ID=ucsf_hc.01_1.G217BH.00369;Name=ucsf_hc.01_1.G217BH.00369
HISTO_AZ.Contig47	GeneSet	exon	329422	330818	.	-	.	Parent=ucsf_hc.01_1.G217BH.00369
HISTO_AZ.Contig47	GeneSet	exon	327757	329360	.	-	.	Parent=ucsf_hc.01_1.G217BH.00369
HISTO_AZ.Contig47	GeneSet	cds	329422	330523	.	-	0	ID=cds0000369;Parent=ucsf_hc.01_1.G217BH.00369
HISTO_AZ.Contig47	GeneSet	cds	328438	329360	.	-	0	ID=cds0000369;Parent=ucsf_hc.01_1.G217BH.00369
HISTO_AZ.Contig47	GeneSet	gene	331178	332509	.	+	.	ID=ucsf_hc.01_1.G217BH.00370;Name=ucsf_hc.01_1.G217BH.00370
HISTO_AZ.Contig47	GeneSet	exon	331178	332509	.	+	.	Parent=ucsf_hc.01_1.G217BH.00370
HISTO_AZ.Contig47	GeneSet	cds	331489	331770	.	+	0	ID=cds0000370;Parent=ucsf_hc.01_1.G217BH.00370
HISTO_AZ.Contig47	GeneSet	gene	333017	335742	.	+	.	ID=ucsf_hc.01_1.G217BH.00371;Name=ucsf_hc.01_1.G217BH.00371
HISTO_AZ.Contig47	GeneSet	exon	333017	333209	.	+	.	Parent=ucsf_hc.01_1.G217BH.00371
HISTO_AZ.Contig47	GeneSet	exon	333344	335742	.	+	.	Parent=ucsf_hc.01_1.G217BH.00371
HISTO_AZ.Contig47	GeneSet	cds	333096	333209	.	+	0	ID=cds0000371;Parent=ucsf_hc.01_1.G217BH.00371
HISTO_AZ.Contig47	GeneSet	cds	333344	334984	.	+	0	ID=cds0000371;Parent=ucsf_hc.01_1.G217BH.00371
HISTO_AZ.Contig47	GeneSet	gene	336495	337510	.	+	.	ID=ucsf_hc.01_1.G217BH.00372;Name=ucsf_hc.01_1.G217BH.00372
HISTO_AZ.Contig47	GeneSet	exon	336495	336664	.	+	.	Parent=ucsf_hc.01_1.G217BH.00372
HISTO_AZ.Contig47	GeneSet	exon	336780	337510	.	+	.	Parent=ucsf_hc.01_1.G217BH.00372
HISTO_AZ.Contig47	GeneSet	cds	336888	337418	.	+	0	ID=cds0000372;Parent=ucsf_hc.01_1.G217BH.00372
HISTO_AZ.Contig47	GeneSet	gene	338130	339696	.	+	.	ID=ucsf_hc.01_1.G217BH.00373;Name=ucsf_hc.01_1.G217BH.00373
HISTO_AZ.Contig47	GeneSet	exon	338130	338496	.	+	.	Parent=ucsf_hc.01_1.G217BH.00373
HISTO_AZ.Contig47	GeneSet	exon	338601	338659	.	+	.	Parent=ucsf_hc.01_1.G217BH.00373
HISTO_AZ.Contig47	GeneSet	exon	338783	339696	.	+	.	Parent=ucsf_hc.01_1.G217BH.00373
HISTO_AZ.Contig47	GeneSet	cds	338433	338496	.	+	0	ID=cds0000373;Parent=ucsf_hc.01_1.G217BH.00373
HISTO_AZ.Contig47	GeneSet	cds	338601	338659	.	+	0	ID=cds0000373;Parent=ucsf_hc.01_1.G217BH.00373
HISTO_AZ.Contig47	GeneSet	cds	338783	339421	.	+	0	ID=cds0000373;Parent=ucsf_hc.01_1.G217BH.00373
HISTO_AZ.Contig47	GeneSet	gene	339767	341105	.	+	.	ID=ucsf_hc.01_1.G217BH.00374;Name=ucsf_hc.01_1.G217BH.00374
HISTO_AZ.Contig47	GeneSet	exon	339767	340483	.	+	.	Parent=ucsf_hc.01_1.G217BH.00374
HISTO_AZ.Contig47	GeneSet	exon	340583	341105	.	+	.	Parent=ucsf_hc.01_1.G217BH.00374
HISTO_AZ.Contig47	GeneSet	cds	339830	340483	.	+	0	ID=cds0000374;Parent=ucsf_hc.01_1.G217BH.00374
HISTO_AZ.Contig47	GeneSet	cds	340583	340627	.	+	0	ID=cds0000374;Parent=ucsf_hc.01_1.G217BH.00374
HISTO_AZ.Contig47	GeneSet	gene	341222	342142	.	+	.	ID=ucsf_hc.01_1.G217BH.00375;Name=ucsf_hc.01_1.G217BH.00375
HISTO_AZ.Contig47	GeneSet	exon	341222	341508	.	+	.	Parent=ucsf_hc.01_1.G217BH.00375
HISTO_AZ.Contig47	GeneSet	exon	341568	342142	.	+	.	Parent=ucsf_hc.01_1.G217BH.00375
HISTO_AZ.Contig47	GeneSet	cds	341273	341508	.	+	0	ID=cds0000375;Parent=ucsf_hc.01_1.G217BH.00375
HISTO_AZ.Contig47	GeneSet	cds	341568	341712	.	+	0	ID=cds0000375;Parent=ucsf_hc.01_1.G217BH.00375
HISTO_AZ.Contig47	GeneSet	gene	343120	343561	.	+	.	ID=ucsf_hc.01_1.G217BH.00376;Name=ucsf_hc.01_1.G217BH.00376
HISTO_AZ.Contig47	GeneSet	exon	343120	343561	.	+	.	Parent=ucsf_hc.01_1.G217BH.00376
HISTO_AZ.Contig47	GeneSet	gene	343749	345341	.	+	.	ID=ucsf_hc.01_1.G217BH.00377;Name=ucsf_hc.01_1.G217BH.00377
HISTO_AZ.Contig47	GeneSet	exon	343749	343862	.	+	.	Parent=ucsf_hc.01_1.G217BH.00377
HISTO_AZ.Contig47	GeneSet	exon	343935	344255	.	+	.	Parent=ucsf_hc.01_1.G217BH.00377
HISTO_AZ.Contig47	GeneSet	exon	344340	345341	.	+	.	Parent=ucsf_hc.01_1.G217BH.00377
HISTO_AZ.Contig47	GeneSet	cds	343809	343862	.	+	0	ID=cds0000377;Parent=ucsf_hc.01_1.G217BH.00377
HISTO_AZ.Contig47	GeneSet	cds	343935	344255	.	+	0	ID=cds0000377;Parent=ucsf_hc.01_1.G217BH.00377
HISTO_AZ.Contig47	GeneSet	cds	344340	344954	.	+	0	ID=cds0000377;Parent=ucsf_hc.01_1.G217BH.00377
HISTO_AZ.Contig47	GeneSet	gene	346332	347977	.	+	.	ID=ucsf_hc.01_1.G217BH.00378;Name=ucsf_hc.01_1.G217BH.00378
HISTO_AZ.Contig47	GeneSet	exon	346332	347130	.	+	.	Parent=ucsf_hc.01_1.G217BH.00378
HISTO_AZ.Contig47	GeneSet	exon	347226	347977	.	+	.	Parent=ucsf_hc.01_1.G217BH.00378
HISTO_AZ.Contig47	GeneSet	cds	346792	347130	.	+	0	ID=cds0000378;Parent=ucsf_hc.01_1.G217BH.00378
HISTO_AZ.Contig47	GeneSet	cds	347226	347660	.	+	0	ID=cds0000378;Parent=ucsf_hc.01_1.G217BH.00378
HISTO_AZ.Contig47	GeneSet	gene	348150	348693	.	+	.	ID=ucsf_hc.01_1.G217BH.00379;Name=ucsf_hc.01_1.G217BH.00379
HISTO_AZ.Contig47	GeneSet	exon	348150	348693	.	+	.	Parent=ucsf_hc.01_1.G217BH.00379
HISTO_AZ.Contig47	GeneSet	gene	348804	350967	.	+	.	ID=ucsf_hc.01_1.G217BH.00380;Name=ucsf_hc.01_1.G217BH.00380
HISTO_AZ.Contig47	GeneSet	exon	348804	348907	.	+	.	Parent=ucsf_hc.01_1.G217BH.00380
HISTO_AZ.Contig47	GeneSet	exon	348995	350967	.	+	.	Parent=ucsf_hc.01_1.G217BH.00380
[truncated: 59,333 more rows]
