# Supplementary material for: Genome-Wide Reprogramming of Transcript Architecture by Temperature Specifies the Developmental States of the Human Pathogen Histoplasma
Source: PLoS Genet. 2015 Jul 15;11(7):e1005395. doi: 10.1371/journal.pgen.1005395 (PMC4503680; doi:10.1371/journal.pgen.1005395)
Supplement: S21 Data — From the transcript assembly of G186AR yeast (Y) paired-end sequencing data. (GFF3) [file pgen.1005395.s042.gff3]

Supercontig_2.1	GeneSet	gene	93003	93488	.	-	.	ID=ucsf_hc.01_1.G186ARY.00001;Name=ucsf_hc.01_1.G186ARY.00001
Supercontig_2.1	GeneSet	exon	93003	93488	.	-	.	Parent=ucsf_hc.01_1.G186ARY.00001
Supercontig_2.1	GeneSet	gene	97430	98151	.	+	.	ID=ucsf_hc.01_1.G186ARY.00002;Name=ucsf_hc.01_1.G186ARY.00002
Supercontig_2.1	GeneSet	exon	97430	98151	.	+	.	Parent=ucsf_hc.01_1.G186ARY.00002
Supercontig_2.1	GeneSet	gene	103087	103401	.	-	.	ID=ucsf_hc.01_1.G186ARY.00003;Name=ucsf_hc.01_1.G186ARY.00003
Supercontig_2.1	GeneSet	exon	103087	103401	.	-	.	Parent=ucsf_hc.01_1.G186ARY.00003
Supercontig_2.1	GeneSet	gene	106602	107271	.	+	.	ID=ucsf_hc.01_1.G186ARY.00004;Name=ucsf_hc.01_1.G186ARY.00004
Supercontig_2.1	GeneSet	exon	106602	107271	.	+	.	Parent=ucsf_hc.01_1.G186ARY.00004
Supercontig_2.1	GeneSet	gene	140040	140541	.	+	.	ID=ucsf_hc.01_1.G186ARY.00005;Name=ucsf_hc.01_1.G186ARY.00005
Supercontig_2.1	GeneSet	exon	140040	140541	.	+	.	Parent=ucsf_hc.01_1.G186ARY.00005
Supercontig_2.1	GeneSet	gene	151372	156043	.	-	.	ID=ucsf_hc.01_1.G186ARY.00006;Name=ucsf_hc.01_1.G186ARY.00006
Supercontig_2.1	GeneSet	exon	153085	156043	.	-	.	Parent=ucsf_hc.01_1.G186ARY.00006
Supercontig_2.1	GeneSet	exon	152401	153007	.	-	.	Parent=ucsf_hc.01_1.G186ARY.00006
Supercontig_2.1	GeneSet	exon	151372	152333	.	-	.	Parent=ucsf_hc.01_1.G186ARY.00006
Supercontig_2.1	GeneSet	cds	153085	155597	.	-	0	ID=cds0000006;Parent=ucsf_hc.01_1.G186ARY.00006
Supercontig_2.1	GeneSet	cds	152401	153007	.	-	0	ID=cds0000006;Parent=ucsf_hc.01_1.G186ARY.00006
Supercontig_2.1	GeneSet	cds	151767	152333	.	-	0	ID=cds0000006;Parent=ucsf_hc.01_1.G186ARY.00006
Supercontig_2.1	GeneSet	gene	157493	158154	.	+	.	ID=ucsf_hc.01_1.G186ARY.00007;Name=ucsf_hc.01_1.G186ARY.00007
Supercontig_2.1	GeneSet	exon	157493	158154	.	+	.	Parent=ucsf_hc.01_1.G186ARY.00007
Supercontig_2.1	GeneSet	gene	157806	160425	.	-	.	ID=ucsf_hc.01_1.G186ARY.00008;Name=ucsf_hc.01_1.G186ARY.00008
Supercontig_2.1	GeneSet	exon	159650	160425	.	-	.	Parent=ucsf_hc.01_1.G186ARY.00008
Supercontig_2.1	GeneSet	exon	159394	159576	.	-	.	Parent=ucsf_hc.01_1.G186ARY.00008
Supercontig_2.1	GeneSet	exon	158762	159331	.	-	.	Parent=ucsf_hc.01_1.G186ARY.00008
Supercontig_2.1	GeneSet	exon	157806	158667	.	-	.	Parent=ucsf_hc.01_1.G186ARY.00008
Supercontig_2.1	GeneSet	cds	159650	160315	.	-	0	ID=cds0000008;Parent=ucsf_hc.01_1.G186ARY.00008
Supercontig_2.1	GeneSet	cds	159394	159576	.	-	0	ID=cds0000008;Parent=ucsf_hc.01_1.G186ARY.00008
Supercontig_2.1	GeneSet	cds	158762	159331	.	-	0	ID=cds0000008;Parent=ucsf_hc.01_1.G186ARY.00008
Supercontig_2.1	GeneSet	cds	158251	158667	.	-	0	ID=cds0000008;Parent=ucsf_hc.01_1.G186ARY.00008
Supercontig_2.1	GeneSet	gene	161030	161513	.	-	.	ID=ucsf_hc.01_1.G186ARY.00009;Name=ucsf_hc.01_1.G186ARY.00009
Supercontig_2.1	GeneSet	exon	161030	161513	.	-	.	Parent=ucsf_hc.01_1.G186ARY.00009
Supercontig_2.1	GeneSet	gene	161586	162064	.	-	.	ID=ucsf_hc.01_1.G186ARY.00010;Name=ucsf_hc.01_1.G186ARY.00010
Supercontig_2.1	GeneSet	exon	161586	162064	.	-	.	Parent=ucsf_hc.01_1.G186ARY.00010
Supercontig_2.1	GeneSet	gene	162832	167452	.	-	.	ID=ucsf_hc.01_1.G186ARY.00011;Name=ucsf_hc.01_1.G186ARY.00011
Supercontig_2.1	GeneSet	exon	164608	167452	.	-	.	Parent=ucsf_hc.01_1.G186ARY.00011
Supercontig_2.1	GeneSet	exon	164339	164544	.	-	.	Parent=ucsf_hc.01_1.G186ARY.00011
Supercontig_2.1	GeneSet	exon	164205	164278	.	-	.	Parent=ucsf_hc.01_1.G186ARY.00011
Supercontig_2.1	GeneSet	exon	162832	164149	.	-	.	Parent=ucsf_hc.01_1.G186ARY.00011
Supercontig_2.1	GeneSet	cds	164608	167265	.	-	0	ID=cds0000011;Parent=ucsf_hc.01_1.G186ARY.00011
Supercontig_2.1	GeneSet	cds	164339	164544	.	-	0	ID=cds0000011;Parent=ucsf_hc.01_1.G186ARY.00011
Supercontig_2.1	GeneSet	cds	164205	164278	.	-	0	ID=cds0000011;Parent=ucsf_hc.01_1.G186ARY.00011
Supercontig_2.1	GeneSet	cds	163743	164149	.	-	0	ID=cds0000011;Parent=ucsf_hc.01_1.G186ARY.00011
Supercontig_2.1	GeneSet	gene	167640	168274	.	-	.	ID=ucsf_hc.01_1.G186ARY.00012;Name=ucsf_hc.01_1.G186ARY.00012
Supercontig_2.1	GeneSet	exon	167640	168274	.	-	.	Parent=ucsf_hc.01_1.G186ARY.00012
Supercontig_2.1	GeneSet	gene	168706	169611	.	-	.	ID=ucsf_hc.01_1.G186ARY.00013;Name=ucsf_hc.01_1.G186ARY.00013
Supercontig_2.1	GeneSet	exon	168706	169611	.	-	.	Parent=ucsf_hc.01_1.G186ARY.00013
Supercontig_2.1	GeneSet	gene	169877	170546	.	+	.	ID=ucsf_hc.01_1.G186ARY.00014;Name=ucsf_hc.01_1.G186ARY.00014
Supercontig_2.1	GeneSet	exon	169877	170546	.	+	.	Parent=ucsf_hc.01_1.G186ARY.00014
Supercontig_2.1	GeneSet	cds	170359	170538	.	+	0	ID=cds0000014;Parent=ucsf_hc.01_1.G186ARY.00014
Supercontig_2.1	GeneSet	gene	170250	174477	.	-	.	ID=ucsf_hc.01_1.G186ARY.00015;Name=ucsf_hc.01_1.G186ARY.00015
Supercontig_2.1	GeneSet	exon	172056	174477	.	-	.	Parent=ucsf_hc.01_1.G186ARY.00015
Supercontig_2.1	GeneSet	exon	171518	171981	.	-	.	Parent=ucsf_hc.01_1.G186ARY.00015
Supercontig_2.1	GeneSet	exon	170250	171449	.	-	.	Parent=ucsf_hc.01_1.G186ARY.00015
Supercontig_2.1	GeneSet	cds	172056	174444	.	-	0	ID=cds0000015;Parent=ucsf_hc.01_1.G186ARY.00015
Supercontig_2.1	GeneSet	cds	171518	171981	.	-	0	ID=cds0000015;Parent=ucsf_hc.01_1.G186ARY.00015
Supercontig_2.1	GeneSet	cds	170808	171449	.	-	0	ID=cds0000015;Parent=ucsf_hc.01_1.G186ARY.00015
Supercontig_2.1	GeneSet	gene	175214	175686	.	-	.	ID=ucsf_hc.01_1.G186ARY.00016;Name=ucsf_hc.01_1.G186ARY.00016
Supercontig_2.1	GeneSet	exon	175367	175686	.	-	.	Parent=ucsf_hc.01_1.G186ARY.00016
Supercontig_2.1	GeneSet	exon	175214	175272	.	-	.	Parent=ucsf_hc.01_1.G186ARY.00016
Supercontig_2.1	GeneSet	gene	176713	180253	.	+	.	ID=ucsf_hc.01_1.G186ARY.00017;Name=ucsf_hc.01_1.G186ARY.00017
Supercontig_2.1	GeneSet	exon	176713	176921	.	+	.	Parent=ucsf_hc.01_1.G186ARY.00017
Supercontig_2.1	GeneSet	exon	176980	177308	.	+	.	Parent=ucsf_hc.01_1.G186ARY.00017
Supercontig_2.1	GeneSet	exon	177400	177588	.	+	.	Parent=ucsf_hc.01_1.G186ARY.00017
Supercontig_2.1	GeneSet	exon	177676	177794	.	+	.	Parent=ucsf_hc.01_1.G186ARY.00017
Supercontig_2.1	GeneSet	exon	177870	178038	.	+	.	Parent=ucsf_hc.01_1.G186ARY.00017
Supercontig_2.1	GeneSet	exon	178105	180253	.	+	.	Parent=ucsf_hc.01_1.G186ARY.00017
Supercontig_2.1	GeneSet	cds	177525	177588	.	+	0	ID=cds0000017;Parent=ucsf_hc.01_1.G186ARY.00017
Supercontig_2.1	GeneSet	cds	177676	177794	.	+	0	ID=cds0000017;Parent=ucsf_hc.01_1.G186ARY.00017
Supercontig_2.1	GeneSet	cds	177870	178038	.	+	0	ID=cds0000017;Parent=ucsf_hc.01_1.G186ARY.00017
Supercontig_2.1	GeneSet	cds	178105	178307	.	+	0	ID=cds0000017;Parent=ucsf_hc.01_1.G186ARY.00017
Supercontig_2.1	GeneSet	gene	177580	180834	.	-	.	ID=ucsf_hc.01_1.G186ARY.00018;Name=ucsf_hc.01_1.G186ARY.00018
Supercontig_2.1	GeneSet	exon	179603	180834	.	-	.	Parent=ucsf_hc.01_1.G186ARY.00018
Supercontig_2.1	GeneSet	exon	178464	179545	.	-	.	Parent=ucsf_hc.01_1.G186ARY.00018
Supercontig_2.1	GeneSet	exon	178049	178369	.	-	.	Parent=ucsf_hc.01_1.G186ARY.00018
Supercontig_2.1	GeneSet	exon	177580	177936	.	-	.	Parent=ucsf_hc.01_1.G186ARY.00018
Supercontig_2.1	GeneSet	cds	179603	180189	.	-	0	ID=cds0000018;Parent=ucsf_hc.01_1.G186ARY.00018
Supercontig_2.1	GeneSet	cds	178522	179545	.	-	0	ID=cds0000018;Parent=ucsf_hc.01_1.G186ARY.00018
Supercontig_2.1	GeneSet	gene	180835	182389	.	-	.	ID=ucsf_hc.01_1.G186ARY.00019;Name=ucsf_hc.01_1.G186ARY.00019
Supercontig_2.1	GeneSet	exon	182239	182389	.	-	.	Parent=ucsf_hc.01_1.G186ARY.00019
Supercontig_2.1	GeneSet	exon	182029	182164	.	-	.	Parent=ucsf_hc.01_1.G186ARY.00019
Supercontig_2.1	GeneSet	exon	180835	181957	.	-	.	Parent=ucsf_hc.01_1.G186ARY.00019
Supercontig_2.1	GeneSet	cds	182239	182356	.	-	0	ID=cds0000019;Parent=ucsf_hc.01_1.G186ARY.00019
Supercontig_2.1	GeneSet	cds	182029	182164	.	-	0	ID=cds0000019;Parent=ucsf_hc.01_1.G186ARY.00019
Supercontig_2.1	GeneSet	cds	181480	181957	.	-	0	ID=cds0000019;Parent=ucsf_hc.01_1.G186ARY.00019
Supercontig_2.1	GeneSet	gene	182530	184613	.	+	.	ID=ucsf_hc.01_1.G186ARY.00020;Name=ucsf_hc.01_1.G186ARY.00020
Supercontig_2.1	GeneSet	exon	182530	182833	.	+	.	Parent=ucsf_hc.01_1.G186ARY.00020
Supercontig_2.1	GeneSet	exon	182889	183437	.	+	.	Parent=ucsf_hc.01_1.G186ARY.00020
Supercontig_2.1	GeneSet	exon	183503	183568	.	+	.	Parent=ucsf_hc.01_1.G186ARY.00020
Supercontig_2.1	GeneSet	exon	183642	184005	.	+	.	Parent=ucsf_hc.01_1.G186ARY.00020
Supercontig_2.1	GeneSet	exon	184109	184613	.	+	.	Parent=ucsf_hc.01_1.G186ARY.00020
Supercontig_2.1	GeneSet	cds	183401	183437	.	+	0	ID=cds0000020;Parent=ucsf_hc.01_1.G186ARY.00020
Supercontig_2.1	GeneSet	cds	183503	183568	.	+	0	ID=cds0000020;Parent=ucsf_hc.01_1.G186ARY.00020
Supercontig_2.1	GeneSet	cds	183642	184005	.	+	0	ID=cds0000020;Parent=ucsf_hc.01_1.G186ARY.00020
Supercontig_2.1	GeneSet	cds	184109	184478	.	+	0	ID=cds0000020;Parent=ucsf_hc.01_1.G186ARY.00020
Supercontig_2.1	GeneSet	gene	184364	189268	.	-	.	ID=ucsf_hc.01_1.G186ARY.00021;Name=ucsf_hc.01_1.G186ARY.00021
Supercontig_2.1	GeneSet	exon	188251	189268	.	-	.	Parent=ucsf_hc.01_1.G186ARY.00021
Supercontig_2.1	GeneSet	exon	188183	188197	.	-	.	Parent=ucsf_hc.01_1.G186ARY.00021
Supercontig_2.1	GeneSet	exon	187963	188121	.	-	.	Parent=ucsf_hc.01_1.G186ARY.00021
Supercontig_2.1	GeneSet	exon	187849	187899	.	-	.	Parent=ucsf_hc.01_1.G186ARY.00021
Supercontig_2.1	GeneSet	exon	186493	187795	.	-	.	Parent=ucsf_hc.01_1.G186ARY.00021
Supercontig_2.1	GeneSet	exon	185831	186423	.	-	.	Parent=ucsf_hc.01_1.G186ARY.00021
Supercontig_2.1	GeneSet	exon	185435	185773	.	-	.	Parent=ucsf_hc.01_1.G186ARY.00021
Supercontig_2.1	GeneSet	exon	185008	185383	.	-	.	Parent=ucsf_hc.01_1.G186ARY.00021
Supercontig_2.1	GeneSet	exon	184364	184943	.	-	.	Parent=ucsf_hc.01_1.G186ARY.00021
Supercontig_2.1	GeneSet	cds	188251	189201	.	-	0	ID=cds0000021;Parent=ucsf_hc.01_1.G186ARY.00021
Supercontig_2.1	GeneSet	cds	188183	188197	.	-	0	ID=cds0000021;Parent=ucsf_hc.01_1.G186ARY.00021
Supercontig_2.1	GeneSet	cds	187963	188121	.	-	0	ID=cds0000021;Parent=ucsf_hc.01_1.G186ARY.00021
Supercontig_2.1	GeneSet	cds	187849	187899	.	-	0	ID=cds0000021;Parent=ucsf_hc.01_1.G186ARY.00021
Supercontig_2.1	GeneSet	cds	186493	187795	.	-	0	ID=cds0000021;Parent=ucsf_hc.01_1.G186ARY.00021
Supercontig_2.1	GeneSet	cds	185831	186423	.	-	0	ID=cds0000021;Parent=ucsf_hc.01_1.G186ARY.00021
Supercontig_2.1	GeneSet	cds	185435	185773	.	-	0	ID=cds0000021;Parent=ucsf_hc.01_1.G186ARY.00021
Supercontig_2.1	GeneSet	cds	185008	185383	.	-	0	ID=cds0000021;Parent=ucsf_hc.01_1.G186ARY.00021
Supercontig_2.1	GeneSet	cds	184645	184943	.	-	0	ID=cds0000021;Parent=ucsf_hc.01_1.G186ARY.00021
Supercontig_2.1	GeneSet	gene	190171	190472	.	+	.	ID=ucsf_hc.01_1.G186ARY.00022;Name=ucsf_hc.01_1.G186ARY.00022
Supercontig_2.1	GeneSet	exon	190171	190472	.	+	.	Parent=ucsf_hc.01_1.G186ARY.00022
Supercontig_2.1	GeneSet	cds	190225	190413	.	+	0	ID=cds0000022;Parent=ucsf_hc.01_1.G186ARY.00022
Supercontig_2.1	GeneSet	gene	190588	191111	.	+	.	ID=ucsf_hc.01_1.G186ARY.00023;Name=ucsf_hc.01_1.G186ARY.00023
Supercontig_2.1	GeneSet	exon	190588	191111	.	+	.	Parent=ucsf_hc.01_1.G186ARY.00023
Supercontig_2.1	GeneSet	gene	191284	193059	.	+	.	ID=ucsf_hc.01_1.G186ARY.00024;Name=ucsf_hc.01_1.G186ARY.00024
Supercontig_2.1	GeneSet	exon	191284	191538	.	+	.	Parent=ucsf_hc.01_1.G186ARY.00024
Supercontig_2.1	GeneSet	exon	191665	191727	.	+	.	Parent=ucsf_hc.01_1.G186ARY.00024
Supercontig_2.1	GeneSet	exon	191791	192107	.	+	.	Parent=ucsf_hc.01_1.G186ARY.00024
Supercontig_2.1	GeneSet	exon	192234	192308	.	+	.	Parent=ucsf_hc.01_1.G186ARY.00024
Supercontig_2.1	GeneSet	exon	192379	193059	.	+	.	Parent=ucsf_hc.01_1.G186ARY.00024
Supercontig_2.1	GeneSet	cds	191437	191538	.	+	0	ID=cds0000024;Parent=ucsf_hc.01_1.G186ARY.00024
Supercontig_2.1	GeneSet	cds	191665	191727	.	+	0	ID=cds0000024;Parent=ucsf_hc.01_1.G186ARY.00024
Supercontig_2.1	GeneSet	cds	191791	192107	.	+	0	ID=cds0000024;Parent=ucsf_hc.01_1.G186ARY.00024
Supercontig_2.1	GeneSet	cds	192234	192308	.	+	0	ID=cds0000024;Parent=ucsf_hc.01_1.G186ARY.00024
Supercontig_2.1	GeneSet	cds	192379	192625	.	+	0	ID=cds0000024;Parent=ucsf_hc.01_1.G186ARY.00024
Supercontig_2.1	GeneSet	gene	193270	195448	.	+	.	ID=ucsf_hc.01_1.G186ARY.00025;Name=ucsf_hc.01_1.G186ARY.00025
Supercontig_2.1	GeneSet	exon	193270	193985	.	+	.	Parent=ucsf_hc.01_1.G186ARY.00025
Supercontig_2.1	GeneSet	exon	194082	194415	.	+	.	Parent=ucsf_hc.01_1.G186ARY.00025
Supercontig_2.1	GeneSet	exon	194504	195448	.	+	.	Parent=ucsf_hc.01_1.G186ARY.00025
Supercontig_2.1	GeneSet	cds	193457	193985	.	+	0	ID=cds0000025;Parent=ucsf_hc.01_1.G186ARY.00025
Supercontig_2.1	GeneSet	cds	194082	194415	.	+	0	ID=cds0000025;Parent=ucsf_hc.01_1.G186ARY.00025
Supercontig_2.1	GeneSet	cds	194504	194558	.	+	0	ID=cds0000025;Parent=ucsf_hc.01_1.G186ARY.00025
Supercontig_2.1	GeneSet	gene	195482	196271	.	+	.	ID=ucsf_hc.01_1.G186ARY.00026;Name=ucsf_hc.01_1.G186ARY.00026
Supercontig_2.1	GeneSet	exon	195482	196271	.	+	.	Parent=ucsf_hc.01_1.G186ARY.00026
Supercontig_2.1	GeneSet	cds	195705	195950	.	+	0	ID=cds0000026;Parent=ucsf_hc.01_1.G186ARY.00026
Supercontig_2.1	GeneSet	gene	196800	198810	.	+	.	ID=ucsf_hc.01_1.G186ARY.00027;Name=ucsf_hc.01_1.G186ARY.00027
Supercontig_2.1	GeneSet	exon	196800	196977	.	+	.	Parent=ucsf_hc.01_1.G186ARY.00027
Supercontig_2.1	GeneSet	exon	197032	198810	.	+	.	Parent=ucsf_hc.01_1.G186ARY.00027
Supercontig_2.1	GeneSet	cds	196971	196977	.	+	0	ID=cds0000027;Parent=ucsf_hc.01_1.G186ARY.00027
Supercontig_2.1	GeneSet	cds	197032	197981	.	+	0	ID=cds0000027;Parent=ucsf_hc.01_1.G186ARY.00027
Supercontig_2.1	GeneSet	gene	200083	202030	.	+	.	ID=ucsf_hc.01_1.G186ARY.00028;Name=ucsf_hc.01_1.G186ARY.00028
Supercontig_2.1	GeneSet	exon	200083	202030	.	+	.	Parent=ucsf_hc.01_1.G186ARY.00028
Supercontig_2.1	GeneSet	cds	200120	201679	.	+	0	ID=cds0000028;Parent=ucsf_hc.01_1.G186ARY.00028
Supercontig_2.1	GeneSet	gene	202391	205703	.	+	.	ID=ucsf_hc.01_1.G186ARY.00029;Name=ucsf_hc.01_1.G186ARY.00029
Supercontig_2.1	GeneSet	exon	202391	202980	.	+	.	Parent=ucsf_hc.01_1.G186ARY.00029
Supercontig_2.1	GeneSet	exon	203102	203589	.	+	.	Parent=ucsf_hc.01_1.G186ARY.00029
Supercontig_2.1	GeneSet	exon	203653	205703	.	+	.	Parent=ucsf_hc.01_1.G186ARY.00029
Supercontig_2.1	GeneSet	cds	202611	202980	.	+	0	ID=cds0000029;Parent=ucsf_hc.01_1.G186ARY.00029
Supercontig_2.1	GeneSet	cds	203102	203589	.	+	0	ID=cds0000029;Parent=ucsf_hc.01_1.G186ARY.00029
Supercontig_2.1	GeneSet	cds	203653	205467	.	+	0	ID=cds0000029;Parent=ucsf_hc.01_1.G186ARY.00029
Supercontig_2.1	GeneSet	gene	205733	207155	.	-	.	ID=ucsf_hc.01_1.G186ARY.00030;Name=ucsf_hc.01_1.G186ARY.00030
Supercontig_2.1	GeneSet	exon	205733	207155	.	-	.	Parent=ucsf_hc.01_1.G186ARY.00030
Supercontig_2.1	GeneSet	cds	206474	207064	.	-	0	ID=cds0000030;Parent=ucsf_hc.01_1.G186ARY.00030
Supercontig_2.1	GeneSet	gene	207239	208708	.	-	.	ID=ucsf_hc.01_1.G186ARY.00031;Name=ucsf_hc.01_1.G186ARY.00031
Supercontig_2.1	GeneSet	exon	208115	208708	.	-	.	Parent=ucsf_hc.01_1.G186ARY.00031
Supercontig_2.1	GeneSet	exon	207670	207997	.	-	.	Parent=ucsf_hc.01_1.G186ARY.00031
Supercontig_2.1	GeneSet	exon	207239	207600	.	-	.	Parent=ucsf_hc.01_1.G186ARY.00031
Supercontig_2.1	GeneSet	cds	207670	207848	.	-	0	ID=cds0000031;Parent=ucsf_hc.01_1.G186ARY.00031
Supercontig_2.1	GeneSet	cds	207303	207600	.	-	0	ID=cds0000031;Parent=ucsf_hc.01_1.G186ARY.00031
Supercontig_2.1	GeneSet	gene	208715	209029	.	-	.	ID=ucsf_hc.01_1.G186ARY.00032;Name=ucsf_hc.01_1.G186ARY.00032
Supercontig_2.1	GeneSet	exon	208715	209029	.	-	.	Parent=ucsf_hc.01_1.G186ARY.00032
Supercontig_2.1	GeneSet	gene	209459	209959	.	-	.	ID=ucsf_hc.01_1.G186ARY.00033;Name=ucsf_hc.01_1.G186ARY.00033
Supercontig_2.1	GeneSet	exon	209459	209959	.	-	.	Parent=ucsf_hc.01_1.G186ARY.00033
Supercontig_2.1	GeneSet	cds	209649	209861	.	-	0	ID=cds0000033;Parent=ucsf_hc.01_1.G186ARY.00033
Supercontig_2.1	GeneSet	gene	210113	211098	.	-	.	ID=ucsf_hc.01_1.G186ARY.00034;Name=ucsf_hc.01_1.G186ARY.00034
Supercontig_2.1	GeneSet	exon	210932	211098	.	-	.	Parent=ucsf_hc.01_1.G186ARY.00034
Supercontig_2.1	GeneSet	exon	210849	210866	.	-	.	Parent=ucsf_hc.01_1.G186ARY.00034
Supercontig_2.1	GeneSet	exon	210113	210771	.	-	.	Parent=ucsf_hc.01_1.G186ARY.00034
Supercontig_2.1	GeneSet	cds	210248	210469	.	-	0	ID=cds0000034;Parent=ucsf_hc.01_1.G186ARY.00034
Supercontig_2.1	GeneSet	gene	211310	212499	.	+	.	ID=ucsf_hc.01_1.G186ARY.00035;Name=ucsf_hc.01_1.G186ARY.00035
Supercontig_2.1	GeneSet	exon	211310	212499	.	+	.	Parent=ucsf_hc.01_1.G186ARY.00035
Supercontig_2.1	GeneSet	gene	211475	212675	.	-	.	ID=ucsf_hc.01_1.G186ARY.00036;Name=ucsf_hc.01_1.G186ARY.00036
Supercontig_2.1	GeneSet	exon	211475	212675	.	-	.	Parent=ucsf_hc.01_1.G186ARY.00036
Supercontig_2.1	GeneSet	cds	212044	212400	.	-	0	ID=cds0000036;Parent=ucsf_hc.01_1.G186ARY.00036
Supercontig_2.1	GeneSet	gene	212638	214956	.	+	.	ID=ucsf_hc.01_1.G186ARY.00037;Name=ucsf_hc.01_1.G186ARY.00037
Supercontig_2.1	GeneSet	exon	212638	214956	.	+	.	Parent=ucsf_hc.01_1.G186ARY.00037
Supercontig_2.1	GeneSet	cds	212769	213326	.	+	0	ID=cds0000037;Parent=ucsf_hc.01_1.G186ARY.00037
Supercontig_2.1	GeneSet	gene	213676	216231	.	-	.	ID=ucsf_hc.01_1.G186ARY.00038;Name=ucsf_hc.01_1.G186ARY.00038
Supercontig_2.1	GeneSet	exon	215274	216231	.	-	.	Parent=ucsf_hc.01_1.G186ARY.00038
Supercontig_2.1	GeneSet	exon	215090	215155	.	-	.	Parent=ucsf_hc.01_1.G186ARY.00038
Supercontig_2.1	GeneSet	exon	213676	214890	.	-	.	Parent=ucsf_hc.01_1.G186ARY.00038
Supercontig_2.1	GeneSet	cds	215274	215349	.	-	0	ID=cds0000038;Parent=ucsf_hc.01_1.G186ARY.00038
Supercontig_2.1	GeneSet	cds	215090	215155	.	-	0	ID=cds0000038;Parent=ucsf_hc.01_1.G186ARY.00038
Supercontig_2.1	GeneSet	cds	213848	214890	.	-	0	ID=cds0000038;Parent=ucsf_hc.01_1.G186ARY.00038
Supercontig_2.1	GeneSet	gene	216495	217335	.	+	.	ID=ucsf_hc.01_1.G186ARY.00039;Name=ucsf_hc.01_1.G186ARY.00039
Supercontig_2.1	GeneSet	exon	216495	216543	.	+	.	Parent=ucsf_hc.01_1.G186ARY.00039
Supercontig_2.1	GeneSet	exon	216650	217335	.	+	.	Parent=ucsf_hc.01_1.G186ARY.00039
Supercontig_2.1	GeneSet	cds	216742	217269	.	+	0	ID=cds0000039;Parent=ucsf_hc.01_1.G186ARY.00039
Supercontig_2.1	GeneSet	gene	217336	219257	.	+	.	ID=ucsf_hc.01_1.G186ARY.00040;Name=ucsf_hc.01_1.G186ARY.00040
Supercontig_2.1	GeneSet	exon	217336	219257	.	+	.	Parent=ucsf_hc.01_1.G186ARY.00040
Supercontig_2.1	GeneSet	cds	217401	218564	.	+	0	ID=cds0000040;Parent=ucsf_hc.01_1.G186ARY.00040
Supercontig_2.1	GeneSet	gene	219258	220620	.	+	.	ID=ucsf_hc.01_1.G186ARY.00041;Name=ucsf_hc.01_1.G186ARY.00041
Supercontig_2.1	GeneSet	exon	219258	219811	.	+	.	Parent=ucsf_hc.01_1.G186ARY.00041
Supercontig_2.1	GeneSet	exon	219900	220620	.	+	.	Parent=ucsf_hc.01_1.G186ARY.00041
Supercontig_2.1	GeneSet	cds	219950	220285	.	+	0	ID=cds0000041;Parent=ucsf_hc.01_1.G186ARY.00041
Supercontig_2.1	GeneSet	gene	220322	221539	.	-	.	ID=ucsf_hc.01_1.G186ARY.00042;Name=ucsf_hc.01_1.G186ARY.00042
Supercontig_2.1	GeneSet	exon	220322	221539	.	-	.	Parent=ucsf_hc.01_1.G186ARY.00042
Supercontig_2.1	GeneSet	cds	220536	220859	.	-	0	ID=cds0000042;Parent=ucsf_hc.01_1.G186ARY.00042
Supercontig_2.1	GeneSet	gene	222407	224974	.	+	.	ID=ucsf_hc.01_1.G186ARY.00043;Name=ucsf_hc.01_1.G186ARY.00043
Supercontig_2.1	GeneSet	exon	222407	222651	.	+	.	Parent=ucsf_hc.01_1.G186ARY.00043
Supercontig_2.1	GeneSet	exon	222745	223015	.	+	.	Parent=ucsf_hc.01_1.G186ARY.00043
Supercontig_2.1	GeneSet	exon	223129	223483	.	+	.	Parent=ucsf_hc.01_1.G186ARY.00043
Supercontig_2.1	GeneSet	exon	223601	223797	.	+	.	Parent=ucsf_hc.01_1.G186ARY.00043
Supercontig_2.1	GeneSet	exon	223884	224974	.	+	.	Parent=ucsf_hc.01_1.G186ARY.00043
Supercontig_2.1	GeneSet	cds	222961	223015	.	+	0	ID=cds0000043;Parent=ucsf_hc.01_1.G186ARY.00043
Supercontig_2.1	GeneSet	cds	223129	223483	.	+	0	ID=cds0000043;Parent=ucsf_hc.01_1.G186ARY.00043
Supercontig_2.1	GeneSet	cds	223601	223797	.	+	0	ID=cds0000043;Parent=ucsf_hc.01_1.G186ARY.00043
Supercontig_2.1	GeneSet	cds	223884	224215	.	+	0	ID=cds0000043;Parent=ucsf_hc.01_1.G186ARY.00043
Supercontig_2.1	GeneSet	gene	224931	229770	.	-	.	ID=ucsf_hc.01_1.G186ARY.00044;Name=ucsf_hc.01_1.G186ARY.00044
Supercontig_2.1	GeneSet	exon	228954	229770	.	-	.	Parent=ucsf_hc.01_1.G186ARY.00044
Supercontig_2.1	GeneSet	exon	227475	228879	.	-	.	Parent=ucsf_hc.01_1.G186ARY.00044
Supercontig_2.1	GeneSet	exon	227100	227357	.	-	.	Parent=ucsf_hc.01_1.G186ARY.00044
Supercontig_2.1	GeneSet	exon	226644	227024	.	-	.	Parent=ucsf_hc.01_1.G186ARY.00044
Supercontig_2.1	GeneSet	exon	226465	226501	.	-	.	Parent=ucsf_hc.01_1.G186ARY.00044
Supercontig_2.1	GeneSet	exon	226189	226268	.	-	.	Parent=ucsf_hc.01_1.G186ARY.00044
Supercontig_2.1	GeneSet	exon	224931	226097	.	-	.	Parent=ucsf_hc.01_1.G186ARY.00044
Supercontig_2.1	GeneSet	cds	225047	225730	.	-	0	ID=cds0000044;Parent=ucsf_hc.01_1.G186ARY.00044
Supercontig_2.1	GeneSet	gene	225445	225835	.	+	.	ID=ucsf_hc.01_1.G186ARY.00045;Name=ucsf_hc.01_1.G186ARY.00045
Supercontig_2.1	GeneSet	exon	225445	225835	.	+	.	Parent=ucsf_hc.01_1.G186ARY.00045
Supercontig_2.1	GeneSet	gene	228205	229729	.	+	.	ID=ucsf_hc.01_1.G186ARY.00046;Name=ucsf_hc.01_1.G186ARY.00046
Supercontig_2.1	GeneSet	exon	228205	228687	.	+	.	Parent=ucsf_hc.01_1.G186ARY.00046
Supercontig_2.1	GeneSet	exon	228743	229729	.	+	.	Parent=ucsf_hc.01_1.G186ARY.00046
Supercontig_2.1	GeneSet	cds	228747	229091	.	+	0	ID=cds0000046;Parent=ucsf_hc.01_1.G186ARY.00046
Supercontig_2.1	GeneSet	gene	230234	234245	.	+	.	ID=ucsf_hc.01_1.G186ARY.00047;Name=ucsf_hc.01_1.G186ARY.00047
Supercontig_2.1	GeneSet	exon	230234	230468	.	+	.	Parent=ucsf_hc.01_1.G186ARY.00047
Supercontig_2.1	GeneSet	exon	230544	230624	.	+	.	Parent=ucsf_hc.01_1.G186ARY.00047
Supercontig_2.1	GeneSet	exon	230688	231989	.	+	.	Parent=ucsf_hc.01_1.G186ARY.00047
Supercontig_2.1	GeneSet	exon	232058	234245	.	+	.	Parent=ucsf_hc.01_1.G186ARY.00047
Supercontig_2.1	GeneSet	cds	230411	230468	.	+	0	ID=cds0000047;Parent=ucsf_hc.01_1.G186ARY.00047
Supercontig_2.1	GeneSet	cds	230544	230624	.	+	0	ID=cds0000047;Parent=ucsf_hc.01_1.G186ARY.00047
Supercontig_2.1	GeneSet	cds	230688	231989	.	+	0	ID=cds0000047;Parent=ucsf_hc.01_1.G186ARY.00047
Supercontig_2.1	GeneSet	cds	232058	232968	.	+	0	ID=cds0000047;Parent=ucsf_hc.01_1.G186ARY.00047
Supercontig_2.1	GeneSet	gene	237927	240511	.	+	.	ID=ucsf_hc.01_1.G186ARY.00048;Name=ucsf_hc.01_1.G186ARY.00048
Supercontig_2.1	GeneSet	exon	237927	238918	.	+	.	Parent=ucsf_hc.01_1.G186ARY.00048
Supercontig_2.1	GeneSet	exon	238975	239297	.	+	.	Parent=ucsf_hc.01_1.G186ARY.00048
Supercontig_2.1	GeneSet	exon	239356	239798	.	+	.	Parent=ucsf_hc.01_1.G186ARY.00048
Supercontig_2.1	GeneSet	exon	239932	240511	.	+	.	Parent=ucsf_hc.01_1.G186ARY.00048
Supercontig_2.1	GeneSet	cds	237944	238918	.	+	0	ID=cds0000048;Parent=ucsf_hc.01_1.G186ARY.00048
Supercontig_2.1	GeneSet	cds	238975	239297	.	+	0	ID=cds0000048;Parent=ucsf_hc.01_1.G186ARY.00048
Supercontig_2.1	GeneSet	cds	239356	239798	.	+	0	ID=cds0000048;Parent=ucsf_hc.01_1.G186ARY.00048
Supercontig_2.1	GeneSet	cds	239932	240035	.	+	0	ID=cds0000048;Parent=ucsf_hc.01_1.G186ARY.00048
Supercontig_2.1	GeneSet	gene	240604	240977	.	+	.	ID=ucsf_hc.01_1.G186ARY.00049;Name=ucsf_hc.01_1.G186ARY.00049
Supercontig_2.1	GeneSet	exon	240604	240832	.	+	.	Parent=ucsf_hc.01_1.G186ARY.00049
Supercontig_2.1	GeneSet	exon	240923	240977	.	+	.	Parent=ucsf_hc.01_1.G186ARY.00049
Supercontig_2.1	GeneSet	gene	241786	242148	.	+	.	ID=ucsf_hc.01_1.G186ARY.00050;Name=ucsf_hc.01_1.G186ARY.00050
Supercontig_2.1	GeneSet	exon	241786	241949	.	+	.	Parent=ucsf_hc.01_1.G186ARY.00050
Supercontig_2.1	GeneSet	exon	242020	242148	.	+	.	Parent=ucsf_hc.01_1.G186ARY.00050
Supercontig_2.1	GeneSet	gene	243205	243889	.	-	.	ID=ucsf_hc.01_1.G186ARY.00051;Name=ucsf_hc.01_1.G186ARY.00051
Supercontig_2.1	GeneSet	exon	243205	243889	.	-	.	Parent=ucsf_hc.01_1.G186ARY.00051
Supercontig_2.1	GeneSet	gene	244461	245081	.	-	.	ID=ucsf_hc.01_1.G186ARY.00052;Name=ucsf_hc.01_1.G186ARY.00052
Supercontig_2.1	GeneSet	exon	244461	245081	.	-	.	Parent=ucsf_hc.01_1.G186ARY.00052
Supercontig_2.1	GeneSet	cds	244845	245081	.	-	0	ID=cds0000052;Parent=ucsf_hc.01_1.G186ARY.00052
Supercontig_2.1	GeneSet	gene	246900	247785	.	+	.	ID=ucsf_hc.01_1.G186ARY.00053;Name=ucsf_hc.01_1.G186ARY.00053
Supercontig_2.1	GeneSet	exon	246900	247332	.	+	.	Parent=ucsf_hc.01_1.G186ARY.00053
Supercontig_2.1	GeneSet	exon	247385	247785	.	+	.	Parent=ucsf_hc.01_1.G186ARY.00053
Supercontig_2.1	GeneSet	cds	246961	247332	.	+	0	ID=cds0000053;Parent=ucsf_hc.01_1.G186ARY.00053
Supercontig_2.1	GeneSet	cds	247385	247468	.	+	0	ID=cds0000053;Parent=ucsf_hc.01_1.G186ARY.00053
Supercontig_2.1	GeneSet	gene	247714	252160	.	-	.	ID=ucsf_hc.01_1.G186ARY.00054;Name=ucsf_hc.01_1.G186ARY.00054
Supercontig_2.1	GeneSet	exon	251949	252160	.	-	.	Parent=ucsf_hc.01_1.G186ARY.00054
Supercontig_2.1	GeneSet	exon	251827	251855	.	-	.	Parent=ucsf_hc.01_1.G186ARY.00054
Supercontig_2.1	GeneSet	exon	251606	251723	.	-	.	Parent=ucsf_hc.01_1.G186ARY.00054
Supercontig_2.1	GeneSet	exon	250475	251522	.	-	.	Parent=ucsf_hc.01_1.G186ARY.00054
Supercontig_2.1	GeneSet	exon	247714	250415	.	-	.	Parent=ucsf_hc.01_1.G186ARY.00054
Supercontig_2.1	GeneSet	cds	251949	251996	.	-	0	ID=cds0000054;Parent=ucsf_hc.01_1.G186ARY.00054
Supercontig_2.1	GeneSet	cds	251827	251855	.	-	0	ID=cds0000054;Parent=ucsf_hc.01_1.G186ARY.00054
Supercontig_2.1	GeneSet	cds	251606	251723	.	-	0	ID=cds0000054;Parent=ucsf_hc.01_1.G186ARY.00054
Supercontig_2.1	GeneSet	cds	250475	251522	.	-	0	ID=cds0000054;Parent=ucsf_hc.01_1.G186ARY.00054
Supercontig_2.1	GeneSet	cds	248764	250415	.	-	0	ID=cds0000054;Parent=ucsf_hc.01_1.G186ARY.00054
Supercontig_2.1	GeneSet	gene	252322	252931	.	+	.	ID=ucsf_hc.01_1.G186ARY.00055;Name=ucsf_hc.01_1.G186ARY.00055
Supercontig_2.1	GeneSet	exon	252322	252931	.	+	.	Parent=ucsf_hc.01_1.G186ARY.00055
Supercontig_2.1	GeneSet	gene	253106	254217	.	+	.	ID=ucsf_hc.01_1.G186ARY.00056;Name=ucsf_hc.01_1.G186ARY.00056
Supercontig_2.1	GeneSet	exon	253106	254217	.	+	.	Parent=ucsf_hc.01_1.G186ARY.00056
Supercontig_2.1	GeneSet	cds	253447	253713	.	+	0	ID=cds0000056;Parent=ucsf_hc.01_1.G186ARY.00056
Supercontig_2.1	GeneSet	gene	254192	256778	.	-	.	ID=ucsf_hc.01_1.G186ARY.00057;Name=ucsf_hc.01_1.G186ARY.00057
Supercontig_2.1	GeneSet	exon	256008	256778	.	-	.	Parent=ucsf_hc.01_1.G186ARY.00057
Supercontig_2.1	GeneSet	exon	255457	255919	.	-	.	Parent=ucsf_hc.01_1.G186ARY.00057
Supercontig_2.1	GeneSet	exon	255292	255400	.	-	.	Parent=ucsf_hc.01_1.G186ARY.00057
Supercontig_2.1	GeneSet	exon	254192	255207	.	-	.	Parent=ucsf_hc.01_1.G186ARY.00057
Supercontig_2.1	GeneSet	cds	256008	256601	.	-	0	ID=cds0000057;Parent=ucsf_hc.01_1.G186ARY.00057
Supercontig_2.1	GeneSet	cds	255848	255919	.	-	0	ID=cds0000057;Parent=ucsf_hc.01_1.G186ARY.00057
Supercontig_2.1	GeneSet	gene	257057	258609	.	+	.	ID=ucsf_hc.01_1.G186ARY.00058;Name=ucsf_hc.01_1.G186ARY.00058
Supercontig_2.1	GeneSet	exon	257057	257767	.	+	.	Parent=ucsf_hc.01_1.G186ARY.00058
Supercontig_2.1	GeneSet	exon	257848	258609	.	+	.	Parent=ucsf_hc.01_1.G186ARY.00058
Supercontig_2.1	GeneSet	cds	257438	257767	.	+	0	ID=cds0000058;Parent=ucsf_hc.01_1.G186ARY.00058
Supercontig_2.1	GeneSet	cds	257848	257931	.	+	0	ID=cds0000058;Parent=ucsf_hc.01_1.G186ARY.00058
Supercontig_2.1	GeneSet	gene	259938	261132	.	-	.	ID=ucsf_hc.01_1.G186ARY.00059;Name=ucsf_hc.01_1.G186ARY.00059
Supercontig_2.1	GeneSet	exon	260922	261132	.	-	.	Parent=ucsf_hc.01_1.G186ARY.00059
Supercontig_2.1	GeneSet	exon	260687	260816	.	-	.	Parent=ucsf_hc.01_1.G186ARY.00059
Supercontig_2.1	GeneSet	exon	259938	260576	.	-	.	Parent=ucsf_hc.01_1.G186ARY.00059
Supercontig_2.1	GeneSet	cds	260922	261005	.	-	0	ID=cds0000059;Parent=ucsf_hc.01_1.G186ARY.00059
Supercontig_2.1	GeneSet	cds	260687	260816	.	-	0	ID=cds0000059;Parent=ucsf_hc.01_1.G186ARY.00059
Supercontig_2.1	GeneSet	cds	260254	260576	.	-	0	ID=cds0000059;Parent=ucsf_hc.01_1.G186ARY.00059
Supercontig_2.1	GeneSet	gene	261910	265273	.	+	.	ID=ucsf_hc.01_1.G186ARY.00060;Name=ucsf_hc.01_1.G186ARY.00060
Supercontig_2.1	GeneSet	exon	261910	262017	.	+	.	Parent=ucsf_hc.01_1.G186ARY.00060
Supercontig_2.1	GeneSet	exon	262117	262275	.	+	.	Parent=ucsf_hc.01_1.G186ARY.00060
Supercontig_2.1	GeneSet	exon	262337	262473	.	+	.	Parent=ucsf_hc.01_1.G186ARY.00060
Supercontig_2.1	GeneSet	exon	262573	262962	.	+	.	Parent=ucsf_hc.01_1.G186ARY.00060
Supercontig_2.1	GeneSet	exon	263044	263607	.	+	.	Parent=ucsf_hc.01_1.G186ARY.00060
Supercontig_2.1	GeneSet	exon	263668	264076	.	+	.	Parent=ucsf_hc.01_1.G186ARY.00060
Supercontig_2.1	GeneSet	exon	264169	264336	.	+	.	Parent=ucsf_hc.01_1.G186ARY.00060
Supercontig_2.1	GeneSet	exon	264496	265273	.	+	.	Parent=ucsf_hc.01_1.G186ARY.00060
Supercontig_2.1	GeneSet	cds	262230	262275	.	+	0	ID=cds0000060;Parent=ucsf_hc.01_1.G186ARY.00060
Supercontig_2.1	GeneSet	cds	262337	262473	.	+	0	ID=cds0000060;Parent=ucsf_hc.01_1.G186ARY.00060
Supercontig_2.1	GeneSet	cds	262573	262962	.	+	0	ID=cds0000060;Parent=ucsf_hc.01_1.G186ARY.00060
Supercontig_2.1	GeneSet	cds	263044	263607	.	+	0	ID=cds0000060;Parent=ucsf_hc.01_1.G186ARY.00060
Supercontig_2.1	GeneSet	cds	263668	264076	.	+	0	ID=cds0000060;Parent=ucsf_hc.01_1.G186ARY.00060
Supercontig_2.1	GeneSet	cds	264169	264336	.	+	0	ID=cds0000060;Parent=ucsf_hc.01_1.G186ARY.00060
Supercontig_2.1	GeneSet	cds	264496	264563	.	+	0	ID=cds0000060;Parent=ucsf_hc.01_1.G186ARY.00060
Supercontig_2.1	GeneSet	gene	265160	266596	.	-	.	ID=ucsf_hc.01_1.G186ARY.00061;Name=ucsf_hc.01_1.G186ARY.00061
Supercontig_2.1	GeneSet	exon	266315	266596	.	-	.	Parent=ucsf_hc.01_1.G186ARY.00061
Supercontig_2.1	GeneSet	exon	266121	266216	.	-	.	Parent=ucsf_hc.01_1.G186ARY.00061
Supercontig_2.1	GeneSet	exon	265160	266025	.	-	.	Parent=ucsf_hc.01_1.G186ARY.00061
Supercontig_2.1	GeneSet	cds	266315	266449	.	-	0	ID=cds0000061;Parent=ucsf_hc.01_1.G186ARY.00061
Supercontig_2.1	GeneSet	cds	266121	266216	.	-	0	ID=cds0000061;Parent=ucsf_hc.01_1.G186ARY.00061
Supercontig_2.1	GeneSet	cds	265954	266025	.	-	0	ID=cds0000061;Parent=ucsf_hc.01_1.G186ARY.00061
Supercontig_2.1	GeneSet	gene	267168	267916	.	-	.	ID=ucsf_hc.01_1.G186ARY.00062;Name=ucsf_hc.01_1.G186ARY.00062
Supercontig_2.1	GeneSet	exon	267168	267916	.	-	.	Parent=ucsf_hc.01_1.G186ARY.00062
Supercontig_2.1	GeneSet	gene	268171	269218	.	+	.	ID=ucsf_hc.01_1.G186ARY.00063;Name=ucsf_hc.01_1.G186ARY.00063
Supercontig_2.1	GeneSet	exon	268171	269218	.	+	.	Parent=ucsf_hc.01_1.G186ARY.00063
Supercontig_2.1	GeneSet	cds	268263	268475	.	+	0	ID=cds0000063;Parent=ucsf_hc.01_1.G186ARY.00063
Supercontig_2.1	GeneSet	gene	268706	269807	.	-	.	ID=ucsf_hc.01_1.G186ARY.00064;Name=ucsf_hc.01_1.G186ARY.00064
Supercontig_2.1	GeneSet	exon	269262	269807	.	-	.	Parent=ucsf_hc.01_1.G186ARY.00064
Supercontig_2.1	GeneSet	exon	268706	269097	.	-	.	Parent=ucsf_hc.01_1.G186ARY.00064
Supercontig_2.1	GeneSet	cds	269262	269744	.	-	0	ID=cds0000064;Parent=ucsf_hc.01_1.G186ARY.00064
Supercontig_2.1	GeneSet	cds	268798	269097	.	-	0	ID=cds0000064;Parent=ucsf_hc.01_1.G186ARY.00064
Supercontig_2.1	GeneSet	gene	269876	273343	.	-	.	ID=ucsf_hc.01_1.G186ARY.00065;Name=ucsf_hc.01_1.G186ARY.00065
Supercontig_2.1	GeneSet	exon	272227	273343	.	-	.	Parent=ucsf_hc.01_1.G186ARY.00065
Supercontig_2.1	GeneSet	exon	271934	272141	.	-	.	Parent=ucsf_hc.01_1.G186ARY.00065
Supercontig_2.1	GeneSet	exon	270304	271831	.	-	.	Parent=ucsf_hc.01_1.G186ARY.00065
Supercontig_2.1	GeneSet	exon	269876	270239	.	-	.	Parent=ucsf_hc.01_1.G186ARY.00065
Supercontig_2.1	GeneSet	cds	272227	272565	.	-	0	ID=cds0000065;Parent=ucsf_hc.01_1.G186ARY.00065
Supercontig_2.1	GeneSet	cds	271934	272141	.	-	0	ID=cds0000065;Parent=ucsf_hc.01_1.G186ARY.00065
Supercontig_2.1	GeneSet	cds	270741	271831	.	-	0	ID=cds0000065;Parent=ucsf_hc.01_1.G186ARY.00065
Supercontig_2.1	GeneSet	gene	273605	277781	.	-	.	ID=ucsf_hc.01_1.G186ARY.00066;Name=ucsf_hc.01_1.G186ARY.00066
Supercontig_2.1	GeneSet	exon	276844	277781	.	-	.	Parent=ucsf_hc.01_1.G186ARY.00066
Supercontig_2.1	GeneSet	exon	276183	276787	.	-	.	Parent=ucsf_hc.01_1.G186ARY.00066
Supercontig_2.1	GeneSet	exon	276029	276106	.	-	.	Parent=ucsf_hc.01_1.G186ARY.00066
Supercontig_2.1	GeneSet	exon	275878	275966	.	-	.	Parent=ucsf_hc.01_1.G186ARY.00066
Supercontig_2.1	GeneSet	exon	275766	275807	.	-	.	Parent=ucsf_hc.01_1.G186ARY.00066
Supercontig_2.1	GeneSet	exon	275074	275709	.	-	.	Parent=ucsf_hc.01_1.G186ARY.00066
Supercontig_2.1	GeneSet	exon	274817	275016	.	-	.	Parent=ucsf_hc.01_1.G186ARY.00066
Supercontig_2.1	GeneSet	exon	274596	274752	.	-	.	Parent=ucsf_hc.01_1.G186ARY.00066
Supercontig_2.1	GeneSet	exon	273605	274503	.	-	.	Parent=ucsf_hc.01_1.G186ARY.00066
Supercontig_2.1	GeneSet	cds	276844	277291	.	-	0	ID=cds0000066;Parent=ucsf_hc.01_1.G186ARY.00066
Supercontig_2.1	GeneSet	cds	276183	276787	.	-	0	ID=cds0000066;Parent=ucsf_hc.01_1.G186ARY.00066
Supercontig_2.1	GeneSet	cds	276029	276106	.	-	0	ID=cds0000066;Parent=ucsf_hc.01_1.G186ARY.00066
Supercontig_2.1	GeneSet	cds	275878	275966	.	-	0	ID=cds0000066;Parent=ucsf_hc.01_1.G186ARY.00066
Supercontig_2.1	GeneSet	cds	275766	275807	.	-	0	ID=cds0000066;Parent=ucsf_hc.01_1.G186ARY.00066
Supercontig_2.1	GeneSet	cds	275074	275709	.	-	0	ID=cds0000066;Parent=ucsf_hc.01_1.G186ARY.00066
Supercontig_2.1	GeneSet	cds	274817	275016	.	-	0	ID=cds0000066;Parent=ucsf_hc.01_1.G186ARY.00066
Supercontig_2.1	GeneSet	cds	274596	274752	.	-	0	ID=cds0000066;Parent=ucsf_hc.01_1.G186ARY.00066
Supercontig_2.1	GeneSet	cds	274275	274503	.	-	0	ID=cds0000066;Parent=ucsf_hc.01_1.G186ARY.00066
Supercontig_2.1	GeneSet	gene	277929	278442	.	-	.	ID=ucsf_hc.01_1.G186ARY.00067;Name=ucsf_hc.01_1.G186ARY.00067
Supercontig_2.1	GeneSet	exon	278384	278442	.	-	.	Parent=ucsf_hc.01_1.G186ARY.00067
Supercontig_2.1	GeneSet	exon	277929	278297	.	-	.	Parent=ucsf_hc.01_1.G186ARY.00067
Supercontig_2.1	GeneSet	gene	278749	279422	.	+	.	ID=ucsf_hc.01_1.G186ARY.00068;Name=ucsf_hc.01_1.G186ARY.00068
Supercontig_2.1	GeneSet	exon	278749	279422	.	+	.	Parent=ucsf_hc.01_1.G186ARY.00068
Supercontig_2.1	GeneSet	gene	279977	280614	.	+	.	ID=ucsf_hc.01_1.G186ARY.00069;Name=ucsf_hc.01_1.G186ARY.00069
Supercontig_2.1	GeneSet	exon	279977	280614	.	+	.	Parent=ucsf_hc.01_1.G186ARY.00069
Supercontig_2.1	GeneSet	gene	280699	281090	.	-	.	ID=ucsf_hc.01_1.G186ARY.00070;Name=ucsf_hc.01_1.G186ARY.00070
Supercontig_2.1	GeneSet	exon	280699	281090	.	-	.	Parent=ucsf_hc.01_1.G186ARY.00070
Supercontig_2.1	GeneSet	gene	280771	281787	.	+	.	ID=ucsf_hc.01_1.G186ARY.00071;Name=ucsf_hc.01_1.G186ARY.00071
Supercontig_2.1	GeneSet	exon	280771	281787	.	+	.	Parent=ucsf_hc.01_1.G186ARY.00071
Supercontig_2.1	GeneSet	gene	282434	283964	.	+	.	ID=ucsf_hc.01_1.G186ARY.00072;Name=ucsf_hc.01_1.G186ARY.00072
Supercontig_2.1	GeneSet	exon	282434	282609	.	+	.	Parent=ucsf_hc.01_1.G186ARY.00072
Supercontig_2.1	GeneSet	exon	282689	282835	.	+	.	Parent=ucsf_hc.01_1.G186ARY.00072
Supercontig_2.1	GeneSet	exon	282946	283964	.	+	.	Parent=ucsf_hc.01_1.G186ARY.00072
Supercontig_2.1	GeneSet	cds	282588	282609	.	+	0	ID=cds0000072;Parent=ucsf_hc.01_1.G186ARY.00072
Supercontig_2.1	GeneSet	cds	282689	282835	.	+	0	ID=cds0000072;Parent=ucsf_hc.01_1.G186ARY.00072
Supercontig_2.1	GeneSet	cds	282946	283154	.	+	0	ID=cds0000072;Parent=ucsf_hc.01_1.G186ARY.00072
Supercontig_2.1	GeneSet	gene	284405	289239	.	-	.	ID=ucsf_hc.01_1.G186ARY.00073;Name=ucsf_hc.01_1.G186ARY.00073
Supercontig_2.1	GeneSet	exon	288334	289239	.	-	.	Parent=ucsf_hc.01_1.G186ARY.00073
Supercontig_2.1	GeneSet	exon	285569	288207	.	-	.	Parent=ucsf_hc.01_1.G186ARY.00073
Supercontig_2.1	GeneSet	exon	284405	285453	.	-	.	Parent=ucsf_hc.01_1.G186ARY.00073
Supercontig_2.1	GeneSet	cds	285569	287554	.	-	0	ID=cds0000073;Parent=ucsf_hc.01_1.G186ARY.00073
Supercontig_2.1	GeneSet	cds	285001	285453	.	-	0	ID=cds0000073;Parent=ucsf_hc.01_1.G186ARY.00073
Supercontig_2.1	GeneSet	gene	289717	292895	.	-	.	ID=ucsf_hc.01_1.G186ARY.00074;Name=ucsf_hc.01_1.G186ARY.00074
Supercontig_2.1	GeneSet	exon	292713	292895	.	-	.	Parent=ucsf_hc.01_1.G186ARY.00074
Supercontig_2.1	GeneSet	exon	292572	292579	.	-	.	Parent=ucsf_hc.01_1.G186ARY.00074
Supercontig_2.1	GeneSet	exon	292433	292479	.	-	.	Parent=ucsf_hc.01_1.G186ARY.00074
Supercontig_2.1	GeneSet	exon	292345	292364	.	-	.	Parent=ucsf_hc.01_1.G186ARY.00074
Supercontig_2.1	GeneSet	exon	292255	292266	.	-	.	Parent=ucsf_hc.01_1.G186ARY.00074
Supercontig_2.1	GeneSet	exon	291898	292172	.	-	.	Parent=ucsf_hc.01_1.G186ARY.00074
Supercontig_2.1	GeneSet	exon	291681	291768	.	-	.	Parent=ucsf_hc.01_1.G186ARY.00074
Supercontig_2.1	GeneSet	exon	289717	291575	.	-	.	Parent=ucsf_hc.01_1.G186ARY.00074
Supercontig_2.1	GeneSet	cds	292713	292724	.	-	0	ID=cds0000074;Parent=ucsf_hc.01_1.G186ARY.00074
Supercontig_2.1	GeneSet	cds	292572	292579	.	-	0	ID=cds0000074;Parent=ucsf_hc.01_1.G186ARY.00074
Supercontig_2.1	GeneSet	cds	292433	292479	.	-	0	ID=cds0000074;Parent=ucsf_hc.01_1.G186ARY.00074
Supercontig_2.1	GeneSet	cds	292345	292364	.	-	0	ID=cds0000074;Parent=ucsf_hc.01_1.G186ARY.00074
Supercontig_2.1	GeneSet	cds	292255	292266	.	-	0	ID=cds0000074;Parent=ucsf_hc.01_1.G186ARY.00074
Supercontig_2.1	GeneSet	cds	291898	292172	.	-	0	ID=cds0000074;Parent=ucsf_hc.01_1.G186ARY.00074
Supercontig_2.1	GeneSet	cds	291681	291768	.	-	0	ID=cds0000074;Parent=ucsf_hc.01_1.G186ARY.00074
Supercontig_2.1	GeneSet	cds	291177	291575	.	-	0	ID=cds0000074;Parent=ucsf_hc.01_1.G186ARY.00074
Supercontig_2.1	GeneSet	gene	293361	295606	.	-	.	ID=ucsf_hc.01_1.G186ARY.00075;Name=ucsf_hc.01_1.G186ARY.00075
Supercontig_2.1	GeneSet	exon	294799	295606	.	-	.	Parent=ucsf_hc.01_1.G186ARY.00075
Supercontig_2.1	GeneSet	exon	294258	294661	.	-	.	Parent=ucsf_hc.01_1.G186ARY.00075
Supercontig_2.1	GeneSet	exon	293361	294194	.	-	.	Parent=ucsf_hc.01_1.G186ARY.00075
Supercontig_2.1	GeneSet	cds	294799	295231	.	-	0	ID=cds0000075;Parent=ucsf_hc.01_1.G186ARY.00075
Supercontig_2.1	GeneSet	cds	294258	294661	.	-	0	ID=cds0000075;Parent=ucsf_hc.01_1.G186ARY.00075
Supercontig_2.1	GeneSet	cds	293772	294194	.	-	0	ID=cds0000075;Parent=ucsf_hc.01_1.G186ARY.00075
Supercontig_2.1	GeneSet	gene	296591	296899	.	+	.	ID=ucsf_hc.01_1.G186ARY.00076;Name=ucsf_hc.01_1.G186ARY.00076
Supercontig_2.1	GeneSet	exon	296591	296899	.	+	.	Parent=ucsf_hc.01_1.G186ARY.00076
Supercontig_2.1	GeneSet	gene	297311	299303	.	-	.	ID=ucsf_hc.01_1.G186ARY.00077;Name=ucsf_hc.01_1.G186ARY.00077
Supercontig_2.1	GeneSet	exon	299007	299303	.	-	.	Parent=ucsf_hc.01_1.G186ARY.00077
Supercontig_2.1	GeneSet	exon	298694	298788	.	-	.	Parent=ucsf_hc.01_1.G186ARY.00077
Supercontig_2.1	GeneSet	exon	297311	298600	.	-	.	Parent=ucsf_hc.01_1.G186ARY.00077
Supercontig_2.1	GeneSet	cds	299007	299208	.	-	0	ID=cds0000077;Parent=ucsf_hc.01_1.G186ARY.00077
Supercontig_2.1	GeneSet	cds	298694	298788	.	-	0	ID=cds0000077;Parent=ucsf_hc.01_1.G186ARY.00077
Supercontig_2.1	GeneSet	cds	297878	298600	.	-	0	ID=cds0000077;Parent=ucsf_hc.01_1.G186ARY.00077
Supercontig_2.1	GeneSet	gene	299304	300910	.	-	.	ID=ucsf_hc.01_1.G186ARY.00078;Name=ucsf_hc.01_1.G186ARY.00078
Supercontig_2.1	GeneSet	exon	300353	300910	.	-	.	Parent=ucsf_hc.01_1.G186ARY.00078
Supercontig_2.1	GeneSet	exon	300012	300283	.	-	.	Parent=ucsf_hc.01_1.G186ARY.00078
Supercontig_2.1	GeneSet	exon	299792	299947	.	-	.	Parent=ucsf_hc.01_1.G186ARY.00078
Supercontig_2.1	GeneSet	exon	299304	299727	.	-	.	Parent=ucsf_hc.01_1.G186ARY.00078
Supercontig_2.1	GeneSet	cds	300353	300620	.	-	0	ID=cds0000078;Parent=ucsf_hc.01_1.G186ARY.00078
Supercontig_2.1	GeneSet	cds	300012	300283	.	-	0	ID=cds0000078;Parent=ucsf_hc.01_1.G186ARY.00078
Supercontig_2.1	GeneSet	cds	299792	299947	.	-	0	ID=cds0000078;Parent=ucsf_hc.01_1.G186ARY.00078
Supercontig_2.1	GeneSet	cds	299398	299727	.	-	0	ID=cds0000078;Parent=ucsf_hc.01_1.G186ARY.00078
Supercontig_2.1	GeneSet	gene	301819	304344	.	-	.	ID=ucsf_hc.01_1.G186ARY.00079;Name=ucsf_hc.01_1.G186ARY.00079
Supercontig_2.1	GeneSet	exon	304237	304344	.	-	.	Parent=ucsf_hc.01_1.G186ARY.00079
Supercontig_2.1	GeneSet	exon	303694	303829	.	-	.	Parent=ucsf_hc.01_1.G186ARY.00079
Supercontig_2.1	GeneSet	exon	303558	303614	.	-	.	Parent=ucsf_hc.01_1.G186ARY.00079
Supercontig_2.1	GeneSet	exon	303134	303473	.	-	.	Parent=ucsf_hc.01_1.G186ARY.00079
Supercontig_2.1	GeneSet	exon	302628	303068	.	-	.	Parent=ucsf_hc.01_1.G186ARY.00079
Supercontig_2.1	GeneSet	exon	301819	302536	.	-	.	Parent=ucsf_hc.01_1.G186ARY.00079
Supercontig_2.1	GeneSet	cds	303694	303817	.	-	0	ID=cds0000079;Parent=ucsf_hc.01_1.G186ARY.00079
Supercontig_2.1	GeneSet	cds	303558	303614	.	-	0	ID=cds0000079;Parent=ucsf_hc.01_1.G186ARY.00079
Supercontig_2.1	GeneSet	cds	303134	303473	.	-	0	ID=cds0000079;Parent=ucsf_hc.01_1.G186ARY.00079
Supercontig_2.1	GeneSet	cds	302628	303068	.	-	0	ID=cds0000079;Parent=ucsf_hc.01_1.G186ARY.00079
Supercontig_2.1	GeneSet	cds	302185	302536	.	-	0	ID=cds0000079;Parent=ucsf_hc.01_1.G186ARY.00079
Supercontig_2.1	GeneSet	gene	304891	306766	.	+	.	ID=ucsf_hc.01_1.G186ARY.00080;Name=ucsf_hc.01_1.G186ARY.00080
Supercontig_2.1	GeneSet	exon	304891	305261	.	+	.	Parent=ucsf_hc.01_1.G186ARY.00080
Supercontig_2.1	GeneSet	exon	305336	305722	.	+	.	Parent=ucsf_hc.01_1.G186ARY.00080
Supercontig_2.1	GeneSet	exon	305829	306285	.	+	.	Parent=ucsf_hc.01_1.G186ARY.00080
Supercontig_2.1	GeneSet	exon	306348	306766	.	+	.	Parent=ucsf_hc.01_1.G186ARY.00080
Supercontig_2.1	GeneSet	cds	305048	305261	.	+	0	ID=cds0000080;Parent=ucsf_hc.01_1.G186ARY.00080
Supercontig_2.1	GeneSet	cds	305336	305722	.	+	0	ID=cds0000080;Parent=ucsf_hc.01_1.G186ARY.00080
Supercontig_2.1	GeneSet	cds	305829	306285	.	+	0	ID=cds0000080;Parent=ucsf_hc.01_1.G186ARY.00080
Supercontig_2.1	GeneSet	cds	306348	306465	.	+	0	ID=cds0000080;Parent=ucsf_hc.01_1.G186ARY.00080
Supercontig_2.1	GeneSet	gene	307084	308023	.	+	.	ID=ucsf_hc.01_1.G186ARY.00081;Name=ucsf_hc.01_1.G186ARY.00081
Supercontig_2.1	GeneSet	exon	307084	308023	.	+	.	Parent=ucsf_hc.01_1.G186ARY.00081
Supercontig_2.1	GeneSet	gene	308316	310387	.	+	.	ID=ucsf_hc.01_1.G186ARY.00082;Name=ucsf_hc.01_1.G186ARY.00082
Supercontig_2.1	GeneSet	exon	308316	308948	.	+	.	Parent=ucsf_hc.01_1.G186ARY.00082
Supercontig_2.1	GeneSet	exon	309029	310387	.	+	.	Parent=ucsf_hc.01_1.G186ARY.00082
Supercontig_2.1	GeneSet	cds	308345	308948	.	+	0	ID=cds0000082;Parent=ucsf_hc.01_1.G186ARY.00082
Supercontig_2.1	GeneSet	cds	309029	310029	.	+	0	ID=cds0000082;Parent=ucsf_hc.01_1.G186ARY.00082
Supercontig_2.1	GeneSet	gene	309750	312759	.	-	.	ID=ucsf_hc.01_1.G186ARY.00083;Name=ucsf_hc.01_1.G186ARY.00083
Supercontig_2.1	GeneSet	exon	309750	312759	.	-	.	Parent=ucsf_hc.01_1.G186ARY.00083
Supercontig_2.1	GeneSet	cds	311494	312708	.	-	0	ID=cds0000083;Parent=ucsf_hc.01_1.G186ARY.00083
Supercontig_2.1	GeneSet	gene	312931	321569	.	+	.	ID=ucsf_hc.01_1.G186ARY.00084;Name=ucsf_hc.01_1.G186ARY.00084
Supercontig_2.1	GeneSet	exon	312931	321569	.	+	.	Parent=ucsf_hc.01_1.G186ARY.00084
Supercontig_2.1	GeneSet	cds	315311	315988	.	+	0	ID=cds0000084;Parent=ucsf_hc.01_1.G186ARY.00084
Supercontig_2.1	GeneSet	gene	319293	322346	.	-	.	ID=ucsf_hc.01_1.G186ARY.00085;Name=ucsf_hc.01_1.G186ARY.00085
Supercontig_2.1	GeneSet	exon	319293	322346	.	-	.	Parent=ucsf_hc.01_1.G186ARY.00085
Supercontig_2.1	GeneSet	cds	321947	322306	.	-	0	ID=cds0000085;Parent=ucsf_hc.01_1.G186ARY.00085
Supercontig_2.1	GeneSet	gene	322464	324076	.	+	.	ID=ucsf_hc.01_1.G186ARY.00086;Name=ucsf_hc.01_1.G186ARY.00086
Supercontig_2.1	GeneSet	exon	322464	322612	.	+	.	Parent=ucsf_hc.01_1.G186ARY.00086
Supercontig_2.1	GeneSet	exon	322900	323082	.	+	.	Parent=ucsf_hc.01_1.G186ARY.00086
Supercontig_2.1	GeneSet	exon	323497	324076	.	+	.	Parent=ucsf_hc.01_1.G186ARY.00086
Supercontig_2.1	GeneSet	cds	322565	322612	.	+	0	ID=cds0000086;Parent=ucsf_hc.01_1.G186ARY.00086
Supercontig_2.1	GeneSet	cds	322900	323082	.	+	0	ID=cds0000086;Parent=ucsf_hc.01_1.G186ARY.00086
Supercontig_2.1	GeneSet	cds	323497	323574	.	+	0	ID=cds0000086;Parent=ucsf_hc.01_1.G186ARY.00086
Supercontig_2.1	GeneSet	gene	324094	326186	.	-	.	ID=ucsf_hc.01_1.G186ARY.00087;Name=ucsf_hc.01_1.G186ARY.00087
Supercontig_2.1	GeneSet	exon	325996	326186	.	-	.	Parent=ucsf_hc.01_1.G186ARY.00087
Supercontig_2.1	GeneSet	exon	324094	325895	.	-	.	Parent=ucsf_hc.01_1.G186ARY.00087
Supercontig_2.1	GeneSet	cds	325996	326132	.	-	0	ID=cds0000087;Parent=ucsf_hc.01_1.G186ARY.00087
Supercontig_2.1	GeneSet	cds	324407	325895	.	-	0	ID=cds0000087;Parent=ucsf_hc.01_1.G186ARY.00087
Supercontig_2.1	GeneSet	gene	326335	328279	.	-	.	ID=ucsf_hc.01_1.G186ARY.00088;Name=ucsf_hc.01_1.G186ARY.00088
Supercontig_2.1	GeneSet	exon	326915	328279	.	-	.	Parent=ucsf_hc.01_1.G186ARY.00088
Supercontig_2.1	GeneSet	exon	326335	326799	.	-	.	Parent=ucsf_hc.01_1.G186ARY.00088
Supercontig_2.1	GeneSet	cds	326915	327347	.	-	0	ID=cds0000088;Parent=ucsf_hc.01_1.G186ARY.00088
Supercontig_2.1	GeneSet	cds	326579	326799	.	-	0	ID=cds0000088;Parent=ucsf_hc.01_1.G186ARY.00088
Supercontig_2.1	GeneSet	gene	326448	327640	.	+	.	ID=ucsf_hc.01_1.G186ARY.00089;Name=ucsf_hc.01_1.G186ARY.00089
Supercontig_2.1	GeneSet	exon	326448	327640	.	+	.	Parent=ucsf_hc.01_1.G186ARY.00089
Supercontig_2.1	GeneSet	cds	326859	327578	.	+	0	ID=cds0000089;Parent=ucsf_hc.01_1.G186ARY.00089
Supercontig_2.1	GeneSet	gene	334223	335867	.	+	.	ID=ucsf_hc.01_1.G186ARY.00090;Name=ucsf_hc.01_1.G186ARY.00090
Supercontig_2.1	GeneSet	exon	334223	334446	.	+	.	Parent=ucsf_hc.01_1.G186ARY.00090
Supercontig_2.1	GeneSet	exon	334509	335867	.	+	.	Parent=ucsf_hc.01_1.G186ARY.00090
Supercontig_2.1	GeneSet	cds	334312	334446	.	+	0	ID=cds0000090;Parent=ucsf_hc.01_1.G186ARY.00090
Supercontig_2.1	GeneSet	cds	334509	335759	.	+	0	ID=cds0000090;Parent=ucsf_hc.01_1.G186ARY.00090
Supercontig_2.1	GeneSet	gene	336936	339226	.	-	.	ID=ucsf_hc.01_1.G186ARY.00091;Name=ucsf_hc.01_1.G186ARY.00091
Supercontig_2.1	GeneSet	exon	338783	339226	.	-	.	Parent=ucsf_hc.01_1.G186ARY.00091
Supercontig_2.1	GeneSet	exon	338385	338716	.	-	.	Parent=ucsf_hc.01_1.G186ARY.00091
Supercontig_2.1	GeneSet	exon	338009	338310	.	-	.	Parent=ucsf_hc.01_1.G186ARY.00091
Supercontig_2.1	GeneSet	exon	337787	337949	.	-	.	Parent=ucsf_hc.01_1.G186ARY.00091
Supercontig_2.1	GeneSet	exon	336936	337699	.	-	.	Parent=ucsf_hc.01_1.G186ARY.00091
Supercontig_2.1	GeneSet	cds	338783	339153	.	-	0	ID=cds0000091;Parent=ucsf_hc.01_1.G186ARY.00091
Supercontig_2.1	GeneSet	cds	338385	338716	.	-	0	ID=cds0000091;Parent=ucsf_hc.01_1.G186ARY.00091
Supercontig_2.1	GeneSet	cds	338009	338310	.	-	0	ID=cds0000091;Parent=ucsf_hc.01_1.G186ARY.00091
Supercontig_2.1	GeneSet	cds	337787	337949	.	-	0	ID=cds0000091;Parent=ucsf_hc.01_1.G186ARY.00091
Supercontig_2.1	GeneSet	cds	337500	337699	.	-	0	ID=cds0000091;Parent=ucsf_hc.01_1.G186ARY.00091
Supercontig_2.1	GeneSet	gene	339559	341251	.	+	.	ID=ucsf_hc.01_1.G186ARY.00092;Name=ucsf_hc.01_1.G186ARY.00092
Supercontig_2.1	GeneSet	exon	339559	339682	.	+	.	Parent=ucsf_hc.01_1.G186ARY.00092
Supercontig_2.1	GeneSet	exon	339752	339770	.	+	.	Parent=ucsf_hc.01_1.G186ARY.00092
Supercontig_2.1	GeneSet	exon	339857	340311	.	+	.	Parent=ucsf_hc.01_1.G186ARY.00092
Supercontig_2.1	GeneSet	exon	340444	341251	.	+	.	Parent=ucsf_hc.01_1.G186ARY.00092
Supercontig_2.1	GeneSet	cds	339680	339682	.	+	0	ID=cds0000092;Parent=ucsf_hc.01_1.G186ARY.00092
Supercontig_2.1	GeneSet	cds	339752	339770	.	+	0	ID=cds0000092;Parent=ucsf_hc.01_1.G186ARY.00092
Supercontig_2.1	GeneSet	cds	339857	340311	.	+	0	ID=cds0000092;Parent=ucsf_hc.01_1.G186ARY.00092
Supercontig_2.1	GeneSet	cds	340444	340584	.	+	0	ID=cds0000092;Parent=ucsf_hc.01_1.G186ARY.00092
Supercontig_2.1	GeneSet	gene	341260	341707	.	-	.	ID=ucsf_hc.01_1.G186ARY.00093;Name=ucsf_hc.01_1.G186ARY.00093
Supercontig_2.1	GeneSet	exon	341260	341707	.	-	.	Parent=ucsf_hc.01_1.G186ARY.00093
Supercontig_2.1	GeneSet	cds	341276	341575	.	-	0	ID=cds0000093;Parent=ucsf_hc.01_1.G186ARY.00093
Supercontig_2.1	GeneSet	gene	341754	345271	.	-	.	ID=ucsf_hc.01_1.G186ARY.00094;Name=ucsf_hc.01_1.G186ARY.00094
Supercontig_2.1	GeneSet	exon	345091	345271	.	-	.	Parent=ucsf_hc.01_1.G186ARY.00094
Supercontig_2.1	GeneSet	exon	344724	344999	.	-	.	Parent=ucsf_hc.01_1.G186ARY.00094
Supercontig_2.1	GeneSet	exon	344412	344588	.	-	.	Parent=ucsf_hc.01_1.G186ARY.00094
Supercontig_2.1	GeneSet	exon	343973	344322	.	-	.	Parent=ucsf_hc.01_1.G186ARY.00094
Supercontig_2.1	GeneSet	exon	343604	343901	.	-	.	Parent=ucsf_hc.01_1.G186ARY.00094
Supercontig_2.1	GeneSet	exon	342774	343536	.	-	.	Parent=ucsf_hc.01_1.G186ARY.00094
Supercontig_2.1	GeneSet	exon	342583	342695	.	-	.	Parent=ucsf_hc.01_1.G186ARY.00094
Supercontig_2.1	GeneSet	exon	341754	342505	.	-	.	Parent=ucsf_hc.01_1.G186ARY.00094
Supercontig_2.1	GeneSet	cds	343973	344174	.	-	0	ID=cds0000094;Parent=ucsf_hc.01_1.G186ARY.00094
Supercontig_2.1	GeneSet	cds	343816	343901	.	-	0	ID=cds0000094;Parent=ucsf_hc.01_1.G186ARY.00094
Supercontig_2.1	GeneSet	gene	345492	349682	.	-	.	ID=ucsf_hc.01_1.G186ARY.00095;Name=ucsf_hc.01_1.G186ARY.00095
Supercontig_2.1	GeneSet	exon	347631	349682	.	-	.	Parent=ucsf_hc.01_1.G186ARY.00095
Supercontig_2.1	GeneSet	exon	347250	347568	.	-	.	Parent=ucsf_hc.01_1.G186ARY.00095
Supercontig_2.1	GeneSet	exon	347000	347198	.	-	.	Parent=ucsf_hc.01_1.G186ARY.00095
Supercontig_2.1	GeneSet	exon	346572	346940	.	-	.	Parent=ucsf_hc.01_1.G186ARY.00095
Supercontig_2.1	GeneSet	exon	346456	346512	.	-	.	Parent=ucsf_hc.01_1.G186ARY.00095
Supercontig_2.1	GeneSet	exon	345492	346393	.	-	.	Parent=ucsf_hc.01_1.G186ARY.00095
Supercontig_2.1	GeneSet	cds	347631	347926	.	-	0	ID=cds0000095;Parent=ucsf_hc.01_1.G186ARY.00095
Supercontig_2.1	GeneSet	cds	347250	347568	.	-	0	ID=cds0000095;Parent=ucsf_hc.01_1.G186ARY.00095
Supercontig_2.1	GeneSet	cds	347000	347198	.	-	0	ID=cds0000095;Parent=ucsf_hc.01_1.G186ARY.00095
Supercontig_2.1	GeneSet	cds	346572	346940	.	-	0	ID=cds0000095;Parent=ucsf_hc.01_1.G186ARY.00095
Supercontig_2.1	GeneSet	cds	346456	346512	.	-	0	ID=cds0000095;Parent=ucsf_hc.01_1.G186ARY.00095
Supercontig_2.1	GeneSet	cds	345576	346393	.	-	0	ID=cds0000095;Parent=ucsf_hc.01_1.G186ARY.00095
Supercontig_2.1	GeneSet	gene	348339	348859	.	+	.	ID=ucsf_hc.01_1.G186ARY.00096;Name=ucsf_hc.01_1.G186ARY.00096
Supercontig_2.1	GeneSet	exon	348339	348715	.	+	.	Parent=ucsf_hc.01_1.G186ARY.00096
Supercontig_2.1	GeneSet	exon	348774	348859	.	+	.	Parent=ucsf_hc.01_1.G186ARY.00096
Supercontig_2.1	GeneSet	gene	349367	349678	.	+	.	ID=ucsf_hc.01_1.G186ARY.00097;Name=ucsf_hc.01_1.G186ARY.00097
Supercontig_2.1	GeneSet	exon	349367	349678	.	+	.	Parent=ucsf_hc.01_1.G186ARY.00097
Supercontig_2.1	GeneSet	cds	349409	349600	.	+	0	ID=cds0000097;Parent=ucsf_hc.01_1.G186ARY.00097
Supercontig_2.1	GeneSet	gene	349766	352579	.	+	.	ID=ucsf_hc.01_1.G186ARY.00098;Name=ucsf_hc.01_1.G186ARY.00098
Supercontig_2.1	GeneSet	exon	349766	350034	.	+	.	Parent=ucsf_hc.01_1.G186ARY.00098
Supercontig_2.1	GeneSet	exon	350107	350920	.	+	.	Parent=ucsf_hc.01_1.G186ARY.00098
Supercontig_2.1	GeneSet	exon	350982	352579	.	+	.	Parent=ucsf_hc.01_1.G186ARY.00098
Supercontig_2.1	GeneSet	cds	350017	350034	.	+	0	ID=cds0000098;Parent=ucsf_hc.01_1.G186ARY.00098
Supercontig_2.1	GeneSet	cds	350107	350920	.	+	0	ID=cds0000098;Parent=ucsf_hc.01_1.G186ARY.00098
Supercontig_2.1	GeneSet	cds	350982	351745	.	+	0	ID=cds0000098;Parent=ucsf_hc.01_1.G186ARY.00098
Supercontig_2.1	GeneSet	gene	351726	353434	.	-	.	ID=ucsf_hc.01_1.G186ARY.00099;Name=ucsf_hc.01_1.G186ARY.00099
Supercontig_2.1	GeneSet	exon	353293	353434	.	-	.	Parent=ucsf_hc.01_1.G186ARY.00099
Supercontig_2.1	GeneSet	exon	352985	353092	.	-	.	Parent=ucsf_hc.01_1.G186ARY.00099
Supercontig_2.1	GeneSet	exon	352787	352814	.	-	.	Parent=ucsf_hc.01_1.G186ARY.00099
Supercontig_2.1	GeneSet	exon	351726	352580	.	-	.	Parent=ucsf_hc.01_1.G186ARY.00099
Supercontig_2.1	GeneSet	cds	353293	353360	.	-	0	ID=cds0000099;Parent=ucsf_hc.01_1.G186ARY.00099
Supercontig_2.1	GeneSet	cds	352985	353092	.	-	0	ID=cds0000099;Parent=ucsf_hc.01_1.G186ARY.00099
Supercontig_2.1	GeneSet	cds	352787	352814	.	-	0	ID=cds0000099;Parent=ucsf_hc.01_1.G186ARY.00099
Supercontig_2.1	GeneSet	cds	352557	352580	.	-	0	ID=cds0000099;Parent=ucsf_hc.01_1.G186ARY.00099
Supercontig_2.1	GeneSet	gene	353630	355303	.	-	.	ID=ucsf_hc.01_1.G186ARY.00100;Name=ucsf_hc.01_1.G186ARY.00100
Supercontig_2.1	GeneSet	exon	353630	355303	.	-	.	Parent=ucsf_hc.01_1.G186ARY.00100
Supercontig_2.1	GeneSet	cds	354102	354614	.	-	0	ID=cds0000100;Parent=ucsf_hc.01_1.G186ARY.00100
Supercontig_2.1	GeneSet	gene	354351	354871	.	+	.	ID=ucsf_hc.01_1.G186ARY.00101;Name=ucsf_hc.01_1.G186ARY.00101
Supercontig_2.1	GeneSet	exon	354351	354871	.	+	.	Parent=ucsf_hc.01_1.G186ARY.00101
Supercontig_2.1	GeneSet	gene	356662	360720	.	-	.	ID=ucsf_hc.01_1.G186ARY.00102;Name=ucsf_hc.01_1.G186ARY.00102
Supercontig_2.1	GeneSet	exon	358925	360720	.	-	.	Parent=ucsf_hc.01_1.G186ARY.00102
Supercontig_2.1	GeneSet	exon	358079	358853	.	-	.	Parent=ucsf_hc.01_1.G186ARY.00102
Supercontig_2.1	GeneSet	exon	356662	357972	.	-	.	Parent=ucsf_hc.01_1.G186ARY.00102
Supercontig_2.1	GeneSet	cds	358079	358264	.	-	0	ID=cds0000102;Parent=ucsf_hc.01_1.G186ARY.00102
Supercontig_2.1	GeneSet	cds	357763	357972	.	-	0	ID=cds0000102;Parent=ucsf_hc.01_1.G186ARY.00102
Supercontig_2.1	GeneSet	gene	357412	360077	.	+	.	ID=ucsf_hc.01_1.G186ARY.00103;Name=ucsf_hc.01_1.G186ARY.00103
Supercontig_2.1	GeneSet	exon	357412	358482	.	+	.	Parent=ucsf_hc.01_1.G186ARY.00103
Supercontig_2.1	GeneSet	exon	358541	358853	.	+	.	Parent=ucsf_hc.01_1.G186ARY.00103
Supercontig_2.1	GeneSet	exon	358925	360077	.	+	.	Parent=ucsf_hc.01_1.G186ARY.00103
Supercontig_2.1	GeneSet	cds	358100	358482	.	+	0	ID=cds0000103;Parent=ucsf_hc.01_1.G186ARY.00103
Supercontig_2.1	GeneSet	cds	358541	358853	.	+	0	ID=cds0000103;Parent=ucsf_hc.01_1.G186ARY.00103
Supercontig_2.1	GeneSet	cds	358925	359362	.	+	0	ID=cds0000103;Parent=ucsf_hc.01_1.G186ARY.00103
Supercontig_2.1	GeneSet	gene	360825	361140	.	+	.	ID=ucsf_hc.01_1.G186ARY.00104;Name=ucsf_hc.01_1.G186ARY.00104
Supercontig_2.1	GeneSet	exon	360825	361140	.	+	.	Parent=ucsf_hc.01_1.G186ARY.00104
Supercontig_2.1	GeneSet	gene	361317	364456	.	+	.	ID=ucsf_hc.01_1.G186ARY.00105;Name=ucsf_hc.01_1.G186ARY.00105
Supercontig_2.1	GeneSet	exon	361317	361646	.	+	.	Parent=ucsf_hc.01_1.G186ARY.00105
Supercontig_2.1	GeneSet	exon	361709	361828	.	+	.	Parent=ucsf_hc.01_1.G186ARY.00105
Supercontig_2.1	GeneSet	exon	361880	361972	.	+	.	Parent=ucsf_hc.01_1.G186ARY.00105
Supercontig_2.1	GeneSet	exon	362034	364456	.	+	.	Parent=ucsf_hc.01_1.G186ARY.00105
Supercontig_2.1	GeneSet	cds	361569	361646	.	+	0	ID=cds0000105;Parent=ucsf_hc.01_1.G186ARY.00105
Supercontig_2.1	GeneSet	cds	361709	361828	.	+	0	ID=cds0000105;Parent=ucsf_hc.01_1.G186ARY.00105
Supercontig_2.1	GeneSet	cds	361880	361972	.	+	0	ID=cds0000105;Parent=ucsf_hc.01_1.G186ARY.00105
Supercontig_2.1	GeneSet	cds	362034	363185	.	+	0	ID=cds0000105;Parent=ucsf_hc.01_1.G186ARY.00105
Supercontig_2.1	GeneSet	gene	364488	366796	.	-	.	ID=ucsf_hc.01_1.G186ARY.00106;Name=ucsf_hc.01_1.G186ARY.00106
Supercontig_2.1	GeneSet	exon	366339	366796	.	-	.	Parent=ucsf_hc.01_1.G186ARY.00106
Supercontig_2.1	GeneSet	exon	364488	366259	.	-	.	Parent=ucsf_hc.01_1.G186ARY.00106
Supercontig_2.1	GeneSet	cds	366339	366722	.	-	0	ID=cds0000106;Parent=ucsf_hc.01_1.G186ARY.00106
Supercontig_2.1	GeneSet	cds	364721	366259	.	-	0	ID=cds0000106;Parent=ucsf_hc.01_1.G186ARY.00106
Supercontig_2.1	GeneSet	gene	366985	368204	.	+	.	ID=ucsf_hc.01_1.G186ARY.00107;Name=ucsf_hc.01_1.G186ARY.00107
Supercontig_2.1	GeneSet	exon	366985	367108	.	+	.	Parent=ucsf_hc.01_1.G186ARY.00107
Supercontig_2.1	GeneSet	exon	367168	367325	.	+	.	Parent=ucsf_hc.01_1.G186ARY.00107
Supercontig_2.1	GeneSet	exon	367390	367639	.	+	.	Parent=ucsf_hc.01_1.G186ARY.00107
Supercontig_2.1	GeneSet	exon	367734	367857	.	+	.	Parent=ucsf_hc.01_1.G186ARY.00107
Supercontig_2.1	GeneSet	exon	367943	368204	.	+	.	Parent=ucsf_hc.01_1.G186ARY.00107
Supercontig_2.1	GeneSet	cds	367107	367108	.	+	0	ID=cds0000107;Parent=ucsf_hc.01_1.G186ARY.00107
Supercontig_2.1	GeneSet	cds	367168	367325	.	+	0	ID=cds0000107;Parent=ucsf_hc.01_1.G186ARY.00107
Supercontig_2.1	GeneSet	cds	367390	367639	.	+	0	ID=cds0000107;Parent=ucsf_hc.01_1.G186ARY.00107
Supercontig_2.1	GeneSet	cds	367734	367857	.	+	0	ID=cds0000107;Parent=ucsf_hc.01_1.G186ARY.00107
Supercontig_2.1	GeneSet	cds	367943	368017	.	+	0	ID=cds0000107;Parent=ucsf_hc.01_1.G186ARY.00107
Supercontig_2.1	GeneSet	gene	368294	370557	.	+	.	ID=ucsf_hc.01_1.G186ARY.00108;Name=ucsf_hc.01_1.G186ARY.00108
Supercontig_2.1	GeneSet	exon	368294	368993	.	+	.	Parent=ucsf_hc.01_1.G186ARY.00108
Supercontig_2.1	GeneSet	exon	369058	370557	.	+	.	Parent=ucsf_hc.01_1.G186ARY.00108
Supercontig_2.1	GeneSet	cds	368318	368993	.	+	0	ID=cds0000108;Parent=ucsf_hc.01_1.G186ARY.00108
Supercontig_2.1	GeneSet	cds	369058	370247	.	+	0	ID=cds0000108;Parent=ucsf_hc.01_1.G186ARY.00108
Supercontig_2.1	GeneSet	gene	370465	373789	.	-	.	ID=ucsf_hc.01_1.G186ARY.00109;Name=ucsf_hc.01_1.G186ARY.00109
Supercontig_2.1	GeneSet	exon	373602	373789	.	-	.	Parent=ucsf_hc.01_1.G186ARY.00109
Supercontig_2.1	GeneSet	exon	372969	373328	.	-	.	Parent=ucsf_hc.01_1.G186ARY.00109
Supercontig_2.1	GeneSet	exon	372669	372913	.	-	.	Parent=ucsf_hc.01_1.G186ARY.00109
Supercontig_2.1	GeneSet	exon	370465	372614	.	-	.	Parent=ucsf_hc.01_1.G186ARY.00109
Supercontig_2.1	GeneSet	cds	373602	373637	.	-	0	ID=cds0000109;Parent=ucsf_hc.01_1.G186ARY.00109
Supercontig_2.1	GeneSet	cds	372969	373328	.	-	0	ID=cds0000109;Parent=ucsf_hc.01_1.G186ARY.00109
Supercontig_2.1	GeneSet	cds	372669	372913	.	-	0	ID=cds0000109;Parent=ucsf_hc.01_1.G186ARY.00109
Supercontig_2.1	GeneSet	cds	370697	372614	.	-	0	ID=cds0000109;Parent=ucsf_hc.01_1.G186ARY.00109
Supercontig_2.1	GeneSet	gene	374061	377143	.	+	.	ID=ucsf_hc.01_1.G186ARY.00110;Name=ucsf_hc.01_1.G186ARY.00110
Supercontig_2.1	GeneSet	exon	374061	374201	.	+	.	Parent=ucsf_hc.01_1.G186ARY.00110
Supercontig_2.1	GeneSet	exon	374269	374296	.	+	.	Parent=ucsf_hc.01_1.G186ARY.00110
Supercontig_2.1	GeneSet	exon	374352	377143	.	+	.	Parent=ucsf_hc.01_1.G186ARY.00110
Supercontig_2.1	GeneSet	cds	374399	377020	.	+	0	ID=cds0000110;Parent=ucsf_hc.01_1.G186ARY.00110
Supercontig_2.1	GeneSet	gene	377156	379145	.	-	.	ID=ucsf_hc.01_1.G186ARY.00111;Name=ucsf_hc.01_1.G186ARY.00111
Supercontig_2.1	GeneSet	exon	377156	379145	.	-	.	Parent=ucsf_hc.01_1.G186ARY.00111
Supercontig_2.1	GeneSet	cds	377286	379001	.	-	0	ID=cds0000111;Parent=ucsf_hc.01_1.G186ARY.00111
Supercontig_2.1	GeneSet	gene	378824	380114	.	+	.	ID=ucsf_hc.01_1.G186ARY.00112;Name=ucsf_hc.01_1.G186ARY.00112
Supercontig_2.1	GeneSet	exon	378824	379726	.	+	.	Parent=ucsf_hc.01_1.G186ARY.00112
Supercontig_2.1	GeneSet	exon	379800	380114	.	+	.	Parent=ucsf_hc.01_1.G186ARY.00112
Supercontig_2.1	GeneSet	cds	379252	379656	.	+	0	ID=cds0000112;Parent=ucsf_hc.01_1.G186ARY.00112
Supercontig_2.1	GeneSet	gene	379281	385302	.	-	.	ID=ucsf_hc.01_1.G186ARY.00113;Name=ucsf_hc.01_1.G186ARY.00113
Supercontig_2.1	GeneSet	exon	385102	385302	.	-	.	Parent=ucsf_hc.01_1.G186ARY.00113
Supercontig_2.1	GeneSet	exon	384876	385019	.	-	.	Parent=ucsf_hc.01_1.G186ARY.00113
Supercontig_2.1	GeneSet	exon	384242	384780	.	-	.	Parent=ucsf_hc.01_1.G186ARY.00113
Supercontig_2.1	GeneSet	exon	381740	384124	.	-	.	Parent=ucsf_hc.01_1.G186ARY.00113
Supercontig_2.1	GeneSet	exon	381492	381646	.	-	.	Parent=ucsf_hc.01_1.G186ARY.00113
Supercontig_2.1	GeneSet	exon	379281	381431	.	-	.	Parent=ucsf_hc.01_1.G186ARY.00113
Supercontig_2.1	GeneSet	cds	385102	385145	.	-	0	ID=cds0000113;Parent=ucsf_hc.01_1.G186ARY.00113
Supercontig_2.1	GeneSet	cds	384876	385019	.	-	0	ID=cds0000113;Parent=ucsf_hc.01_1.G186ARY.00113
Supercontig_2.1	GeneSet	cds	384242	384780	.	-	0	ID=cds0000113;Parent=ucsf_hc.01_1.G186ARY.00113
Supercontig_2.1	GeneSet	cds	381740	384124	.	-	0	ID=cds0000113;Parent=ucsf_hc.01_1.G186ARY.00113
Supercontig_2.1	GeneSet	cds	381492	381646	.	-	0	ID=cds0000113;Parent=ucsf_hc.01_1.G186ARY.00113
Supercontig_2.1	GeneSet	cds	380220	381431	.	-	0	ID=cds0000113;Parent=ucsf_hc.01_1.G186ARY.00113
Supercontig_2.1	GeneSet	gene	385504	387669	.	+	.	ID=ucsf_hc.01_1.G186ARY.00114;Name=ucsf_hc.01_1.G186ARY.00114
Supercontig_2.1	GeneSet	exon	385504	386676	.	+	.	Parent=ucsf_hc.01_1.G186ARY.00114
Supercontig_2.1	GeneSet	exon	386744	387477	.	+	.	Parent=ucsf_hc.01_1.G186ARY.00114
Supercontig_2.1	GeneSet	exon	387587	387669	.	+	.	Parent=ucsf_hc.01_1.G186ARY.00114
Supercontig_2.1	GeneSet	cds	385723	386676	.	+	0	ID=cds0000114;Parent=ucsf_hc.01_1.G186ARY.00114
Supercontig_2.1	GeneSet	cds	386744	387394	.	+	0	ID=cds0000114;Parent=ucsf_hc.01_1.G186ARY.00114
Supercontig_2.1	GeneSet	gene	387670	390958	.	+	.	ID=ucsf_hc.01_1.G186ARY.00115;Name=ucsf_hc.01_1.G186ARY.00115
Supercontig_2.1	GeneSet	exon	387670	388473	.	+	.	Parent=ucsf_hc.01_1.G186ARY.00115
Supercontig_2.1	GeneSet	exon	388560	389546	.	+	.	Parent=ucsf_hc.01_1.G186ARY.00115
Supercontig_2.1	GeneSet	exon	389678	390958	.	+	.	Parent=ucsf_hc.01_1.G186ARY.00115
Supercontig_2.1	GeneSet	cds	387926	388473	.	+	0	ID=cds0000115;Parent=ucsf_hc.01_1.G186ARY.00115
Supercontig_2.1	GeneSet	cds	388560	389546	.	+	0	ID=cds0000115;Parent=ucsf_hc.01_1.G186ARY.00115
Supercontig_2.1	GeneSet	cds	389678	389705	.	+	0	ID=cds0000115;Parent=ucsf_hc.01_1.G186ARY.00115
Supercontig_2.1	GeneSet	gene	390576	391745	.	-	.	ID=ucsf_hc.01_1.G186ARY.00116;Name=ucsf_hc.01_1.G186ARY.00116
Supercontig_2.1	GeneSet	exon	391604	391745	.	-	.	Parent=ucsf_hc.01_1.G186ARY.00116
Supercontig_2.1	GeneSet	exon	390576	391500	.	-	.	Parent=ucsf_hc.01_1.G186ARY.00116
Supercontig_2.1	GeneSet	cds	391604	391677	.	-	0	ID=cds0000116;Parent=ucsf_hc.01_1.G186ARY.00116
Supercontig_2.1	GeneSet	cds	391071	391500	.	-	0	ID=cds0000116;Parent=ucsf_hc.01_1.G186ARY.00116
Supercontig_2.1	GeneSet	gene	391823	392470	.	+	.	ID=ucsf_hc.01_1.G186ARY.00117;Name=ucsf_hc.01_1.G186ARY.00117
Supercontig_2.1	GeneSet	exon	391823	392470	.	+	.	Parent=ucsf_hc.01_1.G186ARY.00117
Supercontig_2.1	GeneSet	gene	392799	394879	.	-	.	ID=ucsf_hc.01_1.G186ARY.00118;Name=ucsf_hc.01_1.G186ARY.00118
Supercontig_2.1	GeneSet	exon	394780	394879	.	-	.	Parent=ucsf_hc.01_1.G186ARY.00118
Supercontig_2.1	GeneSet	exon	394526	394708	.	-	.	Parent=ucsf_hc.01_1.G186ARY.00118
Supercontig_2.1	GeneSet	exon	393684	394430	.	-	.	Parent=ucsf_hc.01_1.G186ARY.00118
Supercontig_2.1	GeneSet	exon	393425	393617	.	-	.	Parent=ucsf_hc.01_1.G186ARY.00118
Supercontig_2.1	GeneSet	exon	392799	393346	.	-	.	Parent=ucsf_hc.01_1.G186ARY.00118
Supercontig_2.1	GeneSet	cds	394780	394794	.	-	0	ID=cds0000118;Parent=ucsf_hc.01_1.G186ARY.00118
Supercontig_2.1	GeneSet	cds	394526	394708	.	-	0	ID=cds0000118;Parent=ucsf_hc.01_1.G186ARY.00118
Supercontig_2.1	GeneSet	cds	393684	394430	.	-	0	ID=cds0000118;Parent=ucsf_hc.01_1.G186ARY.00118
Supercontig_2.1	GeneSet	cds	393425	393617	.	-	0	ID=cds0000118;Parent=ucsf_hc.01_1.G186ARY.00118
Supercontig_2.1	GeneSet	cds	393117	393346	.	-	0	ID=cds0000118;Parent=ucsf_hc.01_1.G186ARY.00118
Supercontig_2.1	GeneSet	gene	394966	399254	.	-	.	ID=ucsf_hc.01_1.G186ARY.00119;Name=ucsf_hc.01_1.G186ARY.00119
Supercontig_2.1	GeneSet	exon	399012	399254	.	-	.	Parent=ucsf_hc.01_1.G186ARY.00119
Supercontig_2.1	GeneSet	exon	397644	398610	.	-	.	Parent=ucsf_hc.01_1.G186ARY.00119
Supercontig_2.1	GeneSet	exon	395527	397590	.	-	.	Parent=ucsf_hc.01_1.G186ARY.00119
Supercontig_2.1	GeneSet	exon	394966	395417	.	-	.	Parent=ucsf_hc.01_1.G186ARY.00119
Supercontig_2.1	GeneSet	cds	397644	398538	.	-	0	ID=cds0000119;Parent=ucsf_hc.01_1.G186ARY.00119
Supercontig_2.1	GeneSet	cds	395846	397590	.	-	0	ID=cds0000119;Parent=ucsf_hc.01_1.G186ARY.00119
Supercontig_2.1	GeneSet	gene	395050	398560	.	+	.	ID=ucsf_hc.01_1.G186ARY.00120;Name=ucsf_hc.01_1.G186ARY.00120
Supercontig_2.1	GeneSet	exon	395050	396529	.	+	.	Parent=ucsf_hc.01_1.G186ARY.00120
Supercontig_2.1	GeneSet	exon	396592	396953	.	+	.	Parent=ucsf_hc.01_1.G186ARY.00120
Supercontig_2.1	GeneSet	exon	397028	398560	.	+	.	Parent=ucsf_hc.01_1.G186ARY.00120
Supercontig_2.1	GeneSet	cds	396231	396529	.	+	0	ID=cds0000120;Parent=ucsf_hc.01_1.G186ARY.00120
Supercontig_2.1	GeneSet	cds	396592	396721	.	+	0	ID=cds0000120;Parent=ucsf_hc.01_1.G186ARY.00120
Supercontig_2.1	GeneSet	gene	399413	402474	.	+	.	ID=ucsf_hc.01_1.G186ARY.00121;Name=ucsf_hc.01_1.G186ARY.00121
Supercontig_2.1	GeneSet	exon	399413	399772	.	+	.	Parent=ucsf_hc.01_1.G186ARY.00121
Supercontig_2.1	GeneSet	exon	399844	400342	.	+	.	Parent=ucsf_hc.01_1.G186ARY.00121
Supercontig_2.1	GeneSet	exon	400406	401426	.	+	.	Parent=ucsf_hc.01_1.G186ARY.00121
Supercontig_2.1	GeneSet	exon	401486	402474	.	+	.	Parent=ucsf_hc.01_1.G186ARY.00121
Supercontig_2.1	GeneSet	cds	399611	399772	.	+	0	ID=cds0000121;Parent=ucsf_hc.01_1.G186ARY.00121
Supercontig_2.1	GeneSet	cds	399844	400342	.	+	0	ID=cds0000121;Parent=ucsf_hc.01_1.G186ARY.00121
Supercontig_2.1	GeneSet	cds	400406	401426	.	+	0	ID=cds0000121;Parent=ucsf_hc.01_1.G186ARY.00121
Supercontig_2.1	GeneSet	cds	401486	402311	.	+	0	ID=cds0000121;Parent=ucsf_hc.01_1.G186ARY.00121
Supercontig_2.1	GeneSet	gene	401496	402761	.	-	.	ID=ucsf_hc.01_1.G186ARY.00122;Name=ucsf_hc.01_1.G186ARY.00122
Supercontig_2.1	GeneSet	exon	402011	402761	.	-	.	Parent=ucsf_hc.01_1.G186ARY.00122
Supercontig_2.1	GeneSet	exon	401496	401816	.	-	.	Parent=ucsf_hc.01_1.G186ARY.00122
Supercontig_2.1	GeneSet	cds	401596	401814	.	-	0	ID=cds0000122;Parent=ucsf_hc.01_1.G186ARY.00122
Supercontig_2.1	GeneSet	gene	402475	405106	.	+	.	ID=ucsf_hc.01_1.G186ARY.00123;Name=ucsf_hc.01_1.G186ARY.00123
Supercontig_2.1	GeneSet	exon	402475	402778	.	+	.	Parent=ucsf_hc.01_1.G186ARY.00123
Supercontig_2.1	GeneSet	exon	402874	404543	.	+	.	Parent=ucsf_hc.01_1.G186ARY.00123
Supercontig_2.1	GeneSet	exon	404687	404953	.	+	.	Parent=ucsf_hc.01_1.G186ARY.00123
Supercontig_2.1	GeneSet	exon	405073	405106	.	+	.	Parent=ucsf_hc.01_1.G186ARY.00123
Supercontig_2.1	GeneSet	cds	402637	402778	.	+	0	ID=cds0000123;Parent=ucsf_hc.01_1.G186ARY.00123
Supercontig_2.1	GeneSet	cds	402874	404201	.	+	0	ID=cds0000123;Parent=ucsf_hc.01_1.G186ARY.00123
Supercontig_2.1	GeneSet	gene	404265	405253	.	-	.	ID=ucsf_hc.01_1.G186ARY.00124;Name=ucsf_hc.01_1.G186ARY.00124
Supercontig_2.1	GeneSet	exon	405193	405253	.	-	.	Parent=ucsf_hc.01_1.G186ARY.00124
Supercontig_2.1	GeneSet	exon	405073	405117	.	-	.	Parent=ucsf_hc.01_1.G186ARY.00124
Supercontig_2.1	GeneSet	exon	404687	404953	.	-	.	Parent=ucsf_hc.01_1.G186ARY.00124
Supercontig_2.1	GeneSet	exon	404265	404543	.	-	.	Parent=ucsf_hc.01_1.G186ARY.00124
Supercontig_2.1	GeneSet	cds	405193	405195	.	-	0	ID=cds0000124;Parent=ucsf_hc.01_1.G186ARY.00124
Supercontig_2.1	GeneSet	cds	405073	405117	.	-	0	ID=cds0000124;Parent=ucsf_hc.01_1.G186ARY.00124
Supercontig_2.1	GeneSet	cds	404687	404953	.	-	0	ID=cds0000124;Parent=ucsf_hc.01_1.G186ARY.00124
Supercontig_2.1	GeneSet	cds	404484	404543	.	-	0	ID=cds0000124;Parent=ucsf_hc.01_1.G186ARY.00124
Supercontig_2.1	GeneSet	gene	405375	407086	.	+	.	ID=ucsf_hc.01_1.G186ARY.00125;Name=ucsf_hc.01_1.G186ARY.00125
Supercontig_2.1	GeneSet	exon	405375	405570	.	+	.	Parent=ucsf_hc.01_1.G186ARY.00125
Supercontig_2.1	GeneSet	exon	405627	405704	.	+	.	Parent=ucsf_hc.01_1.G186ARY.00125
Supercontig_2.1	GeneSet	exon	405791	405807	.	+	.	Parent=ucsf_hc.01_1.G186ARY.00125
Supercontig_2.1	GeneSet	exon	405872	405975	.	+	.	Parent=ucsf_hc.01_1.G186ARY.00125
Supercontig_2.1	GeneSet	exon	406044	406124	.	+	.	Parent=ucsf_hc.01_1.G186ARY.00125
Supercontig_2.1	GeneSet	exon	406205	406268	.	+	.	Parent=ucsf_hc.01_1.G186ARY.00125
Supercontig_2.1	GeneSet	exon	406333	406484	.	+	.	Parent=ucsf_hc.01_1.G186ARY.00125
Supercontig_2.1	GeneSet	exon	406721	407086	.	+	.	Parent=ucsf_hc.01_1.G186ARY.00125
Supercontig_2.1	GeneSet	cds	405463	405570	.	+	0	ID=cds0000125;Parent=ucsf_hc.01_1.G186ARY.00125
Supercontig_2.1	GeneSet	cds	405627	405704	.	+	0	ID=cds0000125;Parent=ucsf_hc.01_1.G186ARY.00125
Supercontig_2.1	GeneSet	cds	405791	405807	.	+	0	ID=cds0000125;Parent=ucsf_hc.01_1.G186ARY.00125
Supercontig_2.1	GeneSet	cds	405872	405975	.	+	0	ID=cds0000125;Parent=ucsf_hc.01_1.G186ARY.00125
Supercontig_2.1	GeneSet	cds	406044	406124	.	+	0	ID=cds0000125;Parent=ucsf_hc.01_1.G186ARY.00125
Supercontig_2.1	GeneSet	cds	406205	406268	.	+	0	ID=cds0000125;Parent=ucsf_hc.01_1.G186ARY.00125
Supercontig_2.1	GeneSet	cds	406333	406484	.	+	0	ID=cds0000125;Parent=ucsf_hc.01_1.G186ARY.00125
Supercontig_2.1	GeneSet	cds	406721	406764	.	+	0	ID=cds0000125;Parent=ucsf_hc.01_1.G186ARY.00125
Supercontig_2.1	GeneSet	gene	407087	410975	.	+	.	ID=ucsf_hc.01_1.G186ARY.00126;Name=ucsf_hc.01_1.G186ARY.00126
Supercontig_2.1	GeneSet	exon	407087	408235	.	+	.	Parent=ucsf_hc.01_1.G186ARY.00126
Supercontig_2.1	GeneSet	exon	408351	410975	.	+	.	Parent=ucsf_hc.01_1.G186ARY.00126
Supercontig_2.1	GeneSet	cds	409329	409538	.	+	0	ID=cds0000126;Parent=ucsf_hc.01_1.G186ARY.00126
Supercontig_2.1	GeneSet	gene	410935	411852	.	-	.	ID=ucsf_hc.01_1.G186ARY.00127;Name=ucsf_hc.01_1.G186ARY.00127
Supercontig_2.1	GeneSet	exon	410935	411852	.	-	.	Parent=ucsf_hc.01_1.G186ARY.00127
Supercontig_2.1	GeneSet	gene	412039	414496	.	+	.	ID=ucsf_hc.01_1.G186ARY.00128;Name=ucsf_hc.01_1.G186ARY.00128
Supercontig_2.1	GeneSet	exon	412039	412514	.	+	.	Parent=ucsf_hc.01_1.G186ARY.00128
Supercontig_2.1	GeneSet	exon	412579	413990	.	+	.	Parent=ucsf_hc.01_1.G186ARY.00128
Supercontig_2.1	GeneSet	exon	414109	414496	.	+	.	Parent=ucsf_hc.01_1.G186ARY.00128
Supercontig_2.1	GeneSet	cds	412040	412514	.	+	0	ID=cds0000128;Parent=ucsf_hc.01_1.G186ARY.00128
Supercontig_2.1	GeneSet	cds	412579	413003	.	+	0	ID=cds0000128;Parent=ucsf_hc.01_1.G186ARY.00128
Supercontig_2.1	GeneSet	gene	415092	419250	.	+	.	ID=ucsf_hc.01_1.G186ARY.00129;Name=ucsf_hc.01_1.G186ARY.00129
Supercontig_2.1	GeneSet	exon	415092	416134	.	+	.	Parent=ucsf_hc.01_1.G186ARY.00129
Supercontig_2.1	GeneSet	exon	416226	416907	.	+	.	Parent=ucsf_hc.01_1.G186ARY.00129
Supercontig_2.1	GeneSet	exon	417013	417526	.	+	.	Parent=ucsf_hc.01_1.G186ARY.00129
Supercontig_2.1	GeneSet	exon	417609	419250	.	+	.	Parent=ucsf_hc.01_1.G186ARY.00129
Supercontig_2.1	GeneSet	cds	416259	416907	.	+	0	ID=cds0000129;Parent=ucsf_hc.01_1.G186ARY.00129
Supercontig_2.1	GeneSet	cds	417013	417526	.	+	0	ID=cds0000129;Parent=ucsf_hc.01_1.G186ARY.00129
Supercontig_2.1	GeneSet	cds	417609	418593	.	+	0	ID=cds0000129;Parent=ucsf_hc.01_1.G186ARY.00129
Supercontig_2.1	GeneSet	gene	418949	419271	.	-	.	ID=ucsf_hc.01_1.G186ARY.00130;Name=ucsf_hc.01_1.G186ARY.00130
Supercontig_2.1	GeneSet	exon	418949	419271	.	-	.	Parent=ucsf_hc.01_1.G186ARY.00130
Supercontig_2.1	GeneSet	cds	418972	419205	.	-	0	ID=cds0000130;Parent=ucsf_hc.01_1.G186ARY.00130
Supercontig_2.1	GeneSet	gene	419808	420233	.	-	.	ID=ucsf_hc.01_1.G186ARY.00131;Name=ucsf_hc.01_1.G186ARY.00131
Supercontig_2.1	GeneSet	exon	419808	420233	.	-	.	Parent=ucsf_hc.01_1.G186ARY.00131
Supercontig_2.1	GeneSet	gene	419975	420361	.	+	.	ID=ucsf_hc.01_1.G186ARY.00132;Name=ucsf_hc.01_1.G186ARY.00132
Supercontig_2.1	GeneSet	exon	419975	420361	.	+	.	Parent=ucsf_hc.01_1.G186ARY.00132
Supercontig_2.1	GeneSet	gene	420433	420856	.	-	.	ID=ucsf_hc.01_1.G186ARY.00133;Name=ucsf_hc.01_1.G186ARY.00133
Supercontig_2.1	GeneSet	exon	420433	420856	.	-	.	Parent=ucsf_hc.01_1.G186ARY.00133
Supercontig_2.1	GeneSet	gene	420954	421407	.	+	.	ID=ucsf_hc.01_1.G186ARY.00134;Name=ucsf_hc.01_1.G186ARY.00134
Supercontig_2.1	GeneSet	exon	420954	421097	.	+	.	Parent=ucsf_hc.01_1.G186ARY.00134
Supercontig_2.1	GeneSet	exon	421269	421407	.	+	.	Parent=ucsf_hc.01_1.G186ARY.00134
Supercontig_2.1	GeneSet	gene	421615	422766	.	-	.	ID=ucsf_hc.01_1.G186ARY.00135;Name=ucsf_hc.01_1.G186ARY.00135
Supercontig_2.1	GeneSet	exon	421615	422766	.	-	.	Parent=ucsf_hc.01_1.G186ARY.00135
Supercontig_2.1	GeneSet	cds	422531	422731	.	-	0	ID=cds0000135;Parent=ucsf_hc.01_1.G186ARY.00135
Supercontig_2.1	GeneSet	gene	421687	422004	.	+	.	ID=ucsf_hc.01_1.G186ARY.00136;Name=ucsf_hc.01_1.G186ARY.00136
Supercontig_2.1	GeneSet	exon	421687	422004	.	+	.	Parent=ucsf_hc.01_1.G186ARY.00136
Supercontig_2.1	GeneSet	gene	422474	423053	.	+	.	ID=ucsf_hc.01_1.G186ARY.00137;Name=ucsf_hc.01_1.G186ARY.00137
Supercontig_2.1	GeneSet	exon	422474	423053	.	+	.	Parent=ucsf_hc.01_1.G186ARY.00137
Supercontig_2.1	GeneSet	gene	423257	427529	.	+	.	ID=ucsf_hc.01_1.G186ARY.00138;Name=ucsf_hc.01_1.G186ARY.00138
Supercontig_2.1	GeneSet	exon	423257	423704	.	+	.	Parent=ucsf_hc.01_1.G186ARY.00138
Supercontig_2.1	GeneSet	exon	423816	424061	.	+	.	Parent=ucsf_hc.01_1.G186ARY.00138
Supercontig_2.1	GeneSet	exon	424154	427529	.	+	.	Parent=ucsf_hc.01_1.G186ARY.00138
Supercontig_2.1	GeneSet	cds	423859	424061	.	+	0	ID=cds0000138;Parent=ucsf_hc.01_1.G186ARY.00138
Supercontig_2.1	GeneSet	cds	424154	426032	.	+	0	ID=cds0000138;Parent=ucsf_hc.01_1.G186ARY.00138
Supercontig_2.1	GeneSet	gene	425932	429493	.	-	.	ID=ucsf_hc.01_1.G186ARY.00139;Name=ucsf_hc.01_1.G186ARY.00139
Supercontig_2.1	GeneSet	exon	428437	429493	.	-	.	Parent=ucsf_hc.01_1.G186ARY.00139
Supercontig_2.1	GeneSet	exon	428124	428247	.	-	.	Parent=ucsf_hc.01_1.G186ARY.00139
Supercontig_2.1	GeneSet	exon	425932	428072	.	-	.	Parent=ucsf_hc.01_1.G186ARY.00139
Supercontig_2.1	GeneSet	cds	428528	428917	.	-	0	ID=cds0000139;Parent=ucsf_hc.01_1.G186ARY.00139
Supercontig_2.1	GeneSet	gene	429591	429949	.	-	.	ID=ucsf_hc.01_1.G186ARY.00140;Name=ucsf_hc.01_1.G186ARY.00140
Supercontig_2.1	GeneSet	exon	429591	429949	.	-	.	Parent=ucsf_hc.01_1.G186ARY.00140
Supercontig_2.1	GeneSet	gene	430080	430627	.	+	.	ID=ucsf_hc.01_1.G186ARY.00141;Name=ucsf_hc.01_1.G186ARY.00141
Supercontig_2.1	GeneSet	exon	430080	430627	.	+	.	Parent=ucsf_hc.01_1.G186ARY.00141
Supercontig_2.1	GeneSet	gene	430730	433882	.	+	.	ID=ucsf_hc.01_1.G186ARY.00142;Name=ucsf_hc.01_1.G186ARY.00142
Supercontig_2.1	GeneSet	exon	430730	431213	.	+	.	Parent=ucsf_hc.01_1.G186ARY.00142
Supercontig_2.1	GeneSet	exon	431296	431835	.	+	.	Parent=ucsf_hc.01_1.G186ARY.00142
Supercontig_2.1	GeneSet	exon	431917	431970	.	+	.	Parent=ucsf_hc.01_1.G186ARY.00142
Supercontig_2.1	GeneSet	exon	432044	433882	.	+	.	Parent=ucsf_hc.01_1.G186ARY.00142
Supercontig_2.1	GeneSet	cds	432869	433183	.	+	0	ID=cds0000142;Parent=ucsf_hc.01_1.G186ARY.00142
Supercontig_2.1	GeneSet	gene	433955	434348	.	+	.	ID=ucsf_hc.01_1.G186ARY.00143;Name=ucsf_hc.01_1.G186ARY.00143
Supercontig_2.1	GeneSet	exon	433955	434348	.	+	.	Parent=ucsf_hc.01_1.G186ARY.00143
Supercontig_2.1	GeneSet	gene	435041	435998	.	+	.	ID=ucsf_hc.01_1.G186ARY.00144;Name=ucsf_hc.01_1.G186ARY.00144
Supercontig_2.1	GeneSet	exon	435041	435998	.	+	.	Parent=ucsf_hc.01_1.G186ARY.00144
Supercontig_2.1	GeneSet	gene	436241	437369	.	+	.	ID=ucsf_hc.01_1.G186ARY.00145;Name=ucsf_hc.01_1.G186ARY.00145
Supercontig_2.1	GeneSet	exon	436241	436372	.	+	.	Parent=ucsf_hc.01_1.G186ARY.00145
Supercontig_2.1	GeneSet	exon	436495	437369	.	+	.	Parent=ucsf_hc.01_1.G186ARY.00145
Supercontig_2.1	GeneSet	cds	437041	437322	.	+	0	ID=cds0000145;Parent=ucsf_hc.01_1.G186ARY.00145
Supercontig_2.1	GeneSet	gene	437275	437761	.	-	.	ID=ucsf_hc.01_1.G186ARY.00146;Name=ucsf_hc.01_1.G186ARY.00146
Supercontig_2.1	GeneSet	exon	437275	437761	.	-	.	Parent=ucsf_hc.01_1.G186ARY.00146
Supercontig_2.1	GeneSet	gene	438100	438399	.	-	.	ID=ucsf_hc.01_1.G186ARY.00147;Name=ucsf_hc.01_1.G186ARY.00147
Supercontig_2.1	GeneSet	exon	438100	438399	.	-	.	Parent=ucsf_hc.01_1.G186ARY.00147
Supercontig_2.1	GeneSet	gene	438610	442211	.	+	.	ID=ucsf_hc.01_1.G186ARY.00148;Name=ucsf_hc.01_1.G186ARY.00148
Supercontig_2.1	GeneSet	exon	438610	438773	.	+	.	Parent=ucsf_hc.01_1.G186ARY.00148
Supercontig_2.1	GeneSet	exon	439172	439254	.	+	.	Parent=ucsf_hc.01_1.G186ARY.00148
Supercontig_2.1	GeneSet	exon	439332	439458	.	+	.	Parent=ucsf_hc.01_1.G186ARY.00148
Supercontig_2.1	GeneSet	exon	439547	441035	.	+	.	Parent=ucsf_hc.01_1.G186ARY.00148
Supercontig_2.1	GeneSet	exon	441174	442211	.	+	.	Parent=ucsf_hc.01_1.G186ARY.00148
Supercontig_2.1	GeneSet	cds	439239	439254	.	+	0	ID=cds0000148;Parent=ucsf_hc.01_1.G186ARY.00148
Supercontig_2.1	GeneSet	cds	439332	439458	.	+	0	ID=cds0000148;Parent=ucsf_hc.01_1.G186ARY.00148
Supercontig_2.1	GeneSet	cds	439547	441035	.	+	0	ID=cds0000148;Parent=ucsf_hc.01_1.G186ARY.00148
Supercontig_2.1	GeneSet	cds	441174	441326	.	+	0	ID=cds0000148;Parent=ucsf_hc.01_1.G186ARY.00148
Supercontig_2.1	GeneSet	gene	441647	442040	.	-	.	ID=ucsf_hc.01_1.G186ARY.00149;Name=ucsf_hc.01_1.G186ARY.00149
Supercontig_2.1	GeneSet	exon	441647	442040	.	-	.	Parent=ucsf_hc.01_1.G186ARY.00149
Supercontig_2.1	GeneSet	gene	442212	449513	.	+	.	ID=ucsf_hc.01_1.G186ARY.00150;Name=ucsf_hc.01_1.G186ARY.00150
Supercontig_2.1	GeneSet	exon	442212	443144	.	+	.	Parent=ucsf_hc.01_1.G186ARY.00150
Supercontig_2.1	GeneSet	exon	443232	443252	.	+	.	Parent=ucsf_hc.01_1.G186ARY.00150
Supercontig_2.1	GeneSet	exon	443406	443432	.	+	.	Parent=ucsf_hc.01_1.G186ARY.00150
Supercontig_2.1	GeneSet	exon	443537	443905	.	+	.	Parent=ucsf_hc.01_1.G186ARY.00150
Supercontig_2.1	GeneSet	exon	443973	448202	.	+	.	Parent=ucsf_hc.01_1.G186ARY.00150
Supercontig_2.1	GeneSet	exon	448282	449513	.	+	.	Parent=ucsf_hc.01_1.G186ARY.00150
Supercontig_2.1	GeneSet	cds	443097	443144	.	+	0	ID=cds0000150;Parent=ucsf_hc.01_1.G186ARY.00150
Supercontig_2.1	GeneSet	cds	443232	443252	.	+	0	ID=cds0000150;Parent=ucsf_hc.01_1.G186ARY.00150
Supercontig_2.1	GeneSet	cds	443406	443432	.	+	0	ID=cds0000150;Parent=ucsf_hc.01_1.G186ARY.00150
Supercontig_2.1	GeneSet	cds	443537	443905	.	+	0	ID=cds0000150;Parent=ucsf_hc.01_1.G186ARY.00150
Supercontig_2.1	GeneSet	cds	443973	448202	.	+	0	ID=cds0000150;Parent=ucsf_hc.01_1.G186ARY.00150
Supercontig_2.1	GeneSet	cds	448282	448641	.	+	0	ID=cds0000150;Parent=ucsf_hc.01_1.G186ARY.00150
Supercontig_2.1	GeneSet	gene	449720	452166	.	+	.	ID=ucsf_hc.01_1.G186ARY.00151;Name=ucsf_hc.01_1.G186ARY.00151
Supercontig_2.1	GeneSet	exon	449720	449776	.	+	.	Parent=ucsf_hc.01_1.G186ARY.00151
Supercontig_2.1	GeneSet	exon	449878	452166	.	+	.	Parent=ucsf_hc.01_1.G186ARY.00151
Supercontig_2.1	GeneSet	cds	451476	451808	.	+	0	ID=cds0000151;Parent=ucsf_hc.01_1.G186ARY.00151
Supercontig_2.1	GeneSet	gene	449878	452030	.	-	.	ID=ucsf_hc.01_1.G186ARY.00152;Name=ucsf_hc.01_1.G186ARY.00152
Supercontig_2.1	GeneSet	exon	449878	452030	.	-	.	Parent=ucsf_hc.01_1.G186ARY.00152
Supercontig_2.1	GeneSet	cds	451223	451651	.	-	0	ID=cds0000152;Parent=ucsf_hc.01_1.G186ARY.00152
Supercontig_2.1	GeneSet	gene	452031	456737	.	-	.	ID=ucsf_hc.01_1.G186ARY.00153;Name=ucsf_hc.01_1.G186ARY.00153
Supercontig_2.1	GeneSet	exon	456615	456737	.	-	.	Parent=ucsf_hc.01_1.G186ARY.00153
Supercontig_2.1	GeneSet	exon	454254	456456	.	-	.	Parent=ucsf_hc.01_1.G186ARY.00153
Supercontig_2.1	GeneSet	exon	452688	454155	.	-	.	Parent=ucsf_hc.01_1.G186ARY.00153
Supercontig_2.1	GeneSet	exon	452031	452516	.	-	.	Parent=ucsf_hc.01_1.G186ARY.00153
Supercontig_2.1	GeneSet	cds	454254	456271	.	-	0	ID=cds0000153;Parent=ucsf_hc.01_1.G186ARY.00153
Supercontig_2.1	GeneSet	cds	452688	454155	.	-	0	ID=cds0000153;Parent=ucsf_hc.01_1.G186ARY.00153
Supercontig_2.1	GeneSet	cds	452409	452516	.	-	0	ID=cds0000153;Parent=ucsf_hc.01_1.G186ARY.00153
Supercontig_2.1	GeneSet	gene	456959	457658	.	+	.	ID=ucsf_hc.01_1.G186ARY.00154;Name=ucsf_hc.01_1.G186ARY.00154
Supercontig_2.1	GeneSet	exon	456959	457658	.	+	.	Parent=ucsf_hc.01_1.G186ARY.00154
Supercontig_2.1	GeneSet	gene	458967	459391	.	+	.	ID=ucsf_hc.01_1.G186ARY.00155;Name=ucsf_hc.01_1.G186ARY.00155
Supercontig_2.1	GeneSet	exon	458967	459391	.	+	.	Parent=ucsf_hc.01_1.G186ARY.00155
Supercontig_2.1	GeneSet	gene	460107	463629	.	-	.	ID=ucsf_hc.01_1.G186ARY.00156;Name=ucsf_hc.01_1.G186ARY.00156
Supercontig_2.1	GeneSet	exon	460107	463629	.	-	.	Parent=ucsf_hc.01_1.G186ARY.00156
Supercontig_2.1	GeneSet	cds	461477	461980	.	-	0	ID=cds0000156;Parent=ucsf_hc.01_1.G186ARY.00156
Supercontig_2.1	GeneSet	gene	461998	462741	.	+	.	ID=ucsf_hc.01_1.G186ARY.00157;Name=ucsf_hc.01_1.G186ARY.00157
Supercontig_2.1	GeneSet	exon	461998	462741	.	+	.	Parent=ucsf_hc.01_1.G186ARY.00157
Supercontig_2.1	GeneSet	cds	462224	462637	.	+	0	ID=cds0000157;Parent=ucsf_hc.01_1.G186ARY.00157
Supercontig_2.1	GeneSet	gene	464212	466642	.	-	.	ID=ucsf_hc.01_1.G186ARY.00158;Name=ucsf_hc.01_1.G186ARY.00158
Supercontig_2.1	GeneSet	exon	466120	466642	.	-	.	Parent=ucsf_hc.01_1.G186ARY.00158
Supercontig_2.1	GeneSet	exon	464980	466038	.	-	.	Parent=ucsf_hc.01_1.G186ARY.00158
Supercontig_2.1	GeneSet	exon	464212	464844	.	-	.	Parent=ucsf_hc.01_1.G186ARY.00158
Supercontig_2.1	GeneSet	cds	464980	466037	.	-	0	ID=cds0000158;Parent=ucsf_hc.01_1.G186ARY.00158
Supercontig_2.1	GeneSet	cds	464820	464844	.	-	0	ID=cds0000158;Parent=ucsf_hc.01_1.G186ARY.00158
Supercontig_2.1	GeneSet	gene	466824	468965	.	+	.	ID=ucsf_hc.01_1.G186ARY.00159;Name=ucsf_hc.01_1.G186ARY.00159
Supercontig_2.1	GeneSet	exon	466824	467239	.	+	.	Parent=ucsf_hc.01_1.G186ARY.00159
Supercontig_2.1	GeneSet	exon	467375	467541	.	+	.	Parent=ucsf_hc.01_1.G186ARY.00159
Supercontig_2.1	GeneSet	exon	467671	468098	.	+	.	Parent=ucsf_hc.01_1.G186ARY.00159
Supercontig_2.1	GeneSet	exon	468254	468965	.	+	.	Parent=ucsf_hc.01_1.G186ARY.00159
Supercontig_2.1	GeneSet	cds	467407	467541	.	+	0	ID=cds0000159;Parent=ucsf_hc.01_1.G186ARY.00159
Supercontig_2.1	GeneSet	cds	467671	468098	.	+	0	ID=cds0000159;Parent=ucsf_hc.01_1.G186ARY.00159
Supercontig_2.1	GeneSet	cds	468254	468284	.	+	0	ID=cds0000159;Parent=ucsf_hc.01_1.G186ARY.00159
Supercontig_2.1	GeneSet	gene	468167	469733	.	-	.	ID=ucsf_hc.01_1.G186ARY.00160;Name=ucsf_hc.01_1.G186ARY.00160
Supercontig_2.1	GeneSet	exon	468167	469733	.	-	.	Parent=ucsf_hc.01_1.G186ARY.00160
Supercontig_2.1	GeneSet	cds	468177	468377	.	-	0	ID=cds0000160;Parent=ucsf_hc.01_1.G186ARY.00160
Supercontig_2.1	GeneSet	gene	469852	471440	.	-	.	ID=ucsf_hc.01_1.G186ARY.00161;Name=ucsf_hc.01_1.G186ARY.00161
Supercontig_2.1	GeneSet	exon	471364	471440	.	-	.	Parent=ucsf_hc.01_1.G186ARY.00161
Supercontig_2.1	GeneSet	exon	471127	471268	.	-	.	Parent=ucsf_hc.01_1.G186ARY.00161
Supercontig_2.1	GeneSet	exon	470763	471012	.	-	.	Parent=ucsf_hc.01_1.G186ARY.00161
Supercontig_2.1	GeneSet	exon	469852	470583	.	-	.	Parent=ucsf_hc.01_1.G186ARY.00161
Supercontig_2.1	GeneSet	cds	471364	471366	.	-	0	ID=cds0000161;Parent=ucsf_hc.01_1.G186ARY.00161
Supercontig_2.1	GeneSet	cds	471127	471268	.	-	0	ID=cds0000161;Parent=ucsf_hc.01_1.G186ARY.00161
Supercontig_2.1	GeneSet	cds	470763	471012	.	-	0	ID=cds0000161;Parent=ucsf_hc.01_1.G186ARY.00161
Supercontig_2.1	GeneSet	cds	470460	470583	.	-	0	ID=cds0000161;Parent=ucsf_hc.01_1.G186ARY.00161
Supercontig_2.1	GeneSet	gene	471576	473252	.	+	.	ID=ucsf_hc.01_1.G186ARY.00162;Name=ucsf_hc.01_1.G186ARY.00162
Supercontig_2.1	GeneSet	exon	471576	471777	.	+	.	Parent=ucsf_hc.01_1.G186ARY.00162
Supercontig_2.1	GeneSet	exon	471857	471865	.	+	.	Parent=ucsf_hc.01_1.G186ARY.00162
Supercontig_2.1	GeneSet	exon	471937	472008	.	+	.	Parent=ucsf_hc.01_1.G186ARY.00162
Supercontig_2.1	GeneSet	exon	472089	472521	.	+	.	Parent=ucsf_hc.01_1.G186ARY.00162
Supercontig_2.1	GeneSet	exon	472603	472665	.	+	.	Parent=ucsf_hc.01_1.G186ARY.00162
Supercontig_2.1	GeneSet	exon	472763	473252	.	+	.	Parent=ucsf_hc.01_1.G186ARY.00162
Supercontig_2.1	GeneSet	cds	471751	471777	.	+	0	ID=cds0000162;Parent=ucsf_hc.01_1.G186ARY.00162
Supercontig_2.1	GeneSet	cds	471857	471865	.	+	0	ID=cds0000162;Parent=ucsf_hc.01_1.G186ARY.00162
Supercontig_2.1	GeneSet	cds	471937	472008	.	+	0	ID=cds0000162;Parent=ucsf_hc.01_1.G186ARY.00162
Supercontig_2.1	GeneSet	cds	472089	472521	.	+	0	ID=cds0000162;Parent=ucsf_hc.01_1.G186ARY.00162
Supercontig_2.1	GeneSet	cds	472603	472665	.	+	0	ID=cds0000162;Parent=ucsf_hc.01_1.G186ARY.00162
Supercontig_2.1	GeneSet	cds	472763	472842	.	+	0	ID=cds0000162;Parent=ucsf_hc.01_1.G186ARY.00162
Supercontig_2.1	GeneSet	gene	473456	475271	.	+	.	ID=ucsf_hc.01_1.G186ARY.00163;Name=ucsf_hc.01_1.G186ARY.00163
Supercontig_2.1	GeneSet	exon	473456	473677	.	+	.	Parent=ucsf_hc.01_1.G186ARY.00163
Supercontig_2.1	GeneSet	exon	473885	473957	.	+	.	Parent=ucsf_hc.01_1.G186ARY.00163
Supercontig_2.1	GeneSet	exon	474166	474324	.	+	.	Parent=ucsf_hc.01_1.G186ARY.00163
Supercontig_2.1	GeneSet	exon	474551	475271	.	+	.	Parent=ucsf_hc.01_1.G186ARY.00163
Supercontig_2.1	GeneSet	cds	473605	473677	.	+	0	ID=cds0000163;Parent=ucsf_hc.01_1.G186ARY.00163
Supercontig_2.1	GeneSet	cds	473885	473957	.	+	0	ID=cds0000163;Parent=ucsf_hc.01_1.G186ARY.00163
Supercontig_2.1	GeneSet	cds	474166	474324	.	+	0	ID=cds0000163;Parent=ucsf_hc.01_1.G186ARY.00163
Supercontig_2.1	GeneSet	cds	474551	474668	.	+	0	ID=cds0000163;Parent=ucsf_hc.01_1.G186ARY.00163
Supercontig_2.1	GeneSet	gene	475156	477877	.	-	.	ID=ucsf_hc.01_1.G186ARY.00164;Name=ucsf_hc.01_1.G186ARY.00164
Supercontig_2.1	GeneSet	exon	476088	477877	.	-	.	Parent=ucsf_hc.01_1.G186ARY.00164
Supercontig_2.1	GeneSet	exon	475156	475966	.	-	.	Parent=ucsf_hc.01_1.G186ARY.00164
Supercontig_2.1	GeneSet	cds	476088	477746	.	-	0	ID=cds0000164;Parent=ucsf_hc.01_1.G186ARY.00164
Supercontig_2.1	GeneSet	cds	475805	475966	.	-	0	ID=cds0000164;Parent=ucsf_hc.01_1.G186ARY.00164
Supercontig_2.1	GeneSet	gene	477993	478391	.	-	.	ID=ucsf_hc.01_1.G186ARY.00165;Name=ucsf_hc.01_1.G186ARY.00165
Supercontig_2.1	GeneSet	exon	477993	478391	.	-	.	Parent=ucsf_hc.01_1.G186ARY.00165
Supercontig_2.1	GeneSet	gene	479086	484010	.	+	.	ID=ucsf_hc.01_1.G186ARY.00166;Name=ucsf_hc.01_1.G186ARY.00166
Supercontig_2.1	GeneSet	exon	479086	479825	.	+	.	Parent=ucsf_hc.01_1.G186ARY.00166
Supercontig_2.1	GeneSet	exon	479885	480476	.	+	.	Parent=ucsf_hc.01_1.G186ARY.00166
Supercontig_2.1	GeneSet	exon	480557	480722	.	+	.	Parent=ucsf_hc.01_1.G186ARY.00166
Supercontig_2.1	GeneSet	exon	480782	484010	.	+	.	Parent=ucsf_hc.01_1.G186ARY.00166
Supercontig_2.1	GeneSet	cds	479324	479825	.	+	0	ID=cds0000166;Parent=ucsf_hc.01_1.G186ARY.00166
Supercontig_2.1	GeneSet	cds	479885	480476	.	+	0	ID=cds0000166;Parent=ucsf_hc.01_1.G186ARY.00166
Supercontig_2.1	GeneSet	cds	480557	480722	.	+	0	ID=cds0000166;Parent=ucsf_hc.01_1.G186ARY.00166
Supercontig_2.1	GeneSet	cds	480782	483400	.	+	0	ID=cds0000166;Parent=ucsf_hc.01_1.G186ARY.00166
Supercontig_2.1	GeneSet	gene	484391	487671	.	+	.	ID=ucsf_hc.01_1.G186ARY.00167;Name=ucsf_hc.01_1.G186ARY.00167
Supercontig_2.1	GeneSet	exon	484391	485840	.	+	.	Parent=ucsf_hc.01_1.G186ARY.00167
Supercontig_2.1	GeneSet	exon	485903	486264	.	+	.	Parent=ucsf_hc.01_1.G186ARY.00167
Supercontig_2.1	GeneSet	exon	486321	486470	.	+	.	Parent=ucsf_hc.01_1.G186ARY.00167
Supercontig_2.1	GeneSet	exon	486534	486745	.	+	.	Parent=ucsf_hc.01_1.G186ARY.00167
Supercontig_2.1	GeneSet	exon	486807	486899	.	+	.	Parent=ucsf_hc.01_1.G186ARY.00167
Supercontig_2.1	GeneSet	exon	486972	487671	.	+	.	Parent=ucsf_hc.01_1.G186ARY.00167
Supercontig_2.1	GeneSet	cds	485971	486264	.	+	0	ID=cds0000167;Parent=ucsf_hc.01_1.G186ARY.00167
Supercontig_2.1	GeneSet	cds	486321	486470	.	+	0	ID=cds0000167;Parent=ucsf_hc.01_1.G186ARY.00167
Supercontig_2.1	GeneSet	cds	486534	486745	.	+	0	ID=cds0000167;Parent=ucsf_hc.01_1.G186ARY.00167
Supercontig_2.1	GeneSet	cds	486807	486899	.	+	0	ID=cds0000167;Parent=ucsf_hc.01_1.G186ARY.00167
Supercontig_2.1	GeneSet	cds	486972	487233	.	+	0	ID=cds0000167;Parent=ucsf_hc.01_1.G186ARY.00167
Supercontig_2.1	GeneSet	gene	487853	489221	.	-	.	ID=ucsf_hc.01_1.G186ARY.00168;Name=ucsf_hc.01_1.G186ARY.00168
Supercontig_2.1	GeneSet	exon	489204	489221	.	-	.	Parent=ucsf_hc.01_1.G186ARY.00168
Supercontig_2.1	GeneSet	exon	488953	489150	.	-	.	Parent=ucsf_hc.01_1.G186ARY.00168
Supercontig_2.1	GeneSet	exon	487853	488901	.	-	.	Parent=ucsf_hc.01_1.G186ARY.00168
Supercontig_2.1	GeneSet	cds	488953	489112	.	-	0	ID=cds0000168;Parent=ucsf_hc.01_1.G186ARY.00168
Supercontig_2.1	GeneSet	cds	488762	488901	.	-	0	ID=cds0000168;Parent=ucsf_hc.01_1.G186ARY.00168
Supercontig_2.1	GeneSet	gene	495289	495645	.	+	.	ID=ucsf_hc.01_1.G186ARY.00169;Name=ucsf_hc.01_1.G186ARY.00169
Supercontig_2.1	GeneSet	exon	495289	495645	.	+	.	Parent=ucsf_hc.01_1.G186ARY.00169
Supercontig_2.1	GeneSet	gene	496349	496746	.	+	.	ID=ucsf_hc.01_1.G186ARY.00170;Name=ucsf_hc.01_1.G186ARY.00170
Supercontig_2.1	GeneSet	exon	496349	496746	.	+	.	Parent=ucsf_hc.01_1.G186ARY.00170
Supercontig_2.1	GeneSet	cds	496359	496676	.	+	0	ID=cds0000170;Parent=ucsf_hc.01_1.G186ARY.00170
Supercontig_2.1	GeneSet	gene	497162	497491	.	-	.	ID=ucsf_hc.01_1.G186ARY.00171;Name=ucsf_hc.01_1.G186ARY.00171
Supercontig_2.1	GeneSet	exon	497162	497491	.	-	.	Parent=ucsf_hc.01_1.G186ARY.00171
Supercontig_2.1	GeneSet	gene	498377	498979	.	-	.	ID=ucsf_hc.01_1.G186ARY.00172;Name=ucsf_hc.01_1.G186ARY.00172
Supercontig_2.1	GeneSet	exon	498377	498979	.	-	.	Parent=ucsf_hc.01_1.G186ARY.00172
Supercontig_2.1	GeneSet	cds	498655	498960	.	-	0	ID=cds0000172;Parent=ucsf_hc.01_1.G186ARY.00172
Supercontig_2.1	GeneSet	gene	498731	502110	.	+	.	ID=ucsf_hc.01_1.G186ARY.00173;Name=ucsf_hc.01_1.G186ARY.00173
Supercontig_2.1	GeneSet	exon	498731	502110	.	+	.	Parent=ucsf_hc.01_1.G186ARY.00173
Supercontig_2.1	GeneSet	cds	499159	500814	.	+	0	ID=cds0000173;Parent=ucsf_hc.01_1.G186ARY.00173
Supercontig_2.1	GeneSet	gene	501566	502639	.	-	.	ID=ucsf_hc.01_1.G186ARY.00174;Name=ucsf_hc.01_1.G186ARY.00174
Supercontig_2.1	GeneSet	exon	501566	502639	.	-	.	Parent=ucsf_hc.01_1.G186ARY.00174
Supercontig_2.1	GeneSet	cds	502408	502623	.	-	0	ID=cds0000174;Parent=ucsf_hc.01_1.G186ARY.00174
Supercontig_2.1	GeneSet	gene	502789	504454	.	+	.	ID=ucsf_hc.01_1.G186ARY.00175;Name=ucsf_hc.01_1.G186ARY.00175
Supercontig_2.1	GeneSet	exon	502789	503512	.	+	.	Parent=ucsf_hc.01_1.G186ARY.00175
Supercontig_2.1	GeneSet	exon	503745	503849	.	+	.	Parent=ucsf_hc.01_1.G186ARY.00175
Supercontig_2.1	GeneSet	exon	503946	504454	.	+	.	Parent=ucsf_hc.01_1.G186ARY.00175
Supercontig_2.1	GeneSet	gene	504513	505410	.	+	.	ID=ucsf_hc.01_1.G186ARY.00176;Name=ucsf_hc.01_1.G186ARY.00176
Supercontig_2.1	GeneSet	exon	504513	505410	.	+	.	Parent=ucsf_hc.01_1.G186ARY.00176
Supercontig_2.1	GeneSet	cds	505034	505390	.	+	0	ID=cds0000176;Parent=ucsf_hc.01_1.G186ARY.00176
Supercontig_2.1	GeneSet	gene	504921	505419	.	-	.	ID=ucsf_hc.01_1.G186ARY.00177;Name=ucsf_hc.01_1.G186ARY.00177
Supercontig_2.1	GeneSet	exon	504921	505419	.	-	.	Parent=ucsf_hc.01_1.G186ARY.00177
Supercontig_2.1	GeneSet	cds	505020	505373	.	-	0	ID=cds0000177;Parent=ucsf_hc.01_1.G186ARY.00177
Supercontig_2.1	GeneSet	gene	505447	507640	.	-	.	ID=ucsf_hc.01_1.G186ARY.00178;Name=ucsf_hc.01_1.G186ARY.00178
Supercontig_2.1	GeneSet	exon	506498	507640	.	-	.	Parent=ucsf_hc.01_1.G186ARY.00178
Supercontig_2.1	GeneSet	exon	506367	506420	.	-	.	Parent=ucsf_hc.01_1.G186ARY.00178
Supercontig_2.1	GeneSet	exon	505447	506269	.	-	.	Parent=ucsf_hc.01_1.G186ARY.00178
Supercontig_2.1	GeneSet	cds	506498	506500	.	-	0	ID=cds0000178;Parent=ucsf_hc.01_1.G186ARY.00178
Supercontig_2.1	GeneSet	cds	506367	506420	.	-	0	ID=cds0000178;Parent=ucsf_hc.01_1.G186ARY.00178
Supercontig_2.1	GeneSet	cds	505973	506269	.	-	0	ID=cds0000178;Parent=ucsf_hc.01_1.G186ARY.00178
Supercontig_2.1	GeneSet	gene	507882	510156	.	+	.	ID=ucsf_hc.01_1.G186ARY.00179;Name=ucsf_hc.01_1.G186ARY.00179
Supercontig_2.1	GeneSet	exon	507882	508146	.	+	.	Parent=ucsf_hc.01_1.G186ARY.00179
Supercontig_2.1	GeneSet	exon	508272	508616	.	+	.	Parent=ucsf_hc.01_1.G186ARY.00179
Supercontig_2.1	GeneSet	exon	508673	508860	.	+	.	Parent=ucsf_hc.01_1.G186ARY.00179
Supercontig_2.1	GeneSet	exon	508921	510156	.	+	.	Parent=ucsf_hc.01_1.G186ARY.00179
Supercontig_2.1	GeneSet	cds	508385	508616	.	+	0	ID=cds0000179;Parent=ucsf_hc.01_1.G186ARY.00179
Supercontig_2.1	GeneSet	cds	508673	508860	.	+	0	ID=cds0000179;Parent=ucsf_hc.01_1.G186ARY.00179
Supercontig_2.1	GeneSet	cds	508921	509415	.	+	0	ID=cds0000179;Parent=ucsf_hc.01_1.G186ARY.00179
Supercontig_2.1	GeneSet	gene	510560	513397	.	-	.	ID=ucsf_hc.01_1.G186ARY.00180;Name=ucsf_hc.01_1.G186ARY.00180
Supercontig_2.1	GeneSet	exon	513152	513397	.	-	.	Parent=ucsf_hc.01_1.G186ARY.00180
Supercontig_2.1	GeneSet	exon	512909	513027	.	-	.	Parent=ucsf_hc.01_1.G186ARY.00180
Supercontig_2.1	GeneSet	exon	512722	512793	.	-	.	Parent=ucsf_hc.01_1.G186ARY.00180
Supercontig_2.1	GeneSet	exon	512557	512643	.	-	.	Parent=ucsf_hc.01_1.G186ARY.00180
Supercontig_2.1	GeneSet	exon	512358	512489	.	-	.	Parent=ucsf_hc.01_1.G186ARY.00180
Supercontig_2.1	GeneSet	exon	511893	512254	.	-	.	Parent=ucsf_hc.01_1.G186ARY.00180
Supercontig_2.1	GeneSet	exon	511294	511756	.	-	.	Parent=ucsf_hc.01_1.G186ARY.00180
Supercontig_2.1	GeneSet	exon	510560	511177	.	-	.	Parent=ucsf_hc.01_1.G186ARY.00180
Supercontig_2.1	GeneSet	cds	513152	513365	.	-	0	ID=cds0000180;Parent=ucsf_hc.01_1.G186ARY.00180
Supercontig_2.1	GeneSet	cds	512909	513027	.	-	0	ID=cds0000180;Parent=ucsf_hc.01_1.G186ARY.00180
Supercontig_2.1	GeneSet	cds	512722	512793	.	-	0	ID=cds0000180;Parent=ucsf_hc.01_1.G186ARY.00180
Supercontig_2.1	GeneSet	cds	512557	512643	.	-	0	ID=cds0000180;Parent=ucsf_hc.01_1.G186ARY.00180
Supercontig_2.1	GeneSet	cds	512358	512489	.	-	0	ID=cds0000180;Parent=ucsf_hc.01_1.G186ARY.00180
Supercontig_2.1	GeneSet	cds	511893	512254	.	-	0	ID=cds0000180;Parent=ucsf_hc.01_1.G186ARY.00180
Supercontig_2.1	GeneSet	cds	511294	511756	.	-	0	ID=cds0000180;Parent=ucsf_hc.01_1.G186ARY.00180
Supercontig_2.1	GeneSet	cds	510857	511177	.	-	0	ID=cds0000180;Parent=ucsf_hc.01_1.G186ARY.00180
Supercontig_2.1	GeneSet	gene	513546	515265	.	+	.	ID=ucsf_hc.01_1.G186ARY.00181;Name=ucsf_hc.01_1.G186ARY.00181
Supercontig_2.1	GeneSet	exon	513546	513746	.	+	.	Parent=ucsf_hc.01_1.G186ARY.00181
Supercontig_2.1	GeneSet	exon	513858	515265	.	+	.	Parent=ucsf_hc.01_1.G186ARY.00181
Supercontig_2.1	GeneSet	cds	513704	513746	.	+	0	ID=cds0000181;Parent=ucsf_hc.01_1.G186ARY.00181
Supercontig_2.1	GeneSet	cds	513858	514342	.	+	0	ID=cds0000181;Parent=ucsf_hc.01_1.G186ARY.00181
Supercontig_2.1	GeneSet	gene	514330	515411	.	-	.	ID=ucsf_hc.01_1.G186ARY.00182;Name=ucsf_hc.01_1.G186ARY.00182
Supercontig_2.1	GeneSet	exon	515235	515411	.	-	.	Parent=ucsf_hc.01_1.G186ARY.00182
Supercontig_2.1	GeneSet	exon	515147	515159	.	-	.	Parent=ucsf_hc.01_1.G186ARY.00182
Supercontig_2.1	GeneSet	exon	515005	515088	.	-	.	Parent=ucsf_hc.01_1.G186ARY.00182
Supercontig_2.1	GeneSet	exon	514883	514929	.	-	.	Parent=ucsf_hc.01_1.G186ARY.00182
Supercontig_2.1	GeneSet	exon	514330	514761	.	-	.	Parent=ucsf_hc.01_1.G186ARY.00182
Supercontig_2.1	GeneSet	cds	515235	515270	.	-	0	ID=cds0000182;Parent=ucsf_hc.01_1.G186ARY.00182
Supercontig_2.1	GeneSet	cds	515147	515159	.	-	0	ID=cds0000182;Parent=ucsf_hc.01_1.G186ARY.00182
Supercontig_2.1	GeneSet	cds	515005	515088	.	-	0	ID=cds0000182;Parent=ucsf_hc.01_1.G186ARY.00182
Supercontig_2.1	GeneSet	cds	514883	514929	.	-	0	ID=cds0000182;Parent=ucsf_hc.01_1.G186ARY.00182
Supercontig_2.1	GeneSet	cds	514681	514761	.	-	0	ID=cds0000182;Parent=ucsf_hc.01_1.G186ARY.00182
Supercontig_2.1	GeneSet	gene	515558	516819	.	+	.	ID=ucsf_hc.01_1.G186ARY.00183;Name=ucsf_hc.01_1.G186ARY.00183
Supercontig_2.1	GeneSet	exon	515558	515723	.	+	.	Parent=ucsf_hc.01_1.G186ARY.00183
Supercontig_2.1	GeneSet	exon	515929	516057	.	+	.	Parent=ucsf_hc.01_1.G186ARY.00183
Supercontig_2.1	GeneSet	exon	516221	516819	.	+	.	Parent=ucsf_hc.01_1.G186ARY.00183
Supercontig_2.1	GeneSet	cds	515660	515723	.	+	0	ID=cds0000183;Parent=ucsf_hc.01_1.G186ARY.00183
Supercontig_2.1	GeneSet	cds	515929	516057	.	+	0	ID=cds0000183;Parent=ucsf_hc.01_1.G186ARY.00183
Supercontig_2.1	GeneSet	cds	516221	516264	.	+	0	ID=cds0000183;Parent=ucsf_hc.01_1.G186ARY.00183
Supercontig_2.1	GeneSet	gene	516956	518393	.	-	.	ID=ucsf_hc.01_1.G186ARY.00184;Name=ucsf_hc.01_1.G186ARY.00184
Supercontig_2.1	GeneSet	exon	518155	518393	.	-	.	Parent=ucsf_hc.01_1.G186ARY.00184
Supercontig_2.1	GeneSet	exon	516956	517899	.	-	.	Parent=ucsf_hc.01_1.G186ARY.00184
Supercontig_2.1	GeneSet	cds	517368	517610	.	-	0	ID=cds0000184;Parent=ucsf_hc.01_1.G186ARY.00184
Supercontig_2.1	GeneSet	gene	518567	519051	.	+	.	ID=ucsf_hc.01_1.G186ARY.00185;Name=ucsf_hc.01_1.G186ARY.00185
Supercontig_2.1	GeneSet	exon	518567	519051	.	+	.	Parent=ucsf_hc.01_1.G186ARY.00185
Supercontig_2.1	GeneSet	gene	518570	521099	.	-	.	ID=ucsf_hc.01_1.G186ARY.00186;Name=ucsf_hc.01_1.G186ARY.00186
Supercontig_2.1	GeneSet	exon	520926	521099	.	-	.	Parent=ucsf_hc.01_1.G186ARY.00186
Supercontig_2.1	GeneSet	exon	520629	520815	.	-	.	Parent=ucsf_hc.01_1.G186ARY.00186
Supercontig_2.1	GeneSet	exon	520349	520480	.	-	.	Parent=ucsf_hc.01_1.G186ARY.00186
Supercontig_2.1	GeneSet	exon	519220	520252	.	-	.	Parent=ucsf_hc.01_1.G186ARY.00186
Supercontig_2.1	GeneSet	exon	518570	519096	.	-	.	Parent=ucsf_hc.01_1.G186ARY.00186
Supercontig_2.1	GeneSet	cds	520926	520969	.	-	0	ID=cds0000186;Parent=ucsf_hc.01_1.G186ARY.00186
Supercontig_2.1	GeneSet	cds	520629	520815	.	-	0	ID=cds0000186;Parent=ucsf_hc.01_1.G186ARY.00186
Supercontig_2.1	GeneSet	cds	520349	520480	.	-	0	ID=cds0000186;Parent=ucsf_hc.01_1.G186ARY.00186
Supercontig_2.1	GeneSet	cds	519220	520252	.	-	0	ID=cds0000186;Parent=ucsf_hc.01_1.G186ARY.00186
Supercontig_2.1	GeneSet	cds	518798	519096	.	-	0	ID=cds0000186;Parent=ucsf_hc.01_1.G186ARY.00186
Supercontig_2.1	GeneSet	gene	521415	522893	.	+	.	ID=ucsf_hc.01_1.G186ARY.00187;Name=ucsf_hc.01_1.G186ARY.00187
Supercontig_2.1	GeneSet	exon	521415	522893	.	+	.	Parent=ucsf_hc.01_1.G186ARY.00187
Supercontig_2.1	GeneSet	cds	522218	522448	.	+	0	ID=cds0000187;Parent=ucsf_hc.01_1.G186ARY.00187
Supercontig_2.1	GeneSet	gene	523287	525136	.	+	.	ID=ucsf_hc.01_1.G186ARY.00188;Name=ucsf_hc.01_1.G186ARY.00188
Supercontig_2.1	GeneSet	exon	523287	525136	.	+	.	Parent=ucsf_hc.01_1.G186ARY.00188
Supercontig_2.1	GeneSet	cds	523450	524901	.	+	0	ID=cds0000188;Parent=ucsf_hc.01_1.G186ARY.00188
Supercontig_2.1	GeneSet	gene	525618	527675	.	+	.	ID=ucsf_hc.01_1.G186ARY.00189;Name=ucsf_hc.01_1.G186ARY.00189
Supercontig_2.1	GeneSet	exon	525618	527675	.	+	.	Parent=ucsf_hc.01_1.G186ARY.00189
Supercontig_2.1	GeneSet	cds	526048	527085	.	+	0	ID=cds0000189;Parent=ucsf_hc.01_1.G186ARY.00189
Supercontig_2.1	GeneSet	gene	527208	529961	.	-	.	ID=ucsf_hc.01_1.G186ARY.00190;Name=ucsf_hc.01_1.G186ARY.00190
Supercontig_2.1	GeneSet	exon	529387	529961	.	-	.	Parent=ucsf_hc.01_1.G186ARY.00190
Supercontig_2.1	GeneSet	exon	528980	529254	.	-	.	Parent=ucsf_hc.01_1.G186ARY.00190
Supercontig_2.1	GeneSet	exon	528756	528904	.	-	.	Parent=ucsf_hc.01_1.G186ARY.00190
Supercontig_2.1	GeneSet	exon	528447	528690	.	-	.	Parent=ucsf_hc.01_1.G186ARY.00190
Supercontig_2.1	GeneSet	exon	527208	528381	.	-	.	Parent=ucsf_hc.01_1.G186ARY.00190
Supercontig_2.1	GeneSet	cds	529387	529672	.	-	0	ID=cds0000190;Parent=ucsf_hc.01_1.G186ARY.00190
Supercontig_2.1	GeneSet	cds	528980	529254	.	-	0	ID=cds0000190;Parent=ucsf_hc.01_1.G186ARY.00190
Supercontig_2.1	GeneSet	cds	528756	528904	.	-	0	ID=cds0000190;Parent=ucsf_hc.01_1.G186ARY.00190
Supercontig_2.1	GeneSet	cds	528447	528690	.	-	0	ID=cds0000190;Parent=ucsf_hc.01_1.G186ARY.00190
Supercontig_2.1	GeneSet	cds	527839	528381	.	-	0	ID=cds0000190;Parent=ucsf_hc.01_1.G186ARY.00190
Supercontig_2.1	GeneSet	gene	530301	537345	.	+	.	ID=ucsf_hc.01_1.G186ARY.00191;Name=ucsf_hc.01_1.G186ARY.00191
Supercontig_2.1	GeneSet	exon	530301	530875	.	+	.	Parent=ucsf_hc.01_1.G186ARY.00191
Supercontig_2.1	GeneSet	exon	530944	536034	.	+	.	Parent=ucsf_hc.01_1.G186ARY.00191
Supercontig_2.1	GeneSet	exon	536237	536512	.	+	.	Parent=ucsf_hc.01_1.G186ARY.00191
Supercontig_2.1	GeneSet	exon	536577	537345	.	+	.	Parent=ucsf_hc.01_1.G186ARY.00191
Supercontig_2.1	GeneSet	cds	530496	530875	.	+	0	ID=cds0000191;Parent=ucsf_hc.01_1.G186ARY.00191
Supercontig_2.1	GeneSet	cds	530944	533752	.	+	0	ID=cds0000191;Parent=ucsf_hc.01_1.G186ARY.00191
Supercontig_2.1	GeneSet	gene	532477	536459	.	-	.	ID=ucsf_hc.01_1.G186ARY.00192;Name=ucsf_hc.01_1.G186ARY.00192
Supercontig_2.1	GeneSet	exon	536069	536459	.	-	.	Parent=ucsf_hc.01_1.G186ARY.00192
Supercontig_2.1	GeneSet	exon	535705	535988	.	-	.	Parent=ucsf_hc.01_1.G186ARY.00192
Supercontig_2.1	GeneSet	exon	534844	535597	.	-	.	Parent=ucsf_hc.01_1.G186ARY.00192
Supercontig_2.1	GeneSet	exon	532477	534744	.	-	.	Parent=ucsf_hc.01_1.G186ARY.00192
Supercontig_2.1	GeneSet	cds	536069	536119	.	-	0	ID=cds0000192;Parent=ucsf_hc.01_1.G186ARY.00192
Supercontig_2.1	GeneSet	cds	535705	535988	.	-	0	ID=cds0000192;Parent=ucsf_hc.01_1.G186ARY.00192
Supercontig_2.1	GeneSet	cds	535099	535597	.	-	0	ID=cds0000192;Parent=ucsf_hc.01_1.G186ARY.00192
Supercontig_2.1	GeneSet	gene	537583	539824	.	+	.	ID=ucsf_hc.01_1.G186ARY.00193;Name=ucsf_hc.01_1.G186ARY.00193
Supercontig_2.1	GeneSet	exon	537583	539824	.	+	.	Parent=ucsf_hc.01_1.G186ARY.00193
Supercontig_2.1	GeneSet	cds	539349	539534	.	+	0	ID=cds0000193;Parent=ucsf_hc.01_1.G186ARY.00193
Supercontig_2.1	GeneSet	gene	540966	543555	.	+	.	ID=ucsf_hc.01_1.G186ARY.00194;Name=ucsf_hc.01_1.G186ARY.00194
Supercontig_2.1	GeneSet	exon	540966	541868	.	+	.	Parent=ucsf_hc.01_1.G186ARY.00194
Supercontig_2.1	GeneSet	exon	542421	542707	.	+	.	Parent=ucsf_hc.01_1.G186ARY.00194
Supercontig_2.1	GeneSet	exon	542987	543555	.	+	.	Parent=ucsf_hc.01_1.G186ARY.00194
Supercontig_2.1	GeneSet	cds	541199	541868	.	+	0	ID=cds0000194;Parent=ucsf_hc.01_1.G186ARY.00194
Supercontig_2.1	GeneSet	cds	542421	542707	.	+	0	ID=cds0000194;Parent=ucsf_hc.01_1.G186ARY.00194
Supercontig_2.1	GeneSet	cds	542987	543034	.	+	0	ID=cds0000194;Parent=ucsf_hc.01_1.G186ARY.00194
Supercontig_2.1	GeneSet	gene	543301	543726	.	-	.	ID=ucsf_hc.01_1.G186ARY.00195;Name=ucsf_hc.01_1.G186ARY.00195
Supercontig_2.1	GeneSet	exon	543301	543726	.	-	.	Parent=ucsf_hc.01_1.G186ARY.00195
Supercontig_2.1	GeneSet	gene	543762	545718	.	-	.	ID=ucsf_hc.01_1.G186ARY.00196;Name=ucsf_hc.01_1.G186ARY.00196
Supercontig_2.1	GeneSet	exon	544782	545718	.	-	.	Parent=ucsf_hc.01_1.G186ARY.00196
Supercontig_2.1	GeneSet	exon	543762	544715	.	-	.	Parent=ucsf_hc.01_1.G186ARY.00196
Supercontig_2.1	GeneSet	cds	544782	545041	.	-	0	ID=cds0000196;Parent=ucsf_hc.01_1.G186ARY.00196
Supercontig_2.1	GeneSet	cds	544235	544715	.	-	0	ID=cds0000196;Parent=ucsf_hc.01_1.G186ARY.00196
Supercontig_2.1	GeneSet	gene	545719	547943	.	-	.	ID=ucsf_hc.01_1.G186ARY.00197;Name=ucsf_hc.01_1.G186ARY.00197
Supercontig_2.1	GeneSet	exon	545719	547943	.	-	.	Parent=ucsf_hc.01_1.G186ARY.00197
Supercontig_2.1	GeneSet	cds	546395	547906	.	-	0	ID=cds0000197;Parent=ucsf_hc.01_1.G186ARY.00197
Supercontig_2.1	GeneSet	gene	548180	549038	.	+	.	ID=ucsf_hc.01_1.G186ARY.00198;Name=ucsf_hc.01_1.G186ARY.00198
Supercontig_2.1	GeneSet	exon	548180	549038	.	+	.	Parent=ucsf_hc.01_1.G186ARY.00198
Supercontig_2.1	GeneSet	cds	548622	548801	.	+	0	ID=cds0000198;Parent=ucsf_hc.01_1.G186ARY.00198
Supercontig_2.1	GeneSet	gene	549213	549731	.	+	.	ID=ucsf_hc.01_1.G186ARY.00199;Name=ucsf_hc.01_1.G186ARY.00199
Supercontig_2.1	GeneSet	exon	549213	549731	.	+	.	Parent=ucsf_hc.01_1.G186ARY.00199
Supercontig_2.1	GeneSet	gene	551536	554205	.	+	.	ID=ucsf_hc.01_1.G186ARY.00200;Name=ucsf_hc.01_1.G186ARY.00200
Supercontig_2.1	GeneSet	exon	551536	552188	.	+	.	Parent=ucsf_hc.01_1.G186ARY.00200
Supercontig_2.1	GeneSet	exon	552400	552519	.	+	.	Parent=ucsf_hc.01_1.G186ARY.00200
Supercontig_2.1	GeneSet	exon	552587	552930	.	+	.	Parent=ucsf_hc.01_1.G186ARY.00200
Supercontig_2.1	GeneSet	exon	553017	553100	.	+	.	Parent=ucsf_hc.01_1.G186ARY.00200
Supercontig_2.1	GeneSet	exon	553210	554205	.	+	.	Parent=ucsf_hc.01_1.G186ARY.00200
Supercontig_2.1	GeneSet	cds	551583	552188	.	+	0	ID=cds0000200;Parent=ucsf_hc.01_1.G186ARY.00200
Supercontig_2.1	GeneSet	cds	552400	552519	.	+	0	ID=cds0000200;Parent=ucsf_hc.01_1.G186ARY.00200
Supercontig_2.1	GeneSet	cds	552587	552930	.	+	0	ID=cds0000200;Parent=ucsf_hc.01_1.G186ARY.00200
Supercontig_2.1	GeneSet	cds	553017	553100	.	+	0	ID=cds0000200;Parent=ucsf_hc.01_1.G186ARY.00200
Supercontig_2.1	GeneSet	cds	553210	553348	.	+	0	ID=cds0000200;Parent=ucsf_hc.01_1.G186ARY.00200
Supercontig_2.1	GeneSet	gene	554888	556454	.	-	.	ID=ucsf_hc.01_1.G186ARY.00201;Name=ucsf_hc.01_1.G186ARY.00201
Supercontig_2.1	GeneSet	exon	555976	556454	.	-	.	Parent=ucsf_hc.01_1.G186ARY.00201
Supercontig_2.1	GeneSet	exon	555825	555886	.	-	.	Parent=ucsf_hc.01_1.G186ARY.00201
Supercontig_2.1	GeneSet	exon	554888	555755	.	-	.	Parent=ucsf_hc.01_1.G186ARY.00201
Supercontig_2.1	GeneSet	cds	555976	555981	.	-	0	ID=cds0000201;Parent=ucsf_hc.01_1.G186ARY.00201
Supercontig_2.1	GeneSet	cds	555825	555886	.	-	0	ID=cds0000201;Parent=ucsf_hc.01_1.G186ARY.00201
Supercontig_2.1	GeneSet	cds	555242	555755	.	-	0	ID=cds0000201;Parent=ucsf_hc.01_1.G186ARY.00201
Supercontig_2.1	GeneSet	gene	555329	555801	.	+	.	ID=ucsf_hc.01_1.G186ARY.00202;Name=ucsf_hc.01_1.G186ARY.00202
Supercontig_2.1	GeneSet	exon	555329	555453	.	+	.	Parent=ucsf_hc.01_1.G186ARY.00202
Supercontig_2.1	GeneSet	exon	555584	555801	.	+	.	Parent=ucsf_hc.01_1.G186ARY.00202
Supercontig_2.1	GeneSet	gene	558096	558734	.	+	.	ID=ucsf_hc.01_1.G186ARY.00203;Name=ucsf_hc.01_1.G186ARY.00203
Supercontig_2.1	GeneSet	exon	558096	558734	.	+	.	Parent=ucsf_hc.01_1.G186ARY.00203
Supercontig_2.1	GeneSet	cds	558275	558466	.	+	0	ID=cds0000203;Parent=ucsf_hc.01_1.G186ARY.00203
Supercontig_2.1	GeneSet	gene	558589	559766	.	-	.	ID=ucsf_hc.01_1.G186ARY.00204;Name=ucsf_hc.01_1.G186ARY.00204
Supercontig_2.1	GeneSet	exon	559484	559766	.	-	.	Parent=ucsf_hc.01_1.G186ARY.00204
Supercontig_2.1	GeneSet	exon	558589	559377	.	-	.	Parent=ucsf_hc.01_1.G186ARY.00204
Supercontig_2.1	GeneSet	cds	558942	559259	.	-	0	ID=cds0000204;Parent=ucsf_hc.01_1.G186ARY.00204
Supercontig_2.1	GeneSet	gene	559903	561542	.	+	.	ID=ucsf_hc.01_1.G186ARY.00205;Name=ucsf_hc.01_1.G186ARY.00205
Supercontig_2.1	GeneSet	exon	559903	560366	.	+	.	Parent=ucsf_hc.01_1.G186ARY.00205
Supercontig_2.1	GeneSet	exon	560444	560703	.	+	.	Parent=ucsf_hc.01_1.G186ARY.00205
Supercontig_2.1	GeneSet	exon	560769	561542	.	+	.	Parent=ucsf_hc.01_1.G186ARY.00205
Supercontig_2.1	GeneSet	cds	560062	560366	.	+	0	ID=cds0000205;Parent=ucsf_hc.01_1.G186ARY.00205
Supercontig_2.1	GeneSet	cds	560444	560703	.	+	0	ID=cds0000205;Parent=ucsf_hc.01_1.G186ARY.00205
Supercontig_2.1	GeneSet	cds	560769	561406	.	+	0	ID=cds0000205;Parent=ucsf_hc.01_1.G186ARY.00205
Supercontig_2.1	GeneSet	gene	561543	563221	.	+	.	ID=ucsf_hc.01_1.G186ARY.00206;Name=ucsf_hc.01_1.G186ARY.00206
Supercontig_2.1	GeneSet	exon	561543	561874	.	+	.	Parent=ucsf_hc.01_1.G186ARY.00206
Supercontig_2.1	GeneSet	exon	561936	562014	.	+	.	Parent=ucsf_hc.01_1.G186ARY.00206
Supercontig_2.1	GeneSet	exon	562099	562914	.	+	.	Parent=ucsf_hc.01_1.G186ARY.00206
Supercontig_2.1	GeneSet	exon	562983	563221	.	+	.	Parent=ucsf_hc.01_1.G186ARY.00206
Supercontig_2.1	GeneSet	cds	561639	561874	.	+	0	ID=cds0000206;Parent=ucsf_hc.01_1.G186ARY.00206
Supercontig_2.1	GeneSet	cds	561936	562014	.	+	0	ID=cds0000206;Parent=ucsf_hc.01_1.G186ARY.00206
Supercontig_2.1	GeneSet	cds	562099	562914	.	+	0	ID=cds0000206;Parent=ucsf_hc.01_1.G186ARY.00206
Supercontig_2.1	GeneSet	cds	562983	563147	.	+	0	ID=cds0000206;Parent=ucsf_hc.01_1.G186ARY.00206
Supercontig_2.1	GeneSet	gene	563348	565154	.	+	.	ID=ucsf_hc.01_1.G186ARY.00207;Name=ucsf_hc.01_1.G186ARY.00207
Supercontig_2.1	GeneSet	exon	563348	563751	.	+	.	Parent=ucsf_hc.01_1.G186ARY.00207
Supercontig_2.1	GeneSet	exon	563870	563891	.	+	.	Parent=ucsf_hc.01_1.G186ARY.00207
Supercontig_2.1	GeneSet	exon	563998	564288	.	+	.	Parent=ucsf_hc.01_1.G186ARY.00207
Supercontig_2.1	GeneSet	exon	564359	565154	.	+	.	Parent=ucsf_hc.01_1.G186ARY.00207
Supercontig_2.1	GeneSet	cds	564764	565027	.	+	0	ID=cds0000207;Parent=ucsf_hc.01_1.G186ARY.00207
Supercontig_2.1	GeneSet	gene	565105	565643	.	-	.	ID=ucsf_hc.01_1.G186ARY.00208;Name=ucsf_hc.01_1.G186ARY.00208
Supercontig_2.1	GeneSet	exon	565105	565643	.	-	.	Parent=ucsf_hc.01_1.G186ARY.00208
Supercontig_2.1	GeneSet	cds	565273	565545	.	-	0	ID=cds0000208;Parent=ucsf_hc.01_1.G186ARY.00208
Supercontig_2.1	GeneSet	gene	565734	566792	.	-	.	ID=ucsf_hc.01_1.G186ARY.00209;Name=ucsf_hc.01_1.G186ARY.00209
Supercontig_2.1	GeneSet	exon	565734	566792	.	-	.	Parent=ucsf_hc.01_1.G186ARY.00209
Supercontig_2.1	GeneSet	gene	566905	568375	.	+	.	ID=ucsf_hc.01_1.G186ARY.00210;Name=ucsf_hc.01_1.G186ARY.00210
Supercontig_2.1	GeneSet	exon	566905	567069	.	+	.	Parent=ucsf_hc.01_1.G186ARY.00210
Supercontig_2.1	GeneSet	exon	567126	567144	.	+	.	Parent=ucsf_hc.01_1.G186ARY.00210
Supercontig_2.1	GeneSet	exon	567220	567245	.	+	.	Parent=ucsf_hc.01_1.G186ARY.00210
Supercontig_2.1	GeneSet	exon	567319	567460	.	+	.	Parent=ucsf_hc.01_1.G186ARY.00210
Supercontig_2.1	GeneSet	exon	567539	568375	.	+	.	Parent=ucsf_hc.01_1.G186ARY.00210
Supercontig_2.1	GeneSet	cds	566938	567069	.	+	0	ID=cds0000210;Parent=ucsf_hc.01_1.G186ARY.00210
Supercontig_2.1	GeneSet	cds	567126	567144	.	+	0	ID=cds0000210;Parent=ucsf_hc.01_1.G186ARY.00210
Supercontig_2.1	GeneSet	cds	567220	567245	.	+	0	ID=cds0000210;Parent=ucsf_hc.01_1.G186ARY.00210
Supercontig_2.1	GeneSet	cds	567319	567460	.	+	0	ID=cds0000210;Parent=ucsf_hc.01_1.G186ARY.00210
Supercontig_2.1	GeneSet	cds	567539	567951	.	+	0	ID=cds0000210;Parent=ucsf_hc.01_1.G186ARY.00210
Supercontig_2.1	GeneSet	gene	567977	569529	.	-	.	ID=ucsf_hc.01_1.G186ARY.00211;Name=ucsf_hc.01_1.G186ARY.00211
Supercontig_2.1	GeneSet	exon	569179	569529	.	-	.	Parent=ucsf_hc.01_1.G186ARY.00211
Supercontig_2.1	GeneSet	exon	567977	569104	.	-	.	Parent=ucsf_hc.01_1.G186ARY.00211
Supercontig_2.1	GeneSet	cds	569179	569402	.	-	0	ID=cds0000211;Parent=ucsf_hc.01_1.G186ARY.00211
Supercontig_2.1	GeneSet	cds	568342	569104	.	-	0	ID=cds0000211;Parent=ucsf_hc.01_1.G186ARY.00211
Supercontig_2.1	GeneSet	gene	569724	572581	.	+	.	ID=ucsf_hc.01_1.G186ARY.00212;Name=ucsf_hc.01_1.G186ARY.00212
Supercontig_2.1	GeneSet	exon	569724	572581	.	+	.	Parent=ucsf_hc.01_1.G186ARY.00212
Supercontig_2.1	GeneSet	cds	570931	571224	.	+	0	ID=cds0000212;Parent=ucsf_hc.01_1.G186ARY.00212
Supercontig_2.1	GeneSet	gene	572728	573447	.	+	.	ID=ucsf_hc.01_1.G186ARY.00213;Name=ucsf_hc.01_1.G186ARY.00213
Supercontig_2.1	GeneSet	exon	572728	573447	.	+	.	Parent=ucsf_hc.01_1.G186ARY.00213
Supercontig_2.1	GeneSet	cds	572797	573102	.	+	0	ID=cds0000213;Parent=ucsf_hc.01_1.G186ARY.00213
Supercontig_2.1	GeneSet	gene	574440	575568	.	+	.	ID=ucsf_hc.01_1.G186ARY.00214;Name=ucsf_hc.01_1.G186ARY.00214
Supercontig_2.1	GeneSet	exon	574440	575568	.	+	.	Parent=ucsf_hc.01_1.G186ARY.00214
Supercontig_2.1	GeneSet	cds	574463	574816	.	+	0	ID=cds0000214;Parent=ucsf_hc.01_1.G186ARY.00214
Supercontig_2.1	GeneSet	gene	575418	578435	.	-	.	ID=ucsf_hc.01_1.G186ARY.00215;Name=ucsf_hc.01_1.G186ARY.00215
Supercontig_2.1	GeneSet	exon	578016	578435	.	-	.	Parent=ucsf_hc.01_1.G186ARY.00215
Supercontig_2.1	GeneSet	exon	577854	577915	.	-	.	Parent=ucsf_hc.01_1.G186ARY.00215
Supercontig_2.1	GeneSet	exon	577678	577779	.	-	.	Parent=ucsf_hc.01_1.G186ARY.00215
Supercontig_2.1	GeneSet	exon	577463	577598	.	-	.	Parent=ucsf_hc.01_1.G186ARY.00215
Supercontig_2.1	GeneSet	exon	577316	577408	.	-	.	Parent=ucsf_hc.01_1.G186ARY.00215
Supercontig_2.1	GeneSet	exon	575418	577257	.	-	.	Parent=ucsf_hc.01_1.G186ARY.00215
Supercontig_2.1	GeneSet	cds	578016	578313	.	-	0	ID=cds0000215;Parent=ucsf_hc.01_1.G186ARY.00215
Supercontig_2.1	GeneSet	cds	577854	577915	.	-	0	ID=cds0000215;Parent=ucsf_hc.01_1.G186ARY.00215
Supercontig_2.1	GeneSet	cds	577678	577779	.	-	0	ID=cds0000215;Parent=ucsf_hc.01_1.G186ARY.00215
Supercontig_2.1	GeneSet	cds	577463	577598	.	-	0	ID=cds0000215;Parent=ucsf_hc.01_1.G186ARY.00215
Supercontig_2.1	GeneSet	cds	577316	577408	.	-	0	ID=cds0000215;Parent=ucsf_hc.01_1.G186ARY.00215
Supercontig_2.1	GeneSet	cds	576182	577257	.	-	0	ID=cds0000215;Parent=ucsf_hc.01_1.G186ARY.00215
Supercontig_2.1	GeneSet	gene	579268	580500	.	-	.	ID=ucsf_hc.01_1.G186ARY.00216;Name=ucsf_hc.01_1.G186ARY.00216
Supercontig_2.1	GeneSet	exon	580030	580500	.	-	.	Parent=ucsf_hc.01_1.G186ARY.00216
Supercontig_2.1	GeneSet	exon	579268	579933	.	-	.	Parent=ucsf_hc.01_1.G186ARY.00216
Supercontig_2.1	GeneSet	cds	580078	580371	.	-	0	ID=cds0000216;Parent=ucsf_hc.01_1.G186ARY.00216
Supercontig_2.1	GeneSet	gene	580678	584918	.	+	.	ID=ucsf_hc.01_1.G186ARY.00217;Name=ucsf_hc.01_1.G186ARY.00217
Supercontig_2.1	GeneSet	exon	580678	581393	.	+	.	Parent=ucsf_hc.01_1.G186ARY.00217
Supercontig_2.1	GeneSet	exon	581541	581668	.	+	.	Parent=ucsf_hc.01_1.G186ARY.00217
Supercontig_2.1	GeneSet	exon	581732	582321	.	+	.	Parent=ucsf_hc.01_1.G186ARY.00217
Supercontig_2.1	GeneSet	exon	582387	584918	.	+	.	Parent=ucsf_hc.01_1.G186ARY.00217
Supercontig_2.1	GeneSet	cds	581077	581393	.	+	0	ID=cds0000217;Parent=ucsf_hc.01_1.G186ARY.00217
Supercontig_2.1	GeneSet	cds	581541	581668	.	+	0	ID=cds0000217;Parent=ucsf_hc.01_1.G186ARY.00217
Supercontig_2.1	GeneSet	cds	581732	582321	.	+	0	ID=cds0000217;Parent=ucsf_hc.01_1.G186ARY.00217
Supercontig_2.1	GeneSet	cds	582387	583145	.	+	0	ID=cds0000217;Parent=ucsf_hc.01_1.G186ARY.00217
Supercontig_2.1	GeneSet	gene	583828	585474	.	-	.	ID=ucsf_hc.01_1.G186ARY.00218;Name=ucsf_hc.01_1.G186ARY.00218
Supercontig_2.1	GeneSet	exon	585261	585474	.	-	.	Parent=ucsf_hc.01_1.G186ARY.00218
Supercontig_2.1	GeneSet	exon	583828	585158	.	-	.	Parent=ucsf_hc.01_1.G186ARY.00218
Supercontig_2.1	GeneSet	cds	585261	585330	.	-	0	ID=cds0000218;Parent=ucsf_hc.01_1.G186ARY.00218
Supercontig_2.1	GeneSet	cds	584269	585158	.	-	0	ID=cds0000218;Parent=ucsf_hc.01_1.G186ARY.00218
Supercontig_2.1	GeneSet	gene	585880	588066	.	+	.	ID=ucsf_hc.01_1.G186ARY.00219;Name=ucsf_hc.01_1.G186ARY.00219
Supercontig_2.1	GeneSet	exon	585880	587148	.	+	.	Parent=ucsf_hc.01_1.G186ARY.00219
Supercontig_2.1	GeneSet	exon	587237	588066	.	+	.	Parent=ucsf_hc.01_1.G186ARY.00219
Supercontig_2.1	GeneSet	cds	585887	586771	.	+	0	ID=cds0000219;Parent=ucsf_hc.01_1.G186ARY.00219
Supercontig_2.1	GeneSet	gene	588067	589769	.	+	.	ID=ucsf_hc.01_1.G186ARY.00220;Name=ucsf_hc.01_1.G186ARY.00220
Supercontig_2.1	GeneSet	exon	588067	589300	.	+	.	Parent=ucsf_hc.01_1.G186ARY.00220
Supercontig_2.1	GeneSet	exon	589356	589604	.	+	.	Parent=ucsf_hc.01_1.G186ARY.00220
Supercontig_2.1	GeneSet	exon	589686	589769	.	+	.	Parent=ucsf_hc.01_1.G186ARY.00220
Supercontig_2.1	GeneSet	cds	589361	589600	.	+	0	ID=cds0000220;Parent=ucsf_hc.01_1.G186ARY.00220
Supercontig_2.1	GeneSet	gene	589972	590789	.	+	.	ID=ucsf_hc.01_1.G186ARY.00221;Name=ucsf_hc.01_1.G186ARY.00221
Supercontig_2.1	GeneSet	exon	589972	590040	.	+	.	Parent=ucsf_hc.01_1.G186ARY.00221
Supercontig_2.1	GeneSet	exon	590107	590789	.	+	.	Parent=ucsf_hc.01_1.G186ARY.00221
Supercontig_2.1	GeneSet	cds	590296	590616	.	+	0	ID=cds0000221;Parent=ucsf_hc.01_1.G186ARY.00221
Supercontig_2.1	GeneSet	gene	590577	595909	.	-	.	ID=ucsf_hc.01_1.G186ARY.00222;Name=ucsf_hc.01_1.G186ARY.00222
Supercontig_2.1	GeneSet	exon	595796	595909	.	-	.	Parent=ucsf_hc.01_1.G186ARY.00222
Supercontig_2.1	GeneSet	exon	595630	595723	.	-	.	Parent=ucsf_hc.01_1.G186ARY.00222
Supercontig_2.1	GeneSet	exon	592613	595577	.	-	.	Parent=ucsf_hc.01_1.G186ARY.00222
Supercontig_2.1	GeneSet	exon	592244	592551	.	-	.	Parent=ucsf_hc.01_1.G186ARY.00222
Supercontig_2.1	GeneSet	exon	591805	592171	.	-	.	Parent=ucsf_hc.01_1.G186ARY.00222
Supercontig_2.1	GeneSet	exon	590577	591706	.	-	.	Parent=ucsf_hc.01_1.G186ARY.00222
Supercontig_2.1	GeneSet	cds	595796	595826	.	-	0	ID=cds0000222;Parent=ucsf_hc.01_1.G186ARY.00222
Supercontig_2.1	GeneSet	cds	595630	595723	.	-	0	ID=cds0000222;Parent=ucsf_hc.01_1.G186ARY.00222
Supercontig_2.1	GeneSet	cds	592613	595577	.	-	0	ID=cds0000222;Parent=ucsf_hc.01_1.G186ARY.00222
Supercontig_2.1	GeneSet	cds	592244	592551	.	-	0	ID=cds0000222;Parent=ucsf_hc.01_1.G186ARY.00222
Supercontig_2.1	GeneSet	cds	591805	592171	.	-	0	ID=cds0000222;Parent=ucsf_hc.01_1.G186ARY.00222
Supercontig_2.1	GeneSet	cds	591692	591706	.	-	0	ID=cds0000222;Parent=ucsf_hc.01_1.G186ARY.00222
Supercontig_2.1	GeneSet	gene	596124	596615	.	+	.	ID=ucsf_hc.01_1.G186ARY.00223;Name=ucsf_hc.01_1.G186ARY.00223
Supercontig_2.1	GeneSet	exon	596124	596615	.	+	.	Parent=ucsf_hc.01_1.G186ARY.00223
Supercontig_2.1	GeneSet	gene	596805	597928	.	+	.	ID=ucsf_hc.01_1.G186ARY.00224;Name=ucsf_hc.01_1.G186ARY.00224
Supercontig_2.1	GeneSet	exon	596805	597125	.	+	.	Parent=ucsf_hc.01_1.G186ARY.00224
Supercontig_2.1	GeneSet	exon	597221	597928	.	+	.	Parent=ucsf_hc.01_1.G186ARY.00224
Supercontig_2.1	GeneSet	cds	597313	597555	.	+	0	ID=cds0000224;Parent=ucsf_hc.01_1.G186ARY.00224
Supercontig_2.1	GeneSet	gene	597242	599360	.	-	.	ID=ucsf_hc.01_1.G186ARY.00225;Name=ucsf_hc.01_1.G186ARY.00225
Supercontig_2.1	GeneSet	exon	598923	599360	.	-	.	Parent=ucsf_hc.01_1.G186ARY.00225
Supercontig_2.1	GeneSet	exon	598511	598839	.	-	.	Parent=ucsf_hc.01_1.G186ARY.00225
Supercontig_2.1	GeneSet	exon	598141	598439	.	-	.	Parent=ucsf_hc.01_1.G186ARY.00225
Supercontig_2.1	GeneSet	exon	597915	598080	.	-	.	Parent=ucsf_hc.01_1.G186ARY.00225
Supercontig_2.1	GeneSet	exon	597242	597803	.	-	.	Parent=ucsf_hc.01_1.G186ARY.00225
Supercontig_2.1	GeneSet	cds	598923	599245	.	-	0	ID=cds0000225;Parent=ucsf_hc.01_1.G186ARY.00225
Supercontig_2.1	GeneSet	cds	598511	598839	.	-	0	ID=cds0000225;Parent=ucsf_hc.01_1.G186ARY.00225
Supercontig_2.1	GeneSet	cds	598141	598439	.	-	0	ID=cds0000225;Parent=ucsf_hc.01_1.G186ARY.00225
Supercontig_2.1	GeneSet	cds	597915	598080	.	-	0	ID=cds0000225;Parent=ucsf_hc.01_1.G186ARY.00225
Supercontig_2.1	GeneSet	cds	597610	597803	.	-	0	ID=cds0000225;Parent=ucsf_hc.01_1.G186ARY.00225
Supercontig_2.1	GeneSet	gene	599702	600112	.	-	.	ID=ucsf_hc.01_1.G186ARY.00226;Name=ucsf_hc.01_1.G186ARY.00226
Supercontig_2.1	GeneSet	exon	599702	600112	.	-	.	Parent=ucsf_hc.01_1.G186ARY.00226
Supercontig_2.1	GeneSet	gene	600908	601820	.	+	.	ID=ucsf_hc.01_1.G186ARY.00227;Name=ucsf_hc.01_1.G186ARY.00227
Supercontig_2.1	GeneSet	exon	600908	601820	.	+	.	Parent=ucsf_hc.01_1.G186ARY.00227
Supercontig_2.1	GeneSet	cds	601049	601759	.	+	0	ID=cds0000227;Parent=ucsf_hc.01_1.G186ARY.00227
Supercontig_2.1	GeneSet	gene	602086	604326	.	+	.	ID=ucsf_hc.01_1.G186ARY.00228;Name=ucsf_hc.01_1.G186ARY.00228
Supercontig_2.1	GeneSet	exon	602086	603203	.	+	.	Parent=ucsf_hc.01_1.G186ARY.00228
Supercontig_2.1	GeneSet	exon	603274	604326	.	+	.	Parent=ucsf_hc.01_1.G186ARY.00228
Supercontig_2.1	GeneSet	cds	602368	603203	.	+	0	ID=cds0000228;Parent=ucsf_hc.01_1.G186ARY.00228
Supercontig_2.1	GeneSet	cds	603274	604006	.	+	0	ID=cds0000228;Parent=ucsf_hc.01_1.G186ARY.00228
Supercontig_2.1	GeneSet	gene	604327	607208	.	+	.	ID=ucsf_hc.01_1.G186ARY.00229;Name=ucsf_hc.01_1.G186ARY.00229
Supercontig_2.1	GeneSet	exon	604327	604701	.	+	.	Parent=ucsf_hc.01_1.G186ARY.00229
Supercontig_2.1	GeneSet	exon	604761	605329	.	+	.	Parent=ucsf_hc.01_1.G186ARY.00229
Supercontig_2.1	GeneSet	exon	605426	607208	.	+	.	Parent=ucsf_hc.01_1.G186ARY.00229
Supercontig_2.1	GeneSet	cds	604647	604701	.	+	0	ID=cds0000229;Parent=ucsf_hc.01_1.G186ARY.00229
Supercontig_2.1	GeneSet	cds	604761	605329	.	+	0	ID=cds0000229;Parent=ucsf_hc.01_1.G186ARY.00229
Supercontig_2.1	GeneSet	cds	605426	606460	.	+	0	ID=cds0000229;Parent=ucsf_hc.01_1.G186ARY.00229
Supercontig_2.1	GeneSet	gene	607366	608975	.	+	.	ID=ucsf_hc.01_1.G186ARY.00230;Name=ucsf_hc.01_1.G186ARY.00230
Supercontig_2.1	GeneSet	exon	607366	607537	.	+	.	Parent=ucsf_hc.01_1.G186ARY.00230
Supercontig_2.1	GeneSet	exon	607622	607781	.	+	.	Parent=ucsf_hc.01_1.G186ARY.00230
Supercontig_2.1	GeneSet	exon	607911	608339	.	+	.	Parent=ucsf_hc.01_1.G186ARY.00230
Supercontig_2.1	GeneSet	exon	608448	608975	.	+	.	Parent=ucsf_hc.01_1.G186ARY.00230
Supercontig_2.1	GeneSet	cds	608171	608339	.	+	0	ID=cds0000230;Parent=ucsf_hc.01_1.G186ARY.00230
Supercontig_2.1	GeneSet	cds	608448	608773	.	+	0	ID=cds0000230;Parent=ucsf_hc.01_1.G186ARY.00230
Supercontig_2.1	GeneSet	gene	608976	611783	.	+	.	ID=ucsf_hc.01_1.G186ARY.00231;Name=ucsf_hc.01_1.G186ARY.00231
Supercontig_2.1	GeneSet	exon	608976	611783	.	+	.	Parent=ucsf_hc.01_1.G186ARY.00231
Supercontig_2.1	GeneSet	cds	609483	611213	.	+	0	ID=cds0000231;Parent=ucsf_hc.01_1.G186ARY.00231
Supercontig_2.1	GeneSet	gene	611581	613880	.	-	.	ID=ucsf_hc.01_1.G186ARY.00232;Name=ucsf_hc.01_1.G186ARY.00232
Supercontig_2.1	GeneSet	exon	612450	613880	.	-	.	Parent=ucsf_hc.01_1.G186ARY.00232
Supercontig_2.1	GeneSet	exon	611581	612351	.	-	.	Parent=ucsf_hc.01_1.G186ARY.00232
Supercontig_2.1	GeneSet	cds	612494	613768	.	-	0	ID=cds0000232;Parent=ucsf_hc.01_1.G186ARY.00232
Supercontig_2.1	GeneSet	gene	614481	616418	.	-	.	ID=ucsf_hc.01_1.G186ARY.00233;Name=ucsf_hc.01_1.G186ARY.00233
Supercontig_2.1	GeneSet	exon	614481	616418	.	-	.	Parent=ucsf_hc.01_1.G186ARY.00233
Supercontig_2.1	GeneSet	cds	615346	615582	.	-	0	ID=cds0000233;Parent=ucsf_hc.01_1.G186ARY.00233
Supercontig_2.1	GeneSet	gene	616762	619291	.	+	.	ID=ucsf_hc.01_1.G186ARY.00234;Name=ucsf_hc.01_1.G186ARY.00234
Supercontig_2.1	GeneSet	exon	616762	618437	.	+	.	Parent=ucsf_hc.01_1.G186ARY.00234
Supercontig_2.1	GeneSet	exon	618520	619291	.	+	.	Parent=ucsf_hc.01_1.G186ARY.00234
Supercontig_2.1	GeneSet	cds	617419	617781	.	+	0	ID=cds0000234;Parent=ucsf_hc.01_1.G186ARY.00234
Supercontig_2.1	GeneSet	gene	620315	621572	.	+	.	ID=ucsf_hc.01_1.G186ARY.00235;Name=ucsf_hc.01_1.G186ARY.00235
Supercontig_2.1	GeneSet	exon	620315	620422	.	+	.	Parent=ucsf_hc.01_1.G186ARY.00235
Supercontig_2.1	GeneSet	exon	620482	621572	.	+	.	Parent=ucsf_hc.01_1.G186ARY.00235
Supercontig_2.1	GeneSet	cds	620372	620422	.	+	0	ID=cds0000235;Parent=ucsf_hc.01_1.G186ARY.00235
Supercontig_2.1	GeneSet	cds	620482	621474	.	+	0	ID=cds0000235;Parent=ucsf_hc.01_1.G186ARY.00235
Supercontig_2.1	GeneSet	gene	622299	624701	.	-	.	ID=ucsf_hc.01_1.G186ARY.00236;Name=ucsf_hc.01_1.G186ARY.00236
Supercontig_2.1	GeneSet	exon	623336	624701	.	-	.	Parent=ucsf_hc.01_1.G186ARY.00236
Supercontig_2.1	GeneSet	exon	622838	623259	.	-	.	Parent=ucsf_hc.01_1.G186ARY.00236
Supercontig_2.1	GeneSet	exon	622558	622761	.	-	.	Parent=ucsf_hc.01_1.G186ARY.00236
Supercontig_2.1	GeneSet	exon	622299	622477	.	-	.	Parent=ucsf_hc.01_1.G186ARY.00236
Supercontig_2.1	GeneSet	cds	623336	623636	.	-	0	ID=cds0000236;Parent=ucsf_hc.01_1.G186ARY.00236
Supercontig_2.1	GeneSet	cds	623090	623259	.	-	0	ID=cds0000236;Parent=ucsf_hc.01_1.G186ARY.00236
Supercontig_2.1	GeneSet	gene	624756	626076	.	-	.	ID=ucsf_hc.01_1.G186ARY.00237;Name=ucsf_hc.01_1.G186ARY.00237
Supercontig_2.1	GeneSet	exon	625209	626076	.	-	.	Parent=ucsf_hc.01_1.G186ARY.00237
Supercontig_2.1	GeneSet	exon	624756	625070	.	-	.	Parent=ucsf_hc.01_1.G186ARY.00237
Supercontig_2.1	GeneSet	cds	625209	625361	.	-	0	ID=cds0000237;Parent=ucsf_hc.01_1.G186ARY.00237
Supercontig_2.1	GeneSet	cds	625041	625070	.	-	0	ID=cds0000237;Parent=ucsf_hc.01_1.G186ARY.00237
Supercontig_2.1	GeneSet	gene	626266	629334	.	+	.	ID=ucsf_hc.01_1.G186ARY.00238;Name=ucsf_hc.01_1.G186ARY.00238
Supercontig_2.1	GeneSet	exon	626266	628084	.	+	.	Parent=ucsf_hc.01_1.G186ARY.00238
Supercontig_2.1	GeneSet	exon	628153	628463	.	+	.	Parent=ucsf_hc.01_1.G186ARY.00238
Supercontig_2.1	GeneSet	exon	628538	628622	.	+	.	Parent=ucsf_hc.01_1.G186ARY.00238
Supercontig_2.1	GeneSet	exon	628730	628933	.	+	.	Parent=ucsf_hc.01_1.G186ARY.00238
Supercontig_2.1	GeneSet	exon	629014	629334	.	+	.	Parent=ucsf_hc.01_1.G186ARY.00238
Supercontig_2.1	GeneSet	cds	627829	628084	.	+	0	ID=cds0000238;Parent=ucsf_hc.01_1.G186ARY.00238
Supercontig_2.1	GeneSet	cds	628153	628463	.	+	0	ID=cds0000238;Parent=ucsf_hc.01_1.G186ARY.00238
Supercontig_2.1	GeneSet	cds	628538	628622	.	+	0	ID=cds0000238;Parent=ucsf_hc.01_1.G186ARY.00238
Supercontig_2.1	GeneSet	cds	628730	628933	.	+	0	ID=cds0000238;Parent=ucsf_hc.01_1.G186ARY.00238
Supercontig_2.1	GeneSet	cds	629014	629099	.	+	0	ID=cds0000238;Parent=ucsf_hc.01_1.G186ARY.00238
Supercontig_2.1	GeneSet	gene	629124	631941	.	-	.	ID=ucsf_hc.01_1.G186ARY.00239;Name=ucsf_hc.01_1.G186ARY.00239
Supercontig_2.1	GeneSet	exon	631910	631941	.	-	.	Parent=ucsf_hc.01_1.G186ARY.00239
Supercontig_2.1	GeneSet	exon	631572	631818	.	-	.	Parent=ucsf_hc.01_1.G186ARY.00239
Supercontig_2.1	GeneSet	exon	631286	631491	.	-	.	Parent=ucsf_hc.01_1.G186ARY.00239
Supercontig_2.1	GeneSet	exon	631030	631199	.	-	.	Parent=ucsf_hc.01_1.G186ARY.00239
Supercontig_2.1	GeneSet	exon	630774	630964	.	-	.	Parent=ucsf_hc.01_1.G186ARY.00239
Supercontig_2.1	GeneSet	exon	630393	630704	.	-	.	Parent=ucsf_hc.01_1.G186ARY.00239
Supercontig_2.1	GeneSet	exon	630180	630320	.	-	.	Parent=ucsf_hc.01_1.G186ARY.00239
Supercontig_2.1	GeneSet	exon	629124	630107	.	-	.	Parent=ucsf_hc.01_1.G186ARY.00239
Supercontig_2.1	GeneSet	cds	631286	631405	.	-	0	ID=cds0000239;Parent=ucsf_hc.01_1.G186ARY.00239
Supercontig_2.1	GeneSet	cds	631030	631199	.	-	0	ID=cds0000239;Parent=ucsf_hc.01_1.G186ARY.00239
Supercontig_2.1	GeneSet	cds	630774	630964	.	-	0	ID=cds0000239;Parent=ucsf_hc.01_1.G186ARY.00239
Supercontig_2.1	GeneSet	cds	630393	630704	.	-	0	ID=cds0000239;Parent=ucsf_hc.01_1.G186ARY.00239
Supercontig_2.1	GeneSet	cds	630180	630320	.	-	0	ID=cds0000239;Parent=ucsf_hc.01_1.G186ARY.00239
Supercontig_2.1	GeneSet	cds	629461	630107	.	-	0	ID=cds0000239;Parent=ucsf_hc.01_1.G186ARY.00239
Supercontig_2.1	GeneSet	gene	632088	632488	.	-	.	ID=ucsf_hc.01_1.G186ARY.00240;Name=ucsf_hc.01_1.G186ARY.00240
Supercontig_2.1	GeneSet	exon	632088	632488	.	-	.	Parent=ucsf_hc.01_1.G186ARY.00240
Supercontig_2.1	GeneSet	gene	633257	637665	.	+	.	ID=ucsf_hc.01_1.G186ARY.00241;Name=ucsf_hc.01_1.G186ARY.00241
Supercontig_2.1	GeneSet	exon	633257	633566	.	+	.	Parent=ucsf_hc.01_1.G186ARY.00241
Supercontig_2.1	GeneSet	exon	633712	634220	.	+	.	Parent=ucsf_hc.01_1.G186ARY.00241
Supercontig_2.1	GeneSet	exon	634283	636275	.	+	.	Parent=ucsf_hc.01_1.G186ARY.00241
Supercontig_2.1	GeneSet	exon	636340	637665	.	+	.	Parent=ucsf_hc.01_1.G186ARY.00241
Supercontig_2.1	GeneSet	cds	633421	633566	.	+	0	ID=cds0000241;Parent=ucsf_hc.01_1.G186ARY.00241
Supercontig_2.1	GeneSet	cds	633712	634220	.	+	0	ID=cds0000241;Parent=ucsf_hc.01_1.G186ARY.00241
Supercontig_2.1	GeneSet	cds	634283	636275	.	+	0	ID=cds0000241;Parent=ucsf_hc.01_1.G186ARY.00241
Supercontig_2.1	GeneSet	cds	636340	636955	.	+	0	ID=cds0000241;Parent=ucsf_hc.01_1.G186ARY.00241
Supercontig_2.1	GeneSet	gene	637657	639308	.	-	.	ID=ucsf_hc.01_1.G186ARY.00242;Name=ucsf_hc.01_1.G186ARY.00242
Supercontig_2.1	GeneSet	exon	638992	639308	.	-	.	Parent=ucsf_hc.01_1.G186ARY.00242
Supercontig_2.1	GeneSet	exon	638602	638847	.	-	.	Parent=ucsf_hc.01_1.G186ARY.00242
Supercontig_2.1	GeneSet	exon	637657	638462	.	-	.	Parent=ucsf_hc.01_1.G186ARY.00242
Supercontig_2.1	GeneSet	cds	638992	639162	.	-	0	ID=cds0000242;Parent=ucsf_hc.01_1.G186ARY.00242
Supercontig_2.1	GeneSet	cds	638602	638847	.	-	0	ID=cds0000242;Parent=ucsf_hc.01_1.G186ARY.00242
Supercontig_2.1	GeneSet	cds	637998	638462	.	-	0	ID=cds0000242;Parent=ucsf_hc.01_1.G186ARY.00242
Supercontig_2.1	GeneSet	gene	639434	640852	.	+	.	ID=ucsf_hc.01_1.G186ARY.00243;Name=ucsf_hc.01_1.G186ARY.00243
Supercontig_2.1	GeneSet	exon	639434	639689	.	+	.	Parent=ucsf_hc.01_1.G186ARY.00243
Supercontig_2.1	GeneSet	exon	639792	640436	.	+	.	Parent=ucsf_hc.01_1.G186ARY.00243
Supercontig_2.1	GeneSet	exon	640525	640852	.	+	.	Parent=ucsf_hc.01_1.G186ARY.00243
Supercontig_2.1	GeneSet	cds	639615	639689	.	+	0	ID=cds0000243;Parent=ucsf_hc.01_1.G186ARY.00243
Supercontig_2.1	GeneSet	cds	639792	640049	.	+	0	ID=cds0000243;Parent=ucsf_hc.01_1.G186ARY.00243
Supercontig_2.1	GeneSet	gene	640666	641017	.	-	.	ID=ucsf_hc.01_1.G186ARY.00244;Name=ucsf_hc.01_1.G186ARY.00244
Supercontig_2.1	GeneSet	exon	640666	641017	.	-	.	Parent=ucsf_hc.01_1.G186ARY.00244
Supercontig_2.1	GeneSet	cds	640834	641010	.	-	0	ID=cds0000244;Parent=ucsf_hc.01_1.G186ARY.00244
Supercontig_2.1	GeneSet	gene	641484	643150	.	-	.	ID=ucsf_hc.01_1.G186ARY.00245;Name=ucsf_hc.01_1.G186ARY.00245
Supercontig_2.1	GeneSet	exon	641484	643150	.	-	.	Parent=ucsf_hc.01_1.G186ARY.00245
Supercontig_2.1	GeneSet	cds	642540	642920	.	-	0	ID=cds0000245;Parent=ucsf_hc.01_1.G186ARY.00245
Supercontig_2.1	GeneSet	gene	643370	646429	.	+	.	ID=ucsf_hc.01_1.G186ARY.00246;Name=ucsf_hc.01_1.G186ARY.00246
Supercontig_2.1	GeneSet	exon	643370	643691	.	+	.	Parent=ucsf_hc.01_1.G186ARY.00246
Supercontig_2.1	GeneSet	exon	643865	644008	.	+	.	Parent=ucsf_hc.01_1.G186ARY.00246
Supercontig_2.1	GeneSet	exon	644116	644474	.	+	.	Parent=ucsf_hc.01_1.G186ARY.00246
Supercontig_2.1	GeneSet	exon	644572	645213	.	+	.	Parent=ucsf_hc.01_1.G186ARY.00246
Supercontig_2.1	GeneSet	exon	645292	646429	.	+	.	Parent=ucsf_hc.01_1.G186ARY.00246
Supercontig_2.1	GeneSet	cds	643652	643691	.	+	0	ID=cds0000246;Parent=ucsf_hc.01_1.G186ARY.00246
Supercontig_2.1	GeneSet	cds	643865	644008	.	+	0	ID=cds0000246;Parent=ucsf_hc.01_1.G186ARY.00246
Supercontig_2.1	GeneSet	cds	644116	644474	.	+	0	ID=cds0000246;Parent=ucsf_hc.01_1.G186ARY.00246
Supercontig_2.1	GeneSet	cds	644572	645150	.	+	0	ID=cds0000246;Parent=ucsf_hc.01_1.G186ARY.00246
Supercontig_2.1	GeneSet	gene	646483	646861	.	+	.	ID=ucsf_hc.01_1.G186ARY.00247;Name=ucsf_hc.01_1.G186ARY.00247
Supercontig_2.1	GeneSet	exon	646483	646861	.	+	.	Parent=ucsf_hc.01_1.G186ARY.00247
Supercontig_2.1	GeneSet	gene	647399	647777	.	+	.	ID=ucsf_hc.01_1.G186ARY.00248;Name=ucsf_hc.01_1.G186ARY.00248
Supercontig_2.1	GeneSet	exon	647399	647777	.	+	.	Parent=ucsf_hc.01_1.G186ARY.00248
Supercontig_2.1	GeneSet	gene	647934	649024	.	+	.	ID=ucsf_hc.01_1.G186ARY.00249;Name=ucsf_hc.01_1.G186ARY.00249
Supercontig_2.1	GeneSet	exon	647934	647993	.	+	.	Parent=ucsf_hc.01_1.G186ARY.00249
Supercontig_2.1	GeneSet	exon	648093	649024	.	+	.	Parent=ucsf_hc.01_1.G186ARY.00249
Supercontig_2.1	GeneSet	cds	647990	647993	.	+	0	ID=cds0000249;Parent=ucsf_hc.01_1.G186ARY.00249
Supercontig_2.1	GeneSet	cds	648093	648949	.	+	0	ID=cds0000249;Parent=ucsf_hc.01_1.G186ARY.00249
Supercontig_2.1	GeneSet	gene	648452	649227	.	-	.	ID=ucsf_hc.01_1.G186ARY.00250;Name=ucsf_hc.01_1.G186ARY.00250
Supercontig_2.1	GeneSet	exon	648452	649227	.	-	.	Parent=ucsf_hc.01_1.G186ARY.00250
Supercontig_2.1	GeneSet	cds	648961	649155	.	-	0	ID=cds0000250;Parent=ucsf_hc.01_1.G186ARY.00250
Supercontig_2.1	GeneSet	gene	649278	651925	.	+	.	ID=ucsf_hc.01_1.G186ARY.00251;Name=ucsf_hc.01_1.G186ARY.00251
Supercontig_2.1	GeneSet	exon	649278	650515	.	+	.	Parent=ucsf_hc.01_1.G186ARY.00251
Supercontig_2.1	GeneSet	exon	650582	651925	.	+	.	Parent=ucsf_hc.01_1.G186ARY.00251
Supercontig_2.1	GeneSet	cds	650468	650515	.	+	0	ID=cds0000251;Parent=ucsf_hc.01_1.G186ARY.00251
Supercontig_2.1	GeneSet	cds	650582	650857	.	+	0	ID=cds0000251;Parent=ucsf_hc.01_1.G186ARY.00251
Supercontig_2.1	GeneSet	gene	649313	650271	.	-	.	ID=ucsf_hc.01_1.G186ARY.00252;Name=ucsf_hc.01_1.G186ARY.00252
Supercontig_2.1	GeneSet	exon	649774	650271	.	-	.	Parent=ucsf_hc.01_1.G186ARY.00252
Supercontig_2.1	GeneSet	exon	649313	649677	.	-	.	Parent=ucsf_hc.01_1.G186ARY.00252
Supercontig_2.1	GeneSet	gene	651679	652090	.	-	.	ID=ucsf_hc.01_1.G186ARY.00253;Name=ucsf_hc.01_1.G186ARY.00253
Supercontig_2.1	GeneSet	exon	651679	652090	.	-	.	Parent=ucsf_hc.01_1.G186ARY.00253
Supercontig_2.1	GeneSet	gene	652333	653371	.	-	.	ID=ucsf_hc.01_1.G186ARY.00254;Name=ucsf_hc.01_1.G186ARY.00254
Supercontig_2.1	GeneSet	exon	652333	653371	.	-	.	Parent=ucsf_hc.01_1.G186ARY.00254
Supercontig_2.1	GeneSet	gene	653073	654868	.	+	.	ID=ucsf_hc.01_1.G186ARY.00255;Name=ucsf_hc.01_1.G186ARY.00255
Supercontig_2.1	GeneSet	exon	653073	653674	.	+	.	Parent=ucsf_hc.01_1.G186ARY.00255
Supercontig_2.1	GeneSet	exon	653842	654245	.	+	.	Parent=ucsf_hc.01_1.G186ARY.00255
Supercontig_2.1	GeneSet	exon	654313	654868	.	+	.	Parent=ucsf_hc.01_1.G186ARY.00255
Supercontig_2.1	GeneSet	cds	653179	653674	.	+	0	ID=cds0000255;Parent=ucsf_hc.01_1.G186ARY.00255
Supercontig_2.1	GeneSet	cds	653842	654245	.	+	0	ID=cds0000255;Parent=ucsf_hc.01_1.G186ARY.00255
Supercontig_2.1	GeneSet	cds	654313	654732	.	+	0	ID=cds0000255;Parent=ucsf_hc.01_1.G186ARY.00255
Supercontig_2.1	GeneSet	gene	653441	654947	.	-	.	ID=ucsf_hc.01_1.G186ARY.00256;Name=ucsf_hc.01_1.G186ARY.00256
Supercontig_2.1	GeneSet	exon	653441	654947	.	-	.	Parent=ucsf_hc.01_1.G186ARY.00256
Supercontig_2.1	GeneSet	cds	654411	654587	.	-	0	ID=cds0000256;Parent=ucsf_hc.01_1.G186ARY.00256
Supercontig_2.1	GeneSet	gene	654958	655504	.	+	.	ID=ucsf_hc.01_1.G186ARY.00257;Name=ucsf_hc.01_1.G186ARY.00257
Supercontig_2.1	GeneSet	exon	654958	655504	.	+	.	Parent=ucsf_hc.01_1.G186ARY.00257
Supercontig_2.1	GeneSet	cds	655198	655491	.	+	0	ID=cds0000257;Parent=ucsf_hc.01_1.G186ARY.00257
Supercontig_2.1	GeneSet	gene	655680	657596	.	+	.	ID=ucsf_hc.01_1.G186ARY.00258;Name=ucsf_hc.01_1.G186ARY.00258
Supercontig_2.1	GeneSet	exon	655680	655823	.	+	.	Parent=ucsf_hc.01_1.G186ARY.00258
Supercontig_2.1	GeneSet	exon	655880	656166	.	+	.	Parent=ucsf_hc.01_1.G186ARY.00258
Supercontig_2.1	GeneSet	exon	656224	656435	.	+	.	Parent=ucsf_hc.01_1.G186ARY.00258
Supercontig_2.1	GeneSet	exon	656499	656841	.	+	.	Parent=ucsf_hc.01_1.G186ARY.00258
Supercontig_2.1	GeneSet	exon	656931	657596	.	+	.	Parent=ucsf_hc.01_1.G186ARY.00258
Supercontig_2.1	GeneSet	cds	655729	655823	.	+	0	ID=cds0000258;Parent=ucsf_hc.01_1.G186ARY.00258
Supercontig_2.1	GeneSet	cds	655880	656166	.	+	0	ID=cds0000258;Parent=ucsf_hc.01_1.G186ARY.00258
Supercontig_2.1	GeneSet	cds	656224	656435	.	+	0	ID=cds0000258;Parent=ucsf_hc.01_1.G186ARY.00258
Supercontig_2.1	GeneSet	cds	656499	656834	.	+	0	ID=cds0000258;Parent=ucsf_hc.01_1.G186ARY.00258
Supercontig_2.1	GeneSet	gene	657597	661092	.	+	.	ID=ucsf_hc.01_1.G186ARY.00259;Name=ucsf_hc.01_1.G186ARY.00259
Supercontig_2.1	GeneSet	exon	657597	658462	.	+	.	Parent=ucsf_hc.01_1.G186ARY.00259
Supercontig_2.1	GeneSet	exon	658541	658631	.	+	.	Parent=ucsf_hc.01_1.G186ARY.00259
Supercontig_2.1	GeneSet	exon	658714	658878	.	+	.	Parent=ucsf_hc.01_1.G186ARY.00259
Supercontig_2.1	GeneSet	exon	658937	660199	.	+	.	Parent=ucsf_hc.01_1.G186ARY.00259
Supercontig_2.1	GeneSet	exon	660382	661092	.	+	.	Parent=ucsf_hc.01_1.G186ARY.00259
Supercontig_2.1	GeneSet	cds	658359	658462	.	+	0	ID=cds0000259;Parent=ucsf_hc.01_1.G186ARY.00259
Supercontig_2.1	GeneSet	cds	658541	658631	.	+	0	ID=cds0000259;Parent=ucsf_hc.01_1.G186ARY.00259
Supercontig_2.1	GeneSet	cds	658714	658878	.	+	0	ID=cds0000259;Parent=ucsf_hc.01_1.G186ARY.00259
Supercontig_2.1	GeneSet	cds	658937	660199	.	+	0	ID=cds0000259;Parent=ucsf_hc.01_1.G186ARY.00259
Supercontig_2.1	GeneSet	cds	660382	660501	.	+	0	ID=cds0000259;Parent=ucsf_hc.01_1.G186ARY.00259
Supercontig_2.1	GeneSet	gene	661300	661884	.	+	.	ID=ucsf_hc.01_1.G186ARY.00260;Name=ucsf_hc.01_1.G186ARY.00260
Supercontig_2.1	GeneSet	exon	661300	661884	.	+	.	Parent=ucsf_hc.01_1.G186ARY.00260
Supercontig_2.1	GeneSet	gene	661931	664470	.	+	.	ID=ucsf_hc.01_1.G186ARY.00261;Name=ucsf_hc.01_1.G186ARY.00261
Supercontig_2.1	GeneSet	exon	661931	664470	.	+	.	Parent=ucsf_hc.01_1.G186ARY.00261
Supercontig_2.1	GeneSet	cds	662201	664000	.	+	0	ID=cds0000261;Parent=ucsf_hc.01_1.G186ARY.00261
Supercontig_2.1	GeneSet	gene	664412	665686	.	-	.	ID=ucsf_hc.01_1.G186ARY.00262;Name=ucsf_hc.01_1.G186ARY.00262
Supercontig_2.1	GeneSet	exon	664412	665686	.	-	.	Parent=ucsf_hc.01_1.G186ARY.00262
Supercontig_2.1	GeneSet	cds	664816	665571	.	-	0	ID=cds0000262;Parent=ucsf_hc.01_1.G186ARY.00262
Supercontig_2.1	GeneSet	gene	665857	670751	.	+	.	ID=ucsf_hc.01_1.G186ARY.00263;Name=ucsf_hc.01_1.G186ARY.00263
Supercontig_2.1	GeneSet	exon	665857	665927	.	+	.	Parent=ucsf_hc.01_1.G186ARY.00263
Supercontig_2.1	GeneSet	exon	665995	666030	.	+	.	Parent=ucsf_hc.01_1.G186ARY.00263
Supercontig_2.1	GeneSet	exon	666106	666825	.	+	.	Parent=ucsf_hc.01_1.G186ARY.00263
Supercontig_2.1	GeneSet	exon	666939	670751	.	+	.	Parent=ucsf_hc.01_1.G186ARY.00263
Supercontig_2.1	GeneSet	cds	665914	665927	.	+	0	ID=cds0000263;Parent=ucsf_hc.01_1.G186ARY.00263
Supercontig_2.1	GeneSet	cds	665995	666030	.	+	0	ID=cds0000263;Parent=ucsf_hc.01_1.G186ARY.00263
Supercontig_2.1	GeneSet	cds	666106	666825	.	+	0	ID=cds0000263;Parent=ucsf_hc.01_1.G186ARY.00263
Supercontig_2.1	GeneSet	cds	666939	666951	.	+	0	ID=cds0000263;Parent=ucsf_hc.01_1.G186ARY.00263
Supercontig_2.1	GeneSet	gene	670924	672157	.	+	.	ID=ucsf_hc.01_1.G186ARY.00264;Name=ucsf_hc.01_1.G186ARY.00264
Supercontig_2.1	GeneSet	exon	670924	671145	.	+	.	Parent=ucsf_hc.01_1.G186ARY.00264
Supercontig_2.1	GeneSet	exon	671227	672157	.	+	.	Parent=ucsf_hc.01_1.G186ARY.00264
Supercontig_2.1	GeneSet	cds	671323	671577	.	+	0	ID=cds0000264;Parent=ucsf_hc.01_1.G186ARY.00264
Supercontig_2.1	GeneSet	gene	671922	674480	.	-	.	ID=ucsf_hc.01_1.G186ARY.00265;Name=ucsf_hc.01_1.G186ARY.00265
Supercontig_2.1	GeneSet	exon	674383	674480	.	-	.	Parent=ucsf_hc.01_1.G186ARY.00265
Supercontig_2.1	GeneSet	exon	674195	674316	.	-	.	Parent=ucsf_hc.01_1.G186ARY.00265
Supercontig_2.1	GeneSet	exon	673877	674125	.	-	.	Parent=ucsf_hc.01_1.G186ARY.00265
Supercontig_2.1	GeneSet	exon	673713	673807	.	-	.	Parent=ucsf_hc.01_1.G186ARY.00265
Supercontig_2.1	GeneSet	exon	673448	673651	.	-	.	Parent=ucsf_hc.01_1.G186ARY.00265
Supercontig_2.1	GeneSet	exon	673271	673392	.	-	.	Parent=ucsf_hc.01_1.G186ARY.00265
Supercontig_2.1	GeneSet	exon	671922	673201	.	-	.	Parent=ucsf_hc.01_1.G186ARY.00265
Supercontig_2.1	GeneSet	cds	674195	674227	.	-	0	ID=cds0000265;Parent=ucsf_hc.01_1.G186ARY.00265
Supercontig_2.1	GeneSet	cds	673877	674125	.	-	0	ID=cds0000265;Parent=ucsf_hc.01_1.G186ARY.00265
Supercontig_2.1	GeneSet	cds	673713	673807	.	-	0	ID=cds0000265;Parent=ucsf_hc.01_1.G186ARY.00265
Supercontig_2.1	GeneSet	cds	673448	673651	.	-	0	ID=cds0000265;Parent=ucsf_hc.01_1.G186ARY.00265
Supercontig_2.1	GeneSet	cds	673271	673392	.	-	0	ID=cds0000265;Parent=ucsf_hc.01_1.G186ARY.00265
Supercontig_2.1	GeneSet	cds	672318	673201	.	-	0	ID=cds0000265;Parent=ucsf_hc.01_1.G186ARY.00265
Supercontig_2.1	GeneSet	gene	674628	676004	.	-	.	ID=ucsf_hc.01_1.G186ARY.00266;Name=ucsf_hc.01_1.G186ARY.00266
Supercontig_2.1	GeneSet	exon	674628	676004	.	-	.	Parent=ucsf_hc.01_1.G186ARY.00266
Supercontig_2.1	GeneSet	cds	674874	675167	.	-	0	ID=cds0000266;Parent=ucsf_hc.01_1.G186ARY.00266
Supercontig_2.1	GeneSet	gene	676036	676559	.	-	.	ID=ucsf_hc.01_1.G186ARY.00267;Name=ucsf_hc.01_1.G186ARY.00267
Supercontig_2.1	GeneSet	exon	676036	676559	.	-	.	Parent=ucsf_hc.01_1.G186ARY.00267
Supercontig_2.1	GeneSet	gene	677687	679747	.	-	.	ID=ucsf_hc.01_1.G186ARY.00268;Name=ucsf_hc.01_1.G186ARY.00268
Supercontig_2.1	GeneSet	exon	678899	679747	.	-	.	Parent=ucsf_hc.01_1.G186ARY.00268
Supercontig_2.1	GeneSet	exon	677687	678806	.	-	.	Parent=ucsf_hc.01_1.G186ARY.00268
Supercontig_2.1	GeneSet	cds	678899	679300	.	-	0	ID=cds0000268;Parent=ucsf_hc.01_1.G186ARY.00268
Supercontig_2.1	GeneSet	cds	678528	678806	.	-	0	ID=cds0000268;Parent=ucsf_hc.01_1.G186ARY.00268
Supercontig_2.1	GeneSet	gene	679748	683099	.	-	.	ID=ucsf_hc.01_1.G186ARY.00269;Name=ucsf_hc.01_1.G186ARY.00269
Supercontig_2.1	GeneSet	exon	682151	683099	.	-	.	Parent=ucsf_hc.01_1.G186ARY.00269
Supercontig_2.1	GeneSet	exon	679748	682011	.	-	.	Parent=ucsf_hc.01_1.G186ARY.00269
Supercontig_2.1	GeneSet	cds	682151	682462	.	-	0	ID=cds0000269;Parent=ucsf_hc.01_1.G186ARY.00269
Supercontig_2.1	GeneSet	cds	680194	682011	.	-	0	ID=cds0000269;Parent=ucsf_hc.01_1.G186ARY.00269
Supercontig_2.1	GeneSet	gene	683216	683851	.	+	.	ID=ucsf_hc.01_1.G186ARY.00270;Name=ucsf_hc.01_1.G186ARY.00270
Supercontig_2.1	GeneSet	exon	683216	683336	.	+	.	Parent=ucsf_hc.01_1.G186ARY.00270
Supercontig_2.1	GeneSet	exon	683440	683851	.	+	.	Parent=ucsf_hc.01_1.G186ARY.00270
Supercontig_2.1	GeneSet	gene	683943	685164	.	+	.	ID=ucsf_hc.01_1.G186ARY.00271;Name=ucsf_hc.01_1.G186ARY.00271
Supercontig_2.1	GeneSet	exon	683943	685164	.	+	.	Parent=ucsf_hc.01_1.G186ARY.00271
Supercontig_2.1	GeneSet	cds	684595	684786	.	+	0	ID=cds0000271;Parent=ucsf_hc.01_1.G186ARY.00271
Supercontig_2.1	GeneSet	gene	684196	687662	.	-	.	ID=ucsf_hc.01_1.G186ARY.00272;Name=ucsf_hc.01_1.G186ARY.00272
Supercontig_2.1	GeneSet	exon	687244	687662	.	-	.	Parent=ucsf_hc.01_1.G186ARY.00272
Supercontig_2.1	GeneSet	exon	687106	687152	.	-	.	Parent=ucsf_hc.01_1.G186ARY.00272
Supercontig_2.1	GeneSet	exon	686917	687003	.	-	.	Parent=ucsf_hc.01_1.G186ARY.00272
Supercontig_2.1	GeneSet	exon	684196	686825	.	-	.	Parent=ucsf_hc.01_1.G186ARY.00272
Supercontig_2.1	GeneSet	cds	687244	687322	.	-	0	ID=cds0000272;Parent=ucsf_hc.01_1.G186ARY.00272
Supercontig_2.1	GeneSet	cds	687106	687152	.	-	0	ID=cds0000272;Parent=ucsf_hc.01_1.G186ARY.00272
Supercontig_2.1	GeneSet	cds	686917	687003	.	-	0	ID=cds0000272;Parent=ucsf_hc.01_1.G186ARY.00272
Supercontig_2.1	GeneSet	cds	685464	686825	.	-	0	ID=cds0000272;Parent=ucsf_hc.01_1.G186ARY.00272
Supercontig_2.1	GeneSet	gene	687845	698388	.	+	.	ID=ucsf_hc.01_1.G186ARY.00273;Name=ucsf_hc.01_1.G186ARY.00273
Supercontig_2.1	GeneSet	exon	687845	698388	.	+	.	Parent=ucsf_hc.01_1.G186ARY.00273
Supercontig_2.1	GeneSet	cds	696275	696790	.	+	0	ID=cds0000273;Parent=ucsf_hc.01_1.G186ARY.00273
Supercontig_2.1	GeneSet	gene	698441	700192	.	+	.	ID=ucsf_hc.01_1.G186ARY.00274;Name=ucsf_hc.01_1.G186ARY.00274
Supercontig_2.1	GeneSet	exon	698441	698847	.	+	.	Parent=ucsf_hc.01_1.G186ARY.00274
Supercontig_2.1	GeneSet	exon	699219	700192	.	+	.	Parent=ucsf_hc.01_1.G186ARY.00274
Supercontig_2.1	GeneSet	cds	698750	698847	.	+	0	ID=cds0000274;Parent=ucsf_hc.01_1.G186ARY.00274
Supercontig_2.1	GeneSet	cds	699219	699585	.	+	0	ID=cds0000274;Parent=ucsf_hc.01_1.G186ARY.00274
Supercontig_2.1	GeneSet	gene	700149	704271	.	-	.	ID=ucsf_hc.01_1.G186ARY.00275;Name=ucsf_hc.01_1.G186ARY.00275
Supercontig_2.1	GeneSet	exon	703115	704271	.	-	.	Parent=ucsf_hc.01_1.G186ARY.00275
Supercontig_2.1	GeneSet	exon	702899	702976	.	-	.	Parent=ucsf_hc.01_1.G186ARY.00275
Supercontig_2.1	GeneSet	exon	702691	702813	.	-	.	Parent=ucsf_hc.01_1.G186ARY.00275
Supercontig_2.1	GeneSet	exon	702545	702592	.	-	.	Parent=ucsf_hc.01_1.G186ARY.00275
Supercontig_2.1	GeneSet	exon	700149	702396	.	-	.	Parent=ucsf_hc.01_1.G186ARY.00275
Supercontig_2.1	GeneSet	cds	703115	703313	.	-	0	ID=cds0000275;Parent=ucsf_hc.01_1.G186ARY.00275
Supercontig_2.1	GeneSet	cds	702899	702976	.	-	0	ID=cds0000275;Parent=ucsf_hc.01_1.G186ARY.00275
Supercontig_2.1	GeneSet	cds	702691	702813	.	-	0	ID=cds0000275;Parent=ucsf_hc.01_1.G186ARY.00275
Supercontig_2.1	GeneSet	cds	702545	702592	.	-	0	ID=cds0000275;Parent=ucsf_hc.01_1.G186ARY.00275
Supercontig_2.1	GeneSet	cds	701531	702396	.	-	0	ID=cds0000275;Parent=ucsf_hc.01_1.G186ARY.00275
Supercontig_2.1	GeneSet	gene	703970	704631	.	+	.	ID=ucsf_hc.01_1.G186ARY.00276;Name=ucsf_hc.01_1.G186ARY.00276
Supercontig_2.1	GeneSet	exon	703970	704631	.	+	.	Parent=ucsf_hc.01_1.G186ARY.00276
Supercontig_2.1	GeneSet	cds	704075	704368	.	+	0	ID=cds0000276;Parent=ucsf_hc.01_1.G186ARY.00276
Supercontig_2.1	GeneSet	gene	704828	705360	.	+	.	ID=ucsf_hc.01_1.G186ARY.00277;Name=ucsf_hc.01_1.G186ARY.00277
Supercontig_2.1	GeneSet	exon	704828	705360	.	+	.	Parent=ucsf_hc.01_1.G186ARY.00277
Supercontig_2.1	GeneSet	gene	705497	707512	.	-	.	ID=ucsf_hc.01_1.G186ARY.00278;Name=ucsf_hc.01_1.G186ARY.00278
Supercontig_2.1	GeneSet	exon	707269	707512	.	-	.	Parent=ucsf_hc.01_1.G186ARY.00278
Supercontig_2.1	GeneSet	exon	707083	707092	.	-	.	Parent=ucsf_hc.01_1.G186ARY.00278
Supercontig_2.1	GeneSet	exon	706794	706847	.	-	.	Parent=ucsf_hc.01_1.G186ARY.00278
Supercontig_2.1	GeneSet	exon	706535	706677	.	-	.	Parent=ucsf_hc.01_1.G186ARY.00278
Supercontig_2.1	GeneSet	exon	705497	706383	.	-	.	Parent=ucsf_hc.01_1.G186ARY.00278
Supercontig_2.1	GeneSet	cds	707269	707293	.	-	0	ID=cds0000278;Parent=ucsf_hc.01_1.G186ARY.00278
Supercontig_2.1	GeneSet	cds	707083	707092	.	-	0	ID=cds0000278;Parent=ucsf_hc.01_1.G186ARY.00278
Supercontig_2.1	GeneSet	cds	706794	706847	.	-	0	ID=cds0000278;Parent=ucsf_hc.01_1.G186ARY.00278
Supercontig_2.1	GeneSet	cds	706535	706677	.	-	0	ID=cds0000278;Parent=ucsf_hc.01_1.G186ARY.00278
Supercontig_2.1	GeneSet	cds	706289	706383	.	-	0	ID=cds0000278;Parent=ucsf_hc.01_1.G186ARY.00278
Supercontig_2.1	GeneSet	gene	707690	711948	.	+	.	ID=ucsf_hc.01_1.G186ARY.00279;Name=ucsf_hc.01_1.G186ARY.00279
Supercontig_2.1	GeneSet	exon	707690	708396	.	+	.	Parent=ucsf_hc.01_1.G186ARY.00279
Supercontig_2.1	GeneSet	exon	708490	710105	.	+	.	Parent=ucsf_hc.01_1.G186ARY.00279
Supercontig_2.1	GeneSet	exon	710176	711948	.	+	.	Parent=ucsf_hc.01_1.G186ARY.00279
Supercontig_2.1	GeneSet	cds	708125	708396	.	+	0	ID=cds0000279;Parent=ucsf_hc.01_1.G186ARY.00279
Supercontig_2.1	GeneSet	cds	708490	709294	.	+	0	ID=cds0000279;Parent=ucsf_hc.01_1.G186ARY.00279
Supercontig_2.1	GeneSet	gene	712105	712989	.	+	.	ID=ucsf_hc.01_1.G186ARY.00280;Name=ucsf_hc.01_1.G186ARY.00280
Supercontig_2.1	GeneSet	exon	712105	712989	.	+	.	Parent=ucsf_hc.01_1.G186ARY.00280
Supercontig_2.1	GeneSet	gene	712791	716313	.	-	.	ID=ucsf_hc.01_1.G186ARY.00281;Name=ucsf_hc.01_1.G186ARY.00281
Supercontig_2.1	GeneSet	exon	715329	716313	.	-	.	Parent=ucsf_hc.01_1.G186ARY.00281
Supercontig_2.1	GeneSet	exon	715037	715193	.	-	.	Parent=ucsf_hc.01_1.G186ARY.00281
Supercontig_2.1	GeneSet	exon	712791	714962	.	-	.	Parent=ucsf_hc.01_1.G186ARY.00281
Supercontig_2.1	GeneSet	cds	715329	715384	.	-	0	ID=cds0000281;Parent=ucsf_hc.01_1.G186ARY.00281
Supercontig_2.1	GeneSet	cds	715037	715193	.	-	0	ID=cds0000281;Parent=ucsf_hc.01_1.G186ARY.00281
Supercontig_2.1	GeneSet	cds	713268	714962	.	-	0	ID=cds0000281;Parent=ucsf_hc.01_1.G186ARY.00281
Supercontig_2.1	GeneSet	gene	720443	721983	.	-	.	ID=ucsf_hc.01_1.G186ARY.00282;Name=ucsf_hc.01_1.G186ARY.00282
Supercontig_2.1	GeneSet	exon	721637	721983	.	-	.	Parent=ucsf_hc.01_1.G186ARY.00282
Supercontig_2.1	GeneSet	exon	721446	721547	.	-	.	Parent=ucsf_hc.01_1.G186ARY.00282
Supercontig_2.1	GeneSet	exon	721324	721347	.	-	.	Parent=ucsf_hc.01_1.G186ARY.00282
Supercontig_2.1	GeneSet	exon	720443	721255	.	-	.	Parent=ucsf_hc.01_1.G186ARY.00282
Supercontig_2.1	GeneSet	cds	721637	721871	.	-	0	ID=cds0000282;Parent=ucsf_hc.01_1.G186ARY.00282
Supercontig_2.1	GeneSet	cds	721446	721547	.	-	0	ID=cds0000282;Parent=ucsf_hc.01_1.G186ARY.00282
Supercontig_2.1	GeneSet	cds	721324	721347	.	-	0	ID=cds0000282;Parent=ucsf_hc.01_1.G186ARY.00282
Supercontig_2.1	GeneSet	cds	721092	721255	.	-	0	ID=cds0000282;Parent=ucsf_hc.01_1.G186ARY.00282
Supercontig_2.1	GeneSet	gene	722159	722774	.	-	.	ID=ucsf_hc.01_1.G186ARY.00283;Name=ucsf_hc.01_1.G186ARY.00283
Supercontig_2.1	GeneSet	exon	722511	722774	.	-	.	Parent=ucsf_hc.01_1.G186ARY.00283
Supercontig_2.1	GeneSet	exon	722260	722458	.	-	.	Parent=ucsf_hc.01_1.G186ARY.00283
Supercontig_2.1	GeneSet	exon	722159	722192	.	-	.	Parent=ucsf_hc.01_1.G186ARY.00283
Supercontig_2.1	GeneSet	gene	724485	728314	.	+	.	ID=ucsf_hc.01_1.G186ARY.00284;Name=ucsf_hc.01_1.G186ARY.00284
Supercontig_2.1	GeneSet	exon	724485	724717	.	+	.	Parent=ucsf_hc.01_1.G186ARY.00284
Supercontig_2.1	GeneSet	exon	724775	724879	.	+	.	Parent=ucsf_hc.01_1.G186ARY.00284
Supercontig_2.1	GeneSet	exon	724939	725079	.	+	.	Parent=ucsf_hc.01_1.G186ARY.00284
Supercontig_2.1	GeneSet	exon	725133	725433	.	+	.	Parent=ucsf_hc.01_1.G186ARY.00284
Supercontig_2.1	GeneSet	exon	725565	728314	.	+	.	Parent=ucsf_hc.01_1.G186ARY.00284
Supercontig_2.1	GeneSet	cds	724600	724717	.	+	0	ID=cds0000284;Parent=ucsf_hc.01_1.G186ARY.00284
Supercontig_2.1	GeneSet	cds	724775	724879	.	+	0	ID=cds0000284;Parent=ucsf_hc.01_1.G186ARY.00284
Supercontig_2.1	GeneSet	cds	724939	725079	.	+	0	ID=cds0000284;Parent=ucsf_hc.01_1.G186ARY.00284
Supercontig_2.1	GeneSet	cds	725133	725433	.	+	0	ID=cds0000284;Parent=ucsf_hc.01_1.G186ARY.00284
Supercontig_2.1	GeneSet	cds	725565	727944	.	+	0	ID=cds0000284;Parent=ucsf_hc.01_1.G186ARY.00284
Supercontig_2.1	GeneSet	gene	732895	733425	.	+	.	ID=ucsf_hc.01_1.G186ARY.00285;Name=ucsf_hc.01_1.G186ARY.00285
Supercontig_2.1	GeneSet	exon	732895	733062	.	+	.	Parent=ucsf_hc.01_1.G186ARY.00285
Supercontig_2.1	GeneSet	exon	733167	733425	.	+	.	Parent=ucsf_hc.01_1.G186ARY.00285
Supercontig_2.1	GeneSet	gene	733498	733925	.	+	.	ID=ucsf_hc.01_1.G186ARY.00286;Name=ucsf_hc.01_1.G186ARY.00286
Supercontig_2.1	GeneSet	exon	733498	733810	.	+	.	Parent=ucsf_hc.01_1.G186ARY.00286
Supercontig_2.1	GeneSet	exon	733890	733925	.	+	.	Parent=ucsf_hc.01_1.G186ARY.00286
Supercontig_2.1	GeneSet	gene	734290	735194	.	+	.	ID=ucsf_hc.01_1.G186ARY.00287;Name=ucsf_hc.01_1.G186ARY.00287
Supercontig_2.1	GeneSet	exon	734290	734518	.	+	.	Parent=ucsf_hc.01_1.G186ARY.00287
Supercontig_2.1	GeneSet	exon	734606	735194	.	+	.	Parent=ucsf_hc.01_1.G186ARY.00287
Supercontig_2.1	GeneSet	cds	734404	734518	.	+	0	ID=cds0000287;Parent=ucsf_hc.01_1.G186ARY.00287
Supercontig_2.1	GeneSet	cds	734606	734781	.	+	0	ID=cds0000287;Parent=ucsf_hc.01_1.G186ARY.00287
Supercontig_2.1	GeneSet	gene	735313	737984	.	+	.	ID=ucsf_hc.01_1.G186ARY.00288;Name=ucsf_hc.01_1.G186ARY.00288
Supercontig_2.1	GeneSet	exon	735313	736941	.	+	.	Parent=ucsf_hc.01_1.G186ARY.00288
Supercontig_2.1	GeneSet	exon	737015	737984	.	+	.	Parent=ucsf_hc.01_1.G186ARY.00288
Supercontig_2.1	GeneSet	cds	735351	736941	.	+	0	ID=cds0000288;Parent=ucsf_hc.01_1.G186ARY.00288
Supercontig_2.1	GeneSet	cds	737015	737079	.	+	0	ID=cds0000288;Parent=ucsf_hc.01_1.G186ARY.00288
Supercontig_2.1	GeneSet	gene	739705	740196	.	+	.	ID=ucsf_hc.01_1.G186ARY.00289;Name=ucsf_hc.01_1.G186ARY.00289
Supercontig_2.1	GeneSet	exon	739705	740196	.	+	.	Parent=ucsf_hc.01_1.G186ARY.00289
Supercontig_2.1	GeneSet	gene	739918	742258	.	-	.	ID=ucsf_hc.01_1.G186ARY.00290;Name=ucsf_hc.01_1.G186ARY.00290
Supercontig_2.1	GeneSet	exon	742047	742258	.	-	.	Parent=ucsf_hc.01_1.G186ARY.00290
Supercontig_2.1	GeneSet	exon	741349	741938	.	-	.	Parent=ucsf_hc.01_1.G186ARY.00290
Supercontig_2.1	GeneSet	exon	740981	741234	.	-	.	Parent=ucsf_hc.01_1.G186ARY.00290
Supercontig_2.1	GeneSet	exon	740554	740899	.	-	.	Parent=ucsf_hc.01_1.G186ARY.00290
Supercontig_2.1	GeneSet	exon	740474	740493	.	-	.	Parent=ucsf_hc.01_1.G186ARY.00290
Supercontig_2.1	GeneSet	exon	739918	740389	.	-	.	Parent=ucsf_hc.01_1.G186ARY.00290
Supercontig_2.1	GeneSet	cds	741349	741447	.	-	0	ID=cds0000290;Parent=ucsf_hc.01_1.G186ARY.00290
Supercontig_2.1	GeneSet	cds	740981	741234	.	-	0	ID=cds0000290;Parent=ucsf_hc.01_1.G186ARY.00290
Supercontig_2.1	GeneSet	cds	740554	740899	.	-	0	ID=cds0000290;Parent=ucsf_hc.01_1.G186ARY.00290
Supercontig_2.1	GeneSet	cds	740474	740493	.	-	0	ID=cds0000290;Parent=ucsf_hc.01_1.G186ARY.00290
Supercontig_2.1	GeneSet	cds	740320	740389	.	-	0	ID=cds0000290;Parent=ucsf_hc.01_1.G186ARY.00290
Supercontig_2.1	GeneSet	gene	742475	743688	.	+	.	ID=ucsf_hc.01_1.G186ARY.00291;Name=ucsf_hc.01_1.G186ARY.00291
Supercontig_2.1	GeneSet	exon	742475	742863	.	+	.	Parent=ucsf_hc.01_1.G186ARY.00291
Supercontig_2.1	GeneSet	exon	742956	743688	.	+	.	Parent=ucsf_hc.01_1.G186ARY.00291
Supercontig_2.1	GeneSet	cds	742741	742863	.	+	0	ID=cds0000291;Parent=ucsf_hc.01_1.G186ARY.00291
Supercontig_2.1	GeneSet	cds	742956	743396	.	+	0	ID=cds0000291;Parent=ucsf_hc.01_1.G186ARY.00291
Supercontig_2.1	GeneSet	gene	742536	746531	.	-	.	ID=ucsf_hc.01_1.G186ARY.00292;Name=ucsf_hc.01_1.G186ARY.00292
Supercontig_2.1	GeneSet	exon	746076	746531	.	-	.	Parent=ucsf_hc.01_1.G186ARY.00292
Supercontig_2.1	GeneSet	exon	745904	745929	.	-	.	Parent=ucsf_hc.01_1.G186ARY.00292
Supercontig_2.1	GeneSet	exon	745492	745736	.	-	.	Parent=ucsf_hc.01_1.G186ARY.00292
Supercontig_2.1	GeneSet	exon	745260	745326	.	-	.	Parent=ucsf_hc.01_1.G186ARY.00292
Supercontig_2.1	GeneSet	exon	744900	745161	.	-	.	Parent=ucsf_hc.01_1.G186ARY.00292
Supercontig_2.1	GeneSet	exon	744713	744828	.	-	.	Parent=ucsf_hc.01_1.G186ARY.00292
Supercontig_2.1	GeneSet	exon	742956	744652	.	-	.	Parent=ucsf_hc.01_1.G186ARY.00292
Supercontig_2.1	GeneSet	exon	742536	742863	.	-	.	Parent=ucsf_hc.01_1.G186ARY.00292
Supercontig_2.1	GeneSet	cds	746076	746173	.	-	0	ID=cds0000292;Parent=ucsf_hc.01_1.G186ARY.00292
Supercontig_2.1	GeneSet	cds	745904	745929	.	-	0	ID=cds0000292;Parent=ucsf_hc.01_1.G186ARY.00292
Supercontig_2.1	GeneSet	cds	745492	745736	.	-	0	ID=cds0000292;Parent=ucsf_hc.01_1.G186ARY.00292
Supercontig_2.1	GeneSet	cds	745260	745326	.	-	0	ID=cds0000292;Parent=ucsf_hc.01_1.G186ARY.00292
Supercontig_2.1	GeneSet	cds	744900	745161	.	-	0	ID=cds0000292;Parent=ucsf_hc.01_1.G186ARY.00292
Supercontig_2.1	GeneSet	cds	744713	744828	.	-	0	ID=cds0000292;Parent=ucsf_hc.01_1.G186ARY.00292
Supercontig_2.1	GeneSet	cds	743721	744652	.	-	0	ID=cds0000292;Parent=ucsf_hc.01_1.G186ARY.00292
Supercontig_2.1	GeneSet	gene	746987	747621	.	+	.	ID=ucsf_hc.01_1.G186ARY.00293;Name=ucsf_hc.01_1.G186ARY.00293
Supercontig_2.1	GeneSet	exon	746987	747621	.	+	.	Parent=ucsf_hc.01_1.G186ARY.00293
Supercontig_2.1	GeneSet	gene	747076	751618	.	-	.	ID=ucsf_hc.01_1.G186ARY.00294;Name=ucsf_hc.01_1.G186ARY.00294
Supercontig_2.1	GeneSet	exon	751206	751618	.	-	.	Parent=ucsf_hc.01_1.G186ARY.00294
Supercontig_2.1	GeneSet	exon	750791	751134	.	-	.	Parent=ucsf_hc.01_1.G186ARY.00294
Supercontig_2.1	GeneSet	exon	750491	750734	.	-	.	Parent=ucsf_hc.01_1.G186ARY.00294
Supercontig_2.1	GeneSet	exon	749825	750420	.	-	.	Parent=ucsf_hc.01_1.G186ARY.00294
Supercontig_2.1	GeneSet	exon	749419	749764	.	-	.	Parent=ucsf_hc.01_1.G186ARY.00294
Supercontig_2.1	GeneSet	exon	749049	749361	.	-	.	Parent=ucsf_hc.01_1.G186ARY.00294
Supercontig_2.1	GeneSet	exon	747076	748982	.	-	.	Parent=ucsf_hc.01_1.G186ARY.00294
Supercontig_2.1	GeneSet	cds	751206	751484	.	-	0	ID=cds0000294;Parent=ucsf_hc.01_1.G186ARY.00294
Supercontig_2.1	GeneSet	cds	750791	751134	.	-	0	ID=cds0000294;Parent=ucsf_hc.01_1.G186ARY.00294
Supercontig_2.1	GeneSet	cds	750491	750734	.	-	0	ID=cds0000294;Parent=ucsf_hc.01_1.G186ARY.00294
Supercontig_2.1	GeneSet	cds	749825	750420	.	-	0	ID=cds0000294;Parent=ucsf_hc.01_1.G186ARY.00294
Supercontig_2.1	GeneSet	cds	749419	749764	.	-	0	ID=cds0000294;Parent=ucsf_hc.01_1.G186ARY.00294
Supercontig_2.1	GeneSet	cds	749049	749361	.	-	0	ID=cds0000294;Parent=ucsf_hc.01_1.G186ARY.00294
Supercontig_2.1	GeneSet	cds	747457	748982	.	-	0	ID=cds0000294;Parent=ucsf_hc.01_1.G186ARY.00294
Supercontig_2.1	GeneSet	gene	751751	752160	.	-	.	ID=ucsf_hc.01_1.G186ARY.00295;Name=ucsf_hc.01_1.G186ARY.00295
Supercontig_2.1	GeneSet	exon	751867	752160	.	-	.	Parent=ucsf_hc.01_1.G186ARY.00295
Supercontig_2.1	GeneSet	exon	751751	751807	.	-	.	Parent=ucsf_hc.01_1.G186ARY.00295
Supercontig_2.1	GeneSet	gene	752360	752710	.	-	.	ID=ucsf_hc.01_1.G186ARY.00296;Name=ucsf_hc.01_1.G186ARY.00296
Supercontig_2.1	GeneSet	exon	752360	752710	.	-	.	Parent=ucsf_hc.01_1.G186ARY.00296
Supercontig_2.1	GeneSet	gene	753807	754680	.	+	.	ID=ucsf_hc.01_1.G186ARY.00297;Name=ucsf_hc.01_1.G186ARY.00297
Supercontig_2.1	GeneSet	exon	753807	754680	.	+	.	Parent=ucsf_hc.01_1.G186ARY.00297
Supercontig_2.1	GeneSet	cds	753858	754151	.	+	0	ID=cds0000297;Parent=ucsf_hc.01_1.G186ARY.00297
Supercontig_2.1	GeneSet	gene	755513	759151	.	-	.	ID=ucsf_hc.01_1.G186ARY.00298;Name=ucsf_hc.01_1.G186ARY.00298
Supercontig_2.1	GeneSet	exon	758821	759151	.	-	.	Parent=ucsf_hc.01_1.G186ARY.00298
Supercontig_2.1	GeneSet	exon	758485	758557	.	-	.	Parent=ucsf_hc.01_1.G186ARY.00298
Supercontig_2.1	GeneSet	exon	758415	758435	.	-	.	Parent=ucsf_hc.01_1.G186ARY.00298
Supercontig_2.1	GeneSet	exon	758008	758352	.	-	.	Parent=ucsf_hc.01_1.G186ARY.00298
Supercontig_2.1	GeneSet	exon	757737	757934	.	-	.	Parent=ucsf_hc.01_1.G186ARY.00298
Supercontig_2.1	GeneSet	exon	757593	757677	.	-	.	Parent=ucsf_hc.01_1.G186ARY.00298
Supercontig_2.1	GeneSet	exon	757242	757526	.	-	.	Parent=ucsf_hc.01_1.G186ARY.00298
Supercontig_2.1	GeneSet	exon	756802	757173	.	-	.	Parent=ucsf_hc.01_1.G186ARY.00298
Supercontig_2.1	GeneSet	exon	755513	756696	.	-	.	Parent=ucsf_hc.01_1.G186ARY.00298
Supercontig_2.1	GeneSet	cds	758821	758864	.	-	0	ID=cds0000298;Parent=ucsf_hc.01_1.G186ARY.00298
Supercontig_2.1	GeneSet	cds	758485	758557	.	-	0	ID=cds0000298;Parent=ucsf_hc.01_1.G186ARY.00298
Supercontig_2.1	GeneSet	cds	758415	758435	.	-	0	ID=cds0000298;Parent=ucsf_hc.01_1.G186ARY.00298
Supercontig_2.1	GeneSet	cds	758008	758352	.	-	0	ID=cds0000298;Parent=ucsf_hc.01_1.G186ARY.00298
Supercontig_2.1	GeneSet	cds	757737	757934	.	-	0	ID=cds0000298;Parent=ucsf_hc.01_1.G186ARY.00298
Supercontig_2.1	GeneSet	cds	757593	757677	.	-	0	ID=cds0000298;Parent=ucsf_hc.01_1.G186ARY.00298
Supercontig_2.1	GeneSet	cds	757242	757526	.	-	0	ID=cds0000298;Parent=ucsf_hc.01_1.G186ARY.00298
Supercontig_2.1	GeneSet	cds	756802	757173	.	-	0	ID=cds0000298;Parent=ucsf_hc.01_1.G186ARY.00298
Supercontig_2.1	GeneSet	cds	756590	756696	.	-	0	ID=cds0000298;Parent=ucsf_hc.01_1.G186ARY.00298
Supercontig_2.1	GeneSet	gene	759869	760452	.	+	.	ID=ucsf_hc.01_1.G186ARY.00299;Name=ucsf_hc.01_1.G186ARY.00299
Supercontig_2.1	GeneSet	exon	759869	760452	.	+	.	Parent=ucsf_hc.01_1.G186ARY.00299
Supercontig_2.1	GeneSet	gene	760971	761944	.	-	.	ID=ucsf_hc.01_1.G186ARY.00300;Name=ucsf_hc.01_1.G186ARY.00300
Supercontig_2.1	GeneSet	exon	760971	761944	.	-	.	Parent=ucsf_hc.01_1.G186ARY.00300
Supercontig_2.1	GeneSet	cds	761517	761840	.	-	0	ID=cds0000300;Parent=ucsf_hc.01_1.G186ARY.00300
Supercontig_2.1	GeneSet	gene	763130	763498	.	-	.	ID=ucsf_hc.01_1.G186ARY.00301;Name=ucsf_hc.01_1.G186ARY.00301
Supercontig_2.1	GeneSet	exon	763130	763498	.	-	.	Parent=ucsf_hc.01_1.G186ARY.00301
Supercontig_2.1	GeneSet	gene	763848	765357	.	-	.	ID=ucsf_hc.01_1.G186ARY.00302;Name=ucsf_hc.01_1.G186ARY.00302
Supercontig_2.1	GeneSet	exon	764653	765357	.	-	.	Parent=ucsf_hc.01_1.G186ARY.00302
Supercontig_2.1	GeneSet	exon	763848	764594	.	-	.	Parent=ucsf_hc.01_1.G186ARY.00302
Supercontig_2.1	GeneSet	cds	764653	765016	.	-	0	ID=cds0000302;Parent=ucsf_hc.01_1.G186ARY.00302
Supercontig_2.1	GeneSet	cds	764461	764594	.	-	0	ID=cds0000302;Parent=ucsf_hc.01_1.G186ARY.00302
Supercontig_2.1	GeneSet	gene	765561	766003	.	+	.	ID=ucsf_hc.01_1.G186ARY.00303;Name=ucsf_hc.01_1.G186ARY.00303
Supercontig_2.1	GeneSet	exon	765561	766003	.	+	.	Parent=ucsf_hc.01_1.G186ARY.00303
Supercontig_2.1	GeneSet	gene	766358	768779	.	-	.	ID=ucsf_hc.01_1.G186ARY.00304;Name=ucsf_hc.01_1.G186ARY.00304
Supercontig_2.1	GeneSet	exon	768002	768779	.	-	.	Parent=ucsf_hc.01_1.G186ARY.00304
Supercontig_2.1	GeneSet	exon	767903	767921	.	-	.	Parent=ucsf_hc.01_1.G186ARY.00304
Supercontig_2.1	GeneSet	exon	766878	767793	.	-	.	Parent=ucsf_hc.01_1.G186ARY.00304
Supercontig_2.1	GeneSet	exon	766358	766763	.	-	.	Parent=ucsf_hc.01_1.G186ARY.00304
Supercontig_2.1	GeneSet	cds	768002	768042	.	-	0	ID=cds0000304;Parent=ucsf_hc.01_1.G186ARY.00304
Supercontig_2.1	GeneSet	cds	767903	767921	.	-	0	ID=cds0000304;Parent=ucsf_hc.01_1.G186ARY.00304
Supercontig_2.1	GeneSet	cds	766878	767793	.	-	0	ID=cds0000304;Parent=ucsf_hc.01_1.G186ARY.00304
Supercontig_2.1	GeneSet	cds	766744	766763	.	-	0	ID=cds0000304;Parent=ucsf_hc.01_1.G186ARY.00304
Supercontig_2.1	GeneSet	gene	769025	770791	.	+	.	ID=ucsf_hc.01_1.G186ARY.00305;Name=ucsf_hc.01_1.G186ARY.00305
Supercontig_2.1	GeneSet	exon	769025	769408	.	+	.	Parent=ucsf_hc.01_1.G186ARY.00305
Supercontig_2.1	GeneSet	exon	769603	769792	.	+	.	Parent=ucsf_hc.01_1.G186ARY.00305
Supercontig_2.1	GeneSet	exon	769937	770021	.	+	.	Parent=ucsf_hc.01_1.G186ARY.00305
Supercontig_2.1	GeneSet	exon	770100	770791	.	+	.	Parent=ucsf_hc.01_1.G186ARY.00305
Supercontig_2.1	GeneSet	cds	770334	770723	.	+	0	ID=cds0000305;Parent=ucsf_hc.01_1.G186ARY.00305
Supercontig_2.1	GeneSet	gene	771231	774580	.	-	.	ID=ucsf_hc.01_1.G186ARY.00306;Name=ucsf_hc.01_1.G186ARY.00306
Supercontig_2.1	GeneSet	exon	773860	774580	.	-	.	Parent=ucsf_hc.01_1.G186ARY.00306
Supercontig_2.1	GeneSet	exon	773235	773315	.	-	.	Parent=ucsf_hc.01_1.G186ARY.00306
Supercontig_2.1	GeneSet	exon	773076	773148	.	-	.	Parent=ucsf_hc.01_1.G186ARY.00306
Supercontig_2.1	GeneSet	exon	772640	772985	.	-	.	Parent=ucsf_hc.01_1.G186ARY.00306
Supercontig_2.1	GeneSet	exon	772524	772562	.	-	.	Parent=ucsf_hc.01_1.G186ARY.00306
Supercontig_2.1	GeneSet	exon	771231	772426	.	-	.	Parent=ucsf_hc.01_1.G186ARY.00306
Supercontig_2.1	GeneSet	cds	772640	772780	.	-	0	ID=cds0000306;Parent=ucsf_hc.01_1.G186ARY.00306
Supercontig_2.1	GeneSet	cds	772524	772562	.	-	0	ID=cds0000306;Parent=ucsf_hc.01_1.G186ARY.00306
Supercontig_2.1	GeneSet	cds	772073	772426	.	-	0	ID=cds0000306;Parent=ucsf_hc.01_1.G186ARY.00306
Supercontig_2.1	GeneSet	gene	778017	778945	.	+	.	ID=ucsf_hc.01_1.G186ARY.00307;Name=ucsf_hc.01_1.G186ARY.00307
Supercontig_2.1	GeneSet	exon	778017	778398	.	+	.	Parent=ucsf_hc.01_1.G186ARY.00307
Supercontig_2.1	GeneSet	exon	778472	778945	.	+	.	Parent=ucsf_hc.01_1.G186ARY.00307
Supercontig_2.1	GeneSet	gene	779079	780160	.	+	.	ID=ucsf_hc.01_1.G186ARY.00308;Name=ucsf_hc.01_1.G186ARY.00308
Supercontig_2.1	GeneSet	exon	779079	780160	.	+	.	Parent=ucsf_hc.01_1.G186ARY.00308
Supercontig_2.1	GeneSet	cds	779344	779730	.	+	0	ID=cds0000308;Parent=ucsf_hc.01_1.G186ARY.00308
Supercontig_2.1	GeneSet	gene	785991	786529	.	-	.	ID=ucsf_hc.01_1.G186ARY.00309;Name=ucsf_hc.01_1.G186ARY.00309
Supercontig_2.1	GeneSet	exon	786423	786529	.	-	.	Parent=ucsf_hc.01_1.G186ARY.00309
Supercontig_2.1	GeneSet	exon	785991	786323	.	-	.	Parent=ucsf_hc.01_1.G186ARY.00309
Supercontig_2.1	GeneSet	gene	786108	786466	.	+	.	ID=ucsf_hc.01_1.G186ARY.00310;Name=ucsf_hc.01_1.G186ARY.00310
Supercontig_2.1	GeneSet	exon	786108	786205	.	+	.	Parent=ucsf_hc.01_1.G186ARY.00310
Supercontig_2.1	GeneSet	exon	786262	786466	.	+	.	Parent=ucsf_hc.01_1.G186ARY.00310
Supercontig_2.1	GeneSet	gene	786785	791349	.	-	.	ID=ucsf_hc.01_1.G186ARY.00311;Name=ucsf_hc.01_1.G186ARY.00311
Supercontig_2.1	GeneSet	exon	788480	791349	.	-	.	Parent=ucsf_hc.01_1.G186ARY.00311
Supercontig_2.1	GeneSet	exon	786785	788384	.	-	.	Parent=ucsf_hc.01_1.G186ARY.00311
Supercontig_2.1	GeneSet	cds	787762	788076	.	-	0	ID=cds0000311;Parent=ucsf_hc.01_1.G186ARY.00311
Supercontig_2.1	GeneSet	gene	791595	793574	.	-	.	ID=ucsf_hc.01_1.G186ARY.00312;Name=ucsf_hc.01_1.G186ARY.00312
Supercontig_2.1	GeneSet	exon	793111	793574	.	-	.	Parent=ucsf_hc.01_1.G186ARY.00312
Supercontig_2.1	GeneSet	exon	792825	792967	.	-	.	Parent=ucsf_hc.01_1.G186ARY.00312
Supercontig_2.1	GeneSet	exon	791595	792773	.	-	.	Parent=ucsf_hc.01_1.G186ARY.00312
Supercontig_2.1	GeneSet	cds	793111	793408	.	-	0	ID=cds0000312;Parent=ucsf_hc.01_1.G186ARY.00312
Supercontig_2.1	GeneSet	cds	792867	792967	.	-	0	ID=cds0000312;Parent=ucsf_hc.01_1.G186ARY.00312
Supercontig_2.1	GeneSet	gene	793764	795655	.	+	.	ID=ucsf_hc.01_1.G186ARY.00313;Name=ucsf_hc.01_1.G186ARY.00313
Supercontig_2.1	GeneSet	exon	793764	793885	.	+	.	Parent=ucsf_hc.01_1.G186ARY.00313
Supercontig_2.1	GeneSet	exon	794048	794183	.	+	.	Parent=ucsf_hc.01_1.G186ARY.00313
Supercontig_2.1	GeneSet	exon	794265	794876	.	+	.	Parent=ucsf_hc.01_1.G186ARY.00313
Supercontig_2.1	GeneSet	exon	794936	795655	.	+	.	Parent=ucsf_hc.01_1.G186ARY.00313
Supercontig_2.1	GeneSet	cds	793874	793885	.	+	0	ID=cds0000313;Parent=ucsf_hc.01_1.G186ARY.00313
Supercontig_2.1	GeneSet	cds	794048	794183	.	+	0	ID=cds0000313;Parent=ucsf_hc.01_1.G186ARY.00313
Supercontig_2.1	GeneSet	cds	794265	794876	.	+	0	ID=cds0000313;Parent=ucsf_hc.01_1.G186ARY.00313
Supercontig_2.1	GeneSet	cds	794936	795102	.	+	0	ID=cds0000313;Parent=ucsf_hc.01_1.G186ARY.00313
Supercontig_2.1	GeneSet	gene	795656	796927	.	+	.	ID=ucsf_hc.01_1.G186ARY.00314;Name=ucsf_hc.01_1.G186ARY.00314
Supercontig_2.1	GeneSet	exon	795656	796927	.	+	.	Parent=ucsf_hc.01_1.G186ARY.00314
Supercontig_2.1	GeneSet	cds	796208	796879	.	+	0	ID=cds0000314;Parent=ucsf_hc.01_1.G186ARY.00314
Supercontig_2.1	GeneSet	gene	796985	797676	.	-	.	ID=ucsf_hc.01_1.G186ARY.00315;Name=ucsf_hc.01_1.G186ARY.00315
Supercontig_2.1	GeneSet	exon	796985	797676	.	-	.	Parent=ucsf_hc.01_1.G186ARY.00315
Supercontig_2.1	GeneSet	gene	797388	798754	.	+	.	ID=ucsf_hc.01_1.G186ARY.00316;Name=ucsf_hc.01_1.G186ARY.00316
Supercontig_2.1	GeneSet	exon	797388	798754	.	+	.	Parent=ucsf_hc.01_1.G186ARY.00316
Supercontig_2.1	GeneSet	cds	798147	798341	.	+	0	ID=cds0000316;Parent=ucsf_hc.01_1.G186ARY.00316
Supercontig_2.1	GeneSet	gene	798666	800968	.	-	.	ID=ucsf_hc.01_1.G186ARY.00317;Name=ucsf_hc.01_1.G186ARY.00317
Supercontig_2.1	GeneSet	exon	799478	800968	.	-	.	Parent=ucsf_hc.01_1.G186ARY.00317
Supercontig_2.1	GeneSet	exon	798666	799388	.	-	.	Parent=ucsf_hc.01_1.G186ARY.00317
Supercontig_2.1	GeneSet	cds	799478	800313	.	-	0	ID=cds0000317;Parent=ucsf_hc.01_1.G186ARY.00317
Supercontig_2.1	GeneSet	cds	799088	799388	.	-	0	ID=cds0000317;Parent=ucsf_hc.01_1.G186ARY.00317
Supercontig_2.1	GeneSet	gene	801756	802683	.	+	.	ID=ucsf_hc.01_1.G186ARY.00318;Name=ucsf_hc.01_1.G186ARY.00318
Supercontig_2.1	GeneSet	exon	801756	802131	.	+	.	Parent=ucsf_hc.01_1.G186ARY.00318
Supercontig_2.1	GeneSet	exon	802201	802683	.	+	.	Parent=ucsf_hc.01_1.G186ARY.00318
Supercontig_2.1	GeneSet	cds	801831	802067	.	+	0	ID=cds0000318;Parent=ucsf_hc.01_1.G186ARY.00318
Supercontig_2.1	GeneSet	gene	803166	803673	.	+	.	ID=ucsf_hc.01_1.G186ARY.00319;Name=ucsf_hc.01_1.G186ARY.00319
Supercontig_2.1	GeneSet	exon	803166	803673	.	+	.	Parent=ucsf_hc.01_1.G186ARY.00319
Supercontig_2.1	GeneSet	gene	805925	806235	.	+	.	ID=ucsf_hc.01_1.G186ARY.00320;Name=ucsf_hc.01_1.G186ARY.00320
Supercontig_2.1	GeneSet	exon	805925	806235	.	+	.	Parent=ucsf_hc.01_1.G186ARY.00320
Supercontig_2.1	GeneSet	gene	806102	808319	.	-	.	ID=ucsf_hc.01_1.G186ARY.00321;Name=ucsf_hc.01_1.G186ARY.00321
Supercontig_2.1	GeneSet	exon	807738	808319	.	-	.	Parent=ucsf_hc.01_1.G186ARY.00321
Supercontig_2.1	GeneSet	exon	807281	807619	.	-	.	Parent=ucsf_hc.01_1.G186ARY.00321
Supercontig_2.1	GeneSet	exon	806851	807200	.	-	.	Parent=ucsf_hc.01_1.G186ARY.00321
Supercontig_2.1	GeneSet	exon	806102	806703	.	-	.	Parent=ucsf_hc.01_1.G186ARY.00321
Supercontig_2.1	GeneSet	cds	807281	807308	.	-	0	ID=cds0000321;Parent=ucsf_hc.01_1.G186ARY.00321
Supercontig_2.1	GeneSet	cds	806851	807200	.	-	0	ID=cds0000321;Parent=ucsf_hc.01_1.G186ARY.00321
Supercontig_2.1	GeneSet	cds	806479	806703	.	-	0	ID=cds0000321;Parent=ucsf_hc.01_1.G186ARY.00321
Supercontig_2.1	GeneSet	gene	808711	809179	.	-	.	ID=ucsf_hc.01_1.G186ARY.00322;Name=ucsf_hc.01_1.G186ARY.00322
Supercontig_2.1	GeneSet	exon	808965	809179	.	-	.	Parent=ucsf_hc.01_1.G186ARY.00322
Supercontig_2.1	GeneSet	exon	808711	808863	.	-	.	Parent=ucsf_hc.01_1.G186ARY.00322
Supercontig_2.1	GeneSet	gene	808874	809253	.	+	.	ID=ucsf_hc.01_1.G186ARY.00323;Name=ucsf_hc.01_1.G186ARY.00323
Supercontig_2.1	GeneSet	exon	808874	809253	.	+	.	Parent=ucsf_hc.01_1.G186ARY.00323
Supercontig_2.1	GeneSet	gene	809520	811967	.	-	.	ID=ucsf_hc.01_1.G186ARY.00324;Name=ucsf_hc.01_1.G186ARY.00324
Supercontig_2.1	GeneSet	exon	811578	811967	.	-	.	Parent=ucsf_hc.01_1.G186ARY.00324
Supercontig_2.1	GeneSet	exon	811157	811493	.	-	.	Parent=ucsf_hc.01_1.G186ARY.00324
Supercontig_2.1	GeneSet	exon	810872	811090	.	-	.	Parent=ucsf_hc.01_1.G186ARY.00324
Supercontig_2.1	GeneSet	exon	809520	810788	.	-	.	Parent=ucsf_hc.01_1.G186ARY.00324
Supercontig_2.1	GeneSet	cds	810872	810979	.	-	0	ID=cds0000324;Parent=ucsf_hc.01_1.G186ARY.00324
Supercontig_2.1	GeneSet	cds	810186	810788	.	-	0	ID=cds0000324;Parent=ucsf_hc.01_1.G186ARY.00324
Supercontig_2.1	GeneSet	gene	812304	813121	.	+	.	ID=ucsf_hc.01_1.G186ARY.00325;Name=ucsf_hc.01_1.G186ARY.00325
Supercontig_2.1	GeneSet	exon	812304	813121	.	+	.	Parent=ucsf_hc.01_1.G186ARY.00325
Supercontig_2.1	GeneSet	gene	812721	813804	.	-	.	ID=ucsf_hc.01_1.G186ARY.00326;Name=ucsf_hc.01_1.G186ARY.00326
Supercontig_2.1	GeneSet	exon	812721	813804	.	-	.	Parent=ucsf_hc.01_1.G186ARY.00326
Supercontig_2.1	GeneSet	cds	813505	813708	.	-	0	ID=cds0000326;Parent=ucsf_hc.01_1.G186ARY.00326
Supercontig_2.1	GeneSet	gene	814027	817037	.	+	.	ID=ucsf_hc.01_1.G186ARY.00327;Name=ucsf_hc.01_1.G186ARY.00327
Supercontig_2.1	GeneSet	exon	814027	814476	.	+	.	Parent=ucsf_hc.01_1.G186ARY.00327
Supercontig_2.1	GeneSet	exon	814616	816219	.	+	.	Parent=ucsf_hc.01_1.G186ARY.00327
Supercontig_2.1	GeneSet	exon	816288	817037	.	+	.	Parent=ucsf_hc.01_1.G186ARY.00327
Supercontig_2.1	GeneSet	cds	814312	814476	.	+	0	ID=cds0000327;Parent=ucsf_hc.01_1.G186ARY.00327
Supercontig_2.1	GeneSet	cds	814616	814921	.	+	0	ID=cds0000327;Parent=ucsf_hc.01_1.G186ARY.00327
Supercontig_2.1	GeneSet	gene	814065	819983	.	-	.	ID=ucsf_hc.01_1.G186ARY.00328;Name=ucsf_hc.01_1.G186ARY.00328
Supercontig_2.1	GeneSet	exon	818831	819983	.	-	.	Parent=ucsf_hc.01_1.G186ARY.00328
Supercontig_2.1	GeneSet	exon	818578	818763	.	-	.	Parent=ucsf_hc.01_1.G186ARY.00328
Supercontig_2.1	GeneSet	exon	818057	818522	.	-	.	Parent=ucsf_hc.01_1.G186ARY.00328
Supercontig_2.1	GeneSet	exon	817884	818008	.	-	.	Parent=ucsf_hc.01_1.G186ARY.00328
Supercontig_2.1	GeneSet	exon	817761	817832	.	-	.	Parent=ucsf_hc.01_1.G186ARY.00328
Supercontig_2.1	GeneSet	exon	817483	817707	.	-	.	Parent=ucsf_hc.01_1.G186ARY.00328
Supercontig_2.1	GeneSet	exon	817331	817434	.	-	.	Parent=ucsf_hc.01_1.G186ARY.00328
Supercontig_2.1	GeneSet	exon	817024	817282	.	-	.	Parent=ucsf_hc.01_1.G186ARY.00328
Supercontig_2.1	GeneSet	exon	816826	816968	.	-	.	Parent=ucsf_hc.01_1.G186ARY.00328
Supercontig_2.1	GeneSet	exon	816174	816772	.	-	.	Parent=ucsf_hc.01_1.G186ARY.00328
Supercontig_2.1	GeneSet	exon	814616	816105	.	-	.	Parent=ucsf_hc.01_1.G186ARY.00328
Supercontig_2.1	GeneSet	exon	814065	814476	.	-	.	Parent=ucsf_hc.01_1.G186ARY.00328
Supercontig_2.1	GeneSet	cds	818831	819724	.	-	0	ID=cds0000328;Parent=ucsf_hc.01_1.G186ARY.00328
Supercontig_2.1	GeneSet	cds	818578	818763	.	-	0	ID=cds0000328;Parent=ucsf_hc.01_1.G186ARY.00328
Supercontig_2.1	GeneSet	cds	818057	818522	.	-	0	ID=cds0000328;Parent=ucsf_hc.01_1.G186ARY.00328
Supercontig_2.1	GeneSet	cds	817884	818008	.	-	0	ID=cds0000328;Parent=ucsf_hc.01_1.G186ARY.00328
Supercontig_2.1	GeneSet	cds	817761	817832	.	-	0	ID=cds0000328;Parent=ucsf_hc.01_1.G186ARY.00328
Supercontig_2.1	GeneSet	cds	817483	817707	.	-	0	ID=cds0000328;Parent=ucsf_hc.01_1.G186ARY.00328
Supercontig_2.1	GeneSet	cds	817331	817434	.	-	0	ID=cds0000328;Parent=ucsf_hc.01_1.G186ARY.00328
Supercontig_2.1	GeneSet	cds	817024	817282	.	-	0	ID=cds0000328;Parent=ucsf_hc.01_1.G186ARY.00328
Supercontig_2.1	GeneSet	cds	816826	816968	.	-	0	ID=cds0000328;Parent=ucsf_hc.01_1.G186ARY.00328
Supercontig_2.1	GeneSet	cds	816174	816772	.	-	0	ID=cds0000328;Parent=ucsf_hc.01_1.G186ARY.00328
Supercontig_2.1	GeneSet	cds	815429	816105	.	-	0	ID=cds0000328;Parent=ucsf_hc.01_1.G186ARY.00328
Supercontig_2.1	GeneSet	gene	820076	820536	.	+	.	ID=ucsf_hc.01_1.G186ARY.00329;Name=ucsf_hc.01_1.G186ARY.00329
Supercontig_2.1	GeneSet	exon	820076	820536	.	+	.	Parent=ucsf_hc.01_1.G186ARY.00329
Supercontig_2.1	GeneSet	gene	820600	821527	.	+	.	ID=ucsf_hc.01_1.G186ARY.00330;Name=ucsf_hc.01_1.G186ARY.00330
Supercontig_2.1	GeneSet	exon	820600	821527	.	+	.	Parent=ucsf_hc.01_1.G186ARY.00330
Supercontig_2.1	GeneSet	gene	822031	823348	.	+	.	ID=ucsf_hc.01_1.G186ARY.00331;Name=ucsf_hc.01_1.G186ARY.00331
Supercontig_2.1	GeneSet	exon	822031	822241	.	+	.	Parent=ucsf_hc.01_1.G186ARY.00331
Supercontig_2.1	GeneSet	exon	822308	822331	.	+	.	Parent=ucsf_hc.01_1.G186ARY.00331
Supercontig_2.1	GeneSet	exon	822413	823348	.	+	.	Parent=ucsf_hc.01_1.G186ARY.00331
Supercontig_2.1	GeneSet	cds	822194	822241	.	+	0	ID=cds0000331;Parent=ucsf_hc.01_1.G186ARY.00331
Supercontig_2.1	GeneSet	cds	822308	822331	.	+	0	ID=cds0000331;Parent=ucsf_hc.01_1.G186ARY.00331
Supercontig_2.1	GeneSet	cds	822413	823264	.	+	0	ID=cds0000331;Parent=ucsf_hc.01_1.G186ARY.00331
Supercontig_2.1	GeneSet	gene	823656	827039	.	-	.	ID=ucsf_hc.01_1.G186ARY.00332;Name=ucsf_hc.01_1.G186ARY.00332
Supercontig_2.1	GeneSet	exon	826851	827039	.	-	.	Parent=ucsf_hc.01_1.G186ARY.00332
Supercontig_2.1	GeneSet	exon	826277	826747	.	-	.	Parent=ucsf_hc.01_1.G186ARY.00332
Supercontig_2.1	GeneSet	exon	825273	826207	.	-	.	Parent=ucsf_hc.01_1.G186ARY.00332
Supercontig_2.1	GeneSet	exon	824898	825216	.	-	.	Parent=ucsf_hc.01_1.G186ARY.00332
Supercontig_2.1	GeneSet	exon	823656	824824	.	-	.	Parent=ucsf_hc.01_1.G186ARY.00332
Supercontig_2.1	GeneSet	cds	826277	826660	.	-	0	ID=cds0000332;Parent=ucsf_hc.01_1.G186ARY.00332
Supercontig_2.1	GeneSet	cds	825273	826207	.	-	0	ID=cds0000332;Parent=ucsf_hc.01_1.G186ARY.00332
Supercontig_2.1	GeneSet	cds	824898	825216	.	-	0	ID=cds0000332;Parent=ucsf_hc.01_1.G186ARY.00332
Supercontig_2.1	GeneSet	cds	824165	824824	.	-	0	ID=cds0000332;Parent=ucsf_hc.01_1.G186ARY.00332
Supercontig_2.1	GeneSet	gene	827187	831826	.	+	.	ID=ucsf_hc.01_1.G186ARY.00333;Name=ucsf_hc.01_1.G186ARY.00333
Supercontig_2.1	GeneSet	exon	827187	827424	.	+	.	Parent=ucsf_hc.01_1.G186ARY.00333
Supercontig_2.1	GeneSet	exon	827482	827682	.	+	.	Parent=ucsf_hc.01_1.G186ARY.00333
Supercontig_2.1	GeneSet	exon	827748	831826	.	+	.	Parent=ucsf_hc.01_1.G186ARY.00333
Supercontig_2.1	GeneSet	cds	827309	827424	.	+	0	ID=cds0000333;Parent=ucsf_hc.01_1.G186ARY.00333
Supercontig_2.1	GeneSet	cds	827482	827682	.	+	0	ID=cds0000333;Parent=ucsf_hc.01_1.G186ARY.00333
Supercontig_2.1	GeneSet	cds	827748	831669	.	+	0	ID=cds0000333;Parent=ucsf_hc.01_1.G186ARY.00333
Supercontig_2.1	GeneSet	gene	830013	832749	.	-	.	ID=ucsf_hc.01_1.G186ARY.00334;Name=ucsf_hc.01_1.G186ARY.00334
Supercontig_2.1	GeneSet	exon	830013	832749	.	-	.	Parent=ucsf_hc.01_1.G186ARY.00334
Supercontig_2.1	GeneSet	cds	831871	832653	.	-	0	ID=cds0000334;Parent=ucsf_hc.01_1.G186ARY.00334
Supercontig_2.1	GeneSet	gene	833614	834010	.	-	.	ID=ucsf_hc.01_1.G186ARY.00335;Name=ucsf_hc.01_1.G186ARY.00335
Supercontig_2.1	GeneSet	exon	833614	834010	.	-	.	Parent=ucsf_hc.01_1.G186ARY.00335
Supercontig_2.1	GeneSet	gene	834162	835635	.	+	.	ID=ucsf_hc.01_1.G186ARY.00336;Name=ucsf_hc.01_1.G186ARY.00336
Supercontig_2.1	GeneSet	exon	834162	835161	.	+	.	Parent=ucsf_hc.01_1.G186ARY.00336
Supercontig_2.1	GeneSet	exon	835228	835635	.	+	.	Parent=ucsf_hc.01_1.G186ARY.00336
Supercontig_2.1	GeneSet	cds	834208	835044	.	+	0	ID=cds0000336;Parent=ucsf_hc.01_1.G186ARY.00336
Supercontig_2.1	GeneSet	gene	835710	836202	.	+	.	ID=ucsf_hc.01_1.G186ARY.00337;Name=ucsf_hc.01_1.G186ARY.00337
Supercontig_2.1	GeneSet	exon	835710	836202	.	+	.	Parent=ucsf_hc.01_1.G186ARY.00337
Supercontig_2.1	GeneSet	cds	835970	836194	.	+	0	ID=cds0000337;Parent=ucsf_hc.01_1.G186ARY.00337
Supercontig_2.1	GeneSet	gene	836646	838393	.	+	.	ID=ucsf_hc.01_1.G186ARY.00338;Name=ucsf_hc.01_1.G186ARY.00338
Supercontig_2.1	GeneSet	exon	836646	837013	.	+	.	Parent=ucsf_hc.01_1.G186ARY.00338
Supercontig_2.1	GeneSet	exon	837122	838393	.	+	.	Parent=ucsf_hc.01_1.G186ARY.00338
Supercontig_2.1	GeneSet	cds	836808	837013	.	+	0	ID=cds0000338;Parent=ucsf_hc.01_1.G186ARY.00338
Supercontig_2.1	GeneSet	cds	837122	838229	.	+	0	ID=cds0000338;Parent=ucsf_hc.01_1.G186ARY.00338
Supercontig_2.1	GeneSet	gene	838188	839699	.	-	.	ID=ucsf_hc.01_1.G186ARY.00339;Name=ucsf_hc.01_1.G186ARY.00339
Supercontig_2.1	GeneSet	exon	838962	839699	.	-	.	Parent=ucsf_hc.01_1.G186ARY.00339
Supercontig_2.1	GeneSet	exon	838188	838842	.	-	.	Parent=ucsf_hc.01_1.G186ARY.00339
Supercontig_2.1	GeneSet	cds	838962	839591	.	-	0	ID=cds0000339;Parent=ucsf_hc.01_1.G186ARY.00339
Supercontig_2.1	GeneSet	cds	838564	838842	.	-	0	ID=cds0000339;Parent=ucsf_hc.01_1.G186ARY.00339
Supercontig_2.1	GeneSet	gene	839828	840532	.	+	.	ID=ucsf_hc.01_1.G186ARY.00340;Name=ucsf_hc.01_1.G186ARY.00340
Supercontig_2.1	GeneSet	exon	839828	840532	.	+	.	Parent=ucsf_hc.01_1.G186ARY.00340
Supercontig_2.1	GeneSet	cds	840071	840292	.	+	0	ID=cds0000340;Parent=ucsf_hc.01_1.G186ARY.00340
Supercontig_2.1	GeneSet	gene	839919	841124	.	-	.	ID=ucsf_hc.01_1.G186ARY.00341;Name=ucsf_hc.01_1.G186ARY.00341
Supercontig_2.1	GeneSet	exon	839919	841124	.	-	.	Parent=ucsf_hc.01_1.G186ARY.00341
Supercontig_2.1	GeneSet	gene	840869	841317	.	+	.	ID=ucsf_hc.01_1.G186ARY.00342;Name=ucsf_hc.01_1.G186ARY.00342
Supercontig_2.1	GeneSet	exon	840869	841317	.	+	.	Parent=ucsf_hc.01_1.G186ARY.00342
Supercontig_2.1	GeneSet	gene	843313	845813	.	+	.	ID=ucsf_hc.01_1.G186ARY.00343;Name=ucsf_hc.01_1.G186ARY.00343
Supercontig_2.1	GeneSet	exon	843313	843727	.	+	.	Parent=ucsf_hc.01_1.G186ARY.00343
Supercontig_2.1	GeneSet	exon	843796	843956	.	+	.	Parent=ucsf_hc.01_1.G186ARY.00343
Supercontig_2.1	GeneSet	exon	844067	844765	.	+	.	Parent=ucsf_hc.01_1.G186ARY.00343
Supercontig_2.1	GeneSet	exon	844880	845813	.	+	.	Parent=ucsf_hc.01_1.G186ARY.00343
Supercontig_2.1	GeneSet	cds	843610	843727	.	+	0	ID=cds0000343;Parent=ucsf_hc.01_1.G186ARY.00343
Supercontig_2.1	GeneSet	cds	843796	843956	.	+	0	ID=cds0000343;Parent=ucsf_hc.01_1.G186ARY.00343
Supercontig_2.1	GeneSet	cds	844067	844765	.	+	0	ID=cds0000343;Parent=ucsf_hc.01_1.G186ARY.00343
Supercontig_2.1	GeneSet	cds	844880	845083	.	+	0	ID=cds0000343;Parent=ucsf_hc.01_1.G186ARY.00343
Supercontig_2.1	GeneSet	gene	845786	848123	.	-	.	ID=ucsf_hc.01_1.G186ARY.00344;Name=ucsf_hc.01_1.G186ARY.00344
Supercontig_2.1	GeneSet	exon	847729	848123	.	-	.	Parent=ucsf_hc.01_1.G186ARY.00344
Supercontig_2.1	GeneSet	exon	845786	847666	.	-	.	Parent=ucsf_hc.01_1.G186ARY.00344
Supercontig_2.1	GeneSet	cds	847729	847872	.	-	0	ID=cds0000344;Parent=ucsf_hc.01_1.G186ARY.00344
Supercontig_2.1	GeneSet	cds	846158	847666	.	-	0	ID=cds0000344;Parent=ucsf_hc.01_1.G186ARY.00344
Supercontig_2.1	GeneSet	gene	848297	850847	.	+	.	ID=ucsf_hc.01_1.G186ARY.00345;Name=ucsf_hc.01_1.G186ARY.00345
Supercontig_2.1	GeneSet	exon	848297	848636	.	+	.	Parent=ucsf_hc.01_1.G186ARY.00345
Supercontig_2.1	GeneSet	exon	848733	850847	.	+	.	Parent=ucsf_hc.01_1.G186ARY.00345
Supercontig_2.1	GeneSet	cds	848492	848636	.	+	0	ID=cds0000345;Parent=ucsf_hc.01_1.G186ARY.00345
Supercontig_2.1	GeneSet	cds	848733	850531	.	+	0	ID=cds0000345;Parent=ucsf_hc.01_1.G186ARY.00345
Supercontig_2.1	GeneSet	gene	851096	853497	.	+	.	ID=ucsf_hc.01_1.G186ARY.00346;Name=ucsf_hc.01_1.G186ARY.00346
Supercontig_2.1	GeneSet	exon	851096	853497	.	+	.	Parent=ucsf_hc.01_1.G186ARY.00346
Supercontig_2.1	GeneSet	cds	853066	853464	.	+	0	ID=cds0000346;Parent=ucsf_hc.01_1.G186ARY.00346
Supercontig_2.1	GeneSet	gene	853245	855738	.	-	.	ID=ucsf_hc.01_1.G186ARY.00347;Name=ucsf_hc.01_1.G186ARY.00347
Supercontig_2.1	GeneSet	exon	853245	855738	.	-	.	Parent=ucsf_hc.01_1.G186ARY.00347
Supercontig_2.1	GeneSet	cds	853983	855269	.	-	0	ID=cds0000347;Parent=ucsf_hc.01_1.G186ARY.00347
Supercontig_2.1	GeneSet	gene	856435	857025	.	+	.	ID=ucsf_hc.01_1.G186ARY.00348;Name=ucsf_hc.01_1.G186ARY.00348
Supercontig_2.1	GeneSet	exon	856435	857025	.	+	.	Parent=ucsf_hc.01_1.G186ARY.00348
Supercontig_2.1	GeneSet	gene	856996	857632	.	-	.	ID=ucsf_hc.01_1.G186ARY.00349;Name=ucsf_hc.01_1.G186ARY.00349
Supercontig_2.1	GeneSet	exon	856996	857632	.	-	.	Parent=ucsf_hc.01_1.G186ARY.00349
Supercontig_2.1	GeneSet	gene	857877	858241	.	-	.	ID=ucsf_hc.01_1.G186ARY.00350;Name=ucsf_hc.01_1.G186ARY.00350
Supercontig_2.1	GeneSet	exon	857877	858241	.	-	.	Parent=ucsf_hc.01_1.G186ARY.00350
Supercontig_2.1	GeneSet	gene	859007	859315	.	-	.	ID=ucsf_hc.01_1.G186ARY.00351;Name=ucsf_hc.01_1.G186ARY.00351
Supercontig_2.1	GeneSet	exon	859007	859315	.	-	.	Parent=ucsf_hc.01_1.G186ARY.00351
Supercontig_2.1	GeneSet	gene	859755	861091	.	+	.	ID=ucsf_hc.01_1.G186ARY.00352;Name=ucsf_hc.01_1.G186ARY.00352
Supercontig_2.1	GeneSet	exon	859755	860015	.	+	.	Parent=ucsf_hc.01_1.G186ARY.00352
Supercontig_2.1	GeneSet	exon	860076	861091	.	+	.	Parent=ucsf_hc.01_1.G186ARY.00352
Supercontig_2.1	GeneSet	cds	859811	860015	.	+	0	ID=cds0000352;Parent=ucsf_hc.01_1.G186ARY.00352
Supercontig_2.1	GeneSet	cds	860076	860899	.	+	0	ID=cds0000352;Parent=ucsf_hc.01_1.G186ARY.00352
Supercontig_2.1	GeneSet	gene	861029	862101	.	-	.	ID=ucsf_hc.01_1.G186ARY.00353;Name=ucsf_hc.01_1.G186ARY.00353
Supercontig_2.1	GeneSet	exon	861029	862101	.	-	.	Parent=ucsf_hc.01_1.G186ARY.00353
Supercontig_2.1	GeneSet	gene	863236	864345	.	-	.	ID=ucsf_hc.01_1.G186ARY.00354;Name=ucsf_hc.01_1.G186ARY.00354
Supercontig_2.1	GeneSet	exon	863645	864345	.	-	.	Parent=ucsf_hc.01_1.G186ARY.00354
Supercontig_2.1	GeneSet	exon	863236	863567	.	-	.	Parent=ucsf_hc.01_1.G186ARY.00354
Supercontig_2.1	GeneSet	cds	863660	864187	.	-	0	ID=cds0000354;Parent=ucsf_hc.01_1.G186ARY.00354
Supercontig_2.1	GeneSet	gene	864589	865215	.	-	.	ID=ucsf_hc.01_1.G186ARY.00355;Name=ucsf_hc.01_1.G186ARY.00355
Supercontig_2.1	GeneSet	exon	864589	865215	.	-	.	Parent=ucsf_hc.01_1.G186ARY.00355
Supercontig_2.1	GeneSet	cds	864804	865091	.	-	0	ID=cds0000355;Parent=ucsf_hc.01_1.G186ARY.00355
Supercontig_2.1	GeneSet	gene	865838	867074	.	+	.	ID=ucsf_hc.01_1.G186ARY.00356;Name=ucsf_hc.01_1.G186ARY.00356
Supercontig_2.1	GeneSet	exon	865838	866026	.	+	.	Parent=ucsf_hc.01_1.G186ARY.00356
Supercontig_2.1	GeneSet	exon	866088	867074	.	+	.	Parent=ucsf_hc.01_1.G186ARY.00356
Supercontig_2.1	GeneSet	gene	867010	869005	.	-	.	ID=ucsf_hc.01_1.G186ARY.00357;Name=ucsf_hc.01_1.G186ARY.00357
Supercontig_2.1	GeneSet	exon	868843	869005	.	-	.	Parent=ucsf_hc.01_1.G186ARY.00357
Supercontig_2.1	GeneSet	exon	868244	868762	.	-	.	Parent=ucsf_hc.01_1.G186ARY.00357
Supercontig_2.1	GeneSet	exon	868045	868161	.	-	.	Parent=ucsf_hc.01_1.G186ARY.00357
Supercontig_2.1	GeneSet	exon	867010	867980	.	-	.	Parent=ucsf_hc.01_1.G186ARY.00357
Supercontig_2.1	GeneSet	cds	868843	868869	.	-	0	ID=cds0000357;Parent=ucsf_hc.01_1.G186ARY.00357
Supercontig_2.1	GeneSet	cds	868244	868762	.	-	0	ID=cds0000357;Parent=ucsf_hc.01_1.G186ARY.00357
Supercontig_2.1	GeneSet	cds	868045	868161	.	-	0	ID=cds0000357;Parent=ucsf_hc.01_1.G186ARY.00357
Supercontig_2.1	GeneSet	cds	867624	867980	.	-	0	ID=cds0000357;Parent=ucsf_hc.01_1.G186ARY.00357
Supercontig_2.1	GeneSet	gene	869388	870331	.	+	.	ID=ucsf_hc.01_1.G186ARY.00358;Name=ucsf_hc.01_1.G186ARY.00358
Supercontig_2.1	GeneSet	exon	869388	869943	.	+	.	Parent=ucsf_hc.01_1.G186ARY.00358
Supercontig_2.1	GeneSet	exon	870053	870073	.	+	.	Parent=ucsf_hc.01_1.G186ARY.00358
Supercontig_2.1	GeneSet	exon	870132	870169	.	+	.	Parent=ucsf_hc.01_1.G186ARY.00358
Supercontig_2.1	GeneSet	exon	870244	870331	.	+	.	Parent=ucsf_hc.01_1.G186ARY.00358
Supercontig_2.1	GeneSet	gene	870108	870416	.	-	.	ID=ucsf_hc.01_1.G186ARY.00359;Name=ucsf_hc.01_1.G186ARY.00359
Supercontig_2.1	GeneSet	exon	870108	870416	.	-	.	Parent=ucsf_hc.01_1.G186ARY.00359
Supercontig_2.1	GeneSet	gene	870409	873589	.	+	.	ID=ucsf_hc.01_1.G186ARY.00360;Name=ucsf_hc.01_1.G186ARY.00360
Supercontig_2.1	GeneSet	exon	870409	872771	.	+	.	Parent=ucsf_hc.01_1.G186ARY.00360
Supercontig_2.1	GeneSet	exon	872905	873589	.	+	.	Parent=ucsf_hc.01_1.G186ARY.00360
Supercontig_2.1	GeneSet	cds	870508	872771	.	+	0	ID=cds0000360;Parent=ucsf_hc.01_1.G186ARY.00360
Supercontig_2.1	GeneSet	cds	872905	873010	.	+	0	ID=cds0000360;Parent=ucsf_hc.01_1.G186ARY.00360
Supercontig_2.1	GeneSet	gene	874567	878109	.	+	.	ID=ucsf_hc.01_1.G186ARY.00361;Name=ucsf_hc.01_1.G186ARY.00361
Supercontig_2.1	GeneSet	exon	874567	875221	.	+	.	Parent=ucsf_hc.01_1.G186ARY.00361
Supercontig_2.1	GeneSet	exon	875590	875625	.	+	.	Parent=ucsf_hc.01_1.G186ARY.00361
Supercontig_2.1	GeneSet	exon	875701	875711	.	+	.	Parent=ucsf_hc.01_1.G186ARY.00361
Supercontig_2.1	GeneSet	exon	875819	875852	.	+	.	Parent=ucsf_hc.01_1.G186ARY.00361
Supercontig_2.1	GeneSet	exon	875930	876068	.	+	.	Parent=ucsf_hc.01_1.G186ARY.00361
Supercontig_2.1	GeneSet	exon	876147	876183	.	+	.	Parent=ucsf_hc.01_1.G186ARY.00361
Supercontig_2.1	GeneSet	exon	876265	876761	.	+	.	Parent=ucsf_hc.01_1.G186ARY.00361
Supercontig_2.1	GeneSet	exon	876854	878109	.	+	.	Parent=ucsf_hc.01_1.G186ARY.00361
Supercontig_2.1	GeneSet	cds	874895	875221	.	+	0	ID=cds0000361;Parent=ucsf_hc.01_1.G186ARY.00361
Supercontig_2.1	GeneSet	cds	875590	875625	.	+	0	ID=cds0000361;Parent=ucsf_hc.01_1.G186ARY.00361
Supercontig_2.1	GeneSet	cds	875701	875711	.	+	0	ID=cds0000361;Parent=ucsf_hc.01_1.G186ARY.00361
Supercontig_2.1	GeneSet	cds	875819	875852	.	+	0	ID=cds0000361;Parent=ucsf_hc.01_1.G186ARY.00361
Supercontig_2.1	GeneSet	cds	875930	876068	.	+	0	ID=cds0000361;Parent=ucsf_hc.01_1.G186ARY.00361
Supercontig_2.1	GeneSet	cds	876147	876183	.	+	0	ID=cds0000361;Parent=ucsf_hc.01_1.G186ARY.00361
Supercontig_2.1	GeneSet	cds	876265	876761	.	+	0	ID=cds0000361;Parent=ucsf_hc.01_1.G186ARY.00361
Supercontig_2.1	GeneSet	cds	876854	877278	.	+	0	ID=cds0000361;Parent=ucsf_hc.01_1.G186ARY.00361
Supercontig_2.1	GeneSet	gene	878132	879730	.	-	.	ID=ucsf_hc.01_1.G186ARY.00362;Name=ucsf_hc.01_1.G186ARY.00362
Supercontig_2.1	GeneSet	exon	879639	879730	.	-	.	Parent=ucsf_hc.01_1.G186ARY.00362
Supercontig_2.1	GeneSet	exon	879025	879468	.	-	.	Parent=ucsf_hc.01_1.G186ARY.00362
Supercontig_2.1	GeneSet	exon	878132	878711	.	-	.	Parent=ucsf_hc.01_1.G186ARY.00362
Supercontig_2.1	GeneSet	cds	878205	878444	.	-	0	ID=cds0000362;Parent=ucsf_hc.01_1.G186ARY.00362
Supercontig_2.1	GeneSet	gene	879861	881408	.	+	.	ID=ucsf_hc.01_1.G186ARY.00363;Name=ucsf_hc.01_1.G186ARY.00363
Supercontig_2.1	GeneSet	exon	879861	881408	.	+	.	Parent=ucsf_hc.01_1.G186ARY.00363
Supercontig_2.1	GeneSet	cds	879942	881108	.	+	0	ID=cds0000363;Parent=ucsf_hc.01_1.G186ARY.00363
Supercontig_2.1	GeneSet	gene	881447	884841	.	+	.	ID=ucsf_hc.01_1.G186ARY.00364;Name=ucsf_hc.01_1.G186ARY.00364
Supercontig_2.1	GeneSet	exon	881447	881626	.	+	.	Parent=ucsf_hc.01_1.G186ARY.00364
Supercontig_2.1	GeneSet	exon	881823	883345	.	+	.	Parent=ucsf_hc.01_1.G186ARY.00364
Supercontig_2.1	GeneSet	exon	883419	884841	.	+	.	Parent=ucsf_hc.01_1.G186ARY.00364
Supercontig_2.1	GeneSet	cds	881608	881626	.	+	0	ID=cds0000364;Parent=ucsf_hc.01_1.G186ARY.00364
Supercontig_2.1	GeneSet	cds	881823	883345	.	+	0	ID=cds0000364;Parent=ucsf_hc.01_1.G186ARY.00364
Supercontig_2.1	GeneSet	cds	883419	884231	.	+	0	ID=cds0000364;Parent=ucsf_hc.01_1.G186ARY.00364
Supercontig_2.1	GeneSet	gene	885638	886112	.	+	.	ID=ucsf_hc.01_1.G186ARY.00365;Name=ucsf_hc.01_1.G186ARY.00365
Supercontig_2.1	GeneSet	exon	885638	886112	.	+	.	Parent=ucsf_hc.01_1.G186ARY.00365
Supercontig_2.1	GeneSet	gene	885842	888119	.	-	.	ID=ucsf_hc.01_1.G186ARY.00366;Name=ucsf_hc.01_1.G186ARY.00366
Supercontig_2.1	GeneSet	exon	887108	888119	.	-	.	Parent=ucsf_hc.01_1.G186ARY.00366
Supercontig_2.1	GeneSet	exon	886723	886846	.	-	.	Parent=ucsf_hc.01_1.G186ARY.00366
Supercontig_2.1	GeneSet	exon	885842	886553	.	-	.	Parent=ucsf_hc.01_1.G186ARY.00366
Supercontig_2.1	GeneSet	cds	887108	887954	.	-	0	ID=cds0000366;Parent=ucsf_hc.01_1.G186ARY.00366
Supercontig_2.1	GeneSet	cds	886723	886846	.	-	0	ID=cds0000366;Parent=ucsf_hc.01_1.G186ARY.00366
Supercontig_2.1	GeneSet	cds	886412	886553	.	-	0	ID=cds0000366;Parent=ucsf_hc.01_1.G186ARY.00366
Supercontig_2.1	GeneSet	gene	888139	891453	.	-	.	ID=ucsf_hc.01_1.G186ARY.00367;Name=ucsf_hc.01_1.G186ARY.00367
Supercontig_2.1	GeneSet	exon	891051	891453	.	-	.	Parent=ucsf_hc.01_1.G186ARY.00367
Supercontig_2.1	GeneSet	exon	890960	890980	.	-	.	Parent=ucsf_hc.01_1.G186ARY.00367
Supercontig_2.1	GeneSet	exon	890763	890894	.	-	.	Parent=ucsf_hc.01_1.G186ARY.00367
Supercontig_2.1	GeneSet	exon	890044	890681	.	-	.	Parent=ucsf_hc.01_1.G186ARY.00367
Supercontig_2.1	GeneSet	exon	889403	889971	.	-	.	Parent=ucsf_hc.01_1.G186ARY.00367
Supercontig_2.1	GeneSet	exon	888980	889341	.	-	.	Parent=ucsf_hc.01_1.G186ARY.00367
Supercontig_2.1	GeneSet	exon	888139	888904	.	-	.	Parent=ucsf_hc.01_1.G186ARY.00367
Supercontig_2.1	GeneSet	cds	891051	891127	.	-	0	ID=cds0000367;Parent=ucsf_hc.01_1.G186ARY.00367
Supercontig_2.1	GeneSet	cds	890960	890980	.	-	0	ID=cds0000367;Parent=ucsf_hc.01_1.G186ARY.00367
Supercontig_2.1	GeneSet	cds	890763	890894	.	-	0	ID=cds0000367;Parent=ucsf_hc.01_1.G186ARY.00367
Supercontig_2.1	GeneSet	cds	890044	890681	.	-	0	ID=cds0000367;Parent=ucsf_hc.01_1.G186ARY.00367
Supercontig_2.1	GeneSet	cds	889403	889971	.	-	0	ID=cds0000367;Parent=ucsf_hc.01_1.G186ARY.00367
Supercontig_2.1	GeneSet	cds	888980	889341	.	-	0	ID=cds0000367;Parent=ucsf_hc.01_1.G186ARY.00367
Supercontig_2.1	GeneSet	cds	888445	888904	.	-	0	ID=cds0000367;Parent=ucsf_hc.01_1.G186ARY.00367
Supercontig_2.1	GeneSet	gene	891539	893308	.	+	.	ID=ucsf_hc.01_1.G186ARY.00368;Name=ucsf_hc.01_1.G186ARY.00368
Supercontig_2.1	GeneSet	exon	891539	891655	.	+	.	Parent=ucsf_hc.01_1.G186ARY.00368
Supercontig_2.1	GeneSet	exon	891719	891796	.	+	.	Parent=ucsf_hc.01_1.G186ARY.00368
Supercontig_2.1	GeneSet	exon	891882	892072	.	+	.	Parent=ucsf_hc.01_1.G186ARY.00368
Supercontig_2.1	GeneSet	exon	892130	893308	.	+	.	Parent=ucsf_hc.01_1.G186ARY.00368
Supercontig_2.1	GeneSet	cds	892186	892578	.	+	0	ID=cds0000368;Parent=ucsf_hc.01_1.G186ARY.00368
Supercontig_2.1	GeneSet	gene	891738	893847	.	-	.	ID=ucsf_hc.01_1.G186ARY.00369;Name=ucsf_hc.01_1.G186ARY.00369
Supercontig_2.1	GeneSet	exon	893325	893847	.	-	.	Parent=ucsf_hc.01_1.G186ARY.00369
Supercontig_2.1	GeneSet	exon	891738	893178	.	-	.	Parent=ucsf_hc.01_1.G186ARY.00369
Supercontig_2.1	GeneSet	cds	893325	893564	.	-	0	ID=cds0000369;Parent=ucsf_hc.01_1.G186ARY.00369
Supercontig_2.1	GeneSet	cds	892249	893178	.	-	0	ID=cds0000369;Parent=ucsf_hc.01_1.G186ARY.00369
Supercontig_2.1	GeneSet	gene	893949	895270	.	+	.	ID=ucsf_hc.01_1.G186ARY.00370;Name=ucsf_hc.01_1.G186ARY.00370
Supercontig_2.1	GeneSet	exon	893949	894257	.	+	.	Parent=ucsf_hc.01_1.G186ARY.00370
Supercontig_2.1	GeneSet	exon	894393	895270	.	+	.	Parent=ucsf_hc.01_1.G186ARY.00370
Supercontig_2.1	GeneSet	cds	894097	894257	.	+	0	ID=cds0000370;Parent=ucsf_hc.01_1.G186ARY.00370
[truncated: 65,815 more rows]
