# Supplementary material for: Genome-Wide Reprogramming of Transcript Architecture by Temperature Specifies the Developmental States of the Human Pathogen Histoplasma
Source: PLoS Genet. 2015 Jul 15;11(7):e1005395. doi: 10.1371/journal.pgen.1005395 (PMC4503680; doi:10.1371/journal.pgen.1005395)
Supplement: S22 Data — From the transcript assembly of G186AR hyphae (H) paired-end sequencing data. (GFF3) [file pgen.1005395.s043.gff3]

Supercontig_2.1	GeneSet	gene	46383	46875	.	-	.	ID=ucsf_hc.01_1.G186ARH.00001;Name=ucsf_hc.01_1.G186ARH.00001
Supercontig_2.1	GeneSet	exon	46383	46875	.	-	.	Parent=ucsf_hc.01_1.G186ARH.00001
Supercontig_2.1	GeneSet	gene	76486	76930	.	-	.	ID=ucsf_hc.01_1.G186ARH.00002;Name=ucsf_hc.01_1.G186ARH.00002
Supercontig_2.1	GeneSet	exon	76486	76930	.	-	.	Parent=ucsf_hc.01_1.G186ARH.00002
Supercontig_2.1	GeneSet	gene	93011	93375	.	-	.	ID=ucsf_hc.01_1.G186ARH.00003;Name=ucsf_hc.01_1.G186ARH.00003
Supercontig_2.1	GeneSet	exon	93011	93375	.	-	.	Parent=ucsf_hc.01_1.G186ARH.00003
Supercontig_2.1	GeneSet	gene	97450	98142	.	+	.	ID=ucsf_hc.01_1.G186ARH.00004;Name=ucsf_hc.01_1.G186ARH.00004
Supercontig_2.1	GeneSet	exon	97450	98142	.	+	.	Parent=ucsf_hc.01_1.G186ARH.00004
Supercontig_2.1	GeneSet	gene	106638	107246	.	+	.	ID=ucsf_hc.01_1.G186ARH.00005;Name=ucsf_hc.01_1.G186ARH.00005
Supercontig_2.1	GeneSet	exon	106638	107246	.	+	.	Parent=ucsf_hc.01_1.G186ARH.00005
Supercontig_2.1	GeneSet	gene	140088	140541	.	+	.	ID=ucsf_hc.01_1.G186ARH.00006;Name=ucsf_hc.01_1.G186ARH.00006
Supercontig_2.1	GeneSet	exon	140088	140541	.	+	.	Parent=ucsf_hc.01_1.G186ARH.00006
Supercontig_2.1	GeneSet	gene	151372	156235	.	-	.	ID=ucsf_hc.01_1.G186ARH.00007;Name=ucsf_hc.01_1.G186ARH.00007
Supercontig_2.1	GeneSet	exon	153085	156235	.	-	.	Parent=ucsf_hc.01_1.G186ARH.00007
Supercontig_2.1	GeneSet	exon	152401	153007	.	-	.	Parent=ucsf_hc.01_1.G186ARH.00007
Supercontig_2.1	GeneSet	exon	151372	152333	.	-	.	Parent=ucsf_hc.01_1.G186ARH.00007
Supercontig_2.1	GeneSet	cds	153085	155597	.	-	0	ID=cds0000007;Parent=ucsf_hc.01_1.G186ARH.00007
Supercontig_2.1	GeneSet	cds	152401	153007	.	-	0	ID=cds0000007;Parent=ucsf_hc.01_1.G186ARH.00007
Supercontig_2.1	GeneSet	cds	151767	152333	.	-	0	ID=cds0000007;Parent=ucsf_hc.01_1.G186ARH.00007
Supercontig_2.1	GeneSet	gene	157769	161897	.	-	.	ID=ucsf_hc.01_1.G186ARH.00008;Name=ucsf_hc.01_1.G186ARH.00008
Supercontig_2.1	GeneSet	exon	160871	161897	.	-	.	Parent=ucsf_hc.01_1.G186ARH.00008
Supercontig_2.1	GeneSet	exon	160665	160760	.	-	.	Parent=ucsf_hc.01_1.G186ARH.00008
Supercontig_2.1	GeneSet	exon	160383	160597	.	-	.	Parent=ucsf_hc.01_1.G186ARH.00008
Supercontig_2.1	GeneSet	exon	159650	160308	.	-	.	Parent=ucsf_hc.01_1.G186ARH.00008
Supercontig_2.1	GeneSet	exon	159394	159576	.	-	.	Parent=ucsf_hc.01_1.G186ARH.00008
Supercontig_2.1	GeneSet	exon	158762	159331	.	-	.	Parent=ucsf_hc.01_1.G186ARH.00008
Supercontig_2.1	GeneSet	exon	157769	158667	.	-	.	Parent=ucsf_hc.01_1.G186ARH.00008
Supercontig_2.1	GeneSet	cds	160383	160422	.	-	0	ID=cds0000008;Parent=ucsf_hc.01_1.G186ARH.00008
Supercontig_2.1	GeneSet	cds	159650	160308	.	-	0	ID=cds0000008;Parent=ucsf_hc.01_1.G186ARH.00008
Supercontig_2.1	GeneSet	cds	159394	159576	.	-	0	ID=cds0000008;Parent=ucsf_hc.01_1.G186ARH.00008
Supercontig_2.1	GeneSet	cds	158762	159331	.	-	0	ID=cds0000008;Parent=ucsf_hc.01_1.G186ARH.00008
Supercontig_2.1	GeneSet	cds	158251	158667	.	-	0	ID=cds0000008;Parent=ucsf_hc.01_1.G186ARH.00008
Supercontig_2.1	GeneSet	gene	162988	168333	.	-	.	ID=ucsf_hc.01_1.G186ARH.00009;Name=ucsf_hc.01_1.G186ARH.00009
Supercontig_2.1	GeneSet	exon	164608	168333	.	-	.	Parent=ucsf_hc.01_1.G186ARH.00009
Supercontig_2.1	GeneSet	exon	164339	164544	.	-	.	Parent=ucsf_hc.01_1.G186ARH.00009
Supercontig_2.1	GeneSet	exon	164205	164278	.	-	.	Parent=ucsf_hc.01_1.G186ARH.00009
Supercontig_2.1	GeneSet	exon	162988	164149	.	-	.	Parent=ucsf_hc.01_1.G186ARH.00009
Supercontig_2.1	GeneSet	cds	164608	168072	.	-	0	ID=cds0000009;Parent=ucsf_hc.01_1.G186ARH.00009
Supercontig_2.1	GeneSet	cds	164339	164544	.	-	0	ID=cds0000009;Parent=ucsf_hc.01_1.G186ARH.00009
Supercontig_2.1	GeneSet	cds	164205	164278	.	-	0	ID=cds0000009;Parent=ucsf_hc.01_1.G186ARH.00009
Supercontig_2.1	GeneSet	cds	163743	164149	.	-	0	ID=cds0000009;Parent=ucsf_hc.01_1.G186ARH.00009
Supercontig_2.1	GeneSet	gene	166727	168426	.	+	.	ID=ucsf_hc.01_1.G186ARH.00010;Name=ucsf_hc.01_1.G186ARH.00010
Supercontig_2.1	GeneSet	exon	166727	168426	.	+	.	Parent=ucsf_hc.01_1.G186ARH.00010
Supercontig_2.1	GeneSet	cds	167693	168103	.	+	0	ID=cds0000010;Parent=ucsf_hc.01_1.G186ARH.00010
Supercontig_2.1	GeneSet	gene	168719	169022	.	-	.	ID=ucsf_hc.01_1.G186ARH.00011;Name=ucsf_hc.01_1.G186ARH.00011
Supercontig_2.1	GeneSet	exon	168719	169022	.	-	.	Parent=ucsf_hc.01_1.G186ARH.00011
Supercontig_2.1	GeneSet	gene	169073	169440	.	-	.	ID=ucsf_hc.01_1.G186ARH.00012;Name=ucsf_hc.01_1.G186ARH.00012
Supercontig_2.1	GeneSet	exon	169073	169440	.	-	.	Parent=ucsf_hc.01_1.G186ARH.00012
Supercontig_2.1	GeneSet	gene	169092	169426	.	+	.	ID=ucsf_hc.01_1.G186ARH.00013;Name=ucsf_hc.01_1.G186ARH.00013
Supercontig_2.1	GeneSet	exon	169092	169426	.	+	.	Parent=ucsf_hc.01_1.G186ARH.00013
Supercontig_2.1	GeneSet	gene	169899	170381	.	+	.	ID=ucsf_hc.01_1.G186ARH.00014;Name=ucsf_hc.01_1.G186ARH.00014
Supercontig_2.1	GeneSet	exon	169899	170381	.	+	.	Parent=ucsf_hc.01_1.G186ARH.00014
Supercontig_2.1	GeneSet	gene	170581	174436	.	-	.	ID=ucsf_hc.01_1.G186ARH.00015;Name=ucsf_hc.01_1.G186ARH.00015
Supercontig_2.1	GeneSet	exon	172056	174436	.	-	.	Parent=ucsf_hc.01_1.G186ARH.00015
Supercontig_2.1	GeneSet	exon	171518	171981	.	-	.	Parent=ucsf_hc.01_1.G186ARH.00015
Supercontig_2.1	GeneSet	exon	170581	171449	.	-	.	Parent=ucsf_hc.01_1.G186ARH.00015
Supercontig_2.1	GeneSet	cds	172056	174225	.	-	0	ID=cds0000015;Parent=ucsf_hc.01_1.G186ARH.00015
Supercontig_2.1	GeneSet	cds	171518	171981	.	-	0	ID=cds0000015;Parent=ucsf_hc.01_1.G186ARH.00015
Supercontig_2.1	GeneSet	cds	170808	171449	.	-	0	ID=cds0000015;Parent=ucsf_hc.01_1.G186ARH.00015
Supercontig_2.1	GeneSet	gene	177271	180223	.	+	.	ID=ucsf_hc.01_1.G186ARH.00016;Name=ucsf_hc.01_1.G186ARH.00016
Supercontig_2.1	GeneSet	exon	177271	177308	.	+	.	Parent=ucsf_hc.01_1.G186ARH.00016
Supercontig_2.1	GeneSet	exon	177400	177588	.	+	.	Parent=ucsf_hc.01_1.G186ARH.00016
Supercontig_2.1	GeneSet	exon	177676	178038	.	+	.	Parent=ucsf_hc.01_1.G186ARH.00016
Supercontig_2.1	GeneSet	exon	178105	179545	.	+	.	Parent=ucsf_hc.01_1.G186ARH.00016
Supercontig_2.1	GeneSet	exon	179603	180223	.	+	.	Parent=ucsf_hc.01_1.G186ARH.00016
Supercontig_2.1	GeneSet	cds	177882	178038	.	+	0	ID=cds0000016;Parent=ucsf_hc.01_1.G186ARH.00016
Supercontig_2.1	GeneSet	cds	178105	178307	.	+	0	ID=cds0000016;Parent=ucsf_hc.01_1.G186ARH.00016
Supercontig_2.1	GeneSet	gene	177388	180391	.	-	.	ID=ucsf_hc.01_1.G186ARH.00017;Name=ucsf_hc.01_1.G186ARH.00017
Supercontig_2.1	GeneSet	exon	179603	180391	.	-	.	Parent=ucsf_hc.01_1.G186ARH.00017
Supercontig_2.1	GeneSet	exon	178464	179545	.	-	.	Parent=ucsf_hc.01_1.G186ARH.00017
Supercontig_2.1	GeneSet	exon	178049	178369	.	-	.	Parent=ucsf_hc.01_1.G186ARH.00017
Supercontig_2.1	GeneSet	exon	177388	177936	.	-	.	Parent=ucsf_hc.01_1.G186ARH.00017
Supercontig_2.1	GeneSet	cds	179603	180189	.	-	0	ID=cds0000017;Parent=ucsf_hc.01_1.G186ARH.00017
Supercontig_2.1	GeneSet	cds	178522	179545	.	-	0	ID=cds0000017;Parent=ucsf_hc.01_1.G186ARH.00017
Supercontig_2.1	GeneSet	gene	181147	182391	.	-	.	ID=ucsf_hc.01_1.G186ARH.00018;Name=ucsf_hc.01_1.G186ARH.00018
Supercontig_2.1	GeneSet	exon	182239	182391	.	-	.	Parent=ucsf_hc.01_1.G186ARH.00018
Supercontig_2.1	GeneSet	exon	182029	182164	.	-	.	Parent=ucsf_hc.01_1.G186ARH.00018
Supercontig_2.1	GeneSet	exon	181147	181957	.	-	.	Parent=ucsf_hc.01_1.G186ARH.00018
Supercontig_2.1	GeneSet	cds	182239	182356	.	-	0	ID=cds0000018;Parent=ucsf_hc.01_1.G186ARH.00018
Supercontig_2.1	GeneSet	cds	182029	182164	.	-	0	ID=cds0000018;Parent=ucsf_hc.01_1.G186ARH.00018
Supercontig_2.1	GeneSet	cds	181480	181957	.	-	0	ID=cds0000018;Parent=ucsf_hc.01_1.G186ARH.00018
Supercontig_2.1	GeneSet	gene	183341	184604	.	+	.	ID=ucsf_hc.01_1.G186ARH.00019;Name=ucsf_hc.01_1.G186ARH.00019
Supercontig_2.1	GeneSet	exon	183341	183437	.	+	.	Parent=ucsf_hc.01_1.G186ARH.00019
Supercontig_2.1	GeneSet	exon	183503	183568	.	+	.	Parent=ucsf_hc.01_1.G186ARH.00019
Supercontig_2.1	GeneSet	exon	183642	184005	.	+	.	Parent=ucsf_hc.01_1.G186ARH.00019
Supercontig_2.1	GeneSet	exon	184109	184604	.	+	.	Parent=ucsf_hc.01_1.G186ARH.00019
Supercontig_2.1	GeneSet	cds	183401	183437	.	+	0	ID=cds0000019;Parent=ucsf_hc.01_1.G186ARH.00019
Supercontig_2.1	GeneSet	cds	183503	183568	.	+	0	ID=cds0000019;Parent=ucsf_hc.01_1.G186ARH.00019
Supercontig_2.1	GeneSet	cds	183642	184005	.	+	0	ID=cds0000019;Parent=ucsf_hc.01_1.G186ARH.00019
Supercontig_2.1	GeneSet	cds	184109	184478	.	+	0	ID=cds0000019;Parent=ucsf_hc.01_1.G186ARH.00019
Supercontig_2.1	GeneSet	gene	184651	188681	.	-	.	ID=ucsf_hc.01_1.G186ARH.00020;Name=ucsf_hc.01_1.G186ARH.00020
Supercontig_2.1	GeneSet	exon	188251	188681	.	-	.	Parent=ucsf_hc.01_1.G186ARH.00020
Supercontig_2.1	GeneSet	exon	188183	188197	.	-	.	Parent=ucsf_hc.01_1.G186ARH.00020
Supercontig_2.1	GeneSet	exon	187963	188121	.	-	.	Parent=ucsf_hc.01_1.G186ARH.00020
Supercontig_2.1	GeneSet	exon	187849	187899	.	-	.	Parent=ucsf_hc.01_1.G186ARH.00020
Supercontig_2.1	GeneSet	exon	186493	187795	.	-	.	Parent=ucsf_hc.01_1.G186ARH.00020
Supercontig_2.1	GeneSet	exon	185831	186423	.	-	.	Parent=ucsf_hc.01_1.G186ARH.00020
Supercontig_2.1	GeneSet	exon	185435	185773	.	-	.	Parent=ucsf_hc.01_1.G186ARH.00020
Supercontig_2.1	GeneSet	exon	185168	185383	.	-	.	Parent=ucsf_hc.01_1.G186ARH.00020
Supercontig_2.1	GeneSet	exon	185008	185110	.	-	.	Parent=ucsf_hc.01_1.G186ARH.00020
Supercontig_2.1	GeneSet	exon	184651	184943	.	-	.	Parent=ucsf_hc.01_1.G186ARH.00020
Supercontig_2.1	GeneSet	cds	188322	188528	.	-	0	ID=cds0000020;Parent=ucsf_hc.01_1.G186ARH.00020
Supercontig_2.1	GeneSet	gene	188905	189227	.	-	.	ID=ucsf_hc.01_1.G186ARH.00021;Name=ucsf_hc.01_1.G186ARH.00021
Supercontig_2.1	GeneSet	exon	188905	189227	.	-	.	Parent=ucsf_hc.01_1.G186ARH.00021
Supercontig_2.1	GeneSet	gene	189842	190472	.	+	.	ID=ucsf_hc.01_1.G186ARH.00022;Name=ucsf_hc.01_1.G186ARH.00022
Supercontig_2.1	GeneSet	exon	189842	190472	.	+	.	Parent=ucsf_hc.01_1.G186ARH.00022
Supercontig_2.1	GeneSet	cds	190117	190413	.	+	0	ID=cds0000022;Parent=ucsf_hc.01_1.G186ARH.00022
Supercontig_2.1	GeneSet	gene	190550	191137	.	+	.	ID=ucsf_hc.01_1.G186ARH.00023;Name=ucsf_hc.01_1.G186ARH.00023
Supercontig_2.1	GeneSet	exon	190550	191137	.	+	.	Parent=ucsf_hc.01_1.G186ARH.00023
Supercontig_2.1	GeneSet	gene	191275	192976	.	+	.	ID=ucsf_hc.01_1.G186ARH.00024;Name=ucsf_hc.01_1.G186ARH.00024
Supercontig_2.1	GeneSet	exon	191275	191538	.	+	.	Parent=ucsf_hc.01_1.G186ARH.00024
Supercontig_2.1	GeneSet	exon	191665	191727	.	+	.	Parent=ucsf_hc.01_1.G186ARH.00024
Supercontig_2.1	GeneSet	exon	191791	192107	.	+	.	Parent=ucsf_hc.01_1.G186ARH.00024
Supercontig_2.1	GeneSet	exon	192234	192308	.	+	.	Parent=ucsf_hc.01_1.G186ARH.00024
Supercontig_2.1	GeneSet	exon	192379	192976	.	+	.	Parent=ucsf_hc.01_1.G186ARH.00024
Supercontig_2.1	GeneSet	cds	191437	191538	.	+	0	ID=cds0000024;Parent=ucsf_hc.01_1.G186ARH.00024
Supercontig_2.1	GeneSet	cds	191665	191727	.	+	0	ID=cds0000024;Parent=ucsf_hc.01_1.G186ARH.00024
Supercontig_2.1	GeneSet	cds	191791	192107	.	+	0	ID=cds0000024;Parent=ucsf_hc.01_1.G186ARH.00024
Supercontig_2.1	GeneSet	cds	192234	192308	.	+	0	ID=cds0000024;Parent=ucsf_hc.01_1.G186ARH.00024
Supercontig_2.1	GeneSet	cds	192379	192625	.	+	0	ID=cds0000024;Parent=ucsf_hc.01_1.G186ARH.00024
Supercontig_2.1	GeneSet	gene	193272	194821	.	+	.	ID=ucsf_hc.01_1.G186ARH.00025;Name=ucsf_hc.01_1.G186ARH.00025
Supercontig_2.1	GeneSet	exon	193272	193985	.	+	.	Parent=ucsf_hc.01_1.G186ARH.00025
Supercontig_2.1	GeneSet	exon	194082	194415	.	+	.	Parent=ucsf_hc.01_1.G186ARH.00025
Supercontig_2.1	GeneSet	exon	194504	194821	.	+	.	Parent=ucsf_hc.01_1.G186ARH.00025
Supercontig_2.1	GeneSet	cds	193457	193985	.	+	0	ID=cds0000025;Parent=ucsf_hc.01_1.G186ARH.00025
Supercontig_2.1	GeneSet	cds	194082	194415	.	+	0	ID=cds0000025;Parent=ucsf_hc.01_1.G186ARH.00025
Supercontig_2.1	GeneSet	cds	194504	194558	.	+	0	ID=cds0000025;Parent=ucsf_hc.01_1.G186ARH.00025
Supercontig_2.1	GeneSet	gene	194660	196090	.	-	.	ID=ucsf_hc.01_1.G186ARH.00026;Name=ucsf_hc.01_1.G186ARH.00026
Supercontig_2.1	GeneSet	exon	194660	196090	.	-	.	Parent=ucsf_hc.01_1.G186ARH.00026
Supercontig_2.1	GeneSet	cds	194885	196012	.	-	0	ID=cds0000026;Parent=ucsf_hc.01_1.G186ARH.00026
Supercontig_2.1	GeneSet	gene	196805	197811	.	+	.	ID=ucsf_hc.01_1.G186ARH.00027;Name=ucsf_hc.01_1.G186ARH.00027
Supercontig_2.1	GeneSet	exon	196805	196977	.	+	.	Parent=ucsf_hc.01_1.G186ARH.00027
Supercontig_2.1	GeneSet	exon	197032	197811	.	+	.	Parent=ucsf_hc.01_1.G186ARH.00027
Supercontig_2.1	GeneSet	gene	197973	198811	.	+	.	ID=ucsf_hc.01_1.G186ARH.00028;Name=ucsf_hc.01_1.G186ARH.00028
Supercontig_2.1	GeneSet	exon	197973	198811	.	+	.	Parent=ucsf_hc.01_1.G186ARH.00028
Supercontig_2.1	GeneSet	cds	198126	198422	.	+	0	ID=cds0000028;Parent=ucsf_hc.01_1.G186ARH.00028
Supercontig_2.1	GeneSet	gene	199575	202180	.	+	.	ID=ucsf_hc.01_1.G186ARH.00029;Name=ucsf_hc.01_1.G186ARH.00029
Supercontig_2.1	GeneSet	exon	199575	199864	.	+	.	Parent=ucsf_hc.01_1.G186ARH.00029
Supercontig_2.1	GeneSet	exon	199944	202180	.	+	.	Parent=ucsf_hc.01_1.G186ARH.00029
Supercontig_2.1	GeneSet	cds	199660	199864	.	+	0	ID=cds0000029;Parent=ucsf_hc.01_1.G186ARH.00029
Supercontig_2.1	GeneSet	cds	199944	201679	.	+	0	ID=cds0000029;Parent=ucsf_hc.01_1.G186ARH.00029
Supercontig_2.1	GeneSet	gene	202181	205654	.	+	.	ID=ucsf_hc.01_1.G186ARH.00030;Name=ucsf_hc.01_1.G186ARH.00030
Supercontig_2.1	GeneSet	exon	202181	202980	.	+	.	Parent=ucsf_hc.01_1.G186ARH.00030
Supercontig_2.1	GeneSet	exon	203102	203589	.	+	.	Parent=ucsf_hc.01_1.G186ARH.00030
Supercontig_2.1	GeneSet	exon	203653	205654	.	+	.	Parent=ucsf_hc.01_1.G186ARH.00030
Supercontig_2.1	GeneSet	cds	202611	202980	.	+	0	ID=cds0000030;Parent=ucsf_hc.01_1.G186ARH.00030
Supercontig_2.1	GeneSet	cds	203102	203589	.	+	0	ID=cds0000030;Parent=ucsf_hc.01_1.G186ARH.00030
Supercontig_2.1	GeneSet	cds	203653	205467	.	+	0	ID=cds0000030;Parent=ucsf_hc.01_1.G186ARH.00030
Supercontig_2.1	GeneSet	gene	205734	208708	.	-	.	ID=ucsf_hc.01_1.G186ARH.00031;Name=ucsf_hc.01_1.G186ARH.00031
Supercontig_2.1	GeneSet	exon	208115	208708	.	-	.	Parent=ucsf_hc.01_1.G186ARH.00031
Supercontig_2.1	GeneSet	exon	207670	207997	.	-	.	Parent=ucsf_hc.01_1.G186ARH.00031
Supercontig_2.1	GeneSet	exon	205734	207600	.	-	.	Parent=ucsf_hc.01_1.G186ARH.00031
Supercontig_2.1	GeneSet	cds	208115	208534	.	-	0	ID=cds0000031;Parent=ucsf_hc.01_1.G186ARH.00031
Supercontig_2.1	GeneSet	cds	207670	207997	.	-	0	ID=cds0000031;Parent=ucsf_hc.01_1.G186ARH.00031
Supercontig_2.1	GeneSet	cds	206474	207600	.	-	0	ID=cds0000031;Parent=ucsf_hc.01_1.G186ARH.00031
Supercontig_2.1	GeneSet	gene	210088	211098	.	-	.	ID=ucsf_hc.01_1.G186ARH.00032;Name=ucsf_hc.01_1.G186ARH.00032
Supercontig_2.1	GeneSet	exon	210932	211098	.	-	.	Parent=ucsf_hc.01_1.G186ARH.00032
Supercontig_2.1	GeneSet	exon	210849	210866	.	-	.	Parent=ucsf_hc.01_1.G186ARH.00032
Supercontig_2.1	GeneSet	exon	210088	210771	.	-	.	Parent=ucsf_hc.01_1.G186ARH.00032
Supercontig_2.1	GeneSet	cds	210248	210469	.	-	0	ID=cds0000032;Parent=ucsf_hc.01_1.G186ARH.00032
Supercontig_2.1	GeneSet	gene	211310	212166	.	+	.	ID=ucsf_hc.01_1.G186ARH.00033;Name=ucsf_hc.01_1.G186ARH.00033
Supercontig_2.1	GeneSet	exon	211310	212166	.	+	.	Parent=ucsf_hc.01_1.G186ARH.00033
Supercontig_2.1	GeneSet	gene	212586	213004	.	+	.	ID=ucsf_hc.01_1.G186ARH.00034;Name=ucsf_hc.01_1.G186ARH.00034
Supercontig_2.1	GeneSet	exon	212586	213004	.	+	.	Parent=ucsf_hc.01_1.G186ARH.00034
Supercontig_2.1	GeneSet	gene	213667	216227	.	-	.	ID=ucsf_hc.01_1.G186ARH.00035;Name=ucsf_hc.01_1.G186ARH.00035
Supercontig_2.1	GeneSet	exon	215274	216227	.	-	.	Parent=ucsf_hc.01_1.G186ARH.00035
Supercontig_2.1	GeneSet	exon	215090	215155	.	-	.	Parent=ucsf_hc.01_1.G186ARH.00035
Supercontig_2.1	GeneSet	exon	213667	214890	.	-	.	Parent=ucsf_hc.01_1.G186ARH.00035
Supercontig_2.1	GeneSet	cds	215274	215349	.	-	0	ID=cds0000035;Parent=ucsf_hc.01_1.G186ARH.00035
Supercontig_2.1	GeneSet	cds	215090	215155	.	-	0	ID=cds0000035;Parent=ucsf_hc.01_1.G186ARH.00035
Supercontig_2.1	GeneSet	cds	213848	214890	.	-	0	ID=cds0000035;Parent=ucsf_hc.01_1.G186ARH.00035
Supercontig_2.1	GeneSet	gene	216267	217335	.	+	.	ID=ucsf_hc.01_1.G186ARH.00036;Name=ucsf_hc.01_1.G186ARH.00036
Supercontig_2.1	GeneSet	exon	216267	216543	.	+	.	Parent=ucsf_hc.01_1.G186ARH.00036
Supercontig_2.1	GeneSet	exon	216650	217335	.	+	.	Parent=ucsf_hc.01_1.G186ARH.00036
Supercontig_2.1	GeneSet	cds	216742	217269	.	+	0	ID=cds0000036;Parent=ucsf_hc.01_1.G186ARH.00036
Supercontig_2.1	GeneSet	gene	217336	219285	.	+	.	ID=ucsf_hc.01_1.G186ARH.00037;Name=ucsf_hc.01_1.G186ARH.00037
Supercontig_2.1	GeneSet	exon	217336	219285	.	+	.	Parent=ucsf_hc.01_1.G186ARH.00037
Supercontig_2.1	GeneSet	cds	217401	218564	.	+	0	ID=cds0000037;Parent=ucsf_hc.01_1.G186ARH.00037
Supercontig_2.1	GeneSet	gene	219399	220872	.	+	.	ID=ucsf_hc.01_1.G186ARH.00038;Name=ucsf_hc.01_1.G186ARH.00038
Supercontig_2.1	GeneSet	exon	219399	219811	.	+	.	Parent=ucsf_hc.01_1.G186ARH.00038
Supercontig_2.1	GeneSet	exon	219900	220284	.	+	.	Parent=ucsf_hc.01_1.G186ARH.00038
Supercontig_2.1	GeneSet	exon	220418	220872	.	+	.	Parent=ucsf_hc.01_1.G186ARH.00038
Supercontig_2.1	GeneSet	cds	219950	220284	.	+	0	ID=cds0000038;Parent=ucsf_hc.01_1.G186ARH.00038
Supercontig_2.1	GeneSet	cds	220418	220451	.	+	0	ID=cds0000038;Parent=ucsf_hc.01_1.G186ARH.00038
Supercontig_2.1	GeneSet	gene	220322	221084	.	-	.	ID=ucsf_hc.01_1.G186ARH.00039;Name=ucsf_hc.01_1.G186ARH.00039
Supercontig_2.1	GeneSet	exon	220322	221084	.	-	.	Parent=ucsf_hc.01_1.G186ARH.00039
Supercontig_2.1	GeneSet	cds	220536	220859	.	-	0	ID=cds0000039;Parent=ucsf_hc.01_1.G186ARH.00039
Supercontig_2.1	GeneSet	gene	220945	221267	.	+	.	ID=ucsf_hc.01_1.G186ARH.00040;Name=ucsf_hc.01_1.G186ARH.00040
Supercontig_2.1	GeneSet	exon	220945	221267	.	+	.	Parent=ucsf_hc.01_1.G186ARH.00040
Supercontig_2.1	GeneSet	gene	222775	224857	.	+	.	ID=ucsf_hc.01_1.G186ARH.00041;Name=ucsf_hc.01_1.G186ARH.00041
Supercontig_2.1	GeneSet	exon	222775	223483	.	+	.	Parent=ucsf_hc.01_1.G186ARH.00041
Supercontig_2.1	GeneSet	exon	223601	223797	.	+	.	Parent=ucsf_hc.01_1.G186ARH.00041
Supercontig_2.1	GeneSet	exon	223884	224857	.	+	.	Parent=ucsf_hc.01_1.G186ARH.00041
Supercontig_2.1	GeneSet	cds	223191	223483	.	+	0	ID=cds0000041;Parent=ucsf_hc.01_1.G186ARH.00041
Supercontig_2.1	GeneSet	cds	223601	223797	.	+	0	ID=cds0000041;Parent=ucsf_hc.01_1.G186ARH.00041
Supercontig_2.1	GeneSet	cds	223884	224215	.	+	0	ID=cds0000041;Parent=ucsf_hc.01_1.G186ARH.00041
Supercontig_2.1	GeneSet	gene	224983	225506	.	-	.	ID=ucsf_hc.01_1.G186ARH.00042;Name=ucsf_hc.01_1.G186ARH.00042
Supercontig_2.1	GeneSet	exon	224983	225506	.	-	.	Parent=ucsf_hc.01_1.G186ARH.00042
Supercontig_2.1	GeneSet	gene	225558	227214	.	-	.	ID=ucsf_hc.01_1.G186ARH.00043;Name=ucsf_hc.01_1.G186ARH.00043
Supercontig_2.1	GeneSet	exon	227100	227214	.	-	.	Parent=ucsf_hc.01_1.G186ARH.00043
Supercontig_2.1	GeneSet	exon	226644	227024	.	-	.	Parent=ucsf_hc.01_1.G186ARH.00043
Supercontig_2.1	GeneSet	exon	226465	226501	.	-	.	Parent=ucsf_hc.01_1.G186ARH.00043
Supercontig_2.1	GeneSet	exon	226189	226268	.	-	.	Parent=ucsf_hc.01_1.G186ARH.00043
Supercontig_2.1	GeneSet	exon	225891	226097	.	-	.	Parent=ucsf_hc.01_1.G186ARH.00043
Supercontig_2.1	GeneSet	exon	225558	225797	.	-	.	Parent=ucsf_hc.01_1.G186ARH.00043
Supercontig_2.1	GeneSet	gene	227749	228070	.	-	.	ID=ucsf_hc.01_1.G186ARH.00044;Name=ucsf_hc.01_1.G186ARH.00044
Supercontig_2.1	GeneSet	exon	227749	228070	.	-	.	Parent=ucsf_hc.01_1.G186ARH.00044
Supercontig_2.1	GeneSet	gene	227948	229730	.	+	.	ID=ucsf_hc.01_1.G186ARH.00045;Name=ucsf_hc.01_1.G186ARH.00045
Supercontig_2.1	GeneSet	exon	227948	228130	.	+	.	Parent=ucsf_hc.01_1.G186ARH.00045
Supercontig_2.1	GeneSet	exon	228184	228687	.	+	.	Parent=ucsf_hc.01_1.G186ARH.00045
Supercontig_2.1	GeneSet	exon	228743	229730	.	+	.	Parent=ucsf_hc.01_1.G186ARH.00045
Supercontig_2.1	GeneSet	cds	228110	228130	.	+	0	ID=cds0000045;Parent=ucsf_hc.01_1.G186ARH.00045
Supercontig_2.1	GeneSet	cds	228184	228687	.	+	0	ID=cds0000045;Parent=ucsf_hc.01_1.G186ARH.00045
Supercontig_2.1	GeneSet	cds	228743	228787	.	+	0	ID=cds0000045;Parent=ucsf_hc.01_1.G186ARH.00045
Supercontig_2.1	GeneSet	gene	230234	231235	.	+	.	ID=ucsf_hc.01_1.G186ARH.00046;Name=ucsf_hc.01_1.G186ARH.00046
Supercontig_2.1	GeneSet	exon	230234	230468	.	+	.	Parent=ucsf_hc.01_1.G186ARH.00046
Supercontig_2.1	GeneSet	exon	230544	230624	.	+	.	Parent=ucsf_hc.01_1.G186ARH.00046
Supercontig_2.1	GeneSet	exon	230688	231235	.	+	.	Parent=ucsf_hc.01_1.G186ARH.00046
Supercontig_2.1	GeneSet	gene	231440	233893	.	+	.	ID=ucsf_hc.01_1.G186ARH.00047;Name=ucsf_hc.01_1.G186ARH.00047
Supercontig_2.1	GeneSet	exon	231440	231989	.	+	.	Parent=ucsf_hc.01_1.G186ARH.00047
Supercontig_2.1	GeneSet	exon	232058	233893	.	+	.	Parent=ucsf_hc.01_1.G186ARH.00047
Supercontig_2.1	GeneSet	cds	231566	231989	.	+	0	ID=cds0000047;Parent=ucsf_hc.01_1.G186ARH.00047
Supercontig_2.1	GeneSet	cds	232058	232968	.	+	0	ID=cds0000047;Parent=ucsf_hc.01_1.G186ARH.00047
Supercontig_2.1	GeneSet	gene	234022	235335	.	+	.	ID=ucsf_hc.01_1.G186ARH.00048;Name=ucsf_hc.01_1.G186ARH.00048
Supercontig_2.1	GeneSet	exon	234022	235335	.	+	.	Parent=ucsf_hc.01_1.G186ARH.00048
Supercontig_2.1	GeneSet	cds	234318	235025	.	+	0	ID=cds0000048;Parent=ucsf_hc.01_1.G186ARH.00048
Supercontig_2.1	GeneSet	gene	235565	235984	.	+	.	ID=ucsf_hc.01_1.G186ARH.00049;Name=ucsf_hc.01_1.G186ARH.00049
Supercontig_2.1	GeneSet	exon	235565	235984	.	+	.	Parent=ucsf_hc.01_1.G186ARH.00049
Supercontig_2.1	GeneSet	cds	235663	235866	.	+	0	ID=cds0000049;Parent=ucsf_hc.01_1.G186ARH.00049
Supercontig_2.1	GeneSet	gene	236068	236777	.	+	.	ID=ucsf_hc.01_1.G186ARH.00050;Name=ucsf_hc.01_1.G186ARH.00050
Supercontig_2.1	GeneSet	exon	236068	236777	.	+	.	Parent=ucsf_hc.01_1.G186ARH.00050
Supercontig_2.1	GeneSet	gene	237692	240503	.	+	.	ID=ucsf_hc.01_1.G186ARH.00051;Name=ucsf_hc.01_1.G186ARH.00051
Supercontig_2.1	GeneSet	exon	237692	238918	.	+	.	Parent=ucsf_hc.01_1.G186ARH.00051
Supercontig_2.1	GeneSet	exon	238975	239297	.	+	.	Parent=ucsf_hc.01_1.G186ARH.00051
Supercontig_2.1	GeneSet	exon	239356	239798	.	+	.	Parent=ucsf_hc.01_1.G186ARH.00051
Supercontig_2.1	GeneSet	exon	239932	240503	.	+	.	Parent=ucsf_hc.01_1.G186ARH.00051
Supercontig_2.1	GeneSet	cds	237824	238918	.	+	0	ID=cds0000051;Parent=ucsf_hc.01_1.G186ARH.00051
Supercontig_2.1	GeneSet	cds	238975	239297	.	+	0	ID=cds0000051;Parent=ucsf_hc.01_1.G186ARH.00051
Supercontig_2.1	GeneSet	cds	239356	239798	.	+	0	ID=cds0000051;Parent=ucsf_hc.01_1.G186ARH.00051
Supercontig_2.1	GeneSet	cds	239932	240035	.	+	0	ID=cds0000051;Parent=ucsf_hc.01_1.G186ARH.00051
Supercontig_2.1	GeneSet	gene	240545	240933	.	+	.	ID=ucsf_hc.01_1.G186ARH.00052;Name=ucsf_hc.01_1.G186ARH.00052
Supercontig_2.1	GeneSet	exon	240545	240832	.	+	.	Parent=ucsf_hc.01_1.G186ARH.00052
Supercontig_2.1	GeneSet	exon	240923	240933	.	+	.	Parent=ucsf_hc.01_1.G186ARH.00052
Supercontig_2.1	GeneSet	gene	240605	240952	.	-	.	ID=ucsf_hc.01_1.G186ARH.00053;Name=ucsf_hc.01_1.G186ARH.00053
Supercontig_2.1	GeneSet	exon	240921	240952	.	-	.	Parent=ucsf_hc.01_1.G186ARH.00053
Supercontig_2.1	GeneSet	exon	240605	240849	.	-	.	Parent=ucsf_hc.01_1.G186ARH.00053
Supercontig_2.1	GeneSet	gene	241838	242147	.	+	.	ID=ucsf_hc.01_1.G186ARH.00054;Name=ucsf_hc.01_1.G186ARH.00054
Supercontig_2.1	GeneSet	exon	241838	242147	.	+	.	Parent=ucsf_hc.01_1.G186ARH.00054
Supercontig_2.1	GeneSet	gene	245128	248570	.	+	.	ID=ucsf_hc.01_1.G186ARH.00055;Name=ucsf_hc.01_1.G186ARH.00055
Supercontig_2.1	GeneSet	exon	245128	245659	.	+	.	Parent=ucsf_hc.01_1.G186ARH.00055
Supercontig_2.1	GeneSet	exon	245731	247332	.	+	.	Parent=ucsf_hc.01_1.G186ARH.00055
Supercontig_2.1	GeneSet	exon	247385	248570	.	+	.	Parent=ucsf_hc.01_1.G186ARH.00055
Supercontig_2.1	GeneSet	cds	246229	247332	.	+	0	ID=cds0000055;Parent=ucsf_hc.01_1.G186ARH.00055
Supercontig_2.1	GeneSet	cds	247385	247468	.	+	0	ID=cds0000055;Parent=ucsf_hc.01_1.G186ARH.00055
Supercontig_2.1	GeneSet	gene	247714	251621	.	-	.	ID=ucsf_hc.01_1.G186ARH.00056;Name=ucsf_hc.01_1.G186ARH.00056
Supercontig_2.1	GeneSet	exon	251606	251621	.	-	.	Parent=ucsf_hc.01_1.G186ARH.00056
Supercontig_2.1	GeneSet	exon	250475	251522	.	-	.	Parent=ucsf_hc.01_1.G186ARH.00056
Supercontig_2.1	GeneSet	exon	247714	250415	.	-	.	Parent=ucsf_hc.01_1.G186ARH.00056
Supercontig_2.1	GeneSet	cds	250475	251336	.	-	0	ID=cds0000056;Parent=ucsf_hc.01_1.G186ARH.00056
Supercontig_2.1	GeneSet	cds	248764	250415	.	-	0	ID=cds0000056;Parent=ucsf_hc.01_1.G186ARH.00056
Supercontig_2.1	GeneSet	gene	253259	254088	.	+	.	ID=ucsf_hc.01_1.G186ARH.00057;Name=ucsf_hc.01_1.G186ARH.00057
Supercontig_2.1	GeneSet	exon	253259	254088	.	+	.	Parent=ucsf_hc.01_1.G186ARH.00057
Supercontig_2.1	GeneSet	cds	253447	253713	.	+	0	ID=cds0000057;Parent=ucsf_hc.01_1.G186ARH.00057
Supercontig_2.1	GeneSet	gene	254239	256769	.	-	.	ID=ucsf_hc.01_1.G186ARH.00058;Name=ucsf_hc.01_1.G186ARH.00058
Supercontig_2.1	GeneSet	exon	256008	256769	.	-	.	Parent=ucsf_hc.01_1.G186ARH.00058
Supercontig_2.1	GeneSet	exon	255874	255919	.	-	.	Parent=ucsf_hc.01_1.G186ARH.00058
Supercontig_2.1	GeneSet	exon	255457	255812	.	-	.	Parent=ucsf_hc.01_1.G186ARH.00058
Supercontig_2.1	GeneSet	exon	255292	255400	.	-	.	Parent=ucsf_hc.01_1.G186ARH.00058
Supercontig_2.1	GeneSet	exon	254239	255207	.	-	.	Parent=ucsf_hc.01_1.G186ARH.00058
Supercontig_2.1	GeneSet	cds	256008	256601	.	-	0	ID=cds0000058;Parent=ucsf_hc.01_1.G186ARH.00058
Supercontig_2.1	GeneSet	cds	255874	255919	.	-	0	ID=cds0000058;Parent=ucsf_hc.01_1.G186ARH.00058
Supercontig_2.1	GeneSet	cds	255457	255812	.	-	0	ID=cds0000058;Parent=ucsf_hc.01_1.G186ARH.00058
Supercontig_2.1	GeneSet	cds	255292	255400	.	-	0	ID=cds0000058;Parent=ucsf_hc.01_1.G186ARH.00058
Supercontig_2.1	GeneSet	cds	255062	255207	.	-	0	ID=cds0000058;Parent=ucsf_hc.01_1.G186ARH.00058
Supercontig_2.1	GeneSet	gene	256915	258504	.	+	.	ID=ucsf_hc.01_1.G186ARH.00059;Name=ucsf_hc.01_1.G186ARH.00059
Supercontig_2.1	GeneSet	exon	256915	257159	.	+	.	Parent=ucsf_hc.01_1.G186ARH.00059
Supercontig_2.1	GeneSet	exon	257309	257767	.	+	.	Parent=ucsf_hc.01_1.G186ARH.00059
Supercontig_2.1	GeneSet	exon	257848	258504	.	+	.	Parent=ucsf_hc.01_1.G186ARH.00059
Supercontig_2.1	GeneSet	cds	257022	257159	.	+	0	ID=cds0000059;Parent=ucsf_hc.01_1.G186ARH.00059
Supercontig_2.1	GeneSet	cds	257309	257767	.	+	0	ID=cds0000059;Parent=ucsf_hc.01_1.G186ARH.00059
Supercontig_2.1	GeneSet	cds	257848	257931	.	+	0	ID=cds0000059;Parent=ucsf_hc.01_1.G186ARH.00059
Supercontig_2.1	GeneSet	gene	258505	259449	.	+	.	ID=ucsf_hc.01_1.G186ARH.00060;Name=ucsf_hc.01_1.G186ARH.00060
Supercontig_2.1	GeneSet	exon	258505	259449	.	+	.	Parent=ucsf_hc.01_1.G186ARH.00060
Supercontig_2.1	GeneSet	cds	258847	259074	.	+	0	ID=cds0000060;Parent=ucsf_hc.01_1.G186ARH.00060
Supercontig_2.1	GeneSet	gene	259970	261289	.	-	.	ID=ucsf_hc.01_1.G186ARH.00061;Name=ucsf_hc.01_1.G186ARH.00061
Supercontig_2.1	GeneSet	exon	260922	261289	.	-	.	Parent=ucsf_hc.01_1.G186ARH.00061
Supercontig_2.1	GeneSet	exon	260687	260816	.	-	.	Parent=ucsf_hc.01_1.G186ARH.00061
Supercontig_2.1	GeneSet	exon	259970	260576	.	-	.	Parent=ucsf_hc.01_1.G186ARH.00061
Supercontig_2.1	GeneSet	cds	260922	261005	.	-	0	ID=cds0000061;Parent=ucsf_hc.01_1.G186ARH.00061
Supercontig_2.1	GeneSet	cds	260687	260816	.	-	0	ID=cds0000061;Parent=ucsf_hc.01_1.G186ARH.00061
Supercontig_2.1	GeneSet	cds	260254	260576	.	-	0	ID=cds0000061;Parent=ucsf_hc.01_1.G186ARH.00061
Supercontig_2.1	GeneSet	gene	261925	265272	.	+	.	ID=ucsf_hc.01_1.G186ARH.00062;Name=ucsf_hc.01_1.G186ARH.00062
Supercontig_2.1	GeneSet	exon	261925	262275	.	+	.	Parent=ucsf_hc.01_1.G186ARH.00062
Supercontig_2.1	GeneSet	exon	262337	262473	.	+	.	Parent=ucsf_hc.01_1.G186ARH.00062
Supercontig_2.1	GeneSet	exon	262573	262962	.	+	.	Parent=ucsf_hc.01_1.G186ARH.00062
Supercontig_2.1	GeneSet	exon	263044	263607	.	+	.	Parent=ucsf_hc.01_1.G186ARH.00062
Supercontig_2.1	GeneSet	exon	263668	264076	.	+	.	Parent=ucsf_hc.01_1.G186ARH.00062
Supercontig_2.1	GeneSet	exon	264169	264336	.	+	.	Parent=ucsf_hc.01_1.G186ARH.00062
Supercontig_2.1	GeneSet	exon	264496	265272	.	+	.	Parent=ucsf_hc.01_1.G186ARH.00062
Supercontig_2.1	GeneSet	cds	262230	262275	.	+	0	ID=cds0000062;Parent=ucsf_hc.01_1.G186ARH.00062
Supercontig_2.1	GeneSet	cds	262337	262473	.	+	0	ID=cds0000062;Parent=ucsf_hc.01_1.G186ARH.00062
Supercontig_2.1	GeneSet	cds	262573	262962	.	+	0	ID=cds0000062;Parent=ucsf_hc.01_1.G186ARH.00062
Supercontig_2.1	GeneSet	cds	263044	263607	.	+	0	ID=cds0000062;Parent=ucsf_hc.01_1.G186ARH.00062
Supercontig_2.1	GeneSet	cds	263668	264076	.	+	0	ID=cds0000062;Parent=ucsf_hc.01_1.G186ARH.00062
Supercontig_2.1	GeneSet	cds	264169	264336	.	+	0	ID=cds0000062;Parent=ucsf_hc.01_1.G186ARH.00062
Supercontig_2.1	GeneSet	cds	264496	264563	.	+	0	ID=cds0000062;Parent=ucsf_hc.01_1.G186ARH.00062
Supercontig_2.1	GeneSet	gene	265309	266596	.	-	.	ID=ucsf_hc.01_1.G186ARH.00063;Name=ucsf_hc.01_1.G186ARH.00063
Supercontig_2.1	GeneSet	exon	266315	266596	.	-	.	Parent=ucsf_hc.01_1.G186ARH.00063
Supercontig_2.1	GeneSet	exon	266121	266216	.	-	.	Parent=ucsf_hc.01_1.G186ARH.00063
Supercontig_2.1	GeneSet	exon	265309	266025	.	-	.	Parent=ucsf_hc.01_1.G186ARH.00063
Supercontig_2.1	GeneSet	cds	266315	266449	.	-	0	ID=cds0000063;Parent=ucsf_hc.01_1.G186ARH.00063
Supercontig_2.1	GeneSet	cds	266121	266216	.	-	0	ID=cds0000063;Parent=ucsf_hc.01_1.G186ARH.00063
Supercontig_2.1	GeneSet	cds	265954	266025	.	-	0	ID=cds0000063;Parent=ucsf_hc.01_1.G186ARH.00063
Supercontig_2.1	GeneSet	gene	268345	269218	.	+	.	ID=ucsf_hc.01_1.G186ARH.00064;Name=ucsf_hc.01_1.G186ARH.00064
Supercontig_2.1	GeneSet	exon	268345	269218	.	+	.	Parent=ucsf_hc.01_1.G186ARH.00064
Supercontig_2.1	GeneSet	cds	268800	268991	.	+	0	ID=cds0000064;Parent=ucsf_hc.01_1.G186ARH.00064
Supercontig_2.1	GeneSet	gene	268728	269669	.	-	.	ID=ucsf_hc.01_1.G186ARH.00065;Name=ucsf_hc.01_1.G186ARH.00065
Supercontig_2.1	GeneSet	exon	269262	269669	.	-	.	Parent=ucsf_hc.01_1.G186ARH.00065
Supercontig_2.1	GeneSet	exon	268728	269097	.	-	.	Parent=ucsf_hc.01_1.G186ARH.00065
Supercontig_2.1	GeneSet	cds	269262	269648	.	-	0	ID=cds0000065;Parent=ucsf_hc.01_1.G186ARH.00065
Supercontig_2.1	GeneSet	cds	268798	269097	.	-	0	ID=cds0000065;Parent=ucsf_hc.01_1.G186ARH.00065
Supercontig_2.1	GeneSet	gene	270331	272689	.	-	.	ID=ucsf_hc.01_1.G186ARH.00066;Name=ucsf_hc.01_1.G186ARH.00066
Supercontig_2.1	GeneSet	exon	272227	272689	.	-	.	Parent=ucsf_hc.01_1.G186ARH.00066
Supercontig_2.1	GeneSet	exon	271934	272141	.	-	.	Parent=ucsf_hc.01_1.G186ARH.00066
Supercontig_2.1	GeneSet	exon	270331	271831	.	-	.	Parent=ucsf_hc.01_1.G186ARH.00066
Supercontig_2.1	GeneSet	cds	272227	272565	.	-	0	ID=cds0000066;Parent=ucsf_hc.01_1.G186ARH.00066
Supercontig_2.1	GeneSet	cds	271934	272141	.	-	0	ID=cds0000066;Parent=ucsf_hc.01_1.G186ARH.00066
Supercontig_2.1	GeneSet	cds	270741	271831	.	-	0	ID=cds0000066;Parent=ucsf_hc.01_1.G186ARH.00066
Supercontig_2.1	GeneSet	gene	272858	273341	.	-	.	ID=ucsf_hc.01_1.G186ARH.00067;Name=ucsf_hc.01_1.G186ARH.00067
Supercontig_2.1	GeneSet	exon	272858	273341	.	-	.	Parent=ucsf_hc.01_1.G186ARH.00067
Supercontig_2.1	GeneSet	gene	273915	274454	.	+	.	ID=ucsf_hc.01_1.G186ARH.00068;Name=ucsf_hc.01_1.G186ARH.00068
Supercontig_2.1	GeneSet	exon	273915	274454	.	+	.	Parent=ucsf_hc.01_1.G186ARH.00068
Supercontig_2.1	GeneSet	cds	274047	274316	.	+	0	ID=cds0000068;Parent=ucsf_hc.01_1.G186ARH.00068
Supercontig_2.1	GeneSet	gene	273923	278504	.	-	.	ID=ucsf_hc.01_1.G186ARH.00069;Name=ucsf_hc.01_1.G186ARH.00069
Supercontig_2.1	GeneSet	exon	278384	278504	.	-	.	Parent=ucsf_hc.01_1.G186ARH.00069
Supercontig_2.1	GeneSet	exon	277927	278297	.	-	.	Parent=ucsf_hc.01_1.G186ARH.00069
Supercontig_2.1	GeneSet	exon	276844	277831	.	-	.	Parent=ucsf_hc.01_1.G186ARH.00069
Supercontig_2.1	GeneSet	exon	276183	276787	.	-	.	Parent=ucsf_hc.01_1.G186ARH.00069
Supercontig_2.1	GeneSet	exon	276029	276106	.	-	.	Parent=ucsf_hc.01_1.G186ARH.00069
Supercontig_2.1	GeneSet	exon	275878	275966	.	-	.	Parent=ucsf_hc.01_1.G186ARH.00069
Supercontig_2.1	GeneSet	exon	275766	275807	.	-	.	Parent=ucsf_hc.01_1.G186ARH.00069
Supercontig_2.1	GeneSet	exon	275074	275709	.	-	.	Parent=ucsf_hc.01_1.G186ARH.00069
Supercontig_2.1	GeneSet	exon	274817	275016	.	-	.	Parent=ucsf_hc.01_1.G186ARH.00069
Supercontig_2.1	GeneSet	exon	274596	274752	.	-	.	Parent=ucsf_hc.01_1.G186ARH.00069
Supercontig_2.1	GeneSet	exon	273923	274503	.	-	.	Parent=ucsf_hc.01_1.G186ARH.00069
Supercontig_2.1	GeneSet	cds	278384	278420	.	-	0	ID=cds0000069;Parent=ucsf_hc.01_1.G186ARH.00069
Supercontig_2.1	GeneSet	cds	277927	278297	.	-	0	ID=cds0000069;Parent=ucsf_hc.01_1.G186ARH.00069
Supercontig_2.1	GeneSet	cds	276844	277831	.	-	0	ID=cds0000069;Parent=ucsf_hc.01_1.G186ARH.00069
Supercontig_2.1	GeneSet	cds	276183	276787	.	-	0	ID=cds0000069;Parent=ucsf_hc.01_1.G186ARH.00069
Supercontig_2.1	GeneSet	cds	276029	276106	.	-	0	ID=cds0000069;Parent=ucsf_hc.01_1.G186ARH.00069
Supercontig_2.1	GeneSet	cds	275878	275966	.	-	0	ID=cds0000069;Parent=ucsf_hc.01_1.G186ARH.00069
Supercontig_2.1	GeneSet	cds	275766	275807	.	-	0	ID=cds0000069;Parent=ucsf_hc.01_1.G186ARH.00069
Supercontig_2.1	GeneSet	cds	275074	275709	.	-	0	ID=cds0000069;Parent=ucsf_hc.01_1.G186ARH.00069
Supercontig_2.1	GeneSet	cds	274817	275016	.	-	0	ID=cds0000069;Parent=ucsf_hc.01_1.G186ARH.00069
Supercontig_2.1	GeneSet	cds	274596	274752	.	-	0	ID=cds0000069;Parent=ucsf_hc.01_1.G186ARH.00069
Supercontig_2.1	GeneSet	cds	274275	274503	.	-	0	ID=cds0000069;Parent=ucsf_hc.01_1.G186ARH.00069
Supercontig_2.1	GeneSet	gene	278625	281789	.	+	.	ID=ucsf_hc.01_1.G186ARH.00070;Name=ucsf_hc.01_1.G186ARH.00070
Supercontig_2.1	GeneSet	exon	278625	280674	.	+	.	Parent=ucsf_hc.01_1.G186ARH.00070
Supercontig_2.1	GeneSet	exon	280746	281789	.	+	.	Parent=ucsf_hc.01_1.G186ARH.00070
Supercontig_2.1	GeneSet	cds	279112	280674	.	+	0	ID=cds0000070;Parent=ucsf_hc.01_1.G186ARH.00070
Supercontig_2.1	GeneSet	cds	280746	281048	.	+	0	ID=cds0000070;Parent=ucsf_hc.01_1.G186ARH.00070
Supercontig_2.1	GeneSet	gene	282434	283613	.	+	.	ID=ucsf_hc.01_1.G186ARH.00071;Name=ucsf_hc.01_1.G186ARH.00071
Supercontig_2.1	GeneSet	exon	282434	282609	.	+	.	Parent=ucsf_hc.01_1.G186ARH.00071
Supercontig_2.1	GeneSet	exon	282689	282835	.	+	.	Parent=ucsf_hc.01_1.G186ARH.00071
Supercontig_2.1	GeneSet	exon	282946	283613	.	+	.	Parent=ucsf_hc.01_1.G186ARH.00071
Supercontig_2.1	GeneSet	cds	282588	282609	.	+	0	ID=cds0000071;Parent=ucsf_hc.01_1.G186ARH.00071
Supercontig_2.1	GeneSet	cds	282689	282835	.	+	0	ID=cds0000071;Parent=ucsf_hc.01_1.G186ARH.00071
Supercontig_2.1	GeneSet	cds	282946	283154	.	+	0	ID=cds0000071;Parent=ucsf_hc.01_1.G186ARH.00071
Supercontig_2.1	GeneSet	gene	284410	285806	.	-	.	ID=ucsf_hc.01_1.G186ARH.00072;Name=ucsf_hc.01_1.G186ARH.00072
Supercontig_2.1	GeneSet	exon	285569	285806	.	-	.	Parent=ucsf_hc.01_1.G186ARH.00072
Supercontig_2.1	GeneSet	exon	284410	285453	.	-	.	Parent=ucsf_hc.01_1.G186ARH.00072
Supercontig_2.1	GeneSet	cds	285569	285730	.	-	0	ID=cds0000072;Parent=ucsf_hc.01_1.G186ARH.00072
Supercontig_2.1	GeneSet	cds	285001	285453	.	-	0	ID=cds0000072;Parent=ucsf_hc.01_1.G186ARH.00072
Supercontig_2.1	GeneSet	gene	285907	287396	.	-	.	ID=ucsf_hc.01_1.G186ARH.00073;Name=ucsf_hc.01_1.G186ARH.00073
Supercontig_2.1	GeneSet	exon	285907	287396	.	-	.	Parent=ucsf_hc.01_1.G186ARH.00073
Supercontig_2.1	GeneSet	gene	287785	288148	.	-	.	ID=ucsf_hc.01_1.G186ARH.00074;Name=ucsf_hc.01_1.G186ARH.00074
Supercontig_2.1	GeneSet	exon	287785	288148	.	-	.	Parent=ucsf_hc.01_1.G186ARH.00074
Supercontig_2.1	GeneSet	gene	288466	288827	.	-	.	ID=ucsf_hc.01_1.G186ARH.00075;Name=ucsf_hc.01_1.G186ARH.00075
Supercontig_2.1	GeneSet	exon	288466	288827	.	-	.	Parent=ucsf_hc.01_1.G186ARH.00075
Supercontig_2.1	GeneSet	gene	289433	292895	.	-	.	ID=ucsf_hc.01_1.G186ARH.00076;Name=ucsf_hc.01_1.G186ARH.00076
Supercontig_2.1	GeneSet	exon	292713	292895	.	-	.	Parent=ucsf_hc.01_1.G186ARH.00076
Supercontig_2.1	GeneSet	exon	292572	292579	.	-	.	Parent=ucsf_hc.01_1.G186ARH.00076
Supercontig_2.1	GeneSet	exon	292433	292479	.	-	.	Parent=ucsf_hc.01_1.G186ARH.00076
Supercontig_2.1	GeneSet	exon	292345	292364	.	-	.	Parent=ucsf_hc.01_1.G186ARH.00076
Supercontig_2.1	GeneSet	exon	292255	292266	.	-	.	Parent=ucsf_hc.01_1.G186ARH.00076
Supercontig_2.1	GeneSet	exon	291898	292172	.	-	.	Parent=ucsf_hc.01_1.G186ARH.00076
Supercontig_2.1	GeneSet	exon	291681	291768	.	-	.	Parent=ucsf_hc.01_1.G186ARH.00076
Supercontig_2.1	GeneSet	exon	289433	291575	.	-	.	Parent=ucsf_hc.01_1.G186ARH.00076
Supercontig_2.1	GeneSet	cds	292713	292724	.	-	0	ID=cds0000076;Parent=ucsf_hc.01_1.G186ARH.00076
Supercontig_2.1	GeneSet	cds	292572	292579	.	-	0	ID=cds0000076;Parent=ucsf_hc.01_1.G186ARH.00076
Supercontig_2.1	GeneSet	cds	292433	292479	.	-	0	ID=cds0000076;Parent=ucsf_hc.01_1.G186ARH.00076
Supercontig_2.1	GeneSet	cds	292345	292364	.	-	0	ID=cds0000076;Parent=ucsf_hc.01_1.G186ARH.00076
Supercontig_2.1	GeneSet	cds	292255	292266	.	-	0	ID=cds0000076;Parent=ucsf_hc.01_1.G186ARH.00076
Supercontig_2.1	GeneSet	cds	291898	292172	.	-	0	ID=cds0000076;Parent=ucsf_hc.01_1.G186ARH.00076
Supercontig_2.1	GeneSet	cds	291681	291768	.	-	0	ID=cds0000076;Parent=ucsf_hc.01_1.G186ARH.00076
Supercontig_2.1	GeneSet	cds	291177	291575	.	-	0	ID=cds0000076;Parent=ucsf_hc.01_1.G186ARH.00076
Supercontig_2.1	GeneSet	gene	293318	293819	.	+	.	ID=ucsf_hc.01_1.G186ARH.00077;Name=ucsf_hc.01_1.G186ARH.00077
Supercontig_2.1	GeneSet	exon	293318	293819	.	+	.	Parent=ucsf_hc.01_1.G186ARH.00077
Supercontig_2.1	GeneSet	gene	293808	295597	.	-	.	ID=ucsf_hc.01_1.G186ARH.00078;Name=ucsf_hc.01_1.G186ARH.00078
Supercontig_2.1	GeneSet	exon	294799	295597	.	-	.	Parent=ucsf_hc.01_1.G186ARH.00078
Supercontig_2.1	GeneSet	exon	294258	294661	.	-	.	Parent=ucsf_hc.01_1.G186ARH.00078
Supercontig_2.1	GeneSet	exon	293808	294194	.	-	.	Parent=ucsf_hc.01_1.G186ARH.00078
Supercontig_2.1	GeneSet	cds	295090	295404	.	-	0	ID=cds0000078;Parent=ucsf_hc.01_1.G186ARH.00078
Supercontig_2.1	GeneSet	gene	297372	297920	.	+	.	ID=ucsf_hc.01_1.G186ARH.00079;Name=ucsf_hc.01_1.G186ARH.00079
Supercontig_2.1	GeneSet	exon	297372	297920	.	+	.	Parent=ucsf_hc.01_1.G186ARH.00079
Supercontig_2.1	GeneSet	gene	297472	299303	.	-	.	ID=ucsf_hc.01_1.G186ARH.00080;Name=ucsf_hc.01_1.G186ARH.00080
Supercontig_2.1	GeneSet	exon	299007	299303	.	-	.	Parent=ucsf_hc.01_1.G186ARH.00080
Supercontig_2.1	GeneSet	exon	298694	298788	.	-	.	Parent=ucsf_hc.01_1.G186ARH.00080
Supercontig_2.1	GeneSet	exon	297472	298600	.	-	.	Parent=ucsf_hc.01_1.G186ARH.00080
Supercontig_2.1	GeneSet	cds	299007	299208	.	-	0	ID=cds0000080;Parent=ucsf_hc.01_1.G186ARH.00080
Supercontig_2.1	GeneSet	cds	298694	298788	.	-	0	ID=cds0000080;Parent=ucsf_hc.01_1.G186ARH.00080
Supercontig_2.1	GeneSet	cds	297878	298600	.	-	0	ID=cds0000080;Parent=ucsf_hc.01_1.G186ARH.00080
Supercontig_2.1	GeneSet	gene	299304	300911	.	-	.	ID=ucsf_hc.01_1.G186ARH.00081;Name=ucsf_hc.01_1.G186ARH.00081
Supercontig_2.1	GeneSet	exon	300353	300911	.	-	.	Parent=ucsf_hc.01_1.G186ARH.00081
Supercontig_2.1	GeneSet	exon	300012	300283	.	-	.	Parent=ucsf_hc.01_1.G186ARH.00081
Supercontig_2.1	GeneSet	exon	299792	299947	.	-	.	Parent=ucsf_hc.01_1.G186ARH.00081
Supercontig_2.1	GeneSet	exon	299304	299727	.	-	.	Parent=ucsf_hc.01_1.G186ARH.00081
Supercontig_2.1	GeneSet	cds	300353	300620	.	-	0	ID=cds0000081;Parent=ucsf_hc.01_1.G186ARH.00081
Supercontig_2.1	GeneSet	cds	300012	300283	.	-	0	ID=cds0000081;Parent=ucsf_hc.01_1.G186ARH.00081
Supercontig_2.1	GeneSet	cds	299792	299947	.	-	0	ID=cds0000081;Parent=ucsf_hc.01_1.G186ARH.00081
Supercontig_2.1	GeneSet	cds	299398	299727	.	-	0	ID=cds0000081;Parent=ucsf_hc.01_1.G186ARH.00081
Supercontig_2.1	GeneSet	gene	301821	304431	.	-	.	ID=ucsf_hc.01_1.G186ARH.00082;Name=ucsf_hc.01_1.G186ARH.00082
Supercontig_2.1	GeneSet	exon	304237	304431	.	-	.	Parent=ucsf_hc.01_1.G186ARH.00082
Supercontig_2.1	GeneSet	exon	303694	303829	.	-	.	Parent=ucsf_hc.01_1.G186ARH.00082
Supercontig_2.1	GeneSet	exon	303558	303614	.	-	.	Parent=ucsf_hc.01_1.G186ARH.00082
Supercontig_2.1	GeneSet	exon	303134	303473	.	-	.	Parent=ucsf_hc.01_1.G186ARH.00082
Supercontig_2.1	GeneSet	exon	302628	303068	.	-	.	Parent=ucsf_hc.01_1.G186ARH.00082
Supercontig_2.1	GeneSet	exon	301821	302536	.	-	.	Parent=ucsf_hc.01_1.G186ARH.00082
Supercontig_2.1	GeneSet	cds	303694	303817	.	-	0	ID=cds0000082;Parent=ucsf_hc.01_1.G186ARH.00082
Supercontig_2.1	GeneSet	cds	303558	303614	.	-	0	ID=cds0000082;Parent=ucsf_hc.01_1.G186ARH.00082
Supercontig_2.1	GeneSet	cds	303134	303473	.	-	0	ID=cds0000082;Parent=ucsf_hc.01_1.G186ARH.00082
Supercontig_2.1	GeneSet	cds	302628	303068	.	-	0	ID=cds0000082;Parent=ucsf_hc.01_1.G186ARH.00082
Supercontig_2.1	GeneSet	cds	302185	302536	.	-	0	ID=cds0000082;Parent=ucsf_hc.01_1.G186ARH.00082
Supercontig_2.1	GeneSet	gene	304881	306800	.	+	.	ID=ucsf_hc.01_1.G186ARH.00083;Name=ucsf_hc.01_1.G186ARH.00083
Supercontig_2.1	GeneSet	exon	304881	305261	.	+	.	Parent=ucsf_hc.01_1.G186ARH.00083
Supercontig_2.1	GeneSet	exon	305336	305722	.	+	.	Parent=ucsf_hc.01_1.G186ARH.00083
Supercontig_2.1	GeneSet	exon	305829	306285	.	+	.	Parent=ucsf_hc.01_1.G186ARH.00083
Supercontig_2.1	GeneSet	exon	306348	306800	.	+	.	Parent=ucsf_hc.01_1.G186ARH.00083
Supercontig_2.1	GeneSet	cds	305048	305261	.	+	0	ID=cds0000083;Parent=ucsf_hc.01_1.G186ARH.00083
Supercontig_2.1	GeneSet	cds	305336	305722	.	+	0	ID=cds0000083;Parent=ucsf_hc.01_1.G186ARH.00083
Supercontig_2.1	GeneSet	cds	305829	306285	.	+	0	ID=cds0000083;Parent=ucsf_hc.01_1.G186ARH.00083
Supercontig_2.1	GeneSet	cds	306348	306465	.	+	0	ID=cds0000083;Parent=ucsf_hc.01_1.G186ARH.00083
Supercontig_2.1	GeneSet	gene	306875	308030	.	+	.	ID=ucsf_hc.01_1.G186ARH.00084;Name=ucsf_hc.01_1.G186ARH.00084
Supercontig_2.1	GeneSet	exon	306875	308030	.	+	.	Parent=ucsf_hc.01_1.G186ARH.00084
Supercontig_2.1	GeneSet	gene	308116	310458	.	+	.	ID=ucsf_hc.01_1.G186ARH.00085;Name=ucsf_hc.01_1.G186ARH.00085
Supercontig_2.1	GeneSet	exon	308116	308179	.	+	.	Parent=ucsf_hc.01_1.G186ARH.00085
Supercontig_2.1	GeneSet	exon	308304	308948	.	+	.	Parent=ucsf_hc.01_1.G186ARH.00085
Supercontig_2.1	GeneSet	exon	309029	310458	.	+	.	Parent=ucsf_hc.01_1.G186ARH.00085
Supercontig_2.1	GeneSet	cds	308345	308948	.	+	0	ID=cds0000085;Parent=ucsf_hc.01_1.G186ARH.00085
Supercontig_2.1	GeneSet	cds	309029	310029	.	+	0	ID=cds0000085;Parent=ucsf_hc.01_1.G186ARH.00085
Supercontig_2.1	GeneSet	gene	309864	310628	.	-	.	ID=ucsf_hc.01_1.G186ARH.00086;Name=ucsf_hc.01_1.G186ARH.00086
Supercontig_2.1	GeneSet	exon	309864	310628	.	-	.	Parent=ucsf_hc.01_1.G186ARH.00086
Supercontig_2.1	GeneSet	gene	310706	313219	.	-	.	ID=ucsf_hc.01_1.G186ARH.00087;Name=ucsf_hc.01_1.G186ARH.00087
Supercontig_2.1	GeneSet	exon	310706	313219	.	-	.	Parent=ucsf_hc.01_1.G186ARH.00087
Supercontig_2.1	GeneSet	cds	311494	312804	.	-	0	ID=cds0000087;Parent=ucsf_hc.01_1.G186ARH.00087
Supercontig_2.1	GeneSet	gene	313318	313944	.	+	.	ID=ucsf_hc.01_1.G186ARH.00088;Name=ucsf_hc.01_1.G186ARH.00088
Supercontig_2.1	GeneSet	exon	313318	313944	.	+	.	Parent=ucsf_hc.01_1.G186ARH.00088
Supercontig_2.1	GeneSet	gene	313374	317996	.	-	.	ID=ucsf_hc.01_1.G186ARH.00089;Name=ucsf_hc.01_1.G186ARH.00089
Supercontig_2.1	GeneSet	exon	316413	317996	.	-	.	Parent=ucsf_hc.01_1.G186ARH.00089
Supercontig_2.1	GeneSet	exon	313374	316322	.	-	.	Parent=ucsf_hc.01_1.G186ARH.00089
Supercontig_2.1	GeneSet	cds	316413	317403	.	-	0	ID=cds0000089;Parent=ucsf_hc.01_1.G186ARH.00089
Supercontig_2.1	GeneSet	cds	314419	316322	.	-	0	ID=cds0000089;Parent=ucsf_hc.01_1.G186ARH.00089
Supercontig_2.1	GeneSet	gene	319090	319903	.	+	.	ID=ucsf_hc.01_1.G186ARH.00090;Name=ucsf_hc.01_1.G186ARH.00090
Supercontig_2.1	GeneSet	exon	319090	319903	.	+	.	Parent=ucsf_hc.01_1.G186ARH.00090
Supercontig_2.1	GeneSet	gene	321019	321690	.	+	.	ID=ucsf_hc.01_1.G186ARH.00091;Name=ucsf_hc.01_1.G186ARH.00091
Supercontig_2.1	GeneSet	exon	321019	321690	.	+	.	Parent=ucsf_hc.01_1.G186ARH.00091
Supercontig_2.1	GeneSet	gene	321261	322208	.	-	.	ID=ucsf_hc.01_1.G186ARH.00092;Name=ucsf_hc.01_1.G186ARH.00092
Supercontig_2.1	GeneSet	exon	321261	322208	.	-	.	Parent=ucsf_hc.01_1.G186ARH.00092
Supercontig_2.1	GeneSet	cds	321580	321843	.	-	0	ID=cds0000092;Parent=ucsf_hc.01_1.G186ARH.00092
Supercontig_2.1	GeneSet	gene	322464	324078	.	+	.	ID=ucsf_hc.01_1.G186ARH.00093;Name=ucsf_hc.01_1.G186ARH.00093
Supercontig_2.1	GeneSet	exon	322464	322612	.	+	.	Parent=ucsf_hc.01_1.G186ARH.00093
Supercontig_2.1	GeneSet	exon	322900	323082	.	+	.	Parent=ucsf_hc.01_1.G186ARH.00093
Supercontig_2.1	GeneSet	exon	323497	324078	.	+	.	Parent=ucsf_hc.01_1.G186ARH.00093
Supercontig_2.1	GeneSet	cds	322565	322612	.	+	0	ID=cds0000093;Parent=ucsf_hc.01_1.G186ARH.00093
Supercontig_2.1	GeneSet	cds	322900	323082	.	+	0	ID=cds0000093;Parent=ucsf_hc.01_1.G186ARH.00093
Supercontig_2.1	GeneSet	cds	323497	323574	.	+	0	ID=cds0000093;Parent=ucsf_hc.01_1.G186ARH.00093
Supercontig_2.1	GeneSet	gene	322494	326355	.	-	.	ID=ucsf_hc.01_1.G186ARH.00094;Name=ucsf_hc.01_1.G186ARH.00094
Supercontig_2.1	GeneSet	exon	325996	326355	.	-	.	Parent=ucsf_hc.01_1.G186ARH.00094
Supercontig_2.1	GeneSet	exon	323497	325895	.	-	.	Parent=ucsf_hc.01_1.G186ARH.00094
Supercontig_2.1	GeneSet	exon	322900	323082	.	-	.	Parent=ucsf_hc.01_1.G186ARH.00094
Supercontig_2.1	GeneSet	exon	322494	322612	.	-	.	Parent=ucsf_hc.01_1.G186ARH.00094
Supercontig_2.1	GeneSet	cds	325996	326132	.	-	0	ID=cds0000094;Parent=ucsf_hc.01_1.G186ARH.00094
Supercontig_2.1	GeneSet	cds	324407	325895	.	-	0	ID=cds0000094;Parent=ucsf_hc.01_1.G186ARH.00094
Supercontig_2.1	GeneSet	gene	326356	328498	.	-	.	ID=ucsf_hc.01_1.G186ARH.00095;Name=ucsf_hc.01_1.G186ARH.00095
Supercontig_2.1	GeneSet	exon	327462	328498	.	-	.	Parent=ucsf_hc.01_1.G186ARH.00095
Supercontig_2.1	GeneSet	exon	326915	327377	.	-	.	Parent=ucsf_hc.01_1.G186ARH.00095
Supercontig_2.1	GeneSet	exon	326356	326799	.	-	.	Parent=ucsf_hc.01_1.G186ARH.00095
Supercontig_2.1	GeneSet	cds	327462	327746	.	-	0	ID=cds0000095;Parent=ucsf_hc.01_1.G186ARH.00095
Supercontig_2.1	GeneSet	cds	326915	327377	.	-	0	ID=cds0000095;Parent=ucsf_hc.01_1.G186ARH.00095
Supercontig_2.1	GeneSet	cds	326579	326799	.	-	0	ID=cds0000095;Parent=ucsf_hc.01_1.G186ARH.00095
Supercontig_2.1	GeneSet	gene	334224	335857	.	+	.	ID=ucsf_hc.01_1.G186ARH.00096;Name=ucsf_hc.01_1.G186ARH.00096
Supercontig_2.1	GeneSet	exon	334224	334446	.	+	.	Parent=ucsf_hc.01_1.G186ARH.00096
Supercontig_2.1	GeneSet	exon	334509	335857	.	+	.	Parent=ucsf_hc.01_1.G186ARH.00096
Supercontig_2.1	GeneSet	cds	334312	334446	.	+	0	ID=cds0000096;Parent=ucsf_hc.01_1.G186ARH.00096
Supercontig_2.1	GeneSet	cds	334509	335759	.	+	0	ID=cds0000096;Parent=ucsf_hc.01_1.G186ARH.00096
Supercontig_2.1	GeneSet	gene	337024	339136	.	-	.	ID=ucsf_hc.01_1.G186ARH.00097;Name=ucsf_hc.01_1.G186ARH.00097
Supercontig_2.1	GeneSet	exon	338783	339136	.	-	.	Parent=ucsf_hc.01_1.G186ARH.00097
Supercontig_2.1	GeneSet	exon	338385	338716	.	-	.	Parent=ucsf_hc.01_1.G186ARH.00097
Supercontig_2.1	GeneSet	exon	338009	338310	.	-	.	Parent=ucsf_hc.01_1.G186ARH.00097
Supercontig_2.1	GeneSet	exon	337787	337949	.	-	.	Parent=ucsf_hc.01_1.G186ARH.00097
Supercontig_2.1	GeneSet	exon	337024	337699	.	-	.	Parent=ucsf_hc.01_1.G186ARH.00097
Supercontig_2.1	GeneSet	cds	338783	338997	.	-	0	ID=cds0000097;Parent=ucsf_hc.01_1.G186ARH.00097
Supercontig_2.1	GeneSet	cds	338385	338716	.	-	0	ID=cds0000097;Parent=ucsf_hc.01_1.G186ARH.00097
Supercontig_2.1	GeneSet	cds	338009	338310	.	-	0	ID=cds0000097;Parent=ucsf_hc.01_1.G186ARH.00097
Supercontig_2.1	GeneSet	cds	337787	337949	.	-	0	ID=cds0000097;Parent=ucsf_hc.01_1.G186ARH.00097
Supercontig_2.1	GeneSet	cds	337500	337699	.	-	0	ID=cds0000097;Parent=ucsf_hc.01_1.G186ARH.00097
Supercontig_2.1	GeneSet	gene	339557	341109	.	+	.	ID=ucsf_hc.01_1.G186ARH.00098;Name=ucsf_hc.01_1.G186ARH.00098
Supercontig_2.1	GeneSet	exon	339557	339682	.	+	.	Parent=ucsf_hc.01_1.G186ARH.00098
Supercontig_2.1	GeneSet	exon	339752	339770	.	+	.	Parent=ucsf_hc.01_1.G186ARH.00098
Supercontig_2.1	GeneSet	exon	339857	340311	.	+	.	Parent=ucsf_hc.01_1.G186ARH.00098
Supercontig_2.1	GeneSet	exon	340444	341109	.	+	.	Parent=ucsf_hc.01_1.G186ARH.00098
Supercontig_2.1	GeneSet	cds	339680	339682	.	+	0	ID=cds0000098;Parent=ucsf_hc.01_1.G186ARH.00098
Supercontig_2.1	GeneSet	cds	339752	339770	.	+	0	ID=cds0000098;Parent=ucsf_hc.01_1.G186ARH.00098
Supercontig_2.1	GeneSet	cds	339857	340311	.	+	0	ID=cds0000098;Parent=ucsf_hc.01_1.G186ARH.00098
Supercontig_2.1	GeneSet	cds	340444	340584	.	+	0	ID=cds0000098;Parent=ucsf_hc.01_1.G186ARH.00098
Supercontig_2.1	GeneSet	gene	341312	341720	.	-	.	ID=ucsf_hc.01_1.G186ARH.00099;Name=ucsf_hc.01_1.G186ARH.00099
Supercontig_2.1	GeneSet	exon	341312	341720	.	-	.	Parent=ucsf_hc.01_1.G186ARH.00099
Supercontig_2.1	GeneSet	gene	341768	345184	.	-	.	ID=ucsf_hc.01_1.G186ARH.00100;Name=ucsf_hc.01_1.G186ARH.00100
Supercontig_2.1	GeneSet	exon	345091	345184	.	-	.	Parent=ucsf_hc.01_1.G186ARH.00100
Supercontig_2.1	GeneSet	exon	344724	344999	.	-	.	Parent=ucsf_hc.01_1.G186ARH.00100
Supercontig_2.1	GeneSet	exon	344412	344588	.	-	.	Parent=ucsf_hc.01_1.G186ARH.00100
Supercontig_2.1	GeneSet	exon	343973	344322	.	-	.	Parent=ucsf_hc.01_1.G186ARH.00100
Supercontig_2.1	GeneSet	exon	343604	343901	.	-	.	Parent=ucsf_hc.01_1.G186ARH.00100
Supercontig_2.1	GeneSet	exon	342774	343536	.	-	.	Parent=ucsf_hc.01_1.G186ARH.00100
Supercontig_2.1	GeneSet	exon	342583	342695	.	-	.	Parent=ucsf_hc.01_1.G186ARH.00100
Supercontig_2.1	GeneSet	exon	341768	342505	.	-	.	Parent=ucsf_hc.01_1.G186ARH.00100
Supercontig_2.1	GeneSet	cds	343973	344174	.	-	0	ID=cds0000100;Parent=ucsf_hc.01_1.G186ARH.00100
Supercontig_2.1	GeneSet	cds	343816	343901	.	-	0	ID=cds0000100;Parent=ucsf_hc.01_1.G186ARH.00100
Supercontig_2.1	GeneSet	gene	345485	348264	.	-	.	ID=ucsf_hc.01_1.G186ARH.00101;Name=ucsf_hc.01_1.G186ARH.00101
Supercontig_2.1	GeneSet	exon	347631	348264	.	-	.	Parent=ucsf_hc.01_1.G186ARH.00101
Supercontig_2.1	GeneSet	exon	347250	347568	.	-	.	Parent=ucsf_hc.01_1.G186ARH.00101
Supercontig_2.1	GeneSet	exon	347000	347198	.	-	.	Parent=ucsf_hc.01_1.G186ARH.00101
Supercontig_2.1	GeneSet	exon	346572	346940	.	-	.	Parent=ucsf_hc.01_1.G186ARH.00101
Supercontig_2.1	GeneSet	exon	346456	346512	.	-	.	Parent=ucsf_hc.01_1.G186ARH.00101
Supercontig_2.1	GeneSet	exon	345485	346393	.	-	.	Parent=ucsf_hc.01_1.G186ARH.00101
Supercontig_2.1	GeneSet	cds	347631	347926	.	-	0	ID=cds0000101;Parent=ucsf_hc.01_1.G186ARH.00101
Supercontig_2.1	GeneSet	cds	347250	347568	.	-	0	ID=cds0000101;Parent=ucsf_hc.01_1.G186ARH.00101
Supercontig_2.1	GeneSet	cds	347000	347198	.	-	0	ID=cds0000101;Parent=ucsf_hc.01_1.G186ARH.00101
Supercontig_2.1	GeneSet	cds	346572	346940	.	-	0	ID=cds0000101;Parent=ucsf_hc.01_1.G186ARH.00101
Supercontig_2.1	GeneSet	cds	346456	346512	.	-	0	ID=cds0000101;Parent=ucsf_hc.01_1.G186ARH.00101
Supercontig_2.1	GeneSet	cds	345576	346393	.	-	0	ID=cds0000101;Parent=ucsf_hc.01_1.G186ARH.00101
Supercontig_2.1	GeneSet	gene	348177	353394	.	+	.	ID=ucsf_hc.01_1.G186ARH.00102;Name=ucsf_hc.01_1.G186ARH.00102
Supercontig_2.1	GeneSet	exon	348177	348715	.	+	.	Parent=ucsf_hc.01_1.G186ARH.00102
Supercontig_2.1	GeneSet	exon	348774	350034	.	+	.	Parent=ucsf_hc.01_1.G186ARH.00102
Supercontig_2.1	GeneSet	exon	350107	350920	.	+	.	Parent=ucsf_hc.01_1.G186ARH.00102
Supercontig_2.1	GeneSet	exon	350982	352580	.	+	.	Parent=ucsf_hc.01_1.G186ARH.00102
Supercontig_2.1	GeneSet	exon	352787	352814	.	+	.	Parent=ucsf_hc.01_1.G186ARH.00102
Supercontig_2.1	GeneSet	exon	352985	353092	.	+	.	Parent=ucsf_hc.01_1.G186ARH.00102
Supercontig_2.1	GeneSet	exon	353293	353394	.	+	.	Parent=ucsf_hc.01_1.G186ARH.00102
Supercontig_2.1	GeneSet	cds	348483	348715	.	+	0	ID=cds0000102;Parent=ucsf_hc.01_1.G186ARH.00102
Supercontig_2.1	GeneSet	cds	348774	350034	.	+	0	ID=cds0000102;Parent=ucsf_hc.01_1.G186ARH.00102
Supercontig_2.1	GeneSet	cds	350107	350920	.	+	0	ID=cds0000102;Parent=ucsf_hc.01_1.G186ARH.00102
Supercontig_2.1	GeneSet	cds	350982	351745	.	+	0	ID=cds0000102;Parent=ucsf_hc.01_1.G186ARH.00102
Supercontig_2.1	GeneSet	gene	349745	353439	.	-	.	ID=ucsf_hc.01_1.G186ARH.00103;Name=ucsf_hc.01_1.G186ARH.00103
Supercontig_2.1	GeneSet	exon	353293	353439	.	-	.	Parent=ucsf_hc.01_1.G186ARH.00103
Supercontig_2.1	GeneSet	exon	352985	353092	.	-	.	Parent=ucsf_hc.01_1.G186ARH.00103
Supercontig_2.1	GeneSet	exon	352787	352814	.	-	.	Parent=ucsf_hc.01_1.G186ARH.00103
Supercontig_2.1	GeneSet	exon	349745	352580	.	-	.	Parent=ucsf_hc.01_1.G186ARH.00103
Supercontig_2.1	GeneSet	cds	349767	350207	.	-	0	ID=cds0000103;Parent=ucsf_hc.01_1.G186ARH.00103
Supercontig_2.1	GeneSet	gene	353668	354187	.	+	.	ID=ucsf_hc.01_1.G186ARH.00104;Name=ucsf_hc.01_1.G186ARH.00104
Supercontig_2.1	GeneSet	exon	353668	354187	.	+	.	Parent=ucsf_hc.01_1.G186ARH.00104
Supercontig_2.1	GeneSet	cds	353834	354112	.	+	0	ID=cds0000104;Parent=ucsf_hc.01_1.G186ARH.00104
Supercontig_2.1	GeneSet	gene	354494	354858	.	+	.	ID=ucsf_hc.01_1.G186ARH.00105;Name=ucsf_hc.01_1.G186ARH.00105
Supercontig_2.1	GeneSet	exon	354494	354858	.	+	.	Parent=ucsf_hc.01_1.G186ARH.00105
Supercontig_2.1	GeneSet	gene	356665	360713	.	-	.	ID=ucsf_hc.01_1.G186ARH.00106;Name=ucsf_hc.01_1.G186ARH.00106
Supercontig_2.1	GeneSet	exon	356665	360713	.	-	.	Parent=ucsf_hc.01_1.G186ARH.00106
Supercontig_2.1	GeneSet	cds	357278	357589	.	-	0	ID=cds0000106;Parent=ucsf_hc.01_1.G186ARH.00106
Supercontig_2.1	GeneSet	gene	357565	358812	.	+	.	ID=ucsf_hc.01_1.G186ARH.00107;Name=ucsf_hc.01_1.G186ARH.00107
Supercontig_2.1	GeneSet	exon	357565	358482	.	+	.	Parent=ucsf_hc.01_1.G186ARH.00107
Supercontig_2.1	GeneSet	exon	358541	358812	.	+	.	Parent=ucsf_hc.01_1.G186ARH.00107
Supercontig_2.1	GeneSet	cds	358320	358482	.	+	0	ID=cds0000107;Parent=ucsf_hc.01_1.G186ARH.00107
Supercontig_2.1	GeneSet	cds	358541	358584	.	+	0	ID=cds0000107;Parent=ucsf_hc.01_1.G186ARH.00107
Supercontig_2.1	GeneSet	gene	361338	364389	.	+	.	ID=ucsf_hc.01_1.G186ARH.00108;Name=ucsf_hc.01_1.G186ARH.00108
Supercontig_2.1	GeneSet	exon	361338	361646	.	+	.	Parent=ucsf_hc.01_1.G186ARH.00108
Supercontig_2.1	GeneSet	exon	361709	361828	.	+	.	Parent=ucsf_hc.01_1.G186ARH.00108
Supercontig_2.1	GeneSet	exon	361880	361972	.	+	.	Parent=ucsf_hc.01_1.G186ARH.00108
Supercontig_2.1	GeneSet	exon	362034	364389	.	+	.	Parent=ucsf_hc.01_1.G186ARH.00108
Supercontig_2.1	GeneSet	cds	361569	361646	.	+	0	ID=cds0000108;Parent=ucsf_hc.01_1.G186ARH.00108
Supercontig_2.1	GeneSet	cds	361709	361828	.	+	0	ID=cds0000108;Parent=ucsf_hc.01_1.G186ARH.00108
Supercontig_2.1	GeneSet	cds	361880	361972	.	+	0	ID=cds0000108;Parent=ucsf_hc.01_1.G186ARH.00108
Supercontig_2.1	GeneSet	cds	362034	363185	.	+	0	ID=cds0000108;Parent=ucsf_hc.01_1.G186ARH.00108
Supercontig_2.1	GeneSet	gene	364507	366796	.	-	.	ID=ucsf_hc.01_1.G186ARH.00109;Name=ucsf_hc.01_1.G186ARH.00109
Supercontig_2.1	GeneSet	exon	366339	366796	.	-	.	Parent=ucsf_hc.01_1.G186ARH.00109
Supercontig_2.1	GeneSet	exon	364507	366259	.	-	.	Parent=ucsf_hc.01_1.G186ARH.00109
Supercontig_2.1	GeneSet	cds	366339	366722	.	-	0	ID=cds0000109;Parent=ucsf_hc.01_1.G186ARH.00109
Supercontig_2.1	GeneSet	cds	364721	366259	.	-	0	ID=cds0000109;Parent=ucsf_hc.01_1.G186ARH.00109
Supercontig_2.1	GeneSet	gene	366983	368092	.	+	.	ID=ucsf_hc.01_1.G186ARH.00110;Name=ucsf_hc.01_1.G186ARH.00110
Supercontig_2.1	GeneSet	exon	366983	367108	.	+	.	Parent=ucsf_hc.01_1.G186ARH.00110
Supercontig_2.1	GeneSet	exon	367168	367325	.	+	.	Parent=ucsf_hc.01_1.G186ARH.00110
Supercontig_2.1	GeneSet	exon	367390	367639	.	+	.	Parent=ucsf_hc.01_1.G186ARH.00110
Supercontig_2.1	GeneSet	exon	367734	367857	.	+	.	Parent=ucsf_hc.01_1.G186ARH.00110
Supercontig_2.1	GeneSet	exon	367943	368092	.	+	.	Parent=ucsf_hc.01_1.G186ARH.00110
Supercontig_2.1	GeneSet	cds	367107	367108	.	+	0	ID=cds0000110;Parent=ucsf_hc.01_1.G186ARH.00110
Supercontig_2.1	GeneSet	cds	367168	367325	.	+	0	ID=cds0000110;Parent=ucsf_hc.01_1.G186ARH.00110
Supercontig_2.1	GeneSet	cds	367390	367639	.	+	0	ID=cds0000110;Parent=ucsf_hc.01_1.G186ARH.00110
Supercontig_2.1	GeneSet	cds	367734	367857	.	+	0	ID=cds0000110;Parent=ucsf_hc.01_1.G186ARH.00110
Supercontig_2.1	GeneSet	cds	367943	368017	.	+	0	ID=cds0000110;Parent=ucsf_hc.01_1.G186ARH.00110
Supercontig_2.1	GeneSet	gene	368280	370488	.	+	.	ID=ucsf_hc.01_1.G186ARH.00111;Name=ucsf_hc.01_1.G186ARH.00111
Supercontig_2.1	GeneSet	exon	368280	368993	.	+	.	Parent=ucsf_hc.01_1.G186ARH.00111
Supercontig_2.1	GeneSet	exon	369058	370488	.	+	.	Parent=ucsf_hc.01_1.G186ARH.00111
Supercontig_2.1	GeneSet	cds	368318	368993	.	+	0	ID=cds0000111;Parent=ucsf_hc.01_1.G186ARH.00111
Supercontig_2.1	GeneSet	cds	369058	370247	.	+	0	ID=cds0000111;Parent=ucsf_hc.01_1.G186ARH.00111
Supercontig_2.1	GeneSet	gene	370466	373766	.	-	.	ID=ucsf_hc.01_1.G186ARH.00112;Name=ucsf_hc.01_1.G186ARH.00112
Supercontig_2.1	GeneSet	exon	373602	373766	.	-	.	Parent=ucsf_hc.01_1.G186ARH.00112
Supercontig_2.1	GeneSet	exon	372969	373328	.	-	.	Parent=ucsf_hc.01_1.G186ARH.00112
Supercontig_2.1	GeneSet	exon	372669	372913	.	-	.	Parent=ucsf_hc.01_1.G186ARH.00112
Supercontig_2.1	GeneSet	exon	370466	372614	.	-	.	Parent=ucsf_hc.01_1.G186ARH.00112
Supercontig_2.1	GeneSet	cds	373602	373637	.	-	0	ID=cds0000112;Parent=ucsf_hc.01_1.G186ARH.00112
Supercontig_2.1	GeneSet	cds	372969	373328	.	-	0	ID=cds0000112;Parent=ucsf_hc.01_1.G186ARH.00112
Supercontig_2.1	GeneSet	cds	372669	372913	.	-	0	ID=cds0000112;Parent=ucsf_hc.01_1.G186ARH.00112
Supercontig_2.1	GeneSet	cds	370697	372614	.	-	0	ID=cds0000112;Parent=ucsf_hc.01_1.G186ARH.00112
Supercontig_2.1	GeneSet	gene	374168	377137	.	+	.	ID=ucsf_hc.01_1.G186ARH.00113;Name=ucsf_hc.01_1.G186ARH.00113
Supercontig_2.1	GeneSet	exon	374168	374201	.	+	.	Parent=ucsf_hc.01_1.G186ARH.00113
Supercontig_2.1	GeneSet	exon	374269	374296	.	+	.	Parent=ucsf_hc.01_1.G186ARH.00113
Supercontig_2.1	GeneSet	exon	374352	377137	.	+	.	Parent=ucsf_hc.01_1.G186ARH.00113
Supercontig_2.1	GeneSet	cds	374399	377020	.	+	0	ID=cds0000113;Parent=ucsf_hc.01_1.G186ARH.00113
Supercontig_2.1	GeneSet	gene	377207	379145	.	-	.	ID=ucsf_hc.01_1.G186ARH.00114;Name=ucsf_hc.01_1.G186ARH.00114
Supercontig_2.1	GeneSet	exon	377207	379145	.	-	.	Parent=ucsf_hc.01_1.G186ARH.00114
Supercontig_2.1	GeneSet	cds	377286	379001	.	-	0	ID=cds0000114;Parent=ucsf_hc.01_1.G186ARH.00114
Supercontig_2.1	GeneSet	gene	379390	384476	.	-	.	ID=ucsf_hc.01_1.G186ARH.00115;Name=ucsf_hc.01_1.G186ARH.00115
Supercontig_2.1	GeneSet	exon	381740	384476	.	-	.	Parent=ucsf_hc.01_1.G186ARH.00115
Supercontig_2.1	GeneSet	exon	381492	381646	.	-	.	Parent=ucsf_hc.01_1.G186ARH.00115
Supercontig_2.1	GeneSet	exon	379390	381431	.	-	.	Parent=ucsf_hc.01_1.G186ARH.00115
Supercontig_2.1	GeneSet	cds	381740	384359	.	-	0	ID=cds0000115;Parent=ucsf_hc.01_1.G186ARH.00115
Supercontig_2.1	GeneSet	cds	381492	381646	.	-	0	ID=cds0000115;Parent=ucsf_hc.01_1.G186ARH.00115
Supercontig_2.1	GeneSet	cds	380220	381431	.	-	0	ID=cds0000115;Parent=ucsf_hc.01_1.G186ARH.00115
Supercontig_2.1	GeneSet	gene	384542	385292	.	-	.	ID=ucsf_hc.01_1.G186ARH.00116;Name=ucsf_hc.01_1.G186ARH.00116
Supercontig_2.1	GeneSet	exon	385102	385292	.	-	.	Parent=ucsf_hc.01_1.G186ARH.00116
Supercontig_2.1	GeneSet	exon	384876	385019	.	-	.	Parent=ucsf_hc.01_1.G186ARH.00116
Supercontig_2.1	GeneSet	exon	384542	384780	.	-	.	Parent=ucsf_hc.01_1.G186ARH.00116
Supercontig_2.1	GeneSet	gene	385536	387669	.	+	.	ID=ucsf_hc.01_1.G186ARH.00117;Name=ucsf_hc.01_1.G186ARH.00117
Supercontig_2.1	GeneSet	exon	385536	386676	.	+	.	Parent=ucsf_hc.01_1.G186ARH.00117
Supercontig_2.1	GeneSet	exon	386744	387669	.	+	.	Parent=ucsf_hc.01_1.G186ARH.00117
Supercontig_2.1	GeneSet	cds	385723	386676	.	+	0	ID=cds0000117;Parent=ucsf_hc.01_1.G186ARH.00117
Supercontig_2.1	GeneSet	cds	386744	387394	.	+	0	ID=cds0000117;Parent=ucsf_hc.01_1.G186ARH.00117
Supercontig_2.1	GeneSet	gene	387670	390494	.	+	.	ID=ucsf_hc.01_1.G186ARH.00118;Name=ucsf_hc.01_1.G186ARH.00118
Supercontig_2.1	GeneSet	exon	387670	388473	.	+	.	Parent=ucsf_hc.01_1.G186ARH.00118
Supercontig_2.1	GeneSet	exon	388560	389546	.	+	.	Parent=ucsf_hc.01_1.G186ARH.00118
Supercontig_2.1	GeneSet	exon	389678	390494	.	+	.	Parent=ucsf_hc.01_1.G186ARH.00118
Supercontig_2.1	GeneSet	cds	387926	388473	.	+	0	ID=cds0000118;Parent=ucsf_hc.01_1.G186ARH.00118
Supercontig_2.1	GeneSet	cds	388560	389546	.	+	0	ID=cds0000118;Parent=ucsf_hc.01_1.G186ARH.00118
Supercontig_2.1	GeneSet	cds	389678	389705	.	+	0	ID=cds0000118;Parent=ucsf_hc.01_1.G186ARH.00118
Supercontig_2.1	GeneSet	gene	390577	391744	.	-	.	ID=ucsf_hc.01_1.G186ARH.00119;Name=ucsf_hc.01_1.G186ARH.00119
Supercontig_2.1	GeneSet	exon	391604	391744	.	-	.	Parent=ucsf_hc.01_1.G186ARH.00119
Supercontig_2.1	GeneSet	exon	390577	391500	.	-	.	Parent=ucsf_hc.01_1.G186ARH.00119
Supercontig_2.1	GeneSet	cds	391604	391677	.	-	0	ID=cds0000119;Parent=ucsf_hc.01_1.G186ARH.00119
Supercontig_2.1	GeneSet	cds	391071	391500	.	-	0	ID=cds0000119;Parent=ucsf_hc.01_1.G186ARH.00119
Supercontig_2.1	GeneSet	gene	391883	392375	.	+	.	ID=ucsf_hc.01_1.G186ARH.00120;Name=ucsf_hc.01_1.G186ARH.00120
Supercontig_2.1	GeneSet	exon	391883	392375	.	+	.	Parent=ucsf_hc.01_1.G186ARH.00120
Supercontig_2.1	GeneSet	gene	392828	394851	.	-	.	ID=ucsf_hc.01_1.G186ARH.00121;Name=ucsf_hc.01_1.G186ARH.00121
Supercontig_2.1	GeneSet	exon	394780	394851	.	-	.	Parent=ucsf_hc.01_1.G186ARH.00121
Supercontig_2.1	GeneSet	exon	394526	394708	.	-	.	Parent=ucsf_hc.01_1.G186ARH.00121
Supercontig_2.1	GeneSet	exon	393684	394430	.	-	.	Parent=ucsf_hc.01_1.G186ARH.00121
Supercontig_2.1	GeneSet	exon	393425	393617	.	-	.	Parent=ucsf_hc.01_1.G186ARH.00121
Supercontig_2.1	GeneSet	exon	392828	393346	.	-	.	Parent=ucsf_hc.01_1.G186ARH.00121
Supercontig_2.1	GeneSet	cds	394780	394794	.	-	0	ID=cds0000121;Parent=ucsf_hc.01_1.G186ARH.00121
Supercontig_2.1	GeneSet	cds	394526	394708	.	-	0	ID=cds0000121;Parent=ucsf_hc.01_1.G186ARH.00121
Supercontig_2.1	GeneSet	cds	393684	394430	.	-	0	ID=cds0000121;Parent=ucsf_hc.01_1.G186ARH.00121
Supercontig_2.1	GeneSet	cds	393425	393617	.	-	0	ID=cds0000121;Parent=ucsf_hc.01_1.G186ARH.00121
Supercontig_2.1	GeneSet	cds	393117	393346	.	-	0	ID=cds0000121;Parent=ucsf_hc.01_1.G186ARH.00121
Supercontig_2.1	GeneSet	gene	395032	399253	.	-	.	ID=ucsf_hc.01_1.G186ARH.00122;Name=ucsf_hc.01_1.G186ARH.00122
Supercontig_2.1	GeneSet	exon	399012	399253	.	-	.	Parent=ucsf_hc.01_1.G186ARH.00122
Supercontig_2.1	GeneSet	exon	397644	398610	.	-	.	Parent=ucsf_hc.01_1.G186ARH.00122
Supercontig_2.1	GeneSet	exon	395527	397590	.	-	.	Parent=ucsf_hc.01_1.G186ARH.00122
Supercontig_2.1	GeneSet	exon	395032	395417	.	-	.	Parent=ucsf_hc.01_1.G186ARH.00122
Supercontig_2.1	GeneSet	cds	397644	398538	.	-	0	ID=cds0000122;Parent=ucsf_hc.01_1.G186ARH.00122
Supercontig_2.1	GeneSet	cds	395846	397590	.	-	0	ID=cds0000122;Parent=ucsf_hc.01_1.G186ARH.00122
Supercontig_2.1	GeneSet	gene	399425	402369	.	+	.	ID=ucsf_hc.01_1.G186ARH.00123;Name=ucsf_hc.01_1.G186ARH.00123
Supercontig_2.1	GeneSet	exon	399425	399772	.	+	.	Parent=ucsf_hc.01_1.G186ARH.00123
Supercontig_2.1	GeneSet	exon	399844	400342	.	+	.	Parent=ucsf_hc.01_1.G186ARH.00123
Supercontig_2.1	GeneSet	exon	400406	401426	.	+	.	Parent=ucsf_hc.01_1.G186ARH.00123
Supercontig_2.1	GeneSet	exon	401486	402369	.	+	.	Parent=ucsf_hc.01_1.G186ARH.00123
Supercontig_2.1	GeneSet	cds	399611	399772	.	+	0	ID=cds0000123;Parent=ucsf_hc.01_1.G186ARH.00123
Supercontig_2.1	GeneSet	cds	399844	400342	.	+	0	ID=cds0000123;Parent=ucsf_hc.01_1.G186ARH.00123
Supercontig_2.1	GeneSet	cds	400406	401426	.	+	0	ID=cds0000123;Parent=ucsf_hc.01_1.G186ARH.00123
Supercontig_2.1	GeneSet	cds	401486	402311	.	+	0	ID=cds0000123;Parent=ucsf_hc.01_1.G186ARH.00123
Supercontig_2.1	GeneSet	gene	401461	402431	.	-	.	ID=ucsf_hc.01_1.G186ARH.00124;Name=ucsf_hc.01_1.G186ARH.00124
Supercontig_2.1	GeneSet	exon	401461	402431	.	-	.	Parent=ucsf_hc.01_1.G186ARH.00124
Supercontig_2.1	GeneSet	cds	401596	401814	.	-	0	ID=cds0000124;Parent=ucsf_hc.01_1.G186ARH.00124
Supercontig_2.1	GeneSet	gene	402592	405106	.	+	.	ID=ucsf_hc.01_1.G186ARH.00125;Name=ucsf_hc.01_1.G186ARH.00125
Supercontig_2.1	GeneSet	exon	402592	402778	.	+	.	Parent=ucsf_hc.01_1.G186ARH.00125
Supercontig_2.1	GeneSet	exon	402874	404543	.	+	.	Parent=ucsf_hc.01_1.G186ARH.00125
Supercontig_2.1	GeneSet	exon	404687	404953	.	+	.	Parent=ucsf_hc.01_1.G186ARH.00125
Supercontig_2.1	GeneSet	exon	405073	405106	.	+	.	Parent=ucsf_hc.01_1.G186ARH.00125
Supercontig_2.1	GeneSet	cds	402637	402778	.	+	0	ID=cds0000125;Parent=ucsf_hc.01_1.G186ARH.00125
Supercontig_2.1	GeneSet	cds	402874	404201	.	+	0	ID=cds0000125;Parent=ucsf_hc.01_1.G186ARH.00125
Supercontig_2.1	GeneSet	gene	404304	405243	.	-	.	ID=ucsf_hc.01_1.G186ARH.00126;Name=ucsf_hc.01_1.G186ARH.00126
Supercontig_2.1	GeneSet	exon	405193	405243	.	-	.	Parent=ucsf_hc.01_1.G186ARH.00126
Supercontig_2.1	GeneSet	exon	405073	405117	.	-	.	Parent=ucsf_hc.01_1.G186ARH.00126
Supercontig_2.1	GeneSet	exon	404687	404953	.	-	.	Parent=ucsf_hc.01_1.G186ARH.00126
Supercontig_2.1	GeneSet	exon	404304	404543	.	-	.	Parent=ucsf_hc.01_1.G186ARH.00126
Supercontig_2.1	GeneSet	cds	405193	405195	.	-	0	ID=cds0000126;Parent=ucsf_hc.01_1.G186ARH.00126
Supercontig_2.1	GeneSet	cds	405073	405117	.	-	0	ID=cds0000126;Parent=ucsf_hc.01_1.G186ARH.00126
Supercontig_2.1	GeneSet	cds	404687	404953	.	-	0	ID=cds0000126;Parent=ucsf_hc.01_1.G186ARH.00126
Supercontig_2.1	GeneSet	cds	404484	404543	.	-	0	ID=cds0000126;Parent=ucsf_hc.01_1.G186ARH.00126
Supercontig_2.1	GeneSet	gene	405369	407086	.	+	.	ID=ucsf_hc.01_1.G186ARH.00127;Name=ucsf_hc.01_1.G186ARH.00127
Supercontig_2.1	GeneSet	exon	405369	405570	.	+	.	Parent=ucsf_hc.01_1.G186ARH.00127
Supercontig_2.1	GeneSet	exon	405627	405704	.	+	.	Parent=ucsf_hc.01_1.G186ARH.00127
Supercontig_2.1	GeneSet	exon	405791	405807	.	+	.	Parent=ucsf_hc.01_1.G186ARH.00127
Supercontig_2.1	GeneSet	exon	405872	405975	.	+	.	Parent=ucsf_hc.01_1.G186ARH.00127
Supercontig_2.1	GeneSet	exon	406044	406124	.	+	.	Parent=ucsf_hc.01_1.G186ARH.00127
Supercontig_2.1	GeneSet	exon	406205	406268	.	+	.	Parent=ucsf_hc.01_1.G186ARH.00127
Supercontig_2.1	GeneSet	exon	406333	406484	.	+	.	Parent=ucsf_hc.01_1.G186ARH.00127
Supercontig_2.1	GeneSet	exon	406721	407086	.	+	.	Parent=ucsf_hc.01_1.G186ARH.00127
Supercontig_2.1	GeneSet	cds	405463	405570	.	+	0	ID=cds0000127;Parent=ucsf_hc.01_1.G186ARH.00127
Supercontig_2.1	GeneSet	cds	405627	405704	.	+	0	ID=cds0000127;Parent=ucsf_hc.01_1.G186ARH.00127
Supercontig_2.1	GeneSet	cds	405791	405807	.	+	0	ID=cds0000127;Parent=ucsf_hc.01_1.G186ARH.00127
Supercontig_2.1	GeneSet	cds	405872	405975	.	+	0	ID=cds0000127;Parent=ucsf_hc.01_1.G186ARH.00127
Supercontig_2.1	GeneSet	cds	406044	406124	.	+	0	ID=cds0000127;Parent=ucsf_hc.01_1.G186ARH.00127
Supercontig_2.1	GeneSet	cds	406205	406268	.	+	0	ID=cds0000127;Parent=ucsf_hc.01_1.G186ARH.00127
Supercontig_2.1	GeneSet	cds	406333	406484	.	+	0	ID=cds0000127;Parent=ucsf_hc.01_1.G186ARH.00127
Supercontig_2.1	GeneSet	cds	406721	406764	.	+	0	ID=cds0000127;Parent=ucsf_hc.01_1.G186ARH.00127
Supercontig_2.1	GeneSet	gene	407087	409487	.	+	.	ID=ucsf_hc.01_1.G186ARH.00128;Name=ucsf_hc.01_1.G186ARH.00128
Supercontig_2.1	GeneSet	exon	407087	408235	.	+	.	Parent=ucsf_hc.01_1.G186ARH.00128
Supercontig_2.1	GeneSet	exon	408351	409487	.	+	.	Parent=ucsf_hc.01_1.G186ARH.00128
Supercontig_2.1	GeneSet	cds	407474	407644	.	+	0	ID=cds0000128;Parent=ucsf_hc.01_1.G186ARH.00128
Supercontig_2.1	GeneSet	gene	412039	414493	.	+	.	ID=ucsf_hc.01_1.G186ARH.00129;Name=ucsf_hc.01_1.G186ARH.00129
Supercontig_2.1	GeneSet	exon	412039	412514	.	+	.	Parent=ucsf_hc.01_1.G186ARH.00129
Supercontig_2.1	GeneSet	exon	412579	414493	.	+	.	Parent=ucsf_hc.01_1.G186ARH.00129
Supercontig_2.1	GeneSet	cds	412040	412514	.	+	0	ID=cds0000129;Parent=ucsf_hc.01_1.G186ARH.00129
Supercontig_2.1	GeneSet	cds	412579	413003	.	+	0	ID=cds0000129;Parent=ucsf_hc.01_1.G186ARH.00129
Supercontig_2.1	GeneSet	gene	412620	414083	.	-	.	ID=ucsf_hc.01_1.G186ARH.00130;Name=ucsf_hc.01_1.G186ARH.00130
Supercontig_2.1	GeneSet	exon	413477	414083	.	-	.	Parent=ucsf_hc.01_1.G186ARH.00130
Supercontig_2.1	GeneSet	exon	412620	413422	.	-	.	Parent=ucsf_hc.01_1.G186ARH.00130
Supercontig_2.1	GeneSet	cds	413477	414043	.	-	0	ID=cds0000130;Parent=ucsf_hc.01_1.G186ARH.00130
Supercontig_2.1	GeneSet	cds	413237	413422	.	-	0	ID=cds0000130;Parent=ucsf_hc.01_1.G186ARH.00130
Supercontig_2.1	GeneSet	gene	415216	419187	.	+	.	ID=ucsf_hc.01_1.G186ARH.00131;Name=ucsf_hc.01_1.G186ARH.00131
Supercontig_2.1	GeneSet	exon	415216	416134	.	+	.	Parent=ucsf_hc.01_1.G186ARH.00131
Supercontig_2.1	GeneSet	exon	416226	416907	.	+	.	Parent=ucsf_hc.01_1.G186ARH.00131
Supercontig_2.1	GeneSet	exon	417013	417526	.	+	.	Parent=ucsf_hc.01_1.G186ARH.00131
Supercontig_2.1	GeneSet	exon	417609	419187	.	+	.	Parent=ucsf_hc.01_1.G186ARH.00131
Supercontig_2.1	GeneSet	cds	416259	416907	.	+	0	ID=cds0000131;Parent=ucsf_hc.01_1.G186ARH.00131
Supercontig_2.1	GeneSet	cds	417013	417526	.	+	0	ID=cds0000131;Parent=ucsf_hc.01_1.G186ARH.00131
Supercontig_2.1	GeneSet	cds	417609	418593	.	+	0	ID=cds0000131;Parent=ucsf_hc.01_1.G186ARH.00131
Supercontig_2.1	GeneSet	gene	420056	422158	.	+	.	ID=ucsf_hc.01_1.G186ARH.00132;Name=ucsf_hc.01_1.G186ARH.00132
Supercontig_2.1	GeneSet	exon	420056	420525	.	+	.	Parent=ucsf_hc.01_1.G186ARH.00132
Supercontig_2.1	GeneSet	exon	420602	420618	.	+	.	Parent=ucsf_hc.01_1.G186ARH.00132
Supercontig_2.1	GeneSet	exon	420702	421097	.	+	.	Parent=ucsf_hc.01_1.G186ARH.00132
Supercontig_2.1	GeneSet	exon	421269	422158	.	+	.	Parent=ucsf_hc.01_1.G186ARH.00132
Supercontig_2.1	GeneSet	cds	420490	420525	.	+	0	ID=cds0000132;Parent=ucsf_hc.01_1.G186ARH.00132
Supercontig_2.1	GeneSet	cds	420602	420618	.	+	0	ID=cds0000132;Parent=ucsf_hc.01_1.G186ARH.00132
Supercontig_2.1	GeneSet	cds	420702	421097	.	+	0	ID=cds0000132;Parent=ucsf_hc.01_1.G186ARH.00132
Supercontig_2.1	GeneSet	cds	421269	421752	.	+	0	ID=cds0000132;Parent=ucsf_hc.01_1.G186ARH.00132
Supercontig_2.1	GeneSet	gene	421081	422842	.	-	.	ID=ucsf_hc.01_1.G186ARH.00133;Name=ucsf_hc.01_1.G186ARH.00133
Supercontig_2.1	GeneSet	exon	421081	422842	.	-	.	Parent=ucsf_hc.01_1.G186ARH.00133
Supercontig_2.1	GeneSet	cds	421393	421818	.	-	0	ID=cds0000133;Parent=ucsf_hc.01_1.G186ARH.00133
Supercontig_2.1	GeneSet	gene	423250	427544	.	+	.	ID=ucsf_hc.01_1.G186ARH.00134;Name=ucsf_hc.01_1.G186ARH.00134
Supercontig_2.1	GeneSet	exon	423250	423704	.	+	.	Parent=ucsf_hc.01_1.G186ARH.00134
Supercontig_2.1	GeneSet	exon	423816	424061	.	+	.	Parent=ucsf_hc.01_1.G186ARH.00134
Supercontig_2.1	GeneSet	exon	424154	427544	.	+	.	Parent=ucsf_hc.01_1.G186ARH.00134
Supercontig_2.1	GeneSet	cds	423859	424061	.	+	0	ID=cds0000134;Parent=ucsf_hc.01_1.G186ARH.00134
Supercontig_2.1	GeneSet	cds	424154	426032	.	+	0	ID=cds0000134;Parent=ucsf_hc.01_1.G186ARH.00134
Supercontig_2.1	GeneSet	gene	426179	428152	.	-	.	ID=ucsf_hc.01_1.G186ARH.00135;Name=ucsf_hc.01_1.G186ARH.00135
Supercontig_2.1	GeneSet	exon	428124	428152	.	-	.	Parent=ucsf_hc.01_1.G186ARH.00135
Supercontig_2.1	GeneSet	exon	426179	428072	.	-	.	Parent=ucsf_hc.01_1.G186ARH.00135
Supercontig_2.1	GeneSet	cds	427279	427521	.	-	0	ID=cds0000135;Parent=ucsf_hc.01_1.G186ARH.00135
Supercontig_2.1	GeneSet	gene	428437	428819	.	-	.	ID=ucsf_hc.01_1.G186ARH.00136;Name=ucsf_hc.01_1.G186ARH.00136
Supercontig_2.1	GeneSet	exon	428437	428819	.	-	.	Parent=ucsf_hc.01_1.G186ARH.00136
Supercontig_2.1	GeneSet	gene	429894	430541	.	+	.	ID=ucsf_hc.01_1.G186ARH.00137;Name=ucsf_hc.01_1.G186ARH.00137
Supercontig_2.1	GeneSet	exon	429894	430541	.	+	.	Parent=ucsf_hc.01_1.G186ARH.00137
Supercontig_2.1	GeneSet	cds	430045	430251	.	+	0	ID=cds0000137;Parent=ucsf_hc.01_1.G186ARH.00137
Supercontig_2.1	GeneSet	gene	430745	433927	.	+	.	ID=ucsf_hc.01_1.G186ARH.00138;Name=ucsf_hc.01_1.G186ARH.00138
Supercontig_2.1	GeneSet	exon	430745	431213	.	+	.	Parent=ucsf_hc.01_1.G186ARH.00138
Supercontig_2.1	GeneSet	exon	431296	431835	.	+	.	Parent=ucsf_hc.01_1.G186ARH.00138
Supercontig_2.1	GeneSet	exon	431917	431970	.	+	.	Parent=ucsf_hc.01_1.G186ARH.00138
Supercontig_2.1	GeneSet	exon	432044	433927	.	+	.	Parent=ucsf_hc.01_1.G186ARH.00138
Supercontig_2.1	GeneSet	cds	432869	433183	.	+	0	ID=cds0000138;Parent=ucsf_hc.01_1.G186ARH.00138
Supercontig_2.1	GeneSet	gene	435043	435998	.	+	.	ID=ucsf_hc.01_1.G186ARH.00139;Name=ucsf_hc.01_1.G186ARH.00139
Supercontig_2.1	GeneSet	exon	435043	435998	.	+	.	Parent=ucsf_hc.01_1.G186ARH.00139
Supercontig_2.1	GeneSet	gene	436237	437334	.	+	.	ID=ucsf_hc.01_1.G186ARH.00140;Name=ucsf_hc.01_1.G186ARH.00140
Supercontig_2.1	GeneSet	exon	436237	436372	.	+	.	Parent=ucsf_hc.01_1.G186ARH.00140
Supercontig_2.1	GeneSet	exon	436495	437334	.	+	.	Parent=ucsf_hc.01_1.G186ARH.00140
Supercontig_2.1	GeneSet	cds	437041	437322	.	+	0	ID=cds0000140;Parent=ucsf_hc.01_1.G186ARH.00140
Supercontig_2.1	GeneSet	gene	437305	437761	.	-	.	ID=ucsf_hc.01_1.G186ARH.00141;Name=ucsf_hc.01_1.G186ARH.00141
Supercontig_2.1	GeneSet	exon	437305	437761	.	-	.	Parent=ucsf_hc.01_1.G186ARH.00141
Supercontig_2.1	GeneSet	gene	438638	442211	.	+	.	ID=ucsf_hc.01_1.G186ARH.00142;Name=ucsf_hc.01_1.G186ARH.00142
Supercontig_2.1	GeneSet	exon	438638	438773	.	+	.	Parent=ucsf_hc.01_1.G186ARH.00142
Supercontig_2.1	GeneSet	exon	439172	439254	.	+	.	Parent=ucsf_hc.01_1.G186ARH.00142
Supercontig_2.1	GeneSet	exon	439332	439458	.	+	.	Parent=ucsf_hc.01_1.G186ARH.00142
Supercontig_2.1	GeneSet	exon	439547	441035	.	+	.	Parent=ucsf_hc.01_1.G186ARH.00142
Supercontig_2.1	GeneSet	exon	441174	442211	.	+	.	Parent=ucsf_hc.01_1.G186ARH.00142
Supercontig_2.1	GeneSet	cds	439239	439254	.	+	0	ID=cds0000142;Parent=ucsf_hc.01_1.G186ARH.00142
Supercontig_2.1	GeneSet	cds	439332	439458	.	+	0	ID=cds0000142;Parent=ucsf_hc.01_1.G186ARH.00142
Supercontig_2.1	GeneSet	cds	439547	441035	.	+	0	ID=cds0000142;Parent=ucsf_hc.01_1.G186ARH.00142
Supercontig_2.1	GeneSet	cds	441174	441326	.	+	0	ID=cds0000142;Parent=ucsf_hc.01_1.G186ARH.00142
Supercontig_2.1	GeneSet	gene	442157	442553	.	-	.	ID=ucsf_hc.01_1.G186ARH.00143;Name=ucsf_hc.01_1.G186ARH.00143
Supercontig_2.1	GeneSet	exon	442157	442553	.	-	.	Parent=ucsf_hc.01_1.G186ARH.00143
Supercontig_2.1	GeneSet	gene	442212	449507	.	+	.	ID=ucsf_hc.01_1.G186ARH.00144;Name=ucsf_hc.01_1.G186ARH.00144
Supercontig_2.1	GeneSet	exon	442212	443144	.	+	.	Parent=ucsf_hc.01_1.G186ARH.00144
Supercontig_2.1	GeneSet	exon	443232	443252	.	+	.	Parent=ucsf_hc.01_1.G186ARH.00144
Supercontig_2.1	GeneSet	exon	443406	443432	.	+	.	Parent=ucsf_hc.01_1.G186ARH.00144
Supercontig_2.1	GeneSet	exon	443537	443905	.	+	.	Parent=ucsf_hc.01_1.G186ARH.00144
Supercontig_2.1	GeneSet	exon	443973	448202	.	+	.	Parent=ucsf_hc.01_1.G186ARH.00144
Supercontig_2.1	GeneSet	exon	448282	449507	.	+	.	Parent=ucsf_hc.01_1.G186ARH.00144
Supercontig_2.1	GeneSet	cds	443097	443144	.	+	0	ID=cds0000144;Parent=ucsf_hc.01_1.G186ARH.00144
Supercontig_2.1	GeneSet	cds	443232	443252	.	+	0	ID=cds0000144;Parent=ucsf_hc.01_1.G186ARH.00144
Supercontig_2.1	GeneSet	cds	443406	443432	.	+	0	ID=cds0000144;Parent=ucsf_hc.01_1.G186ARH.00144
Supercontig_2.1	GeneSet	cds	443537	443905	.	+	0	ID=cds0000144;Parent=ucsf_hc.01_1.G186ARH.00144
Supercontig_2.1	GeneSet	cds	443973	448202	.	+	0	ID=cds0000144;Parent=ucsf_hc.01_1.G186ARH.00144
Supercontig_2.1	GeneSet	cds	448282	448641	.	+	0	ID=cds0000144;Parent=ucsf_hc.01_1.G186ARH.00144
Supercontig_2.1	GeneSet	gene	449758	451705	.	+	.	ID=ucsf_hc.01_1.G186ARH.00145;Name=ucsf_hc.01_1.G186ARH.00145
Supercontig_2.1	GeneSet	exon	449758	449776	.	+	.	Parent=ucsf_hc.01_1.G186ARH.00145
Supercontig_2.1	GeneSet	exon	449878	451705	.	+	.	Parent=ucsf_hc.01_1.G186ARH.00145
Supercontig_2.1	GeneSet	cds	450033	450308	.	+	0	ID=cds0000145;Parent=ucsf_hc.01_1.G186ARH.00145
Supercontig_2.1	GeneSet	gene	451014	451778	.	-	.	ID=ucsf_hc.01_1.G186ARH.00146;Name=ucsf_hc.01_1.G186ARH.00146
Supercontig_2.1	GeneSet	exon	451014	451778	.	-	.	Parent=ucsf_hc.01_1.G186ARH.00146
Supercontig_2.1	GeneSet	cds	451223	451651	.	-	0	ID=cds0000146;Parent=ucsf_hc.01_1.G186ARH.00146
Supercontig_2.1	GeneSet	gene	451898	456737	.	-	.	ID=ucsf_hc.01_1.G186ARH.00147;Name=ucsf_hc.01_1.G186ARH.00147
Supercontig_2.1	GeneSet	exon	454254	456737	.	-	.	Parent=ucsf_hc.01_1.G186ARH.00147
Supercontig_2.1	GeneSet	exon	452688	454155	.	-	.	Parent=ucsf_hc.01_1.G186ARH.00147
Supercontig_2.1	GeneSet	exon	451898	452516	.	-	.	Parent=ucsf_hc.01_1.G186ARH.00147
Supercontig_2.1	GeneSet	cds	454254	456271	.	-	0	ID=cds0000147;Parent=ucsf_hc.01_1.G186ARH.00147
Supercontig_2.1	GeneSet	cds	452688	454155	.	-	0	ID=cds0000147;Parent=ucsf_hc.01_1.G186ARH.00147
Supercontig_2.1	GeneSet	cds	452409	452516	.	-	0	ID=cds0000147;Parent=ucsf_hc.01_1.G186ARH.00147
Supercontig_2.1	GeneSet	gene	460330	460825	.	-	.	ID=ucsf_hc.01_1.G186ARH.00148;Name=ucsf_hc.01_1.G186ARH.00148
Supercontig_2.1	GeneSet	exon	460330	460825	.	-	.	Parent=ucsf_hc.01_1.G186ARH.00148
Supercontig_2.1	GeneSet	gene	461065	462935	.	+	.	ID=ucsf_hc.01_1.G186ARH.00149;Name=ucsf_hc.01_1.G186ARH.00149
Supercontig_2.1	GeneSet	exon	461065	462935	.	+	.	Parent=ucsf_hc.01_1.G186ARH.00149
Supercontig_2.1	GeneSet	cds	461486	462637	.	+	0	ID=cds0000149;Parent=ucsf_hc.01_1.G186ARH.00149
Supercontig_2.1	GeneSet	gene	464379	465651	.	-	.	ID=ucsf_hc.01_1.G186ARH.00150;Name=ucsf_hc.01_1.G186ARH.00150
Supercontig_2.1	GeneSet	exon	464980	465651	.	-	.	Parent=ucsf_hc.01_1.G186ARH.00150
Supercontig_2.1	GeneSet	exon	464379	464844	.	-	.	Parent=ucsf_hc.01_1.G186ARH.00150
Supercontig_2.1	GeneSet	cds	464980	465617	.	-	0	ID=cds0000150;Parent=ucsf_hc.01_1.G186ARH.00150
Supercontig_2.1	GeneSet	cds	464820	464844	.	-	0	ID=cds0000150;Parent=ucsf_hc.01_1.G186ARH.00150
Supercontig_2.1	GeneSet	gene	465778	466228	.	-	.	ID=ucsf_hc.01_1.G186ARH.00151;Name=ucsf_hc.01_1.G186ARH.00151
Supercontig_2.1	GeneSet	exon	466120	466228	.	-	.	Parent=ucsf_hc.01_1.G186ARH.00151
Supercontig_2.1	GeneSet	exon	465778	466038	.	-	.	Parent=ucsf_hc.01_1.G186ARH.00151
Supercontig_2.1	GeneSet	gene	467138	468966	.	+	.	ID=ucsf_hc.01_1.G186ARH.00152;Name=ucsf_hc.01_1.G186ARH.00152
Supercontig_2.1	GeneSet	exon	467138	467239	.	+	.	Parent=ucsf_hc.01_1.G186ARH.00152
Supercontig_2.1	GeneSet	exon	467375	467541	.	+	.	Parent=ucsf_hc.01_1.G186ARH.00152
Supercontig_2.1	GeneSet	exon	467671	468098	.	+	.	Parent=ucsf_hc.01_1.G186ARH.00152
Supercontig_2.1	GeneSet	exon	468254	468966	.	+	.	Parent=ucsf_hc.01_1.G186ARH.00152
Supercontig_2.1	GeneSet	cds	467407	467541	.	+	0	ID=cds0000152;Parent=ucsf_hc.01_1.G186ARH.00152
Supercontig_2.1	GeneSet	cds	467671	468098	.	+	0	ID=cds0000152;Parent=ucsf_hc.01_1.G186ARH.00152
Supercontig_2.1	GeneSet	cds	468254	468284	.	+	0	ID=cds0000152;Parent=ucsf_hc.01_1.G186ARH.00152
Supercontig_2.1	GeneSet	gene	469853	471440	.	-	.	ID=ucsf_hc.01_1.G186ARH.00153;Name=ucsf_hc.01_1.G186ARH.00153
Supercontig_2.1	GeneSet	exon	471364	471440	.	-	.	Parent=ucsf_hc.01_1.G186ARH.00153
Supercontig_2.1	GeneSet	exon	471127	471268	.	-	.	Parent=ucsf_hc.01_1.G186ARH.00153
Supercontig_2.1	GeneSet	exon	470763	471012	.	-	.	Parent=ucsf_hc.01_1.G186ARH.00153
Supercontig_2.1	GeneSet	exon	469853	470583	.	-	.	Parent=ucsf_hc.01_1.G186ARH.00153
Supercontig_2.1	GeneSet	cds	471364	471366	.	-	0	ID=cds0000153;Parent=ucsf_hc.01_1.G186ARH.00153
Supercontig_2.1	GeneSet	cds	471127	471268	.	-	0	ID=cds0000153;Parent=ucsf_hc.01_1.G186ARH.00153
Supercontig_2.1	GeneSet	cds	470763	471012	.	-	0	ID=cds0000153;Parent=ucsf_hc.01_1.G186ARH.00153
Supercontig_2.1	GeneSet	cds	470460	470583	.	-	0	ID=cds0000153;Parent=ucsf_hc.01_1.G186ARH.00153
Supercontig_2.1	GeneSet	gene	471585	473253	.	+	.	ID=ucsf_hc.01_1.G186ARH.00154;Name=ucsf_hc.01_1.G186ARH.00154
Supercontig_2.1	GeneSet	exon	471585	471777	.	+	.	Parent=ucsf_hc.01_1.G186ARH.00154
Supercontig_2.1	GeneSet	exon	471857	471865	.	+	.	Parent=ucsf_hc.01_1.G186ARH.00154
Supercontig_2.1	GeneSet	exon	471937	472008	.	+	.	Parent=ucsf_hc.01_1.G186ARH.00154
Supercontig_2.1	GeneSet	exon	472089	472521	.	+	.	Parent=ucsf_hc.01_1.G186ARH.00154
Supercontig_2.1	GeneSet	exon	472603	472665	.	+	.	Parent=ucsf_hc.01_1.G186ARH.00154
Supercontig_2.1	GeneSet	exon	472763	473253	.	+	.	Parent=ucsf_hc.01_1.G186ARH.00154
Supercontig_2.1	GeneSet	cds	471751	471777	.	+	0	ID=cds0000154;Parent=ucsf_hc.01_1.G186ARH.00154
Supercontig_2.1	GeneSet	cds	471857	471865	.	+	0	ID=cds0000154;Parent=ucsf_hc.01_1.G186ARH.00154
Supercontig_2.1	GeneSet	cds	471937	472008	.	+	0	ID=cds0000154;Parent=ucsf_hc.01_1.G186ARH.00154
Supercontig_2.1	GeneSet	cds	472089	472521	.	+	0	ID=cds0000154;Parent=ucsf_hc.01_1.G186ARH.00154
Supercontig_2.1	GeneSet	cds	472603	472665	.	+	0	ID=cds0000154;Parent=ucsf_hc.01_1.G186ARH.00154
Supercontig_2.1	GeneSet	cds	472763	472842	.	+	0	ID=cds0000154;Parent=ucsf_hc.01_1.G186ARH.00154
Supercontig_2.1	GeneSet	gene	473441	475093	.	+	.	ID=ucsf_hc.01_1.G186ARH.00155;Name=ucsf_hc.01_1.G186ARH.00155
Supercontig_2.1	GeneSet	exon	473441	473677	.	+	.	Parent=ucsf_hc.01_1.G186ARH.00155
Supercontig_2.1	GeneSet	exon	473885	473957	.	+	.	Parent=ucsf_hc.01_1.G186ARH.00155
Supercontig_2.1	GeneSet	exon	474166	474324	.	+	.	Parent=ucsf_hc.01_1.G186ARH.00155
Supercontig_2.1	GeneSet	exon	474551	475093	.	+	.	Parent=ucsf_hc.01_1.G186ARH.00155
Supercontig_2.1	GeneSet	cds	473605	473677	.	+	0	ID=cds0000155;Parent=ucsf_hc.01_1.G186ARH.00155
Supercontig_2.1	GeneSet	cds	473885	473957	.	+	0	ID=cds0000155;Parent=ucsf_hc.01_1.G186ARH.00155
Supercontig_2.1	GeneSet	cds	474166	474324	.	+	0	ID=cds0000155;Parent=ucsf_hc.01_1.G186ARH.00155
Supercontig_2.1	GeneSet	cds	474551	474668	.	+	0	ID=cds0000155;Parent=ucsf_hc.01_1.G186ARH.00155
Supercontig_2.1	GeneSet	gene	475155	476641	.	-	.	ID=ucsf_hc.01_1.G186ARH.00156;Name=ucsf_hc.01_1.G186ARH.00156
Supercontig_2.1	GeneSet	exon	476088	476641	.	-	.	Parent=ucsf_hc.01_1.G186ARH.00156
Supercontig_2.1	GeneSet	exon	475155	475966	.	-	.	Parent=ucsf_hc.01_1.G186ARH.00156
Supercontig_2.1	GeneSet	cds	476088	476504	.	-	0	ID=cds0000156;Parent=ucsf_hc.01_1.G186ARH.00156
Supercontig_2.1	GeneSet	cds	475805	475966	.	-	0	ID=cds0000156;Parent=ucsf_hc.01_1.G186ARH.00156
Supercontig_2.1	GeneSet	gene	476661	478391	.	-	.	ID=ucsf_hc.01_1.G186ARH.00157;Name=ucsf_hc.01_1.G186ARH.00157
Supercontig_2.1	GeneSet	exon	476661	478391	.	-	.	Parent=ucsf_hc.01_1.G186ARH.00157
Supercontig_2.1	GeneSet	gene	479089	479948	.	+	.	ID=ucsf_hc.01_1.G186ARH.00158;Name=ucsf_hc.01_1.G186ARH.00158
Supercontig_2.1	GeneSet	exon	479089	479825	.	+	.	Parent=ucsf_hc.01_1.G186ARH.00158
Supercontig_2.1	GeneSet	exon	479885	479948	.	+	.	Parent=ucsf_hc.01_1.G186ARH.00158
Supercontig_2.1	GeneSet	cds	479349	479609	.	+	0	ID=cds0000158;Parent=ucsf_hc.01_1.G186ARH.00158
Supercontig_2.1	GeneSet	gene	480051	483763	.	+	.	ID=ucsf_hc.01_1.G186ARH.00159;Name=ucsf_hc.01_1.G186ARH.00159
Supercontig_2.1	GeneSet	exon	480051	480476	.	+	.	Parent=ucsf_hc.01_1.G186ARH.00159
Supercontig_2.1	GeneSet	exon	480557	480722	.	+	.	Parent=ucsf_hc.01_1.G186ARH.00159
Supercontig_2.1	GeneSet	exon	480782	483763	.	+	.	Parent=ucsf_hc.01_1.G186ARH.00159
Supercontig_2.1	GeneSet	cds	480064	480476	.	+	0	ID=cds0000159;Parent=ucsf_hc.01_1.G186ARH.00159
Supercontig_2.1	GeneSet	cds	480557	480722	.	+	0	ID=cds0000159;Parent=ucsf_hc.01_1.G186ARH.00159
Supercontig_2.1	GeneSet	cds	480782	483400	.	+	0	ID=cds0000159;Parent=ucsf_hc.01_1.G186ARH.00159
Supercontig_2.1	GeneSet	gene	485996	487671	.	+	.	ID=ucsf_hc.01_1.G186ARH.00160;Name=ucsf_hc.01_1.G186ARH.00160
Supercontig_2.1	GeneSet	exon	485996	486264	.	+	.	Parent=ucsf_hc.01_1.G186ARH.00160
Supercontig_2.1	GeneSet	exon	486321	486470	.	+	.	Parent=ucsf_hc.01_1.G186ARH.00160
Supercontig_2.1	GeneSet	exon	486534	486745	.	+	.	Parent=ucsf_hc.01_1.G186ARH.00160
Supercontig_2.1	GeneSet	exon	486807	486899	.	+	.	Parent=ucsf_hc.01_1.G186ARH.00160
Supercontig_2.1	GeneSet	exon	486972	487671	.	+	.	Parent=ucsf_hc.01_1.G186ARH.00160
Supercontig_2.1	GeneSet	cds	486025	486264	.	+	0	ID=cds0000160;Parent=ucsf_hc.01_1.G186ARH.00160
Supercontig_2.1	GeneSet	cds	486321	486470	.	+	0	ID=cds0000160;Parent=ucsf_hc.01_1.G186ARH.00160
Supercontig_2.1	GeneSet	cds	486534	486745	.	+	0	ID=cds0000160;Parent=ucsf_hc.01_1.G186ARH.00160
Supercontig_2.1	GeneSet	cds	486807	486899	.	+	0	ID=cds0000160;Parent=ucsf_hc.01_1.G186ARH.00160
Supercontig_2.1	GeneSet	cds	486972	487233	.	+	0	ID=cds0000160;Parent=ucsf_hc.01_1.G186ARH.00160
Supercontig_2.1	GeneSet	gene	487998	489473	.	-	.	ID=ucsf_hc.01_1.G186ARH.00161;Name=ucsf_hc.01_1.G186ARH.00161
Supercontig_2.1	GeneSet	exon	489204	489473	.	-	.	Parent=ucsf_hc.01_1.G186ARH.00161
Supercontig_2.1	GeneSet	exon	488953	489150	.	-	.	Parent=ucsf_hc.01_1.G186ARH.00161
Supercontig_2.1	GeneSet	exon	487998	488901	.	-	.	Parent=ucsf_hc.01_1.G186ARH.00161
Supercontig_2.1	GeneSet	cds	489204	489436	.	-	0	ID=cds0000161;Parent=ucsf_hc.01_1.G186ARH.00161
Supercontig_2.1	GeneSet	cds	488976	489150	.	-	0	ID=cds0000161;Parent=ucsf_hc.01_1.G186ARH.00161
Supercontig_2.1	GeneSet	gene	494850	497142	.	+	.	ID=ucsf_hc.01_1.G186ARH.00162;Name=ucsf_hc.01_1.G186ARH.00162
Supercontig_2.1	GeneSet	exon	494850	495141	.	+	.	Parent=ucsf_hc.01_1.G186ARH.00162
Supercontig_2.1	GeneSet	exon	495200	495694	.	+	.	Parent=ucsf_hc.01_1.G186ARH.00162
Supercontig_2.1	GeneSet	exon	495768	495923	.	+	.	Parent=ucsf_hc.01_1.G186ARH.00162
Supercontig_2.1	GeneSet	exon	496008	497142	.	+	.	Parent=ucsf_hc.01_1.G186ARH.00162
Supercontig_2.1	GeneSet	cds	495079	495141	.	+	0	ID=cds0000162;Parent=ucsf_hc.01_1.G186ARH.00162
Supercontig_2.1	GeneSet	cds	495200	495694	.	+	0	ID=cds0000162;Parent=ucsf_hc.01_1.G186ARH.00162
Supercontig_2.1	GeneSet	cds	495768	495923	.	+	0	ID=cds0000162;Parent=ucsf_hc.01_1.G186ARH.00162
Supercontig_2.1	GeneSet	cds	496008	496676	.	+	0	ID=cds0000162;Parent=ucsf_hc.01_1.G186ARH.00162
Supercontig_2.1	GeneSet	gene	498899	501731	.	+	.	ID=ucsf_hc.01_1.G186ARH.00163;Name=ucsf_hc.01_1.G186ARH.00163
Supercontig_2.1	GeneSet	exon	498899	501731	.	+	.	Parent=ucsf_hc.01_1.G186ARH.00163
Supercontig_2.1	GeneSet	cds	499159	500814	.	+	0	ID=cds0000163;Parent=ucsf_hc.01_1.G186ARH.00163
Supercontig_2.1	GeneSet	gene	501572	502618	.	-	.	ID=ucsf_hc.01_1.G186ARH.00164;Name=ucsf_hc.01_1.G186ARH.00164
Supercontig_2.1	GeneSet	exon	501572	502618	.	-	.	Parent=ucsf_hc.01_1.G186ARH.00164
Supercontig_2.1	GeneSet	gene	502766	505807	.	+	.	ID=ucsf_hc.01_1.G186ARH.00165;Name=ucsf_hc.01_1.G186ARH.00165
Supercontig_2.1	GeneSet	exon	502766	503512	.	+	.	Parent=ucsf_hc.01_1.G186ARH.00165
Supercontig_2.1	GeneSet	exon	503745	503849	.	+	.	Parent=ucsf_hc.01_1.G186ARH.00165
Supercontig_2.1	GeneSet	exon	503946	505807	.	+	.	Parent=ucsf_hc.01_1.G186ARH.00165
Supercontig_2.1	GeneSet	cds	503241	503512	.	+	0	ID=cds0000165;Parent=ucsf_hc.01_1.G186ARH.00165
Supercontig_2.1	GeneSet	cds	503745	503849	.	+	0	ID=cds0000165;Parent=ucsf_hc.01_1.G186ARH.00165
Supercontig_2.1	GeneSet	cds	503946	504723	.	+	0	ID=cds0000165;Parent=ucsf_hc.01_1.G186ARH.00165
Supercontig_2.1	GeneSet	gene	505451	507650	.	-	.	ID=ucsf_hc.01_1.G186ARH.00166;Name=ucsf_hc.01_1.G186ARH.00166
Supercontig_2.1	GeneSet	exon	506498	507650	.	-	.	Parent=ucsf_hc.01_1.G186ARH.00166
Supercontig_2.1	GeneSet	exon	506367	506420	.	-	.	Parent=ucsf_hc.01_1.G186ARH.00166
Supercontig_2.1	GeneSet	exon	505451	506269	.	-	.	Parent=ucsf_hc.01_1.G186ARH.00166
Supercontig_2.1	GeneSet	cds	506498	506500	.	-	0	ID=cds0000166;Parent=ucsf_hc.01_1.G186ARH.00166
Supercontig_2.1	GeneSet	cds	506367	506420	.	-	0	ID=cds0000166;Parent=ucsf_hc.01_1.G186ARH.00166
Supercontig_2.1	GeneSet	cds	505973	506269	.	-	0	ID=cds0000166;Parent=ucsf_hc.01_1.G186ARH.00166
Supercontig_2.1	GeneSet	gene	507901	510052	.	+	.	ID=ucsf_hc.01_1.G186ARH.00167;Name=ucsf_hc.01_1.G186ARH.00167
Supercontig_2.1	GeneSet	exon	507901	508146	.	+	.	Parent=ucsf_hc.01_1.G186ARH.00167
Supercontig_2.1	GeneSet	exon	508272	508616	.	+	.	Parent=ucsf_hc.01_1.G186ARH.00167
Supercontig_2.1	GeneSet	exon	508673	508860	.	+	.	Parent=ucsf_hc.01_1.G186ARH.00167
Supercontig_2.1	GeneSet	exon	508921	510052	.	+	.	Parent=ucsf_hc.01_1.G186ARH.00167
Supercontig_2.1	GeneSet	cds	508385	508616	.	+	0	ID=cds0000167;Parent=ucsf_hc.01_1.G186ARH.00167
Supercontig_2.1	GeneSet	cds	508673	508860	.	+	0	ID=cds0000167;Parent=ucsf_hc.01_1.G186ARH.00167
Supercontig_2.1	GeneSet	cds	508921	509415	.	+	0	ID=cds0000167;Parent=ucsf_hc.01_1.G186ARH.00167
Supercontig_2.1	GeneSet	gene	510579	511808	.	-	.	ID=ucsf_hc.01_1.G186ARH.00168;Name=ucsf_hc.01_1.G186ARH.00168
Supercontig_2.1	GeneSet	exon	511294	511808	.	-	.	Parent=ucsf_hc.01_1.G186ARH.00168
Supercontig_2.1	GeneSet	exon	510579	511177	.	-	.	Parent=ucsf_hc.01_1.G186ARH.00168
Supercontig_2.1	GeneSet	cds	511294	511725	.	-	0	ID=cds0000168;Parent=ucsf_hc.01_1.G186ARH.00168
Supercontig_2.1	GeneSet	cds	510857	511177	.	-	0	ID=cds0000168;Parent=ucsf_hc.01_1.G186ARH.00168
Supercontig_2.1	GeneSet	gene	511809	513385	.	-	.	ID=ucsf_hc.01_1.G186ARH.00169;Name=ucsf_hc.01_1.G186ARH.00169
Supercontig_2.1	GeneSet	exon	513152	513385	.	-	.	Parent=ucsf_hc.01_1.G186ARH.00169
Supercontig_2.1	GeneSet	exon	512909	513027	.	-	.	Parent=ucsf_hc.01_1.G186ARH.00169
Supercontig_2.1	GeneSet	exon	512722	512793	.	-	.	Parent=ucsf_hc.01_1.G186ARH.00169
Supercontig_2.1	GeneSet	exon	512557	512643	.	-	.	Parent=ucsf_hc.01_1.G186ARH.00169
Supercontig_2.1	GeneSet	exon	512358	512489	.	-	.	Parent=ucsf_hc.01_1.G186ARH.00169
Supercontig_2.1	GeneSet	exon	511809	512254	.	-	.	Parent=ucsf_hc.01_1.G186ARH.00169
Supercontig_2.1	GeneSet	cds	513152	513365	.	-	0	ID=cds0000169;Parent=ucsf_hc.01_1.G186ARH.00169
Supercontig_2.1	GeneSet	cds	512909	513027	.	-	0	ID=cds0000169;Parent=ucsf_hc.01_1.G186ARH.00169
Supercontig_2.1	GeneSet	cds	512722	512793	.	-	0	ID=cds0000169;Parent=ucsf_hc.01_1.G186ARH.00169
Supercontig_2.1	GeneSet	cds	512557	512643	.	-	0	ID=cds0000169;Parent=ucsf_hc.01_1.G186ARH.00169
Supercontig_2.1	GeneSet	cds	512358	512489	.	-	0	ID=cds0000169;Parent=ucsf_hc.01_1.G186ARH.00169
Supercontig_2.1	GeneSet	cds	511892	512254	.	-	0	ID=cds0000169;Parent=ucsf_hc.01_1.G186ARH.00169
Supercontig_2.1	GeneSet	gene	513558	515325	.	+	.	ID=ucsf_hc.01_1.G186ARH.00170;Name=ucsf_hc.01_1.G186ARH.00170
Supercontig_2.1	GeneSet	exon	513558	513746	.	+	.	Parent=ucsf_hc.01_1.G186ARH.00170
Supercontig_2.1	GeneSet	exon	513858	515325	.	+	.	Parent=ucsf_hc.01_1.G186ARH.00170
Supercontig_2.1	GeneSet	cds	513704	513746	.	+	0	ID=cds0000170;Parent=ucsf_hc.01_1.G186ARH.00170
Supercontig_2.1	GeneSet	cds	513858	514342	.	+	0	ID=cds0000170;Parent=ucsf_hc.01_1.G186ARH.00170
Supercontig_2.1	GeneSet	gene	514103	515410	.	-	.	ID=ucsf_hc.01_1.G186ARH.00171;Name=ucsf_hc.01_1.G186ARH.00171
Supercontig_2.1	GeneSet	exon	515235	515410	.	-	.	Parent=ucsf_hc.01_1.G186ARH.00171
Supercontig_2.1	GeneSet	exon	515147	515159	.	-	.	Parent=ucsf_hc.01_1.G186ARH.00171
Supercontig_2.1	GeneSet	exon	515005	515088	.	-	.	Parent=ucsf_hc.01_1.G186ARH.00171
Supercontig_2.1	GeneSet	exon	514883	514929	.	-	.	Parent=ucsf_hc.01_1.G186ARH.00171
Supercontig_2.1	GeneSet	exon	514103	514761	.	-	.	Parent=ucsf_hc.01_1.G186ARH.00171
Supercontig_2.1	GeneSet	cds	515235	515270	.	-	0	ID=cds0000171;Parent=ucsf_hc.01_1.G186ARH.00171
Supercontig_2.1	GeneSet	cds	515147	515159	.	-	0	ID=cds0000171;Parent=ucsf_hc.01_1.G186ARH.00171
Supercontig_2.1	GeneSet	cds	515005	515088	.	-	0	ID=cds0000171;Parent=ucsf_hc.01_1.G186ARH.00171
Supercontig_2.1	GeneSet	cds	514883	514929	.	-	0	ID=cds0000171;Parent=ucsf_hc.01_1.G186ARH.00171
Supercontig_2.1	GeneSet	cds	514681	514761	.	-	0	ID=cds0000171;Parent=ucsf_hc.01_1.G186ARH.00171
Supercontig_2.1	GeneSet	gene	515563	516733	.	+	.	ID=ucsf_hc.01_1.G186ARH.00172;Name=ucsf_hc.01_1.G186ARH.00172
Supercontig_2.1	GeneSet	exon	515563	515723	.	+	.	Parent=ucsf_hc.01_1.G186ARH.00172
Supercontig_2.1	GeneSet	exon	515929	516057	.	+	.	Parent=ucsf_hc.01_1.G186ARH.00172
Supercontig_2.1	GeneSet	exon	516221	516733	.	+	.	Parent=ucsf_hc.01_1.G186ARH.00172
Supercontig_2.1	GeneSet	cds	515660	515723	.	+	0	ID=cds0000172;Parent=ucsf_hc.01_1.G186ARH.00172
Supercontig_2.1	GeneSet	cds	515929	516057	.	+	0	ID=cds0000172;Parent=ucsf_hc.01_1.G186ARH.00172
Supercontig_2.1	GeneSet	cds	516221	516264	.	+	0	ID=cds0000172;Parent=ucsf_hc.01_1.G186ARH.00172
Supercontig_2.1	GeneSet	gene	516962	518430	.	-	.	ID=ucsf_hc.01_1.G186ARH.00173;Name=ucsf_hc.01_1.G186ARH.00173
Supercontig_2.1	GeneSet	exon	518155	518430	.	-	.	Parent=ucsf_hc.01_1.G186ARH.00173
Supercontig_2.1	GeneSet	exon	516962	517899	.	-	.	Parent=ucsf_hc.01_1.G186ARH.00173
Supercontig_2.1	GeneSet	cds	517368	517610	.	-	0	ID=cds0000173;Parent=ucsf_hc.01_1.G186ARH.00173
Supercontig_2.1	GeneSet	gene	518570	521099	.	-	.	ID=ucsf_hc.01_1.G186ARH.00174;Name=ucsf_hc.01_1.G186ARH.00174
Supercontig_2.1	GeneSet	exon	520926	521099	.	-	.	Parent=ucsf_hc.01_1.G186ARH.00174
Supercontig_2.1	GeneSet	exon	520629	520815	.	-	.	Parent=ucsf_hc.01_1.G186ARH.00174
Supercontig_2.1	GeneSet	exon	520349	520480	.	-	.	Parent=ucsf_hc.01_1.G186ARH.00174
Supercontig_2.1	GeneSet	exon	519220	520252	.	-	.	Parent=ucsf_hc.01_1.G186ARH.00174
Supercontig_2.1	GeneSet	exon	518570	519096	.	-	.	Parent=ucsf_hc.01_1.G186ARH.00174
Supercontig_2.1	GeneSet	cds	520926	520969	.	-	0	ID=cds0000174;Parent=ucsf_hc.01_1.G186ARH.00174
Supercontig_2.1	GeneSet	cds	520629	520815	.	-	0	ID=cds0000174;Parent=ucsf_hc.01_1.G186ARH.00174
Supercontig_2.1	GeneSet	cds	520349	520480	.	-	0	ID=cds0000174;Parent=ucsf_hc.01_1.G186ARH.00174
Supercontig_2.1	GeneSet	cds	519220	520252	.	-	0	ID=cds0000174;Parent=ucsf_hc.01_1.G186ARH.00174
Supercontig_2.1	GeneSet	cds	518798	519096	.	-	0	ID=cds0000174;Parent=ucsf_hc.01_1.G186ARH.00174
Supercontig_2.1	GeneSet	gene	522017	522893	.	+	.	ID=ucsf_hc.01_1.G186ARH.00175;Name=ucsf_hc.01_1.G186ARH.00175
Supercontig_2.1	GeneSet	exon	522017	522893	.	+	.	Parent=ucsf_hc.01_1.G186ARH.00175
Supercontig_2.1	GeneSet	cds	522218	522448	.	+	0	ID=cds0000175;Parent=ucsf_hc.01_1.G186ARH.00175
Supercontig_2.1	GeneSet	gene	523321	525116	.	+	.	ID=ucsf_hc.01_1.G186ARH.00176;Name=ucsf_hc.01_1.G186ARH.00176
Supercontig_2.1	GeneSet	exon	523321	525116	.	+	.	Parent=ucsf_hc.01_1.G186ARH.00176
Supercontig_2.1	GeneSet	cds	523450	524901	.	+	0	ID=cds0000176;Parent=ucsf_hc.01_1.G186ARH.00176
Supercontig_2.1	GeneSet	gene	525522	527542	.	+	.	ID=ucsf_hc.01_1.G186ARH.00177;Name=ucsf_hc.01_1.G186ARH.00177
Supercontig_2.1	GeneSet	exon	525522	527542	.	+	.	Parent=ucsf_hc.01_1.G186ARH.00177
Supercontig_2.1	GeneSet	cds	526048	527085	.	+	0	ID=cds0000177;Parent=ucsf_hc.01_1.G186ARH.00177
Supercontig_2.1	GeneSet	gene	527168	529938	.	-	.	ID=ucsf_hc.01_1.G186ARH.00178;Name=ucsf_hc.01_1.G186ARH.00178
Supercontig_2.1	GeneSet	exon	529387	529938	.	-	.	Parent=ucsf_hc.01_1.G186ARH.00178
Supercontig_2.1	GeneSet	exon	528980	529254	.	-	.	Parent=ucsf_hc.01_1.G186ARH.00178
Supercontig_2.1	GeneSet	exon	528756	528904	.	-	.	Parent=ucsf_hc.01_1.G186ARH.00178
Supercontig_2.1	GeneSet	exon	528447	528690	.	-	.	Parent=ucsf_hc.01_1.G186ARH.00178
Supercontig_2.1	GeneSet	exon	527168	528381	.	-	.	Parent=ucsf_hc.01_1.G186ARH.00178
Supercontig_2.1	GeneSet	cds	529387	529672	.	-	0	ID=cds0000178;Parent=ucsf_hc.01_1.G186ARH.00178
Supercontig_2.1	GeneSet	cds	528980	529254	.	-	0	ID=cds0000178;Parent=ucsf_hc.01_1.G186ARH.00178
Supercontig_2.1	GeneSet	cds	528756	528904	.	-	0	ID=cds0000178;Parent=ucsf_hc.01_1.G186ARH.00178
Supercontig_2.1	GeneSet	cds	528447	528690	.	-	0	ID=cds0000178;Parent=ucsf_hc.01_1.G186ARH.00178
Supercontig_2.1	GeneSet	cds	527839	528381	.	-	0	ID=cds0000178;Parent=ucsf_hc.01_1.G186ARH.00178
Supercontig_2.1	GeneSet	gene	530320	534856	.	+	.	ID=ucsf_hc.01_1.G186ARH.00179;Name=ucsf_hc.01_1.G186ARH.00179
Supercontig_2.1	GeneSet	exon	530320	530875	.	+	.	Parent=ucsf_hc.01_1.G186ARH.00179
Supercontig_2.1	GeneSet	exon	530944	534856	.	+	.	Parent=ucsf_hc.01_1.G186ARH.00179
Supercontig_2.1	GeneSet	cds	530496	530875	.	+	0	ID=cds0000179;Parent=ucsf_hc.01_1.G186ARH.00179
Supercontig_2.1	GeneSet	cds	530944	533752	.	+	0	ID=cds0000179;Parent=ucsf_hc.01_1.G186ARH.00179
Supercontig_2.1	GeneSet	gene	533876	536436	.	-	.	ID=ucsf_hc.01_1.G186ARH.00180;Name=ucsf_hc.01_1.G186ARH.00180
Supercontig_2.1	GeneSet	exon	536069	536436	.	-	.	Parent=ucsf_hc.01_1.G186ARH.00180
Supercontig_2.1	GeneSet	exon	535705	535988	.	-	.	Parent=ucsf_hc.01_1.G186ARH.00180
Supercontig_2.1	GeneSet	exon	533876	535597	.	-	.	Parent=ucsf_hc.01_1.G186ARH.00180
Supercontig_2.1	GeneSet	cds	536069	536119	.	-	0	ID=cds0000180;Parent=ucsf_hc.01_1.G186ARH.00180
Supercontig_2.1	GeneSet	cds	535705	535988	.	-	0	ID=cds0000180;Parent=ucsf_hc.01_1.G186ARH.00180
Supercontig_2.1	GeneSet	cds	535099	535597	.	-	0	ID=cds0000180;Parent=ucsf_hc.01_1.G186ARH.00180
Supercontig_2.1	GeneSet	gene	537611	539799	.	+	.	ID=ucsf_hc.01_1.G186ARH.00181;Name=ucsf_hc.01_1.G186ARH.00181
Supercontig_2.1	GeneSet	exon	537611	539799	.	+	.	Parent=ucsf_hc.01_1.G186ARH.00181
Supercontig_2.1	GeneSet	cds	539349	539534	.	+	0	ID=cds0000181;Parent=ucsf_hc.01_1.G186ARH.00181
Supercontig_2.1	GeneSet	gene	540059	541923	.	-	.	ID=ucsf_hc.01_1.G186ARH.00182;Name=ucsf_hc.01_1.G186ARH.00182
Supercontig_2.1	GeneSet	exon	540059	541923	.	-	.	Parent=ucsf_hc.01_1.G186ARH.00182
Supercontig_2.1	GeneSet	cds	541542	541751	.	-	0	ID=cds0000182;Parent=ucsf_hc.01_1.G186ARH.00182
Supercontig_2.1	GeneSet	gene	542214	543382	.	+	.	ID=ucsf_hc.01_1.G186ARH.00183;Name=ucsf_hc.01_1.G186ARH.00183
Supercontig_2.1	GeneSet	exon	542214	542707	.	+	.	Parent=ucsf_hc.01_1.G186ARH.00183
Supercontig_2.1	GeneSet	exon	542987	543382	.	+	.	Parent=ucsf_hc.01_1.G186ARH.00183
Supercontig_2.1	GeneSet	gene	543120	543631	.	-	.	ID=ucsf_hc.01_1.G186ARH.00184;Name=ucsf_hc.01_1.G186ARH.00184
Supercontig_2.1	GeneSet	exon	543120	543631	.	-	.	Parent=ucsf_hc.01_1.G186ARH.00184
Supercontig_2.1	GeneSet	gene	543758	545238	.	-	.	ID=ucsf_hc.01_1.G186ARH.00185;Name=ucsf_hc.01_1.G186ARH.00185
Supercontig_2.1	GeneSet	exon	544782	545238	.	-	.	Parent=ucsf_hc.01_1.G186ARH.00185
Supercontig_2.1	GeneSet	exon	543758	544715	.	-	.	Parent=ucsf_hc.01_1.G186ARH.00185
Supercontig_2.1	GeneSet	cds	544782	545041	.	-	0	ID=cds0000185;Parent=ucsf_hc.01_1.G186ARH.00185
Supercontig_2.1	GeneSet	cds	544235	544715	.	-	0	ID=cds0000185;Parent=ucsf_hc.01_1.G186ARH.00185
Supercontig_2.1	GeneSet	gene	545615	547992	.	-	.	ID=ucsf_hc.01_1.G186ARH.00186;Name=ucsf_hc.01_1.G186ARH.00186
Supercontig_2.1	GeneSet	exon	545615	547992	.	-	.	Parent=ucsf_hc.01_1.G186ARH.00186
Supercontig_2.1	GeneSet	cds	546395	547906	.	-	0	ID=cds0000186;Parent=ucsf_hc.01_1.G186ARH.00186
Supercontig_2.1	GeneSet	gene	548207	549038	.	+	.	ID=ucsf_hc.01_1.G186ARH.00187;Name=ucsf_hc.01_1.G186ARH.00187
Supercontig_2.1	GeneSet	exon	548207	549038	.	+	.	Parent=ucsf_hc.01_1.G186ARH.00187
Supercontig_2.1	GeneSet	cds	548622	548801	.	+	0	ID=cds0000187;Parent=ucsf_hc.01_1.G186ARH.00187
Supercontig_2.1	GeneSet	gene	551347	554177	.	+	.	ID=ucsf_hc.01_1.G186ARH.00188;Name=ucsf_hc.01_1.G186ARH.00188
Supercontig_2.1	GeneSet	exon	551347	552188	.	+	.	Parent=ucsf_hc.01_1.G186ARH.00188
Supercontig_2.1	GeneSet	exon	552400	552519	.	+	.	Parent=ucsf_hc.01_1.G186ARH.00188
Supercontig_2.1	GeneSet	exon	552587	552930	.	+	.	Parent=ucsf_hc.01_1.G186ARH.00188
Supercontig_2.1	GeneSet	exon	553017	553100	.	+	.	Parent=ucsf_hc.01_1.G186ARH.00188
Supercontig_2.1	GeneSet	exon	553210	554177	.	+	.	Parent=ucsf_hc.01_1.G186ARH.00188
Supercontig_2.1	GeneSet	cds	551583	552188	.	+	0	ID=cds0000188;Parent=ucsf_hc.01_1.G186ARH.00188
Supercontig_2.1	GeneSet	cds	552400	552519	.	+	0	ID=cds0000188;Parent=ucsf_hc.01_1.G186ARH.00188
Supercontig_2.1	GeneSet	cds	552587	552930	.	+	0	ID=cds0000188;Parent=ucsf_hc.01_1.G186ARH.00188
Supercontig_2.1	GeneSet	cds	553017	553100	.	+	0	ID=cds0000188;Parent=ucsf_hc.01_1.G186ARH.00188
Supercontig_2.1	GeneSet	cds	553210	553348	.	+	0	ID=cds0000188;Parent=ucsf_hc.01_1.G186ARH.00188
Supercontig_2.1	GeneSet	gene	554977	555863	.	-	.	ID=ucsf_hc.01_1.G186ARH.00189;Name=ucsf_hc.01_1.G186ARH.00189
Supercontig_2.1	GeneSet	exon	555825	555863	.	-	.	Parent=ucsf_hc.01_1.G186ARH.00189
Supercontig_2.1	GeneSet	exon	554977	555755	.	-	.	Parent=ucsf_hc.01_1.G186ARH.00189
Supercontig_2.1	GeneSet	cds	555825	555853	.	-	0	ID=cds0000189;Parent=ucsf_hc.01_1.G186ARH.00189
Supercontig_2.1	GeneSet	cds	555242	555755	.	-	0	ID=cds0000189;Parent=ucsf_hc.01_1.G186ARH.00189
Supercontig_2.1	GeneSet	gene	558201	558500	.	+	.	ID=ucsf_hc.01_1.G186ARH.00190;Name=ucsf_hc.01_1.G186ARH.00190
Supercontig_2.1	GeneSet	exon	558201	558500	.	+	.	Parent=ucsf_hc.01_1.G186ARH.00190
Supercontig_2.1	GeneSet	cds	558275	558466	.	+	0	ID=cds0000190;Parent=ucsf_hc.01_1.G186ARH.00190
Supercontig_2.1	GeneSet	gene	559078	559766	.	-	.	ID=ucsf_hc.01_1.G186ARH.00191;Name=ucsf_hc.01_1.G186ARH.00191
Supercontig_2.1	GeneSet	exon	559484	559766	.	-	.	Parent=ucsf_hc.01_1.G186ARH.00191
Supercontig_2.1	GeneSet	exon	559078	559377	.	-	.	Parent=ucsf_hc.01_1.G186ARH.00191
Supercontig_2.1	GeneSet	gene	559903	561464	.	+	.	ID=ucsf_hc.01_1.G186ARH.00192;Name=ucsf_hc.01_1.G186ARH.00192
Supercontig_2.1	GeneSet	exon	559903	560366	.	+	.	Parent=ucsf_hc.01_1.G186ARH.00192
Supercontig_2.1	GeneSet	exon	560444	560703	.	+	.	Parent=ucsf_hc.01_1.G186ARH.00192
Supercontig_2.1	GeneSet	exon	560769	561464	.	+	.	Parent=ucsf_hc.01_1.G186ARH.00192
Supercontig_2.1	GeneSet	cds	560062	560366	.	+	0	ID=cds0000192;Parent=ucsf_hc.01_1.G186ARH.00192
Supercontig_2.1	GeneSet	cds	560444	560703	.	+	0	ID=cds0000192;Parent=ucsf_hc.01_1.G186ARH.00192
Supercontig_2.1	GeneSet	cds	560769	561406	.	+	0	ID=cds0000192;Parent=ucsf_hc.01_1.G186ARH.00192
Supercontig_2.1	GeneSet	gene	561656	563156	.	+	.	ID=ucsf_hc.01_1.G186ARH.00193;Name=ucsf_hc.01_1.G186ARH.00193
Supercontig_2.1	GeneSet	exon	561656	561874	.	+	.	Parent=ucsf_hc.01_1.G186ARH.00193
Supercontig_2.1	GeneSet	exon	561936	562014	.	+	.	Parent=ucsf_hc.01_1.G186ARH.00193
Supercontig_2.1	GeneSet	exon	562099	562914	.	+	.	Parent=ucsf_hc.01_1.G186ARH.00193
Supercontig_2.1	GeneSet	exon	562983	563156	.	+	.	Parent=ucsf_hc.01_1.G186ARH.00193
Supercontig_2.1	GeneSet	cds	561753	561874	.	+	0	ID=cds0000193;Parent=ucsf_hc.01_1.G186ARH.00193
Supercontig_2.1	GeneSet	cds	561936	562014	.	+	0	ID=cds0000193;Parent=ucsf_hc.01_1.G186ARH.00193
Supercontig_2.1	GeneSet	cds	562099	562914	.	+	0	ID=cds0000193;Parent=ucsf_hc.01_1.G186ARH.00193
Supercontig_2.1	GeneSet	cds	562983	563147	.	+	0	ID=cds0000193;Parent=ucsf_hc.01_1.G186ARH.00193
Supercontig_2.1	GeneSet	gene	563348	565153	.	+	.	ID=ucsf_hc.01_1.G186ARH.00194;Name=ucsf_hc.01_1.G186ARH.00194
Supercontig_2.1	GeneSet	exon	563348	563751	.	+	.	Parent=ucsf_hc.01_1.G186ARH.00194
Supercontig_2.1	GeneSet	exon	563870	563891	.	+	.	Parent=ucsf_hc.01_1.G186ARH.00194
Supercontig_2.1	GeneSet	exon	563998	564066	.	+	.	Parent=ucsf_hc.01_1.G186ARH.00194
Supercontig_2.1	GeneSet	exon	564197	564288	.	+	.	Parent=ucsf_hc.01_1.G186ARH.00194
Supercontig_2.1	GeneSet	exon	564359	565153	.	+	.	Parent=ucsf_hc.01_1.G186ARH.00194
Supercontig_2.1	GeneSet	cds	563683	563751	.	+	0	ID=cds0000194;Parent=ucsf_hc.01_1.G186ARH.00194
Supercontig_2.1	GeneSet	cds	563870	563891	.	+	0	ID=cds0000194;Parent=ucsf_hc.01_1.G186ARH.00194
Supercontig_2.1	GeneSet	cds	563998	564066	.	+	0	ID=cds0000194;Parent=ucsf_hc.01_1.G186ARH.00194
Supercontig_2.1	GeneSet	cds	564197	564288	.	+	0	ID=cds0000194;Parent=ucsf_hc.01_1.G186ARH.00194
Supercontig_2.1	GeneSet	cds	564359	565027	.	+	0	ID=cds0000194;Parent=ucsf_hc.01_1.G186ARH.00194
Supercontig_2.1	GeneSet	gene	565748	566801	.	-	.	ID=ucsf_hc.01_1.G186ARH.00195;Name=ucsf_hc.01_1.G186ARH.00195
Supercontig_2.1	GeneSet	exon	565748	566801	.	-	.	Parent=ucsf_hc.01_1.G186ARH.00195
Supercontig_2.1	GeneSet	gene	566914	568838	.	+	.	ID=ucsf_hc.01_1.G186ARH.00196;Name=ucsf_hc.01_1.G186ARH.00196
Supercontig_2.1	GeneSet	exon	566914	567069	.	+	.	Parent=ucsf_hc.01_1.G186ARH.00196
Supercontig_2.1	GeneSet	exon	567126	567144	.	+	.	Parent=ucsf_hc.01_1.G186ARH.00196
Supercontig_2.1	GeneSet	exon	567220	567245	.	+	.	Parent=ucsf_hc.01_1.G186ARH.00196
Supercontig_2.1	GeneSet	exon	567319	567460	.	+	.	Parent=ucsf_hc.01_1.G186ARH.00196
Supercontig_2.1	GeneSet	exon	567539	568838	.	+	.	Parent=ucsf_hc.01_1.G186ARH.00196
Supercontig_2.1	GeneSet	cds	566938	567069	.	+	0	ID=cds0000196;Parent=ucsf_hc.01_1.G186ARH.00196
Supercontig_2.1	GeneSet	cds	567126	567144	.	+	0	ID=cds0000196;Parent=ucsf_hc.01_1.G186ARH.00196
Supercontig_2.1	GeneSet	cds	567220	567245	.	+	0	ID=cds0000196;Parent=ucsf_hc.01_1.G186ARH.00196
Supercontig_2.1	GeneSet	cds	567319	567460	.	+	0	ID=cds0000196;Parent=ucsf_hc.01_1.G186ARH.00196
Supercontig_2.1	GeneSet	cds	567539	567951	.	+	0	ID=cds0000196;Parent=ucsf_hc.01_1.G186ARH.00196
Supercontig_2.1	GeneSet	gene	567991	569363	.	-	.	ID=ucsf_hc.01_1.G186ARH.00197;Name=ucsf_hc.01_1.G186ARH.00197
Supercontig_2.1	GeneSet	exon	569179	569363	.	-	.	Parent=ucsf_hc.01_1.G186ARH.00197
Supercontig_2.1	GeneSet	exon	567991	569104	.	-	.	Parent=ucsf_hc.01_1.G186ARH.00197
Supercontig_2.1	GeneSet	cds	569179	569255	.	-	0	ID=cds0000197;Parent=ucsf_hc.01_1.G186ARH.00197
Supercontig_2.1	GeneSet	cds	568342	569104	.	-	0	ID=cds0000197;Parent=ucsf_hc.01_1.G186ARH.00197
Supercontig_2.1	GeneSet	gene	569691	570605	.	-	.	ID=ucsf_hc.01_1.G186ARH.00198;Name=ucsf_hc.01_1.G186ARH.00198
Supercontig_2.1	GeneSet	exon	570557	570605	.	-	.	Parent=ucsf_hc.01_1.G186ARH.00198
Supercontig_2.1	GeneSet	exon	570188	570496	.	-	.	Parent=ucsf_hc.01_1.G186ARH.00198
Supercontig_2.1	GeneSet	exon	569992	570133	.	-	.	Parent=ucsf_hc.01_1.G186ARH.00198
Supercontig_2.1	GeneSet	exon	569691	569926	.	-	.	Parent=ucsf_hc.01_1.G186ARH.00198
Supercontig_2.1	GeneSet	cds	570188	570475	.	-	0	ID=cds0000198;Parent=ucsf_hc.01_1.G186ARH.00198
Supercontig_2.1	GeneSet	cds	569992	570133	.	-	0	ID=cds0000198;Parent=ucsf_hc.01_1.G186ARH.00198
Supercontig_2.1	GeneSet	cds	569751	569926	.	-	0	ID=cds0000198;Parent=ucsf_hc.01_1.G186ARH.00198
Supercontig_2.1	GeneSet	gene	570662	572682	.	-	.	ID=ucsf_hc.01_1.G186ARH.00199;Name=ucsf_hc.01_1.G186ARH.00199
Supercontig_2.1	GeneSet	exon	572499	572682	.	-	.	Parent=ucsf_hc.01_1.G186ARH.00199
Supercontig_2.1	GeneSet	exon	572230	572425	.	-	.	Parent=ucsf_hc.01_1.G186ARH.00199
Supercontig_2.1	GeneSet	exon	572080	572172	.	-	.	Parent=ucsf_hc.01_1.G186ARH.00199
Supercontig_2.1	GeneSet	exon	571915	572025	.	-	.	Parent=ucsf_hc.01_1.G186ARH.00199
Supercontig_2.1	GeneSet	exon	571295	571860	.	-	.	Parent=ucsf_hc.01_1.G186ARH.00199
Supercontig_2.1	GeneSet	exon	571157	571201	.	-	.	Parent=ucsf_hc.01_1.G186ARH.00199
Supercontig_2.1	GeneSet	exon	571038	571104	.	-	.	Parent=ucsf_hc.01_1.G186ARH.00199
Supercontig_2.1	GeneSet	exon	570662	570979	.	-	.	Parent=ucsf_hc.01_1.G186ARH.00199
Supercontig_2.1	GeneSet	cds	572230	572260	.	-	0	ID=cds0000199;Parent=ucsf_hc.01_1.G186ARH.00199
Supercontig_2.1	GeneSet	cds	572080	572172	.	-	0	ID=cds0000199;Parent=ucsf_hc.01_1.G186ARH.00199
Supercontig_2.1	GeneSet	cds	571915	572025	.	-	0	ID=cds0000199;Parent=ucsf_hc.01_1.G186ARH.00199
Supercontig_2.1	GeneSet	cds	571295	571860	.	-	0	ID=cds0000199;Parent=ucsf_hc.01_1.G186ARH.00199
Supercontig_2.1	GeneSet	cds	571157	571201	.	-	0	ID=cds0000199;Parent=ucsf_hc.01_1.G186ARH.00199
Supercontig_2.1	GeneSet	cds	571038	571104	.	-	0	ID=cds0000199;Parent=ucsf_hc.01_1.G186ARH.00199
Supercontig_2.1	GeneSet	cds	570678	570979	.	-	0	ID=cds0000199;Parent=ucsf_hc.01_1.G186ARH.00199
Supercontig_2.1	GeneSet	gene	570939	572538	.	+	.	ID=ucsf_hc.01_1.G186ARH.00200;Name=ucsf_hc.01_1.G186ARH.00200
Supercontig_2.1	GeneSet	exon	570939	572538	.	+	.	Parent=ucsf_hc.01_1.G186ARH.00200
Supercontig_2.1	GeneSet	cds	570982	571224	.	+	0	ID=cds0000200;Parent=ucsf_hc.01_1.G186ARH.00200
Supercontig_2.1	GeneSet	gene	572751	573252	.	+	.	ID=ucsf_hc.01_1.G186ARH.00201;Name=ucsf_hc.01_1.G186ARH.00201
Supercontig_2.1	GeneSet	exon	572751	573252	.	+	.	Parent=ucsf_hc.01_1.G186ARH.00201
Supercontig_2.1	GeneSet	cds	572797	573102	.	+	0	ID=cds0000201;Parent=ucsf_hc.01_1.G186ARH.00201
Supercontig_2.1	GeneSet	gene	573506	574032	.	+	.	ID=ucsf_hc.01_1.G186ARH.00202;Name=ucsf_hc.01_1.G186ARH.00202
Supercontig_2.1	GeneSet	exon	573506	573642	.	+	.	Parent=ucsf_hc.01_1.G186ARH.00202
Supercontig_2.1	GeneSet	exon	573702	574032	.	+	.	Parent=ucsf_hc.01_1.G186ARH.00202
Supercontig_2.1	GeneSet	gene	574215	575934	.	+	.	ID=ucsf_hc.01_1.G186ARH.00203;Name=ucsf_hc.01_1.G186ARH.00203
Supercontig_2.1	GeneSet	exon	574215	575934	.	+	.	Parent=ucsf_hc.01_1.G186ARH.00203
Supercontig_2.1	GeneSet	cds	574463	574816	.	+	0	ID=cds0000203;Parent=ucsf_hc.01_1.G186ARH.00203
Supercontig_2.1	GeneSet	gene	575969	578436	.	-	.	ID=ucsf_hc.01_1.G186ARH.00204;Name=ucsf_hc.01_1.G186ARH.00204
Supercontig_2.1	GeneSet	exon	578016	578436	.	-	.	Parent=ucsf_hc.01_1.G186ARH.00204
Supercontig_2.1	GeneSet	exon	577854	577915	.	-	.	Parent=ucsf_hc.01_1.G186ARH.00204
Supercontig_2.1	GeneSet	exon	577678	577779	.	-	.	Parent=ucsf_hc.01_1.G186ARH.00204
Supercontig_2.1	GeneSet	exon	577463	577598	.	-	.	Parent=ucsf_hc.01_1.G186ARH.00204
Supercontig_2.1	GeneSet	exon	577316	577408	.	-	.	Parent=ucsf_hc.01_1.G186ARH.00204
Supercontig_2.1	GeneSet	exon	575969	577257	.	-	.	Parent=ucsf_hc.01_1.G186ARH.00204
Supercontig_2.1	GeneSet	cds	578016	578313	.	-	0	ID=cds0000204;Parent=ucsf_hc.01_1.G186ARH.00204
Supercontig_2.1	GeneSet	cds	577854	577915	.	-	0	ID=cds0000204;Parent=ucsf_hc.01_1.G186ARH.00204
Supercontig_2.1	GeneSet	cds	577678	577779	.	-	0	ID=cds0000204;Parent=ucsf_hc.01_1.G186ARH.00204
Supercontig_2.1	GeneSet	cds	577463	577598	.	-	0	ID=cds0000204;Parent=ucsf_hc.01_1.G186ARH.00204
Supercontig_2.1	GeneSet	cds	577316	577408	.	-	0	ID=cds0000204;Parent=ucsf_hc.01_1.G186ARH.00204
Supercontig_2.1	GeneSet	cds	576182	577257	.	-	0	ID=cds0000204;Parent=ucsf_hc.01_1.G186ARH.00204
Supercontig_2.1	GeneSet	gene	580682	585154	.	+	.	ID=ucsf_hc.01_1.G186ARH.00205;Name=ucsf_hc.01_1.G186ARH.00205
Supercontig_2.1	GeneSet	exon	580682	581393	.	+	.	Parent=ucsf_hc.01_1.G186ARH.00205
Supercontig_2.1	GeneSet	exon	581541	581668	.	+	.	Parent=ucsf_hc.01_1.G186ARH.00205
Supercontig_2.1	GeneSet	exon	581732	582321	.	+	.	Parent=ucsf_hc.01_1.G186ARH.00205
Supercontig_2.1	GeneSet	exon	582387	585154	.	+	.	Parent=ucsf_hc.01_1.G186ARH.00205
Supercontig_2.1	GeneSet	cds	581077	581393	.	+	0	ID=cds0000205;Parent=ucsf_hc.01_1.G186ARH.00205
Supercontig_2.1	GeneSet	cds	581541	581668	.	+	0	ID=cds0000205;Parent=ucsf_hc.01_1.G186ARH.00205
Supercontig_2.1	GeneSet	cds	581732	582321	.	+	0	ID=cds0000205;Parent=ucsf_hc.01_1.G186ARH.00205
Supercontig_2.1	GeneSet	cds	582387	583145	.	+	0	ID=cds0000205;Parent=ucsf_hc.01_1.G186ARH.00205
Supercontig_2.1	GeneSet	gene	583835	585482	.	-	.	ID=ucsf_hc.01_1.G186ARH.00206;Name=ucsf_hc.01_1.G186ARH.00206
Supercontig_2.1	GeneSet	exon	585261	585482	.	-	.	Parent=ucsf_hc.01_1.G186ARH.00206
Supercontig_2.1	GeneSet	exon	583835	585158	.	-	.	Parent=ucsf_hc.01_1.G186ARH.00206
Supercontig_2.1	GeneSet	cds	585261	585330	.	-	0	ID=cds0000206;Parent=ucsf_hc.01_1.G186ARH.00206
Supercontig_2.1	GeneSet	cds	584269	585158	.	-	0	ID=cds0000206;Parent=ucsf_hc.01_1.G186ARH.00206
Supercontig_2.1	GeneSet	gene	585719	587595	.	+	.	ID=ucsf_hc.01_1.G186ARH.00207;Name=ucsf_hc.01_1.G186ARH.00207
Supercontig_2.1	GeneSet	exon	585719	585731	.	+	.	Parent=ucsf_hc.01_1.G186ARH.00207
Supercontig_2.1	GeneSet	exon	585874	587148	.	+	.	Parent=ucsf_hc.01_1.G186ARH.00207
Supercontig_2.1	GeneSet	exon	587237	587595	.	+	.	Parent=ucsf_hc.01_1.G186ARH.00207
Supercontig_2.1	GeneSet	cds	585887	586771	.	+	0	ID=cds0000207;Parent=ucsf_hc.01_1.G186ARH.00207
Supercontig_2.1	GeneSet	gene	587660	590789	.	+	.	ID=ucsf_hc.01_1.G186ARH.00208;Name=ucsf_hc.01_1.G186ARH.00208
Supercontig_2.1	GeneSet	exon	587660	589599	.	+	.	Parent=ucsf_hc.01_1.G186ARH.00208
Supercontig_2.1	GeneSet	exon	589686	590040	.	+	.	Parent=ucsf_hc.01_1.G186ARH.00208
Supercontig_2.1	GeneSet	exon	590107	590789	.	+	.	Parent=ucsf_hc.01_1.G186ARH.00208
Supercontig_2.1	GeneSet	cds	589361	589599	.	+	0	ID=cds0000208;Parent=ucsf_hc.01_1.G186ARH.00208
Supercontig_2.1	GeneSet	cds	589686	590040	.	+	0	ID=cds0000208;Parent=ucsf_hc.01_1.G186ARH.00208
Supercontig_2.1	GeneSet	cds	590107	590196	.	+	0	ID=cds0000208;Parent=ucsf_hc.01_1.G186ARH.00208
Supercontig_2.1	GeneSet	gene	590710	595700	.	-	.	ID=ucsf_hc.01_1.G186ARH.00209;Name=ucsf_hc.01_1.G186ARH.00209
Supercontig_2.1	GeneSet	exon	595630	595700	.	-	.	Parent=ucsf_hc.01_1.G186ARH.00209
Supercontig_2.1	GeneSet	exon	592613	595577	.	-	.	Parent=ucsf_hc.01_1.G186ARH.00209
Supercontig_2.1	GeneSet	exon	592244	592551	.	-	.	Parent=ucsf_hc.01_1.G186ARH.00209
Supercontig_2.1	GeneSet	exon	591805	592171	.	-	.	Parent=ucsf_hc.01_1.G186ARH.00209
Supercontig_2.1	GeneSet	exon	591388	591706	.	-	.	Parent=ucsf_hc.01_1.G186ARH.00209
Supercontig_2.1	GeneSet	exon	590710	591023	.	-	.	Parent=ucsf_hc.01_1.G186ARH.00209
Supercontig_2.1	GeneSet	cds	592613	595576	.	-	0	ID=cds0000209;Parent=ucsf_hc.01_1.G186ARH.00209
Supercontig_2.1	GeneSet	cds	592244	592551	.	-	0	ID=cds0000209;Parent=ucsf_hc.01_1.G186ARH.00209
Supercontig_2.1	GeneSet	cds	591805	592171	.	-	0	ID=cds0000209;Parent=ucsf_hc.01_1.G186ARH.00209
Supercontig_2.1	GeneSet	cds	591692	591706	.	-	0	ID=cds0000209;Parent=ucsf_hc.01_1.G186ARH.00209
Supercontig_2.1	GeneSet	gene	596809	597125	.	+	.	ID=ucsf_hc.01_1.G186ARH.00210;Name=ucsf_hc.01_1.G186ARH.00210
Supercontig_2.1	GeneSet	exon	596809	596926	.	+	.	Parent=ucsf_hc.01_1.G186ARH.00210
Supercontig_2.1	GeneSet	exon	597015	597125	.	+	.	Parent=ucsf_hc.01_1.G186ARH.00210
Supercontig_2.1	GeneSet	gene	597140	599335	.	-	.	ID=ucsf_hc.01_1.G186ARH.00211;Name=ucsf_hc.01_1.G186ARH.00211
Supercontig_2.1	GeneSet	exon	598923	599335	.	-	.	Parent=ucsf_hc.01_1.G186ARH.00211
Supercontig_2.1	GeneSet	exon	598511	598839	.	-	.	Parent=ucsf_hc.01_1.G186ARH.00211
Supercontig_2.1	GeneSet	exon	598141	598439	.	-	.	Parent=ucsf_hc.01_1.G186ARH.00211
Supercontig_2.1	GeneSet	exon	597915	598080	.	-	.	Parent=ucsf_hc.01_1.G186ARH.00211
Supercontig_2.1	GeneSet	exon	597140	597803	.	-	.	Parent=ucsf_hc.01_1.G186ARH.00211
Supercontig_2.1	GeneSet	cds	598923	599245	.	-	0	ID=cds0000211;Parent=ucsf_hc.01_1.G186ARH.00211
Supercontig_2.1	GeneSet	cds	598511	598839	.	-	0	ID=cds0000211;Parent=ucsf_hc.01_1.G186ARH.00211
Supercontig_2.1	GeneSet	cds	598141	598439	.	-	0	ID=cds0000211;Parent=ucsf_hc.01_1.G186ARH.00211
Supercontig_2.1	GeneSet	cds	597915	598080	.	-	0	ID=cds0000211;Parent=ucsf_hc.01_1.G186ARH.00211
Supercontig_2.1	GeneSet	cds	597610	597803	.	-	0	ID=cds0000211;Parent=ucsf_hc.01_1.G186ARH.00211
Supercontig_2.1	GeneSet	gene	599974	601827	.	+	.	ID=ucsf_hc.01_1.G186ARH.00212;Name=ucsf_hc.01_1.G186ARH.00212
Supercontig_2.1	GeneSet	exon	599974	601827	.	+	.	Parent=ucsf_hc.01_1.G186ARH.00212
Supercontig_2.1	GeneSet	cds	600125	601759	.	+	0	ID=cds0000212;Parent=ucsf_hc.01_1.G186ARH.00212
Supercontig_2.1	GeneSet	gene	602053	604360	.	+	.	ID=ucsf_hc.01_1.G186ARH.00213;Name=ucsf_hc.01_1.G186ARH.00213
Supercontig_2.1	GeneSet	exon	602053	602174	.	+	.	Parent=ucsf_hc.01_1.G186ARH.00213
Supercontig_2.1	GeneSet	exon	602291	603203	.	+	.	Parent=ucsf_hc.01_1.G186ARH.00213
Supercontig_2.1	GeneSet	exon	603274	604360	.	+	.	Parent=ucsf_hc.01_1.G186ARH.00213
Supercontig_2.1	GeneSet	cds	602368	603203	.	+	0	ID=cds0000213;Parent=ucsf_hc.01_1.G186ARH.00213
Supercontig_2.1	GeneSet	cds	603274	604006	.	+	0	ID=cds0000213;Parent=ucsf_hc.01_1.G186ARH.00213
Supercontig_2.1	GeneSet	gene	603788	604393	.	-	.	ID=ucsf_hc.01_1.G186ARH.00214;Name=ucsf_hc.01_1.G186ARH.00214
Supercontig_2.1	GeneSet	exon	603788	604393	.	-	.	Parent=ucsf_hc.01_1.G186ARH.00214
Supercontig_2.1	GeneSet	gene	604524	607207	.	+	.	ID=ucsf_hc.01_1.G186ARH.00215;Name=ucsf_hc.01_1.G186ARH.00215
Supercontig_2.1	GeneSet	exon	604524	604701	.	+	.	Parent=ucsf_hc.01_1.G186ARH.00215
Supercontig_2.1	GeneSet	exon	604761	605329	.	+	.	Parent=ucsf_hc.01_1.G186ARH.00215
Supercontig_2.1	GeneSet	exon	605426	607207	.	+	.	Parent=ucsf_hc.01_1.G186ARH.00215
Supercontig_2.1	GeneSet	cds	604647	604701	.	+	0	ID=cds0000215;Parent=ucsf_hc.01_1.G186ARH.00215
Supercontig_2.1	GeneSet	cds	604761	605329	.	+	0	ID=cds0000215;Parent=ucsf_hc.01_1.G186ARH.00215
Supercontig_2.1	GeneSet	cds	605426	606460	.	+	0	ID=cds0000215;Parent=ucsf_hc.01_1.G186ARH.00215
Supercontig_2.1	GeneSet	gene	607397	609128	.	+	.	ID=ucsf_hc.01_1.G186ARH.00216;Name=ucsf_hc.01_1.G186ARH.00216
Supercontig_2.1	GeneSet	exon	607397	607537	.	+	.	Parent=ucsf_hc.01_1.G186ARH.00216
Supercontig_2.1	GeneSet	exon	607625	607781	.	+	.	Parent=ucsf_hc.01_1.G186ARH.00216
Supercontig_2.1	GeneSet	exon	607911	608339	.	+	.	Parent=ucsf_hc.01_1.G186ARH.00216
Supercontig_2.1	GeneSet	exon	608448	609128	.	+	.	Parent=ucsf_hc.01_1.G186ARH.00216
Supercontig_2.1	GeneSet	cds	607412	607537	.	+	0	ID=cds0000216;Parent=ucsf_hc.01_1.G186ARH.00216
Supercontig_2.1	GeneSet	cds	607625	607781	.	+	0	ID=cds0000216;Parent=ucsf_hc.01_1.G186ARH.00216
Supercontig_2.1	GeneSet	cds	607911	608339	.	+	0	ID=cds0000216;Parent=ucsf_hc.01_1.G186ARH.00216
Supercontig_2.1	GeneSet	cds	608448	608773	.	+	0	ID=cds0000216;Parent=ucsf_hc.01_1.G186ARH.00216
Supercontig_2.1	GeneSet	gene	609129	611616	.	+	.	ID=ucsf_hc.01_1.G186ARH.00217;Name=ucsf_hc.01_1.G186ARH.00217
Supercontig_2.1	GeneSet	exon	609129	611616	.	+	.	Parent=ucsf_hc.01_1.G186ARH.00217
Supercontig_2.1	GeneSet	cds	609483	611213	.	+	0	ID=cds0000217;Parent=ucsf_hc.01_1.G186ARH.00217
Supercontig_2.1	GeneSet	gene	611682	613972	.	-	.	ID=ucsf_hc.01_1.G186ARH.00218;Name=ucsf_hc.01_1.G186ARH.00218
Supercontig_2.1	GeneSet	exon	612450	613972	.	-	.	Parent=ucsf_hc.01_1.G186ARH.00218
Supercontig_2.1	GeneSet	exon	611682	612351	.	-	.	Parent=ucsf_hc.01_1.G186ARH.00218
Supercontig_2.1	GeneSet	cds	612494	613918	.	-	0	ID=cds0000218;Parent=ucsf_hc.01_1.G186ARH.00218
Supercontig_2.1	GeneSet	gene	614680	615834	.	-	.	ID=ucsf_hc.01_1.G186ARH.00219;Name=ucsf_hc.01_1.G186ARH.00219
Supercontig_2.1	GeneSet	exon	614680	615834	.	-	.	Parent=ucsf_hc.01_1.G186ARH.00219
Supercontig_2.1	GeneSet	cds	615346	615582	.	-	0	ID=cds0000219;Parent=ucsf_hc.01_1.G186ARH.00219
Supercontig_2.1	GeneSet	gene	615970	616418	.	-	.	ID=ucsf_hc.01_1.G186ARH.00220;Name=ucsf_hc.01_1.G186ARH.00220
Supercontig_2.1	GeneSet	exon	615970	616418	.	-	.	Parent=ucsf_hc.01_1.G186ARH.00220
Supercontig_2.1	GeneSet	gene	617760	619291	.	+	.	ID=ucsf_hc.01_1.G186ARH.00221;Name=ucsf_hc.01_1.G186ARH.00221
Supercontig_2.1	GeneSet	exon	617760	619291	.	+	.	Parent=ucsf_hc.01_1.G186ARH.00221
Supercontig_2.1	GeneSet	cds	618653	618901	.	+	0	ID=cds0000221;Parent=ucsf_hc.01_1.G186ARH.00221
Supercontig_2.1	GeneSet	gene	619567	621708	.	+	.	ID=ucsf_hc.01_1.G186ARH.00222;Name=ucsf_hc.01_1.G186ARH.00222
Supercontig_2.1	GeneSet	exon	619567	619897	.	+	.	Parent=ucsf_hc.01_1.G186ARH.00222
Supercontig_2.1	GeneSet	exon	620036	620422	.	+	.	Parent=ucsf_hc.01_1.G186ARH.00222
Supercontig_2.1	GeneSet	exon	620482	621708	.	+	.	Parent=ucsf_hc.01_1.G186ARH.00222
Supercontig_2.1	GeneSet	cds	619769	619897	.	+	0	ID=cds0000222;Parent=ucsf_hc.01_1.G186ARH.00222
Supercontig_2.1	GeneSet	cds	620036	620422	.	+	0	ID=cds0000222;Parent=ucsf_hc.01_1.G186ARH.00222
Supercontig_2.1	GeneSet	cds	620482	621474	.	+	0	ID=cds0000222;Parent=ucsf_hc.01_1.G186ARH.00222
Supercontig_2.1	GeneSet	gene	622408	623944	.	-	.	ID=ucsf_hc.01_1.G186ARH.00223;Name=ucsf_hc.01_1.G186ARH.00223
Supercontig_2.1	GeneSet	exon	623336	623944	.	-	.	Parent=ucsf_hc.01_1.G186ARH.00223
Supercontig_2.1	GeneSet	exon	623131	623259	.	-	.	Parent=ucsf_hc.01_1.G186ARH.00223
Supercontig_2.1	GeneSet	exon	622838	623047	.	-	.	Parent=ucsf_hc.01_1.G186ARH.00223
Supercontig_2.1	GeneSet	exon	622558	622761	.	-	.	Parent=ucsf_hc.01_1.G186ARH.00223
Supercontig_2.1	GeneSet	exon	622408	622477	.	-	.	Parent=ucsf_hc.01_1.G186ARH.00223
Supercontig_2.1	GeneSet	cds	623336	623636	.	-	0	ID=cds0000223;Parent=ucsf_hc.01_1.G186ARH.00223
Supercontig_2.1	GeneSet	cds	623131	623259	.	-	0	ID=cds0000223;Parent=ucsf_hc.01_1.G186ARH.00223
Supercontig_2.1	GeneSet	cds	622838	623047	.	-	0	ID=cds0000223;Parent=ucsf_hc.01_1.G186ARH.00223
Supercontig_2.1	GeneSet	cds	622558	622761	.	-	0	ID=cds0000223;Parent=ucsf_hc.01_1.G186ARH.00223
Supercontig_2.1	GeneSet	cds	622419	622477	.	-	0	ID=cds0000223;Parent=ucsf_hc.01_1.G186ARH.00223
Supercontig_2.1	GeneSet	gene	624101	624642	.	-	.	ID=ucsf_hc.01_1.G186ARH.00224;Name=ucsf_hc.01_1.G186ARH.00224
Supercontig_2.1	GeneSet	exon	624101	624642	.	-	.	Parent=ucsf_hc.01_1.G186ARH.00224
Supercontig_2.1	GeneSet	gene	625540	626012	.	-	.	ID=ucsf_hc.01_1.G186ARH.00225;Name=ucsf_hc.01_1.G186ARH.00225
Supercontig_2.1	GeneSet	exon	625540	626012	.	-	.	Parent=ucsf_hc.01_1.G186ARH.00225
Supercontig_2.1	GeneSet	gene	626266	629173	.	+	.	ID=ucsf_hc.01_1.G186ARH.00226;Name=ucsf_hc.01_1.G186ARH.00226
Supercontig_2.1	GeneSet	exon	626266	628084	.	+	.	Parent=ucsf_hc.01_1.G186ARH.00226
Supercontig_2.1	GeneSet	exon	628153	628275	.	+	.	Parent=ucsf_hc.01_1.G186ARH.00226
Supercontig_2.1	GeneSet	exon	628339	628463	.	+	.	Parent=ucsf_hc.01_1.G186ARH.00226
Supercontig_2.1	GeneSet	exon	628538	628622	.	+	.	Parent=ucsf_hc.01_1.G186ARH.00226
Supercontig_2.1	GeneSet	exon	628730	628933	.	+	.	Parent=ucsf_hc.01_1.G186ARH.00226
Supercontig_2.1	GeneSet	exon	629014	629173	.	+	.	Parent=ucsf_hc.01_1.G186ARH.00226
Supercontig_2.1	GeneSet	cds	627829	628084	.	+	0	ID=cds0000226;Parent=ucsf_hc.01_1.G186ARH.00226
Supercontig_2.1	GeneSet	cds	628153	628275	.	+	0	ID=cds0000226;Parent=ucsf_hc.01_1.G186ARH.00226
Supercontig_2.1	GeneSet	cds	628339	628463	.	+	0	ID=cds0000226;Parent=ucsf_hc.01_1.G186ARH.00226
Supercontig_2.1	GeneSet	cds	628538	628622	.	+	0	ID=cds0000226;Parent=ucsf_hc.01_1.G186ARH.00226
Supercontig_2.1	GeneSet	cds	628730	628933	.	+	0	ID=cds0000226;Parent=ucsf_hc.01_1.G186ARH.00226
Supercontig_2.1	GeneSet	cds	629014	629099	.	+	0	ID=cds0000226;Parent=ucsf_hc.01_1.G186ARH.00226
Supercontig_2.1	GeneSet	gene	626485	627153	.	-	.	ID=ucsf_hc.01_1.G186ARH.00227;Name=ucsf_hc.01_1.G186ARH.00227
Supercontig_2.1	GeneSet	exon	627003	627153	.	-	.	Parent=ucsf_hc.01_1.G186ARH.00227
Supercontig_2.1	GeneSet	exon	626755	626886	.	-	.	Parent=ucsf_hc.01_1.G186ARH.00227
Supercontig_2.1	GeneSet	exon	626485	626701	.	-	.	Parent=ucsf_hc.01_1.G186ARH.00227
Supercontig_2.1	GeneSet	cds	627003	627075	.	-	0	ID=cds0000227;Parent=ucsf_hc.01_1.G186ARH.00227
Supercontig_2.1	GeneSet	cds	626759	626886	.	-	0	ID=cds0000227;Parent=ucsf_hc.01_1.G186ARH.00227
Supercontig_2.1	GeneSet	gene	629336	631647	.	-	.	ID=ucsf_hc.01_1.G186ARH.00228;Name=ucsf_hc.01_1.G186ARH.00228
Supercontig_2.1	GeneSet	exon	631572	631647	.	-	.	Parent=ucsf_hc.01_1.G186ARH.00228
Supercontig_2.1	GeneSet	exon	631286	631491	.	-	.	Parent=ucsf_hc.01_1.G186ARH.00228
Supercontig_2.1	GeneSet	exon	631030	631199	.	-	.	Parent=ucsf_hc.01_1.G186ARH.00228
Supercontig_2.1	GeneSet	exon	630774	630964	.	-	.	Parent=ucsf_hc.01_1.G186ARH.00228
Supercontig_2.1	GeneSet	exon	630393	630704	.	-	.	Parent=ucsf_hc.01_1.G186ARH.00228
Supercontig_2.1	GeneSet	exon	630180	630320	.	-	.	Parent=ucsf_hc.01_1.G186ARH.00228
Supercontig_2.1	GeneSet	exon	629336	630107	.	-	.	Parent=ucsf_hc.01_1.G186ARH.00228
Supercontig_2.1	GeneSet	cds	631286	631405	.	-	0	ID=cds0000228;Parent=ucsf_hc.01_1.G186ARH.00228
Supercontig_2.1	GeneSet	cds	631030	631199	.	-	0	ID=cds0000228;Parent=ucsf_hc.01_1.G186ARH.00228
Supercontig_2.1	GeneSet	cds	630774	630964	.	-	0	ID=cds0000228;Parent=ucsf_hc.01_1.G186ARH.00228
Supercontig_2.1	GeneSet	cds	630393	630704	.	-	0	ID=cds0000228;Parent=ucsf_hc.01_1.G186ARH.00228
Supercontig_2.1	GeneSet	cds	630180	630320	.	-	0	ID=cds0000228;Parent=ucsf_hc.01_1.G186ARH.00228
Supercontig_2.1	GeneSet	cds	629461	630107	.	-	0	ID=cds0000228;Parent=ucsf_hc.01_1.G186ARH.00228
Supercontig_2.1	GeneSet	gene	632086	632464	.	-	.	ID=ucsf_hc.01_1.G186ARH.00229;Name=ucsf_hc.01_1.G186ARH.00229
Supercontig_2.1	GeneSet	exon	632086	632464	.	-	.	Parent=ucsf_hc.01_1.G186ARH.00229
Supercontig_2.1	GeneSet	gene	633178	637539	.	+	.	ID=ucsf_hc.01_1.G186ARH.00230;Name=ucsf_hc.01_1.G186ARH.00230
Supercontig_2.1	GeneSet	exon	633178	633566	.	+	.	Parent=ucsf_hc.01_1.G186ARH.00230
Supercontig_2.1	GeneSet	exon	633712	634220	.	+	.	Parent=ucsf_hc.01_1.G186ARH.00230
Supercontig_2.1	GeneSet	exon	634283	636275	.	+	.	Parent=ucsf_hc.01_1.G186ARH.00230
Supercontig_2.1	GeneSet	exon	636340	637539	.	+	.	Parent=ucsf_hc.01_1.G186ARH.00230
Supercontig_2.1	GeneSet	cds	633421	633566	.	+	0	ID=cds0000230;Parent=ucsf_hc.01_1.G186ARH.00230
Supercontig_2.1	GeneSet	cds	633712	634220	.	+	0	ID=cds0000230;Parent=ucsf_hc.01_1.G186ARH.00230
Supercontig_2.1	GeneSet	cds	634283	636275	.	+	0	ID=cds0000230;Parent=ucsf_hc.01_1.G186ARH.00230
Supercontig_2.1	GeneSet	cds	636340	636955	.	+	0	ID=cds0000230;Parent=ucsf_hc.01_1.G186ARH.00230
Supercontig_2.1	GeneSet	gene	637614	639306	.	-	.	ID=ucsf_hc.01_1.G186ARH.00231;Name=ucsf_hc.01_1.G186ARH.00231
Supercontig_2.1	GeneSet	exon	638992	639306	.	-	.	Parent=ucsf_hc.01_1.G186ARH.00231
Supercontig_2.1	GeneSet	exon	638602	638847	.	-	.	Parent=ucsf_hc.01_1.G186ARH.00231
Supercontig_2.1	GeneSet	exon	637614	638462	.	-	.	Parent=ucsf_hc.01_1.G186ARH.00231
Supercontig_2.1	GeneSet	cds	638992	639162	.	-	0	ID=cds0000231;Parent=ucsf_hc.01_1.G186ARH.00231
Supercontig_2.1	GeneSet	cds	638602	638847	.	-	0	ID=cds0000231;Parent=ucsf_hc.01_1.G186ARH.00231
Supercontig_2.1	GeneSet	cds	637998	638462	.	-	0	ID=cds0000231;Parent=ucsf_hc.01_1.G186ARH.00231
Supercontig_2.1	GeneSet	gene	639435	642322	.	+	.	ID=ucsf_hc.01_1.G186ARH.00232;Name=ucsf_hc.01_1.G186ARH.00232
Supercontig_2.1	GeneSet	exon	639435	639689	.	+	.	Parent=ucsf_hc.01_1.G186ARH.00232
Supercontig_2.1	GeneSet	exon	639792	640436	.	+	.	Parent=ucsf_hc.01_1.G186ARH.00232
Supercontig_2.1	GeneSet	exon	640525	642322	.	+	.	Parent=ucsf_hc.01_1.G186ARH.00232
Supercontig_2.1	GeneSet	cds	641213	641674	.	+	0	ID=cds0000232;Parent=ucsf_hc.01_1.G186ARH.00232
Supercontig_2.1	GeneSet	gene	641760	643172	.	-	.	ID=ucsf_hc.01_1.G186ARH.00233;Name=ucsf_hc.01_1.G186ARH.00233
Supercontig_2.1	GeneSet	exon	641760	643172	.	-	.	Parent=ucsf_hc.01_1.G186ARH.00233
Supercontig_2.1	GeneSet	cds	642540	642920	.	-	0	ID=cds0000233;Parent=ucsf_hc.01_1.G186ARH.00233
Supercontig_2.1	GeneSet	gene	643370	646431	.	+	.	ID=ucsf_hc.01_1.G186ARH.00234;Name=ucsf_hc.01_1.G186ARH.00234
Supercontig_2.1	GeneSet	exon	643370	643691	.	+	.	Parent=ucsf_hc.01_1.G186ARH.00234
Supercontig_2.1	GeneSet	exon	643865	644008	.	+	.	Parent=ucsf_hc.01_1.G186ARH.00234
Supercontig_2.1	GeneSet	exon	644116	644474	.	+	.	Parent=ucsf_hc.01_1.G186ARH.00234
Supercontig_2.1	GeneSet	exon	644572	645213	.	+	.	Parent=ucsf_hc.01_1.G186ARH.00234
Supercontig_2.1	GeneSet	exon	645292	646431	.	+	.	Parent=ucsf_hc.01_1.G186ARH.00234
Supercontig_2.1	GeneSet	cds	643652	643691	.	+	0	ID=cds0000234;Parent=ucsf_hc.01_1.G186ARH.00234
Supercontig_2.1	GeneSet	cds	643865	644008	.	+	0	ID=cds0000234;Parent=ucsf_hc.01_1.G186ARH.00234
Supercontig_2.1	GeneSet	cds	644116	644474	.	+	0	ID=cds0000234;Parent=ucsf_hc.01_1.G186ARH.00234
Supercontig_2.1	GeneSet	cds	644572	645150	.	+	0	ID=cds0000234;Parent=ucsf_hc.01_1.G186ARH.00234
Supercontig_2.1	GeneSet	gene	647405	647760	.	+	.	ID=ucsf_hc.01_1.G186ARH.00235;Name=ucsf_hc.01_1.G186ARH.00235
Supercontig_2.1	GeneSet	exon	647405	647760	.	+	.	Parent=ucsf_hc.01_1.G186ARH.00235
Supercontig_2.1	GeneSet	gene	648083	648597	.	+	.	ID=ucsf_hc.01_1.G186ARH.00236;Name=ucsf_hc.01_1.G186ARH.00236
Supercontig_2.1	GeneSet	exon	648083	648597	.	+	.	Parent=ucsf_hc.01_1.G186ARH.00236
Supercontig_2.1	GeneSet	gene	648175	648804	.	-	.	ID=ucsf_hc.01_1.G186ARH.00237;Name=ucsf_hc.01_1.G186ARH.00237
Supercontig_2.1	GeneSet	exon	648175	648804	.	-	.	Parent=ucsf_hc.01_1.G186ARH.00237
Supercontig_2.1	GeneSet	gene	649259	651243	.	+	.	ID=ucsf_hc.01_1.G186ARH.00238;Name=ucsf_hc.01_1.G186ARH.00238
Supercontig_2.1	GeneSet	exon	649259	650515	.	+	.	Parent=ucsf_hc.01_1.G186ARH.00238
Supercontig_2.1	GeneSet	exon	650582	651243	.	+	.	Parent=ucsf_hc.01_1.G186ARH.00238
Supercontig_2.1	GeneSet	cds	650468	650515	.	+	0	ID=cds0000238;Parent=ucsf_hc.01_1.G186ARH.00238
Supercontig_2.1	GeneSet	cds	650582	650857	.	+	0	ID=cds0000238;Parent=ucsf_hc.01_1.G186ARH.00238
Supercontig_2.1	GeneSet	gene	649308	650235	.	-	.	ID=ucsf_hc.01_1.G186ARH.00239;Name=ucsf_hc.01_1.G186ARH.00239
Supercontig_2.1	GeneSet	exon	649774	650235	.	-	.	Parent=ucsf_hc.01_1.G186ARH.00239
Supercontig_2.1	GeneSet	exon	649308	649677	.	-	.	Parent=ucsf_hc.01_1.G186ARH.00239
Supercontig_2.1	GeneSet	gene	651352	651830	.	+	.	ID=ucsf_hc.01_1.G186ARH.00240;Name=ucsf_hc.01_1.G186ARH.00240
Supercontig_2.1	GeneSet	exon	651352	651830	.	+	.	Parent=ucsf_hc.01_1.G186ARH.00240
Supercontig_2.1	GeneSet	gene	652516	652924	.	-	.	ID=ucsf_hc.01_1.G186ARH.00241;Name=ucsf_hc.01_1.G186ARH.00241
Supercontig_2.1	GeneSet	exon	652516	652924	.	-	.	Parent=ucsf_hc.01_1.G186ARH.00241
Supercontig_2.1	GeneSet	gene	653557	654538	.	-	.	ID=ucsf_hc.01_1.G186ARH.00242;Name=ucsf_hc.01_1.G186ARH.00242
Supercontig_2.1	GeneSet	exon	653557	654538	.	-	.	Parent=ucsf_hc.01_1.G186ARH.00242
Supercontig_2.1	GeneSet	gene	655702	657549	.	+	.	ID=ucsf_hc.01_1.G186ARH.00243;Name=ucsf_hc.01_1.G186ARH.00243
Supercontig_2.1	GeneSet	exon	655702	655823	.	+	.	Parent=ucsf_hc.01_1.G186ARH.00243
Supercontig_2.1	GeneSet	exon	655880	656166	.	+	.	Parent=ucsf_hc.01_1.G186ARH.00243
Supercontig_2.1	GeneSet	exon	656224	656435	.	+	.	Parent=ucsf_hc.01_1.G186ARH.00243
Supercontig_2.1	GeneSet	exon	656499	656841	.	+	.	Parent=ucsf_hc.01_1.G186ARH.00243
Supercontig_2.1	GeneSet	exon	656931	657549	.	+	.	Parent=ucsf_hc.01_1.G186ARH.00243
Supercontig_2.1	GeneSet	cds	655729	655823	.	+	0	ID=cds0000243;Parent=ucsf_hc.01_1.G186ARH.00243
Supercontig_2.1	GeneSet	cds	655880	656166	.	+	0	ID=cds0000243;Parent=ucsf_hc.01_1.G186ARH.00243
Supercontig_2.1	GeneSet	cds	656224	656435	.	+	0	ID=cds0000243;Parent=ucsf_hc.01_1.G186ARH.00243
Supercontig_2.1	GeneSet	cds	656499	656834	.	+	0	ID=cds0000243;Parent=ucsf_hc.01_1.G186ARH.00243
Supercontig_2.1	GeneSet	gene	658296	660968	.	+	.	ID=ucsf_hc.01_1.G186ARH.00244;Name=ucsf_hc.01_1.G186ARH.00244
Supercontig_2.1	GeneSet	exon	658296	658462	.	+	.	Parent=ucsf_hc.01_1.G186ARH.00244
Supercontig_2.1	GeneSet	exon	658541	658631	.	+	.	Parent=ucsf_hc.01_1.G186ARH.00244
Supercontig_2.1	GeneSet	exon	658714	658878	.	+	.	Parent=ucsf_hc.01_1.G186ARH.00244
Supercontig_2.1	GeneSet	exon	658937	660267	.	+	.	Parent=ucsf_hc.01_1.G186ARH.00244
Supercontig_2.1	GeneSet	exon	660382	660968	.	+	.	Parent=ucsf_hc.01_1.G186ARH.00244
Supercontig_2.1	GeneSet	cds	658359	658462	.	+	0	ID=cds0000244;Parent=ucsf_hc.01_1.G186ARH.00244
Supercontig_2.1	GeneSet	cds	658541	658631	.	+	0	ID=cds0000244;Parent=ucsf_hc.01_1.G186ARH.00244
Supercontig_2.1	GeneSet	cds	658714	658878	.	+	0	ID=cds0000244;Parent=ucsf_hc.01_1.G186ARH.00244
Supercontig_2.1	GeneSet	cds	658937	660208	.	+	0	ID=cds0000244;Parent=ucsf_hc.01_1.G186ARH.00244
Supercontig_2.1	GeneSet	gene	661300	661884	.	+	.	ID=ucsf_hc.01_1.G186ARH.00245;Name=ucsf_hc.01_1.G186ARH.00245
Supercontig_2.1	GeneSet	exon	661300	661884	.	+	.	Parent=ucsf_hc.01_1.G186ARH.00245
Supercontig_2.1	GeneSet	gene	662153	664444	.	+	.	ID=ucsf_hc.01_1.G186ARH.00246;Name=ucsf_hc.01_1.G186ARH.00246
Supercontig_2.1	GeneSet	exon	662153	664444	.	+	.	Parent=ucsf_hc.01_1.G186ARH.00246
Supercontig_2.1	GeneSet	cds	662201	664000	.	+	0	ID=cds0000246;Parent=ucsf_hc.01_1.G186ARH.00246
Supercontig_2.1	GeneSet	gene	664220	665677	.	-	.	ID=ucsf_hc.01_1.G186ARH.00247;Name=ucsf_hc.01_1.G186ARH.00247
Supercontig_2.1	GeneSet	exon	664220	665677	.	-	.	Parent=ucsf_hc.01_1.G186ARH.00247
Supercontig_2.1	GeneSet	cds	664816	665571	.	-	0	ID=cds0000247;Parent=ucsf_hc.01_1.G186ARH.00247
Supercontig_2.1	GeneSet	gene	665863	667675	.	+	.	ID=ucsf_hc.01_1.G186ARH.00248;Name=ucsf_hc.01_1.G186ARH.00248
Supercontig_2.1	GeneSet	exon	665863	665927	.	+	.	Parent=ucsf_hc.01_1.G186ARH.00248
Supercontig_2.1	GeneSet	exon	665995	666030	.	+	.	Parent=ucsf_hc.01_1.G186ARH.00248
Supercontig_2.1	GeneSet	exon	666106	666825	.	+	.	Parent=ucsf_hc.01_1.G186ARH.00248
Supercontig_2.1	GeneSet	exon	666939	667675	.	+	.	Parent=ucsf_hc.01_1.G186ARH.00248
Supercontig_2.1	GeneSet	cds	665914	665927	.	+	0	ID=cds0000248;Parent=ucsf_hc.01_1.G186ARH.00248
Supercontig_2.1	GeneSet	cds	665995	666030	.	+	0	ID=cds0000248;Parent=ucsf_hc.01_1.G186ARH.00248
Supercontig_2.1	GeneSet	cds	666106	666825	.	+	0	ID=cds0000248;Parent=ucsf_hc.01_1.G186ARH.00248
Supercontig_2.1	GeneSet	cds	666939	666951	.	+	0	ID=cds0000248;Parent=ucsf_hc.01_1.G186ARH.00248
Supercontig_2.1	GeneSet	gene	667464	671269	.	-	.	ID=ucsf_hc.01_1.G186ARH.00249;Name=ucsf_hc.01_1.G186ARH.00249
Supercontig_2.1	GeneSet	exon	667464	671269	.	-	.	Parent=ucsf_hc.01_1.G186ARH.00249
Supercontig_2.1	GeneSet	cds	667696	670101	.	-	0	ID=cds0000249;Parent=ucsf_hc.01_1.G186ARH.00249
Supercontig_2.1	GeneSet	gene	671486	675023	.	-	.	ID=ucsf_hc.01_1.G186ARH.00250;Name=ucsf_hc.01_1.G186ARH.00250
Supercontig_2.1	GeneSet	exon	674383	675023	.	-	.	Parent=ucsf_hc.01_1.G186ARH.00250
Supercontig_2.1	GeneSet	exon	674195	674316	.	-	.	Parent=ucsf_hc.01_1.G186ARH.00250
Supercontig_2.1	GeneSet	exon	673877	674125	.	-	.	Parent=ucsf_hc.01_1.G186ARH.00250
Supercontig_2.1	GeneSet	exon	673713	673807	.	-	.	Parent=ucsf_hc.01_1.G186ARH.00250
Supercontig_2.1	GeneSet	exon	673448	673651	.	-	.	Parent=ucsf_hc.01_1.G186ARH.00250
Supercontig_2.1	GeneSet	exon	673271	673392	.	-	.	Parent=ucsf_hc.01_1.G186ARH.00250
Supercontig_2.1	GeneSet	exon	671486	673201	.	-	.	Parent=ucsf_hc.01_1.G186ARH.00250
Supercontig_2.1	GeneSet	cds	674383	674620	.	-	0	ID=cds0000250;Parent=ucsf_hc.01_1.G186ARH.00250
Supercontig_2.1	GeneSet	cds	674195	674316	.	-	0	ID=cds0000250;Parent=ucsf_hc.01_1.G186ARH.00250
Supercontig_2.1	GeneSet	cds	673877	674125	.	-	0	ID=cds0000250;Parent=ucsf_hc.01_1.G186ARH.00250
Supercontig_2.1	GeneSet	cds	673713	673807	.	-	0	ID=cds0000250;Parent=ucsf_hc.01_1.G186ARH.00250
Supercontig_2.1	GeneSet	cds	673448	673651	.	-	0	ID=cds0000250;Parent=ucsf_hc.01_1.G186ARH.00250
Supercontig_2.1	GeneSet	cds	673271	673392	.	-	0	ID=cds0000250;Parent=ucsf_hc.01_1.G186ARH.00250
Supercontig_2.1	GeneSet	cds	672318	673201	.	-	0	ID=cds0000250;Parent=ucsf_hc.01_1.G186ARH.00250
Supercontig_2.1	GeneSet	gene	677636	679747	.	-	.	ID=ucsf_hc.01_1.G186ARH.00251;Name=ucsf_hc.01_1.G186ARH.00251
Supercontig_2.1	GeneSet	exon	678899	679747	.	-	.	Parent=ucsf_hc.01_1.G186ARH.00251
Supercontig_2.1	GeneSet	exon	677636	678806	.	-	.	Parent=ucsf_hc.01_1.G186ARH.00251
Supercontig_2.1	GeneSet	cds	678899	679300	.	-	0	ID=cds0000251;Parent=ucsf_hc.01_1.G186ARH.00251
Supercontig_2.1	GeneSet	cds	678528	678806	.	-	0	ID=cds0000251;Parent=ucsf_hc.01_1.G186ARH.00251
Supercontig_2.1	GeneSet	gene	679748	683111	.	-	.	ID=ucsf_hc.01_1.G186ARH.00252;Name=ucsf_hc.01_1.G186ARH.00252
Supercontig_2.1	GeneSet	exon	682151	683111	.	-	.	Parent=ucsf_hc.01_1.G186ARH.00252
Supercontig_2.1	GeneSet	exon	679748	682011	.	-	.	Parent=ucsf_hc.01_1.G186ARH.00252
Supercontig_2.1	GeneSet	cds	682151	682462	.	-	0	ID=cds0000252;Parent=ucsf_hc.01_1.G186ARH.00252
Supercontig_2.1	GeneSet	cds	680194	682011	.	-	0	ID=cds0000252;Parent=ucsf_hc.01_1.G186ARH.00252
Supercontig_2.1	GeneSet	gene	684075	684885	.	+	.	ID=ucsf_hc.01_1.G186ARH.00253;Name=ucsf_hc.01_1.G186ARH.00253
Supercontig_2.1	GeneSet	exon	684075	684885	.	+	.	Parent=ucsf_hc.01_1.G186ARH.00253
Supercontig_2.1	GeneSet	cds	684595	684786	.	+	0	ID=cds0000253;Parent=ucsf_hc.01_1.G186ARH.00253
Supercontig_2.1	GeneSet	gene	684962	687683	.	-	.	ID=ucsf_hc.01_1.G186ARH.00254;Name=ucsf_hc.01_1.G186ARH.00254
Supercontig_2.1	GeneSet	exon	687244	687683	.	-	.	Parent=ucsf_hc.01_1.G186ARH.00254
Supercontig_2.1	GeneSet	exon	687106	687152	.	-	.	Parent=ucsf_hc.01_1.G186ARH.00254
Supercontig_2.1	GeneSet	exon	686917	687003	.	-	.	Parent=ucsf_hc.01_1.G186ARH.00254
Supercontig_2.1	GeneSet	exon	684962	686825	.	-	.	Parent=ucsf_hc.01_1.G186ARH.00254
Supercontig_2.1	GeneSet	cds	687244	687322	.	-	0	ID=cds0000254;Parent=ucsf_hc.01_1.G186ARH.00254
Supercontig_2.1	GeneSet	cds	687106	687152	.	-	0	ID=cds0000254;Parent=ucsf_hc.01_1.G186ARH.00254
Supercontig_2.1	GeneSet	cds	686917	687003	.	-	0	ID=cds0000254;Parent=ucsf_hc.01_1.G186ARH.00254
Supercontig_2.1	GeneSet	cds	685464	686825	.	-	0	ID=cds0000254;Parent=ucsf_hc.01_1.G186ARH.00254
Supercontig_2.1	GeneSet	gene	687914	689756	.	+	.	ID=ucsf_hc.01_1.G186ARH.00255;Name=ucsf_hc.01_1.G186ARH.00255
Supercontig_2.1	GeneSet	exon	687914	689756	.	+	.	Parent=ucsf_hc.01_1.G186ARH.00255
Supercontig_2.1	GeneSet	cds	689032	689544	.	+	0	ID=cds0000255;Parent=ucsf_hc.01_1.G186ARH.00255
Supercontig_2.1	GeneSet	gene	688481	691009	.	-	.	ID=ucsf_hc.01_1.G186ARH.00256;Name=ucsf_hc.01_1.G186ARH.00256
Supercontig_2.1	GeneSet	exon	690789	691009	.	-	.	Parent=ucsf_hc.01_1.G186ARH.00256
Supercontig_2.1	GeneSet	exon	690370	690690	.	-	.	Parent=ucsf_hc.01_1.G186ARH.00256
Supercontig_2.1	GeneSet	exon	689952	690244	.	-	.	Parent=ucsf_hc.01_1.G186ARH.00256
Supercontig_2.1	GeneSet	exon	689798	689880	.	-	.	Parent=ucsf_hc.01_1.G186ARH.00256
Supercontig_2.1	GeneSet	exon	688481	689729	.	-	.	Parent=ucsf_hc.01_1.G186ARH.00256
Supercontig_2.1	GeneSet	cds	690789	690947	.	-	0	ID=cds0000256;Parent=ucsf_hc.01_1.G186ARH.00256
Supercontig_2.1	GeneSet	cds	690370	690690	.	-	0	ID=cds0000256;Parent=ucsf_hc.01_1.G186ARH.00256
Supercontig_2.1	GeneSet	cds	689952	690244	.	-	0	ID=cds0000256;Parent=ucsf_hc.01_1.G186ARH.00256
Supercontig_2.1	GeneSet	cds	689798	689880	.	-	0	ID=cds0000256;Parent=ucsf_hc.01_1.G186ARH.00256
Supercontig_2.1	GeneSet	cds	689008	689729	.	-	0	ID=cds0000256;Parent=ucsf_hc.01_1.G186ARH.00256
Supercontig_2.1	GeneSet	gene	693251	694113	.	+	.	ID=ucsf_hc.01_1.G186ARH.00257;Name=ucsf_hc.01_1.G186ARH.00257
Supercontig_2.1	GeneSet	exon	693251	694113	.	+	.	Parent=ucsf_hc.01_1.G186ARH.00257
Supercontig_2.1	GeneSet	gene	693315	697343	.	-	.	ID=ucsf_hc.01_1.G186ARH.00258;Name=ucsf_hc.01_1.G186ARH.00258
Supercontig_2.1	GeneSet	exon	693315	697343	.	-	.	Parent=ucsf_hc.01_1.G186ARH.00258
Supercontig_2.1	GeneSet	cds	694264	697113	.	-	0	ID=cds0000258;Parent=ucsf_hc.01_1.G186ARH.00258
Supercontig_2.1	GeneSet	gene	697556	697945	.	-	.	ID=ucsf_hc.01_1.G186ARH.00259;Name=ucsf_hc.01_1.G186ARH.00259
Supercontig_2.1	GeneSet	exon	697556	697945	.	-	.	Parent=ucsf_hc.01_1.G186ARH.00259
Supercontig_2.1	GeneSet	gene	698406	700366	.	+	.	ID=ucsf_hc.01_1.G186ARH.00260;Name=ucsf_hc.01_1.G186ARH.00260
Supercontig_2.1	GeneSet	exon	698406	698847	.	+	.	Parent=ucsf_hc.01_1.G186ARH.00260
Supercontig_2.1	GeneSet	exon	699219	699310	.	+	.	Parent=ucsf_hc.01_1.G186ARH.00260
Supercontig_2.1	GeneSet	exon	699608	700366	.	+	.	Parent=ucsf_hc.01_1.G186ARH.00260
Supercontig_2.1	GeneSet	cds	698750	698847	.	+	0	ID=cds0000260;Parent=ucsf_hc.01_1.G186ARH.00260
Supercontig_2.1	GeneSet	cds	699219	699310	.	+	0	ID=cds0000260;Parent=ucsf_hc.01_1.G186ARH.00260
Supercontig_2.1	GeneSet	cds	699608	699741	.	+	0	ID=cds0000260;Parent=ucsf_hc.01_1.G186ARH.00260
Supercontig_2.1	GeneSet	gene	698595	699151	.	-	.	ID=ucsf_hc.01_1.G186ARH.00261;Name=ucsf_hc.01_1.G186ARH.00261
Supercontig_2.1	GeneSet	exon	698876	699151	.	-	.	Parent=ucsf_hc.01_1.G186ARH.00261
Supercontig_2.1	GeneSet	exon	698595	698771	.	-	.	Parent=ucsf_hc.01_1.G186ARH.00261
Supercontig_2.1	GeneSet	gene	699386	703948	.	-	.	ID=ucsf_hc.01_1.G186ARH.00262;Name=ucsf_hc.01_1.G186ARH.00262
Supercontig_2.1	GeneSet	exon	703115	703948	.	-	.	Parent=ucsf_hc.01_1.G186ARH.00262
Supercontig_2.1	GeneSet	exon	702899	702976	.	-	.	Parent=ucsf_hc.01_1.G186ARH.00262
Supercontig_2.1	GeneSet	exon	702691	702813	.	-	.	Parent=ucsf_hc.01_1.G186ARH.00262
Supercontig_2.1	GeneSet	exon	702545	702592	.	-	.	Parent=ucsf_hc.01_1.G186ARH.00262
Supercontig_2.1	GeneSet	exon	699386	702396	.	-	.	Parent=ucsf_hc.01_1.G186ARH.00262
Supercontig_2.1	GeneSet	cds	703115	703313	.	-	0	ID=cds0000262;Parent=ucsf_hc.01_1.G186ARH.00262
Supercontig_2.1	GeneSet	cds	702899	702976	.	-	0	ID=cds0000262;Parent=ucsf_hc.01_1.G186ARH.00262
Supercontig_2.1	GeneSet	cds	702691	702813	.	-	0	ID=cds0000262;Parent=ucsf_hc.01_1.G186ARH.00262
Supercontig_2.1	GeneSet	cds	702545	702592	.	-	0	ID=cds0000262;Parent=ucsf_hc.01_1.G186ARH.00262
Supercontig_2.1	GeneSet	cds	701531	702396	.	-	0	ID=cds0000262;Parent=ucsf_hc.01_1.G186ARH.00262
Supercontig_2.1	GeneSet	gene	704170	704510	.	+	.	ID=ucsf_hc.01_1.G186ARH.00263;Name=ucsf_hc.01_1.G186ARH.00263
Supercontig_2.1	GeneSet	exon	704170	704510	.	+	.	Parent=ucsf_hc.01_1.G186ARH.00263
Supercontig_2.1	GeneSet	gene	705497	707512	.	-	.	ID=ucsf_hc.01_1.G186ARH.00264;Name=ucsf_hc.01_1.G186ARH.00264
Supercontig_2.1	GeneSet	exon	707269	707512	.	-	.	Parent=ucsf_hc.01_1.G186ARH.00264
Supercontig_2.1	GeneSet	exon	707083	707092	.	-	.	Parent=ucsf_hc.01_1.G186ARH.00264
Supercontig_2.1	GeneSet	exon	706794	706847	.	-	.	Parent=ucsf_hc.01_1.G186ARH.00264
Supercontig_2.1	GeneSet	exon	706535	706677	.	-	.	Parent=ucsf_hc.01_1.G186ARH.00264
Supercontig_2.1	GeneSet	exon	705497	706383	.	-	.	Parent=ucsf_hc.01_1.G186ARH.00264
Supercontig_2.1	GeneSet	cds	707269	707293	.	-	0	ID=cds0000264;Parent=ucsf_hc.01_1.G186ARH.00264
Supercontig_2.1	GeneSet	cds	707083	707092	.	-	0	ID=cds0000264;Parent=ucsf_hc.01_1.G186ARH.00264
Supercontig_2.1	GeneSet	cds	706794	706847	.	-	0	ID=cds0000264;Parent=ucsf_hc.01_1.G186ARH.00264
Supercontig_2.1	GeneSet	cds	706535	706677	.	-	0	ID=cds0000264;Parent=ucsf_hc.01_1.G186ARH.00264
Supercontig_2.1	GeneSet	cds	706289	706383	.	-	0	ID=cds0000264;Parent=ucsf_hc.01_1.G186ARH.00264
Supercontig_2.1	GeneSet	gene	707679	711917	.	+	.	ID=ucsf_hc.01_1.G186ARH.00265;Name=ucsf_hc.01_1.G186ARH.00265
Supercontig_2.1	GeneSet	exon	707679	708396	.	+	.	Parent=ucsf_hc.01_1.G186ARH.00265
Supercontig_2.1	GeneSet	exon	708490	710105	.	+	.	Parent=ucsf_hc.01_1.G186ARH.00265
Supercontig_2.1	GeneSet	exon	710176	711917	.	+	.	Parent=ucsf_hc.01_1.G186ARH.00265
Supercontig_2.1	GeneSet	cds	708125	708396	.	+	0	ID=cds0000265;Parent=ucsf_hc.01_1.G186ARH.00265
Supercontig_2.1	GeneSet	cds	708490	709294	.	+	0	ID=cds0000265;Parent=ucsf_hc.01_1.G186ARH.00265
Supercontig_2.1	GeneSet	gene	712791	716298	.	-	.	ID=ucsf_hc.01_1.G186ARH.00266;Name=ucsf_hc.01_1.G186ARH.00266
Supercontig_2.1	GeneSet	exon	715329	716298	.	-	.	Parent=ucsf_hc.01_1.G186ARH.00266
Supercontig_2.1	GeneSet	exon	715037	715193	.	-	.	Parent=ucsf_hc.01_1.G186ARH.00266
Supercontig_2.1	GeneSet	exon	712791	714962	.	-	.	Parent=ucsf_hc.01_1.G186ARH.00266
Supercontig_2.1	GeneSet	cds	715329	715384	.	-	0	ID=cds0000266;Parent=ucsf_hc.01_1.G186ARH.00266
Supercontig_2.1	GeneSet	cds	715037	715193	.	-	0	ID=cds0000266;Parent=ucsf_hc.01_1.G186ARH.00266
Supercontig_2.1	GeneSet	cds	713268	714962	.	-	0	ID=cds0000266;Parent=ucsf_hc.01_1.G186ARH.00266
Supercontig_2.1	GeneSet	gene	720723	721817	.	-	.	ID=ucsf_hc.01_1.G186ARH.00267;Name=ucsf_hc.01_1.G186ARH.00267
Supercontig_2.1	GeneSet	exon	721637	721817	.	-	.	Parent=ucsf_hc.01_1.G186ARH.00267
Supercontig_2.1	GeneSet	exon	721446	721547	.	-	.	Parent=ucsf_hc.01_1.G186ARH.00267
Supercontig_2.1	GeneSet	exon	721324	721347	.	-	.	Parent=ucsf_hc.01_1.G186ARH.00267
Supercontig_2.1	GeneSet	exon	720723	721255	.	-	.	Parent=ucsf_hc.01_1.G186ARH.00267
Supercontig_2.1	GeneSet	cds	721637	721640	.	-	0	ID=cds0000267;Parent=ucsf_hc.01_1.G186ARH.00267
Supercontig_2.1	GeneSet	cds	721446	721547	.	-	0	ID=cds0000267;Parent=ucsf_hc.01_1.G186ARH.00267
Supercontig_2.1	GeneSet	cds	721324	721347	.	-	0	ID=cds0000267;Parent=ucsf_hc.01_1.G186ARH.00267
Supercontig_2.1	GeneSet	cds	721092	721255	.	-	0	ID=cds0000267;Parent=ucsf_hc.01_1.G186ARH.00267
Supercontig_2.1	GeneSet	gene	722166	722544	.	-	.	ID=ucsf_hc.01_1.G186ARH.00268;Name=ucsf_hc.01_1.G186ARH.00268
Supercontig_2.1	GeneSet	exon	722511	722544	.	-	.	Parent=ucsf_hc.01_1.G186ARH.00268
Supercontig_2.1	GeneSet	exon	722260	722458	.	-	.	Parent=ucsf_hc.01_1.G186ARH.00268
Supercontig_2.1	GeneSet	exon	722166	722188	.	-	.	Parent=ucsf_hc.01_1.G186ARH.00268
Supercontig_2.1	GeneSet	cds	722511	722522	.	-	0	ID=cds0000268;Parent=ucsf_hc.01_1.G186ARH.00268
Supercontig_2.1	GeneSet	cds	722260	722458	.	-	0	ID=cds0000268;Parent=ucsf_hc.01_1.G186ARH.00268
Supercontig_2.1	GeneSet	cds	722169	722188	.	-	0	ID=cds0000268;Parent=ucsf_hc.01_1.G186ARH.00268
Supercontig_2.1	GeneSet	gene	724854	725212	.	+	.	ID=ucsf_hc.01_1.G186ARH.00269;Name=ucsf_hc.01_1.G186ARH.00269
Supercontig_2.1	GeneSet	exon	724854	724879	.	+	.	Parent=ucsf_hc.01_1.G186ARH.00269
Supercontig_2.1	GeneSet	exon	724939	725079	.	+	.	Parent=ucsf_hc.01_1.G186ARH.00269
Supercontig_2.1	GeneSet	exon	725133	725212	.	+	.	Parent=ucsf_hc.01_1.G186ARH.00269
Supercontig_2.1	GeneSet	gene	725867	726667	.	+	.	ID=ucsf_hc.01_1.G186ARH.00270;Name=ucsf_hc.01_1.G186ARH.00270
Supercontig_2.1	GeneSet	exon	725867	726667	.	+	.	Parent=ucsf_hc.01_1.G186ARH.00270
Supercontig_2.1	GeneSet	gene	726807	728252	.	+	.	ID=ucsf_hc.01_1.G186ARH.00271;Name=ucsf_hc.01_1.G186ARH.00271
Supercontig_2.1	GeneSet	exon	726807	728252	.	+	.	Parent=ucsf_hc.01_1.G186ARH.00271
Supercontig_2.1	GeneSet	cds	727264	727944	.	+	0	ID=cds0000271;Parent=ucsf_hc.01_1.G186ARH.00271
Supercontig_2.1	GeneSet	gene	732668	737985	.	+	.	ID=ucsf_hc.01_1.G186ARH.00272;Name=ucsf_hc.01_1.G186ARH.00272
Supercontig_2.1	GeneSet	exon	732668	733062	.	+	.	Parent=ucsf_hc.01_1.G186ARH.00272
Supercontig_2.1	GeneSet	exon	733167	733810	.	+	.	Parent=ucsf_hc.01_1.G186ARH.00272
Supercontig_2.1	GeneSet	exon	733890	734047	.	+	.	Parent=ucsf_hc.01_1.G186ARH.00272
Supercontig_2.1	GeneSet	exon	734111	734204	.	+	.	Parent=ucsf_hc.01_1.G186ARH.00272
Supercontig_2.1	GeneSet	exon	734290	734518	.	+	.	Parent=ucsf_hc.01_1.G186ARH.00272
Supercontig_2.1	GeneSet	exon	734606	736941	.	+	.	Parent=ucsf_hc.01_1.G186ARH.00272
Supercontig_2.1	GeneSet	exon	737015	737985	.	+	.	Parent=ucsf_hc.01_1.G186ARH.00272
Supercontig_2.1	GeneSet	cds	733621	733810	.	+	0	ID=cds0000272;Parent=ucsf_hc.01_1.G186ARH.00272
Supercontig_2.1	GeneSet	cds	733890	734047	.	+	0	ID=cds0000272;Parent=ucsf_hc.01_1.G186ARH.00272
Supercontig_2.1	GeneSet	cds	734111	734204	.	+	0	ID=cds0000272;Parent=ucsf_hc.01_1.G186ARH.00272
Supercontig_2.1	GeneSet	cds	734290	734518	.	+	0	ID=cds0000272;Parent=ucsf_hc.01_1.G186ARH.00272
Supercontig_2.1	GeneSet	cds	734606	736941	.	+	0	ID=cds0000272;Parent=ucsf_hc.01_1.G186ARH.00272
Supercontig_2.1	GeneSet	cds	737015	737079	.	+	0	ID=cds0000272;Parent=ucsf_hc.01_1.G186ARH.00272
Supercontig_2.1	GeneSet	gene	739918	742259	.	-	.	ID=ucsf_hc.01_1.G186ARH.00273;Name=ucsf_hc.01_1.G186ARH.00273
Supercontig_2.1	GeneSet	exon	742047	742259	.	-	.	Parent=ucsf_hc.01_1.G186ARH.00273
Supercontig_2.1	GeneSet	exon	741349	741938	.	-	.	Parent=ucsf_hc.01_1.G186ARH.00273
Supercontig_2.1	GeneSet	exon	740981	741234	.	-	.	Parent=ucsf_hc.01_1.G186ARH.00273
Supercontig_2.1	GeneSet	exon	740554	740899	.	-	.	Parent=ucsf_hc.01_1.G186ARH.00273
Supercontig_2.1	GeneSet	exon	740474	740493	.	-	.	Parent=ucsf_hc.01_1.G186ARH.00273
Supercontig_2.1	GeneSet	exon	739918	740389	.	-	.	Parent=ucsf_hc.01_1.G186ARH.00273
Supercontig_2.1	GeneSet	cds	741349	741447	.	-	0	ID=cds0000273;Parent=ucsf_hc.01_1.G186ARH.00273
Supercontig_2.1	GeneSet	cds	740981	741234	.	-	0	ID=cds0000273;Parent=ucsf_hc.01_1.G186ARH.00273
Supercontig_2.1	GeneSet	cds	740554	740899	.	-	0	ID=cds0000273;Parent=ucsf_hc.01_1.G186ARH.00273
Supercontig_2.1	GeneSet	cds	740474	740493	.	-	0	ID=cds0000273;Parent=ucsf_hc.01_1.G186ARH.00273
Supercontig_2.1	GeneSet	cds	740320	740389	.	-	0	ID=cds0000273;Parent=ucsf_hc.01_1.G186ARH.00273
Supercontig_2.1	GeneSet	gene	742461	743666	.	+	.	ID=ucsf_hc.01_1.G186ARH.00274;Name=ucsf_hc.01_1.G186ARH.00274
Supercontig_2.1	GeneSet	exon	742461	742863	.	+	.	Parent=ucsf_hc.01_1.G186ARH.00274
Supercontig_2.1	GeneSet	exon	742956	743666	.	+	.	Parent=ucsf_hc.01_1.G186ARH.00274
Supercontig_2.1	GeneSet	cds	742741	742863	.	+	0	ID=cds0000274;Parent=ucsf_hc.01_1.G186ARH.00274
Supercontig_2.1	GeneSet	cds	742956	743396	.	+	0	ID=cds0000274;Parent=ucsf_hc.01_1.G186ARH.00274
Supercontig_2.1	GeneSet	gene	743601	746526	.	-	.	ID=ucsf_hc.01_1.G186ARH.00275;Name=ucsf_hc.01_1.G186ARH.00275
Supercontig_2.1	GeneSet	exon	746076	746526	.	-	.	Parent=ucsf_hc.01_1.G186ARH.00275
Supercontig_2.1	GeneSet	exon	745904	745929	.	-	.	Parent=ucsf_hc.01_1.G186ARH.00275
Supercontig_2.1	GeneSet	exon	745492	745736	.	-	.	Parent=ucsf_hc.01_1.G186ARH.00275
Supercontig_2.1	GeneSet	exon	745260	745326	.	-	.	Parent=ucsf_hc.01_1.G186ARH.00275
Supercontig_2.1	GeneSet	exon	744900	745161	.	-	.	Parent=ucsf_hc.01_1.G186ARH.00275
Supercontig_2.1	GeneSet	exon	744713	744828	.	-	.	Parent=ucsf_hc.01_1.G186ARH.00275
Supercontig_2.1	GeneSet	exon	743601	744652	.	-	.	Parent=ucsf_hc.01_1.G186ARH.00275
Supercontig_2.1	GeneSet	cds	746076	746173	.	-	0	ID=cds0000275;Parent=ucsf_hc.01_1.G186ARH.00275
Supercontig_2.1	GeneSet	cds	745904	745929	.	-	0	ID=cds0000275;Parent=ucsf_hc.01_1.G186ARH.00275
Supercontig_2.1	GeneSet	cds	745492	745736	.	-	0	ID=cds0000275;Parent=ucsf_hc.01_1.G186ARH.00275
Supercontig_2.1	GeneSet	cds	745260	745326	.	-	0	ID=cds0000275;Parent=ucsf_hc.01_1.G186ARH.00275
Supercontig_2.1	GeneSet	cds	744900	745161	.	-	0	ID=cds0000275;Parent=ucsf_hc.01_1.G186ARH.00275
Supercontig_2.1	GeneSet	cds	744713	744828	.	-	0	ID=cds0000275;Parent=ucsf_hc.01_1.G186ARH.00275
Supercontig_2.1	GeneSet	cds	743721	744652	.	-	0	ID=cds0000275;Parent=ucsf_hc.01_1.G186ARH.00275
Supercontig_2.1	GeneSet	gene	747212	752719	.	-	.	ID=ucsf_hc.01_1.G186ARH.00276;Name=ucsf_hc.01_1.G186ARH.00276
Supercontig_2.1	GeneSet	exon	751867	752719	.	-	.	Parent=ucsf_hc.01_1.G186ARH.00276
Supercontig_2.1	GeneSet	exon	751725	751807	.	-	.	Parent=ucsf_hc.01_1.G186ARH.00276
Supercontig_2.1	GeneSet	exon	751206	751657	.	-	.	Parent=ucsf_hc.01_1.G186ARH.00276
Supercontig_2.1	GeneSet	exon	750791	751134	.	-	.	Parent=ucsf_hc.01_1.G186ARH.00276
Supercontig_2.1	GeneSet	exon	750491	750734	.	-	.	Parent=ucsf_hc.01_1.G186ARH.00276
Supercontig_2.1	GeneSet	exon	749825	750420	.	-	.	Parent=ucsf_hc.01_1.G186ARH.00276
Supercontig_2.1	GeneSet	exon	749419	749764	.	-	.	Parent=ucsf_hc.01_1.G186ARH.00276
Supercontig_2.1	GeneSet	exon	749049	749361	.	-	.	Parent=ucsf_hc.01_1.G186ARH.00276
Supercontig_2.1	GeneSet	exon	747212	748982	.	-	.	Parent=ucsf_hc.01_1.G186ARH.00276
Supercontig_2.1	GeneSet	cds	751867	752345	.	-	0	ID=cds0000276;Parent=ucsf_hc.01_1.G186ARH.00276
Supercontig_2.1	GeneSet	cds	751725	751807	.	-	0	ID=cds0000276;Parent=ucsf_hc.01_1.G186ARH.00276
Supercontig_2.1	GeneSet	cds	751206	751657	.	-	0	ID=cds0000276;Parent=ucsf_hc.01_1.G186ARH.00276
Supercontig_2.1	GeneSet	cds	750791	751134	.	-	0	ID=cds0000276;Parent=ucsf_hc.01_1.G186ARH.00276
Supercontig_2.1	GeneSet	cds	750491	750734	.	-	0	ID=cds0000276;Parent=ucsf_hc.01_1.G186ARH.00276
Supercontig_2.1	GeneSet	cds	749825	750420	.	-	0	ID=cds0000276;Parent=ucsf_hc.01_1.G186ARH.00276
Supercontig_2.1	GeneSet	cds	749419	749764	.	-	0	ID=cds0000276;Parent=ucsf_hc.01_1.G186ARH.00276
Supercontig_2.1	GeneSet	cds	749049	749361	.	-	0	ID=cds0000276;Parent=ucsf_hc.01_1.G186ARH.00276
Supercontig_2.1	GeneSet	cds	747457	748982	.	-	0	ID=cds0000276;Parent=ucsf_hc.01_1.G186ARH.00276
Supercontig_2.1	GeneSet	gene	754311	754680	.	+	.	ID=ucsf_hc.01_1.G186ARH.00277;Name=ucsf_hc.01_1.G186ARH.00277
Supercontig_2.1	GeneSet	exon	754311	754680	.	+	.	Parent=ucsf_hc.01_1.G186ARH.00277
Supercontig_2.1	GeneSet	cds	754317	754526	.	+	0	ID=cds0000277;Parent=ucsf_hc.01_1.G186ARH.00277
Supercontig_2.1	GeneSet	gene	755111	759142	.	-	.	ID=ucsf_hc.01_1.G186ARH.00278;Name=ucsf_hc.01_1.G186ARH.00278
Supercontig_2.1	GeneSet	exon	758821	759142	.	-	.	Parent=ucsf_hc.01_1.G186ARH.00278
Supercontig_2.1	GeneSet	exon	758485	758557	.	-	.	Parent=ucsf_hc.01_1.G186ARH.00278
Supercontig_2.1	GeneSet	exon	758415	758435	.	-	.	Parent=ucsf_hc.01_1.G186ARH.00278
Supercontig_2.1	GeneSet	exon	758008	758352	.	-	.	Parent=ucsf_hc.01_1.G186ARH.00278
Supercontig_2.1	GeneSet	exon	757737	757934	.	-	.	Parent=ucsf_hc.01_1.G186ARH.00278
Supercontig_2.1	GeneSet	exon	757593	757677	.	-	.	Parent=ucsf_hc.01_1.G186ARH.00278
Supercontig_2.1	GeneSet	exon	757242	757526	.	-	.	Parent=ucsf_hc.01_1.G186ARH.00278
Supercontig_2.1	GeneSet	exon	756802	757173	.	-	.	Parent=ucsf_hc.01_1.G186ARH.00278
Supercontig_2.1	GeneSet	exon	755111	756696	.	-	.	Parent=ucsf_hc.01_1.G186ARH.00278
Supercontig_2.1	GeneSet	cds	758821	758864	.	-	0	ID=cds0000278;Parent=ucsf_hc.01_1.G186ARH.00278
Supercontig_2.1	GeneSet	cds	758485	758557	.	-	0	ID=cds0000278;Parent=ucsf_hc.01_1.G186ARH.00278
Supercontig_2.1	GeneSet	cds	758415	758435	.	-	0	ID=cds0000278;Parent=ucsf_hc.01_1.G186ARH.00278
Supercontig_2.1	GeneSet	cds	758008	758352	.	-	0	ID=cds0000278;Parent=ucsf_hc.01_1.G186ARH.00278
Supercontig_2.1	GeneSet	cds	757737	757934	.	-	0	ID=cds0000278;Parent=ucsf_hc.01_1.G186ARH.00278
Supercontig_2.1	GeneSet	cds	757593	757677	.	-	0	ID=cds0000278;Parent=ucsf_hc.01_1.G186ARH.00278
Supercontig_2.1	GeneSet	cds	757242	757526	.	-	0	ID=cds0000278;Parent=ucsf_hc.01_1.G186ARH.00278
Supercontig_2.1	GeneSet	cds	756802	757173	.	-	0	ID=cds0000278;Parent=ucsf_hc.01_1.G186ARH.00278
Supercontig_2.1	GeneSet	cds	756590	756696	.	-	0	ID=cds0000278;Parent=ucsf_hc.01_1.G186ARH.00278
Supercontig_2.1	GeneSet	gene	761190	762142	.	-	.	ID=ucsf_hc.01_1.G186ARH.00279;Name=ucsf_hc.01_1.G186ARH.00279
Supercontig_2.1	GeneSet	exon	761190	762142	.	-	.	Parent=ucsf_hc.01_1.G186ARH.00279
Supercontig_2.1	GeneSet	cds	761517	761840	.	-	0	ID=cds0000279;Parent=ucsf_hc.01_1.G186ARH.00279
Supercontig_2.1	GeneSet	gene	763211	766057	.	+	.	ID=ucsf_hc.01_1.G186ARH.00280;Name=ucsf_hc.01_1.G186ARH.00280
Supercontig_2.1	GeneSet	exon	763211	763835	.	+	.	Parent=ucsf_hc.01_1.G186ARH.00280
Supercontig_2.1	GeneSet	exon	763951	763980	.	+	.	Parent=ucsf_hc.01_1.G186ARH.00280
Supercontig_2.1	GeneSet	exon	764035	764345	.	+	.	Parent=ucsf_hc.01_1.G186ARH.00280
Supercontig_2.1	GeneSet	exon	764484	764605	.	+	.	Parent=ucsf_hc.01_1.G186ARH.00280
Supercontig_2.1	GeneSet	exon	764671	766057	.	+	.	Parent=ucsf_hc.01_1.G186ARH.00280
Supercontig_2.1	GeneSet	cds	763539	763835	.	+	0	ID=cds0000280;Parent=ucsf_hc.01_1.G186ARH.00280
Supercontig_2.1	GeneSet	cds	763951	763980	.	+	0	ID=cds0000280;Parent=ucsf_hc.01_1.G186ARH.00280
Supercontig_2.1	GeneSet	cds	764035	764345	.	+	0	ID=cds0000280;Parent=ucsf_hc.01_1.G186ARH.00280
Supercontig_2.1	GeneSet	cds	764484	764605	.	+	0	ID=cds0000280;Parent=ucsf_hc.01_1.G186ARH.00280
Supercontig_2.1	GeneSet	cds	764671	765821	.	+	0	ID=cds0000280;Parent=ucsf_hc.01_1.G186ARH.00280
Supercontig_2.1	GeneSet	gene	766361	768710	.	-	.	ID=ucsf_hc.01_1.G186ARH.00281;Name=ucsf_hc.01_1.G186ARH.00281
Supercontig_2.1	GeneSet	exon	768002	768710	.	-	.	Parent=ucsf_hc.01_1.G186ARH.00281
Supercontig_2.1	GeneSet	exon	767903	767921	.	-	.	Parent=ucsf_hc.01_1.G186ARH.00281
Supercontig_2.1	GeneSet	exon	766878	767793	.	-	.	Parent=ucsf_hc.01_1.G186ARH.00281
Supercontig_2.1	GeneSet	exon	766361	766763	.	-	.	Parent=ucsf_hc.01_1.G186ARH.00281
Supercontig_2.1	GeneSet	cds	768002	768042	.	-	0	ID=cds0000281;Parent=ucsf_hc.01_1.G186ARH.00281
Supercontig_2.1	GeneSet	cds	767903	767921	.	-	0	ID=cds0000281;Parent=ucsf_hc.01_1.G186ARH.00281
Supercontig_2.1	GeneSet	cds	766878	767793	.	-	0	ID=cds0000281;Parent=ucsf_hc.01_1.G186ARH.00281
Supercontig_2.1	GeneSet	cds	766744	766763	.	-	0	ID=cds0000281;Parent=ucsf_hc.01_1.G186ARH.00281
Supercontig_2.1	GeneSet	gene	768931	770912	.	+	.	ID=ucsf_hc.01_1.G186ARH.00282;Name=ucsf_hc.01_1.G186ARH.00282
Supercontig_2.1	GeneSet	exon	768931	769190	.	+	.	Parent=ucsf_hc.01_1.G186ARH.00282
Supercontig_2.1	GeneSet	exon	769377	769408	.	+	.	Parent=ucsf_hc.01_1.G186ARH.00282
Supercontig_2.1	GeneSet	exon	769603	769792	.	+	.	Parent=ucsf_hc.01_1.G186ARH.00282
Supercontig_2.1	GeneSet	exon	769937	770021	.	+	.	Parent=ucsf_hc.01_1.G186ARH.00282
Supercontig_2.1	GeneSet	exon	770100	770912	.	+	.	Parent=ucsf_hc.01_1.G186ARH.00282
Supercontig_2.1	GeneSet	cds	770334	770723	.	+	0	ID=cds0000282;Parent=ucsf_hc.01_1.G186ARH.00282
Supercontig_2.1	GeneSet	gene	770847	774569	.	-	.	ID=ucsf_hc.01_1.G186ARH.00283;Name=ucsf_hc.01_1.G186ARH.00283
Supercontig_2.1	GeneSet	exon	773860	774569	.	-	.	Parent=ucsf_hc.01_1.G186ARH.00283
Supercontig_2.1	GeneSet	exon	773235	773315	.	-	.	Parent=ucsf_hc.01_1.G186ARH.00283
Supercontig_2.1	GeneSet	exon	773076	773148	.	-	.	Parent=ucsf_hc.01_1.G186ARH.00283
Supercontig_2.1	GeneSet	exon	772879	772985	.	-	.	Parent=ucsf_hc.01_1.G186ARH.00283
Supercontig_2.1	GeneSet	exon	772640	772785	.	-	.	Parent=ucsf_hc.01_1.G186ARH.00283
Supercontig_2.1	GeneSet	exon	772524	772562	.	-	.	Parent=ucsf_hc.01_1.G186ARH.00283
Supercontig_2.1	GeneSet	exon	770847	772426	.	-	.	Parent=ucsf_hc.01_1.G186ARH.00283
Supercontig_2.1	GeneSet	cds	772640	772780	.	-	0	ID=cds0000283;Parent=ucsf_hc.01_1.G186ARH.00283
Supercontig_2.1	GeneSet	cds	772524	772562	.	-	0	ID=cds0000283;Parent=ucsf_hc.01_1.G186ARH.00283
Supercontig_2.1	GeneSet	cds	772073	772426	.	-	0	ID=cds0000283;Parent=ucsf_hc.01_1.G186ARH.00283
Supercontig_2.1	GeneSet	gene	776565	780196	.	+	.	ID=ucsf_hc.01_1.G186ARH.00284;Name=ucsf_hc.01_1.G186ARH.00284
Supercontig_2.1	GeneSet	exon	776565	776925	.	+	.	Parent=ucsf_hc.01_1.G186ARH.00284
Supercontig_2.1	GeneSet	exon	776984	777495	.	+	.	Parent=ucsf_hc.01_1.G186ARH.00284
Supercontig_2.1	GeneSet	exon	777547	777604	.	+	.	Parent=ucsf_hc.01_1.G186ARH.00284
Supercontig_2.1	GeneSet	exon	777658	778398	.	+	.	Parent=ucsf_hc.01_1.G186ARH.00284
Supercontig_2.1	GeneSet	exon	778472	780196	.	+	.	Parent=ucsf_hc.01_1.G186ARH.00284
Supercontig_2.1	GeneSet	cds	776658	776925	.	+	0	ID=cds0000284;Parent=ucsf_hc.01_1.G186ARH.00284
Supercontig_2.1	GeneSet	cds	776984	777495	.	+	0	ID=cds0000284;Parent=ucsf_hc.01_1.G186ARH.00284
Supercontig_2.1	GeneSet	cds	777547	777604	.	+	0	ID=cds0000284;Parent=ucsf_hc.01_1.G186ARH.00284
Supercontig_2.1	GeneSet	cds	777658	778398	.	+	0	ID=cds0000284;Parent=ucsf_hc.01_1.G186ARH.00284
Supercontig_2.1	GeneSet	cds	778472	779730	.	+	0	ID=cds0000284;Parent=ucsf_hc.01_1.G186ARH.00284
Supercontig_2.1	GeneSet	gene	783830	784463	.	+	.	ID=ucsf_hc.01_1.G186ARH.00285;Name=ucsf_hc.01_1.G186ARH.00285
Supercontig_2.1	GeneSet	exon	783830	784056	.	+	.	Parent=ucsf_hc.01_1.G186ARH.00285
Supercontig_2.1	GeneSet	exon	784215	784463	.	+	.	Parent=ucsf_hc.01_1.G186ARH.00285
Supercontig_2.1	GeneSet	gene	785075	787374	.	+	.	ID=ucsf_hc.01_1.G186ARH.00286;Name=ucsf_hc.01_1.G186ARH.00286
Supercontig_2.1	GeneSet	exon	785075	785674	.	+	.	Parent=ucsf_hc.01_1.G186ARH.00286
Supercontig_2.1	GeneSet	exon	785740	786205	.	+	.	Parent=ucsf_hc.01_1.G186ARH.00286
Supercontig_2.1	GeneSet	exon	786262	786677	.	+	.	Parent=ucsf_hc.01_1.G186ARH.00286
Supercontig_2.1	GeneSet	exon	786752	787374	.	+	.	Parent=ucsf_hc.01_1.G186ARH.00286
Supercontig_2.1	GeneSet	cds	786137	786205	.	+	0	ID=cds0000286;Parent=ucsf_hc.01_1.G186ARH.00286
Supercontig_2.1	GeneSet	cds	786262	786677	.	+	0	ID=cds0000286;Parent=ucsf_hc.01_1.G186ARH.00286
Supercontig_2.1	GeneSet	cds	786752	786776	.	+	0	ID=cds0000286;Parent=ucsf_hc.01_1.G186ARH.00286
Supercontig_2.1	GeneSet	gene	788487	788958	.	-	.	ID=ucsf_hc.01_1.G186ARH.00287;Name=ucsf_hc.01_1.G186ARH.00287
Supercontig_2.1	GeneSet	exon	788683	788958	.	-	.	Parent=ucsf_hc.01_1.G186ARH.00287
Supercontig_2.1	GeneSet	exon	788487	788570	.	-	.	Parent=ucsf_hc.01_1.G186ARH.00287
Supercontig_2.1	GeneSet	gene	789111	791137	.	-	.	ID=ucsf_hc.01_1.G186ARH.00288;Name=ucsf_hc.01_1.G186ARH.00288
Supercontig_2.1	GeneSet	exon	789111	791137	.	-	.	Parent=ucsf_hc.01_1.G186ARH.00288
Supercontig_2.1	GeneSet	cds	790091	790387	.	-	0	ID=cds0000288;Parent=ucsf_hc.01_1.G186ARH.00288
Supercontig_2.1	GeneSet	gene	791058	791368	.	+	.	ID=ucsf_hc.01_1.G186ARH.00289;Name=ucsf_hc.01_1.G186ARH.00289
Supercontig_2.1	GeneSet	exon	791058	791368	.	+	.	Parent=ucsf_hc.01_1.G186ARH.00289
Supercontig_2.1	GeneSet	gene	791483	792664	.	+	.	ID=ucsf_hc.01_1.G186ARH.00290;Name=ucsf_hc.01_1.G186ARH.00290
Supercontig_2.1	GeneSet	exon	791483	791757	.	+	.	Parent=ucsf_hc.01_1.G186ARH.00290
Supercontig_2.1	GeneSet	exon	791825	791879	.	+	.	Parent=ucsf_hc.01_1.G186ARH.00290
Supercontig_2.1	GeneSet	exon	791965	792664	.	+	.	Parent=ucsf_hc.01_1.G186ARH.00290
Supercontig_2.1	GeneSet	gene	791754	792177	.	-	.	ID=ucsf_hc.01_1.G186ARH.00291;Name=ucsf_hc.01_1.G186ARH.00291
Supercontig_2.1	GeneSet	exon	791754	792177	.	-	.	Parent=ucsf_hc.01_1.G186ARH.00291
Supercontig_2.1	GeneSet	gene	792216	793577	.	-	.	ID=ucsf_hc.01_1.G186ARH.00292;Name=ucsf_hc.01_1.G186ARH.00292
Supercontig_2.1	GeneSet	exon	793111	793577	.	-	.	Parent=ucsf_hc.01_1.G186ARH.00292
Supercontig_2.1	GeneSet	exon	792216	792967	.	-	.	Parent=ucsf_hc.01_1.G186ARH.00292
Supercontig_2.1	GeneSet	cds	793111	793408	.	-	0	ID=cds0000292;Parent=ucsf_hc.01_1.G186ARH.00292
Supercontig_2.1	GeneSet	cds	792867	792967	.	-	0	ID=cds0000292;Parent=ucsf_hc.01_1.G186ARH.00292
Supercontig_2.1	GeneSet	gene	793761	795613	.	+	.	ID=ucsf_hc.01_1.G186ARH.00293;Name=ucsf_hc.01_1.G186ARH.00293
Supercontig_2.1	GeneSet	exon	793761	793885	.	+	.	Parent=ucsf_hc.01_1.G186ARH.00293
Supercontig_2.1	GeneSet	exon	794048	794183	.	+	.	Parent=ucsf_hc.01_1.G186ARH.00293
Supercontig_2.1	GeneSet	exon	794265	794876	.	+	.	Parent=ucsf_hc.01_1.G186ARH.00293
Supercontig_2.1	GeneSet	exon	794936	795613	.	+	.	Parent=ucsf_hc.01_1.G186ARH.00293
Supercontig_2.1	GeneSet	cds	793874	793885	.	+	0	ID=cds0000293;Parent=ucsf_hc.01_1.G186ARH.00293
Supercontig_2.1	GeneSet	cds	794048	794183	.	+	0	ID=cds0000293;Parent=ucsf_hc.01_1.G186ARH.00293
Supercontig_2.1	GeneSet	cds	794265	794876	.	+	0	ID=cds0000293;Parent=ucsf_hc.01_1.G186ARH.00293
Supercontig_2.1	GeneSet	cds	794936	795102	.	+	0	ID=cds0000293;Parent=ucsf_hc.01_1.G186ARH.00293
Supercontig_2.1	GeneSet	gene	797001	797712	.	-	.	ID=ucsf_hc.01_1.G186ARH.00294;Name=ucsf_hc.01_1.G186ARH.00294
Supercontig_2.1	GeneSet	exon	797001	797712	.	-	.	Parent=ucsf_hc.01_1.G186ARH.00294
Supercontig_2.1	GeneSet	gene	798582	800471	.	-	.	ID=ucsf_hc.01_1.G186ARH.00295;Name=ucsf_hc.01_1.G186ARH.00295
Supercontig_2.1	GeneSet	exon	799478	800471	.	-	.	Parent=ucsf_hc.01_1.G186ARH.00295
Supercontig_2.1	GeneSet	exon	798582	799388	.	-	.	Parent=ucsf_hc.01_1.G186ARH.00295
Supercontig_2.1	GeneSet	cds	799478	800313	.	-	0	ID=cds0000295;Parent=ucsf_hc.01_1.G186ARH.00295
Supercontig_2.1	GeneSet	cds	799088	799388	.	-	0	ID=cds0000295;Parent=ucsf_hc.01_1.G186ARH.00295
Supercontig_2.1	GeneSet	gene	802069	802437	.	+	.	ID=ucsf_hc.01_1.G186ARH.00296;Name=ucsf_hc.01_1.G186ARH.00296
Supercontig_2.1	GeneSet	exon	802069	802131	.	+	.	Parent=ucsf_hc.01_1.G186ARH.00296
Supercontig_2.1	GeneSet	exon	802201	802437	.	+	.	Parent=ucsf_hc.01_1.G186ARH.00296
Supercontig_2.1	GeneSet	gene	806094	808805	.	-	.	ID=ucsf_hc.01_1.G186ARH.00297;Name=ucsf_hc.01_1.G186ARH.00297
Supercontig_2.1	GeneSet	exon	807831	808805	.	-	.	Parent=ucsf_hc.01_1.G186ARH.00297
Supercontig_2.1	GeneSet	exon	807738	807755	.	-	.	Parent=ucsf_hc.01_1.G186ARH.00297
Supercontig_2.1	GeneSet	exon	807281	807619	.	-	.	Parent=ucsf_hc.01_1.G186ARH.00297
Supercontig_2.1	GeneSet	exon	806851	807200	.	-	.	Parent=ucsf_hc.01_1.G186ARH.00297
Supercontig_2.1	GeneSet	exon	806094	806703	.	-	.	Parent=ucsf_hc.01_1.G186ARH.00297
Supercontig_2.1	GeneSet	cds	807831	807879	.	-	0	ID=cds0000297;Parent=ucsf_hc.01_1.G186ARH.00297
Supercontig_2.1	GeneSet	cds	807738	807755	.	-	0	ID=cds0000297;Parent=ucsf_hc.01_1.G186ARH.00297
Supercontig_2.1	GeneSet	cds	807281	807619	.	-	0	ID=cds0000297;Parent=ucsf_hc.01_1.G186ARH.00297
Supercontig_2.1	GeneSet	cds	806851	807200	.	-	0	ID=cds0000297;Parent=ucsf_hc.01_1.G186ARH.00297
Supercontig_2.1	GeneSet	cds	806479	806703	.	-	0	ID=cds0000297;Parent=ucsf_hc.01_1.G186ARH.00297
Supercontig_2.1	GeneSet	gene	808818	809698	.	+	.	ID=ucsf_hc.01_1.G186ARH.00298;Name=ucsf_hc.01_1.G186ARH.00298
Supercontig_2.1	GeneSet	exon	808818	809698	.	+	.	Parent=ucsf_hc.01_1.G186ARH.00298
Supercontig_2.1	GeneSet	gene	809520	811967	.	-	.	ID=ucsf_hc.01_1.G186ARH.00299;Name=ucsf_hc.01_1.G186ARH.00299
Supercontig_2.1	GeneSet	exon	811578	811967	.	-	.	Parent=ucsf_hc.01_1.G186ARH.00299
Supercontig_2.1	GeneSet	exon	811157	811493	.	-	.	Parent=ucsf_hc.01_1.G186ARH.00299
Supercontig_2.1	GeneSet	exon	810872	811090	.	-	.	Parent=ucsf_hc.01_1.G186ARH.00299
Supercontig_2.1	GeneSet	exon	809520	810788	.	-	.	Parent=ucsf_hc.01_1.G186ARH.00299
Supercontig_2.1	GeneSet	cds	810872	810979	.	-	0	ID=cds0000299;Parent=ucsf_hc.01_1.G186ARH.00299
Supercontig_2.1	GeneSet	cds	810186	810788	.	-	0	ID=cds0000299;Parent=ucsf_hc.01_1.G186ARH.00299
Supercontig_2.1	GeneSet	gene	812721	813803	.	-	.	ID=ucsf_hc.01_1.G186ARH.00300;Name=ucsf_hc.01_1.G186ARH.00300
Supercontig_2.1	GeneSet	exon	812721	813803	.	-	.	Parent=ucsf_hc.01_1.G186ARH.00300
Supercontig_2.1	GeneSet	cds	813505	813708	.	-	0	ID=cds0000300;Parent=ucsf_hc.01_1.G186ARH.00300
Supercontig_2.1	GeneSet	gene	814027	816841	.	+	.	ID=ucsf_hc.01_1.G186ARH.00301;Name=ucsf_hc.01_1.G186ARH.00301
Supercontig_2.1	GeneSet	exon	814027	814476	.	+	.	Parent=ucsf_hc.01_1.G186ARH.00301
Supercontig_2.1	GeneSet	exon	814616	816105	.	+	.	Parent=ucsf_hc.01_1.G186ARH.00301
Supercontig_2.1	GeneSet	exon	816174	816772	.	+	.	Parent=ucsf_hc.01_1.G186ARH.00301
Supercontig_2.1	GeneSet	exon	816826	816841	.	+	.	Parent=ucsf_hc.01_1.G186ARH.00301
Supercontig_2.1	GeneSet	cds	814312	814476	.	+	0	ID=cds0000301;Parent=ucsf_hc.01_1.G186ARH.00301
Supercontig_2.1	GeneSet	cds	814616	814921	.	+	0	ID=cds0000301;Parent=ucsf_hc.01_1.G186ARH.00301
Supercontig_2.1	GeneSet	gene	814052	819833	.	-	.	ID=ucsf_hc.01_1.G186ARH.00302;Name=ucsf_hc.01_1.G186ARH.00302
Supercontig_2.1	GeneSet	exon	818831	819833	.	-	.	Parent=ucsf_hc.01_1.G186ARH.00302
Supercontig_2.1	GeneSet	exon	818578	818763	.	-	.	Parent=ucsf_hc.01_1.G186ARH.00302
Supercontig_2.1	GeneSet	exon	818057	818522	.	-	.	Parent=ucsf_hc.01_1.G186ARH.00302
Supercontig_2.1	GeneSet	exon	817884	818008	.	-	.	Parent=ucsf_hc.01_1.G186ARH.00302
Supercontig_2.1	GeneSet	exon	817761	817832	.	-	.	Parent=ucsf_hc.01_1.G186ARH.00302
Supercontig_2.1	GeneSet	exon	817483	817707	.	-	.	Parent=ucsf_hc.01_1.G186ARH.00302
Supercontig_2.1	GeneSet	exon	817331	817434	.	-	.	Parent=ucsf_hc.01_1.G186ARH.00302
Supercontig_2.1	GeneSet	exon	817024	817282	.	-	.	Parent=ucsf_hc.01_1.G186ARH.00302
Supercontig_2.1	GeneSet	exon	816826	816968	.	-	.	Parent=ucsf_hc.01_1.G186ARH.00302
Supercontig_2.1	GeneSet	exon	816174	816772	.	-	.	Parent=ucsf_hc.01_1.G186ARH.00302
Supercontig_2.1	GeneSet	exon	814616	816105	.	-	.	Parent=ucsf_hc.01_1.G186ARH.00302
Supercontig_2.1	GeneSet	exon	814052	814476	.	-	.	Parent=ucsf_hc.01_1.G186ARH.00302
Supercontig_2.1	GeneSet	cds	818831	819724	.	-	0	ID=cds0000302;Parent=ucsf_hc.01_1.G186ARH.00302
Supercontig_2.1	GeneSet	cds	818578	818763	.	-	0	ID=cds0000302;Parent=ucsf_hc.01_1.G186ARH.00302
Supercontig_2.1	GeneSet	cds	818057	818522	.	-	0	ID=cds0000302;Parent=ucsf_hc.01_1.G186ARH.00302
Supercontig_2.1	GeneSet	cds	817884	818008	.	-	0	ID=cds0000302;Parent=ucsf_hc.01_1.G186ARH.00302
Supercontig_2.1	GeneSet	cds	817761	817832	.	-	0	ID=cds0000302;Parent=ucsf_hc.01_1.G186ARH.00302
Supercontig_2.1	GeneSet	cds	817483	817707	.	-	0	ID=cds0000302;Parent=ucsf_hc.01_1.G186ARH.00302
Supercontig_2.1	GeneSet	cds	817331	817434	.	-	0	ID=cds0000302;Parent=ucsf_hc.01_1.G186ARH.00302
Supercontig_2.1	GeneSet	cds	817024	817282	.	-	0	ID=cds0000302;Parent=ucsf_hc.01_1.G186ARH.00302
Supercontig_2.1	GeneSet	cds	816826	816968	.	-	0	ID=cds0000302;Parent=ucsf_hc.01_1.G186ARH.00302
Supercontig_2.1	GeneSet	cds	816174	816772	.	-	0	ID=cds0000302;Parent=ucsf_hc.01_1.G186ARH.00302
Supercontig_2.1	GeneSet	cds	815429	816105	.	-	0	ID=cds0000302;Parent=ucsf_hc.01_1.G186ARH.00302
Supercontig_2.1	GeneSet	gene	820065	820529	.	+	.	ID=ucsf_hc.01_1.G186ARH.00303;Name=ucsf_hc.01_1.G186ARH.00303
Supercontig_2.1	GeneSet	exon	820065	820529	.	+	.	Parent=ucsf_hc.01_1.G186ARH.00303
Supercontig_2.1	GeneSet	cds	820066	820266	.	+	0	ID=cds0000303;Parent=ucsf_hc.01_1.G186ARH.00303
Supercontig_2.1	GeneSet	gene	820602	821384	.	+	.	ID=ucsf_hc.01_1.G186ARH.00304;Name=ucsf_hc.01_1.G186ARH.00304
Supercontig_2.1	GeneSet	exon	820602	821384	.	+	.	Parent=ucsf_hc.01_1.G186ARH.00304
Supercontig_2.1	GeneSet	gene	821999	823536	.	+	.	ID=ucsf_hc.01_1.G186ARH.00305;Name=ucsf_hc.01_1.G186ARH.00305
Supercontig_2.1	GeneSet	exon	821999	822241	.	+	.	Parent=ucsf_hc.01_1.G186ARH.00305
Supercontig_2.1	GeneSet	exon	822308	822331	.	+	.	Parent=ucsf_hc.01_1.G186ARH.00305
Supercontig_2.1	GeneSet	exon	822413	823536	.	+	.	Parent=ucsf_hc.01_1.G186ARH.00305
Supercontig_2.1	GeneSet	cds	822194	822241	.	+	0	ID=cds0000305;Parent=ucsf_hc.01_1.G186ARH.00305
Supercontig_2.1	GeneSet	cds	822308	822331	.	+	0	ID=cds0000305;Parent=ucsf_hc.01_1.G186ARH.00305
Supercontig_2.1	GeneSet	cds	822413	823264	.	+	0	ID=cds0000305;Parent=ucsf_hc.01_1.G186ARH.00305
Supercontig_2.1	GeneSet	gene	823618	827019	.	-	.	ID=ucsf_hc.01_1.G186ARH.00306;Name=ucsf_hc.01_1.G186ARH.00306
Supercontig_2.1	GeneSet	exon	826851	827019	.	-	.	Parent=ucsf_hc.01_1.G186ARH.00306
Supercontig_2.1	GeneSet	exon	826277	826747	.	-	.	Parent=ucsf_hc.01_1.G186ARH.00306
Supercontig_2.1	GeneSet	exon	825273	826207	.	-	.	Parent=ucsf_hc.01_1.G186ARH.00306
Supercontig_2.1	GeneSet	exon	824898	825216	.	-	.	Parent=ucsf_hc.01_1.G186ARH.00306
Supercontig_2.1	GeneSet	exon	823618	824824	.	-	.	Parent=ucsf_hc.01_1.G186ARH.00306
Supercontig_2.1	GeneSet	cds	826277	826660	.	-	0	ID=cds0000306;Parent=ucsf_hc.01_1.G186ARH.00306
Supercontig_2.1	GeneSet	cds	825273	826207	.	-	0	ID=cds0000306;Parent=ucsf_hc.01_1.G186ARH.00306
Supercontig_2.1	GeneSet	cds	824898	825216	.	-	0	ID=cds0000306;Parent=ucsf_hc.01_1.G186ARH.00306
Supercontig_2.1	GeneSet	cds	824165	824824	.	-	0	ID=cds0000306;Parent=ucsf_hc.01_1.G186ARH.00306
Supercontig_2.1	GeneSet	gene	827226	831826	.	+	.	ID=ucsf_hc.01_1.G186ARH.00307;Name=ucsf_hc.01_1.G186ARH.00307
Supercontig_2.1	GeneSet	exon	827226	827424	.	+	.	Parent=ucsf_hc.01_1.G186ARH.00307
Supercontig_2.1	GeneSet	exon	827482	827682	.	+	.	Parent=ucsf_hc.01_1.G186ARH.00307
Supercontig_2.1	GeneSet	exon	827748	831826	.	+	.	Parent=ucsf_hc.01_1.G186ARH.00307
Supercontig_2.1	GeneSet	cds	827309	827424	.	+	0	ID=cds0000307;Parent=ucsf_hc.01_1.G186ARH.00307
Supercontig_2.1	GeneSet	cds	827482	827682	.	+	0	ID=cds0000307;Parent=ucsf_hc.01_1.G186ARH.00307
Supercontig_2.1	GeneSet	cds	827748	831669	.	+	0	ID=cds0000307;Parent=ucsf_hc.01_1.G186ARH.00307
Supercontig_2.1	GeneSet	gene	831321	832745	.	-	.	ID=ucsf_hc.01_1.G186ARH.00308;Name=ucsf_hc.01_1.G186ARH.00308
Supercontig_2.1	GeneSet	exon	831321	832745	.	-	.	Parent=ucsf_hc.01_1.G186ARH.00308
Supercontig_2.1	GeneSet	cds	831871	832653	.	-	0	ID=cds0000308;Parent=ucsf_hc.01_1.G186ARH.00308
Supercontig_2.1	GeneSet	gene	831932	832745	.	+	.	ID=ucsf_hc.01_1.G186ARH.00309;Name=ucsf_hc.01_1.G186ARH.00309
Supercontig_2.1	GeneSet	exon	831932	832745	.	+	.	Parent=ucsf_hc.01_1.G186ARH.00309
Supercontig_2.1	GeneSet	cds	832364	832570	.	+	0	ID=cds0000309;Parent=ucsf_hc.01_1.G186ARH.00309
Supercontig_2.1	GeneSet	gene	834150	835634	.	+	.	ID=ucsf_hc.01_1.G186ARH.00310;Name=ucsf_hc.01_1.G186ARH.00310
Supercontig_2.1	GeneSet	exon	834150	835161	.	+	.	Parent=ucsf_hc.01_1.G186ARH.00310
Supercontig_2.1	GeneSet	exon	835228	835634	.	+	.	Parent=ucsf_hc.01_1.G186ARH.00310
Supercontig_2.1	GeneSet	cds	834208	835044	.	+	0	ID=cds0000310;Parent=ucsf_hc.01_1.G186ARH.00310
Supercontig_2.1	GeneSet	gene	836740	839677	.	+	.	ID=ucsf_hc.01_1.G186ARH.00311;Name=ucsf_hc.01_1.G186ARH.00311
Supercontig_2.1	GeneSet	exon	836740	837013	.	+	.	Parent=ucsf_hc.01_1.G186ARH.00311
Supercontig_2.1	GeneSet	exon	837122	838842	.	+	.	Parent=ucsf_hc.01_1.G186ARH.00311
Supercontig_2.1	GeneSet	exon	838962	839677	.	+	.	Parent=ucsf_hc.01_1.G186ARH.00311
Supercontig_2.1	GeneSet	cds	836808	837013	.	+	0	ID=cds0000311;Parent=ucsf_hc.01_1.G186ARH.00311
Supercontig_2.1	GeneSet	cds	837122	838229	.	+	0	ID=cds0000311;Parent=ucsf_hc.01_1.G186ARH.00311
Supercontig_2.1	GeneSet	gene	838186	839699	.	-	.	ID=ucsf_hc.01_1.G186ARH.00312;Name=ucsf_hc.01_1.G186ARH.00312
Supercontig_2.1	GeneSet	exon	838962	839699	.	-	.	Parent=ucsf_hc.01_1.G186ARH.00312
Supercontig_2.1	GeneSet	exon	838186	838842	.	-	.	Parent=ucsf_hc.01_1.G186ARH.00312
Supercontig_2.1	GeneSet	cds	838962	839591	.	-	0	ID=cds0000312;Parent=ucsf_hc.01_1.G186ARH.00312
Supercontig_2.1	GeneSet	cds	838564	838842	.	-	0	ID=cds0000312;Parent=ucsf_hc.01_1.G186ARH.00312
Supercontig_2.1	GeneSet	gene	839835	840515	.	+	.	ID=ucsf_hc.01_1.G186ARH.00313;Name=ucsf_hc.01_1.G186ARH.00313
Supercontig_2.1	GeneSet	exon	839835	840515	.	+	.	Parent=ucsf_hc.01_1.G186ARH.00313
Supercontig_2.1	GeneSet	cds	840071	840292	.	+	0	ID=cds0000313;Parent=ucsf_hc.01_1.G186ARH.00313
Supercontig_2.1	GeneSet	gene	839886	842196	.	-	.	ID=ucsf_hc.01_1.G186ARH.00314;Name=ucsf_hc.01_1.G186ARH.00314
Supercontig_2.1	GeneSet	exon	840576	842196	.	-	.	Parent=ucsf_hc.01_1.G186ARH.00314
Supercontig_2.1	GeneSet	exon	839886	840433	.	-	.	Parent=ucsf_hc.01_1.G186ARH.00314
Supercontig_2.1	GeneSet	cds	840576	842077	.	-	0	ID=cds0000314;Parent=ucsf_hc.01_1.G186ARH.00314
Supercontig_2.1	GeneSet	cds	840142	840433	.	-	0	ID=cds0000314;Parent=ucsf_hc.01_1.G186ARH.00314
Supercontig_2.1	GeneSet	gene	843287	845661	.	+	.	ID=ucsf_hc.01_1.G186ARH.00315;Name=ucsf_hc.01_1.G186ARH.00315
Supercontig_2.1	GeneSet	exon	843287	843727	.	+	.	Parent=ucsf_hc.01_1.G186ARH.00315
Supercontig_2.1	GeneSet	exon	843796	843956	.	+	.	Parent=ucsf_hc.01_1.G186ARH.00315
Supercontig_2.1	GeneSet	exon	844067	844765	.	+	.	Parent=ucsf_hc.01_1.G186ARH.00315
Supercontig_2.1	GeneSet	exon	844880	845661	.	+	.	Parent=ucsf_hc.01_1.G186ARH.00315
Supercontig_2.1	GeneSet	cds	843610	843727	.	+	0	ID=cds0000315;Parent=ucsf_hc.01_1.G186ARH.00315
Supercontig_2.1	GeneSet	cds	843796	843956	.	+	0	ID=cds0000315;Parent=ucsf_hc.01_1.G186ARH.00315
Supercontig_2.1	GeneSet	cds	844067	844765	.	+	0	ID=cds0000315;Parent=ucsf_hc.01_1.G186ARH.00315
Supercontig_2.1	GeneSet	cds	844880	845083	.	+	0	ID=cds0000315;Parent=ucsf_hc.01_1.G186ARH.00315
Supercontig_2.1	GeneSet	gene	845614	848146	.	-	.	ID=ucsf_hc.01_1.G186ARH.00316;Name=ucsf_hc.01_1.G186ARH.00316
Supercontig_2.1	GeneSet	exon	847729	848146	.	-	.	Parent=ucsf_hc.01_1.G186ARH.00316
Supercontig_2.1	GeneSet	exon	845614	847666	.	-	.	Parent=ucsf_hc.01_1.G186ARH.00316
Supercontig_2.1	GeneSet	cds	847729	847872	.	-	0	ID=cds0000316;Parent=ucsf_hc.01_1.G186ARH.00316
Supercontig_2.1	GeneSet	cds	846158	847666	.	-	0	ID=cds0000316;Parent=ucsf_hc.01_1.G186ARH.00316
Supercontig_2.1	GeneSet	gene	848297	850846	.	+	.	ID=ucsf_hc.01_1.G186ARH.00317;Name=ucsf_hc.01_1.G186ARH.00317
Supercontig_2.1	GeneSet	exon	848297	848636	.	+	.	Parent=ucsf_hc.01_1.G186ARH.00317
Supercontig_2.1	GeneSet	exon	848733	850846	.	+	.	Parent=ucsf_hc.01_1.G186ARH.00317
Supercontig_2.1	GeneSet	cds	848492	848636	.	+	0	ID=cds0000317;Parent=ucsf_hc.01_1.G186ARH.00317
Supercontig_2.1	GeneSet	cds	848733	850531	.	+	0	ID=cds0000317;Parent=ucsf_hc.01_1.G186ARH.00317
Supercontig_2.1	GeneSet	gene	851116	853696	.	+	.	ID=ucsf_hc.01_1.G186ARH.00318;Name=ucsf_hc.01_1.G186ARH.00318
Supercontig_2.1	GeneSet	exon	851116	853696	.	+	.	Parent=ucsf_hc.01_1.G186ARH.00318
Supercontig_2.1	GeneSet	cds	853066	853464	.	+	0	ID=cds0000318;Parent=ucsf_hc.01_1.G186ARH.00318
Supercontig_2.1	GeneSet	gene	853245	855529	.	-	.	ID=ucsf_hc.01_1.G186ARH.00319;Name=ucsf_hc.01_1.G186ARH.00319
Supercontig_2.1	GeneSet	exon	853245	855529	.	-	.	Parent=ucsf_hc.01_1.G186ARH.00319
Supercontig_2.1	GeneSet	cds	853983	855269	.	-	0	ID=cds0000319;Parent=ucsf_hc.01_1.G186ARH.00319
Supercontig_2.1	GeneSet	gene	856996	857707	.	-	.	ID=ucsf_hc.01_1.G186ARH.00320;Name=ucsf_hc.01_1.G186ARH.00320
Supercontig_2.1	GeneSet	exon	856996	857707	.	-	.	Parent=ucsf_hc.01_1.G186ARH.00320
Supercontig_2.1	GeneSet	gene	859683	861093	.	+	.	ID=ucsf_hc.01_1.G186ARH.00321;Name=ucsf_hc.01_1.G186ARH.00321
Supercontig_2.1	GeneSet	exon	859683	860015	.	+	.	Parent=ucsf_hc.01_1.G186ARH.00321
Supercontig_2.1	GeneSet	exon	860076	861093	.	+	.	Parent=ucsf_hc.01_1.G186ARH.00321
Supercontig_2.1	GeneSet	cds	859811	860015	.	+	0	ID=cds0000321;Parent=ucsf_hc.01_1.G186ARH.00321
Supercontig_2.1	GeneSet	cds	860076	860899	.	+	0	ID=cds0000321;Parent=ucsf_hc.01_1.G186ARH.00321
Supercontig_2.1	GeneSet	gene	861030	862092	.	-	.	ID=ucsf_hc.01_1.G186ARH.00322;Name=ucsf_hc.01_1.G186ARH.00322
Supercontig_2.1	GeneSet	exon	861030	862092	.	-	.	Parent=ucsf_hc.01_1.G186ARH.00322
Supercontig_2.1	GeneSet	gene	863277	864975	.	-	.	ID=ucsf_hc.01_1.G186ARH.00323;Name=ucsf_hc.01_1.G186ARH.00323
Supercontig_2.1	GeneSet	exon	863645	864975	.	-	.	Parent=ucsf_hc.01_1.G186ARH.00323
Supercontig_2.1	GeneSet	exon	863277	863567	.	-	.	Parent=ucsf_hc.01_1.G186ARH.00323
Supercontig_2.1	GeneSet	cds	863660	864187	.	-	0	ID=cds0000323;Parent=ucsf_hc.01_1.G186ARH.00323
Supercontig_2.1	GeneSet	gene	865874	866388	.	+	.	ID=ucsf_hc.01_1.G186ARH.00324;Name=ucsf_hc.01_1.G186ARH.00324
Supercontig_2.1	GeneSet	exon	865874	866026	.	+	.	Parent=ucsf_hc.01_1.G186ARH.00324
Supercontig_2.1	GeneSet	exon	866088	866388	.	+	.	Parent=ucsf_hc.01_1.G186ARH.00324
Supercontig_2.1	GeneSet	gene	867194	869005	.	-	.	ID=ucsf_hc.01_1.G186ARH.00325;Name=ucsf_hc.01_1.G186ARH.00325
Supercontig_2.1	GeneSet	exon	868843	869005	.	-	.	Parent=ucsf_hc.01_1.G186ARH.00325
Supercontig_2.1	GeneSet	exon	868244	868762	.	-	.	Parent=ucsf_hc.01_1.G186ARH.00325
Supercontig_2.1	GeneSet	exon	868045	868161	.	-	.	Parent=ucsf_hc.01_1.G186ARH.00325
Supercontig_2.1	GeneSet	exon	867194	867980	.	-	.	Parent=ucsf_hc.01_1.G186ARH.00325
Supercontig_2.1	GeneSet	cds	868843	868869	.	-	0	ID=cds0000325;Parent=ucsf_hc.01_1.G186ARH.00325
Supercontig_2.1	GeneSet	cds	868244	868762	.	-	0	ID=cds0000325;Parent=ucsf_hc.01_1.G186ARH.00325
Supercontig_2.1	GeneSet	cds	868045	868161	.	-	0	ID=cds0000325;Parent=ucsf_hc.01_1.G186ARH.00325
Supercontig_2.1	GeneSet	cds	867624	867980	.	-	0	ID=cds0000325;Parent=ucsf_hc.01_1.G186ARH.00325
Supercontig_2.1	GeneSet	gene	869350	873584	.	+	.	ID=ucsf_hc.01_1.G186ARH.00326;Name=ucsf_hc.01_1.G186ARH.00326
Supercontig_2.1	GeneSet	exon	869350	869943	.	+	.	Parent=ucsf_hc.01_1.G186ARH.00326
Supercontig_2.1	GeneSet	exon	870053	870073	.	+	.	Parent=ucsf_hc.01_1.G186ARH.00326
Supercontig_2.1	GeneSet	exon	870132	870169	.	+	.	Parent=ucsf_hc.01_1.G186ARH.00326
Supercontig_2.1	GeneSet	exon	870244	872771	.	+	.	Parent=ucsf_hc.01_1.G186ARH.00326
Supercontig_2.1	GeneSet	exon	872905	873584	.	+	.	Parent=ucsf_hc.01_1.G186ARH.00326
Supercontig_2.1	GeneSet	cds	869514	869943	.	+	0	ID=cds0000326;Parent=ucsf_hc.01_1.G186ARH.00326
Supercontig_2.1	GeneSet	cds	870053	870073	.	+	0	ID=cds0000326;Parent=ucsf_hc.01_1.G186ARH.00326
Supercontig_2.1	GeneSet	cds	870132	870169	.	+	0	ID=cds0000326;Parent=ucsf_hc.01_1.G186ARH.00326
Supercontig_2.1	GeneSet	cds	870244	872771	.	+	0	ID=cds0000326;Parent=ucsf_hc.01_1.G186ARH.00326
Supercontig_2.1	GeneSet	cds	872905	873010	.	+	0	ID=cds0000326;Parent=ucsf_hc.01_1.G186ARH.00326
Supercontig_2.1	GeneSet	gene	874564	877888	.	+	.	ID=ucsf_hc.01_1.G186ARH.00327;Name=ucsf_hc.01_1.G186ARH.00327
Supercontig_2.1	GeneSet	exon	874564	875221	.	+	.	Parent=ucsf_hc.01_1.G186ARH.00327
Supercontig_2.1	GeneSet	exon	875590	875625	.	+	.	Parent=ucsf_hc.01_1.G186ARH.00327
Supercontig_2.1	GeneSet	exon	875701	875711	.	+	.	Parent=ucsf_hc.01_1.G186ARH.00327
Supercontig_2.1	GeneSet	exon	875819	875852	.	+	.	Parent=ucsf_hc.01_1.G186ARH.00327
Supercontig_2.1	GeneSet	exon	875930	876068	.	+	.	Parent=ucsf_hc.01_1.G186ARH.00327
Supercontig_2.1	GeneSet	exon	876147	876183	.	+	.	Parent=ucsf_hc.01_1.G186ARH.00327
Supercontig_2.1	GeneSet	exon	876265	876761	.	+	.	Parent=ucsf_hc.01_1.G186ARH.00327
Supercontig_2.1	GeneSet	exon	876854	877888	.	+	.	Parent=ucsf_hc.01_1.G186ARH.00327
Supercontig_2.1	GeneSet	cds	874895	875221	.	+	0	ID=cds0000327;Parent=ucsf_hc.01_1.G186ARH.00327
Supercontig_2.1	GeneSet	cds	875590	875625	.	+	0	ID=cds0000327;Parent=ucsf_hc.01_1.G186ARH.00327
Supercontig_2.1	GeneSet	cds	875701	875711	.	+	0	ID=cds0000327;Parent=ucsf_hc.01_1.G186ARH.00327
Supercontig_2.1	GeneSet	cds	875819	875852	.	+	0	ID=cds0000327;Parent=ucsf_hc.01_1.G186ARH.00327
Supercontig_2.1	GeneSet	cds	875930	876068	.	+	0	ID=cds0000327;Parent=ucsf_hc.01_1.G186ARH.00327
Supercontig_2.1	GeneSet	cds	876147	876183	.	+	0	ID=cds0000327;Parent=ucsf_hc.01_1.G186ARH.00327
Supercontig_2.1	GeneSet	cds	876265	876761	.	+	0	ID=cds0000327;Parent=ucsf_hc.01_1.G186ARH.00327
Supercontig_2.1	GeneSet	cds	876854	877278	.	+	0	ID=cds0000327;Parent=ucsf_hc.01_1.G186ARH.00327
Supercontig_2.1	GeneSet	gene	878172	878573	.	-	.	ID=ucsf_hc.01_1.G186ARH.00328;Name=ucsf_hc.01_1.G186ARH.00328
Supercontig_2.1	GeneSet	exon	878172	878573	.	-	.	Parent=ucsf_hc.01_1.G186ARH.00328
Supercontig_2.1	GeneSet	cds	878205	878444	.	-	0	ID=cds0000328;Parent=ucsf_hc.01_1.G186ARH.00328
Supercontig_2.1	GeneSet	gene	878639	879723	.	-	.	ID=ucsf_hc.01_1.G186ARH.00329;Name=ucsf_hc.01_1.G186ARH.00329
Supercontig_2.1	GeneSet	exon	879639	879723	.	-	.	Parent=ucsf_hc.01_1.G186ARH.00329
Supercontig_2.1	GeneSet	exon	879362	879468	.	-	.	Parent=ucsf_hc.01_1.G186ARH.00329
Supercontig_2.1	GeneSet	exon	879025	879177	.	-	.	Parent=ucsf_hc.01_1.G186ARH.00329
Supercontig_2.1	GeneSet	exon	878639	878711	.	-	.	Parent=ucsf_hc.01_1.G186ARH.00329
Supercontig_2.1	GeneSet	cds	879639	879689	.	-	0	ID=cds0000329;Parent=ucsf_hc.01_1.G186ARH.00329
Supercontig_2.1	GeneSet	cds	879362	879468	.	-	0	ID=cds0000329;Parent=ucsf_hc.01_1.G186ARH.00329
Supercontig_2.1	GeneSet	cds	879025	879177	.	-	0	ID=cds0000329;Parent=ucsf_hc.01_1.G186ARH.00329
Supercontig_2.1	GeneSet	cds	878666	878711	.	-	0	ID=cds0000329;Parent=ucsf_hc.01_1.G186ARH.00329
Supercontig_2.1	GeneSet	gene	879860	881263	.	+	.	ID=ucsf_hc.01_1.G186ARH.00330;Name=ucsf_hc.01_1.G186ARH.00330
Supercontig_2.1	GeneSet	exon	879860	881263	.	+	.	Parent=ucsf_hc.01_1.G186ARH.00330
Supercontig_2.1	GeneSet	cds	879942	881108	.	+	0	ID=cds0000330;Parent=ucsf_hc.01_1.G186ARH.00330
Supercontig_2.1	GeneSet	gene	881448	884841	.	+	.	ID=ucsf_hc.01_1.G186ARH.00331;Name=ucsf_hc.01_1.G186ARH.00331
Supercontig_2.1	GeneSet	exon	881448	881626	.	+	.	Parent=ucsf_hc.01_1.G186ARH.00331
Supercontig_2.1	GeneSet	exon	881823	883345	.	+	.	Parent=ucsf_hc.01_1.G186ARH.00331
Supercontig_2.1	GeneSet	exon	883419	884841	.	+	.	Parent=ucsf_hc.01_1.G186ARH.00331
Supercontig_2.1	GeneSet	cds	881608	881626	.	+	0	ID=cds0000331;Parent=ucsf_hc.01_1.G186ARH.00331
Supercontig_2.1	GeneSet	cds	881823	883345	.	+	0	ID=cds0000331;Parent=ucsf_hc.01_1.G186ARH.00331
Supercontig_2.1	GeneSet	cds	883419	884231	.	+	0	ID=cds0000331;Parent=ucsf_hc.01_1.G186ARH.00331
Supercontig_2.1	GeneSet	gene	886137	888199	.	-	.	ID=ucsf_hc.01_1.G186ARH.00332;Name=ucsf_hc.01_1.G186ARH.00332
Supercontig_2.1	GeneSet	exon	886931	888199	.	-	.	Parent=ucsf_hc.01_1.G186ARH.00332
Supercontig_2.1	GeneSet	exon	886723	886846	.	-	.	Parent=ucsf_hc.01_1.G186ARH.00332
Supercontig_2.1	GeneSet	exon	886137	886553	.	-	.	Parent=ucsf_hc.01_1.G186ARH.00332
Supercontig_2.1	GeneSet	cds	886931	887954	.	-	0	ID=cds0000332;Parent=ucsf_hc.01_1.G186ARH.00332
Supercontig_2.1	GeneSet	cds	886723	886846	.	-	0	ID=cds0000332;Parent=ucsf_hc.01_1.G186ARH.00332
Supercontig_2.1	GeneSet	cds	886412	886553	.	-	0	ID=cds0000332;Parent=ucsf_hc.01_1.G186ARH.00332
Supercontig_2.1	GeneSet	gene	888200	891406	.	-	.	ID=ucsf_hc.01_1.G186ARH.00333;Name=ucsf_hc.01_1.G186ARH.00333
Supercontig_2.1	GeneSet	exon	891051	891406	.	-	.	Parent=ucsf_hc.01_1.G186ARH.00333
Supercontig_2.1	GeneSet	exon	890960	890980	.	-	.	Parent=ucsf_hc.01_1.G186ARH.00333
Supercontig_2.1	GeneSet	exon	890763	890894	.	-	.	Parent=ucsf_hc.01_1.G186ARH.00333
Supercontig_2.1	GeneSet	exon	890044	890681	.	-	.	Parent=ucsf_hc.01_1.G186ARH.00333
Supercontig_2.1	GeneSet	exon	889403	889971	.	-	.	Parent=ucsf_hc.01_1.G186ARH.00333
Supercontig_2.1	GeneSet	exon	888980	889341	.	-	.	Parent=ucsf_hc.01_1.G186ARH.00333
Supercontig_2.1	GeneSet	exon	888200	888904	.	-	.	Parent=ucsf_hc.01_1.G186ARH.00333
Supercontig_2.1	GeneSet	cds	891051	891127	.	-	0	ID=cds0000333;Parent=ucsf_hc.01_1.G186ARH.00333
Supercontig_2.1	GeneSet	cds	890960	890980	.	-	0	ID=cds0000333;Parent=ucsf_hc.01_1.G186ARH.00333
Supercontig_2.1	GeneSet	cds	890763	890894	.	-	0	ID=cds0000333;Parent=ucsf_hc.01_1.G186ARH.00333
Supercontig_2.1	GeneSet	cds	890044	890681	.	-	0	ID=cds0000333;Parent=ucsf_hc.01_1.G186ARH.00333
Supercontig_2.1	GeneSet	cds	889403	889971	.	-	0	ID=cds0000333;Parent=ucsf_hc.01_1.G186ARH.00333
Supercontig_2.1	GeneSet	cds	888980	889341	.	-	0	ID=cds0000333;Parent=ucsf_hc.01_1.G186ARH.00333
Supercontig_2.1	GeneSet	cds	888445	888904	.	-	0	ID=cds0000333;Parent=ucsf_hc.01_1.G186ARH.00333
Supercontig_2.1	GeneSet	gene	891539	893223	.	+	.	ID=ucsf_hc.01_1.G186ARH.00334;Name=ucsf_hc.01_1.G186ARH.00334
Supercontig_2.1	GeneSet	exon	891539	891655	.	+	.	Parent=ucsf_hc.01_1.G186ARH.00334
Supercontig_2.1	GeneSet	exon	891719	891796	.	+	.	Parent=ucsf_hc.01_1.G186ARH.00334
Supercontig_2.1	GeneSet	exon	891882	892072	.	+	.	Parent=ucsf_hc.01_1.G186ARH.00334
Supercontig_2.1	GeneSet	exon	892130	893223	.	+	.	Parent=ucsf_hc.01_1.G186ARH.00334
Supercontig_2.1	GeneSet	cds	892186	892578	.	+	0	ID=cds0000334;Parent=ucsf_hc.01_1.G186ARH.00334
Supercontig_2.1	GeneSet	gene	891758	893847	.	-	.	ID=ucsf_hc.01_1.G186ARH.00335;Name=ucsf_hc.01_1.G186ARH.00335
Supercontig_2.1	GeneSet	exon	893325	893847	.	-	.	Parent=ucsf_hc.01_1.G186ARH.00335
Supercontig_2.1	GeneSet	exon	891882	893178	.	-	.	Parent=ucsf_hc.01_1.G186ARH.00335
Supercontig_2.1	GeneSet	exon	891758	891796	.	-	.	Parent=ucsf_hc.01_1.G186ARH.00335
Supercontig_2.1	GeneSet	cds	893325	893564	.	-	0	ID=cds0000335;Parent=ucsf_hc.01_1.G186ARH.00335
Supercontig_2.1	GeneSet	cds	892249	893178	.	-	0	ID=cds0000335;Parent=ucsf_hc.01_1.G186ARH.00335
Supercontig_2.1	GeneSet	gene	893949	895262	.	+	.	ID=ucsf_hc.01_1.G186ARH.00336;Name=ucsf_hc.01_1.G186ARH.00336
Supercontig_2.1	GeneSet	exon	893949	894257	.	+	.	Parent=ucsf_hc.01_1.G186ARH.00336
Supercontig_2.1	GeneSet	exon	894393	895262	.	+	.	Parent=ucsf_hc.01_1.G186ARH.00336
Supercontig_2.1	GeneSet	cds	894097	894257	.	+	0	ID=cds0000336;Parent=ucsf_hc.01_1.G186ARH.00336
Supercontig_2.1	GeneSet	cds	894393	894891	.	+	0	ID=cds0000336;Parent=ucsf_hc.01_1.G186ARH.00336
Supercontig_2.1	GeneSet	gene	895445	900032	.	-	.	ID=ucsf_hc.01_1.G186ARH.00337;Name=ucsf_hc.01_1.G186ARH.00337
Supercontig_2.1	GeneSet	exon	899853	900032	.	-	.	Parent=ucsf_hc.01_1.G186ARH.00337
Supercontig_2.1	GeneSet	exon	899729	899778	.	-	.	Parent=ucsf_hc.01_1.G186ARH.00337
Supercontig_2.1	GeneSet	exon	899358	899677	.	-	.	Parent=ucsf_hc.01_1.G186ARH.00337
Supercontig_2.1	GeneSet	exon	898956	899294	.	-	.	Parent=ucsf_hc.01_1.G186ARH.00337
Supercontig_2.1	GeneSet	exon	897937	898903	.	-	.	Parent=ucsf_hc.01_1.G186ARH.00337
Supercontig_2.1	GeneSet	exon	897290	897885	.	-	.	Parent=ucsf_hc.01_1.G186ARH.00337
Supercontig_2.1	GeneSet	exon	896145	897238	.	-	.	Parent=ucsf_hc.01_1.G186ARH.00337
Supercontig_2.1	GeneSet	exon	895445	896053	.	-	.	Parent=ucsf_hc.01_1.G186ARH.00337
Supercontig_2.1	GeneSet	cds	899853	899882	.	-	0	ID=cds0000337;Parent=ucsf_hc.01_1.G186ARH.00337
Supercontig_2.1	GeneSet	cds	899729	899778	.	-	0	ID=cds0000337;Parent=ucsf_hc.01_1.G186ARH.00337
Supercontig_2.1	GeneSet	cds	899358	899677	.	-	0	ID=cds0000337;Parent=ucsf_hc.01_1.G186ARH.00337
Supercontig_2.1	GeneSet	cds	898956	899294	.	-	0	ID=cds0000337;Parent=ucsf_hc.01_1.G186ARH.00337
Supercontig_2.1	GeneSet	cds	897937	898903	.	-	0	ID=cds0000337;Parent=ucsf_hc.01_1.G186ARH.00337
Supercontig_2.1	GeneSet	cds	897290	897885	.	-	0	ID=cds0000337;Parent=ucsf_hc.01_1.G186ARH.00337
Supercontig_2.1	GeneSet	cds	896145	897238	.	-	0	ID=cds0000337;Parent=ucsf_hc.01_1.G186ARH.00337
Supercontig_2.1	GeneSet	cds	895802	896053	.	-	0	ID=cds0000337;Parent=ucsf_hc.01_1.G186ARH.00337
Supercontig_2.1	GeneSet	gene	900200	903443	.	+	.	ID=ucsf_hc.01_1.G186ARH.00338;Name=ucsf_hc.01_1.G186ARH.00338
Supercontig_2.1	GeneSet	exon	900200	902656	.	+	.	Parent=ucsf_hc.01_1.G186ARH.00338
Supercontig_2.1	GeneSet	exon	902733	902905	.	+	.	Parent=ucsf_hc.01_1.G186ARH.00338
Supercontig_2.1	GeneSet	exon	902971	903443	.	+	.	Parent=ucsf_hc.01_1.G186ARH.00338
Supercontig_2.1	GeneSet	cds	901512	902656	.	+	0	ID=cds0000338;Parent=ucsf_hc.01_1.G186ARH.00338
Supercontig_2.1	GeneSet	cds	902733	902905	.	+	0	ID=cds0000338;Parent=ucsf_hc.01_1.G186ARH.00338
Supercontig_2.1	GeneSet	cds	902971	903041	.	+	0	ID=cds0000338;Parent=ucsf_hc.01_1.G186ARH.00338
[truncated: 62,349 more rows]
