# Supplementary material for: Genome-Wide Reprogramming of Transcript Architecture by Temperature Specifies the Developmental States of the Human Pathogen Histoplasma
Source: PLoS Genet. 2015 Jul 15;11(7):e1005395. doi: 10.1371/journal.pgen.1005395 (PMC4503680; doi:10.1371/journal.pgen.1005395)
Supplement: S23 Data — From the transcript assembly of H88 yeast (Y) paired-end sequencing data. (GFF3) [file pgen.1005395.s044.gff3]

Supercontig_2.1	GeneSet	gene	413	883	.	-	.	ID=ucsf_hc.01_1.H88Y.00001;Name=ucsf_hc.01_1.H88Y.00001
Supercontig_2.1	GeneSet	exon	413	883	.	-	.	Parent=ucsf_hc.01_1.H88Y.00001
Supercontig_2.1	GeneSet	gene	53136	53512	.	+	.	ID=ucsf_hc.01_1.H88Y.00002;Name=ucsf_hc.01_1.H88Y.00002
Supercontig_2.1	GeneSet	exon	53136	53512	.	+	.	Parent=ucsf_hc.01_1.H88Y.00002
Supercontig_2.1	GeneSet	gene	64669	66104	.	-	.	ID=ucsf_hc.01_1.H88Y.00003;Name=ucsf_hc.01_1.H88Y.00003
Supercontig_2.1	GeneSet	exon	65359	66104	.	-	.	Parent=ucsf_hc.01_1.H88Y.00003
Supercontig_2.1	GeneSet	exon	64669	65296	.	-	.	Parent=ucsf_hc.01_1.H88Y.00003
Supercontig_2.1	GeneSet	cds	65359	65670	.	-	0	ID=cds0000003;Parent=ucsf_hc.01_1.H88Y.00003
Supercontig_2.1	GeneSet	cds	65243	65296	.	-	0	ID=cds0000003;Parent=ucsf_hc.01_1.H88Y.00003
Supercontig_2.1	GeneSet	gene	66221	67693	.	+	.	ID=ucsf_hc.01_1.H88Y.00004;Name=ucsf_hc.01_1.H88Y.00004
Supercontig_2.1	GeneSet	exon	66221	67693	.	+	.	Parent=ucsf_hc.01_1.H88Y.00004
Supercontig_2.1	GeneSet	cds	66450	67415	.	+	0	ID=cds0000004;Parent=ucsf_hc.01_1.H88Y.00004
Supercontig_2.1	GeneSet	gene	68532	70062	.	-	.	ID=ucsf_hc.01_1.H88Y.00005;Name=ucsf_hc.01_1.H88Y.00005
Supercontig_2.1	GeneSet	exon	68532	70062	.	-	.	Parent=ucsf_hc.01_1.H88Y.00005
Supercontig_2.1	GeneSet	cds	69187	69987	.	-	0	ID=cds0000005;Parent=ucsf_hc.01_1.H88Y.00005
Supercontig_2.1	GeneSet	gene	70322	70786	.	-	.	ID=ucsf_hc.01_1.H88Y.00006;Name=ucsf_hc.01_1.H88Y.00006
Supercontig_2.1	GeneSet	exon	70322	70786	.	-	.	Parent=ucsf_hc.01_1.H88Y.00006
Supercontig_2.1	GeneSet	gene	71059	71987	.	-	.	ID=ucsf_hc.01_1.H88Y.00007;Name=ucsf_hc.01_1.H88Y.00007
Supercontig_2.1	GeneSet	exon	71059	71987	.	-	.	Parent=ucsf_hc.01_1.H88Y.00007
Supercontig_2.1	GeneSet	cds	71313	71858	.	-	0	ID=cds0000007;Parent=ucsf_hc.01_1.H88Y.00007
Supercontig_2.1	GeneSet	gene	71988	73006	.	-	.	ID=ucsf_hc.01_1.H88Y.00008;Name=ucsf_hc.01_1.H88Y.00008
Supercontig_2.1	GeneSet	exon	71988	73006	.	-	.	Parent=ucsf_hc.01_1.H88Y.00008
Supercontig_2.1	GeneSet	cds	72116	72931	.	-	0	ID=cds0000008;Parent=ucsf_hc.01_1.H88Y.00008
Supercontig_2.1	GeneSet	gene	73175	74107	.	-	.	ID=ucsf_hc.01_1.H88Y.00009;Name=ucsf_hc.01_1.H88Y.00009
Supercontig_2.1	GeneSet	exon	73678	74107	.	-	.	Parent=ucsf_hc.01_1.H88Y.00009
Supercontig_2.1	GeneSet	exon	73175	73613	.	-	.	Parent=ucsf_hc.01_1.H88Y.00009
Supercontig_2.1	GeneSet	cds	73678	73916	.	-	0	ID=cds0000009;Parent=ucsf_hc.01_1.H88Y.00009
Supercontig_2.1	GeneSet	cds	73613	73613	.	-	0	ID=cds0000009;Parent=ucsf_hc.01_1.H88Y.00009
Supercontig_2.1	GeneSet	gene	74284	74972	.	+	.	ID=ucsf_hc.01_1.H88Y.00010;Name=ucsf_hc.01_1.H88Y.00010
Supercontig_2.1	GeneSet	exon	74284	74972	.	+	.	Parent=ucsf_hc.01_1.H88Y.00010
Supercontig_2.1	GeneSet	cds	74351	74536	.	+	0	ID=cds0000010;Parent=ucsf_hc.01_1.H88Y.00010
Supercontig_2.1	GeneSet	gene	74821	80616	.	-	.	ID=ucsf_hc.01_1.H88Y.00011;Name=ucsf_hc.01_1.H88Y.00011
Supercontig_2.1	GeneSet	exon	79571	80616	.	-	.	Parent=ucsf_hc.01_1.H88Y.00011
Supercontig_2.1	GeneSet	exon	76809	79479	.	-	.	Parent=ucsf_hc.01_1.H88Y.00011
Supercontig_2.1	GeneSet	exon	76674	76750	.	-	.	Parent=ucsf_hc.01_1.H88Y.00011
Supercontig_2.1	GeneSet	exon	75836	76594	.	-	.	Parent=ucsf_hc.01_1.H88Y.00011
Supercontig_2.1	GeneSet	exon	74821	75776	.	-	.	Parent=ucsf_hc.01_1.H88Y.00011
Supercontig_2.1	GeneSet	cds	76809	77245	.	-	0	ID=cds0000011;Parent=ucsf_hc.01_1.H88Y.00011
Supercontig_2.1	GeneSet	cds	76674	76750	.	-	0	ID=cds0000011;Parent=ucsf_hc.01_1.H88Y.00011
Supercontig_2.1	GeneSet	cds	75836	76594	.	-	0	ID=cds0000011;Parent=ucsf_hc.01_1.H88Y.00011
Supercontig_2.1	GeneSet	cds	75301	75776	.	-	0	ID=cds0000011;Parent=ucsf_hc.01_1.H88Y.00011
Supercontig_2.1	GeneSet	gene	80916	81281	.	-	.	ID=ucsf_hc.01_1.H88Y.00012;Name=ucsf_hc.01_1.H88Y.00012
Supercontig_2.1	GeneSet	exon	81102	81281	.	-	.	Parent=ucsf_hc.01_1.H88Y.00012
Supercontig_2.1	GeneSet	exon	80916	80995	.	-	.	Parent=ucsf_hc.01_1.H88Y.00012
Supercontig_2.1	GeneSet	cds	81112	81222	.	-	0	ID=cds0000012;Parent=ucsf_hc.01_1.H88Y.00012
Supercontig_2.1	GeneSet	gene	81282	81788	.	-	.	ID=ucsf_hc.01_1.H88Y.00013;Name=ucsf_hc.01_1.H88Y.00013
Supercontig_2.1	GeneSet	exon	81434	81788	.	-	.	Parent=ucsf_hc.01_1.H88Y.00013
Supercontig_2.1	GeneSet	exon	81282	81349	.	-	.	Parent=ucsf_hc.01_1.H88Y.00013
Supercontig_2.1	GeneSet	cds	81434	81613	.	-	0	ID=cds0000013;Parent=ucsf_hc.01_1.H88Y.00013
Supercontig_2.1	GeneSet	cds	81341	81349	.	-	0	ID=cds0000013;Parent=ucsf_hc.01_1.H88Y.00013
Supercontig_2.1	GeneSet	gene	82837	84849	.	+	.	ID=ucsf_hc.01_1.H88Y.00014;Name=ucsf_hc.01_1.H88Y.00014
Supercontig_2.1	GeneSet	exon	82837	83230	.	+	.	Parent=ucsf_hc.01_1.H88Y.00014
Supercontig_2.1	GeneSet	exon	83306	84849	.	+	.	Parent=ucsf_hc.01_1.H88Y.00014
Supercontig_2.1	GeneSet	cds	82985	83230	.	+	0	ID=cds0000014;Parent=ucsf_hc.01_1.H88Y.00014
Supercontig_2.1	GeneSet	cds	83306	84133	.	+	0	ID=cds0000014;Parent=ucsf_hc.01_1.H88Y.00014
Supercontig_2.1	GeneSet	gene	84223	86152	.	-	.	ID=ucsf_hc.01_1.H88Y.00015;Name=ucsf_hc.01_1.H88Y.00015
Supercontig_2.1	GeneSet	exon	85753	86152	.	-	.	Parent=ucsf_hc.01_1.H88Y.00015
Supercontig_2.1	GeneSet	exon	84931	85182	.	-	.	Parent=ucsf_hc.01_1.H88Y.00015
Supercontig_2.1	GeneSet	exon	84223	84785	.	-	.	Parent=ucsf_hc.01_1.H88Y.00015
Supercontig_2.1	GeneSet	cds	85753	85995	.	-	0	ID=cds0000015;Parent=ucsf_hc.01_1.H88Y.00015
Supercontig_2.1	GeneSet	cds	84931	85182	.	-	0	ID=cds0000015;Parent=ucsf_hc.01_1.H88Y.00015
Supercontig_2.1	GeneSet	cds	84528	84785	.	-	0	ID=cds0000015;Parent=ucsf_hc.01_1.H88Y.00015
Supercontig_2.1	GeneSet	gene	87419	91019	.	+	.	ID=ucsf_hc.01_1.H88Y.00016;Name=ucsf_hc.01_1.H88Y.00016
Supercontig_2.1	GeneSet	exon	87419	91019	.	+	.	Parent=ucsf_hc.01_1.H88Y.00016
Supercontig_2.1	GeneSet	cds	87744	90593	.	+	0	ID=cds0000016;Parent=ucsf_hc.01_1.H88Y.00016
Supercontig_2.1	GeneSet	gene	91432	92884	.	+	.	ID=ucsf_hc.01_1.H88Y.00017;Name=ucsf_hc.01_1.H88Y.00017
Supercontig_2.1	GeneSet	exon	91432	91551	.	+	.	Parent=ucsf_hc.01_1.H88Y.00017
Supercontig_2.1	GeneSet	exon	91610	91860	.	+	.	Parent=ucsf_hc.01_1.H88Y.00017
Supercontig_2.1	GeneSet	exon	92006	92884	.	+	.	Parent=ucsf_hc.01_1.H88Y.00017
Supercontig_2.1	GeneSet	cds	91538	91551	.	+	0	ID=cds0000017;Parent=ucsf_hc.01_1.H88Y.00017
Supercontig_2.1	GeneSet	cds	91610	91860	.	+	0	ID=cds0000017;Parent=ucsf_hc.01_1.H88Y.00017
Supercontig_2.1	GeneSet	cds	92006	92034	.	+	0	ID=cds0000017;Parent=ucsf_hc.01_1.H88Y.00017
Supercontig_2.1	GeneSet	gene	93077	95941	.	+	.	ID=ucsf_hc.01_1.H88Y.00018;Name=ucsf_hc.01_1.H88Y.00018
Supercontig_2.1	GeneSet	exon	93077	94146	.	+	.	Parent=ucsf_hc.01_1.H88Y.00018
Supercontig_2.1	GeneSet	exon	94197	95941	.	+	.	Parent=ucsf_hc.01_1.H88Y.00018
Supercontig_2.1	GeneSet	cds	93223	94146	.	+	0	ID=cds0000018;Parent=ucsf_hc.01_1.H88Y.00018
Supercontig_2.1	GeneSet	cds	94197	95795	.	+	0	ID=cds0000018;Parent=ucsf_hc.01_1.H88Y.00018
Supercontig_2.1	GeneSet	gene	96253	97073	.	-	.	ID=ucsf_hc.01_1.H88Y.00019;Name=ucsf_hc.01_1.H88Y.00019
Supercontig_2.1	GeneSet	exon	96253	97073	.	-	.	Parent=ucsf_hc.01_1.H88Y.00019
Supercontig_2.1	GeneSet	gene	97250	99325	.	+	.	ID=ucsf_hc.01_1.H88Y.00020;Name=ucsf_hc.01_1.H88Y.00020
Supercontig_2.1	GeneSet	exon	97250	99325	.	+	.	Parent=ucsf_hc.01_1.H88Y.00020
Supercontig_2.1	GeneSet	cds	97728	98552	.	+	0	ID=cds0000020;Parent=ucsf_hc.01_1.H88Y.00020
Supercontig_2.1	GeneSet	gene	98570	100233	.	-	.	ID=ucsf_hc.01_1.H88Y.00021;Name=ucsf_hc.01_1.H88Y.00021
Supercontig_2.1	GeneSet	exon	99366	100233	.	-	.	Parent=ucsf_hc.01_1.H88Y.00021
Supercontig_2.1	GeneSet	exon	98570	99305	.	-	.	Parent=ucsf_hc.01_1.H88Y.00021
Supercontig_2.1	GeneSet	cds	99712	100107	.	-	0	ID=cds0000021;Parent=ucsf_hc.01_1.H88Y.00021
Supercontig_2.1	GeneSet	gene	100634	101879	.	-	.	ID=ucsf_hc.01_1.H88Y.00022;Name=ucsf_hc.01_1.H88Y.00022
Supercontig_2.1	GeneSet	exon	100634	101879	.	-	.	Parent=ucsf_hc.01_1.H88Y.00022
Supercontig_2.1	GeneSet	cds	101146	101802	.	-	0	ID=cds0000022;Parent=ucsf_hc.01_1.H88Y.00022
Supercontig_2.1	GeneSet	gene	109409	110173	.	-	.	ID=ucsf_hc.01_1.H88Y.00023;Name=ucsf_hc.01_1.H88Y.00023
Supercontig_2.1	GeneSet	exon	109409	110173	.	-	.	Parent=ucsf_hc.01_1.H88Y.00023
Supercontig_2.1	GeneSet	cds	109892	110164	.	-	0	ID=cds0000023;Parent=ucsf_hc.01_1.H88Y.00023
Supercontig_2.1	GeneSet	gene	109439	109822	.	+	.	ID=ucsf_hc.01_1.H88Y.00024;Name=ucsf_hc.01_1.H88Y.00024
Supercontig_2.1	GeneSet	exon	109439	109822	.	+	.	Parent=ucsf_hc.01_1.H88Y.00024
Supercontig_2.1	GeneSet	gene	110467	111842	.	+	.	ID=ucsf_hc.01_1.H88Y.00025;Name=ucsf_hc.01_1.H88Y.00025
Supercontig_2.1	GeneSet	exon	110467	110809	.	+	.	Parent=ucsf_hc.01_1.H88Y.00025
Supercontig_2.1	GeneSet	exon	110887	110950	.	+	.	Parent=ucsf_hc.01_1.H88Y.00025
Supercontig_2.1	GeneSet	exon	111030	111097	.	+	.	Parent=ucsf_hc.01_1.H88Y.00025
Supercontig_2.1	GeneSet	exon	111195	111842	.	+	.	Parent=ucsf_hc.01_1.H88Y.00025
Supercontig_2.1	GeneSet	cds	110760	110809	.	+	0	ID=cds0000025;Parent=ucsf_hc.01_1.H88Y.00025
Supercontig_2.1	GeneSet	cds	110887	110950	.	+	0	ID=cds0000025;Parent=ucsf_hc.01_1.H88Y.00025
Supercontig_2.1	GeneSet	cds	111030	111097	.	+	0	ID=cds0000025;Parent=ucsf_hc.01_1.H88Y.00025
Supercontig_2.1	GeneSet	cds	111195	111270	.	+	0	ID=cds0000025;Parent=ucsf_hc.01_1.H88Y.00025
Supercontig_2.1	GeneSet	gene	111865	112750	.	-	.	ID=ucsf_hc.01_1.H88Y.00026;Name=ucsf_hc.01_1.H88Y.00026
Supercontig_2.1	GeneSet	exon	111865	112750	.	-	.	Parent=ucsf_hc.01_1.H88Y.00026
Supercontig_2.1	GeneSet	cds	112139	112486	.	-	0	ID=cds0000026;Parent=ucsf_hc.01_1.H88Y.00026
Supercontig_2.1	GeneSet	gene	112886	113910	.	-	.	ID=ucsf_hc.01_1.H88Y.00027;Name=ucsf_hc.01_1.H88Y.00027
Supercontig_2.1	GeneSet	exon	112886	113910	.	-	.	Parent=ucsf_hc.01_1.H88Y.00027
Supercontig_2.1	GeneSet	cds	112912	113115	.	-	0	ID=cds0000027;Parent=ucsf_hc.01_1.H88Y.00027
Supercontig_2.1	GeneSet	gene	113981	114306	.	-	.	ID=ucsf_hc.01_1.H88Y.00028;Name=ucsf_hc.01_1.H88Y.00028
Supercontig_2.1	GeneSet	exon	113981	114306	.	-	.	Parent=ucsf_hc.01_1.H88Y.00028
Supercontig_2.1	GeneSet	gene	115573	115882	.	-	.	ID=ucsf_hc.01_1.H88Y.00029;Name=ucsf_hc.01_1.H88Y.00029
Supercontig_2.1	GeneSet	exon	115573	115882	.	-	.	Parent=ucsf_hc.01_1.H88Y.00029
Supercontig_2.1	GeneSet	gene	116180	117438	.	+	.	ID=ucsf_hc.01_1.H88Y.00030;Name=ucsf_hc.01_1.H88Y.00030
Supercontig_2.1	GeneSet	exon	116180	117438	.	+	.	Parent=ucsf_hc.01_1.H88Y.00030
Supercontig_2.1	GeneSet	gene	119420	123483	.	-	.	ID=ucsf_hc.01_1.H88Y.00031;Name=ucsf_hc.01_1.H88Y.00031
Supercontig_2.1	GeneSet	exon	121344	123483	.	-	.	Parent=ucsf_hc.01_1.H88Y.00031
Supercontig_2.1	GeneSet	exon	119420	121272	.	-	.	Parent=ucsf_hc.01_1.H88Y.00031
Supercontig_2.1	GeneSet	cds	121344	122981	.	-	0	ID=cds0000031;Parent=ucsf_hc.01_1.H88Y.00031
Supercontig_2.1	GeneSet	cds	119953	121272	.	-	0	ID=cds0000031;Parent=ucsf_hc.01_1.H88Y.00031
Supercontig_2.1	GeneSet	gene	123771	124429	.	+	.	ID=ucsf_hc.01_1.H88Y.00032;Name=ucsf_hc.01_1.H88Y.00032
Supercontig_2.1	GeneSet	exon	123771	124429	.	+	.	Parent=ucsf_hc.01_1.H88Y.00032
Supercontig_2.1	GeneSet	cds	123973	124290	.	+	0	ID=cds0000032;Parent=ucsf_hc.01_1.H88Y.00032
Supercontig_2.1	GeneSet	gene	124178	126478	.	-	.	ID=ucsf_hc.01_1.H88Y.00033;Name=ucsf_hc.01_1.H88Y.00033
Supercontig_2.1	GeneSet	exon	124411	126478	.	-	.	Parent=ucsf_hc.01_1.H88Y.00033
Supercontig_2.1	GeneSet	exon	124178	124333	.	-	.	Parent=ucsf_hc.01_1.H88Y.00033
Supercontig_2.1	GeneSet	cds	124411	124716	.	-	0	ID=cds0000033;Parent=ucsf_hc.01_1.H88Y.00033
Supercontig_2.1	GeneSet	cds	124187	124333	.	-	0	ID=cds0000033;Parent=ucsf_hc.01_1.H88Y.00033
Supercontig_2.1	GeneSet	gene	126575	127379	.	-	.	ID=ucsf_hc.01_1.H88Y.00034;Name=ucsf_hc.01_1.H88Y.00034
Supercontig_2.1	GeneSet	exon	127325	127379	.	-	.	Parent=ucsf_hc.01_1.H88Y.00034
Supercontig_2.1	GeneSet	exon	126575	127272	.	-	.	Parent=ucsf_hc.01_1.H88Y.00034
Supercontig_2.1	GeneSet	cds	126756	127124	.	-	0	ID=cds0000034;Parent=ucsf_hc.01_1.H88Y.00034
Supercontig_2.1	GeneSet	gene	127989	130716	.	+	.	ID=ucsf_hc.01_1.H88Y.00035;Name=ucsf_hc.01_1.H88Y.00035
Supercontig_2.1	GeneSet	exon	127989	128139	.	+	.	Parent=ucsf_hc.01_1.H88Y.00035
Supercontig_2.1	GeneSet	exon	128336	128394	.	+	.	Parent=ucsf_hc.01_1.H88Y.00035
Supercontig_2.1	GeneSet	exon	128516	128666	.	+	.	Parent=ucsf_hc.01_1.H88Y.00035
Supercontig_2.1	GeneSet	exon	128733	128820	.	+	.	Parent=ucsf_hc.01_1.H88Y.00035
Supercontig_2.1	GeneSet	exon	128883	128954	.	+	.	Parent=ucsf_hc.01_1.H88Y.00035
Supercontig_2.1	GeneSet	exon	129049	129552	.	+	.	Parent=ucsf_hc.01_1.H88Y.00035
Supercontig_2.1	GeneSet	exon	129626	130716	.	+	.	Parent=ucsf_hc.01_1.H88Y.00035
Supercontig_2.1	GeneSet	cds	128128	128139	.	+	0	ID=cds0000035;Parent=ucsf_hc.01_1.H88Y.00035
Supercontig_2.1	GeneSet	cds	128336	128394	.	+	0	ID=cds0000035;Parent=ucsf_hc.01_1.H88Y.00035
Supercontig_2.1	GeneSet	cds	128516	128666	.	+	0	ID=cds0000035;Parent=ucsf_hc.01_1.H88Y.00035
Supercontig_2.1	GeneSet	cds	128733	128820	.	+	0	ID=cds0000035;Parent=ucsf_hc.01_1.H88Y.00035
Supercontig_2.1	GeneSet	cds	128883	128954	.	+	0	ID=cds0000035;Parent=ucsf_hc.01_1.H88Y.00035
Supercontig_2.1	GeneSet	cds	129049	129552	.	+	0	ID=cds0000035;Parent=ucsf_hc.01_1.H88Y.00035
Supercontig_2.1	GeneSet	cds	129626	130092	.	+	0	ID=cds0000035;Parent=ucsf_hc.01_1.H88Y.00035
Supercontig_2.1	GeneSet	gene	130650	132318	.	-	.	ID=ucsf_hc.01_1.H88Y.00036;Name=ucsf_hc.01_1.H88Y.00036
Supercontig_2.1	GeneSet	exon	132066	132318	.	-	.	Parent=ucsf_hc.01_1.H88Y.00036
Supercontig_2.1	GeneSet	exon	131922	131974	.	-	.	Parent=ucsf_hc.01_1.H88Y.00036
Supercontig_2.1	GeneSet	exon	130650	131860	.	-	.	Parent=ucsf_hc.01_1.H88Y.00036
Supercontig_2.1	GeneSet	cds	130915	131313	.	-	0	ID=cds0000036;Parent=ucsf_hc.01_1.H88Y.00036
Supercontig_2.1	GeneSet	gene	132424	135747	.	+	.	ID=ucsf_hc.01_1.H88Y.00037;Name=ucsf_hc.01_1.H88Y.00037
Supercontig_2.1	GeneSet	exon	132424	135747	.	+	.	Parent=ucsf_hc.01_1.H88Y.00037
Supercontig_2.1	GeneSet	cds	132536	134173	.	+	0	ID=cds0000037;Parent=ucsf_hc.01_1.H88Y.00037
Supercontig_2.1	GeneSet	gene	134125	136042	.	-	.	ID=ucsf_hc.01_1.H88Y.00038;Name=ucsf_hc.01_1.H88Y.00038
Supercontig_2.1	GeneSet	exon	135040	136042	.	-	.	Parent=ucsf_hc.01_1.H88Y.00038
Supercontig_2.1	GeneSet	exon	134125	134937	.	-	.	Parent=ucsf_hc.01_1.H88Y.00038
Supercontig_2.1	GeneSet	cds	135040	135810	.	-	0	ID=cds0000038;Parent=ucsf_hc.01_1.H88Y.00038
Supercontig_2.1	GeneSet	cds	134875	134937	.	-	0	ID=cds0000038;Parent=ucsf_hc.01_1.H88Y.00038
Supercontig_2.1	GeneSet	gene	136274	137113	.	+	.	ID=ucsf_hc.01_1.H88Y.00039;Name=ucsf_hc.01_1.H88Y.00039
Supercontig_2.1	GeneSet	exon	136274	136619	.	+	.	Parent=ucsf_hc.01_1.H88Y.00039
Supercontig_2.1	GeneSet	exon	136695	137113	.	+	.	Parent=ucsf_hc.01_1.H88Y.00039
Supercontig_2.1	GeneSet	gene	137475	140119	.	+	.	ID=ucsf_hc.01_1.H88Y.00040;Name=ucsf_hc.01_1.H88Y.00040
Supercontig_2.1	GeneSet	exon	137475	140119	.	+	.	Parent=ucsf_hc.01_1.H88Y.00040
Supercontig_2.1	GeneSet	cds	137710	139917	.	+	0	ID=cds0000040;Parent=ucsf_hc.01_1.H88Y.00040
Supercontig_2.1	GeneSet	gene	139549	142412	.	-	.	ID=ucsf_hc.01_1.H88Y.00041;Name=ucsf_hc.01_1.H88Y.00041
Supercontig_2.1	GeneSet	exon	142036	142412	.	-	.	Parent=ucsf_hc.01_1.H88Y.00041
Supercontig_2.1	GeneSet	exon	139549	141978	.	-	.	Parent=ucsf_hc.01_1.H88Y.00041
Supercontig_2.1	GeneSet	cds	142036	142343	.	-	0	ID=cds0000041;Parent=ucsf_hc.01_1.H88Y.00041
Supercontig_2.1	GeneSet	cds	140415	141978	.	-	0	ID=cds0000041;Parent=ucsf_hc.01_1.H88Y.00041
Supercontig_2.1	GeneSet	gene	142597	143128	.	+	.	ID=ucsf_hc.01_1.H88Y.00042;Name=ucsf_hc.01_1.H88Y.00042
Supercontig_2.1	GeneSet	exon	142597	143128	.	+	.	Parent=ucsf_hc.01_1.H88Y.00042
Supercontig_2.1	GeneSet	gene	145000	149317	.	+	.	ID=ucsf_hc.01_1.H88Y.00043;Name=ucsf_hc.01_1.H88Y.00043
Supercontig_2.1	GeneSet	exon	145000	146439	.	+	.	Parent=ucsf_hc.01_1.H88Y.00043
Supercontig_2.1	GeneSet	exon	146494	146897	.	+	.	Parent=ucsf_hc.01_1.H88Y.00043
Supercontig_2.1	GeneSet	exon	146962	149317	.	+	.	Parent=ucsf_hc.01_1.H88Y.00043
Supercontig_2.1	GeneSet	cds	145519	146439	.	+	0	ID=cds0000043;Parent=ucsf_hc.01_1.H88Y.00043
Supercontig_2.1	GeneSet	cds	146494	146897	.	+	0	ID=cds0000043;Parent=ucsf_hc.01_1.H88Y.00043
Supercontig_2.1	GeneSet	cds	146962	148954	.	+	0	ID=cds0000043;Parent=ucsf_hc.01_1.H88Y.00043
Supercontig_2.1	GeneSet	gene	149417	150712	.	+	.	ID=ucsf_hc.01_1.H88Y.00044;Name=ucsf_hc.01_1.H88Y.00044
Supercontig_2.1	GeneSet	exon	149417	150712	.	+	.	Parent=ucsf_hc.01_1.H88Y.00044
Supercontig_2.1	GeneSet	cds	149614	150390	.	+	0	ID=cds0000044;Parent=ucsf_hc.01_1.H88Y.00044
Supercontig_2.1	GeneSet	gene	150713	152637	.	+	.	ID=ucsf_hc.01_1.H88Y.00045;Name=ucsf_hc.01_1.H88Y.00045
Supercontig_2.1	GeneSet	exon	150713	151103	.	+	.	Parent=ucsf_hc.01_1.H88Y.00045
Supercontig_2.1	GeneSet	exon	151153	151578	.	+	.	Parent=ucsf_hc.01_1.H88Y.00045
Supercontig_2.1	GeneSet	exon	151752	152637	.	+	.	Parent=ucsf_hc.01_1.H88Y.00045
Supercontig_2.1	GeneSet	cds	151034	151103	.	+	0	ID=cds0000045;Parent=ucsf_hc.01_1.H88Y.00045
Supercontig_2.1	GeneSet	cds	151153	151578	.	+	0	ID=cds0000045;Parent=ucsf_hc.01_1.H88Y.00045
Supercontig_2.1	GeneSet	cds	151752	152242	.	+	0	ID=cds0000045;Parent=ucsf_hc.01_1.H88Y.00045
Supercontig_2.1	GeneSet	gene	152624	153593	.	-	.	ID=ucsf_hc.01_1.H88Y.00046;Name=ucsf_hc.01_1.H88Y.00046
Supercontig_2.1	GeneSet	exon	152624	153593	.	-	.	Parent=ucsf_hc.01_1.H88Y.00046
Supercontig_2.1	GeneSet	cds	152862	153038	.	-	0	ID=cds0000046;Parent=ucsf_hc.01_1.H88Y.00046
Supercontig_2.1	GeneSet	gene	153890	157374	.	+	.	ID=ucsf_hc.01_1.H88Y.00047;Name=ucsf_hc.01_1.H88Y.00047
Supercontig_2.1	GeneSet	exon	153890	155555	.	+	.	Parent=ucsf_hc.01_1.H88Y.00047
Supercontig_2.1	GeneSet	exon	155682	155967	.	+	.	Parent=ucsf_hc.01_1.H88Y.00047
Supercontig_2.1	GeneSet	exon	156066	157374	.	+	.	Parent=ucsf_hc.01_1.H88Y.00047
Supercontig_2.1	GeneSet	cds	155039	155555	.	+	0	ID=cds0000047;Parent=ucsf_hc.01_1.H88Y.00047
Supercontig_2.1	GeneSet	cds	155682	155967	.	+	0	ID=cds0000047;Parent=ucsf_hc.01_1.H88Y.00047
Supercontig_2.1	GeneSet	cds	156066	156726	.	+	0	ID=cds0000047;Parent=ucsf_hc.01_1.H88Y.00047
Supercontig_2.1	GeneSet	gene	157580	158763	.	+	.	ID=ucsf_hc.01_1.H88Y.00048;Name=ucsf_hc.01_1.H88Y.00048
Supercontig_2.1	GeneSet	exon	157580	158002	.	+	.	Parent=ucsf_hc.01_1.H88Y.00048
Supercontig_2.1	GeneSet	exon	158145	158763	.	+	.	Parent=ucsf_hc.01_1.H88Y.00048
Supercontig_2.1	GeneSet	cds	157777	158002	.	+	0	ID=cds0000048;Parent=ucsf_hc.01_1.H88Y.00048
Supercontig_2.1	GeneSet	cds	158145	158230	.	+	0	ID=cds0000048;Parent=ucsf_hc.01_1.H88Y.00048
Supercontig_2.1	GeneSet	gene	157583	159263	.	-	.	ID=ucsf_hc.01_1.H88Y.00049;Name=ucsf_hc.01_1.H88Y.00049
Supercontig_2.1	GeneSet	exon	159204	159263	.	-	.	Parent=ucsf_hc.01_1.H88Y.00049
Supercontig_2.1	GeneSet	exon	158145	159132	.	-	.	Parent=ucsf_hc.01_1.H88Y.00049
Supercontig_2.1	GeneSet	exon	157583	158002	.	-	.	Parent=ucsf_hc.01_1.H88Y.00049
Supercontig_2.1	GeneSet	cds	158145	158518	.	-	0	ID=cds0000049;Parent=ucsf_hc.01_1.H88Y.00049
Supercontig_2.1	GeneSet	cds	157684	158002	.	-	0	ID=cds0000049;Parent=ucsf_hc.01_1.H88Y.00049
Supercontig_2.1	GeneSet	gene	159518	160672	.	-	.	ID=ucsf_hc.01_1.H88Y.00050;Name=ucsf_hc.01_1.H88Y.00050
Supercontig_2.1	GeneSet	exon	159518	160672	.	-	.	Parent=ucsf_hc.01_1.H88Y.00050
Supercontig_2.1	GeneSet	cds	160190	160405	.	-	0	ID=cds0000050;Parent=ucsf_hc.01_1.H88Y.00050
Supercontig_2.1	GeneSet	gene	160770	162383	.	-	.	ID=ucsf_hc.01_1.H88Y.00051;Name=ucsf_hc.01_1.H88Y.00051
Supercontig_2.1	GeneSet	exon	161760	162383	.	-	.	Parent=ucsf_hc.01_1.H88Y.00051
Supercontig_2.1	GeneSet	exon	160770	161668	.	-	.	Parent=ucsf_hc.01_1.H88Y.00051
Supercontig_2.1	GeneSet	cds	161760	162180	.	-	0	ID=cds0000051;Parent=ucsf_hc.01_1.H88Y.00051
Supercontig_2.1	GeneSet	cds	161448	161668	.	-	0	ID=cds0000051;Parent=ucsf_hc.01_1.H88Y.00051
Supercontig_2.1	GeneSet	gene	162533	165305	.	+	.	ID=ucsf_hc.01_1.H88Y.00052;Name=ucsf_hc.01_1.H88Y.00052
Supercontig_2.1	GeneSet	exon	162533	165305	.	+	.	Parent=ucsf_hc.01_1.H88Y.00052
Supercontig_2.1	GeneSet	cds	162660	164336	.	+	0	ID=cds0000052;Parent=ucsf_hc.01_1.H88Y.00052
Supercontig_2.1	GeneSet	gene	164728	166225	.	-	.	ID=ucsf_hc.01_1.H88Y.00053;Name=ucsf_hc.01_1.H88Y.00053
Supercontig_2.1	GeneSet	exon	164728	166225	.	-	.	Parent=ucsf_hc.01_1.H88Y.00053
Supercontig_2.1	GeneSet	cds	165082	165258	.	-	0	ID=cds0000053;Parent=ucsf_hc.01_1.H88Y.00053
Supercontig_2.1	GeneSet	gene	166236	168131	.	-	.	ID=ucsf_hc.01_1.H88Y.00054;Name=ucsf_hc.01_1.H88Y.00054
Supercontig_2.1	GeneSet	exon	166236	168131	.	-	.	Parent=ucsf_hc.01_1.H88Y.00054
Supercontig_2.1	GeneSet	cds	167260	168114	.	-	0	ID=cds0000054;Parent=ucsf_hc.01_1.H88Y.00054
Supercontig_2.1	GeneSet	gene	168467	169072	.	+	.	ID=ucsf_hc.01_1.H88Y.00055;Name=ucsf_hc.01_1.H88Y.00055
Supercontig_2.1	GeneSet	exon	168467	169072	.	+	.	Parent=ucsf_hc.01_1.H88Y.00055
Supercontig_2.1	GeneSet	gene	168998	169446	.	-	.	ID=ucsf_hc.01_1.H88Y.00056;Name=ucsf_hc.01_1.H88Y.00056
Supercontig_2.1	GeneSet	exon	168998	169446	.	-	.	Parent=ucsf_hc.01_1.H88Y.00056
Supercontig_2.1	GeneSet	gene	169218	169618	.	+	.	ID=ucsf_hc.01_1.H88Y.00057;Name=ucsf_hc.01_1.H88Y.00057
Supercontig_2.1	GeneSet	exon	169218	169259	.	+	.	Parent=ucsf_hc.01_1.H88Y.00057
Supercontig_2.1	GeneSet	exon	169322	169618	.	+	.	Parent=ucsf_hc.01_1.H88Y.00057
Supercontig_2.1	GeneSet	gene	169514	170467	.	-	.	ID=ucsf_hc.01_1.H88Y.00058;Name=ucsf_hc.01_1.H88Y.00058
Supercontig_2.1	GeneSet	exon	169514	170467	.	-	.	Parent=ucsf_hc.01_1.H88Y.00058
Supercontig_2.1	GeneSet	cds	170154	170345	.	-	0	ID=cds0000058;Parent=ucsf_hc.01_1.H88Y.00058
Supercontig_2.1	GeneSet	gene	170002	170371	.	+	.	ID=ucsf_hc.01_1.H88Y.00059;Name=ucsf_hc.01_1.H88Y.00059
Supercontig_2.1	GeneSet	exon	170002	170371	.	+	.	Parent=ucsf_hc.01_1.H88Y.00059
Supercontig_2.1	GeneSet	gene	170515	172108	.	+	.	ID=ucsf_hc.01_1.H88Y.00060;Name=ucsf_hc.01_1.H88Y.00060
Supercontig_2.1	GeneSet	exon	170515	171124	.	+	.	Parent=ucsf_hc.01_1.H88Y.00060
Supercontig_2.1	GeneSet	exon	171184	171233	.	+	.	Parent=ucsf_hc.01_1.H88Y.00060
Supercontig_2.1	GeneSet	exon	171287	172108	.	+	.	Parent=ucsf_hc.01_1.H88Y.00060
Supercontig_2.1	GeneSet	cds	170551	171124	.	+	0	ID=cds0000060;Parent=ucsf_hc.01_1.H88Y.00060
Supercontig_2.1	GeneSet	cds	171184	171233	.	+	0	ID=cds0000060;Parent=ucsf_hc.01_1.H88Y.00060
Supercontig_2.1	GeneSet	cds	171287	171355	.	+	0	ID=cds0000060;Parent=ucsf_hc.01_1.H88Y.00060
Supercontig_2.1	GeneSet	gene	171012	172374	.	-	.	ID=ucsf_hc.01_1.H88Y.00061;Name=ucsf_hc.01_1.H88Y.00061
Supercontig_2.1	GeneSet	exon	171298	172374	.	-	.	Parent=ucsf_hc.01_1.H88Y.00061
Supercontig_2.1	GeneSet	exon	171012	171226	.	-	.	Parent=ucsf_hc.01_1.H88Y.00061
Supercontig_2.1	GeneSet	cds	171298	171442	.	-	0	ID=cds0000061;Parent=ucsf_hc.01_1.H88Y.00061
Supercontig_2.1	GeneSet	cds	171108	171226	.	-	0	ID=cds0000061;Parent=ucsf_hc.01_1.H88Y.00061
Supercontig_2.1	GeneSet	gene	172524	173080	.	+	.	ID=ucsf_hc.01_1.H88Y.00062;Name=ucsf_hc.01_1.H88Y.00062
Supercontig_2.1	GeneSet	exon	172524	173080	.	+	.	Parent=ucsf_hc.01_1.H88Y.00062
Supercontig_2.1	GeneSet	gene	173163	176073	.	+	.	ID=ucsf_hc.01_1.H88Y.00063;Name=ucsf_hc.01_1.H88Y.00063
Supercontig_2.1	GeneSet	exon	173163	173510	.	+	.	Parent=ucsf_hc.01_1.H88Y.00063
Supercontig_2.1	GeneSet	exon	173604	176073	.	+	.	Parent=ucsf_hc.01_1.H88Y.00063
Supercontig_2.1	GeneSet	cds	173347	173510	.	+	0	ID=cds0000063;Parent=ucsf_hc.01_1.H88Y.00063
Supercontig_2.1	GeneSet	cds	173604	175485	.	+	0	ID=cds0000063;Parent=ucsf_hc.01_1.H88Y.00063
Supercontig_2.1	GeneSet	gene	176172	176573	.	+	.	ID=ucsf_hc.01_1.H88Y.00064;Name=ucsf_hc.01_1.H88Y.00064
Supercontig_2.1	GeneSet	exon	176172	176573	.	+	.	Parent=ucsf_hc.01_1.H88Y.00064
Supercontig_2.1	GeneSet	gene	176813	178193	.	+	.	ID=ucsf_hc.01_1.H88Y.00065;Name=ucsf_hc.01_1.H88Y.00065
Supercontig_2.1	GeneSet	exon	176813	178193	.	+	.	Parent=ucsf_hc.01_1.H88Y.00065
Supercontig_2.1	GeneSet	cds	177156	177512	.	+	0	ID=cds0000065;Parent=ucsf_hc.01_1.H88Y.00065
Supercontig_2.1	GeneSet	gene	177091	178910	.	-	.	ID=ucsf_hc.01_1.H88Y.00066;Name=ucsf_hc.01_1.H88Y.00066
Supercontig_2.1	GeneSet	exon	177091	178910	.	-	.	Parent=ucsf_hc.01_1.H88Y.00066
Supercontig_2.1	GeneSet	cds	177689	177940	.	-	0	ID=cds0000066;Parent=ucsf_hc.01_1.H88Y.00066
Supercontig_2.1	GeneSet	gene	179214	180446	.	-	.	ID=ucsf_hc.01_1.H88Y.00067;Name=ucsf_hc.01_1.H88Y.00067
Supercontig_2.1	GeneSet	exon	179214	180446	.	-	.	Parent=ucsf_hc.01_1.H88Y.00067
Supercontig_2.1	GeneSet	cds	179398	179694	.	-	0	ID=cds0000067;Parent=ucsf_hc.01_1.H88Y.00067
Supercontig_2.1	GeneSet	gene	180536	181010	.	-	.	ID=ucsf_hc.01_1.H88Y.00068;Name=ucsf_hc.01_1.H88Y.00068
Supercontig_2.1	GeneSet	exon	180536	181010	.	-	.	Parent=ucsf_hc.01_1.H88Y.00068
Supercontig_2.1	GeneSet	gene	180726	186025	.	+	.	ID=ucsf_hc.01_1.H88Y.00069;Name=ucsf_hc.01_1.H88Y.00069
Supercontig_2.1	GeneSet	exon	180726	182279	.	+	.	Parent=ucsf_hc.01_1.H88Y.00069
Supercontig_2.1	GeneSet	exon	182451	183246	.	+	.	Parent=ucsf_hc.01_1.H88Y.00069
Supercontig_2.1	GeneSet	exon	183366	183604	.	+	.	Parent=ucsf_hc.01_1.H88Y.00069
Supercontig_2.1	GeneSet	exon	183697	186025	.	+	.	Parent=ucsf_hc.01_1.H88Y.00069
Supercontig_2.1	GeneSet	cds	182024	182279	.	+	0	ID=cds0000069;Parent=ucsf_hc.01_1.H88Y.00069
Supercontig_2.1	GeneSet	cds	182451	183246	.	+	0	ID=cds0000069;Parent=ucsf_hc.01_1.H88Y.00069
Supercontig_2.1	GeneSet	cds	183366	183604	.	+	0	ID=cds0000069;Parent=ucsf_hc.01_1.H88Y.00069
Supercontig_2.1	GeneSet	cds	183697	184091	.	+	0	ID=cds0000069;Parent=ucsf_hc.01_1.H88Y.00069
Supercontig_2.1	GeneSet	gene	185903	186428	.	-	.	ID=ucsf_hc.01_1.H88Y.00070;Name=ucsf_hc.01_1.H88Y.00070
Supercontig_2.1	GeneSet	exon	185903	186428	.	-	.	Parent=ucsf_hc.01_1.H88Y.00070
Supercontig_2.1	GeneSet	cds	186195	186380	.	-	0	ID=cds0000070;Parent=ucsf_hc.01_1.H88Y.00070
Supercontig_2.1	GeneSet	gene	186647	188192	.	+	.	ID=ucsf_hc.01_1.H88Y.00071;Name=ucsf_hc.01_1.H88Y.00071
Supercontig_2.1	GeneSet	exon	186647	187976	.	+	.	Parent=ucsf_hc.01_1.H88Y.00071
Supercontig_2.1	GeneSet	exon	188048	188192	.	+	.	Parent=ucsf_hc.01_1.H88Y.00071
Supercontig_2.1	GeneSet	cds	186885	187070	.	+	0	ID=cds0000071;Parent=ucsf_hc.01_1.H88Y.00071
Supercontig_2.1	GeneSet	gene	186935	188679	.	-	.	ID=ucsf_hc.01_1.H88Y.00072;Name=ucsf_hc.01_1.H88Y.00072
Supercontig_2.1	GeneSet	exon	186935	188679	.	-	.	Parent=ucsf_hc.01_1.H88Y.00072
Supercontig_2.1	GeneSet	cds	188202	188627	.	-	0	ID=cds0000072;Parent=ucsf_hc.01_1.H88Y.00072
Supercontig_2.1	GeneSet	gene	188591	188959	.	+	.	ID=ucsf_hc.01_1.H88Y.00073;Name=ucsf_hc.01_1.H88Y.00073
Supercontig_2.1	GeneSet	exon	188591	188959	.	+	.	Parent=ucsf_hc.01_1.H88Y.00073
Supercontig_2.1	GeneSet	gene	189201	192401	.	+	.	ID=ucsf_hc.01_1.H88Y.00074;Name=ucsf_hc.01_1.H88Y.00074
Supercontig_2.1	GeneSet	exon	189201	192401	.	+	.	Parent=ucsf_hc.01_1.H88Y.00074
Supercontig_2.1	GeneSet	cds	189327	192002	.	+	0	ID=cds0000074;Parent=ucsf_hc.01_1.H88Y.00074
Supercontig_2.1	GeneSet	gene	192096	193272	.	-	.	ID=ucsf_hc.01_1.H88Y.00075;Name=ucsf_hc.01_1.H88Y.00075
Supercontig_2.1	GeneSet	exon	192512	193272	.	-	.	Parent=ucsf_hc.01_1.H88Y.00075
Supercontig_2.1	GeneSet	exon	192096	192406	.	-	.	Parent=ucsf_hc.01_1.H88Y.00075
Supercontig_2.1	GeneSet	cds	192657	193040	.	-	0	ID=cds0000075;Parent=ucsf_hc.01_1.H88Y.00075
Supercontig_2.1	GeneSet	gene	195189	199362	.	-	.	ID=ucsf_hc.01_1.H88Y.00076;Name=ucsf_hc.01_1.H88Y.00076
Supercontig_2.1	GeneSet	exon	198926	199362	.	-	.	Parent=ucsf_hc.01_1.H88Y.00076
Supercontig_2.1	GeneSet	exon	198817	198841	.	-	.	Parent=ucsf_hc.01_1.H88Y.00076
Supercontig_2.1	GeneSet	exon	198555	198699	.	-	.	Parent=ucsf_hc.01_1.H88Y.00076
Supercontig_2.1	GeneSet	exon	198338	198501	.	-	.	Parent=ucsf_hc.01_1.H88Y.00076
Supercontig_2.1	GeneSet	exon	198097	198280	.	-	.	Parent=ucsf_hc.01_1.H88Y.00076
Supercontig_2.1	GeneSet	exon	197935	198043	.	-	.	Parent=ucsf_hc.01_1.H88Y.00076
Supercontig_2.1	GeneSet	exon	197019	197862	.	-	.	Parent=ucsf_hc.01_1.H88Y.00076
Supercontig_2.1	GeneSet	exon	196342	196928	.	-	.	Parent=ucsf_hc.01_1.H88Y.00076
Supercontig_2.1	GeneSet	exon	196103	196212	.	-	.	Parent=ucsf_hc.01_1.H88Y.00076
Supercontig_2.1	GeneSet	exon	195189	196025	.	-	.	Parent=ucsf_hc.01_1.H88Y.00076
Supercontig_2.1	GeneSet	cds	198926	198961	.	-	0	ID=cds0000076;Parent=ucsf_hc.01_1.H88Y.00076
Supercontig_2.1	GeneSet	cds	198817	198841	.	-	0	ID=cds0000076;Parent=ucsf_hc.01_1.H88Y.00076
Supercontig_2.1	GeneSet	cds	198555	198699	.	-	0	ID=cds0000076;Parent=ucsf_hc.01_1.H88Y.00076
Supercontig_2.1	GeneSet	cds	198338	198501	.	-	0	ID=cds0000076;Parent=ucsf_hc.01_1.H88Y.00076
Supercontig_2.1	GeneSet	cds	198097	198280	.	-	0	ID=cds0000076;Parent=ucsf_hc.01_1.H88Y.00076
Supercontig_2.1	GeneSet	cds	197935	198043	.	-	0	ID=cds0000076;Parent=ucsf_hc.01_1.H88Y.00076
Supercontig_2.1	GeneSet	cds	197019	197862	.	-	0	ID=cds0000076;Parent=ucsf_hc.01_1.H88Y.00076
Supercontig_2.1	GeneSet	cds	196342	196928	.	-	0	ID=cds0000076;Parent=ucsf_hc.01_1.H88Y.00076
Supercontig_2.1	GeneSet	cds	196103	196212	.	-	0	ID=cds0000076;Parent=ucsf_hc.01_1.H88Y.00076
Supercontig_2.1	GeneSet	cds	195944	196025	.	-	0	ID=cds0000076;Parent=ucsf_hc.01_1.H88Y.00076
Supercontig_2.1	GeneSet	gene	199817	202633	.	+	.	ID=ucsf_hc.01_1.H88Y.00077;Name=ucsf_hc.01_1.H88Y.00077
Supercontig_2.1	GeneSet	exon	199817	200421	.	+	.	Parent=ucsf_hc.01_1.H88Y.00077
Supercontig_2.1	GeneSet	exon	200516	201788	.	+	.	Parent=ucsf_hc.01_1.H88Y.00077
Supercontig_2.1	GeneSet	exon	201851	202633	.	+	.	Parent=ucsf_hc.01_1.H88Y.00077
Supercontig_2.1	GeneSet	cds	199960	200421	.	+	0	ID=cds0000077;Parent=ucsf_hc.01_1.H88Y.00077
Supercontig_2.1	GeneSet	cds	200516	201788	.	+	0	ID=cds0000077;Parent=ucsf_hc.01_1.H88Y.00077
Supercontig_2.1	GeneSet	cds	201851	202230	.	+	0	ID=cds0000077;Parent=ucsf_hc.01_1.H88Y.00077
Supercontig_2.1	GeneSet	gene	204013	204888	.	-	.	ID=ucsf_hc.01_1.H88Y.00078;Name=ucsf_hc.01_1.H88Y.00078
Supercontig_2.1	GeneSet	exon	204013	204888	.	-	.	Parent=ucsf_hc.01_1.H88Y.00078
Supercontig_2.1	GeneSet	gene	205203	207388	.	+	.	ID=ucsf_hc.01_1.H88Y.00079;Name=ucsf_hc.01_1.H88Y.00079
Supercontig_2.1	GeneSet	exon	205203	205750	.	+	.	Parent=ucsf_hc.01_1.H88Y.00079
Supercontig_2.1	GeneSet	exon	205823	206164	.	+	.	Parent=ucsf_hc.01_1.H88Y.00079
Supercontig_2.1	GeneSet	exon	206243	206594	.	+	.	Parent=ucsf_hc.01_1.H88Y.00079
Supercontig_2.1	GeneSet	exon	206667	206974	.	+	.	Parent=ucsf_hc.01_1.H88Y.00079
Supercontig_2.1	GeneSet	exon	207056	207388	.	+	.	Parent=ucsf_hc.01_1.H88Y.00079
Supercontig_2.1	GeneSet	cds	205411	205750	.	+	0	ID=cds0000079;Parent=ucsf_hc.01_1.H88Y.00079
Supercontig_2.1	GeneSet	cds	205823	206164	.	+	0	ID=cds0000079;Parent=ucsf_hc.01_1.H88Y.00079
Supercontig_2.1	GeneSet	cds	206243	206594	.	+	0	ID=cds0000079;Parent=ucsf_hc.01_1.H88Y.00079
Supercontig_2.1	GeneSet	cds	206667	206974	.	+	0	ID=cds0000079;Parent=ucsf_hc.01_1.H88Y.00079
Supercontig_2.1	GeneSet	cds	207056	207093	.	+	0	ID=cds0000079;Parent=ucsf_hc.01_1.H88Y.00079
Supercontig_2.1	GeneSet	gene	206797	211799	.	-	.	ID=ucsf_hc.01_1.H88Y.00080;Name=ucsf_hc.01_1.H88Y.00080
Supercontig_2.1	GeneSet	exon	211521	211799	.	-	.	Parent=ucsf_hc.01_1.H88Y.00080
Supercontig_2.1	GeneSet	exon	210536	211457	.	-	.	Parent=ucsf_hc.01_1.H88Y.00080
Supercontig_2.1	GeneSet	exon	207056	210477	.	-	.	Parent=ucsf_hc.01_1.H88Y.00080
Supercontig_2.1	GeneSet	exon	206797	206974	.	-	.	Parent=ucsf_hc.01_1.H88Y.00080
Supercontig_2.1	GeneSet	cds	211521	211580	.	-	0	ID=cds0000080;Parent=ucsf_hc.01_1.H88Y.00080
Supercontig_2.1	GeneSet	cds	210536	211457	.	-	0	ID=cds0000080;Parent=ucsf_hc.01_1.H88Y.00080
Supercontig_2.1	GeneSet	cds	207497	210477	.	-	0	ID=cds0000080;Parent=ucsf_hc.01_1.H88Y.00080
Supercontig_2.1	GeneSet	gene	212804	219426	.	+	.	ID=ucsf_hc.01_1.H88Y.00081;Name=ucsf_hc.01_1.H88Y.00081
Supercontig_2.1	GeneSet	exon	212804	213199	.	+	.	Parent=ucsf_hc.01_1.H88Y.00081
Supercontig_2.1	GeneSet	exon	213258	219426	.	+	.	Parent=ucsf_hc.01_1.H88Y.00081
Supercontig_2.1	GeneSet	cds	212864	213199	.	+	0	ID=cds0000081;Parent=ucsf_hc.01_1.H88Y.00081
Supercontig_2.1	GeneSet	cds	213258	218690	.	+	0	ID=cds0000081;Parent=ucsf_hc.01_1.H88Y.00081
Supercontig_2.1	GeneSet	gene	218881	221966	.	-	.	ID=ucsf_hc.01_1.H88Y.00082;Name=ucsf_hc.01_1.H88Y.00082
Supercontig_2.1	GeneSet	exon	220482	221966	.	-	.	Parent=ucsf_hc.01_1.H88Y.00082
Supercontig_2.1	GeneSet	exon	220339	220429	.	-	.	Parent=ucsf_hc.01_1.H88Y.00082
Supercontig_2.1	GeneSet	exon	219710	220269	.	-	.	Parent=ucsf_hc.01_1.H88Y.00082
Supercontig_2.1	GeneSet	exon	218881	219629	.	-	.	Parent=ucsf_hc.01_1.H88Y.00082
Supercontig_2.1	GeneSet	cds	220482	220506	.	-	0	ID=cds0000082;Parent=ucsf_hc.01_1.H88Y.00082
Supercontig_2.1	GeneSet	cds	220339	220429	.	-	0	ID=cds0000082;Parent=ucsf_hc.01_1.H88Y.00082
Supercontig_2.1	GeneSet	cds	219710	220269	.	-	0	ID=cds0000082;Parent=ucsf_hc.01_1.H88Y.00082
Supercontig_2.1	GeneSet	cds	219295	219629	.	-	0	ID=cds0000082;Parent=ucsf_hc.01_1.H88Y.00082
Supercontig_2.1	GeneSet	gene	222315	224526	.	+	.	ID=ucsf_hc.01_1.H88Y.00083;Name=ucsf_hc.01_1.H88Y.00083
Supercontig_2.1	GeneSet	exon	222315	222624	.	+	.	Parent=ucsf_hc.01_1.H88Y.00083
Supercontig_2.1	GeneSet	exon	222726	223013	.	+	.	Parent=ucsf_hc.01_1.H88Y.00083
Supercontig_2.1	GeneSet	exon	223109	224526	.	+	.	Parent=ucsf_hc.01_1.H88Y.00083
Supercontig_2.1	GeneSet	cds	222623	222624	.	+	0	ID=cds0000083;Parent=ucsf_hc.01_1.H88Y.00083
Supercontig_2.1	GeneSet	cds	222726	223013	.	+	0	ID=cds0000083;Parent=ucsf_hc.01_1.H88Y.00083
Supercontig_2.1	GeneSet	cds	223109	224306	.	+	0	ID=cds0000083;Parent=ucsf_hc.01_1.H88Y.00083
Supercontig_2.1	GeneSet	gene	224527	225819	.	+	.	ID=ucsf_hc.01_1.H88Y.00084;Name=ucsf_hc.01_1.H88Y.00084
Supercontig_2.1	GeneSet	exon	224527	225819	.	+	.	Parent=ucsf_hc.01_1.H88Y.00084
Supercontig_2.1	GeneSet	cds	224767	225024	.	+	0	ID=cds0000084;Parent=ucsf_hc.01_1.H88Y.00084
Supercontig_2.1	GeneSet	gene	226456	228594	.	+	.	ID=ucsf_hc.01_1.H88Y.00085;Name=ucsf_hc.01_1.H88Y.00085
Supercontig_2.1	GeneSet	exon	226456	226828	.	+	.	Parent=ucsf_hc.01_1.H88Y.00085
Supercontig_2.1	GeneSet	exon	226916	226964	.	+	.	Parent=ucsf_hc.01_1.H88Y.00085
Supercontig_2.1	GeneSet	exon	227033	227359	.	+	.	Parent=ucsf_hc.01_1.H88Y.00085
Supercontig_2.1	GeneSet	exon	227436	227532	.	+	.	Parent=ucsf_hc.01_1.H88Y.00085
Supercontig_2.1	GeneSet	exon	227630	228487	.	+	.	Parent=ucsf_hc.01_1.H88Y.00085
Supercontig_2.1	GeneSet	exon	228563	228594	.	+	.	Parent=ucsf_hc.01_1.H88Y.00085
Supercontig_2.1	GeneSet	cds	226706	226828	.	+	0	ID=cds0000085;Parent=ucsf_hc.01_1.H88Y.00085
Supercontig_2.1	GeneSet	cds	226916	226964	.	+	0	ID=cds0000085;Parent=ucsf_hc.01_1.H88Y.00085
Supercontig_2.1	GeneSet	cds	227033	227359	.	+	0	ID=cds0000085;Parent=ucsf_hc.01_1.H88Y.00085
Supercontig_2.1	GeneSet	cds	227436	227532	.	+	0	ID=cds0000085;Parent=ucsf_hc.01_1.H88Y.00085
Supercontig_2.1	GeneSet	cds	227630	227999	.	+	0	ID=cds0000085;Parent=ucsf_hc.01_1.H88Y.00085
Supercontig_2.1	GeneSet	gene	226852	230407	.	-	.	ID=ucsf_hc.01_1.H88Y.00086;Name=ucsf_hc.01_1.H88Y.00086
Supercontig_2.1	GeneSet	exon	229131	230407	.	-	.	Parent=ucsf_hc.01_1.H88Y.00086
Supercontig_2.1	GeneSet	exon	228563	229064	.	-	.	Parent=ucsf_hc.01_1.H88Y.00086
Supercontig_2.1	GeneSet	exon	227630	228487	.	-	.	Parent=ucsf_hc.01_1.H88Y.00086
Supercontig_2.1	GeneSet	exon	226852	227532	.	-	.	Parent=ucsf_hc.01_1.H88Y.00086
Supercontig_2.1	GeneSet	cds	229131	229954	.	-	0	ID=cds0000086;Parent=ucsf_hc.01_1.H88Y.00086
Supercontig_2.1	GeneSet	cds	228563	229064	.	-	0	ID=cds0000086;Parent=ucsf_hc.01_1.H88Y.00086
Supercontig_2.1	GeneSet	cds	228389	228487	.	-	0	ID=cds0000086;Parent=ucsf_hc.01_1.H88Y.00086
Supercontig_2.1	GeneSet	gene	230761	233047	.	+	.	ID=ucsf_hc.01_1.H88Y.00087;Name=ucsf_hc.01_1.H88Y.00087
Supercontig_2.1	GeneSet	exon	230761	231423	.	+	.	Parent=ucsf_hc.01_1.H88Y.00087
Supercontig_2.1	GeneSet	exon	231496	231790	.	+	.	Parent=ucsf_hc.01_1.H88Y.00087
Supercontig_2.1	GeneSet	exon	231847	233047	.	+	.	Parent=ucsf_hc.01_1.H88Y.00087
Supercontig_2.1	GeneSet	cds	230991	231423	.	+	0	ID=cds0000087;Parent=ucsf_hc.01_1.H88Y.00087
Supercontig_2.1	GeneSet	cds	231496	231790	.	+	0	ID=cds0000087;Parent=ucsf_hc.01_1.H88Y.00087
Supercontig_2.1	GeneSet	cds	231847	232885	.	+	0	ID=cds0000087;Parent=ucsf_hc.01_1.H88Y.00087
Supercontig_2.1	GeneSet	gene	232915	235719	.	-	.	ID=ucsf_hc.01_1.H88Y.00088;Name=ucsf_hc.01_1.H88Y.00088
Supercontig_2.1	GeneSet	exon	235615	235719	.	-	.	Parent=ucsf_hc.01_1.H88Y.00088
Supercontig_2.1	GeneSet	exon	235416	235537	.	-	.	Parent=ucsf_hc.01_1.H88Y.00088
Supercontig_2.1	GeneSet	exon	233591	235241	.	-	.	Parent=ucsf_hc.01_1.H88Y.00088
Supercontig_2.1	GeneSet	exon	232915	233462	.	-	.	Parent=ucsf_hc.01_1.H88Y.00088
Supercontig_2.1	GeneSet	cds	233591	234553	.	-	0	ID=cds0000088;Parent=ucsf_hc.01_1.H88Y.00088
Supercontig_2.1	GeneSet	cds	233109	233462	.	-	0	ID=cds0000088;Parent=ucsf_hc.01_1.H88Y.00088
Supercontig_2.1	GeneSet	gene	235137	235496	.	+	.	ID=ucsf_hc.01_1.H88Y.00089;Name=ucsf_hc.01_1.H88Y.00089
Supercontig_2.1	GeneSet	exon	235137	235496	.	+	.	Parent=ucsf_hc.01_1.H88Y.00089
Supercontig_2.1	GeneSet	gene	236283	237008	.	-	.	ID=ucsf_hc.01_1.H88Y.00090;Name=ucsf_hc.01_1.H88Y.00090
Supercontig_2.1	GeneSet	exon	236283	237008	.	-	.	Parent=ucsf_hc.01_1.H88Y.00090
Supercontig_2.1	GeneSet	gene	237468	238177	.	-	.	ID=ucsf_hc.01_1.H88Y.00091;Name=ucsf_hc.01_1.H88Y.00091
Supercontig_2.1	GeneSet	exon	237468	238177	.	-	.	Parent=ucsf_hc.01_1.H88Y.00091
Supercontig_2.1	GeneSet	gene	238429	238794	.	-	.	ID=ucsf_hc.01_1.H88Y.00092;Name=ucsf_hc.01_1.H88Y.00092
Supercontig_2.1	GeneSet	exon	238429	238794	.	-	.	Parent=ucsf_hc.01_1.H88Y.00092
Supercontig_2.1	GeneSet	gene	239122	240824	.	-	.	ID=ucsf_hc.01_1.H88Y.00093;Name=ucsf_hc.01_1.H88Y.00093
Supercontig_2.1	GeneSet	exon	239122	240824	.	-	.	Parent=ucsf_hc.01_1.H88Y.00093
Supercontig_2.1	GeneSet	cds	239511	239825	.	-	0	ID=cds0000093;Parent=ucsf_hc.01_1.H88Y.00093
Supercontig_2.1	GeneSet	gene	241114	247348	.	+	.	ID=ucsf_hc.01_1.H88Y.00094;Name=ucsf_hc.01_1.H88Y.00094
Supercontig_2.1	GeneSet	exon	241114	241421	.	+	.	Parent=ucsf_hc.01_1.H88Y.00094
Supercontig_2.1	GeneSet	exon	241676	241916	.	+	.	Parent=ucsf_hc.01_1.H88Y.00094
Supercontig_2.1	GeneSet	exon	242908	247348	.	+	.	Parent=ucsf_hc.01_1.H88Y.00094
Supercontig_2.1	GeneSet	cds	243778	245148	.	+	0	ID=cds0000094;Parent=ucsf_hc.01_1.H88Y.00094
Supercontig_2.1	GeneSet	gene	248057	253191	.	-	.	ID=ucsf_hc.01_1.H88Y.00095;Name=ucsf_hc.01_1.H88Y.00095
Supercontig_2.1	GeneSet	exon	248057	253191	.	-	.	Parent=ucsf_hc.01_1.H88Y.00095
Supercontig_2.1	GeneSet	cds	248991	253073	.	-	0	ID=cds0000095;Parent=ucsf_hc.01_1.H88Y.00095
Supercontig_2.1	GeneSet	gene	253277	253722	.	-	.	ID=ucsf_hc.01_1.H88Y.00096;Name=ucsf_hc.01_1.H88Y.00096
Supercontig_2.1	GeneSet	exon	253277	253722	.	-	.	Parent=ucsf_hc.01_1.H88Y.00096
Supercontig_2.1	GeneSet	gene	254823	257856	.	+	.	ID=ucsf_hc.01_1.H88Y.00097;Name=ucsf_hc.01_1.H88Y.00097
Supercontig_2.1	GeneSet	exon	254823	257856	.	+	.	Parent=ucsf_hc.01_1.H88Y.00097
Supercontig_2.1	GeneSet	cds	256010	257350	.	+	0	ID=cds0000097;Parent=ucsf_hc.01_1.H88Y.00097
Supercontig_2.1	GeneSet	gene	257857	260364	.	+	.	ID=ucsf_hc.01_1.H88Y.00098;Name=ucsf_hc.01_1.H88Y.00098
Supercontig_2.1	GeneSet	exon	257857	258825	.	+	.	Parent=ucsf_hc.01_1.H88Y.00098
Supercontig_2.1	GeneSet	exon	258906	260364	.	+	.	Parent=ucsf_hc.01_1.H88Y.00098
Supercontig_2.1	GeneSet	cds	258930	259847	.	+	0	ID=cds0000098;Parent=ucsf_hc.01_1.H88Y.00098
Supercontig_2.1	GeneSet	gene	264691	268956	.	+	.	ID=ucsf_hc.01_1.H88Y.00099;Name=ucsf_hc.01_1.H88Y.00099
Supercontig_2.1	GeneSet	exon	264691	265647	.	+	.	Parent=ucsf_hc.01_1.H88Y.00099
Supercontig_2.1	GeneSet	exon	265738	267776	.	+	.	Parent=ucsf_hc.01_1.H88Y.00099
Supercontig_2.1	GeneSet	exon	267829	268956	.	+	.	Parent=ucsf_hc.01_1.H88Y.00099
Supercontig_2.1	GeneSet	cds	265521	265647	.	+	0	ID=cds0000099;Parent=ucsf_hc.01_1.H88Y.00099
Supercontig_2.1	GeneSet	cds	265738	267776	.	+	0	ID=cds0000099;Parent=ucsf_hc.01_1.H88Y.00099
Supercontig_2.1	GeneSet	cds	267829	268506	.	+	0	ID=cds0000099;Parent=ucsf_hc.01_1.H88Y.00099
Supercontig_2.1	GeneSet	gene	269256	271447	.	-	.	ID=ucsf_hc.01_1.H88Y.00100;Name=ucsf_hc.01_1.H88Y.00100
Supercontig_2.1	GeneSet	exon	269256	271447	.	-	.	Parent=ucsf_hc.01_1.H88Y.00100
Supercontig_2.1	GeneSet	cds	269785	271308	.	-	0	ID=cds0000100;Parent=ucsf_hc.01_1.H88Y.00100
Supercontig_2.1	GeneSet	gene	276469	279047	.	+	.	ID=ucsf_hc.01_1.H88Y.00101;Name=ucsf_hc.01_1.H88Y.00101
Supercontig_2.1	GeneSet	exon	276469	276630	.	+	.	Parent=ucsf_hc.01_1.H88Y.00101
Supercontig_2.1	GeneSet	exon	277246	277332	.	+	.	Parent=ucsf_hc.01_1.H88Y.00101
Supercontig_2.1	GeneSet	exon	277407	277494	.	+	.	Parent=ucsf_hc.01_1.H88Y.00101
Supercontig_2.1	GeneSet	exon	277566	279047	.	+	.	Parent=ucsf_hc.01_1.H88Y.00101
Supercontig_2.1	GeneSet	cds	276573	276630	.	+	0	ID=cds0000101;Parent=ucsf_hc.01_1.H88Y.00101
Supercontig_2.1	GeneSet	cds	277246	277332	.	+	0	ID=cds0000101;Parent=ucsf_hc.01_1.H88Y.00101
Supercontig_2.1	GeneSet	cds	277407	277494	.	+	0	ID=cds0000101;Parent=ucsf_hc.01_1.H88Y.00101
Supercontig_2.1	GeneSet	cds	277566	278181	.	+	0	ID=cds0000101;Parent=ucsf_hc.01_1.H88Y.00101
Supercontig_2.1	GeneSet	gene	279232	281785	.	+	.	ID=ucsf_hc.01_1.H88Y.00102;Name=ucsf_hc.01_1.H88Y.00102
Supercontig_2.1	GeneSet	exon	279232	279529	.	+	.	Parent=ucsf_hc.01_1.H88Y.00102
Supercontig_2.1	GeneSet	exon	279628	281785	.	+	.	Parent=ucsf_hc.01_1.H88Y.00102
Supercontig_2.1	GeneSet	cds	279316	279529	.	+	0	ID=cds0000102;Parent=ucsf_hc.01_1.H88Y.00102
Supercontig_2.1	GeneSet	cds	279628	281204	.	+	0	ID=cds0000102;Parent=ucsf_hc.01_1.H88Y.00102
Supercontig_2.1	GeneSet	gene	281122	287330	.	-	.	ID=ucsf_hc.01_1.H88Y.00103;Name=ucsf_hc.01_1.H88Y.00103
Supercontig_2.1	GeneSet	exon	281122	287330	.	-	.	Parent=ucsf_hc.01_1.H88Y.00103
Supercontig_2.1	GeneSet	cds	282633	287195	.	-	0	ID=cds0000103;Parent=ucsf_hc.01_1.H88Y.00103
Supercontig_2.1	GeneSet	gene	287486	288560	.	-	.	ID=ucsf_hc.01_1.H88Y.00104;Name=ucsf_hc.01_1.H88Y.00104
Supercontig_2.1	GeneSet	exon	287486	288560	.	-	.	Parent=ucsf_hc.01_1.H88Y.00104
Supercontig_2.1	GeneSet	gene	288977	290362	.	-	.	ID=ucsf_hc.01_1.H88Y.00105;Name=ucsf_hc.01_1.H88Y.00105
Supercontig_2.1	GeneSet	exon	288977	290362	.	-	.	Parent=ucsf_hc.01_1.H88Y.00105
Supercontig_2.1	GeneSet	cds	289146	289337	.	-	0	ID=cds0000105;Parent=ucsf_hc.01_1.H88Y.00105
Supercontig_2.1	GeneSet	gene	290699	292554	.	-	.	ID=ucsf_hc.01_1.H88Y.00106;Name=ucsf_hc.01_1.H88Y.00106
Supercontig_2.1	GeneSet	exon	291695	292554	.	-	.	Parent=ucsf_hc.01_1.H88Y.00106
Supercontig_2.1	GeneSet	exon	290699	291588	.	-	.	Parent=ucsf_hc.01_1.H88Y.00106
Supercontig_2.1	GeneSet	cds	291695	292312	.	-	0	ID=cds0000106;Parent=ucsf_hc.01_1.H88Y.00106
Supercontig_2.1	GeneSet	cds	290929	291588	.	-	0	ID=cds0000106;Parent=ucsf_hc.01_1.H88Y.00106
Supercontig_2.1	GeneSet	gene	292399	293138	.	+	.	ID=ucsf_hc.01_1.H88Y.00107;Name=ucsf_hc.01_1.H88Y.00107
Supercontig_2.1	GeneSet	exon	292399	293138	.	+	.	Parent=ucsf_hc.01_1.H88Y.00107
Supercontig_2.1	GeneSet	cds	292671	292874	.	+	0	ID=cds0000107;Parent=ucsf_hc.01_1.H88Y.00107
Supercontig_2.1	GeneSet	gene	292633	294303	.	-	.	ID=ucsf_hc.01_1.H88Y.00108;Name=ucsf_hc.01_1.H88Y.00108
Supercontig_2.1	GeneSet	exon	294162	294303	.	-	.	Parent=ucsf_hc.01_1.H88Y.00108
Supercontig_2.1	GeneSet	exon	293215	294092	.	-	.	Parent=ucsf_hc.01_1.H88Y.00108
Supercontig_2.1	GeneSet	exon	292633	293108	.	-	.	Parent=ucsf_hc.01_1.H88Y.00108
Supercontig_2.1	GeneSet	cds	294162	294251	.	-	0	ID=cds0000108;Parent=ucsf_hc.01_1.H88Y.00108
Supercontig_2.1	GeneSet	cds	293215	294092	.	-	0	ID=cds0000108;Parent=ucsf_hc.01_1.H88Y.00108
Supercontig_2.1	GeneSet	cds	293102	293108	.	-	0	ID=cds0000108;Parent=ucsf_hc.01_1.H88Y.00108
Supercontig_2.1	GeneSet	gene	294394	295577	.	-	.	ID=ucsf_hc.01_1.H88Y.00109;Name=ucsf_hc.01_1.H88Y.00109
Supercontig_2.1	GeneSet	exon	295161	295577	.	-	.	Parent=ucsf_hc.01_1.H88Y.00109
Supercontig_2.1	GeneSet	exon	295034	295067	.	-	.	Parent=ucsf_hc.01_1.H88Y.00109
Supercontig_2.1	GeneSet	exon	294810	294904	.	-	.	Parent=ucsf_hc.01_1.H88Y.00109
Supercontig_2.1	GeneSet	exon	294494	294719	.	-	.	Parent=ucsf_hc.01_1.H88Y.00109
Supercontig_2.1	GeneSet	exon	294394	294405	.	-	.	Parent=ucsf_hc.01_1.H88Y.00109
Supercontig_2.1	GeneSet	cds	295161	295193	.	-	0	ID=cds0000109;Parent=ucsf_hc.01_1.H88Y.00109
Supercontig_2.1	GeneSet	cds	295034	295067	.	-	0	ID=cds0000109;Parent=ucsf_hc.01_1.H88Y.00109
Supercontig_2.1	GeneSet	cds	294810	294904	.	-	0	ID=cds0000109;Parent=ucsf_hc.01_1.H88Y.00109
Supercontig_2.1	GeneSet	cds	294690	294719	.	-	0	ID=cds0000109;Parent=ucsf_hc.01_1.H88Y.00109
Supercontig_2.1	GeneSet	gene	297246	299316	.	+	.	ID=ucsf_hc.01_1.H88Y.00110;Name=ucsf_hc.01_1.H88Y.00110
Supercontig_2.1	GeneSet	exon	297246	299316	.	+	.	Parent=ucsf_hc.01_1.H88Y.00110
Supercontig_2.1	GeneSet	cds	297325	298713	.	+	0	ID=cds0000110;Parent=ucsf_hc.01_1.H88Y.00110
Supercontig_2.1	GeneSet	gene	300120	302622	.	+	.	ID=ucsf_hc.01_1.H88Y.00111;Name=ucsf_hc.01_1.H88Y.00111
Supercontig_2.1	GeneSet	exon	300120	300264	.	+	.	Parent=ucsf_hc.01_1.H88Y.00111
Supercontig_2.1	GeneSet	exon	300365	300564	.	+	.	Parent=ucsf_hc.01_1.H88Y.00111
Supercontig_2.1	GeneSet	exon	300627	301143	.	+	.	Parent=ucsf_hc.01_1.H88Y.00111
Supercontig_2.1	GeneSet	exon	301203	302622	.	+	.	Parent=ucsf_hc.01_1.H88Y.00111
Supercontig_2.1	GeneSet	cds	301384	302400	.	+	0	ID=cds0000111;Parent=ucsf_hc.01_1.H88Y.00111
Supercontig_2.1	GeneSet	gene	302535	305012	.	-	.	ID=ucsf_hc.01_1.H88Y.00112;Name=ucsf_hc.01_1.H88Y.00112
Supercontig_2.1	GeneSet	exon	304425	305012	.	-	.	Parent=ucsf_hc.01_1.H88Y.00112
Supercontig_2.1	GeneSet	exon	304179	304283	.	-	.	Parent=ucsf_hc.01_1.H88Y.00112
Supercontig_2.1	GeneSet	exon	303769	304117	.	-	.	Parent=ucsf_hc.01_1.H88Y.00112
Supercontig_2.1	GeneSet	exon	303483	303698	.	-	.	Parent=ucsf_hc.01_1.H88Y.00112
Supercontig_2.1	GeneSet	exon	302535	303398	.	-	.	Parent=ucsf_hc.01_1.H88Y.00112
Supercontig_2.1	GeneSet	cds	304425	304616	.	-	0	ID=cds0000112;Parent=ucsf_hc.01_1.H88Y.00112
Supercontig_2.1	GeneSet	cds	304179	304283	.	-	0	ID=cds0000112;Parent=ucsf_hc.01_1.H88Y.00112
Supercontig_2.1	GeneSet	cds	303769	304117	.	-	0	ID=cds0000112;Parent=ucsf_hc.01_1.H88Y.00112
Supercontig_2.1	GeneSet	cds	303483	303698	.	-	0	ID=cds0000112;Parent=ucsf_hc.01_1.H88Y.00112
Supercontig_2.1	GeneSet	cds	303370	303398	.	-	0	ID=cds0000112;Parent=ucsf_hc.01_1.H88Y.00112
Supercontig_2.1	GeneSet	gene	305280	306903	.	+	.	ID=ucsf_hc.01_1.H88Y.00113;Name=ucsf_hc.01_1.H88Y.00113
Supercontig_2.1	GeneSet	exon	305280	306903	.	+	.	Parent=ucsf_hc.01_1.H88Y.00113
Supercontig_2.1	GeneSet	cds	305306	306328	.	+	0	ID=cds0000113;Parent=ucsf_hc.01_1.H88Y.00113
Supercontig_2.1	GeneSet	gene	307030	308483	.	+	.	ID=ucsf_hc.01_1.H88Y.00114;Name=ucsf_hc.01_1.H88Y.00114
Supercontig_2.1	GeneSet	exon	307030	307273	.	+	.	Parent=ucsf_hc.01_1.H88Y.00114
Supercontig_2.1	GeneSet	exon	307354	307476	.	+	.	Parent=ucsf_hc.01_1.H88Y.00114
Supercontig_2.1	GeneSet	exon	307594	308483	.	+	.	Parent=ucsf_hc.01_1.H88Y.00114
Supercontig_2.1	GeneSet	cds	307272	307273	.	+	0	ID=cds0000114;Parent=ucsf_hc.01_1.H88Y.00114
Supercontig_2.1	GeneSet	cds	307354	307476	.	+	0	ID=cds0000114;Parent=ucsf_hc.01_1.H88Y.00114
Supercontig_2.1	GeneSet	cds	307594	308059	.	+	0	ID=cds0000114;Parent=ucsf_hc.01_1.H88Y.00114
Supercontig_2.1	GeneSet	gene	308295	309787	.	-	.	ID=ucsf_hc.01_1.H88Y.00115;Name=ucsf_hc.01_1.H88Y.00115
Supercontig_2.1	GeneSet	exon	309631	309787	.	-	.	Parent=ucsf_hc.01_1.H88Y.00115
Supercontig_2.1	GeneSet	exon	309509	309547	.	-	.	Parent=ucsf_hc.01_1.H88Y.00115
Supercontig_2.1	GeneSet	exon	309214	309433	.	-	.	Parent=ucsf_hc.01_1.H88Y.00115
Supercontig_2.1	GeneSet	exon	308295	309122	.	-	.	Parent=ucsf_hc.01_1.H88Y.00115
Supercontig_2.1	GeneSet	cds	309631	309656	.	-	0	ID=cds0000115;Parent=ucsf_hc.01_1.H88Y.00115
Supercontig_2.1	GeneSet	cds	309509	309547	.	-	0	ID=cds0000115;Parent=ucsf_hc.01_1.H88Y.00115
Supercontig_2.1	GeneSet	cds	309214	309433	.	-	0	ID=cds0000115;Parent=ucsf_hc.01_1.H88Y.00115
Supercontig_2.1	GeneSet	cds	308502	309122	.	-	0	ID=cds0000115;Parent=ucsf_hc.01_1.H88Y.00115
Supercontig_2.1	GeneSet	gene	310998	312927	.	+	.	ID=ucsf_hc.01_1.H88Y.00116;Name=ucsf_hc.01_1.H88Y.00116
Supercontig_2.1	GeneSet	exon	310998	311280	.	+	.	Parent=ucsf_hc.01_1.H88Y.00116
Supercontig_2.1	GeneSet	exon	311359	311653	.	+	.	Parent=ucsf_hc.01_1.H88Y.00116
Supercontig_2.1	GeneSet	exon	311764	312927	.	+	.	Parent=ucsf_hc.01_1.H88Y.00116
Supercontig_2.1	GeneSet	cds	311109	311280	.	+	0	ID=cds0000116;Parent=ucsf_hc.01_1.H88Y.00116
Supercontig_2.1	GeneSet	cds	311359	311653	.	+	0	ID=cds0000116;Parent=ucsf_hc.01_1.H88Y.00116
Supercontig_2.1	GeneSet	cds	311764	312586	.	+	0	ID=cds0000116;Parent=ucsf_hc.01_1.H88Y.00116
Supercontig_2.1	GeneSet	gene	313760	315252	.	+	.	ID=ucsf_hc.01_1.H88Y.00117;Name=ucsf_hc.01_1.H88Y.00117
Supercontig_2.1	GeneSet	exon	313760	315252	.	+	.	Parent=ucsf_hc.01_1.H88Y.00117
Supercontig_2.1	GeneSet	gene	315455	320289	.	+	.	ID=ucsf_hc.01_1.H88Y.00118;Name=ucsf_hc.01_1.H88Y.00118
Supercontig_2.1	GeneSet	exon	315455	316157	.	+	.	Parent=ucsf_hc.01_1.H88Y.00118
Supercontig_2.1	GeneSet	exon	316233	316874	.	+	.	Parent=ucsf_hc.01_1.H88Y.00118
Supercontig_2.1	GeneSet	exon	316934	318046	.	+	.	Parent=ucsf_hc.01_1.H88Y.00118
Supercontig_2.1	GeneSet	exon	318140	318426	.	+	.	Parent=ucsf_hc.01_1.H88Y.00118
Supercontig_2.1	GeneSet	exon	318509	320289	.	+	.	Parent=ucsf_hc.01_1.H88Y.00118
Supercontig_2.1	GeneSet	cds	315830	316157	.	+	0	ID=cds0000118;Parent=ucsf_hc.01_1.H88Y.00118
Supercontig_2.1	GeneSet	cds	316233	316874	.	+	0	ID=cds0000118;Parent=ucsf_hc.01_1.H88Y.00118
Supercontig_2.1	GeneSet	cds	316934	318046	.	+	0	ID=cds0000118;Parent=ucsf_hc.01_1.H88Y.00118
Supercontig_2.1	GeneSet	cds	318140	318426	.	+	0	ID=cds0000118;Parent=ucsf_hc.01_1.H88Y.00118
Supercontig_2.1	GeneSet	cds	318509	319039	.	+	0	ID=cds0000118;Parent=ucsf_hc.01_1.H88Y.00118
Supercontig_2.1	GeneSet	gene	319840	320460	.	-	.	ID=ucsf_hc.01_1.H88Y.00119;Name=ucsf_hc.01_1.H88Y.00119
Supercontig_2.1	GeneSet	exon	319840	320460	.	-	.	Parent=ucsf_hc.01_1.H88Y.00119
Supercontig_2.1	GeneSet	gene	320621	322242	.	+	.	ID=ucsf_hc.01_1.H88Y.00120;Name=ucsf_hc.01_1.H88Y.00120
Supercontig_2.1	GeneSet	exon	320621	320944	.	+	.	Parent=ucsf_hc.01_1.H88Y.00120
Supercontig_2.1	GeneSet	exon	321172	321299	.	+	.	Parent=ucsf_hc.01_1.H88Y.00120
Supercontig_2.1	GeneSet	exon	321407	322242	.	+	.	Parent=ucsf_hc.01_1.H88Y.00120
Supercontig_2.1	GeneSet	cds	320742	320944	.	+	0	ID=cds0000120;Parent=ucsf_hc.01_1.H88Y.00120
Supercontig_2.1	GeneSet	cds	321172	321299	.	+	0	ID=cds0000120;Parent=ucsf_hc.01_1.H88Y.00120
Supercontig_2.1	GeneSet	cds	321407	321531	.	+	0	ID=cds0000120;Parent=ucsf_hc.01_1.H88Y.00120
Supercontig_2.1	GeneSet	gene	322271	324493	.	-	.	ID=ucsf_hc.01_1.H88Y.00121;Name=ucsf_hc.01_1.H88Y.00121
Supercontig_2.1	GeneSet	exon	323881	324493	.	-	.	Parent=ucsf_hc.01_1.H88Y.00121
Supercontig_2.1	GeneSet	exon	323664	323765	.	-	.	Parent=ucsf_hc.01_1.H88Y.00121
Supercontig_2.1	GeneSet	exon	323514	323591	.	-	.	Parent=ucsf_hc.01_1.H88Y.00121
Supercontig_2.1	GeneSet	exon	322271	323449	.	-	.	Parent=ucsf_hc.01_1.H88Y.00121
Supercontig_2.1	GeneSet	cds	323881	324280	.	-	0	ID=cds0000121;Parent=ucsf_hc.01_1.H88Y.00121
Supercontig_2.1	GeneSet	cds	323664	323765	.	-	0	ID=cds0000121;Parent=ucsf_hc.01_1.H88Y.00121
Supercontig_2.1	GeneSet	cds	323514	323591	.	-	0	ID=cds0000121;Parent=ucsf_hc.01_1.H88Y.00121
Supercontig_2.1	GeneSet	cds	322503	323449	.	-	0	ID=cds0000121;Parent=ucsf_hc.01_1.H88Y.00121
Supercontig_2.1	GeneSet	gene	324680	326706	.	-	.	ID=ucsf_hc.01_1.H88Y.00122;Name=ucsf_hc.01_1.H88Y.00122
Supercontig_2.1	GeneSet	exon	324680	326706	.	-	.	Parent=ucsf_hc.01_1.H88Y.00122
Supercontig_2.1	GeneSet	cds	324911	326197	.	-	0	ID=cds0000122;Parent=ucsf_hc.01_1.H88Y.00122
Supercontig_2.1	GeneSet	gene	327372	331767	.	-	.	ID=ucsf_hc.01_1.H88Y.00123;Name=ucsf_hc.01_1.H88Y.00123
Supercontig_2.1	GeneSet	exon	331385	331767	.	-	.	Parent=ucsf_hc.01_1.H88Y.00123
Supercontig_2.1	GeneSet	exon	330983	331212	.	-	.	Parent=ucsf_hc.01_1.H88Y.00123
Supercontig_2.1	GeneSet	exon	330564	330872	.	-	.	Parent=ucsf_hc.01_1.H88Y.00123
Supercontig_2.1	GeneSet	exon	329805	330453	.	-	.	Parent=ucsf_hc.01_1.H88Y.00123
Supercontig_2.1	GeneSet	exon	329594	329690	.	-	.	Parent=ucsf_hc.01_1.H88Y.00123
Supercontig_2.1	GeneSet	exon	329048	329528	.	-	.	Parent=ucsf_hc.01_1.H88Y.00123
Supercontig_2.1	GeneSet	exon	328867	328977	.	-	.	Parent=ucsf_hc.01_1.H88Y.00123
Supercontig_2.1	GeneSet	exon	328216	328779	.	-	.	Parent=ucsf_hc.01_1.H88Y.00123
Supercontig_2.1	GeneSet	exon	327372	328071	.	-	.	Parent=ucsf_hc.01_1.H88Y.00123
Supercontig_2.1	GeneSet	cds	331385	331457	.	-	0	ID=cds0000123;Parent=ucsf_hc.01_1.H88Y.00123
Supercontig_2.1	GeneSet	cds	330983	331212	.	-	0	ID=cds0000123;Parent=ucsf_hc.01_1.H88Y.00123
Supercontig_2.1	GeneSet	cds	330564	330872	.	-	0	ID=cds0000123;Parent=ucsf_hc.01_1.H88Y.00123
Supercontig_2.1	GeneSet	cds	329805	330453	.	-	0	ID=cds0000123;Parent=ucsf_hc.01_1.H88Y.00123
Supercontig_2.1	GeneSet	cds	329594	329690	.	-	0	ID=cds0000123;Parent=ucsf_hc.01_1.H88Y.00123
Supercontig_2.1	GeneSet	cds	329048	329528	.	-	0	ID=cds0000123;Parent=ucsf_hc.01_1.H88Y.00123
Supercontig_2.1	GeneSet	cds	328867	328977	.	-	0	ID=cds0000123;Parent=ucsf_hc.01_1.H88Y.00123
Supercontig_2.1	GeneSet	cds	328216	328779	.	-	0	ID=cds0000123;Parent=ucsf_hc.01_1.H88Y.00123
Supercontig_2.1	GeneSet	cds	327850	328071	.	-	0	ID=cds0000123;Parent=ucsf_hc.01_1.H88Y.00123
Supercontig_2.1	GeneSet	gene	331893	333064	.	+	.	ID=ucsf_hc.01_1.H88Y.00124;Name=ucsf_hc.01_1.H88Y.00124
Supercontig_2.1	GeneSet	exon	331893	332243	.	+	.	Parent=ucsf_hc.01_1.H88Y.00124
Supercontig_2.1	GeneSet	exon	332315	333064	.	+	.	Parent=ucsf_hc.01_1.H88Y.00124
Supercontig_2.1	GeneSet	gene	332238	336937	.	-	.	ID=ucsf_hc.01_1.H88Y.00125;Name=ucsf_hc.01_1.H88Y.00125
Supercontig_2.1	GeneSet	exon	336511	336937	.	-	.	Parent=ucsf_hc.01_1.H88Y.00125
Supercontig_2.1	GeneSet	exon	336335	336403	.	-	.	Parent=ucsf_hc.01_1.H88Y.00125
Supercontig_2.1	GeneSet	exon	335604	336217	.	-	.	Parent=ucsf_hc.01_1.H88Y.00125
Supercontig_2.1	GeneSet	exon	335258	335535	.	-	.	Parent=ucsf_hc.01_1.H88Y.00125
Supercontig_2.1	GeneSet	exon	334944	335191	.	-	.	Parent=ucsf_hc.01_1.H88Y.00125
Supercontig_2.1	GeneSet	exon	334593	334877	.	-	.	Parent=ucsf_hc.01_1.H88Y.00125
Supercontig_2.1	GeneSet	exon	332238	334513	.	-	.	Parent=ucsf_hc.01_1.H88Y.00125
Supercontig_2.1	GeneSet	cds	335604	336183	.	-	0	ID=cds0000125;Parent=ucsf_hc.01_1.H88Y.00125
Supercontig_2.1	GeneSet	cds	335258	335535	.	-	0	ID=cds0000125;Parent=ucsf_hc.01_1.H88Y.00125
Supercontig_2.1	GeneSet	cds	334944	335191	.	-	0	ID=cds0000125;Parent=ucsf_hc.01_1.H88Y.00125
Supercontig_2.1	GeneSet	cds	334593	334877	.	-	0	ID=cds0000125;Parent=ucsf_hc.01_1.H88Y.00125
Supercontig_2.1	GeneSet	cds	333214	334513	.	-	0	ID=cds0000125;Parent=ucsf_hc.01_1.H88Y.00125
Supercontig_2.1	GeneSet	gene	337238	337592	.	-	.	ID=ucsf_hc.01_1.H88Y.00126;Name=ucsf_hc.01_1.H88Y.00126
Supercontig_2.1	GeneSet	exon	337238	337592	.	-	.	Parent=ucsf_hc.01_1.H88Y.00126
Supercontig_2.1	GeneSet	gene	338264	338680	.	+	.	ID=ucsf_hc.01_1.H88Y.00127;Name=ucsf_hc.01_1.H88Y.00127
Supercontig_2.1	GeneSet	exon	338264	338680	.	+	.	Parent=ucsf_hc.01_1.H88Y.00127
Supercontig_2.1	GeneSet	cds	338430	338633	.	+	0	ID=cds0000127;Parent=ucsf_hc.01_1.H88Y.00127
Supercontig_2.1	GeneSet	gene	338900	340043	.	+	.	ID=ucsf_hc.01_1.H88Y.00128;Name=ucsf_hc.01_1.H88Y.00128
Supercontig_2.1	GeneSet	exon	338900	340043	.	+	.	Parent=ucsf_hc.01_1.H88Y.00128
Supercontig_2.1	GeneSet	cds	339322	339612	.	+	0	ID=cds0000128;Parent=ucsf_hc.01_1.H88Y.00128
Supercontig_2.1	GeneSet	gene	342090	343609	.	+	.	ID=ucsf_hc.01_1.H88Y.00129;Name=ucsf_hc.01_1.H88Y.00129
Supercontig_2.1	GeneSet	exon	342090	343609	.	+	.	Parent=ucsf_hc.01_1.H88Y.00129
Supercontig_2.1	GeneSet	cds	342134	343444	.	+	0	ID=cds0000129;Parent=ucsf_hc.01_1.H88Y.00129
Supercontig_2.1	GeneSet	gene	343657	344497	.	-	.	ID=ucsf_hc.01_1.H88Y.00130;Name=ucsf_hc.01_1.H88Y.00130
Supercontig_2.1	GeneSet	exon	344394	344497	.	-	.	Parent=ucsf_hc.01_1.H88Y.00130
Supercontig_2.1	GeneSet	exon	343657	344279	.	-	.	Parent=ucsf_hc.01_1.H88Y.00130
Supercontig_2.1	GeneSet	gene	344645	349842	.	+	.	ID=ucsf_hc.01_1.H88Y.00131;Name=ucsf_hc.01_1.H88Y.00131
Supercontig_2.1	GeneSet	exon	344645	344942	.	+	.	Parent=ucsf_hc.01_1.H88Y.00131
Supercontig_2.1	GeneSet	exon	345057	348828	.	+	.	Parent=ucsf_hc.01_1.H88Y.00131
Supercontig_2.1	GeneSet	exon	348911	349842	.	+	.	Parent=ucsf_hc.01_1.H88Y.00131
Supercontig_2.1	GeneSet	cds	344759	344942	.	+	0	ID=cds0000131;Parent=ucsf_hc.01_1.H88Y.00131
Supercontig_2.1	GeneSet	cds	345057	348828	.	+	0	ID=cds0000131;Parent=ucsf_hc.01_1.H88Y.00131
Supercontig_2.1	GeneSet	cds	348911	349481	.	+	0	ID=cds0000131;Parent=ucsf_hc.01_1.H88Y.00131
Supercontig_2.1	GeneSet	gene	350365	352688	.	-	.	ID=ucsf_hc.01_1.H88Y.00132;Name=ucsf_hc.01_1.H88Y.00132
Supercontig_2.1	GeneSet	exon	351972	352688	.	-	.	Parent=ucsf_hc.01_1.H88Y.00132
Supercontig_2.1	GeneSet	exon	351346	351918	.	-	.	Parent=ucsf_hc.01_1.H88Y.00132
Supercontig_2.1	GeneSet	exon	351009	351271	.	-	.	Parent=ucsf_hc.01_1.H88Y.00132
Supercontig_2.1	GeneSet	exon	350757	350938	.	-	.	Parent=ucsf_hc.01_1.H88Y.00132
Supercontig_2.1	GeneSet	exon	350365	350678	.	-	.	Parent=ucsf_hc.01_1.H88Y.00132
Supercontig_2.1	GeneSet	cds	351346	351862	.	-	0	ID=cds0000132;Parent=ucsf_hc.01_1.H88Y.00132
Supercontig_2.1	GeneSet	cds	351009	351271	.	-	0	ID=cds0000132;Parent=ucsf_hc.01_1.H88Y.00132
Supercontig_2.1	GeneSet	cds	350757	350938	.	-	0	ID=cds0000132;Parent=ucsf_hc.01_1.H88Y.00132
Supercontig_2.1	GeneSet	cds	350420	350678	.	-	0	ID=cds0000132;Parent=ucsf_hc.01_1.H88Y.00132
Supercontig_2.1	GeneSet	gene	353174	353590	.	-	.	ID=ucsf_hc.01_1.H88Y.00133;Name=ucsf_hc.01_1.H88Y.00133
Supercontig_2.1	GeneSet	exon	353174	353590	.	-	.	Parent=ucsf_hc.01_1.H88Y.00133
Supercontig_2.1	GeneSet	cds	353219	353560	.	-	0	ID=cds0000133;Parent=ucsf_hc.01_1.H88Y.00133
Supercontig_2.1	GeneSet	gene	357122	359128	.	+	.	ID=ucsf_hc.01_1.H88Y.00134;Name=ucsf_hc.01_1.H88Y.00134
Supercontig_2.1	GeneSet	exon	357122	357627	.	+	.	Parent=ucsf_hc.01_1.H88Y.00134
Supercontig_2.1	GeneSet	exon	357702	357847	.	+	.	Parent=ucsf_hc.01_1.H88Y.00134
Supercontig_2.1	GeneSet	exon	357945	358072	.	+	.	Parent=ucsf_hc.01_1.H88Y.00134
Supercontig_2.1	GeneSet	exon	358142	359128	.	+	.	Parent=ucsf_hc.01_1.H88Y.00134
Supercontig_2.1	GeneSet	cds	357409	357627	.	+	0	ID=cds0000134;Parent=ucsf_hc.01_1.H88Y.00134
Supercontig_2.1	GeneSet	cds	357702	357847	.	+	0	ID=cds0000134;Parent=ucsf_hc.01_1.H88Y.00134
Supercontig_2.1	GeneSet	cds	357945	358072	.	+	0	ID=cds0000134;Parent=ucsf_hc.01_1.H88Y.00134
Supercontig_2.1	GeneSet	cds	358142	358896	.	+	0	ID=cds0000134;Parent=ucsf_hc.01_1.H88Y.00134
Supercontig_2.1	GeneSet	gene	359234	364230	.	+	.	ID=ucsf_hc.01_1.H88Y.00135;Name=ucsf_hc.01_1.H88Y.00135
Supercontig_2.1	GeneSet	exon	359234	361420	.	+	.	Parent=ucsf_hc.01_1.H88Y.00135
Supercontig_2.1	GeneSet	exon	361553	363252	.	+	.	Parent=ucsf_hc.01_1.H88Y.00135
Supercontig_2.1	GeneSet	exon	363400	364230	.	+	.	Parent=ucsf_hc.01_1.H88Y.00135
Supercontig_2.1	GeneSet	cds	359268	360131	.	+	0	ID=cds0000135;Parent=ucsf_hc.01_1.H88Y.00135
Supercontig_2.1	GeneSet	gene	364126	364831	.	-	.	ID=ucsf_hc.01_1.H88Y.00136;Name=ucsf_hc.01_1.H88Y.00136
Supercontig_2.1	GeneSet	exon	364732	364831	.	-	.	Parent=ucsf_hc.01_1.H88Y.00136
Supercontig_2.1	GeneSet	exon	364546	364651	.	-	.	Parent=ucsf_hc.01_1.H88Y.00136
Supercontig_2.1	GeneSet	exon	364126	364484	.	-	.	Parent=ucsf_hc.01_1.H88Y.00136
Supercontig_2.1	GeneSet	cds	364546	364559	.	-	0	ID=cds0000136;Parent=ucsf_hc.01_1.H88Y.00136
Supercontig_2.1	GeneSet	cds	364247	364484	.	-	0	ID=cds0000136;Parent=ucsf_hc.01_1.H88Y.00136
Supercontig_2.1	GeneSet	gene	364368	365117	.	+	.	ID=ucsf_hc.01_1.H88Y.00137;Name=ucsf_hc.01_1.H88Y.00137
Supercontig_2.1	GeneSet	exon	364368	365117	.	+	.	Parent=ucsf_hc.01_1.H88Y.00137
Supercontig_2.1	GeneSet	gene	365695	368188	.	+	.	ID=ucsf_hc.01_1.H88Y.00138;Name=ucsf_hc.01_1.H88Y.00138
Supercontig_2.1	GeneSet	exon	365695	366757	.	+	.	Parent=ucsf_hc.01_1.H88Y.00138
Supercontig_2.1	GeneSet	exon	366834	368188	.	+	.	Parent=ucsf_hc.01_1.H88Y.00138
Supercontig_2.1	GeneSet	cds	366586	366757	.	+	0	ID=cds0000138;Parent=ucsf_hc.01_1.H88Y.00138
Supercontig_2.1	GeneSet	cds	366834	366871	.	+	0	ID=cds0000138;Parent=ucsf_hc.01_1.H88Y.00138
Supercontig_2.1	GeneSet	gene	366565	370643	.	-	.	ID=ucsf_hc.01_1.H88Y.00139;Name=ucsf_hc.01_1.H88Y.00139
Supercontig_2.1	GeneSet	exon	369697	370643	.	-	.	Parent=ucsf_hc.01_1.H88Y.00139
Supercontig_2.1	GeneSet	exon	368401	369238	.	-	.	Parent=ucsf_hc.01_1.H88Y.00139
Supercontig_2.1	GeneSet	exon	367625	368255	.	-	.	Parent=ucsf_hc.01_1.H88Y.00139
Supercontig_2.1	GeneSet	exon	366565	367233	.	-	.	Parent=ucsf_hc.01_1.H88Y.00139
Supercontig_2.1	GeneSet	cds	369697	370047	.	-	0	ID=cds0000139;Parent=ucsf_hc.01_1.H88Y.00139
Supercontig_2.1	GeneSet	cds	368401	369238	.	-	0	ID=cds0000139;Parent=ucsf_hc.01_1.H88Y.00139
Supercontig_2.1	GeneSet	cds	367625	368255	.	-	0	ID=cds0000139;Parent=ucsf_hc.01_1.H88Y.00139
Supercontig_2.1	GeneSet	cds	367071	367233	.	-	0	ID=cds0000139;Parent=ucsf_hc.01_1.H88Y.00139
Supercontig_2.1	GeneSet	gene	370679	371764	.	+	.	ID=ucsf_hc.01_1.H88Y.00140;Name=ucsf_hc.01_1.H88Y.00140
Supercontig_2.1	GeneSet	exon	370679	370755	.	+	.	Parent=ucsf_hc.01_1.H88Y.00140
Supercontig_2.1	GeneSet	exon	370890	371113	.	+	.	Parent=ucsf_hc.01_1.H88Y.00140
Supercontig_2.1	GeneSet	exon	371197	371641	.	+	.	Parent=ucsf_hc.01_1.H88Y.00140
Supercontig_2.1	GeneSet	exon	371723	371764	.	+	.	Parent=ucsf_hc.01_1.H88Y.00140
Supercontig_2.1	GeneSet	cds	370739	370755	.	+	0	ID=cds0000140;Parent=ucsf_hc.01_1.H88Y.00140
Supercontig_2.1	GeneSet	cds	370890	371061	.	+	0	ID=cds0000140;Parent=ucsf_hc.01_1.H88Y.00140
Supercontig_2.1	GeneSet	gene	371058	374538	.	-	.	ID=ucsf_hc.01_1.H88Y.00141;Name=ucsf_hc.01_1.H88Y.00141
Supercontig_2.1	GeneSet	exon	372055	374538	.	-	.	Parent=ucsf_hc.01_1.H88Y.00141
Supercontig_2.1	GeneSet	exon	371723	371992	.	-	.	Parent=ucsf_hc.01_1.H88Y.00141
Supercontig_2.1	GeneSet	exon	371058	371641	.	-	.	Parent=ucsf_hc.01_1.H88Y.00141
Supercontig_2.1	GeneSet	cds	372055	374422	.	-	0	ID=cds0000141;Parent=ucsf_hc.01_1.H88Y.00141
Supercontig_2.1	GeneSet	cds	371723	371992	.	-	0	ID=cds0000141;Parent=ucsf_hc.01_1.H88Y.00141
Supercontig_2.1	GeneSet	cds	371529	371641	.	-	0	ID=cds0000141;Parent=ucsf_hc.01_1.H88Y.00141
Supercontig_2.1	GeneSet	gene	374758	377587	.	-	.	ID=ucsf_hc.01_1.H88Y.00142;Name=ucsf_hc.01_1.H88Y.00142
Supercontig_2.1	GeneSet	exon	377456	377587	.	-	.	Parent=ucsf_hc.01_1.H88Y.00142
Supercontig_2.1	GeneSet	exon	377328	377382	.	-	.	Parent=ucsf_hc.01_1.H88Y.00142
Supercontig_2.1	GeneSet	exon	377199	377272	.	-	.	Parent=ucsf_hc.01_1.H88Y.00142
Supercontig_2.1	GeneSet	exon	376967	377130	.	-	.	Parent=ucsf_hc.01_1.H88Y.00142
Supercontig_2.1	GeneSet	exon	375508	376896	.	-	.	Parent=ucsf_hc.01_1.H88Y.00142
Supercontig_2.1	GeneSet	exon	374758	375405	.	-	.	Parent=ucsf_hc.01_1.H88Y.00142
Supercontig_2.1	GeneSet	cds	377456	377497	.	-	0	ID=cds0000142;Parent=ucsf_hc.01_1.H88Y.00142
Supercontig_2.1	GeneSet	cds	377328	377382	.	-	0	ID=cds0000142;Parent=ucsf_hc.01_1.H88Y.00142
Supercontig_2.1	GeneSet	cds	377199	377272	.	-	0	ID=cds0000142;Parent=ucsf_hc.01_1.H88Y.00142
Supercontig_2.1	GeneSet	cds	376967	377130	.	-	0	ID=cds0000142;Parent=ucsf_hc.01_1.H88Y.00142
Supercontig_2.1	GeneSet	cds	375508	376896	.	-	0	ID=cds0000142;Parent=ucsf_hc.01_1.H88Y.00142
Supercontig_2.1	GeneSet	cds	375189	375405	.	-	0	ID=cds0000142;Parent=ucsf_hc.01_1.H88Y.00142
Supercontig_2.1	GeneSet	gene	377761	379561	.	-	.	ID=ucsf_hc.01_1.H88Y.00143;Name=ucsf_hc.01_1.H88Y.00143
Supercontig_2.1	GeneSet	exon	379313	379561	.	-	.	Parent=ucsf_hc.01_1.H88Y.00143
Supercontig_2.1	GeneSet	exon	379131	379245	.	-	.	Parent=ucsf_hc.01_1.H88Y.00143
Supercontig_2.1	GeneSet	exon	378842	379071	.	-	.	Parent=ucsf_hc.01_1.H88Y.00143
Supercontig_2.1	GeneSet	exon	377761	378780	.	-	.	Parent=ucsf_hc.01_1.H88Y.00143
Supercontig_2.1	GeneSet	cds	379313	379407	.	-	0	ID=cds0000143;Parent=ucsf_hc.01_1.H88Y.00143
Supercontig_2.1	GeneSet	cds	379131	379245	.	-	0	ID=cds0000143;Parent=ucsf_hc.01_1.H88Y.00143
Supercontig_2.1	GeneSet	cds	378842	379071	.	-	0	ID=cds0000143;Parent=ucsf_hc.01_1.H88Y.00143
Supercontig_2.1	GeneSet	cds	377904	378780	.	-	0	ID=cds0000143;Parent=ucsf_hc.01_1.H88Y.00143
Supercontig_2.1	GeneSet	gene	379682	382106	.	+	.	ID=ucsf_hc.01_1.H88Y.00144;Name=ucsf_hc.01_1.H88Y.00144
Supercontig_2.1	GeneSet	exon	379682	379815	.	+	.	Parent=ucsf_hc.01_1.H88Y.00144
Supercontig_2.1	GeneSet	exon	379874	379925	.	+	.	Parent=ucsf_hc.01_1.H88Y.00144
Supercontig_2.1	GeneSet	exon	379977	379999	.	+	.	Parent=ucsf_hc.01_1.H88Y.00144
Supercontig_2.1	GeneSet	exon	380058	380087	.	+	.	Parent=ucsf_hc.01_1.H88Y.00144
Supercontig_2.1	GeneSet	exon	380148	380177	.	+	.	Parent=ucsf_hc.01_1.H88Y.00144
Supercontig_2.1	GeneSet	exon	380232	380400	.	+	.	Parent=ucsf_hc.01_1.H88Y.00144
Supercontig_2.1	GeneSet	exon	380466	380869	.	+	.	Parent=ucsf_hc.01_1.H88Y.00144
Supercontig_2.1	GeneSet	exon	380922	382106	.	+	.	Parent=ucsf_hc.01_1.H88Y.00144
Supercontig_2.1	GeneSet	cds	379765	379815	.	+	0	ID=cds0000144;Parent=ucsf_hc.01_1.H88Y.00144
Supercontig_2.1	GeneSet	cds	379874	379925	.	+	0	ID=cds0000144;Parent=ucsf_hc.01_1.H88Y.00144
Supercontig_2.1	GeneSet	cds	379977	379999	.	+	0	ID=cds0000144;Parent=ucsf_hc.01_1.H88Y.00144
Supercontig_2.1	GeneSet	cds	380058	380087	.	+	0	ID=cds0000144;Parent=ucsf_hc.01_1.H88Y.00144
Supercontig_2.1	GeneSet	cds	380148	380177	.	+	0	ID=cds0000144;Parent=ucsf_hc.01_1.H88Y.00144
Supercontig_2.1	GeneSet	cds	380232	380400	.	+	0	ID=cds0000144;Parent=ucsf_hc.01_1.H88Y.00144
Supercontig_2.1	GeneSet	cds	380466	380869	.	+	0	ID=cds0000144;Parent=ucsf_hc.01_1.H88Y.00144
Supercontig_2.1	GeneSet	cds	380922	381767	.	+	0	ID=cds0000144;Parent=ucsf_hc.01_1.H88Y.00144
Supercontig_2.1	GeneSet	gene	381974	382607	.	-	.	ID=ucsf_hc.01_1.H88Y.00145;Name=ucsf_hc.01_1.H88Y.00145
Supercontig_2.1	GeneSet	exon	381974	382607	.	-	.	Parent=ucsf_hc.01_1.H88Y.00145
Supercontig_2.1	GeneSet	cds	382097	382333	.	-	0	ID=cds0000145;Parent=ucsf_hc.01_1.H88Y.00145
Supercontig_2.1	GeneSet	gene	382772	383843	.	-	.	ID=ucsf_hc.01_1.H88Y.00146;Name=ucsf_hc.01_1.H88Y.00146
Supercontig_2.1	GeneSet	exon	383542	383843	.	-	.	Parent=ucsf_hc.01_1.H88Y.00146
Supercontig_2.1	GeneSet	exon	383326	383488	.	-	.	Parent=ucsf_hc.01_1.H88Y.00146
Supercontig_2.1	GeneSet	exon	382772	383265	.	-	.	Parent=ucsf_hc.01_1.H88Y.00146
Supercontig_2.1	GeneSet	cds	383542	383706	.	-	0	ID=cds0000146;Parent=ucsf_hc.01_1.H88Y.00146
Supercontig_2.1	GeneSet	cds	383326	383488	.	-	0	ID=cds0000146;Parent=ucsf_hc.01_1.H88Y.00146
Supercontig_2.1	GeneSet	cds	382910	383265	.	-	0	ID=cds0000146;Parent=ucsf_hc.01_1.H88Y.00146
Supercontig_2.1	GeneSet	gene	385642	387298	.	-	.	ID=ucsf_hc.01_1.H88Y.00147;Name=ucsf_hc.01_1.H88Y.00147
Supercontig_2.1	GeneSet	exon	386970	387298	.	-	.	Parent=ucsf_hc.01_1.H88Y.00147
Supercontig_2.1	GeneSet	exon	386402	386887	.	-	.	Parent=ucsf_hc.01_1.H88Y.00147
Supercontig_2.1	GeneSet	exon	385642	386310	.	-	.	Parent=ucsf_hc.01_1.H88Y.00147
Supercontig_2.1	GeneSet	cds	386970	387074	.	-	0	ID=cds0000147;Parent=ucsf_hc.01_1.H88Y.00147
Supercontig_2.1	GeneSet	cds	386744	386887	.	-	0	ID=cds0000147;Parent=ucsf_hc.01_1.H88Y.00147
Supercontig_2.1	GeneSet	gene	387436	388736	.	+	.	ID=ucsf_hc.01_1.H88Y.00148;Name=ucsf_hc.01_1.H88Y.00148
Supercontig_2.1	GeneSet	exon	387436	387978	.	+	.	Parent=ucsf_hc.01_1.H88Y.00148
Supercontig_2.1	GeneSet	exon	388067	388736	.	+	.	Parent=ucsf_hc.01_1.H88Y.00148
Supercontig_2.1	GeneSet	cds	387561	387978	.	+	0	ID=cds0000148;Parent=ucsf_hc.01_1.H88Y.00148
Supercontig_2.1	GeneSet	cds	388067	388314	.	+	0	ID=cds0000148;Parent=ucsf_hc.01_1.H88Y.00148
Supercontig_2.1	GeneSet	gene	389732	393319	.	+	.	ID=ucsf_hc.01_1.H88Y.00149;Name=ucsf_hc.01_1.H88Y.00149
Supercontig_2.1	GeneSet	exon	389732	391289	.	+	.	Parent=ucsf_hc.01_1.H88Y.00149
Supercontig_2.1	GeneSet	exon	391350	391506	.	+	.	Parent=ucsf_hc.01_1.H88Y.00149
Supercontig_2.1	GeneSet	exon	391561	393319	.	+	.	Parent=ucsf_hc.01_1.H88Y.00149
Supercontig_2.1	GeneSet	cds	391136	391289	.	+	0	ID=cds0000149;Parent=ucsf_hc.01_1.H88Y.00149
Supercontig_2.1	GeneSet	cds	391350	391506	.	+	0	ID=cds0000149;Parent=ucsf_hc.01_1.H88Y.00149
Supercontig_2.1	GeneSet	cds	391561	392890	.	+	0	ID=cds0000149;Parent=ucsf_hc.01_1.H88Y.00149
Supercontig_2.1	GeneSet	gene	393109	394679	.	-	.	ID=ucsf_hc.01_1.H88Y.00150;Name=ucsf_hc.01_1.H88Y.00150
Supercontig_2.1	GeneSet	exon	394476	394679	.	-	.	Parent=ucsf_hc.01_1.H88Y.00150
Supercontig_2.1	GeneSet	exon	394358	394375	.	-	.	Parent=ucsf_hc.01_1.H88Y.00150
Supercontig_2.1	GeneSet	exon	394146	394254	.	-	.	Parent=ucsf_hc.01_1.H88Y.00150
Supercontig_2.1	GeneSet	exon	393109	394053	.	-	.	Parent=ucsf_hc.01_1.H88Y.00150
Supercontig_2.1	GeneSet	cds	394476	394496	.	-	0	ID=cds0000150;Parent=ucsf_hc.01_1.H88Y.00150
Supercontig_2.1	GeneSet	cds	394358	394375	.	-	0	ID=cds0000150;Parent=ucsf_hc.01_1.H88Y.00150
Supercontig_2.1	GeneSet	cds	394146	394254	.	-	0	ID=cds0000150;Parent=ucsf_hc.01_1.H88Y.00150
Supercontig_2.1	GeneSet	cds	393971	394053	.	-	0	ID=cds0000150;Parent=ucsf_hc.01_1.H88Y.00150
Supercontig_2.1	GeneSet	gene	395023	397663	.	+	.	ID=ucsf_hc.01_1.H88Y.00151;Name=ucsf_hc.01_1.H88Y.00151
Supercontig_2.1	GeneSet	exon	395023	395782	.	+	.	Parent=ucsf_hc.01_1.H88Y.00151
Supercontig_2.1	GeneSet	exon	395848	396119	.	+	.	Parent=ucsf_hc.01_1.H88Y.00151
Supercontig_2.1	GeneSet	exon	396197	397663	.	+	.	Parent=ucsf_hc.01_1.H88Y.00151
Supercontig_2.1	GeneSet	cds	395596	395782	.	+	0	ID=cds0000151;Parent=ucsf_hc.01_1.H88Y.00151
Supercontig_2.1	GeneSet	cds	395848	396119	.	+	0	ID=cds0000151;Parent=ucsf_hc.01_1.H88Y.00151
Supercontig_2.1	GeneSet	cds	396197	397012	.	+	0	ID=cds0000151;Parent=ucsf_hc.01_1.H88Y.00151
Supercontig_2.1	GeneSet	gene	397806	399437	.	-	.	ID=ucsf_hc.01_1.H88Y.00152;Name=ucsf_hc.01_1.H88Y.00152
Supercontig_2.1	GeneSet	exon	399110	399437	.	-	.	Parent=ucsf_hc.01_1.H88Y.00152
Supercontig_2.1	GeneSet	exon	397806	399001	.	-	.	Parent=ucsf_hc.01_1.H88Y.00152
Supercontig_2.1	GeneSet	cds	399110	399137	.	-	0	ID=cds0000152;Parent=ucsf_hc.01_1.H88Y.00152
Supercontig_2.1	GeneSet	cds	398316	399001	.	-	0	ID=cds0000152;Parent=ucsf_hc.01_1.H88Y.00152
Supercontig_2.1	GeneSet	gene	400058	404604	.	+	.	ID=ucsf_hc.01_1.H88Y.00153;Name=ucsf_hc.01_1.H88Y.00153
Supercontig_2.1	GeneSet	exon	400058	400860	.	+	.	Parent=ucsf_hc.01_1.H88Y.00153
Supercontig_2.1	GeneSet	exon	400930	402074	.	+	.	Parent=ucsf_hc.01_1.H88Y.00153
Supercontig_2.1	GeneSet	exon	402143	402822	.	+	.	Parent=ucsf_hc.01_1.H88Y.00153
Supercontig_2.1	GeneSet	exon	402893	404604	.	+	.	Parent=ucsf_hc.01_1.H88Y.00153
Supercontig_2.1	GeneSet	cds	400464	400860	.	+	0	ID=cds0000153;Parent=ucsf_hc.01_1.H88Y.00153
Supercontig_2.1	GeneSet	cds	400930	402074	.	+	0	ID=cds0000153;Parent=ucsf_hc.01_1.H88Y.00153
Supercontig_2.1	GeneSet	cds	402143	402822	.	+	0	ID=cds0000153;Parent=ucsf_hc.01_1.H88Y.00153
Supercontig_2.1	GeneSet	cds	402893	403586	.	+	0	ID=cds0000153;Parent=ucsf_hc.01_1.H88Y.00153
Supercontig_2.1	GeneSet	gene	403884	404679	.	-	.	ID=ucsf_hc.01_1.H88Y.00154;Name=ucsf_hc.01_1.H88Y.00154
Supercontig_2.1	GeneSet	exon	403884	404679	.	-	.	Parent=ucsf_hc.01_1.H88Y.00154
Supercontig_2.1	GeneSet	gene	405371	407336	.	+	.	ID=ucsf_hc.01_1.H88Y.00155;Name=ucsf_hc.01_1.H88Y.00155
Supercontig_2.1	GeneSet	exon	405371	406918	.	+	.	Parent=ucsf_hc.01_1.H88Y.00155
Supercontig_2.1	GeneSet	exon	406996	407336	.	+	.	Parent=ucsf_hc.01_1.H88Y.00155
Supercontig_2.1	GeneSet	cds	406053	406918	.	+	0	ID=cds0000155;Parent=ucsf_hc.01_1.H88Y.00155
Supercontig_2.1	GeneSet	cds	406996	407122	.	+	0	ID=cds0000155;Parent=ucsf_hc.01_1.H88Y.00155
Supercontig_2.1	GeneSet	gene	407531	411777	.	+	.	ID=ucsf_hc.01_1.H88Y.00156;Name=ucsf_hc.01_1.H88Y.00156
Supercontig_2.1	GeneSet	exon	407531	407719	.	+	.	Parent=ucsf_hc.01_1.H88Y.00156
Supercontig_2.1	GeneSet	exon	407781	408120	.	+	.	Parent=ucsf_hc.01_1.H88Y.00156
Supercontig_2.1	GeneSet	exon	408198	409781	.	+	.	Parent=ucsf_hc.01_1.H88Y.00156
Supercontig_2.1	GeneSet	exon	409875	410424	.	+	.	Parent=ucsf_hc.01_1.H88Y.00156
Supercontig_2.1	GeneSet	exon	410493	410614	.	+	.	Parent=ucsf_hc.01_1.H88Y.00156
Supercontig_2.1	GeneSet	exon	410705	411001	.	+	.	Parent=ucsf_hc.01_1.H88Y.00156
Supercontig_2.1	GeneSet	exon	411116	411777	.	+	.	Parent=ucsf_hc.01_1.H88Y.00156
Supercontig_2.1	GeneSet	cds	407633	407719	.	+	0	ID=cds0000156;Parent=ucsf_hc.01_1.H88Y.00156
Supercontig_2.1	GeneSet	cds	407781	408120	.	+	0	ID=cds0000156;Parent=ucsf_hc.01_1.H88Y.00156
Supercontig_2.1	GeneSet	cds	408198	409781	.	+	0	ID=cds0000156;Parent=ucsf_hc.01_1.H88Y.00156
Supercontig_2.1	GeneSet	cds	409875	410424	.	+	0	ID=cds0000156;Parent=ucsf_hc.01_1.H88Y.00156
Supercontig_2.1	GeneSet	cds	410493	410614	.	+	0	ID=cds0000156;Parent=ucsf_hc.01_1.H88Y.00156
Supercontig_2.1	GeneSet	cds	410705	411001	.	+	0	ID=cds0000156;Parent=ucsf_hc.01_1.H88Y.00156
Supercontig_2.1	GeneSet	cds	411116	411138	.	+	0	ID=cds0000156;Parent=ucsf_hc.01_1.H88Y.00156
Supercontig_2.1	GeneSet	gene	411426	413188	.	-	.	ID=ucsf_hc.01_1.H88Y.00157;Name=ucsf_hc.01_1.H88Y.00157
Supercontig_2.1	GeneSet	exon	412938	413188	.	-	.	Parent=ucsf_hc.01_1.H88Y.00157
Supercontig_2.1	GeneSet	exon	412784	412823	.	-	.	Parent=ucsf_hc.01_1.H88Y.00157
Supercontig_2.1	GeneSet	exon	412386	412694	.	-	.	Parent=ucsf_hc.01_1.H88Y.00157
Supercontig_2.1	GeneSet	exon	411426	412302	.	-	.	Parent=ucsf_hc.01_1.H88Y.00157
Supercontig_2.1	GeneSet	cds	412938	413046	.	-	0	ID=cds0000157;Parent=ucsf_hc.01_1.H88Y.00157
Supercontig_2.1	GeneSet	cds	412784	412823	.	-	0	ID=cds0000157;Parent=ucsf_hc.01_1.H88Y.00157
Supercontig_2.1	GeneSet	cds	412386	412694	.	-	0	ID=cds0000157;Parent=ucsf_hc.01_1.H88Y.00157
Supercontig_2.1	GeneSet	cds	411858	412302	.	-	0	ID=cds0000157;Parent=ucsf_hc.01_1.H88Y.00157
Supercontig_2.1	GeneSet	gene	413344	417831	.	+	.	ID=ucsf_hc.01_1.H88Y.00158;Name=ucsf_hc.01_1.H88Y.00158
Supercontig_2.1	GeneSet	exon	413344	413503	.	+	.	Parent=ucsf_hc.01_1.H88Y.00158
Supercontig_2.1	GeneSet	exon	413590	414613	.	+	.	Parent=ucsf_hc.01_1.H88Y.00158
Supercontig_2.1	GeneSet	exon	414684	415115	.	+	.	Parent=ucsf_hc.01_1.H88Y.00158
Supercontig_2.1	GeneSet	exon	415203	416220	.	+	.	Parent=ucsf_hc.01_1.H88Y.00158
Supercontig_2.1	GeneSet	exon	416307	417134	.	+	.	Parent=ucsf_hc.01_1.H88Y.00158
Supercontig_2.1	GeneSet	exon	417245	417831	.	+	.	Parent=ucsf_hc.01_1.H88Y.00158
Supercontig_2.1	GeneSet	cds	413642	414613	.	+	0	ID=cds0000158;Parent=ucsf_hc.01_1.H88Y.00158
Supercontig_2.1	GeneSet	cds	414684	415115	.	+	0	ID=cds0000158;Parent=ucsf_hc.01_1.H88Y.00158
Supercontig_2.1	GeneSet	cds	415203	416220	.	+	0	ID=cds0000158;Parent=ucsf_hc.01_1.H88Y.00158
Supercontig_2.1	GeneSet	cds	416307	417134	.	+	0	ID=cds0000158;Parent=ucsf_hc.01_1.H88Y.00158
Supercontig_2.1	GeneSet	cds	417245	417264	.	+	0	ID=cds0000158;Parent=ucsf_hc.01_1.H88Y.00158
Supercontig_2.1	GeneSet	gene	418538	421441	.	+	.	ID=ucsf_hc.01_1.H88Y.00159;Name=ucsf_hc.01_1.H88Y.00159
Supercontig_2.1	GeneSet	exon	418538	418924	.	+	.	Parent=ucsf_hc.01_1.H88Y.00159
Supercontig_2.1	GeneSet	exon	419678	420048	.	+	.	Parent=ucsf_hc.01_1.H88Y.00159
Supercontig_2.1	GeneSet	exon	420770	420892	.	+	.	Parent=ucsf_hc.01_1.H88Y.00159
Supercontig_2.1	GeneSet	exon	420944	421059	.	+	.	Parent=ucsf_hc.01_1.H88Y.00159
Supercontig_2.1	GeneSet	exon	421117	421307	.	+	.	Parent=ucsf_hc.01_1.H88Y.00159
Supercontig_2.1	GeneSet	exon	421410	421441	.	+	.	Parent=ucsf_hc.01_1.H88Y.00159
Supercontig_2.1	GeneSet	gene	421651	424016	.	+	.	ID=ucsf_hc.01_1.H88Y.00160;Name=ucsf_hc.01_1.H88Y.00160
Supercontig_2.1	GeneSet	exon	421651	423444	.	+	.	Parent=ucsf_hc.01_1.H88Y.00160
Supercontig_2.1	GeneSet	exon	423503	424016	.	+	.	Parent=ucsf_hc.01_1.H88Y.00160
Supercontig_2.1	GeneSet	cds	421941	423444	.	+	0	ID=cds0000160;Parent=ucsf_hc.01_1.H88Y.00160
Supercontig_2.1	GeneSet	cds	423503	423702	.	+	0	ID=cds0000160;Parent=ucsf_hc.01_1.H88Y.00160
Supercontig_2.1	GeneSet	gene	424102	426502	.	-	.	ID=ucsf_hc.01_1.H88Y.00161;Name=ucsf_hc.01_1.H88Y.00161
Supercontig_2.1	GeneSet	exon	426316	426502	.	-	.	Parent=ucsf_hc.01_1.H88Y.00161
Supercontig_2.1	GeneSet	exon	426065	426208	.	-	.	Parent=ucsf_hc.01_1.H88Y.00161
Supercontig_2.1	GeneSet	exon	425794	425940	.	-	.	Parent=ucsf_hc.01_1.H88Y.00161
Supercontig_2.1	GeneSet	exon	425501	425705	.	-	.	Parent=ucsf_hc.01_1.H88Y.00161
Supercontig_2.1	GeneSet	exon	425175	425389	.	-	.	Parent=ucsf_hc.01_1.H88Y.00161
Supercontig_2.1	GeneSet	exon	424825	424965	.	-	.	Parent=ucsf_hc.01_1.H88Y.00161
Supercontig_2.1	GeneSet	exon	424102	424640	.	-	.	Parent=ucsf_hc.01_1.H88Y.00161
Supercontig_2.1	GeneSet	cds	426065	426127	.	-	0	ID=cds0000161;Parent=ucsf_hc.01_1.H88Y.00161
Supercontig_2.1	GeneSet	cds	425794	425940	.	-	0	ID=cds0000161;Parent=ucsf_hc.01_1.H88Y.00161
Supercontig_2.1	GeneSet	cds	425501	425705	.	-	0	ID=cds0000161;Parent=ucsf_hc.01_1.H88Y.00161
Supercontig_2.1	GeneSet	cds	425175	425389	.	-	0	ID=cds0000161;Parent=ucsf_hc.01_1.H88Y.00161
Supercontig_2.1	GeneSet	cds	424825	424965	.	-	0	ID=cds0000161;Parent=ucsf_hc.01_1.H88Y.00161
Supercontig_2.1	GeneSet	cds	424362	424640	.	-	0	ID=cds0000161;Parent=ucsf_hc.01_1.H88Y.00161
Supercontig_2.1	GeneSet	gene	426659	430024	.	+	.	ID=ucsf_hc.01_1.H88Y.00162;Name=ucsf_hc.01_1.H88Y.00162
Supercontig_2.1	GeneSet	exon	426659	426989	.	+	.	Parent=ucsf_hc.01_1.H88Y.00162
Supercontig_2.1	GeneSet	exon	427057	427137	.	+	.	Parent=ucsf_hc.01_1.H88Y.00162
Supercontig_2.1	GeneSet	exon	427239	428466	.	+	.	Parent=ucsf_hc.01_1.H88Y.00162
Supercontig_2.1	GeneSet	exon	428562	428772	.	+	.	Parent=ucsf_hc.01_1.H88Y.00162
Supercontig_2.1	GeneSet	exon	428941	430024	.	+	.	Parent=ucsf_hc.01_1.H88Y.00162
Supercontig_2.1	GeneSet	cds	426881	426989	.	+	0	ID=cds0000162;Parent=ucsf_hc.01_1.H88Y.00162
Supercontig_2.1	GeneSet	cds	427057	427137	.	+	0	ID=cds0000162;Parent=ucsf_hc.01_1.H88Y.00162
Supercontig_2.1	GeneSet	cds	427239	428466	.	+	0	ID=cds0000162;Parent=ucsf_hc.01_1.H88Y.00162
Supercontig_2.1	GeneSet	cds	428562	428772	.	+	0	ID=cds0000162;Parent=ucsf_hc.01_1.H88Y.00162
Supercontig_2.1	GeneSet	cds	428941	429030	.	+	0	ID=cds0000162;Parent=ucsf_hc.01_1.H88Y.00162
Supercontig_2.1	GeneSet	gene	430089	430613	.	+	.	ID=ucsf_hc.01_1.H88Y.00163;Name=ucsf_hc.01_1.H88Y.00163
Supercontig_2.1	GeneSet	exon	430089	430613	.	+	.	Parent=ucsf_hc.01_1.H88Y.00163
Supercontig_2.1	GeneSet	gene	430350	434039	.	-	.	ID=ucsf_hc.01_1.H88Y.00164;Name=ucsf_hc.01_1.H88Y.00164
Supercontig_2.1	GeneSet	exon	433000	434039	.	-	.	Parent=ucsf_hc.01_1.H88Y.00164
Supercontig_2.1	GeneSet	exon	432514	432898	.	-	.	Parent=ucsf_hc.01_1.H88Y.00164
Supercontig_2.1	GeneSet	exon	430350	432433	.	-	.	Parent=ucsf_hc.01_1.H88Y.00164
Supercontig_2.1	GeneSet	cds	433000	433523	.	-	0	ID=cds0000164;Parent=ucsf_hc.01_1.H88Y.00164
Supercontig_2.1	GeneSet	cds	432514	432898	.	-	0	ID=cds0000164;Parent=ucsf_hc.01_1.H88Y.00164
Supercontig_2.1	GeneSet	cds	431168	432433	.	-	0	ID=cds0000164;Parent=ucsf_hc.01_1.H88Y.00164
Supercontig_2.1	GeneSet	gene	434764	435111	.	-	.	ID=ucsf_hc.01_1.H88Y.00165;Name=ucsf_hc.01_1.H88Y.00165
Supercontig_2.1	GeneSet	exon	434764	435111	.	-	.	Parent=ucsf_hc.01_1.H88Y.00165
Supercontig_2.1	GeneSet	gene	437125	438038	.	+	.	ID=ucsf_hc.01_1.H88Y.00166;Name=ucsf_hc.01_1.H88Y.00166
Supercontig_2.1	GeneSet	exon	437125	438038	.	+	.	Parent=ucsf_hc.01_1.H88Y.00166
Supercontig_2.1	GeneSet	cds	437252	437701	.	+	0	ID=cds0000166;Parent=ucsf_hc.01_1.H88Y.00166
Supercontig_2.1	GeneSet	gene	438463	441209	.	-	.	ID=ucsf_hc.01_1.H88Y.00167;Name=ucsf_hc.01_1.H88Y.00167
Supercontig_2.1	GeneSet	exon	440865	441209	.	-	.	Parent=ucsf_hc.01_1.H88Y.00167
Supercontig_2.1	GeneSet	exon	440720	440757	.	-	.	Parent=ucsf_hc.01_1.H88Y.00167
Supercontig_2.1	GeneSet	exon	440568	440644	.	-	.	Parent=ucsf_hc.01_1.H88Y.00167
Supercontig_2.1	GeneSet	exon	440342	440503	.	-	.	Parent=ucsf_hc.01_1.H88Y.00167
Supercontig_2.1	GeneSet	exon	440241	440263	.	-	.	Parent=ucsf_hc.01_1.H88Y.00167
Supercontig_2.1	GeneSet	exon	440128	440165	.	-	.	Parent=ucsf_hc.01_1.H88Y.00167
Supercontig_2.1	GeneSet	exon	439878	440018	.	-	.	Parent=ucsf_hc.01_1.H88Y.00167
Supercontig_2.1	GeneSet	exon	439474	439723	.	-	.	Parent=ucsf_hc.01_1.H88Y.00167
Supercontig_2.1	GeneSet	exon	439070	439236	.	-	.	Parent=ucsf_hc.01_1.H88Y.00167
Supercontig_2.1	GeneSet	exon	438463	438809	.	-	.	Parent=ucsf_hc.01_1.H88Y.00167
Supercontig_2.1	GeneSet	cds	440865	440933	.	-	0	ID=cds0000167;Parent=ucsf_hc.01_1.H88Y.00167
Supercontig_2.1	GeneSet	cds	440720	440757	.	-	0	ID=cds0000167;Parent=ucsf_hc.01_1.H88Y.00167
Supercontig_2.1	GeneSet	cds	440568	440644	.	-	0	ID=cds0000167;Parent=ucsf_hc.01_1.H88Y.00167
Supercontig_2.1	GeneSet	cds	440342	440503	.	-	0	ID=cds0000167;Parent=ucsf_hc.01_1.H88Y.00167
Supercontig_2.1	GeneSet	cds	440241	440263	.	-	0	ID=cds0000167;Parent=ucsf_hc.01_1.H88Y.00167
Supercontig_2.1	GeneSet	cds	440128	440165	.	-	0	ID=cds0000167;Parent=ucsf_hc.01_1.H88Y.00167
Supercontig_2.1	GeneSet	cds	439878	440018	.	-	0	ID=cds0000167;Parent=ucsf_hc.01_1.H88Y.00167
Supercontig_2.1	GeneSet	cds	439474	439723	.	-	0	ID=cds0000167;Parent=ucsf_hc.01_1.H88Y.00167
Supercontig_2.1	GeneSet	cds	439070	439236	.	-	0	ID=cds0000167;Parent=ucsf_hc.01_1.H88Y.00167
Supercontig_2.1	GeneSet	cds	438779	438809	.	-	0	ID=cds0000167;Parent=ucsf_hc.01_1.H88Y.00167
Supercontig_2.1	GeneSet	gene	444452	445860	.	+	.	ID=ucsf_hc.01_1.H88Y.00168;Name=ucsf_hc.01_1.H88Y.00168
Supercontig_2.1	GeneSet	exon	444452	444514	.	+	.	Parent=ucsf_hc.01_1.H88Y.00168
Supercontig_2.1	GeneSet	exon	444622	445860	.	+	.	Parent=ucsf_hc.01_1.H88Y.00168
Supercontig_2.1	GeneSet	cds	444476	444514	.	+	0	ID=cds0000168;Parent=ucsf_hc.01_1.H88Y.00168
Supercontig_2.1	GeneSet	cds	444622	445671	.	+	0	ID=cds0000168;Parent=ucsf_hc.01_1.H88Y.00168
Supercontig_2.1	GeneSet	gene	445936	449004	.	-	.	ID=ucsf_hc.01_1.H88Y.00169;Name=ucsf_hc.01_1.H88Y.00169
Supercontig_2.1	GeneSet	exon	448763	449004	.	-	.	Parent=ucsf_hc.01_1.H88Y.00169
Supercontig_2.1	GeneSet	exon	445936	448703	.	-	.	Parent=ucsf_hc.01_1.H88Y.00169
Supercontig_2.1	GeneSet	cds	448763	448825	.	-	0	ID=cds0000169;Parent=ucsf_hc.01_1.H88Y.00169
Supercontig_2.1	GeneSet	cds	446454	448703	.	-	0	ID=cds0000169;Parent=ucsf_hc.01_1.H88Y.00169
Supercontig_2.1	GeneSet	gene	449005	450111	.	-	.	ID=ucsf_hc.01_1.H88Y.00170;Name=ucsf_hc.01_1.H88Y.00170
Supercontig_2.1	GeneSet	exon	449005	450111	.	-	.	Parent=ucsf_hc.01_1.H88Y.00170
Supercontig_2.1	GeneSet	cds	449412	449687	.	-	0	ID=cds0000170;Parent=ucsf_hc.01_1.H88Y.00170
Supercontig_2.1	GeneSet	gene	451427	453095	.	+	.	ID=ucsf_hc.01_1.H88Y.00171;Name=ucsf_hc.01_1.H88Y.00171
Supercontig_2.1	GeneSet	exon	451427	453095	.	+	.	Parent=ucsf_hc.01_1.H88Y.00171
Supercontig_2.1	GeneSet	cds	452417	452638	.	+	0	ID=cds0000171;Parent=ucsf_hc.01_1.H88Y.00171
Supercontig_2.1	GeneSet	gene	451979	452356	.	-	.	ID=ucsf_hc.01_1.H88Y.00172;Name=ucsf_hc.01_1.H88Y.00172
Supercontig_2.1	GeneSet	exon	452241	452356	.	-	.	Parent=ucsf_hc.01_1.H88Y.00172
Supercontig_2.1	GeneSet	exon	452089	452144	.	-	.	Parent=ucsf_hc.01_1.H88Y.00172
Supercontig_2.1	GeneSet	exon	451979	452021	.	-	.	Parent=ucsf_hc.01_1.H88Y.00172
Supercontig_2.1	GeneSet	gene	453221	455642	.	-	.	ID=ucsf_hc.01_1.H88Y.00173;Name=ucsf_hc.01_1.H88Y.00173
Supercontig_2.1	GeneSet	exon	453221	455642	.	-	.	Parent=ucsf_hc.01_1.H88Y.00173
Supercontig_2.1	GeneSet	cds	453449	455467	.	-	0	ID=cds0000173;Parent=ucsf_hc.01_1.H88Y.00173
Supercontig_2.1	GeneSet	gene	455643	455937	.	-	.	ID=ucsf_hc.01_1.H88Y.00174;Name=ucsf_hc.01_1.H88Y.00174
Supercontig_2.1	GeneSet	exon	455643	455937	.	-	.	Parent=ucsf_hc.01_1.H88Y.00174
Supercontig_2.1	GeneSet	cds	455818	455928	.	-	0	ID=cds0000174;Parent=ucsf_hc.01_1.H88Y.00174
Supercontig_2.1	GeneSet	gene	456112	460672	.	+	.	ID=ucsf_hc.01_1.H88Y.00175;Name=ucsf_hc.01_1.H88Y.00175
Supercontig_2.1	GeneSet	exon	456112	458286	.	+	.	Parent=ucsf_hc.01_1.H88Y.00175
Supercontig_2.1	GeneSet	exon	458371	460469	.	+	.	Parent=ucsf_hc.01_1.H88Y.00175
Supercontig_2.1	GeneSet	exon	460578	460672	.	+	.	Parent=ucsf_hc.01_1.H88Y.00175
Supercontig_2.1	GeneSet	cds	456714	458286	.	+	0	ID=cds0000175;Parent=ucsf_hc.01_1.H88Y.00175
Supercontig_2.1	GeneSet	cds	458371	459542	.	+	0	ID=cds0000175;Parent=ucsf_hc.01_1.H88Y.00175
Supercontig_2.1	GeneSet	gene	460100	460808	.	-	.	ID=ucsf_hc.01_1.H88Y.00176;Name=ucsf_hc.01_1.H88Y.00176
Supercontig_2.1	GeneSet	exon	460100	460808	.	-	.	Parent=ucsf_hc.01_1.H88Y.00176
Supercontig_2.1	GeneSet	cds	460211	460753	.	-	0	ID=cds0000176;Parent=ucsf_hc.01_1.H88Y.00176
Supercontig_2.1	GeneSet	gene	460988	461879	.	-	.	ID=ucsf_hc.01_1.H88Y.00177;Name=ucsf_hc.01_1.H88Y.00177
Supercontig_2.1	GeneSet	exon	460988	461879	.	-	.	Parent=ucsf_hc.01_1.H88Y.00177
Supercontig_2.1	GeneSet	cds	461177	461410	.	-	0	ID=cds0000177;Parent=ucsf_hc.01_1.H88Y.00177
Supercontig_2.1	GeneSet	gene	461110	461453	.	+	.	ID=ucsf_hc.01_1.H88Y.00178;Name=ucsf_hc.01_1.H88Y.00178
Supercontig_2.1	GeneSet	exon	461110	461453	.	+	.	Parent=ucsf_hc.01_1.H88Y.00178
Supercontig_2.1	GeneSet	gene	463078	463507	.	-	.	ID=ucsf_hc.01_1.H88Y.00179;Name=ucsf_hc.01_1.H88Y.00179
Supercontig_2.1	GeneSet	exon	463326	463507	.	-	.	Parent=ucsf_hc.01_1.H88Y.00179
Supercontig_2.1	GeneSet	exon	463078	463218	.	-	.	Parent=ucsf_hc.01_1.H88Y.00179
Supercontig_2.1	GeneSet	gene	464044	464237	.	-	.	ID=ucsf_hc.01_1.H88Y.00180;Name=ucsf_hc.01_1.H88Y.00180
Supercontig_2.1	GeneSet	exon	464044	464237	.	-	.	Parent=ucsf_hc.01_1.H88Y.00180
Supercontig_2.1	GeneSet	cds	464072	464224	.	-	0	ID=cds0000180;Parent=ucsf_hc.01_1.H88Y.00180
Supercontig_2.1	GeneSet	gene	464238	465754	.	-	.	ID=ucsf_hc.01_1.H88Y.00181;Name=ucsf_hc.01_1.H88Y.00181
Supercontig_2.1	GeneSet	exon	465154	465754	.	-	.	Parent=ucsf_hc.01_1.H88Y.00181
Supercontig_2.1	GeneSet	exon	464238	465036	.	-	.	Parent=ucsf_hc.01_1.H88Y.00181
Supercontig_2.1	GeneSet	cds	465154	465435	.	-	0	ID=cds0000181;Parent=ucsf_hc.01_1.H88Y.00181
Supercontig_2.1	GeneSet	cds	464251	465036	.	-	0	ID=cds0000181;Parent=ucsf_hc.01_1.H88Y.00181
Supercontig_2.1	GeneSet	gene	465797	466785	.	+	.	ID=ucsf_hc.01_1.H88Y.00182;Name=ucsf_hc.01_1.H88Y.00182
Supercontig_2.1	GeneSet	exon	465797	466785	.	+	.	Parent=ucsf_hc.01_1.H88Y.00182
Supercontig_2.1	GeneSet	gene	466820	467127	.	+	.	ID=ucsf_hc.01_1.H88Y.00183;Name=ucsf_hc.01_1.H88Y.00183
Supercontig_2.1	GeneSet	exon	466820	467127	.	+	.	Parent=ucsf_hc.01_1.H88Y.00183
Supercontig_2.1	GeneSet	cds	466841	467092	.	+	0	ID=cds0000183;Parent=ucsf_hc.01_1.H88Y.00183
Supercontig_2.1	GeneSet	gene	467162	472128	.	-	.	ID=ucsf_hc.01_1.H88Y.00184;Name=ucsf_hc.01_1.H88Y.00184
Supercontig_2.1	GeneSet	exon	471449	472128	.	-	.	Parent=ucsf_hc.01_1.H88Y.00184
Supercontig_2.1	GeneSet	exon	467162	471373	.	-	.	Parent=ucsf_hc.01_1.H88Y.00184
Supercontig_2.1	GeneSet	cds	471449	471663	.	-	0	ID=cds0000184;Parent=ucsf_hc.01_1.H88Y.00184
Supercontig_2.1	GeneSet	cds	467773	471373	.	-	0	ID=cds0000184;Parent=ucsf_hc.01_1.H88Y.00184
Supercontig_2.1	GeneSet	gene	472281	473128	.	+	.	ID=ucsf_hc.01_1.H88Y.00185;Name=ucsf_hc.01_1.H88Y.00185
Supercontig_2.1	GeneSet	exon	472281	473128	.	+	.	Parent=ucsf_hc.01_1.H88Y.00185
Supercontig_2.1	GeneSet	gene	472311	474214	.	-	.	ID=ucsf_hc.01_1.H88Y.00186;Name=ucsf_hc.01_1.H88Y.00186
Supercontig_2.1	GeneSet	exon	472311	474214	.	-	.	Parent=ucsf_hc.01_1.H88Y.00186
Supercontig_2.1	GeneSet	cds	473605	474120	.	-	0	ID=cds0000186;Parent=ucsf_hc.01_1.H88Y.00186
Supercontig_2.1	GeneSet	gene	474400	474739	.	+	.	ID=ucsf_hc.01_1.H88Y.00187;Name=ucsf_hc.01_1.H88Y.00187
Supercontig_2.1	GeneSet	exon	474400	474739	.	+	.	Parent=ucsf_hc.01_1.H88Y.00187
Supercontig_2.1	GeneSet	cds	474505	474693	.	+	0	ID=cds0000187;Parent=ucsf_hc.01_1.H88Y.00187
Supercontig_2.1	GeneSet	gene	476636	478273	.	-	.	ID=ucsf_hc.01_1.H88Y.00188;Name=ucsf_hc.01_1.H88Y.00188
Supercontig_2.1	GeneSet	exon	477079	478273	.	-	.	Parent=ucsf_hc.01_1.H88Y.00188
Supercontig_2.1	GeneSet	exon	476636	476980	.	-	.	Parent=ucsf_hc.01_1.H88Y.00188
Supercontig_2.1	GeneSet	cds	477287	477514	.	-	0	ID=cds0000188;Parent=ucsf_hc.01_1.H88Y.00188
Supercontig_2.1	GeneSet	gene	477009	477555	.	+	.	ID=ucsf_hc.01_1.H88Y.00189;Name=ucsf_hc.01_1.H88Y.00189
Supercontig_2.1	GeneSet	exon	477009	477081	.	+	.	Parent=ucsf_hc.01_1.H88Y.00189
Supercontig_2.1	GeneSet	exon	477153	477243	.	+	.	Parent=ucsf_hc.01_1.H88Y.00189
Supercontig_2.1	GeneSet	exon	477340	477555	.	+	.	Parent=ucsf_hc.01_1.H88Y.00189
Supercontig_2.1	GeneSet	gene	478344	481705	.	+	.	ID=ucsf_hc.01_1.H88Y.00190;Name=ucsf_hc.01_1.H88Y.00190
Supercontig_2.1	GeneSet	exon	478344	478422	.	+	.	Parent=ucsf_hc.01_1.H88Y.00190
Supercontig_2.1	GeneSet	exon	478673	479097	.	+	.	Parent=ucsf_hc.01_1.H88Y.00190
Supercontig_2.1	GeneSet	exon	479422	479669	.	+	.	Parent=ucsf_hc.01_1.H88Y.00190
Supercontig_2.1	GeneSet	exon	479771	480221	.	+	.	Parent=ucsf_hc.01_1.H88Y.00190
Supercontig_2.1	GeneSet	exon	480315	481705	.	+	.	Parent=ucsf_hc.01_1.H88Y.00190
Supercontig_2.1	GeneSet	cds	479070	479097	.	+	0	ID=cds0000190;Parent=ucsf_hc.01_1.H88Y.00190
Supercontig_2.1	GeneSet	cds	479422	479669	.	+	0	ID=cds0000190;Parent=ucsf_hc.01_1.H88Y.00190
Supercontig_2.1	GeneSet	cds	479771	480221	.	+	0	ID=cds0000190;Parent=ucsf_hc.01_1.H88Y.00190
Supercontig_2.1	GeneSet	cds	480315	481171	.	+	0	ID=cds0000190;Parent=ucsf_hc.01_1.H88Y.00190
Supercontig_2.1	GeneSet	gene	482133	483270	.	-	.	ID=ucsf_hc.01_1.H88Y.00191;Name=ucsf_hc.01_1.H88Y.00191
Supercontig_2.1	GeneSet	exon	482803	483270	.	-	.	Parent=ucsf_hc.01_1.H88Y.00191
Supercontig_2.1	GeneSet	exon	482133	482699	.	-	.	Parent=ucsf_hc.01_1.H88Y.00191
Supercontig_2.1	GeneSet	cds	482822	483178	.	-	0	ID=cds0000191;Parent=ucsf_hc.01_1.H88Y.00191
Supercontig_2.1	GeneSet	gene	483477	484109	.	-	.	ID=ucsf_hc.01_1.H88Y.00192;Name=ucsf_hc.01_1.H88Y.00192
Supercontig_2.1	GeneSet	exon	483477	484109	.	-	.	Parent=ucsf_hc.01_1.H88Y.00192
Supercontig_2.1	GeneSet	gene	484582	485404	.	-	.	ID=ucsf_hc.01_1.H88Y.00193;Name=ucsf_hc.01_1.H88Y.00193
Supercontig_2.1	GeneSet	exon	484582	485404	.	-	.	Parent=ucsf_hc.01_1.H88Y.00193
Supercontig_2.1	GeneSet	gene	485631	488601	.	+	.	ID=ucsf_hc.01_1.H88Y.00194;Name=ucsf_hc.01_1.H88Y.00194
Supercontig_2.1	GeneSet	exon	485631	485783	.	+	.	Parent=ucsf_hc.01_1.H88Y.00194
Supercontig_2.1	GeneSet	exon	485902	486304	.	+	.	Parent=ucsf_hc.01_1.H88Y.00194
Supercontig_2.1	GeneSet	exon	486460	488414	.	+	.	Parent=ucsf_hc.01_1.H88Y.00194
Supercontig_2.1	GeneSet	exon	488584	488601	.	+	.	Parent=ucsf_hc.01_1.H88Y.00194
Supercontig_2.1	GeneSet	cds	485754	485783	.	+	0	ID=cds0000194;Parent=ucsf_hc.01_1.H88Y.00194
Supercontig_2.1	GeneSet	cds	485902	486304	.	+	0	ID=cds0000194;Parent=ucsf_hc.01_1.H88Y.00194
Supercontig_2.1	GeneSet	cds	486460	487034	.	+	0	ID=cds0000194;Parent=ucsf_hc.01_1.H88Y.00194
Supercontig_2.1	GeneSet	gene	487527	490833	.	-	.	ID=ucsf_hc.01_1.H88Y.00195;Name=ucsf_hc.01_1.H88Y.00195
Supercontig_2.1	GeneSet	exon	489929	490833	.	-	.	Parent=ucsf_hc.01_1.H88Y.00195
Supercontig_2.1	GeneSet	exon	488855	489857	.	-	.	Parent=ucsf_hc.01_1.H88Y.00195
Supercontig_2.1	GeneSet	exon	488584	488767	.	-	.	Parent=ucsf_hc.01_1.H88Y.00195
Supercontig_2.1	GeneSet	exon	487527	488414	.	-	.	Parent=ucsf_hc.01_1.H88Y.00195
Supercontig_2.1	GeneSet	cds	488855	488893	.	-	0	ID=cds0000195;Parent=ucsf_hc.01_1.H88Y.00195
Supercontig_2.1	GeneSet	cds	488584	488767	.	-	0	ID=cds0000195;Parent=ucsf_hc.01_1.H88Y.00195
Supercontig_2.1	GeneSet	cds	488059	488414	.	-	0	ID=cds0000195;Parent=ucsf_hc.01_1.H88Y.00195
Supercontig_2.1	GeneSet	gene	488961	490707	.	+	.	ID=ucsf_hc.01_1.H88Y.00196;Name=ucsf_hc.01_1.H88Y.00196
Supercontig_2.1	GeneSet	exon	488961	489602	.	+	.	Parent=ucsf_hc.01_1.H88Y.00196
Supercontig_2.1	GeneSet	exon	489699	489908	.	+	.	Parent=ucsf_hc.01_1.H88Y.00196
Supercontig_2.1	GeneSet	exon	490092	490186	.	+	.	Parent=ucsf_hc.01_1.H88Y.00196
Supercontig_2.1	GeneSet	exon	490352	490707	.	+	.	Parent=ucsf_hc.01_1.H88Y.00196
Supercontig_2.1	GeneSet	cds	489590	489602	.	+	0	ID=cds0000196;Parent=ucsf_hc.01_1.H88Y.00196
Supercontig_2.1	GeneSet	cds	489699	489908	.	+	0	ID=cds0000196;Parent=ucsf_hc.01_1.H88Y.00196
Supercontig_2.1	GeneSet	cds	490092	490186	.	+	0	ID=cds0000196;Parent=ucsf_hc.01_1.H88Y.00196
Supercontig_2.1	GeneSet	cds	490352	490384	.	+	0	ID=cds0000196;Parent=ucsf_hc.01_1.H88Y.00196
Supercontig_2.1	GeneSet	gene	490708	493938	.	+	.	ID=ucsf_hc.01_1.H88Y.00197;Name=ucsf_hc.01_1.H88Y.00197
Supercontig_2.1	GeneSet	exon	490708	490724	.	+	.	Parent=ucsf_hc.01_1.H88Y.00197
Supercontig_2.1	GeneSet	exon	490795	491250	.	+	.	Parent=ucsf_hc.01_1.H88Y.00197
Supercontig_2.1	GeneSet	exon	491320	491390	.	+	.	Parent=ucsf_hc.01_1.H88Y.00197
Supercontig_2.1	GeneSet	exon	491461	491519	.	+	.	Parent=ucsf_hc.01_1.H88Y.00197
Supercontig_2.1	GeneSet	exon	491794	491932	.	+	.	Parent=ucsf_hc.01_1.H88Y.00197
Supercontig_2.1	GeneSet	exon	492002	493020	.	+	.	Parent=ucsf_hc.01_1.H88Y.00197
Supercontig_2.1	GeneSet	exon	493089	493938	.	+	.	Parent=ucsf_hc.01_1.H88Y.00197
Supercontig_2.1	GeneSet	cds	491246	491250	.	+	0	ID=cds0000197;Parent=ucsf_hc.01_1.H88Y.00197
Supercontig_2.1	GeneSet	cds	491320	491390	.	+	0	ID=cds0000197;Parent=ucsf_hc.01_1.H88Y.00197
Supercontig_2.1	GeneSet	cds	491461	491519	.	+	0	ID=cds0000197;Parent=ucsf_hc.01_1.H88Y.00197
Supercontig_2.1	GeneSet	cds	491794	491932	.	+	0	ID=cds0000197;Parent=ucsf_hc.01_1.H88Y.00197
Supercontig_2.1	GeneSet	cds	492002	493020	.	+	0	ID=cds0000197;Parent=ucsf_hc.01_1.H88Y.00197
Supercontig_2.1	GeneSet	cds	493089	493175	.	+	0	ID=cds0000197;Parent=ucsf_hc.01_1.H88Y.00197
Supercontig_2.1	GeneSet	gene	494534	499269	.	+	.	ID=ucsf_hc.01_1.H88Y.00198;Name=ucsf_hc.01_1.H88Y.00198
Supercontig_2.1	GeneSet	exon	494534	494747	.	+	.	Parent=ucsf_hc.01_1.H88Y.00198
Supercontig_2.1	GeneSet	exon	495326	496364	.	+	.	Parent=ucsf_hc.01_1.H88Y.00198
Supercontig_2.1	GeneSet	exon	496435	496545	.	+	.	Parent=ucsf_hc.01_1.H88Y.00198
Supercontig_2.1	GeneSet	exon	496642	499269	.	+	.	Parent=ucsf_hc.01_1.H88Y.00198
Supercontig_2.1	GeneSet	cds	495377	496364	.	+	0	ID=cds0000198;Parent=ucsf_hc.01_1.H88Y.00198
Supercontig_2.1	GeneSet	cds	496435	496545	.	+	0	ID=cds0000198;Parent=ucsf_hc.01_1.H88Y.00198
Supercontig_2.1	GeneSet	cds	496642	498470	.	+	0	ID=cds0000198;Parent=ucsf_hc.01_1.H88Y.00198
Supercontig_2.1	GeneSet	gene	499530	504992	.	-	.	ID=ucsf_hc.01_1.H88Y.00199;Name=ucsf_hc.01_1.H88Y.00199
Supercontig_2.1	GeneSet	exon	504661	504992	.	-	.	Parent=ucsf_hc.01_1.H88Y.00199
Supercontig_2.1	GeneSet	exon	503414	504562	.	-	.	Parent=ucsf_hc.01_1.H88Y.00199
Supercontig_2.1	GeneSet	exon	501779	503359	.	-	.	Parent=ucsf_hc.01_1.H88Y.00199
Supercontig_2.1	GeneSet	exon	499530	501704	.	-	.	Parent=ucsf_hc.01_1.H88Y.00199
Supercontig_2.1	GeneSet	cds	503414	504252	.	-	0	ID=cds0000199;Parent=ucsf_hc.01_1.H88Y.00199
Supercontig_2.1	GeneSet	cds	501779	503359	.	-	0	ID=cds0000199;Parent=ucsf_hc.01_1.H88Y.00199
Supercontig_2.1	GeneSet	cds	500657	501704	.	-	0	ID=cds0000199;Parent=ucsf_hc.01_1.H88Y.00199
Supercontig_2.1	GeneSet	gene	506021	510612	.	+	.	ID=ucsf_hc.01_1.H88Y.00200;Name=ucsf_hc.01_1.H88Y.00200
Supercontig_2.1	GeneSet	exon	506021	506979	.	+	.	Parent=ucsf_hc.01_1.H88Y.00200
Supercontig_2.1	GeneSet	exon	507087	507165	.	+	.	Parent=ucsf_hc.01_1.H88Y.00200
Supercontig_2.1	GeneSet	exon	507228	507811	.	+	.	Parent=ucsf_hc.01_1.H88Y.00200
Supercontig_2.1	GeneSet	exon	507999	508928	.	+	.	Parent=ucsf_hc.01_1.H88Y.00200
Supercontig_2.1	GeneSet	exon	509005	510612	.	+	.	Parent=ucsf_hc.01_1.H88Y.00200
Supercontig_2.1	GeneSet	cds	508244	508928	.	+	0	ID=cds0000200;Parent=ucsf_hc.01_1.H88Y.00200
Supercontig_2.1	GeneSet	cds	509005	509375	.	+	0	ID=cds0000200;Parent=ucsf_hc.01_1.H88Y.00200
Supercontig_2.1	GeneSet	gene	506246	507343	.	-	.	ID=ucsf_hc.01_1.H88Y.00201;Name=ucsf_hc.01_1.H88Y.00201
Supercontig_2.1	GeneSet	exon	507228	507343	.	-	.	Parent=ucsf_hc.01_1.H88Y.00201
Supercontig_2.1	GeneSet	exon	507087	507165	.	-	.	Parent=ucsf_hc.01_1.H88Y.00201
Supercontig_2.1	GeneSet	exon	506246	506979	.	-	.	Parent=ucsf_hc.01_1.H88Y.00201
Supercontig_2.1	GeneSet	cds	506536	506910	.	-	0	ID=cds0000201;Parent=ucsf_hc.01_1.H88Y.00201
Supercontig_2.1	GeneSet	gene	510299	514299	.	-	.	ID=ucsf_hc.01_1.H88Y.00202;Name=ucsf_hc.01_1.H88Y.00202
Supercontig_2.1	GeneSet	exon	511569	514299	.	-	.	Parent=ucsf_hc.01_1.H88Y.00202
Supercontig_2.1	GeneSet	exon	510299	511427	.	-	.	Parent=ucsf_hc.01_1.H88Y.00202
Supercontig_2.1	GeneSet	cds	511569	514067	.	-	0	ID=cds0000202;Parent=ucsf_hc.01_1.H88Y.00202
Supercontig_2.1	GeneSet	cds	511251	511427	.	-	0	ID=cds0000202;Parent=ucsf_hc.01_1.H88Y.00202
Supercontig_2.1	GeneSet	gene	514476	515120	.	+	.	ID=ucsf_hc.01_1.H88Y.00203;Name=ucsf_hc.01_1.H88Y.00203
Supercontig_2.1	GeneSet	exon	514476	515120	.	+	.	Parent=ucsf_hc.01_1.H88Y.00203
Supercontig_2.1	GeneSet	cds	514924	515106	.	+	0	ID=cds0000203;Parent=ucsf_hc.01_1.H88Y.00203
Supercontig_2.1	GeneSet	gene	515184	515795	.	-	.	ID=ucsf_hc.01_1.H88Y.00204;Name=ucsf_hc.01_1.H88Y.00204
Supercontig_2.1	GeneSet	exon	515184	515795	.	-	.	Parent=ucsf_hc.01_1.H88Y.00204
Supercontig_2.1	GeneSet	cds	515411	515776	.	-	0	ID=cds0000204;Parent=ucsf_hc.01_1.H88Y.00204
Supercontig_2.1	GeneSet	gene	517041	519972	.	+	.	ID=ucsf_hc.01_1.H88Y.00205;Name=ucsf_hc.01_1.H88Y.00205
Supercontig_2.1	GeneSet	exon	517041	517274	.	+	.	Parent=ucsf_hc.01_1.H88Y.00205
Supercontig_2.1	GeneSet	exon	517475	517679	.	+	.	Parent=ucsf_hc.01_1.H88Y.00205
Supercontig_2.1	GeneSet	exon	517741	517843	.	+	.	Parent=ucsf_hc.01_1.H88Y.00205
Supercontig_2.1	GeneSet	exon	517945	519069	.	+	.	Parent=ucsf_hc.01_1.H88Y.00205
Supercontig_2.1	GeneSet	exon	519190	519972	.	+	.	Parent=ucsf_hc.01_1.H88Y.00205
Supercontig_2.1	GeneSet	cds	518077	519069	.	+	0	ID=cds0000205;Parent=ucsf_hc.01_1.H88Y.00205
Supercontig_2.1	GeneSet	cds	519190	519324	.	+	0	ID=cds0000205;Parent=ucsf_hc.01_1.H88Y.00205
Supercontig_2.1	GeneSet	gene	518966	520735	.	-	.	ID=ucsf_hc.01_1.H88Y.00206;Name=ucsf_hc.01_1.H88Y.00206
Supercontig_2.1	GeneSet	exon	518966	520735	.	-	.	Parent=ucsf_hc.01_1.H88Y.00206
Supercontig_2.1	GeneSet	cds	519965	520315	.	-	0	ID=cds0000206;Parent=ucsf_hc.01_1.H88Y.00206
Supercontig_2.1	GeneSet	gene	520941	521860	.	+	.	ID=ucsf_hc.01_1.H88Y.00207;Name=ucsf_hc.01_1.H88Y.00207
Supercontig_2.1	GeneSet	exon	520941	521860	.	+	.	Parent=ucsf_hc.01_1.H88Y.00207
Supercontig_2.1	GeneSet	cds	521427	521690	.	+	0	ID=cds0000207;Parent=ucsf_hc.01_1.H88Y.00207
Supercontig_2.1	GeneSet	gene	521861	524826	.	+	.	ID=ucsf_hc.01_1.H88Y.00208;Name=ucsf_hc.01_1.H88Y.00208
Supercontig_2.1	GeneSet	exon	521861	524826	.	+	.	Parent=ucsf_hc.01_1.H88Y.00208
Supercontig_2.1	GeneSet	cds	522317	524284	.	+	0	ID=cds0000208;Parent=ucsf_hc.01_1.H88Y.00208
Supercontig_2.1	GeneSet	gene	524643	525154	.	-	.	ID=ucsf_hc.01_1.H88Y.00209;Name=ucsf_hc.01_1.H88Y.00209
Supercontig_2.1	GeneSet	exon	524643	525154	.	-	.	Parent=ucsf_hc.01_1.H88Y.00209
Supercontig_2.1	GeneSet	gene	525407	526053	.	+	.	ID=ucsf_hc.01_1.H88Y.00210;Name=ucsf_hc.01_1.H88Y.00210
Supercontig_2.1	GeneSet	exon	525407	526053	.	+	.	Parent=ucsf_hc.01_1.H88Y.00210
Supercontig_2.1	GeneSet	gene	526112	527246	.	+	.	ID=ucsf_hc.01_1.H88Y.00211;Name=ucsf_hc.01_1.H88Y.00211
Supercontig_2.1	GeneSet	exon	526112	527246	.	+	.	Parent=ucsf_hc.01_1.H88Y.00211
Supercontig_2.1	GeneSet	cds	526131	527141	.	+	0	ID=cds0000211;Parent=ucsf_hc.01_1.H88Y.00211
Supercontig_2.1	GeneSet	gene	527456	527828	.	+	.	ID=ucsf_hc.01_1.H88Y.00212;Name=ucsf_hc.01_1.H88Y.00212
Supercontig_2.1	GeneSet	exon	527456	527828	.	+	.	Parent=ucsf_hc.01_1.H88Y.00212
Supercontig_2.1	GeneSet	gene	527852	530194	.	-	.	ID=ucsf_hc.01_1.H88Y.00213;Name=ucsf_hc.01_1.H88Y.00213
Supercontig_2.1	GeneSet	exon	529931	530194	.	-	.	Parent=ucsf_hc.01_1.H88Y.00213
Supercontig_2.1	GeneSet	exon	529566	529867	.	-	.	Parent=ucsf_hc.01_1.H88Y.00213
Supercontig_2.1	GeneSet	exon	527852	529467	.	-	.	Parent=ucsf_hc.01_1.H88Y.00213
Supercontig_2.1	GeneSet	cds	529931	529983	.	-	0	ID=cds0000213;Parent=ucsf_hc.01_1.H88Y.00213
Supercontig_2.1	GeneSet	cds	529566	529867	.	-	0	ID=cds0000213;Parent=ucsf_hc.01_1.H88Y.00213
Supercontig_2.1	GeneSet	cds	528155	529467	.	-	0	ID=cds0000213;Parent=ucsf_hc.01_1.H88Y.00213
Supercontig_2.1	GeneSet	gene	530287	531830	.	-	.	ID=ucsf_hc.01_1.H88Y.00214;Name=ucsf_hc.01_1.H88Y.00214
Supercontig_2.1	GeneSet	exon	531305	531830	.	-	.	Parent=ucsf_hc.01_1.H88Y.00214
Supercontig_2.1	GeneSet	exon	530287	531171	.	-	.	Parent=ucsf_hc.01_1.H88Y.00214
Supercontig_2.1	GeneSet	cds	531305	531352	.	-	0	ID=cds0000214;Parent=ucsf_hc.01_1.H88Y.00214
Supercontig_2.1	GeneSet	cds	530653	531171	.	-	0	ID=cds0000214;Parent=ucsf_hc.01_1.H88Y.00214
Supercontig_2.1	GeneSet	gene	531831	535281	.	-	.	ID=ucsf_hc.01_1.H88Y.00215;Name=ucsf_hc.01_1.H88Y.00215
Supercontig_2.1	GeneSet	exon	533530	535281	.	-	.	Parent=ucsf_hc.01_1.H88Y.00215
Supercontig_2.1	GeneSet	exon	533057	533430	.	-	.	Parent=ucsf_hc.01_1.H88Y.00215
Supercontig_2.1	GeneSet	exon	531831	532917	.	-	.	Parent=ucsf_hc.01_1.H88Y.00215
Supercontig_2.1	GeneSet	cds	533530	534604	.	-	0	ID=cds0000215;Parent=ucsf_hc.01_1.H88Y.00215
Supercontig_2.1	GeneSet	cds	533057	533430	.	-	0	ID=cds0000215;Parent=ucsf_hc.01_1.H88Y.00215
Supercontig_2.1	GeneSet	cds	532309	532917	.	-	0	ID=cds0000215;Parent=ucsf_hc.01_1.H88Y.00215
Supercontig_2.1	GeneSet	gene	536111	536471	.	-	.	ID=ucsf_hc.01_1.H88Y.00216;Name=ucsf_hc.01_1.H88Y.00216
Supercontig_2.1	GeneSet	exon	536111	536471	.	-	.	Parent=ucsf_hc.01_1.H88Y.00216
Supercontig_2.1	GeneSet	gene	536591	537168	.	-	.	ID=ucsf_hc.01_1.H88Y.00217;Name=ucsf_hc.01_1.H88Y.00217
Supercontig_2.1	GeneSet	exon	536591	537168	.	-	.	Parent=ucsf_hc.01_1.H88Y.00217
Supercontig_2.1	GeneSet	cds	536601	536855	.	-	0	ID=cds0000217;Parent=ucsf_hc.01_1.H88Y.00217
Supercontig_2.1	GeneSet	gene	536920	537317	.	+	.	ID=ucsf_hc.01_1.H88Y.00218;Name=ucsf_hc.01_1.H88Y.00218
Supercontig_2.1	GeneSet	exon	536920	537317	.	+	.	Parent=ucsf_hc.01_1.H88Y.00218
Supercontig_2.1	GeneSet	gene	537494	540794	.	-	.	ID=ucsf_hc.01_1.H88Y.00219;Name=ucsf_hc.01_1.H88Y.00219
Supercontig_2.1	GeneSet	exon	540401	540794	.	-	.	Parent=ucsf_hc.01_1.H88Y.00219
Supercontig_2.1	GeneSet	exon	539725	540322	.	-	.	Parent=ucsf_hc.01_1.H88Y.00219
Supercontig_2.1	GeneSet	exon	537494	539655	.	-	.	Parent=ucsf_hc.01_1.H88Y.00219
Supercontig_2.1	GeneSet	cds	540401	540699	.	-	0	ID=cds0000219;Parent=ucsf_hc.01_1.H88Y.00219
Supercontig_2.1	GeneSet	cds	539725	540322	.	-	0	ID=cds0000219;Parent=ucsf_hc.01_1.H88Y.00219
Supercontig_2.1	GeneSet	cds	539476	539655	.	-	0	ID=cds0000219;Parent=ucsf_hc.01_1.H88Y.00219
Supercontig_2.1	GeneSet	gene	540957	541509	.	+	.	ID=ucsf_hc.01_1.H88Y.00220;Name=ucsf_hc.01_1.H88Y.00220
Supercontig_2.1	GeneSet	exon	540957	541509	.	+	.	Parent=ucsf_hc.01_1.H88Y.00220
Supercontig_2.1	GeneSet	cds	541309	541491	.	+	0	ID=cds0000220;Parent=ucsf_hc.01_1.H88Y.00220
Supercontig_2.1	GeneSet	gene	541980	542925	.	+	.	ID=ucsf_hc.01_1.H88Y.00221;Name=ucsf_hc.01_1.H88Y.00221
Supercontig_2.1	GeneSet	exon	541980	542925	.	+	.	Parent=ucsf_hc.01_1.H88Y.00221
Supercontig_2.1	GeneSet	cds	542361	542573	.	+	0	ID=cds0000221;Parent=ucsf_hc.01_1.H88Y.00221
Supercontig_2.1	GeneSet	gene	542535	543728	.	-	.	ID=ucsf_hc.01_1.H88Y.00222;Name=ucsf_hc.01_1.H88Y.00222
Supercontig_2.1	GeneSet	exon	543617	543728	.	-	.	Parent=ucsf_hc.01_1.H88Y.00222
Supercontig_2.1	GeneSet	exon	543390	543504	.	-	.	Parent=ucsf_hc.01_1.H88Y.00222
Supercontig_2.1	GeneSet	exon	542535	543310	.	-	.	Parent=ucsf_hc.01_1.H88Y.00222
Supercontig_2.1	GeneSet	cds	543390	543496	.	-	0	ID=cds0000222;Parent=ucsf_hc.01_1.H88Y.00222
Supercontig_2.1	GeneSet	cds	543022	543310	.	-	0	ID=cds0000222;Parent=ucsf_hc.01_1.H88Y.00222
Supercontig_2.1	GeneSet	gene	544003	544513	.	-	.	ID=ucsf_hc.01_1.H88Y.00223;Name=ucsf_hc.01_1.H88Y.00223
Supercontig_2.1	GeneSet	exon	544459	544513	.	-	.	Parent=ucsf_hc.01_1.H88Y.00223
Supercontig_2.1	GeneSet	exon	544003	544353	.	-	.	Parent=ucsf_hc.01_1.H88Y.00223
Supercontig_2.1	GeneSet	gene	548640	549086	.	-	.	ID=ucsf_hc.01_1.H88Y.00224;Name=ucsf_hc.01_1.H88Y.00224
Supercontig_2.1	GeneSet	exon	548640	549086	.	-	.	Parent=ucsf_hc.01_1.H88Y.00224
Supercontig_2.1	GeneSet	cds	548793	548999	.	-	0	ID=cds0000224;Parent=ucsf_hc.01_1.H88Y.00224
Supercontig_2.1	GeneSet	gene	549217	549792	.	-	.	ID=ucsf_hc.01_1.H88Y.00225;Name=ucsf_hc.01_1.H88Y.00225
Supercontig_2.1	GeneSet	exon	549217	549792	.	-	.	Parent=ucsf_hc.01_1.H88Y.00225
Supercontig_2.1	GeneSet	cds	549302	549646	.	-	0	ID=cds0000225;Parent=ucsf_hc.01_1.H88Y.00225
Supercontig_2.1	GeneSet	gene	549914	551161	.	-	.	ID=ucsf_hc.01_1.H88Y.00226;Name=ucsf_hc.01_1.H88Y.00226
Supercontig_2.1	GeneSet	exon	549914	551161	.	-	.	Parent=ucsf_hc.01_1.H88Y.00226
Supercontig_2.1	GeneSet	gene	551298	553589	.	+	.	ID=ucsf_hc.01_1.H88Y.00227;Name=ucsf_hc.01_1.H88Y.00227
Supercontig_2.1	GeneSet	exon	551298	551476	.	+	.	Parent=ucsf_hc.01_1.H88Y.00227
Supercontig_2.1	GeneSet	exon	551589	551914	.	+	.	Parent=ucsf_hc.01_1.H88Y.00227
Supercontig_2.1	GeneSet	exon	552010	552064	.	+	.	Parent=ucsf_hc.01_1.H88Y.00227
Supercontig_2.1	GeneSet	exon	552151	553589	.	+	.	Parent=ucsf_hc.01_1.H88Y.00227
Supercontig_2.1	GeneSet	cds	551405	551476	.	+	0	ID=cds0000227;Parent=ucsf_hc.01_1.H88Y.00227
Supercontig_2.1	GeneSet	cds	551589	551914	.	+	0	ID=cds0000227;Parent=ucsf_hc.01_1.H88Y.00227
Supercontig_2.1	GeneSet	cds	552010	552064	.	+	0	ID=cds0000227;Parent=ucsf_hc.01_1.H88Y.00227
Supercontig_2.1	GeneSet	cds	552151	553035	.	+	0	ID=cds0000227;Parent=ucsf_hc.01_1.H88Y.00227
Supercontig_2.1	GeneSet	gene	553841	556629	.	-	.	ID=ucsf_hc.01_1.H88Y.00228;Name=ucsf_hc.01_1.H88Y.00228
Supercontig_2.1	GeneSet	exon	555386	556629	.	-	.	Parent=ucsf_hc.01_1.H88Y.00228
Supercontig_2.1	GeneSet	exon	554945	555281	.	-	.	Parent=ucsf_hc.01_1.H88Y.00228
Supercontig_2.1	GeneSet	exon	553841	554820	.	-	.	Parent=ucsf_hc.01_1.H88Y.00228
Supercontig_2.1	GeneSet	cds	555386	555526	.	-	0	ID=cds0000228;Parent=ucsf_hc.01_1.H88Y.00228
Supercontig_2.1	GeneSet	cds	554945	555281	.	-	0	ID=cds0000228;Parent=ucsf_hc.01_1.H88Y.00228
Supercontig_2.1	GeneSet	cds	554243	554820	.	-	0	ID=cds0000228;Parent=ucsf_hc.01_1.H88Y.00228
Supercontig_2.1	GeneSet	gene	556981	560649	.	-	.	ID=ucsf_hc.01_1.H88Y.00229;Name=ucsf_hc.01_1.H88Y.00229
Supercontig_2.1	GeneSet	exon	560062	560649	.	-	.	Parent=ucsf_hc.01_1.H88Y.00229
Supercontig_2.1	GeneSet	exon	556981	559976	.	-	.	Parent=ucsf_hc.01_1.H88Y.00229
Supercontig_2.1	GeneSet	cds	560062	560359	.	-	0	ID=cds0000229;Parent=ucsf_hc.01_1.H88Y.00229
Supercontig_2.1	GeneSet	cds	557623	559976	.	-	0	ID=cds0000229;Parent=ucsf_hc.01_1.H88Y.00229
Supercontig_2.1	GeneSet	gene	560811	562696	.	+	.	ID=ucsf_hc.01_1.H88Y.00230;Name=ucsf_hc.01_1.H88Y.00230
Supercontig_2.1	GeneSet	exon	560811	562696	.	+	.	Parent=ucsf_hc.01_1.H88Y.00230
Supercontig_2.1	GeneSet	cds	561062	562339	.	+	0	ID=cds0000230;Parent=ucsf_hc.01_1.H88Y.00230
Supercontig_2.1	GeneSet	gene	563795	564476	.	+	.	ID=ucsf_hc.01_1.H88Y.00231;Name=ucsf_hc.01_1.H88Y.00231
Supercontig_2.1	GeneSet	exon	563795	563819	.	+	.	Parent=ucsf_hc.01_1.H88Y.00231
Supercontig_2.1	GeneSet	exon	563877	564476	.	+	.	Parent=ucsf_hc.01_1.H88Y.00231
Supercontig_2.1	GeneSet	cds	564195	564266	.	+	0	ID=cds0000231;Parent=ucsf_hc.01_1.H88Y.00231
Supercontig_2.1	GeneSet	gene	564477	566130	.	+	.	ID=ucsf_hc.01_1.H88Y.00232;Name=ucsf_hc.01_1.H88Y.00232
Supercontig_2.1	GeneSet	exon	564477	564792	.	+	.	Parent=ucsf_hc.01_1.H88Y.00232
Supercontig_2.1	GeneSet	exon	564999	566130	.	+	.	Parent=ucsf_hc.01_1.H88Y.00232
Supercontig_2.1	GeneSet	cds	564787	564792	.	+	0	ID=cds0000232;Parent=ucsf_hc.01_1.H88Y.00232
Supercontig_2.1	GeneSet	cds	564999	565568	.	+	0	ID=cds0000232;Parent=ucsf_hc.01_1.H88Y.00232
Supercontig_2.1	GeneSet	gene	566195	568875	.	+	.	ID=ucsf_hc.01_1.H88Y.00233;Name=ucsf_hc.01_1.H88Y.00233
Supercontig_2.1	GeneSet	exon	566195	568875	.	+	.	Parent=ucsf_hc.01_1.H88Y.00233
Supercontig_2.1	GeneSet	cds	566553	568463	.	+	0	ID=cds0000233;Parent=ucsf_hc.01_1.H88Y.00233
Supercontig_2.1	GeneSet	gene	570567	573348	.	+	.	ID=ucsf_hc.01_1.H88Y.00234;Name=ucsf_hc.01_1.H88Y.00234
Supercontig_2.1	GeneSet	exon	570567	570812	.	+	.	Parent=ucsf_hc.01_1.H88Y.00234
Supercontig_2.1	GeneSet	exon	570896	570930	.	+	.	Parent=ucsf_hc.01_1.H88Y.00234
Supercontig_2.1	GeneSet	exon	571054	571107	.	+	.	Parent=ucsf_hc.01_1.H88Y.00234
Supercontig_2.1	GeneSet	exon	571188	571373	.	+	.	Parent=ucsf_hc.01_1.H88Y.00234
Supercontig_2.1	GeneSet	exon	571449	571484	.	+	.	Parent=ucsf_hc.01_1.H88Y.00234
Supercontig_2.1	GeneSet	exon	571581	571677	.	+	.	Parent=ucsf_hc.01_1.H88Y.00234
Supercontig_2.1	GeneSet	exon	571740	571764	.	+	.	Parent=ucsf_hc.01_1.H88Y.00234
Supercontig_2.1	GeneSet	exon	571839	571864	.	+	.	Parent=ucsf_hc.01_1.H88Y.00234
Supercontig_2.1	GeneSet	exon	571941	571971	.	+	.	Parent=ucsf_hc.01_1.H88Y.00234
Supercontig_2.1	GeneSet	exon	572086	572440	.	+	.	Parent=ucsf_hc.01_1.H88Y.00234
Supercontig_2.1	GeneSet	exon	572561	573348	.	+	.	Parent=ucsf_hc.01_1.H88Y.00234
Supercontig_2.1	GeneSet	cds	571476	571484	.	+	0	ID=cds0000234;Parent=ucsf_hc.01_1.H88Y.00234
Supercontig_2.1	GeneSet	cds	571581	571677	.	+	0	ID=cds0000234;Parent=ucsf_hc.01_1.H88Y.00234
Supercontig_2.1	GeneSet	cds	571740	571764	.	+	0	ID=cds0000234;Parent=ucsf_hc.01_1.H88Y.00234
Supercontig_2.1	GeneSet	cds	571839	571864	.	+	0	ID=cds0000234;Parent=ucsf_hc.01_1.H88Y.00234
Supercontig_2.1	GeneSet	cds	571941	571971	.	+	0	ID=cds0000234;Parent=ucsf_hc.01_1.H88Y.00234
Supercontig_2.1	GeneSet	cds	572086	572440	.	+	0	ID=cds0000234;Parent=ucsf_hc.01_1.H88Y.00234
Supercontig_2.1	GeneSet	cds	572561	572806	.	+	0	ID=cds0000234;Parent=ucsf_hc.01_1.H88Y.00234
Supercontig_2.1	GeneSet	gene	573349	576038	.	+	.	ID=ucsf_hc.01_1.H88Y.00235;Name=ucsf_hc.01_1.H88Y.00235
Supercontig_2.1	GeneSet	exon	573349	573734	.	+	.	Parent=ucsf_hc.01_1.H88Y.00235
Supercontig_2.1	GeneSet	exon	573867	574217	.	+	.	Parent=ucsf_hc.01_1.H88Y.00235
Supercontig_2.1	GeneSet	exon	574287	574597	.	+	.	Parent=ucsf_hc.01_1.H88Y.00235
Supercontig_2.1	GeneSet	exon	574664	574832	.	+	.	Parent=ucsf_hc.01_1.H88Y.00235
Supercontig_2.1	GeneSet	exon	574886	576038	.	+	.	Parent=ucsf_hc.01_1.H88Y.00235
Supercontig_2.1	GeneSet	cds	573890	574217	.	+	0	ID=cds0000235;Parent=ucsf_hc.01_1.H88Y.00235
Supercontig_2.1	GeneSet	cds	574287	574597	.	+	0	ID=cds0000235;Parent=ucsf_hc.01_1.H88Y.00235
Supercontig_2.1	GeneSet	cds	574664	574832	.	+	0	ID=cds0000235;Parent=ucsf_hc.01_1.H88Y.00235
Supercontig_2.1	GeneSet	cds	574886	575070	.	+	0	ID=cds0000235;Parent=ucsf_hc.01_1.H88Y.00235
Supercontig_2.1	GeneSet	gene	574948	576016	.	-	.	ID=ucsf_hc.01_1.H88Y.00236;Name=ucsf_hc.01_1.H88Y.00236
Supercontig_2.1	GeneSet	exon	574948	576016	.	-	.	Parent=ucsf_hc.01_1.H88Y.00236
Supercontig_2.1	GeneSet	cds	575458	575721	.	-	0	ID=cds0000236;Parent=ucsf_hc.01_1.H88Y.00236
Supercontig_2.1	GeneSet	gene	576017	578290	.	-	.	ID=ucsf_hc.01_1.H88Y.00237;Name=ucsf_hc.01_1.H88Y.00237
Supercontig_2.1	GeneSet	exon	578023	578290	.	-	.	Parent=ucsf_hc.01_1.H88Y.00237
Supercontig_2.1	GeneSet	exon	577599	577762	.	-	.	Parent=ucsf_hc.01_1.H88Y.00237
Supercontig_2.1	GeneSet	exon	577419	577529	.	-	.	Parent=ucsf_hc.01_1.H88Y.00237
Supercontig_2.1	GeneSet	exon	577019	577321	.	-	.	Parent=ucsf_hc.01_1.H88Y.00237
Supercontig_2.1	GeneSet	exon	576017	576869	.	-	.	Parent=ucsf_hc.01_1.H88Y.00237
Supercontig_2.1	GeneSet	cds	577599	577706	.	-	0	ID=cds0000237;Parent=ucsf_hc.01_1.H88Y.00237
Supercontig_2.1	GeneSet	cds	577419	577529	.	-	0	ID=cds0000237;Parent=ucsf_hc.01_1.H88Y.00237
Supercontig_2.1	GeneSet	cds	577019	577321	.	-	0	ID=cds0000237;Parent=ucsf_hc.01_1.H88Y.00237
Supercontig_2.1	GeneSet	cds	576312	576869	.	-	0	ID=cds0000237;Parent=ucsf_hc.01_1.H88Y.00237
Supercontig_2.1	GeneSet	gene	578879	579677	.	-	.	ID=ucsf_hc.01_1.H88Y.00238;Name=ucsf_hc.01_1.H88Y.00238
Supercontig_2.1	GeneSet	exon	578879	579677	.	-	.	Parent=ucsf_hc.01_1.H88Y.00238
Supercontig_2.1	GeneSet	cds	578990	579268	.	-	0	ID=cds0000238;Parent=ucsf_hc.01_1.H88Y.00238
Supercontig_2.1	GeneSet	gene	579721	580470	.	-	.	ID=ucsf_hc.01_1.H88Y.00239;Name=ucsf_hc.01_1.H88Y.00239
Supercontig_2.1	GeneSet	exon	579721	580470	.	-	.	Parent=ucsf_hc.01_1.H88Y.00239
Supercontig_2.1	GeneSet	gene	581089	584821	.	+	.	ID=ucsf_hc.01_1.H88Y.00240;Name=ucsf_hc.01_1.H88Y.00240
Supercontig_2.1	GeneSet	exon	581089	581541	.	+	.	Parent=ucsf_hc.01_1.H88Y.00240
Supercontig_2.1	GeneSet	exon	581617	582159	.	+	.	Parent=ucsf_hc.01_1.H88Y.00240
Supercontig_2.1	GeneSet	exon	582220	584821	.	+	.	Parent=ucsf_hc.01_1.H88Y.00240
Supercontig_2.1	GeneSet	cds	581452	581541	.	+	0	ID=cds0000240;Parent=ucsf_hc.01_1.H88Y.00240
Supercontig_2.1	GeneSet	cds	581617	582159	.	+	0	ID=cds0000240;Parent=ucsf_hc.01_1.H88Y.00240
Supercontig_2.1	GeneSet	cds	582220	584523	.	+	0	ID=cds0000240;Parent=ucsf_hc.01_1.H88Y.00240
Supercontig_2.1	GeneSet	gene	584857	585759	.	-	.	ID=ucsf_hc.01_1.H88Y.00241;Name=ucsf_hc.01_1.H88Y.00241
Supercontig_2.1	GeneSet	exon	584857	585759	.	-	.	Parent=ucsf_hc.01_1.H88Y.00241
Supercontig_2.1	GeneSet	cds	585457	585639	.	-	0	ID=cds0000241;Parent=ucsf_hc.01_1.H88Y.00241
Supercontig_2.1	GeneSet	gene	585995	589098	.	+	.	ID=ucsf_hc.01_1.H88Y.00242;Name=ucsf_hc.01_1.H88Y.00242
Supercontig_2.1	GeneSet	exon	585995	586644	.	+	.	Parent=ucsf_hc.01_1.H88Y.00242
Supercontig_2.1	GeneSet	exon	586746	589098	.	+	.	Parent=ucsf_hc.01_1.H88Y.00242
Supercontig_2.1	GeneSet	cds	586579	586644	.	+	0	ID=cds0000242;Parent=ucsf_hc.01_1.H88Y.00242
Supercontig_2.1	GeneSet	cds	586746	587165	.	+	0	ID=cds0000242;Parent=ucsf_hc.01_1.H88Y.00242
Supercontig_2.1	GeneSet	gene	590293	592538	.	+	.	ID=ucsf_hc.01_1.H88Y.00243;Name=ucsf_hc.01_1.H88Y.00243
Supercontig_2.1	GeneSet	exon	590293	590690	.	+	.	Parent=ucsf_hc.01_1.H88Y.00243
Supercontig_2.1	GeneSet	exon	591041	591188	.	+	.	Parent=ucsf_hc.01_1.H88Y.00243
Supercontig_2.1	GeneSet	exon	591288	592060	.	+	.	Parent=ucsf_hc.01_1.H88Y.00243
Supercontig_2.1	GeneSet	exon	592191	592538	.	+	.	Parent=ucsf_hc.01_1.H88Y.00243
Supercontig_2.1	GeneSet	cds	590529	590690	.	+	0	ID=cds0000243;Parent=ucsf_hc.01_1.H88Y.00243
Supercontig_2.1	GeneSet	cds	591041	591188	.	+	0	ID=cds0000243;Parent=ucsf_hc.01_1.H88Y.00243
Supercontig_2.1	GeneSet	cds	591288	592060	.	+	0	ID=cds0000243;Parent=ucsf_hc.01_1.H88Y.00243
Supercontig_2.1	GeneSet	cds	592191	592418	.	+	0	ID=cds0000243;Parent=ucsf_hc.01_1.H88Y.00243
Supercontig_2.1	GeneSet	gene	592518	594050	.	-	.	ID=ucsf_hc.01_1.H88Y.00244;Name=ucsf_hc.01_1.H88Y.00244
Supercontig_2.1	GeneSet	exon	593857	594050	.	-	.	Parent=ucsf_hc.01_1.H88Y.00244
Supercontig_2.1	GeneSet	exon	592518	593793	.	-	.	Parent=ucsf_hc.01_1.H88Y.00244
Supercontig_2.1	GeneSet	cds	593857	593890	.	-	0	ID=cds0000244;Parent=ucsf_hc.01_1.H88Y.00244
Supercontig_2.1	GeneSet	cds	592718	593793	.	-	0	ID=cds0000244;Parent=ucsf_hc.01_1.H88Y.00244
Supercontig_2.1	GeneSet	gene	594141	595980	.	+	.	ID=ucsf_hc.01_1.H88Y.00245;Name=ucsf_hc.01_1.H88Y.00245
Supercontig_2.1	GeneSet	exon	594141	595980	.	+	.	Parent=ucsf_hc.01_1.H88Y.00245
Supercontig_2.1	GeneSet	cds	594263	595474	.	+	0	ID=cds0000245;Parent=ucsf_hc.01_1.H88Y.00245
Supercontig_2.1	GeneSet	gene	595565	600762	.	-	.	ID=ucsf_hc.01_1.H88Y.00246;Name=ucsf_hc.01_1.H88Y.00246
Supercontig_2.1	GeneSet	exon	600598	600762	.	-	.	Parent=ucsf_hc.01_1.H88Y.00246
Supercontig_2.1	GeneSet	exon	600401	600512	.	-	.	Parent=ucsf_hc.01_1.H88Y.00246
Supercontig_2.1	GeneSet	exon	595565	600337	.	-	.	Parent=ucsf_hc.01_1.H88Y.00246
Supercontig_2.1	GeneSet	cds	600598	600665	.	-	0	ID=cds0000246;Parent=ucsf_hc.01_1.H88Y.00246
Supercontig_2.1	GeneSet	cds	600401	600512	.	-	0	ID=cds0000246;Parent=ucsf_hc.01_1.H88Y.00246
Supercontig_2.1	GeneSet	cds	596603	600337	.	-	0	ID=cds0000246;Parent=ucsf_hc.01_1.H88Y.00246
Supercontig_2.1	GeneSet	gene	600934	603071	.	+	.	ID=ucsf_hc.01_1.H88Y.00247;Name=ucsf_hc.01_1.H88Y.00247
Supercontig_2.1	GeneSet	exon	600934	601187	.	+	.	Parent=ucsf_hc.01_1.H88Y.00247
Supercontig_2.1	GeneSet	exon	601271	601454	.	+	.	Parent=ucsf_hc.01_1.H88Y.00247
Supercontig_2.1	GeneSet	exon	601582	603071	.	+	.	Parent=ucsf_hc.01_1.H88Y.00247
Supercontig_2.1	GeneSet	cds	600998	601187	.	+	0	ID=cds0000247;Parent=ucsf_hc.01_1.H88Y.00247
Supercontig_2.1	GeneSet	cds	601271	601454	.	+	0	ID=cds0000247;Parent=ucsf_hc.01_1.H88Y.00247
Supercontig_2.1	GeneSet	cds	601582	601966	.	+	0	ID=cds0000247;Parent=ucsf_hc.01_1.H88Y.00247
Supercontig_2.1	GeneSet	gene	602444	604183	.	-	.	ID=ucsf_hc.01_1.H88Y.00248;Name=ucsf_hc.01_1.H88Y.00248
Supercontig_2.1	GeneSet	exon	602444	604183	.	-	.	Parent=ucsf_hc.01_1.H88Y.00248
Supercontig_2.1	GeneSet	cds	603765	603971	.	-	0	ID=cds0000248;Parent=ucsf_hc.01_1.H88Y.00248
Supercontig_2.1	GeneSet	gene	603514	604311	.	+	.	ID=ucsf_hc.01_1.H88Y.00249;Name=ucsf_hc.01_1.H88Y.00249
Supercontig_2.1	GeneSet	exon	603514	604311	.	+	.	Parent=ucsf_hc.01_1.H88Y.00249
Supercontig_2.1	GeneSet	cds	603544	603738	.	+	0	ID=cds0000249;Parent=ucsf_hc.01_1.H88Y.00249
Supercontig_2.1	GeneSet	gene	604624	607141	.	+	.	ID=ucsf_hc.01_1.H88Y.00250;Name=ucsf_hc.01_1.H88Y.00250
Supercontig_2.1	GeneSet	exon	604624	604876	.	+	.	Parent=ucsf_hc.01_1.H88Y.00250
Supercontig_2.1	GeneSet	exon	605473	605570	.	+	.	Parent=ucsf_hc.01_1.H88Y.00250
Supercontig_2.1	GeneSet	exon	605663	605758	.	+	.	Parent=ucsf_hc.01_1.H88Y.00250
Supercontig_2.1	GeneSet	exon	605884	606005	.	+	.	Parent=ucsf_hc.01_1.H88Y.00250
Supercontig_2.1	GeneSet	exon	606151	607141	.	+	.	Parent=ucsf_hc.01_1.H88Y.00250
Supercontig_2.1	GeneSet	cds	604657	604876	.	+	0	ID=cds0000250;Parent=ucsf_hc.01_1.H88Y.00250
Supercontig_2.1	GeneSet	cds	605473	605570	.	+	0	ID=cds0000250;Parent=ucsf_hc.01_1.H88Y.00250
Supercontig_2.1	GeneSet	cds	605663	605758	.	+	0	ID=cds0000250;Parent=ucsf_hc.01_1.H88Y.00250
Supercontig_2.1	GeneSet	cds	605884	605922	.	+	0	ID=cds0000250;Parent=ucsf_hc.01_1.H88Y.00250
Supercontig_2.1	GeneSet	gene	608397	611632	.	+	.	ID=ucsf_hc.01_1.H88Y.00251;Name=ucsf_hc.01_1.H88Y.00251
Supercontig_2.1	GeneSet	exon	608397	608539	.	+	.	Parent=ucsf_hc.01_1.H88Y.00251
Supercontig_2.1	GeneSet	exon	608651	609217	.	+	.	Parent=ucsf_hc.01_1.H88Y.00251
Supercontig_2.1	GeneSet	exon	609302	609382	.	+	.	Parent=ucsf_hc.01_1.H88Y.00251
Supercontig_2.1	GeneSet	exon	609447	609673	.	+	.	Parent=ucsf_hc.01_1.H88Y.00251
Supercontig_2.1	GeneSet	exon	609830	609941	.	+	.	Parent=ucsf_hc.01_1.H88Y.00251
Supercontig_2.1	GeneSet	exon	610023	610127	.	+	.	Parent=ucsf_hc.01_1.H88Y.00251
Supercontig_2.1	GeneSet	exon	610265	610446	.	+	.	Parent=ucsf_hc.01_1.H88Y.00251
Supercontig_2.1	GeneSet	exon	610684	611632	.	+	.	Parent=ucsf_hc.01_1.H88Y.00251
Supercontig_2.1	GeneSet	cds	608508	608539	.	+	0	ID=cds0000251;Parent=ucsf_hc.01_1.H88Y.00251
Supercontig_2.1	GeneSet	cds	608651	609217	.	+	0	ID=cds0000251;Parent=ucsf_hc.01_1.H88Y.00251
Supercontig_2.1	GeneSet	cds	609302	609382	.	+	0	ID=cds0000251;Parent=ucsf_hc.01_1.H88Y.00251
Supercontig_2.1	GeneSet	cds	609447	609673	.	+	0	ID=cds0000251;Parent=ucsf_hc.01_1.H88Y.00251
Supercontig_2.1	GeneSet	cds	609830	609941	.	+	0	ID=cds0000251;Parent=ucsf_hc.01_1.H88Y.00251
Supercontig_2.1	GeneSet	cds	610023	610127	.	+	0	ID=cds0000251;Parent=ucsf_hc.01_1.H88Y.00251
Supercontig_2.1	GeneSet	cds	610265	610446	.	+	0	ID=cds0000251;Parent=ucsf_hc.01_1.H88Y.00251
Supercontig_2.1	GeneSet	cds	610684	610742	.	+	0	ID=cds0000251;Parent=ucsf_hc.01_1.H88Y.00251
Supercontig_2.1	GeneSet	gene	611500	613220	.	-	.	ID=ucsf_hc.01_1.H88Y.00252;Name=ucsf_hc.01_1.H88Y.00252
Supercontig_2.1	GeneSet	exon	613059	613220	.	-	.	Parent=ucsf_hc.01_1.H88Y.00252
Supercontig_2.1	GeneSet	exon	611500	613006	.	-	.	Parent=ucsf_hc.01_1.H88Y.00252
Supercontig_2.1	GeneSet	cds	611753	612853	.	-	0	ID=cds0000252;Parent=ucsf_hc.01_1.H88Y.00252
Supercontig_2.1	GeneSet	gene	613364	616569	.	+	.	ID=ucsf_hc.01_1.H88Y.00253;Name=ucsf_hc.01_1.H88Y.00253
Supercontig_2.1	GeneSet	exon	613364	616569	.	+	.	Parent=ucsf_hc.01_1.H88Y.00253
Supercontig_2.1	GeneSet	cds	613487	615841	.	+	0	ID=cds0000253;Parent=ucsf_hc.01_1.H88Y.00253
Supercontig_2.1	GeneSet	gene	616570	618697	.	+	.	ID=ucsf_hc.01_1.H88Y.00254;Name=ucsf_hc.01_1.H88Y.00254
Supercontig_2.1	GeneSet	exon	616570	617511	.	+	.	Parent=ucsf_hc.01_1.H88Y.00254
Supercontig_2.1	GeneSet	exon	617591	618697	.	+	.	Parent=ucsf_hc.01_1.H88Y.00254
Supercontig_2.1	GeneSet	cds	617298	617511	.	+	0	ID=cds0000254;Parent=ucsf_hc.01_1.H88Y.00254
Supercontig_2.1	GeneSet	cds	617591	618177	.	+	0	ID=cds0000254;Parent=ucsf_hc.01_1.H88Y.00254
Supercontig_2.1	GeneSet	gene	619355	621327	.	-	.	ID=ucsf_hc.01_1.H88Y.00255;Name=ucsf_hc.01_1.H88Y.00255
Supercontig_2.1	GeneSet	exon	621093	621327	.	-	.	Parent=ucsf_hc.01_1.H88Y.00255
Supercontig_2.1	GeneSet	exon	620802	620993	.	-	.	Parent=ucsf_hc.01_1.H88Y.00255
Supercontig_2.1	GeneSet	exon	619597	620719	.	-	.	Parent=ucsf_hc.01_1.H88Y.00255
Supercontig_2.1	GeneSet	exon	619355	619517	.	-	.	Parent=ucsf_hc.01_1.H88Y.00255
Supercontig_2.1	GeneSet	cds	621093	621182	.	-	0	ID=cds0000255;Parent=ucsf_hc.01_1.H88Y.00255
Supercontig_2.1	GeneSet	cds	620802	620993	.	-	0	ID=cds0000255;Parent=ucsf_hc.01_1.H88Y.00255
Supercontig_2.1	GeneSet	cds	619597	620719	.	-	0	ID=cds0000255;Parent=ucsf_hc.01_1.H88Y.00255
Supercontig_2.1	GeneSet	cds	619396	619517	.	-	0	ID=cds0000255;Parent=ucsf_hc.01_1.H88Y.00255
Supercontig_2.1	GeneSet	gene	622489	622842	.	+	.	ID=ucsf_hc.01_1.H88Y.00256;Name=ucsf_hc.01_1.H88Y.00256
Supercontig_2.1	GeneSet	exon	622489	622842	.	+	.	Parent=ucsf_hc.01_1.H88Y.00256
Supercontig_2.1	GeneSet	cds	622515	622691	.	+	0	ID=cds0000256;Parent=ucsf_hc.01_1.H88Y.00256
Supercontig_2.1	GeneSet	gene	623635	624981	.	-	.	ID=ucsf_hc.01_1.H88Y.00257;Name=ucsf_hc.01_1.H88Y.00257
Supercontig_2.1	GeneSet	exon	623635	624981	.	-	.	Parent=ucsf_hc.01_1.H88Y.00257
Supercontig_2.1	GeneSet	cds	623935	624888	.	-	0	ID=cds0000257;Parent=ucsf_hc.01_1.H88Y.00257
Supercontig_2.1	GeneSet	gene	625121	626042	.	+	.	ID=ucsf_hc.01_1.H88Y.00258;Name=ucsf_hc.01_1.H88Y.00258
Supercontig_2.1	GeneSet	exon	625121	625429	.	+	.	Parent=ucsf_hc.01_1.H88Y.00258
Supercontig_2.1	GeneSet	exon	625478	625805	.	+	.	Parent=ucsf_hc.01_1.H88Y.00258
Supercontig_2.1	GeneSet	exon	625899	626042	.	+	.	Parent=ucsf_hc.01_1.H88Y.00258
Supercontig_2.1	GeneSet	cds	625309	625429	.	+	0	ID=cds0000258;Parent=ucsf_hc.01_1.H88Y.00258
Supercontig_2.1	GeneSet	cds	625478	625608	.	+	0	ID=cds0000258;Parent=ucsf_hc.01_1.H88Y.00258
Supercontig_2.1	GeneSet	gene	626426	629344	.	+	.	ID=ucsf_hc.01_1.H88Y.00259;Name=ucsf_hc.01_1.H88Y.00259
Supercontig_2.1	GeneSet	exon	626426	629344	.	+	.	Parent=ucsf_hc.01_1.H88Y.00259
Supercontig_2.1	GeneSet	cds	626457	627464	.	+	0	ID=cds0000259;Parent=ucsf_hc.01_1.H88Y.00259
Supercontig_2.1	GeneSet	gene	628840	634008	.	-	.	ID=ucsf_hc.01_1.H88Y.00260;Name=ucsf_hc.01_1.H88Y.00260
Supercontig_2.1	GeneSet	exon	633848	634008	.	-	.	Parent=ucsf_hc.01_1.H88Y.00260
Supercontig_2.1	GeneSet	exon	633143	633764	.	-	.	Parent=ucsf_hc.01_1.H88Y.00260
Supercontig_2.1	GeneSet	exon	633013	633063	.	-	.	Parent=ucsf_hc.01_1.H88Y.00260
Supercontig_2.1	GeneSet	exon	628840	632817	.	-	.	Parent=ucsf_hc.01_1.H88Y.00260
Supercontig_2.1	GeneSet	cds	633143	633611	.	-	0	ID=cds0000260;Parent=ucsf_hc.01_1.H88Y.00260
Supercontig_2.1	GeneSet	cds	633013	633063	.	-	0	ID=cds0000260;Parent=ucsf_hc.01_1.H88Y.00260
Supercontig_2.1	GeneSet	cds	629414	632817	.	-	0	ID=cds0000260;Parent=ucsf_hc.01_1.H88Y.00260
Supercontig_2.1	GeneSet	gene	635783	637908	.	-	.	ID=ucsf_hc.01_1.H88Y.00261;Name=ucsf_hc.01_1.H88Y.00261
Supercontig_2.1	GeneSet	exon	637478	637908	.	-	.	Parent=ucsf_hc.01_1.H88Y.00261
Supercontig_2.1	GeneSet	exon	635783	637290	.	-	.	Parent=ucsf_hc.01_1.H88Y.00261
Supercontig_2.1	GeneSet	cds	637478	637821	.	-	0	ID=cds0000261;Parent=ucsf_hc.01_1.H88Y.00261
Supercontig_2.1	GeneSet	cds	636723	637290	.	-	0	ID=cds0000261;Parent=ucsf_hc.01_1.H88Y.00261
Supercontig_2.1	GeneSet	gene	638185	641662	.	-	.	ID=ucsf_hc.01_1.H88Y.00262;Name=ucsf_hc.01_1.H88Y.00262
Supercontig_2.1	GeneSet	exon	641538	641662	.	-	.	Parent=ucsf_hc.01_1.H88Y.00262
Supercontig_2.1	GeneSet	exon	638185	641480	.	-	.	Parent=ucsf_hc.01_1.H88Y.00262
Supercontig_2.1	GeneSet	cds	638275	640101	.	-	0	ID=cds0000262;Parent=ucsf_hc.01_1.H88Y.00262
Supercontig_2.1	GeneSet	gene	641891	646064	.	+	.	ID=ucsf_hc.01_1.H88Y.00263;Name=ucsf_hc.01_1.H88Y.00263
Supercontig_2.1	GeneSet	exon	641891	642522	.	+	.	Parent=ucsf_hc.01_1.H88Y.00263
Supercontig_2.1	GeneSet	exon	642599	646064	.	+	.	Parent=ucsf_hc.01_1.H88Y.00263
Supercontig_2.1	GeneSet	cds	642299	642522	.	+	0	ID=cds0000263;Parent=ucsf_hc.01_1.H88Y.00263
Supercontig_2.1	GeneSet	cds	642599	645080	.	+	0	ID=cds0000263;Parent=ucsf_hc.01_1.H88Y.00263
Supercontig_2.1	GeneSet	gene	646159	650338	.	-	.	ID=ucsf_hc.01_1.H88Y.00264;Name=ucsf_hc.01_1.H88Y.00264
Supercontig_2.1	GeneSet	exon	650115	650338	.	-	.	Parent=ucsf_hc.01_1.H88Y.00264
Supercontig_2.1	GeneSet	exon	647387	650046	.	-	.	Parent=ucsf_hc.01_1.H88Y.00264
Supercontig_2.1	GeneSet	exon	646918	647302	.	-	.	Parent=ucsf_hc.01_1.H88Y.00264
Supercontig_2.1	GeneSet	exon	646159	646827	.	-	.	Parent=ucsf_hc.01_1.H88Y.00264
Supercontig_2.1	GeneSet	cds	647387	648479	.	-	0	ID=cds0000264;Parent=ucsf_hc.01_1.H88Y.00264
Supercontig_2.1	GeneSet	cds	646918	647302	.	-	0	ID=cds0000264;Parent=ucsf_hc.01_1.H88Y.00264
Supercontig_2.1	GeneSet	cds	646791	646827	.	-	0	ID=cds0000264;Parent=ucsf_hc.01_1.H88Y.00264
Supercontig_2.1	GeneSet	gene	650610	653251	.	+	.	ID=ucsf_hc.01_1.H88Y.00265;Name=ucsf_hc.01_1.H88Y.00265
Supercontig_2.1	GeneSet	exon	650610	651059	.	+	.	Parent=ucsf_hc.01_1.H88Y.00265
Supercontig_2.1	GeneSet	exon	651118	651194	.	+	.	Parent=ucsf_hc.01_1.H88Y.00265
Supercontig_2.1	GeneSet	exon	651276	651417	.	+	.	Parent=ucsf_hc.01_1.H88Y.00265
Supercontig_2.1	GeneSet	exon	651481	653251	.	+	.	Parent=ucsf_hc.01_1.H88Y.00265
Supercontig_2.1	GeneSet	cds	650717	651059	.	+	0	ID=cds0000265;Parent=ucsf_hc.01_1.H88Y.00265
Supercontig_2.1	GeneSet	cds	651118	651194	.	+	0	ID=cds0000265;Parent=ucsf_hc.01_1.H88Y.00265
Supercontig_2.1	GeneSet	cds	651276	651417	.	+	0	ID=cds0000265;Parent=ucsf_hc.01_1.H88Y.00265
Supercontig_2.1	GeneSet	cds	651481	652724	.	+	0	ID=cds0000265;Parent=ucsf_hc.01_1.H88Y.00265
Supercontig_2.1	GeneSet	gene	653252	655665	.	+	.	ID=ucsf_hc.01_1.H88Y.00266;Name=ucsf_hc.01_1.H88Y.00266
Supercontig_2.1	GeneSet	exon	653252	653884	.	+	.	Parent=ucsf_hc.01_1.H88Y.00266
Supercontig_2.1	GeneSet	exon	653998	654581	.	+	.	Parent=ucsf_hc.01_1.H88Y.00266
Supercontig_2.1	GeneSet	exon	654689	655665	.	+	.	Parent=ucsf_hc.01_1.H88Y.00266
Supercontig_2.1	GeneSet	cds	653774	653884	.	+	0	ID=cds0000266;Parent=ucsf_hc.01_1.H88Y.00266
Supercontig_2.1	GeneSet	cds	653998	654581	.	+	0	ID=cds0000266;Parent=ucsf_hc.01_1.H88Y.00266
Supercontig_2.1	GeneSet	cds	654689	654989	.	+	0	ID=cds0000266;Parent=ucsf_hc.01_1.H88Y.00266
Supercontig_2.1	GeneSet	gene	655666	657596	.	+	.	ID=ucsf_hc.01_1.H88Y.00267;Name=ucsf_hc.01_1.H88Y.00267
Supercontig_2.1	GeneSet	exon	655666	656514	.	+	.	Parent=ucsf_hc.01_1.H88Y.00267
Supercontig_2.1	GeneSet	exon	656615	656889	.	+	.	Parent=ucsf_hc.01_1.H88Y.00267
Supercontig_2.1	GeneSet	exon	656962	657596	.	+	.	Parent=ucsf_hc.01_1.H88Y.00267
Supercontig_2.1	GeneSet	cds	656342	656514	.	+	0	ID=cds0000267;Parent=ucsf_hc.01_1.H88Y.00267
Supercontig_2.1	GeneSet	cds	656615	656889	.	+	0	ID=cds0000267;Parent=ucsf_hc.01_1.H88Y.00267
Supercontig_2.1	GeneSet	cds	656962	657065	.	+	0	ID=cds0000267;Parent=ucsf_hc.01_1.H88Y.00267
Supercontig_2.1	GeneSet	gene	658212	660386	.	+	.	ID=ucsf_hc.01_1.H88Y.00268;Name=ucsf_hc.01_1.H88Y.00268
Supercontig_2.1	GeneSet	exon	658212	658461	.	+	.	Parent=ucsf_hc.01_1.H88Y.00268
Supercontig_2.1	GeneSet	exon	658552	658702	.	+	.	Parent=ucsf_hc.01_1.H88Y.00268
Supercontig_2.1	GeneSet	exon	658812	659466	.	+	.	Parent=ucsf_hc.01_1.H88Y.00268
Supercontig_2.1	GeneSet	exon	659543	660386	.	+	.	Parent=ucsf_hc.01_1.H88Y.00268
Supercontig_2.1	GeneSet	cds	658360	658461	.	+	0	ID=cds0000268;Parent=ucsf_hc.01_1.H88Y.00268
Supercontig_2.1	GeneSet	cds	658552	658702	.	+	0	ID=cds0000268;Parent=ucsf_hc.01_1.H88Y.00268
Supercontig_2.1	GeneSet	cds	658812	659466	.	+	0	ID=cds0000268;Parent=ucsf_hc.01_1.H88Y.00268
Supercontig_2.1	GeneSet	cds	659543	659828	.	+	0	ID=cds0000268;Parent=ucsf_hc.01_1.H88Y.00268
Supercontig_2.1	GeneSet	gene	660816	665415	.	+	.	ID=ucsf_hc.01_1.H88Y.00269;Name=ucsf_hc.01_1.H88Y.00269
Supercontig_2.1	GeneSet	exon	660816	661798	.	+	.	Parent=ucsf_hc.01_1.H88Y.00269
Supercontig_2.1	GeneSet	exon	661922	662008	.	+	.	Parent=ucsf_hc.01_1.H88Y.00269
Supercontig_2.1	GeneSet	exon	662099	665415	.	+	.	Parent=ucsf_hc.01_1.H88Y.00269
Supercontig_2.1	GeneSet	cds	661551	661798	.	+	0	ID=cds0000269;Parent=ucsf_hc.01_1.H88Y.00269
Supercontig_2.1	GeneSet	cds	661922	662008	.	+	0	ID=cds0000269;Parent=ucsf_hc.01_1.H88Y.00269
Supercontig_2.1	GeneSet	cds	662099	664505	.	+	0	ID=cds0000269;Parent=ucsf_hc.01_1.H88Y.00269
Supercontig_2.1	GeneSet	gene	665211	667809	.	-	.	ID=ucsf_hc.01_1.H88Y.00270;Name=ucsf_hc.01_1.H88Y.00270
Supercontig_2.1	GeneSet	exon	667497	667809	.	-	.	Parent=ucsf_hc.01_1.H88Y.00270
Supercontig_2.1	GeneSet	exon	667396	667437	.	-	.	Parent=ucsf_hc.01_1.H88Y.00270
Supercontig_2.1	GeneSet	exon	667245	667343	.	-	.	Parent=ucsf_hc.01_1.H88Y.00270
Supercontig_2.1	GeneSet	exon	666878	667164	.	-	.	Parent=ucsf_hc.01_1.H88Y.00270
Supercontig_2.1	GeneSet	exon	666148	666811	.	-	.	Parent=ucsf_hc.01_1.H88Y.00270
Supercontig_2.1	GeneSet	exon	665211	666065	.	-	.	Parent=ucsf_hc.01_1.H88Y.00270
Supercontig_2.1	GeneSet	cds	667497	667654	.	-	0	ID=cds0000270;Parent=ucsf_hc.01_1.H88Y.00270
Supercontig_2.1	GeneSet	cds	667396	667437	.	-	0	ID=cds0000270;Parent=ucsf_hc.01_1.H88Y.00270
Supercontig_2.1	GeneSet	cds	667245	667343	.	-	0	ID=cds0000270;Parent=ucsf_hc.01_1.H88Y.00270
Supercontig_2.1	GeneSet	cds	666878	667164	.	-	0	ID=cds0000270;Parent=ucsf_hc.01_1.H88Y.00270
Supercontig_2.1	GeneSet	cds	666148	666811	.	-	0	ID=cds0000270;Parent=ucsf_hc.01_1.H88Y.00270
Supercontig_2.1	GeneSet	cds	666050	666065	.	-	0	ID=cds0000270;Parent=ucsf_hc.01_1.H88Y.00270
Supercontig_2.1	GeneSet	gene	667930	670459	.	+	.	ID=ucsf_hc.01_1.H88Y.00271;Name=ucsf_hc.01_1.H88Y.00271
Supercontig_2.1	GeneSet	exon	667930	668097	.	+	.	Parent=ucsf_hc.01_1.H88Y.00271
Supercontig_2.1	GeneSet	exon	668154	668847	.	+	.	Parent=ucsf_hc.01_1.H88Y.00271
Supercontig_2.1	GeneSet	exon	668934	669092	.	+	.	Parent=ucsf_hc.01_1.H88Y.00271
Supercontig_2.1	GeneSet	exon	669188	669249	.	+	.	Parent=ucsf_hc.01_1.H88Y.00271
Supercontig_2.1	GeneSet	exon	669345	669455	.	+	.	Parent=ucsf_hc.01_1.H88Y.00271
Supercontig_2.1	GeneSet	exon	669590	670053	.	+	.	Parent=ucsf_hc.01_1.H88Y.00271
Supercontig_2.1	GeneSet	exon	670169	670459	.	+	.	Parent=ucsf_hc.01_1.H88Y.00271
Supercontig_2.1	GeneSet	cds	668500	668847	.	+	0	ID=cds0000271;Parent=ucsf_hc.01_1.H88Y.00271
Supercontig_2.1	GeneSet	cds	668934	669092	.	+	0	ID=cds0000271;Parent=ucsf_hc.01_1.H88Y.00271
Supercontig_2.1	GeneSet	cds	669188	669249	.	+	0	ID=cds0000271;Parent=ucsf_hc.01_1.H88Y.00271
Supercontig_2.1	GeneSet	cds	669345	669455	.	+	0	ID=cds0000271;Parent=ucsf_hc.01_1.H88Y.00271
Supercontig_2.1	GeneSet	cds	669590	669779	.	+	0	ID=cds0000271;Parent=ucsf_hc.01_1.H88Y.00271
Supercontig_2.1	GeneSet	gene	670169	670687	.	-	.	ID=ucsf_hc.01_1.H88Y.00272;Name=ucsf_hc.01_1.H88Y.00272
Supercontig_2.1	GeneSet	exon	670169	670687	.	-	.	Parent=ucsf_hc.01_1.H88Y.00272
Supercontig_2.1	GeneSet	gene	670982	677980	.	+	.	ID=ucsf_hc.01_1.H88Y.00273;Name=ucsf_hc.01_1.H88Y.00273
Supercontig_2.1	GeneSet	exon	670982	672164	.	+	.	Parent=ucsf_hc.01_1.H88Y.00273
Supercontig_2.1	GeneSet	exon	672373	672492	.	+	.	Parent=ucsf_hc.01_1.H88Y.00273
Supercontig_2.1	GeneSet	exon	673050	673455	.	+	.	Parent=ucsf_hc.01_1.H88Y.00273
Supercontig_2.1	GeneSet	exon	673977	677980	.	+	.	Parent=ucsf_hc.01_1.H88Y.00273
Supercontig_2.1	GeneSet	cds	674005	677199	.	+	0	ID=cds0000273;Parent=ucsf_hc.01_1.H88Y.00273
Supercontig_2.1	GeneSet	gene	678066	679968	.	-	.	ID=ucsf_hc.01_1.H88Y.00274;Name=ucsf_hc.01_1.H88Y.00274
Supercontig_2.1	GeneSet	exon	679650	679968	.	-	.	Parent=ucsf_hc.01_1.H88Y.00274
Supercontig_2.1	GeneSet	exon	679159	679526	.	-	.	Parent=ucsf_hc.01_1.H88Y.00274
Supercontig_2.1	GeneSet	exon	678066	678934	.	-	.	Parent=ucsf_hc.01_1.H88Y.00274
Supercontig_2.1	GeneSet	cds	679650	679800	.	-	0	ID=cds0000274;Parent=ucsf_hc.01_1.H88Y.00274
Supercontig_2.1	GeneSet	cds	679159	679526	.	-	0	ID=cds0000274;Parent=ucsf_hc.01_1.H88Y.00274
Supercontig_2.1	GeneSet	cds	678887	678934	.	-	0	ID=cds0000274;Parent=ucsf_hc.01_1.H88Y.00274
Supercontig_2.1	GeneSet	gene	680119	682266	.	+	.	ID=ucsf_hc.01_1.H88Y.00275;Name=ucsf_hc.01_1.H88Y.00275
Supercontig_2.1	GeneSet	exon	680119	681311	.	+	.	Parent=ucsf_hc.01_1.H88Y.00275
Supercontig_2.1	GeneSet	exon	681372	681566	.	+	.	Parent=ucsf_hc.01_1.H88Y.00275
Supercontig_2.1	GeneSet	exon	681639	682266	.	+	.	Parent=ucsf_hc.01_1.H88Y.00275
Supercontig_2.1	GeneSet	cds	680158	681311	.	+	0	ID=cds0000275;Parent=ucsf_hc.01_1.H88Y.00275
Supercontig_2.1	GeneSet	cds	681372	681566	.	+	0	ID=cds0000275;Parent=ucsf_hc.01_1.H88Y.00275
Supercontig_2.1	GeneSet	cds	681639	681654	.	+	0	ID=cds0000275;Parent=ucsf_hc.01_1.H88Y.00275
Supercontig_2.1	GeneSet	gene	680943	684864	.	-	.	ID=ucsf_hc.01_1.H88Y.00276;Name=ucsf_hc.01_1.H88Y.00276
Supercontig_2.1	GeneSet	exon	684549	684864	.	-	.	Parent=ucsf_hc.01_1.H88Y.00276
Supercontig_2.1	GeneSet	exon	684453	684494	.	-	.	Parent=ucsf_hc.01_1.H88Y.00276
Supercontig_2.1	GeneSet	exon	680943	684379	.	-	.	Parent=ucsf_hc.01_1.H88Y.00276
Supercontig_2.1	GeneSet	cds	684549	684665	.	-	0	ID=cds0000276;Parent=ucsf_hc.01_1.H88Y.00276
Supercontig_2.1	GeneSet	cds	684453	684494	.	-	0	ID=cds0000276;Parent=ucsf_hc.01_1.H88Y.00276
Supercontig_2.1	GeneSet	cds	684125	684379	.	-	0	ID=cds0000276;Parent=ucsf_hc.01_1.H88Y.00276
Supercontig_2.1	GeneSet	gene	685413	687000	.	-	.	ID=ucsf_hc.01_1.H88Y.00277;Name=ucsf_hc.01_1.H88Y.00277
Supercontig_2.1	GeneSet	exon	686845	687000	.	-	.	Parent=ucsf_hc.01_1.H88Y.00277
Supercontig_2.1	GeneSet	exon	685949	686783	.	-	.	Parent=ucsf_hc.01_1.H88Y.00277
Supercontig_2.1	GeneSet	exon	685413	685895	.	-	.	Parent=ucsf_hc.01_1.H88Y.00277
Supercontig_2.1	GeneSet	cds	685949	686218	.	-	0	ID=cds0000277;Parent=ucsf_hc.01_1.H88Y.00277
Supercontig_2.1	GeneSet	cds	685794	685895	.	-	0	ID=cds0000277;Parent=ucsf_hc.01_1.H88Y.00277
Supercontig_2.1	GeneSet	gene	688310	690398	.	-	.	ID=ucsf_hc.01_1.H88Y.00278;Name=ucsf_hc.01_1.H88Y.00278
Supercontig_2.1	GeneSet	exon	690262	690398	.	-	.	Parent=ucsf_hc.01_1.H88Y.00278
Supercontig_2.1	GeneSet	exon	689500	690134	.	-	.	Parent=ucsf_hc.01_1.H88Y.00278
Supercontig_2.1	GeneSet	exon	688825	689414	.	-	.	Parent=ucsf_hc.01_1.H88Y.00278
Supercontig_2.1	GeneSet	exon	688310	688700	.	-	.	Parent=ucsf_hc.01_1.H88Y.00278
Supercontig_2.1	GeneSet	cds	689500	689889	.	-	0	ID=cds0000278;Parent=ucsf_hc.01_1.H88Y.00278
Supercontig_2.1	GeneSet	cds	688825	689414	.	-	0	ID=cds0000278;Parent=ucsf_hc.01_1.H88Y.00278
Supercontig_2.1	GeneSet	cds	688658	688700	.	-	0	ID=cds0000278;Parent=ucsf_hc.01_1.H88Y.00278
Supercontig_2.1	GeneSet	gene	690527	692147	.	+	.	ID=ucsf_hc.01_1.H88Y.00279;Name=ucsf_hc.01_1.H88Y.00279
Supercontig_2.1	GeneSet	exon	690527	692147	.	+	.	Parent=ucsf_hc.01_1.H88Y.00279
Supercontig_2.1	GeneSet	cds	691124	691690	.	+	0	ID=cds0000279;Parent=ucsf_hc.01_1.H88Y.00279
Supercontig_2.1	GeneSet	gene	691785	692441	.	-	.	ID=ucsf_hc.01_1.H88Y.00280;Name=ucsf_hc.01_1.H88Y.00280
Supercontig_2.1	GeneSet	exon	691785	692441	.	-	.	Parent=ucsf_hc.01_1.H88Y.00280
Supercontig_2.1	GeneSet	gene	693428	693744	.	+	.	ID=ucsf_hc.01_1.H88Y.00281;Name=ucsf_hc.01_1.H88Y.00281
Supercontig_2.1	GeneSet	exon	693428	693744	.	+	.	Parent=ucsf_hc.01_1.H88Y.00281
Supercontig_2.1	GeneSet	gene	693627	694027	.	-	.	ID=ucsf_hc.01_1.H88Y.00282;Name=ucsf_hc.01_1.H88Y.00282
Supercontig_2.1	GeneSet	exon	693627	694027	.	-	.	Parent=ucsf_hc.01_1.H88Y.00282
Supercontig_2.1	GeneSet	gene	694223	698102	.	+	.	ID=ucsf_hc.01_1.H88Y.00283;Name=ucsf_hc.01_1.H88Y.00283
Supercontig_2.1	GeneSet	exon	694223	694685	.	+	.	Parent=ucsf_hc.01_1.H88Y.00283
Supercontig_2.1	GeneSet	exon	695078	696200	.	+	.	Parent=ucsf_hc.01_1.H88Y.00283
Supercontig_2.1	GeneSet	exon	696284	698102	.	+	.	Parent=ucsf_hc.01_1.H88Y.00283
Supercontig_2.1	GeneSet	cds	694583	694685	.	+	0	ID=cds0000283;Parent=ucsf_hc.01_1.H88Y.00283
Supercontig_2.1	GeneSet	cds	695078	696200	.	+	0	ID=cds0000283;Parent=ucsf_hc.01_1.H88Y.00283
Supercontig_2.1	GeneSet	cds	696284	696584	.	+	0	ID=cds0000283;Parent=ucsf_hc.01_1.H88Y.00283
Supercontig_2.1	GeneSet	gene	698635	699175	.	+	.	ID=ucsf_hc.01_1.H88Y.00284;Name=ucsf_hc.01_1.H88Y.00284
Supercontig_2.1	GeneSet	exon	698635	699175	.	+	.	Parent=ucsf_hc.01_1.H88Y.00284
Supercontig_2.1	GeneSet	gene	699849	703064	.	+	.	ID=ucsf_hc.01_1.H88Y.00285;Name=ucsf_hc.01_1.H88Y.00285
Supercontig_2.1	GeneSet	exon	699849	703064	.	+	.	Parent=ucsf_hc.01_1.H88Y.00285
Supercontig_2.1	GeneSet	cds	699964	702651	.	+	0	ID=cds0000285;Parent=ucsf_hc.01_1.H88Y.00285
Supercontig_2.1	GeneSet	gene	702559	704880	.	-	.	ID=ucsf_hc.01_1.H88Y.00286;Name=ucsf_hc.01_1.H88Y.00286
Supercontig_2.1	GeneSet	exon	703400	704880	.	-	.	Parent=ucsf_hc.01_1.H88Y.00286
Supercontig_2.1	GeneSet	exon	703299	703328	.	-	.	Parent=ucsf_hc.01_1.H88Y.00286
Supercontig_2.1	GeneSet	exon	702559	703224	.	-	.	Parent=ucsf_hc.01_1.H88Y.00286
Supercontig_2.1	GeneSet	cds	703400	704720	.	-	0	ID=cds0000286;Parent=ucsf_hc.01_1.H88Y.00286
Supercontig_2.1	GeneSet	cds	703299	703328	.	-	0	ID=cds0000286;Parent=ucsf_hc.01_1.H88Y.00286
Supercontig_2.1	GeneSet	cds	703217	703224	.	-	0	ID=cds0000286;Parent=ucsf_hc.01_1.H88Y.00286
Supercontig_2.1	GeneSet	gene	705224	707025	.	+	.	ID=ucsf_hc.01_1.H88Y.00287;Name=ucsf_hc.01_1.H88Y.00287
Supercontig_2.1	GeneSet	exon	705224	705401	.	+	.	Parent=ucsf_hc.01_1.H88Y.00287
Supercontig_2.1	GeneSet	exon	705475	705537	.	+	.	Parent=ucsf_hc.01_1.H88Y.00287
Supercontig_2.1	GeneSet	exon	705614	705708	.	+	.	Parent=ucsf_hc.01_1.H88Y.00287
Supercontig_2.1	GeneSet	exon	705780	705992	.	+	.	Parent=ucsf_hc.01_1.H88Y.00287
Supercontig_2.1	GeneSet	exon	706109	707025	.	+	.	Parent=ucsf_hc.01_1.H88Y.00287
Supercontig_2.1	GeneSet	cds	705395	705401	.	+	0	ID=cds0000287;Parent=ucsf_hc.01_1.H88Y.00287
Supercontig_2.1	GeneSet	cds	705475	705537	.	+	0	ID=cds0000287;Parent=ucsf_hc.01_1.H88Y.00287
Supercontig_2.1	GeneSet	cds	705614	705708	.	+	0	ID=cds0000287;Parent=ucsf_hc.01_1.H88Y.00287
Supercontig_2.1	GeneSet	cds	705780	705992	.	+	0	ID=cds0000287;Parent=ucsf_hc.01_1.H88Y.00287
Supercontig_2.1	GeneSet	cds	706109	706492	.	+	0	ID=cds0000287;Parent=ucsf_hc.01_1.H88Y.00287
Supercontig_2.1	GeneSet	gene	706536	707152	.	-	.	ID=ucsf_hc.01_1.H88Y.00288;Name=ucsf_hc.01_1.H88Y.00288
Supercontig_2.1	GeneSet	exon	706978	707152	.	-	.	Parent=ucsf_hc.01_1.H88Y.00288
Supercontig_2.1	GeneSet	exon	706536	706876	.	-	.	Parent=ucsf_hc.01_1.H88Y.00288
Supercontig_2.1	GeneSet	gene	708261	709315	.	+	.	ID=ucsf_hc.01_1.H88Y.00289;Name=ucsf_hc.01_1.H88Y.00289
Supercontig_2.1	GeneSet	exon	708261	708283	.	+	.	Parent=ucsf_hc.01_1.H88Y.00289
Supercontig_2.1	GeneSet	exon	708362	709315	.	+	.	Parent=ucsf_hc.01_1.H88Y.00289
Supercontig_2.1	GeneSet	gene	711327	717449	.	-	.	ID=ucsf_hc.01_1.H88Y.00290;Name=ucsf_hc.01_1.H88Y.00290
Supercontig_2.1	GeneSet	exon	712508	717449	.	-	.	Parent=ucsf_hc.01_1.H88Y.00290
Supercontig_2.1	GeneSet	exon	712378	712433	.	-	.	Parent=ucsf_hc.01_1.H88Y.00290
Supercontig_2.1	GeneSet	exon	711792	712128	.	-	.	Parent=ucsf_hc.01_1.H88Y.00290
Supercontig_2.1	GeneSet	exon	711327	711701	.	-	.	Parent=ucsf_hc.01_1.H88Y.00290
Supercontig_2.1	GeneSet	cds	712508	712514	.	-	0	ID=cds0000290;Parent=ucsf_hc.01_1.H88Y.00290
Supercontig_2.1	GeneSet	cds	712378	712433	.	-	0	ID=cds0000290;Parent=ucsf_hc.01_1.H88Y.00290
Supercontig_2.1	GeneSet	cds	711792	712128	.	-	0	ID=cds0000290;Parent=ucsf_hc.01_1.H88Y.00290
Supercontig_2.1	GeneSet	cds	711697	711701	.	-	0	ID=cds0000290;Parent=ucsf_hc.01_1.H88Y.00290
Supercontig_2.1	GeneSet	gene	717450	724219	.	-	.	ID=ucsf_hc.01_1.H88Y.00291;Name=ucsf_hc.01_1.H88Y.00291
Supercontig_2.1	GeneSet	exon	717450	724219	.	-	.	Parent=ucsf_hc.01_1.H88Y.00291
Supercontig_2.1	GeneSet	cds	722384	723952	.	-	0	ID=cds0000291;Parent=ucsf_hc.01_1.H88Y.00291
Supercontig_2.1	GeneSet	gene	719892	722356	.	+	.	ID=ucsf_hc.01_1.H88Y.00292;Name=ucsf_hc.01_1.H88Y.00292
Supercontig_2.1	GeneSet	exon	719892	720645	.	+	.	Parent=ucsf_hc.01_1.H88Y.00292
Supercontig_2.1	GeneSet	exon	720820	722356	.	+	.	Parent=ucsf_hc.01_1.H88Y.00292
Supercontig_2.1	GeneSet	cds	720166	720645	.	+	0	ID=cds0000292;Parent=ucsf_hc.01_1.H88Y.00292
Supercontig_2.1	GeneSet	cds	720820	721464	.	+	0	ID=cds0000292;Parent=ucsf_hc.01_1.H88Y.00292
Supercontig_2.1	GeneSet	gene	724353	726368	.	+	.	ID=ucsf_hc.01_1.H88Y.00293;Name=ucsf_hc.01_1.H88Y.00293
Supercontig_2.1	GeneSet	exon	724353	726368	.	+	.	Parent=ucsf_hc.01_1.H88Y.00293
Supercontig_2.1	GeneSet	cds	724604	725578	.	+	0	ID=cds0000293;Parent=ucsf_hc.01_1.H88Y.00293
Supercontig_2.1	GeneSet	gene	725786	728042	.	-	.	ID=ucsf_hc.01_1.H88Y.00294;Name=ucsf_hc.01_1.H88Y.00294
Supercontig_2.1	GeneSet	exon	727782	728042	.	-	.	Parent=ucsf_hc.01_1.H88Y.00294
Supercontig_2.1	GeneSet	exon	727668	727699	.	-	.	Parent=ucsf_hc.01_1.H88Y.00294
Supercontig_2.1	GeneSet	exon	727431	727554	.	-	.	Parent=ucsf_hc.01_1.H88Y.00294
Supercontig_2.1	GeneSet	exon	726855	727359	.	-	.	Parent=ucsf_hc.01_1.H88Y.00294
Supercontig_2.1	GeneSet	exon	726485	726778	.	-	.	Parent=ucsf_hc.01_1.H88Y.00294
Supercontig_2.1	GeneSet	exon	725786	726410	.	-	.	Parent=ucsf_hc.01_1.H88Y.00294
Supercontig_2.1	GeneSet	cds	727782	727973	.	-	0	ID=cds0000294;Parent=ucsf_hc.01_1.H88Y.00294
Supercontig_2.1	GeneSet	cds	727668	727699	.	-	0	ID=cds0000294;Parent=ucsf_hc.01_1.H88Y.00294
Supercontig_2.1	GeneSet	cds	727431	727554	.	-	0	ID=cds0000294;Parent=ucsf_hc.01_1.H88Y.00294
Supercontig_2.1	GeneSet	cds	726855	727359	.	-	0	ID=cds0000294;Parent=ucsf_hc.01_1.H88Y.00294
Supercontig_2.1	GeneSet	cds	726485	726778	.	-	0	ID=cds0000294;Parent=ucsf_hc.01_1.H88Y.00294
Supercontig_2.1	GeneSet	cds	726202	726410	.	-	0	ID=cds0000294;Parent=ucsf_hc.01_1.H88Y.00294
Supercontig_2.1	GeneSet	gene	728152	729386	.	+	.	ID=ucsf_hc.01_1.H88Y.00295;Name=ucsf_hc.01_1.H88Y.00295
Supercontig_2.1	GeneSet	exon	728152	728258	.	+	.	Parent=ucsf_hc.01_1.H88Y.00295
Supercontig_2.1	GeneSet	exon	728326	728448	.	+	.	Parent=ucsf_hc.01_1.H88Y.00295
Supercontig_2.1	GeneSet	exon	728519	729386	.	+	.	Parent=ucsf_hc.01_1.H88Y.00295
Supercontig_2.1	GeneSet	cds	728228	728258	.	+	0	ID=cds0000295;Parent=ucsf_hc.01_1.H88Y.00295
Supercontig_2.1	GeneSet	cds	728326	728448	.	+	0	ID=cds0000295;Parent=ucsf_hc.01_1.H88Y.00295
Supercontig_2.1	GeneSet	cds	728519	729075	.	+	0	ID=cds0000295;Parent=ucsf_hc.01_1.H88Y.00295
Supercontig_2.1	GeneSet	gene	729219	730901	.	-	.	ID=ucsf_hc.01_1.H88Y.00296;Name=ucsf_hc.01_1.H88Y.00296
Supercontig_2.1	GeneSet	exon	730595	730901	.	-	.	Parent=ucsf_hc.01_1.H88Y.00296
Supercontig_2.1	GeneSet	exon	729219	730511	.	-	.	Parent=ucsf_hc.01_1.H88Y.00296
Supercontig_2.1	GeneSet	cds	730595	730801	.	-	0	ID=cds0000296;Parent=ucsf_hc.01_1.H88Y.00296
Supercontig_2.1	GeneSet	cds	729405	730511	.	-	0	ID=cds0000296;Parent=ucsf_hc.01_1.H88Y.00296
Supercontig_2.1	GeneSet	gene	730939	732428	.	+	.	ID=ucsf_hc.01_1.H88Y.00297;Name=ucsf_hc.01_1.H88Y.00297
Supercontig_2.1	GeneSet	exon	730939	731343	.	+	.	Parent=ucsf_hc.01_1.H88Y.00297
Supercontig_2.1	GeneSet	exon	731421	732428	.	+	.	Parent=ucsf_hc.01_1.H88Y.00297
Supercontig_2.1	GeneSet	gene	732566	735391	.	-	.	ID=ucsf_hc.01_1.H88Y.00298;Name=ucsf_hc.01_1.H88Y.00298
Supercontig_2.1	GeneSet	exon	735204	735391	.	-	.	Parent=ucsf_hc.01_1.H88Y.00298
Supercontig_2.1	GeneSet	exon	735120	735133	.	-	.	Parent=ucsf_hc.01_1.H88Y.00298
Supercontig_2.1	GeneSet	exon	734839	734983	.	-	.	Parent=ucsf_hc.01_1.H88Y.00298
Supercontig_2.1	GeneSet	exon	734746	734760	.	-	.	Parent=ucsf_hc.01_1.H88Y.00298
Supercontig_2.1	GeneSet	exon	734167	734673	.	-	.	Parent=ucsf_hc.01_1.H88Y.00298
Supercontig_2.1	GeneSet	exon	732566	734097	.	-	.	Parent=ucsf_hc.01_1.H88Y.00298
Supercontig_2.1	GeneSet	cds	735204	735296	.	-	0	ID=cds0000298;Parent=ucsf_hc.01_1.H88Y.00298
Supercontig_2.1	GeneSet	cds	735120	735133	.	-	0	ID=cds0000298;Parent=ucsf_hc.01_1.H88Y.00298
Supercontig_2.1	GeneSet	cds	734839	734983	.	-	0	ID=cds0000298;Parent=ucsf_hc.01_1.H88Y.00298
Supercontig_2.1	GeneSet	cds	734746	734760	.	-	0	ID=cds0000298;Parent=ucsf_hc.01_1.H88Y.00298
Supercontig_2.1	GeneSet	cds	734167	734673	.	-	0	ID=cds0000298;Parent=ucsf_hc.01_1.H88Y.00298
Supercontig_2.1	GeneSet	cds	733225	734097	.	-	0	ID=cds0000298;Parent=ucsf_hc.01_1.H88Y.00298
Supercontig_2.1	GeneSet	gene	735504	737290	.	-	.	ID=ucsf_hc.01_1.H88Y.00299;Name=ucsf_hc.01_1.H88Y.00299
Supercontig_2.1	GeneSet	exon	736918	737290	.	-	.	Parent=ucsf_hc.01_1.H88Y.00299
Supercontig_2.1	GeneSet	exon	736789	736831	.	-	.	Parent=ucsf_hc.01_1.H88Y.00299
Supercontig_2.1	GeneSet	exon	735948	736722	.	-	.	Parent=ucsf_hc.01_1.H88Y.00299
Supercontig_2.1	GeneSet	exon	735504	735867	.	-	.	Parent=ucsf_hc.01_1.H88Y.00299
Supercontig_2.1	GeneSet	cds	736918	737040	.	-	0	ID=cds0000299;Parent=ucsf_hc.01_1.H88Y.00299
Supercontig_2.1	GeneSet	cds	736789	736831	.	-	0	ID=cds0000299;Parent=ucsf_hc.01_1.H88Y.00299
Supercontig_2.1	GeneSet	cds	735948	736722	.	-	0	ID=cds0000299;Parent=ucsf_hc.01_1.H88Y.00299
Supercontig_2.1	GeneSet	cds	735816	735867	.	-	0	ID=cds0000299;Parent=ucsf_hc.01_1.H88Y.00299
Supercontig_2.1	GeneSet	gene	737558	739869	.	+	.	ID=ucsf_hc.01_1.H88Y.00300;Name=ucsf_hc.01_1.H88Y.00300
Supercontig_2.1	GeneSet	exon	737558	737808	.	+	.	Parent=ucsf_hc.01_1.H88Y.00300
Supercontig_2.1	GeneSet	exon	737873	737886	.	+	.	Parent=ucsf_hc.01_1.H88Y.00300
Supercontig_2.1	GeneSet	exon	737959	737978	.	+	.	Parent=ucsf_hc.01_1.H88Y.00300
Supercontig_2.1	GeneSet	exon	738084	738193	.	+	.	Parent=ucsf_hc.01_1.H88Y.00300
Supercontig_2.1	GeneSet	exon	738283	738614	.	+	.	Parent=ucsf_hc.01_1.H88Y.00300
Supercontig_2.1	GeneSet	exon	738698	739169	.	+	.	Parent=ucsf_hc.01_1.H88Y.00300
Supercontig_2.1	GeneSet	exon	739248	739869	.	+	.	Parent=ucsf_hc.01_1.H88Y.00300
Supercontig_2.1	GeneSet	cds	737699	737808	.	+	0	ID=cds0000300;Parent=ucsf_hc.01_1.H88Y.00300
Supercontig_2.1	GeneSet	cds	737873	737886	.	+	0	ID=cds0000300;Parent=ucsf_hc.01_1.H88Y.00300
Supercontig_2.1	GeneSet	cds	737959	737978	.	+	0	ID=cds0000300;Parent=ucsf_hc.01_1.H88Y.00300
Supercontig_2.1	GeneSet	cds	738084	738193	.	+	0	ID=cds0000300;Parent=ucsf_hc.01_1.H88Y.00300
Supercontig_2.1	GeneSet	cds	738283	738614	.	+	0	ID=cds0000300;Parent=ucsf_hc.01_1.H88Y.00300
Supercontig_2.1	GeneSet	cds	738698	739169	.	+	0	ID=cds0000300;Parent=ucsf_hc.01_1.H88Y.00300
Supercontig_2.1	GeneSet	cds	739248	739251	.	+	0	ID=cds0000300;Parent=ucsf_hc.01_1.H88Y.00300
Supercontig_2.1	GeneSet	gene	740223	740594	.	-	.	ID=ucsf_hc.01_1.H88Y.00301;Name=ucsf_hc.01_1.H88Y.00301
Supercontig_2.1	GeneSet	exon	740223	740594	.	-	.	Parent=ucsf_hc.01_1.H88Y.00301
Supercontig_2.1	GeneSet	gene	740924	741517	.	-	.	ID=ucsf_hc.01_1.H88Y.00302;Name=ucsf_hc.01_1.H88Y.00302
Supercontig_2.1	GeneSet	exon	740924	741517	.	-	.	Parent=ucsf_hc.01_1.H88Y.00302
Supercontig_2.1	GeneSet	gene	741593	741908	.	-	.	ID=ucsf_hc.01_1.H88Y.00303;Name=ucsf_hc.01_1.H88Y.00303
Supercontig_2.1	GeneSet	exon	741593	741908	.	-	.	Parent=ucsf_hc.01_1.H88Y.00303
Supercontig_2.1	GeneSet	gene	741613	742010	.	+	.	ID=ucsf_hc.01_1.H88Y.00304;Name=ucsf_hc.01_1.H88Y.00304
Supercontig_2.1	GeneSet	exon	741613	742010	.	+	.	Parent=ucsf_hc.01_1.H88Y.00304
Supercontig_2.1	GeneSet	gene	742528	744974	.	+	.	ID=ucsf_hc.01_1.H88Y.00305;Name=ucsf_hc.01_1.H88Y.00305
Supercontig_2.1	GeneSet	exon	742528	742625	.	+	.	Parent=ucsf_hc.01_1.H88Y.00305
Supercontig_2.1	GeneSet	exon	742678	742723	.	+	.	Parent=ucsf_hc.01_1.H88Y.00305
Supercontig_2.1	GeneSet	exon	742860	743071	.	+	.	Parent=ucsf_hc.01_1.H88Y.00305
Supercontig_2.1	GeneSet	exon	743185	743202	.	+	.	Parent=ucsf_hc.01_1.H88Y.00305
Supercontig_2.1	GeneSet	exon	743258	743324	.	+	.	Parent=ucsf_hc.01_1.H88Y.00305
Supercontig_2.1	GeneSet	exon	743397	743457	.	+	.	Parent=ucsf_hc.01_1.H88Y.00305
Supercontig_2.1	GeneSet	exon	743514	743607	.	+	.	Parent=ucsf_hc.01_1.H88Y.00305
Supercontig_2.1	GeneSet	exon	743672	743777	.	+	.	Parent=ucsf_hc.01_1.H88Y.00305
Supercontig_2.1	GeneSet	exon	743835	743934	.	+	.	Parent=ucsf_hc.01_1.H88Y.00305
Supercontig_2.1	GeneSet	exon	744000	744488	.	+	.	Parent=ucsf_hc.01_1.H88Y.00305
Supercontig_2.1	GeneSet	exon	744568	744639	.	+	.	Parent=ucsf_hc.01_1.H88Y.00305
Supercontig_2.1	GeneSet	exon	744716	744974	.	+	.	Parent=ucsf_hc.01_1.H88Y.00305
Supercontig_2.1	GeneSet	cds	742570	742625	.	+	0	ID=cds0000305;Parent=ucsf_hc.01_1.H88Y.00305
Supercontig_2.1	GeneSet	cds	742678	742723	.	+	0	ID=cds0000305;Parent=ucsf_hc.01_1.H88Y.00305
Supercontig_2.1	GeneSet	cds	742860	743071	.	+	0	ID=cds0000305;Parent=ucsf_hc.01_1.H88Y.00305
Supercontig_2.1	GeneSet	cds	743185	743202	.	+	0	ID=cds0000305;Parent=ucsf_hc.01_1.H88Y.00305
Supercontig_2.1	GeneSet	cds	743258	743324	.	+	0	ID=cds0000305;Parent=ucsf_hc.01_1.H88Y.00305
Supercontig_2.1	GeneSet	cds	743397	743457	.	+	0	ID=cds0000305;Parent=ucsf_hc.01_1.H88Y.00305
Supercontig_2.1	GeneSet	cds	743514	743607	.	+	0	ID=cds0000305;Parent=ucsf_hc.01_1.H88Y.00305
Supercontig_2.1	GeneSet	cds	743672	743777	.	+	0	ID=cds0000305;Parent=ucsf_hc.01_1.H88Y.00305
Supercontig_2.1	GeneSet	cds	743835	743934	.	+	0	ID=cds0000305;Parent=ucsf_hc.01_1.H88Y.00305
Supercontig_2.1	GeneSet	cds	744000	744488	.	+	0	ID=cds0000305;Parent=ucsf_hc.01_1.H88Y.00305
Supercontig_2.1	GeneSet	cds	744568	744639	.	+	0	ID=cds0000305;Parent=ucsf_hc.01_1.H88Y.00305
Supercontig_2.1	GeneSet	cds	744716	744786	.	+	0	ID=cds0000305;Parent=ucsf_hc.01_1.H88Y.00305
Supercontig_2.1	GeneSet	gene	744998	749568	.	+	.	ID=ucsf_hc.01_1.H88Y.00306;Name=ucsf_hc.01_1.H88Y.00306
Supercontig_2.1	GeneSet	exon	744998	745453	.	+	.	Parent=ucsf_hc.01_1.H88Y.00306
Supercontig_2.1	GeneSet	exon	745551	745966	.	+	.	Parent=ucsf_hc.01_1.H88Y.00306
Supercontig_2.1	GeneSet	exon	746052	749568	.	+	.	Parent=ucsf_hc.01_1.H88Y.00306
Supercontig_2.1	GeneSet	cds	745134	745453	.	+	0	ID=cds0000306;Parent=ucsf_hc.01_1.H88Y.00306
Supercontig_2.1	GeneSet	cds	745551	745966	.	+	0	ID=cds0000306;Parent=ucsf_hc.01_1.H88Y.00306
Supercontig_2.1	GeneSet	cds	746052	746707	.	+	0	ID=cds0000306;Parent=ucsf_hc.01_1.H88Y.00306
Supercontig_2.1	GeneSet	gene	752805	757931	.	-	.	ID=ucsf_hc.01_1.H88Y.00307;Name=ucsf_hc.01_1.H88Y.00307
Supercontig_2.1	GeneSet	exon	757403	757931	.	-	.	Parent=ucsf_hc.01_1.H88Y.00307
Supercontig_2.1	GeneSet	exon	755426	757048	.	-	.	Parent=ucsf_hc.01_1.H88Y.00307
Supercontig_2.1	GeneSet	exon	752805	755334	.	-	.	Parent=ucsf_hc.01_1.H88Y.00307
Supercontig_2.1	GeneSet	cds	755426	756585	.	-	0	ID=cds0000307;Parent=ucsf_hc.01_1.H88Y.00307
Supercontig_2.1	GeneSet	cds	753903	755334	.	-	0	ID=cds0000307;Parent=ucsf_hc.01_1.H88Y.00307
Supercontig_2.1	GeneSet	gene	758481	759110	.	+	.	ID=ucsf_hc.01_1.H88Y.00308;Name=ucsf_hc.01_1.H88Y.00308
Supercontig_2.1	GeneSet	exon	758481	759110	.	+	.	Parent=ucsf_hc.01_1.H88Y.00308
Supercontig_2.1	GeneSet	gene	759373	762491	.	+	.	ID=ucsf_hc.01_1.H88Y.00309;Name=ucsf_hc.01_1.H88Y.00309
Supercontig_2.1	GeneSet	exon	759373	760005	.	+	.	Parent=ucsf_hc.01_1.H88Y.00309
Supercontig_2.1	GeneSet	exon	760090	761368	.	+	.	Parent=ucsf_hc.01_1.H88Y.00309
Supercontig_2.1	GeneSet	exon	761462	762491	.	+	.	Parent=ucsf_hc.01_1.H88Y.00309
Supercontig_2.1	GeneSet	cds	760391	761368	.	+	0	ID=cds0000309;Parent=ucsf_hc.01_1.H88Y.00309
Supercontig_2.1	GeneSet	cds	761462	762037	.	+	0	ID=cds0000309;Parent=ucsf_hc.01_1.H88Y.00309
Supercontig_2.1	GeneSet	gene	762292	762916	.	-	.	ID=ucsf_hc.01_1.H88Y.00310;Name=ucsf_hc.01_1.H88Y.00310
Supercontig_2.1	GeneSet	exon	762292	762916	.	-	.	Parent=ucsf_hc.01_1.H88Y.00310
Supercontig_2.1	GeneSet	gene	763096	765483	.	+	.	ID=ucsf_hc.01_1.H88Y.00311;Name=ucsf_hc.01_1.H88Y.00311
Supercontig_2.1	GeneSet	exon	763096	763192	.	+	.	Parent=ucsf_hc.01_1.H88Y.00311
Supercontig_2.1	GeneSet	exon	763287	764343	.	+	.	Parent=ucsf_hc.01_1.H88Y.00311
Supercontig_2.1	GeneSet	exon	764428	765483	.	+	.	Parent=ucsf_hc.01_1.H88Y.00311
Supercontig_2.1	GeneSet	cds	763144	763192	.	+	0	ID=cds0000311;Parent=ucsf_hc.01_1.H88Y.00311
Supercontig_2.1	GeneSet	cds	763287	764343	.	+	0	ID=cds0000311;Parent=ucsf_hc.01_1.H88Y.00311
Supercontig_2.1	GeneSet	cds	764428	765055	.	+	0	ID=cds0000311;Parent=ucsf_hc.01_1.H88Y.00311
Supercontig_2.1	GeneSet	gene	766284	766623	.	+	.	ID=ucsf_hc.01_1.H88Y.00312;Name=ucsf_hc.01_1.H88Y.00312
Supercontig_2.1	GeneSet	exon	766284	766491	.	+	.	Parent=ucsf_hc.01_1.H88Y.00312
Supercontig_2.1	GeneSet	exon	766569	766623	.	+	.	Parent=ucsf_hc.01_1.H88Y.00312
Supercontig_2.1	GeneSet	gene	766808	770025	.	+	.	ID=ucsf_hc.01_1.H88Y.00313;Name=ucsf_hc.01_1.H88Y.00313
Supercontig_2.1	GeneSet	exon	766808	766914	.	+	.	Parent=ucsf_hc.01_1.H88Y.00313
Supercontig_2.1	GeneSet	exon	766988	767105	.	+	.	Parent=ucsf_hc.01_1.H88Y.00313
Supercontig_2.1	GeneSet	exon	767170	767321	.	+	.	Parent=ucsf_hc.01_1.H88Y.00313
Supercontig_2.1	GeneSet	exon	767386	767748	.	+	.	Parent=ucsf_hc.01_1.H88Y.00313
Supercontig_2.1	GeneSet	exon	767805	767919	.	+	.	Parent=ucsf_hc.01_1.H88Y.00313
Supercontig_2.1	GeneSet	exon	767983	768697	.	+	.	Parent=ucsf_hc.01_1.H88Y.00313
Supercontig_2.1	GeneSet	exon	768815	768858	.	+	.	Parent=ucsf_hc.01_1.H88Y.00313
Supercontig_2.1	GeneSet	exon	768940	770025	.	+	.	Parent=ucsf_hc.01_1.H88Y.00313
Supercontig_2.1	GeneSet	cds	767394	767748	.	+	0	ID=cds0000313;Parent=ucsf_hc.01_1.H88Y.00313
Supercontig_2.1	GeneSet	cds	767805	767919	.	+	0	ID=cds0000313;Parent=ucsf_hc.01_1.H88Y.00313
Supercontig_2.1	GeneSet	cds	767983	768697	.	+	0	ID=cds0000313;Parent=ucsf_hc.01_1.H88Y.00313
Supercontig_2.1	GeneSet	cds	768815	768858	.	+	0	ID=cds0000313;Parent=ucsf_hc.01_1.H88Y.00313
Supercontig_2.1	GeneSet	cds	768940	769177	.	+	0	ID=cds0000313;Parent=ucsf_hc.01_1.H88Y.00313
Supercontig_2.1	GeneSet	gene	767166	769311	.	-	.	ID=ucsf_hc.01_1.H88Y.00314;Name=ucsf_hc.01_1.H88Y.00314
Supercontig_2.1	GeneSet	exon	768587	769311	.	-	.	Parent=ucsf_hc.01_1.H88Y.00314
Supercontig_2.1	GeneSet	exon	768034	768440	.	-	.	Parent=ucsf_hc.01_1.H88Y.00314
Supercontig_2.1	GeneSet	exon	767166	767909	.	-	.	Parent=ucsf_hc.01_1.H88Y.00314
Supercontig_2.1	GeneSet	cds	768034	768084	.	-	0	ID=cds0000314;Parent=ucsf_hc.01_1.H88Y.00314
Supercontig_2.1	GeneSet	cds	767769	767909	.	-	0	ID=cds0000314;Parent=ucsf_hc.01_1.H88Y.00314
Supercontig_2.1	GeneSet	gene	770671	772299	.	-	.	ID=ucsf_hc.01_1.H88Y.00315;Name=ucsf_hc.01_1.H88Y.00315
Supercontig_2.1	GeneSet	exon	772161	772299	.	-	.	Parent=ucsf_hc.01_1.H88Y.00315
Supercontig_2.1	GeneSet	exon	770671	772060	.	-	.	Parent=ucsf_hc.01_1.H88Y.00315
Supercontig_2.1	GeneSet	cds	770973	771173	.	-	0	ID=cds0000315;Parent=ucsf_hc.01_1.H88Y.00315
Supercontig_2.1	GeneSet	gene	773062	777160	.	+	.	ID=ucsf_hc.01_1.H88Y.00316;Name=ucsf_hc.01_1.H88Y.00316
Supercontig_2.1	GeneSet	exon	773062	773592	.	+	.	Parent=ucsf_hc.01_1.H88Y.00316
Supercontig_2.1	GeneSet	exon	773686	774219	.	+	.	Parent=ucsf_hc.01_1.H88Y.00316
Supercontig_2.1	GeneSet	exon	774274	777160	.	+	.	Parent=ucsf_hc.01_1.H88Y.00316
Supercontig_2.1	GeneSet	cds	773711	774219	.	+	0	ID=cds0000316;Parent=ucsf_hc.01_1.H88Y.00316
Supercontig_2.1	GeneSet	cds	774274	775126	.	+	0	ID=cds0000316;Parent=ucsf_hc.01_1.H88Y.00316
Supercontig_2.1	GeneSet	gene	773711	779474	.	-	.	ID=ucsf_hc.01_1.H88Y.00317;Name=ucsf_hc.01_1.H88Y.00317
Supercontig_2.1	GeneSet	exon	779322	779474	.	-	.	Parent=ucsf_hc.01_1.H88Y.00317
Supercontig_2.1	GeneSet	exon	774274	779236	.	-	.	Parent=ucsf_hc.01_1.H88Y.00317
Supercontig_2.1	GeneSet	exon	773711	774219	.	-	.	Parent=ucsf_hc.01_1.H88Y.00317
Supercontig_2.1	GeneSet	cds	779322	779336	.	-	0	ID=cds0000317;Parent=ucsf_hc.01_1.H88Y.00317
Supercontig_2.1	GeneSet	cds	777665	779236	.	-	0	ID=cds0000317;Parent=ucsf_hc.01_1.H88Y.00317
Supercontig_2.1	GeneSet	gene	779549	781327	.	+	.	ID=ucsf_hc.01_1.H88Y.00318;Name=ucsf_hc.01_1.H88Y.00318
Supercontig_2.1	GeneSet	exon	779549	781327	.	+	.	Parent=ucsf_hc.01_1.H88Y.00318
Supercontig_2.1	GeneSet	cds	779678	781177	.	+	0	ID=cds0000318;Parent=ucsf_hc.01_1.H88Y.00318
Supercontig_2.1	GeneSet	gene	781408	783388	.	+	.	ID=ucsf_hc.01_1.H88Y.00319;Name=ucsf_hc.01_1.H88Y.00319
Supercontig_2.1	GeneSet	exon	781408	783388	.	+	.	Parent=ucsf_hc.01_1.H88Y.00319
Supercontig_2.1	GeneSet	cds	781775	783208	.	+	0	ID=cds0000319;Parent=ucsf_hc.01_1.H88Y.00319
Supercontig_2.1	GeneSet	gene	783543	787146	.	+	.	ID=ucsf_hc.01_1.H88Y.00320;Name=ucsf_hc.01_1.H88Y.00320
Supercontig_2.1	GeneSet	exon	783543	787146	.	+	.	Parent=ucsf_hc.01_1.H88Y.00320
Supercontig_2.1	GeneSet	cds	783818	785833	.	+	0	ID=cds0000320;Parent=ucsf_hc.01_1.H88Y.00320
Supercontig_2.1	GeneSet	gene	786752	788335	.	-	.	ID=ucsf_hc.01_1.H88Y.00321;Name=ucsf_hc.01_1.H88Y.00321
Supercontig_2.1	GeneSet	exon	786752	788335	.	-	.	Parent=ucsf_hc.01_1.H88Y.00321
Supercontig_2.1	GeneSet	cds	787525	788226	.	-	0	ID=cds0000321;Parent=ucsf_hc.01_1.H88Y.00321
Supercontig_2.1	GeneSet	gene	788702	789943	.	-	.	ID=ucsf_hc.01_1.H88Y.00322;Name=ucsf_hc.01_1.H88Y.00322
Supercontig_2.1	GeneSet	exon	789041	789943	.	-	.	Parent=ucsf_hc.01_1.H88Y.00322
Supercontig_2.1	GeneSet	exon	788702	788895	.	-	.	Parent=ucsf_hc.01_1.H88Y.00322
Supercontig_2.1	GeneSet	cds	789141	789539	.	-	0	ID=cds0000322;Parent=ucsf_hc.01_1.H88Y.00322
Supercontig_2.1	GeneSet	gene	789996	790489	.	+	.	ID=ucsf_hc.01_1.H88Y.00323;Name=ucsf_hc.01_1.H88Y.00323
Supercontig_2.1	GeneSet	exon	789996	790355	.	+	.	Parent=ucsf_hc.01_1.H88Y.00323
Supercontig_2.1	GeneSet	exon	790409	790489	.	+	.	Parent=ucsf_hc.01_1.H88Y.00323
Supercontig_2.1	GeneSet	gene	790720	791910	.	+	.	ID=ucsf_hc.01_1.H88Y.00324;Name=ucsf_hc.01_1.H88Y.00324
Supercontig_2.1	GeneSet	exon	790720	791435	.	+	.	Parent=ucsf_hc.01_1.H88Y.00324
Supercontig_2.1	GeneSet	exon	791487	791910	.	+	.	Parent=ucsf_hc.01_1.H88Y.00324
Supercontig_2.1	GeneSet	cds	791325	791435	.	+	0	ID=cds0000324;Parent=ucsf_hc.01_1.H88Y.00324
Supercontig_2.1	GeneSet	cds	791487	791783	.	+	0	ID=cds0000324;Parent=ucsf_hc.01_1.H88Y.00324
Supercontig_2.1	GeneSet	gene	791557	792713	.	-	.	ID=ucsf_hc.01_1.H88Y.00325;Name=ucsf_hc.01_1.H88Y.00325
Supercontig_2.1	GeneSet	exon	791557	792713	.	-	.	Parent=ucsf_hc.01_1.H88Y.00325
Supercontig_2.1	GeneSet	cds	792076	792369	.	-	0	ID=cds0000325;Parent=ucsf_hc.01_1.H88Y.00325
Supercontig_2.1	GeneSet	gene	794114	794336	.	-	.	ID=ucsf_hc.01_1.H88Y.00326;Name=ucsf_hc.01_1.H88Y.00326
Supercontig_2.1	GeneSet	exon	794114	794336	.	-	.	Parent=ucsf_hc.01_1.H88Y.00326
Supercontig_2.1	GeneSet	gene	796445	796963	.	-	.	ID=ucsf_hc.01_1.H88Y.00327;Name=ucsf_hc.01_1.H88Y.00327
Supercontig_2.1	GeneSet	exon	796445	796963	.	-	.	Parent=ucsf_hc.01_1.H88Y.00327
Supercontig_2.1	GeneSet	cds	796545	796778	.	-	0	ID=cds0000327;Parent=ucsf_hc.01_1.H88Y.00327
Supercontig_2.1	GeneSet	gene	796811	798913	.	+	.	ID=ucsf_hc.01_1.H88Y.00328;Name=ucsf_hc.01_1.H88Y.00328
Supercontig_2.1	GeneSet	exon	796811	797177	.	+	.	Parent=ucsf_hc.01_1.H88Y.00328
Supercontig_2.1	GeneSet	exon	797352	798396	.	+	.	Parent=ucsf_hc.01_1.H88Y.00328
Supercontig_2.1	GeneSet	exon	798635	798913	.	+	.	Parent=ucsf_hc.01_1.H88Y.00328
Supercontig_2.1	GeneSet	cds	797084	797177	.	+	0	ID=cds0000328;Parent=ucsf_hc.01_1.H88Y.00328
Supercontig_2.1	GeneSet	cds	797352	798396	.	+	0	ID=cds0000328;Parent=ucsf_hc.01_1.H88Y.00328
Supercontig_2.1	GeneSet	cds	798635	798776	.	+	0	ID=cds0000328;Parent=ucsf_hc.01_1.H88Y.00328
Supercontig_2.1	GeneSet	gene	799301	803090	.	-	.	ID=ucsf_hc.01_1.H88Y.00329;Name=ucsf_hc.01_1.H88Y.00329
Supercontig_2.1	GeneSet	exon	802066	803090	.	-	.	Parent=ucsf_hc.01_1.H88Y.00329
Supercontig_2.1	GeneSet	exon	801353	801698	.	-	.	Parent=ucsf_hc.01_1.H88Y.00329
Supercontig_2.1	GeneSet	exon	801202	801289	.	-	.	Parent=ucsf_hc.01_1.H88Y.00329
Supercontig_2.1	GeneSet	exon	800666	801080	.	-	.	Parent=ucsf_hc.01_1.H88Y.00329
Supercontig_2.1	GeneSet	exon	799301	800588	.	-	.	Parent=ucsf_hc.01_1.H88Y.00329
Supercontig_2.1	GeneSet	cds	801353	801621	.	-	0	ID=cds0000329;Parent=ucsf_hc.01_1.H88Y.00329
Supercontig_2.1	GeneSet	cds	801202	801289	.	-	0	ID=cds0000329;Parent=ucsf_hc.01_1.H88Y.00329
Supercontig_2.1	GeneSet	cds	800666	801080	.	-	0	ID=cds0000329;Parent=ucsf_hc.01_1.H88Y.00329
Supercontig_2.1	GeneSet	cds	800575	800588	.	-	0	ID=cds0000329;Parent=ucsf_hc.01_1.H88Y.00329
Supercontig_2.1	GeneSet	gene	804257	805324	.	+	.	ID=ucsf_hc.01_1.H88Y.00330;Name=ucsf_hc.01_1.H88Y.00330
Supercontig_2.1	GeneSet	exon	804257	805324	.	+	.	Parent=ucsf_hc.01_1.H88Y.00330
Supercontig_2.1	GeneSet	cds	804675	805220	.	+	0	ID=cds0000330;Parent=ucsf_hc.01_1.H88Y.00330
Supercontig_2.1	GeneSet	gene	805475	806479	.	+	.	ID=ucsf_hc.01_1.H88Y.00331;Name=ucsf_hc.01_1.H88Y.00331
Supercontig_2.1	GeneSet	exon	805475	806479	.	+	.	Parent=ucsf_hc.01_1.H88Y.00331
Supercontig_2.1	GeneSet	cds	805583	805798	.	+	0	ID=cds0000331;Parent=ucsf_hc.01_1.H88Y.00331
Supercontig_2.1	GeneSet	gene	806561	807567	.	-	.	ID=ucsf_hc.01_1.H88Y.00332;Name=ucsf_hc.01_1.H88Y.00332
Supercontig_2.1	GeneSet	exon	807383	807567	.	-	.	Parent=ucsf_hc.01_1.H88Y.00332
Supercontig_2.1	GeneSet	exon	806561	807310	.	-	.	Parent=ucsf_hc.01_1.H88Y.00332
Supercontig_2.1	GeneSet	cds	806800	807036	.	-	0	ID=cds0000332;Parent=ucsf_hc.01_1.H88Y.00332
Supercontig_2.1	GeneSet	gene	807886	810512	.	+	.	ID=ucsf_hc.01_1.H88Y.00333;Name=ucsf_hc.01_1.H88Y.00333
Supercontig_2.1	GeneSet	exon	807886	808342	.	+	.	Parent=ucsf_hc.01_1.H88Y.00333
Supercontig_2.1	GeneSet	exon	808442	809960	.	+	.	Parent=ucsf_hc.01_1.H88Y.00333
Supercontig_2.1	GeneSet	exon	810042	810512	.	+	.	Parent=ucsf_hc.01_1.H88Y.00333
Supercontig_2.1	GeneSet	cds	808030	808342	.	+	0	ID=cds0000333;Parent=ucsf_hc.01_1.H88Y.00333
Supercontig_2.1	GeneSet	cds	808442	809960	.	+	0	ID=cds0000333;Parent=ucsf_hc.01_1.H88Y.00333
Supercontig_2.1	GeneSet	cds	810042	810138	.	+	0	ID=cds0000333;Parent=ucsf_hc.01_1.H88Y.00333
Supercontig_2.1	GeneSet	gene	810042	810531	.	-	.	ID=ucsf_hc.01_1.H88Y.00334;Name=ucsf_hc.01_1.H88Y.00334
Supercontig_2.1	GeneSet	exon	810042	810531	.	-	.	Parent=ucsf_hc.01_1.H88Y.00334
Supercontig_2.1	GeneSet	gene	810665	814154	.	+	.	ID=ucsf_hc.01_1.H88Y.00335;Name=ucsf_hc.01_1.H88Y.00335
Supercontig_2.1	GeneSet	exon	810665	811050	.	+	.	Parent=ucsf_hc.01_1.H88Y.00335
Supercontig_2.1	GeneSet	exon	811424	811555	.	+	.	Parent=ucsf_hc.01_1.H88Y.00335
Supercontig_2.1	GeneSet	exon	811645	811650	.	+	.	Parent=ucsf_hc.01_1.H88Y.00335
Supercontig_2.1	GeneSet	exon	811731	811891	.	+	.	Parent=ucsf_hc.01_1.H88Y.00335
Supercontig_2.1	GeneSet	exon	812375	812445	.	+	.	Parent=ucsf_hc.01_1.H88Y.00335
Supercontig_2.1	GeneSet	exon	812533	812629	.	+	.	Parent=ucsf_hc.01_1.H88Y.00335
Supercontig_2.1	GeneSet	exon	812686	814154	.	+	.	Parent=ucsf_hc.01_1.H88Y.00335
Supercontig_2.1	GeneSet	cds	810999	811050	.	+	0	ID=cds0000335;Parent=ucsf_hc.01_1.H88Y.00335
Supercontig_2.1	GeneSet	cds	811424	811555	.	+	0	ID=cds0000335;Parent=ucsf_hc.01_1.H88Y.00335
Supercontig_2.1	GeneSet	cds	811645	811650	.	+	0	ID=cds0000335;Parent=ucsf_hc.01_1.H88Y.00335
Supercontig_2.1	GeneSet	cds	811731	811891	.	+	0	ID=cds0000335;Parent=ucsf_hc.01_1.H88Y.00335
Supercontig_2.1	GeneSet	cds	812375	812445	.	+	0	ID=cds0000335;Parent=ucsf_hc.01_1.H88Y.00335
Supercontig_2.1	GeneSet	cds	812533	812629	.	+	0	ID=cds0000335;Parent=ucsf_hc.01_1.H88Y.00335
Supercontig_2.1	GeneSet	cds	812686	813072	.	+	0	ID=cds0000335;Parent=ucsf_hc.01_1.H88Y.00335
Supercontig_2.1	GeneSet	gene	814309	815869	.	+	.	ID=ucsf_hc.01_1.H88Y.00336;Name=ucsf_hc.01_1.H88Y.00336
Supercontig_2.1	GeneSet	exon	814309	815114	.	+	.	Parent=ucsf_hc.01_1.H88Y.00336
Supercontig_2.1	GeneSet	exon	815235	815869	.	+	.	Parent=ucsf_hc.01_1.H88Y.00336
Supercontig_2.1	GeneSet	cds	814422	815114	.	+	0	ID=cds0000336;Parent=ucsf_hc.01_1.H88Y.00336
Supercontig_2.1	GeneSet	cds	815235	815414	.	+	0	ID=cds0000336;Parent=ucsf_hc.01_1.H88Y.00336
Supercontig_2.1	GeneSet	gene	815870	818672	.	+	.	ID=ucsf_hc.01_1.H88Y.00337;Name=ucsf_hc.01_1.H88Y.00337
Supercontig_2.1	GeneSet	exon	815870	816103	.	+	.	Parent=ucsf_hc.01_1.H88Y.00337
Supercontig_2.1	GeneSet	exon	816180	818672	.	+	.	Parent=ucsf_hc.01_1.H88Y.00337
Supercontig_2.1	GeneSet	cds	816324	818216	.	+	0	ID=cds0000337;Parent=ucsf_hc.01_1.H88Y.00337
Supercontig_2.1	GeneSet	gene	818339	822408	.	-	.	ID=ucsf_hc.01_1.H88Y.00338;Name=ucsf_hc.01_1.H88Y.00338
Supercontig_2.1	GeneSet	exon	822390	822408	.	-	.	Parent=ucsf_hc.01_1.H88Y.00338
Supercontig_2.1	GeneSet	exon	818339	822158	.	-	.	Parent=ucsf_hc.01_1.H88Y.00338
Supercontig_2.1	GeneSet	cds	818958	821999	.	-	0	ID=cds0000338;Parent=ucsf_hc.01_1.H88Y.00338
Supercontig_2.1	GeneSet	gene	822911	824580	.	+	.	ID=ucsf_hc.01_1.H88Y.00339;Name=ucsf_hc.01_1.H88Y.00339
Supercontig_2.1	GeneSet	exon	822911	823565	.	+	.	Parent=ucsf_hc.01_1.H88Y.00339
Supercontig_2.1	GeneSet	exon	823627	824580	.	+	.	Parent=ucsf_hc.01_1.H88Y.00339
Supercontig_2.1	GeneSet	cds	822965	823565	.	+	0	ID=cds0000339;Parent=ucsf_hc.01_1.H88Y.00339
Supercontig_2.1	GeneSet	cds	823627	824408	.	+	0	ID=cds0000339;Parent=ucsf_hc.01_1.H88Y.00339
Supercontig_2.1	GeneSet	gene	882043	882419	.	+	.	ID=ucsf_hc.01_1.H88Y.00340;Name=ucsf_hc.01_1.H88Y.00340
Supercontig_2.1	GeneSet	exon	882043	882419	.	+	.	Parent=ucsf_hc.01_1.H88Y.00340
Supercontig_2.1	GeneSet	gene	884728	887629	.	-	.	ID=ucsf_hc.01_1.H88Y.00341;Name=ucsf_hc.01_1.H88Y.00341
Supercontig_2.1	GeneSet	exon	887439	887629	.	-	.	Parent=ucsf_hc.01_1.H88Y.00341
Supercontig_2.1	GeneSet	exon	884728	887348	.	-	.	Parent=ucsf_hc.01_1.H88Y.00341
Supercontig_2.1	GeneSet	cds	887439	887483	.	-	0	ID=cds0000341;Parent=ucsf_hc.01_1.H88Y.00341
Supercontig_2.1	GeneSet	cds	885192	887348	.	-	0	ID=cds0000341;Parent=ucsf_hc.01_1.H88Y.00341
Supercontig_2.1	GeneSet	gene	887784	889521	.	+	.	ID=ucsf_hc.01_1.H88Y.00342;Name=ucsf_hc.01_1.H88Y.00342
Supercontig_2.1	GeneSet	exon	887784	888000	.	+	.	Parent=ucsf_hc.01_1.H88Y.00342
Supercontig_2.1	GeneSet	exon	888147	888402	.	+	.	Parent=ucsf_hc.01_1.H88Y.00342
Supercontig_2.1	GeneSet	exon	888475	888559	.	+	.	Parent=ucsf_hc.01_1.H88Y.00342
Supercontig_2.1	GeneSet	exon	888619	889521	.	+	.	Parent=ucsf_hc.01_1.H88Y.00342
Supercontig_2.1	GeneSet	cds	887961	888000	.	+	0	ID=cds0000342;Parent=ucsf_hc.01_1.H88Y.00342
Supercontig_2.1	GeneSet	cds	888147	888402	.	+	0	ID=cds0000342;Parent=ucsf_hc.01_1.H88Y.00342
Supercontig_2.1	GeneSet	cds	888475	888559	.	+	0	ID=cds0000342;Parent=ucsf_hc.01_1.H88Y.00342
Supercontig_2.1	GeneSet	cds	888619	889326	.	+	0	ID=cds0000342;Parent=ucsf_hc.01_1.H88Y.00342
Supercontig_2.1	GeneSet	gene	889522	892902	.	+	.	ID=ucsf_hc.01_1.H88Y.00343;Name=ucsf_hc.01_1.H88Y.00343
Supercontig_2.1	GeneSet	exon	889522	890107	.	+	.	Parent=ucsf_hc.01_1.H88Y.00343
Supercontig_2.1	GeneSet	exon	890246	890617	.	+	.	Parent=ucsf_hc.01_1.H88Y.00343
Supercontig_2.1	GeneSet	exon	890787	891277	.	+	.	Parent=ucsf_hc.01_1.H88Y.00343
Supercontig_2.1	GeneSet	exon	891356	891439	.	+	.	Parent=ucsf_hc.01_1.H88Y.00343
Supercontig_2.1	GeneSet	exon	891495	892902	.	+	.	Parent=ucsf_hc.01_1.H88Y.00343
Supercontig_2.1	GeneSet	cds	889716	890105	.	+	0	ID=cds0000343;Parent=ucsf_hc.01_1.H88Y.00343
Supercontig_2.1	GeneSet	gene	891298	894344	.	-	.	ID=ucsf_hc.01_1.H88Y.00344;Name=ucsf_hc.01_1.H88Y.00344
Supercontig_2.1	GeneSet	exon	894212	894344	.	-	.	Parent=ucsf_hc.01_1.H88Y.00344
Supercontig_2.1	GeneSet	exon	892723	894157	.	-	.	Parent=ucsf_hc.01_1.H88Y.00344
Supercontig_2.1	GeneSet	exon	891298	892655	.	-	.	Parent=ucsf_hc.01_1.H88Y.00344
Supercontig_2.1	GeneSet	cds	894212	894272	.	-	0	ID=cds0000344;Parent=ucsf_hc.01_1.H88Y.00344
Supercontig_2.1	GeneSet	cds	892723	894157	.	-	0	ID=cds0000344;Parent=ucsf_hc.01_1.H88Y.00344
Supercontig_2.1	GeneSet	cds	891650	892655	.	-	0	ID=cds0000344;Parent=ucsf_hc.01_1.H88Y.00344
Supercontig_2.1	GeneSet	gene	894450	894810	.	-	.	ID=ucsf_hc.01_1.H88Y.00345;Name=ucsf_hc.01_1.H88Y.00345
Supercontig_2.1	GeneSet	exon	894450	894810	.	-	.	Parent=ucsf_hc.01_1.H88Y.00345
Supercontig_2.1	GeneSet	gene	895373	897673	.	-	.	ID=ucsf_hc.01_1.H88Y.00346;Name=ucsf_hc.01_1.H88Y.00346
Supercontig_2.1	GeneSet	exon	897111	897673	.	-	.	Parent=ucsf_hc.01_1.H88Y.00346
Supercontig_2.1	GeneSet	exon	895373	897026	.	-	.	Parent=ucsf_hc.01_1.H88Y.00346
Supercontig_2.1	GeneSet	cds	896373	896726	.	-	0	ID=cds0000346;Parent=ucsf_hc.01_1.H88Y.00346
Supercontig_2.1	GeneSet	gene	898664	899079	.	+	.	ID=ucsf_hc.01_1.H88Y.00347;Name=ucsf_hc.01_1.H88Y.00347
Supercontig_2.1	GeneSet	exon	898664	899079	.	+	.	Parent=ucsf_hc.01_1.H88Y.00347
Supercontig_2.1	GeneSet	gene	898775	902045	.	-	.	ID=ucsf_hc.01_1.H88Y.00348;Name=ucsf_hc.01_1.H88Y.00348
Supercontig_2.1	GeneSet	exon	901947	902045	.	-	.	Parent=ucsf_hc.01_1.H88Y.00348
Supercontig_2.1	GeneSet	exon	900920	901833	.	-	.	Parent=ucsf_hc.01_1.H88Y.00348
Supercontig_2.1	GeneSet	exon	900719	900811	.	-	.	Parent=ucsf_hc.01_1.H88Y.00348
Supercontig_2.1	GeneSet	exon	898775	900541	.	-	.	Parent=ucsf_hc.01_1.H88Y.00348
Supercontig_2.1	GeneSet	cds	900719	900735	.	-	0	ID=cds0000348;Parent=ucsf_hc.01_1.H88Y.00348
Supercontig_2.1	GeneSet	cds	899161	900541	.	-	0	ID=cds0000348;Parent=ucsf_hc.01_1.H88Y.00348
Supercontig_2.1	GeneSet	gene	902363	903926	.	-	.	ID=ucsf_hc.01_1.H88Y.00349;Name=ucsf_hc.01_1.H88Y.00349
Supercontig_2.1	GeneSet	exon	903817	903926	.	-	.	Parent=ucsf_hc.01_1.H88Y.00349
Supercontig_2.1	GeneSet	exon	903015	903725	.	-	.	Parent=ucsf_hc.01_1.H88Y.00349
Supercontig_2.1	GeneSet	exon	902363	902882	.	-	.	Parent=ucsf_hc.01_1.H88Y.00349
Supercontig_2.1	GeneSet	cds	903015	903349	.	-	0	ID=cds0000349;Parent=ucsf_hc.01_1.H88Y.00349
Supercontig_2.1	GeneSet	cds	902423	902882	.	-	0	ID=cds0000349;Parent=ucsf_hc.01_1.H88Y.00349
Supercontig_2.1	GeneSet	gene	904052	911422	.	-	.	ID=ucsf_hc.01_1.H88Y.00350;Name=ucsf_hc.01_1.H88Y.00350
Supercontig_2.1	GeneSet	exon	911186	911422	.	-	.	Parent=ucsf_hc.01_1.H88Y.00350
Supercontig_2.1	GeneSet	exon	910794	911118	.	-	.	Parent=ucsf_hc.01_1.H88Y.00350
Supercontig_2.1	GeneSet	exon	905708	910722	.	-	.	Parent=ucsf_hc.01_1.H88Y.00350
Supercontig_2.1	GeneSet	exon	904750	905649	.	-	.	Parent=ucsf_hc.01_1.H88Y.00350
Supercontig_2.1	GeneSet	exon	904052	904687	.	-	.	Parent=ucsf_hc.01_1.H88Y.00350
Supercontig_2.1	GeneSet	cds	910794	911100	.	-	0	ID=cds0000350;Parent=ucsf_hc.01_1.H88Y.00350
Supercontig_2.1	GeneSet	cds	905708	910722	.	-	0	ID=cds0000350;Parent=ucsf_hc.01_1.H88Y.00350
Supercontig_2.1	GeneSet	cds	904750	905649	.	-	0	ID=cds0000350;Parent=ucsf_hc.01_1.H88Y.00350
Supercontig_2.1	GeneSet	cds	904625	904687	.	-	0	ID=cds0000350;Parent=ucsf_hc.01_1.H88Y.00350
Supercontig_2.1	GeneSet	gene	911519	912113	.	-	.	ID=ucsf_hc.01_1.H88Y.00351;Name=ucsf_hc.01_1.H88Y.00351
Supercontig_2.1	GeneSet	exon	911519	912113	.	-	.	Parent=ucsf_hc.01_1.H88Y.00351
Supercontig_2.1	GeneSet	gene	912780	917971	.	+	.	ID=ucsf_hc.01_1.H88Y.00352;Name=ucsf_hc.01_1.H88Y.00352
Supercontig_2.1	GeneSet	exon	912780	912938	.	+	.	Parent=ucsf_hc.01_1.H88Y.00352
Supercontig_2.1	GeneSet	exon	913008	913112	.	+	.	Parent=ucsf_hc.01_1.H88Y.00352
Supercontig_2.1	GeneSet	exon	913189	913475	.	+	.	Parent=ucsf_hc.01_1.H88Y.00352
Supercontig_2.1	GeneSet	exon	913535	913746	.	+	.	Parent=ucsf_hc.01_1.H88Y.00352
Supercontig_2.1	GeneSet	exon	913802	913900	.	+	.	Parent=ucsf_hc.01_1.H88Y.00352
Supercontig_2.1	GeneSet	exon	913954	915932	.	+	.	Parent=ucsf_hc.01_1.H88Y.00352
Supercontig_2.1	GeneSet	exon	916000	917488	.	+	.	Parent=ucsf_hc.01_1.H88Y.00352
Supercontig_2.1	GeneSet	exon	917571	917673	.	+	.	Parent=ucsf_hc.01_1.H88Y.00352
Supercontig_2.1	GeneSet	exon	917750	917792	.	+	.	Parent=ucsf_hc.01_1.H88Y.00352
Supercontig_2.1	GeneSet	exon	917881	917971	.	+	.	Parent=ucsf_hc.01_1.H88Y.00352
Supercontig_2.1	GeneSet	cds	913594	913746	.	+	0	ID=cds0000352;Parent=ucsf_hc.01_1.H88Y.00352
Supercontig_2.1	GeneSet	cds	913802	913900	.	+	0	ID=cds0000352;Parent=ucsf_hc.01_1.H88Y.00352
Supercontig_2.1	GeneSet	cds	913954	915240	.	+	0	ID=cds0000352;Parent=ucsf_hc.01_1.H88Y.00352
Supercontig_2.1	GeneSet	gene	916801	918424	.	-	.	ID=ucsf_hc.01_1.H88Y.00353;Name=ucsf_hc.01_1.H88Y.00353
Supercontig_2.1	GeneSet	exon	917881	918424	.	-	.	Parent=ucsf_hc.01_1.H88Y.00353
Supercontig_2.1	GeneSet	exon	917750	917792	.	-	.	Parent=ucsf_hc.01_1.H88Y.00353
Supercontig_2.1	GeneSet	exon	917571	917673	.	-	.	Parent=ucsf_hc.01_1.H88Y.00353
Supercontig_2.1	GeneSet	exon	916801	917488	.	-	.	Parent=ucsf_hc.01_1.H88Y.00353
Supercontig_2.1	GeneSet	cds	917881	918254	.	-	0	ID=cds0000353;Parent=ucsf_hc.01_1.H88Y.00353
Supercontig_2.1	GeneSet	cds	917750	917792	.	-	0	ID=cds0000353;Parent=ucsf_hc.01_1.H88Y.00353
Supercontig_2.1	GeneSet	cds	917571	917673	.	-	0	ID=cds0000353;Parent=ucsf_hc.01_1.H88Y.00353
Supercontig_2.1	GeneSet	cds	917421	917488	.	-	0	ID=cds0000353;Parent=ucsf_hc.01_1.H88Y.00353
Supercontig_2.1	GeneSet	gene	918425	919422	.	-	.	ID=ucsf_hc.01_1.H88Y.00354;Name=ucsf_hc.01_1.H88Y.00354
Supercontig_2.1	GeneSet	exon	919129	919422	.	-	.	Parent=ucsf_hc.01_1.H88Y.00354
Supercontig_2.1	GeneSet	exon	918425	919064	.	-	.	Parent=ucsf_hc.01_1.H88Y.00354
Supercontig_2.1	GeneSet	cds	919129	919413	.	-	0	ID=cds0000354;Parent=ucsf_hc.01_1.H88Y.00354
Supercontig_2.1	GeneSet	cds	918594	919064	.	-	0	ID=cds0000354;Parent=ucsf_hc.01_1.H88Y.00354
Supercontig_2.1	GeneSet	gene	919599	922138	.	+	.	ID=ucsf_hc.01_1.H88Y.00355;Name=ucsf_hc.01_1.H88Y.00355
Supercontig_2.1	GeneSet	exon	919599	920612	.	+	.	Parent=ucsf_hc.01_1.H88Y.00355
Supercontig_2.1	GeneSet	exon	920668	922138	.	+	.	Parent=ucsf_hc.01_1.H88Y.00355
Supercontig_2.1	GeneSet	cds	919816	920612	.	+	0	ID=cds0000355;Parent=ucsf_hc.01_1.H88Y.00355
Supercontig_2.1	GeneSet	cds	920668	921238	.	+	0	ID=cds0000355;Parent=ucsf_hc.01_1.H88Y.00355
Supercontig_2.1	GeneSet	gene	922028	925034	.	-	.	ID=ucsf_hc.01_1.H88Y.00356;Name=ucsf_hc.01_1.H88Y.00356
Supercontig_2.1	GeneSet	exon	924830	925034	.	-	.	Parent=ucsf_hc.01_1.H88Y.00356
Supercontig_2.1	GeneSet	exon	922028	924772	.	-	.	Parent=ucsf_hc.01_1.H88Y.00356
Supercontig_2.1	GeneSet	cds	924830	924830	.	-	0	ID=cds0000356;Parent=ucsf_hc.01_1.H88Y.00356
Supercontig_2.1	GeneSet	cds	922380	924772	.	-	0	ID=cds0000356;Parent=ucsf_hc.01_1.H88Y.00356
Supercontig_2.1	GeneSet	gene	925130	927272	.	+	.	ID=ucsf_hc.01_1.H88Y.00357;Name=ucsf_hc.01_1.H88Y.00357
Supercontig_2.1	GeneSet	exon	925130	927272	.	+	.	Parent=ucsf_hc.01_1.H88Y.00357
Supercontig_2.1	GeneSet	cds	925297	926670	.	+	0	ID=cds0000357;Parent=ucsf_hc.01_1.H88Y.00357
Supercontig_2.1	GeneSet	gene	927108	929597	.	-	.	ID=ucsf_hc.01_1.H88Y.00358;Name=ucsf_hc.01_1.H88Y.00358
Supercontig_2.1	GeneSet	exon	928530	929597	.	-	.	Parent=ucsf_hc.01_1.H88Y.00358
Supercontig_2.1	GeneSet	exon	927587	928477	.	-	.	Parent=ucsf_hc.01_1.H88Y.00358
Supercontig_2.1	GeneSet	exon	927108	927477	.	-	.	Parent=ucsf_hc.01_1.H88Y.00358
Supercontig_2.1	GeneSet	cds	928530	929188	.	-	0	ID=cds0000358;Parent=ucsf_hc.01_1.H88Y.00358
Supercontig_2.1	GeneSet	cds	927587	928477	.	-	0	ID=cds0000358;Parent=ucsf_hc.01_1.H88Y.00358
Supercontig_2.1	GeneSet	cds	927447	927477	.	-	0	ID=cds0000358;Parent=ucsf_hc.01_1.H88Y.00358
Supercontig_2.1	GeneSet	gene	929598	931709	.	-	.	ID=ucsf_hc.01_1.H88Y.00359;Name=ucsf_hc.01_1.H88Y.00359
Supercontig_2.1	GeneSet	exon	931094	931709	.	-	.	Parent=ucsf_hc.01_1.H88Y.00359
Supercontig_2.1	GeneSet	exon	930822	931011	.	-	.	Parent=ucsf_hc.01_1.H88Y.00359
Supercontig_2.1	GeneSet	exon	930100	930734	.	-	.	Parent=ucsf_hc.01_1.H88Y.00359
Supercontig_2.1	GeneSet	exon	929598	930036	.	-	.	Parent=ucsf_hc.01_1.H88Y.00359
Supercontig_2.1	GeneSet	cds	931094	931155	.	-	0	ID=cds0000359;Parent=ucsf_hc.01_1.H88Y.00359
Supercontig_2.1	GeneSet	cds	930822	931011	.	-	0	ID=cds0000359;Parent=ucsf_hc.01_1.H88Y.00359
Supercontig_2.1	GeneSet	cds	930100	930734	.	-	0	ID=cds0000359;Parent=ucsf_hc.01_1.H88Y.00359
Supercontig_2.1	GeneSet	cds	930006	930036	.	-	0	ID=cds0000359;Parent=ucsf_hc.01_1.H88Y.00359
Supercontig_2.1	GeneSet	gene	935841	936157	.	+	.	ID=ucsf_hc.01_1.H88Y.00360;Name=ucsf_hc.01_1.H88Y.00360
Supercontig_2.1	GeneSet	exon	935841	936157	.	+	.	Parent=ucsf_hc.01_1.H88Y.00360
Supercontig_2.1	GeneSet	gene	936989	937322	.	+	.	ID=ucsf_hc.01_1.H88Y.00361;Name=ucsf_hc.01_1.H88Y.00361
Supercontig_2.1	GeneSet	exon	936989	937322	.	+	.	Parent=ucsf_hc.01_1.H88Y.00361
Supercontig_2.1	GeneSet	gene	937497	938486	.	+	.	ID=ucsf_hc.01_1.H88Y.00362;Name=ucsf_hc.01_1.H88Y.00362
Supercontig_2.1	GeneSet	exon	937497	938054	.	+	.	Parent=ucsf_hc.01_1.H88Y.00362
Supercontig_2.1	GeneSet	exon	938124	938486	.	+	.	Parent=ucsf_hc.01_1.H88Y.00362
Supercontig_2.1	GeneSet	gene	938670	943446	.	+	.	ID=ucsf_hc.01_1.H88Y.00363;Name=ucsf_hc.01_1.H88Y.00363
Supercontig_2.1	GeneSet	exon	938670	942083	.	+	.	Parent=ucsf_hc.01_1.H88Y.00363
Supercontig_2.1	GeneSet	exon	942182	943446	.	+	.	Parent=ucsf_hc.01_1.H88Y.00363
Supercontig_2.1	GeneSet	cds	938673	942083	.	+	0	ID=cds0000363;Parent=ucsf_hc.01_1.H88Y.00363
Supercontig_2.1	GeneSet	cds	942182	943024	.	+	0	ID=cds0000363;Parent=ucsf_hc.01_1.H88Y.00363
Supercontig_2.1	GeneSet	gene	943198	943521	.	-	.	ID=ucsf_hc.01_1.H88Y.00364;Name=ucsf_hc.01_1.H88Y.00364
Supercontig_2.1	GeneSet	exon	943198	943521	.	-	.	Parent=ucsf_hc.01_1.H88Y.00364
Supercontig_2.1	GeneSet	gene	943881	947226	.	+	.	ID=ucsf_hc.01_1.H88Y.00365;Name=ucsf_hc.01_1.H88Y.00365
Supercontig_2.1	GeneSet	exon	943881	944237	.	+	.	Parent=ucsf_hc.01_1.H88Y.00365
Supercontig_2.1	GeneSet	exon	944366	944464	.	+	.	Parent=ucsf_hc.01_1.H88Y.00365
Supercontig_2.1	GeneSet	exon	944532	944599	.	+	.	Parent=ucsf_hc.01_1.H88Y.00365
Supercontig_2.1	GeneSet	exon	944711	946396	.	+	.	Parent=ucsf_hc.01_1.H88Y.00365
Supercontig_2.1	GeneSet	exon	946486	947226	.	+	.	Parent=ucsf_hc.01_1.H88Y.00365
Supercontig_2.1	GeneSet	cds	944044	944237	.	+	0	ID=cds0000365;Parent=ucsf_hc.01_1.H88Y.00365
Supercontig_2.1	GeneSet	cds	944366	944464	.	+	0	ID=cds0000365;Parent=ucsf_hc.01_1.H88Y.00365
Supercontig_2.1	GeneSet	cds	944532	944599	.	+	0	ID=cds0000365;Parent=ucsf_hc.01_1.H88Y.00365
Supercontig_2.1	GeneSet	cds	944711	946396	.	+	0	ID=cds0000365;Parent=ucsf_hc.01_1.H88Y.00365
Supercontig_2.1	GeneSet	cds	946486	946532	.	+	0	ID=cds0000365;Parent=ucsf_hc.01_1.H88Y.00365
Supercontig_2.1	GeneSet	gene	947307	949477	.	+	.	ID=ucsf_hc.01_1.H88Y.00366;Name=ucsf_hc.01_1.H88Y.00366
Supercontig_2.1	GeneSet	exon	947307	949477	.	+	.	Parent=ucsf_hc.01_1.H88Y.00366
Supercontig_2.1	GeneSet	cds	947398	949020	.	+	0	ID=cds0000366;Parent=ucsf_hc.01_1.H88Y.00366
Supercontig_2.1	GeneSet	gene	949617	951110	.	+	.	ID=ucsf_hc.01_1.H88Y.00367;Name=ucsf_hc.01_1.H88Y.00367
Supercontig_2.1	GeneSet	exon	949617	950093	.	+	.	Parent=ucsf_hc.01_1.H88Y.00367
Supercontig_2.1	GeneSet	exon	950426	951110	.	+	.	Parent=ucsf_hc.01_1.H88Y.00367
Supercontig_2.1	GeneSet	cds	949859	950093	.	+	0	ID=cds0000367;Parent=ucsf_hc.01_1.H88Y.00367
Supercontig_2.1	GeneSet	cds	950426	950754	.	+	0	ID=cds0000367;Parent=ucsf_hc.01_1.H88Y.00367
Supercontig_2.1	GeneSet	gene	951001	953885	.	-	.	ID=ucsf_hc.01_1.H88Y.00368;Name=ucsf_hc.01_1.H88Y.00368
Supercontig_2.1	GeneSet	exon	953081	953885	.	-	.	Parent=ucsf_hc.01_1.H88Y.00368
Supercontig_2.1	GeneSet	exon	952821	952899	.	-	.	Parent=ucsf_hc.01_1.H88Y.00368
Supercontig_2.1	GeneSet	exon	952745	952750	.	-	.	Parent=ucsf_hc.01_1.H88Y.00368
Supercontig_2.1	GeneSet	exon	952473	952664	.	-	.	Parent=ucsf_hc.01_1.H88Y.00368
Supercontig_2.1	GeneSet	exon	951001	952386	.	-	.	Parent=ucsf_hc.01_1.H88Y.00368
Supercontig_2.1	GeneSet	cds	953081	953118	.	-	0	ID=cds0000368;Parent=ucsf_hc.01_1.H88Y.00368
Supercontig_2.1	GeneSet	cds	952821	952899	.	-	0	ID=cds0000368;Parent=ucsf_hc.01_1.H88Y.00368
Supercontig_2.1	GeneSet	cds	952745	952750	.	-	0	ID=cds0000368;Parent=ucsf_hc.01_1.H88Y.00368
Supercontig_2.1	GeneSet	cds	952473	952664	.	-	0	ID=cds0000368;Parent=ucsf_hc.01_1.H88Y.00368
Supercontig_2.1	GeneSet	cds	952102	952386	.	-	0	ID=cds0000368;Parent=ucsf_hc.01_1.H88Y.00368
Supercontig_2.1	GeneSet	gene	954038	960515	.	+	.	ID=ucsf_hc.01_1.H88Y.00369;Name=ucsf_hc.01_1.H88Y.00369
Supercontig_2.1	GeneSet	exon	954038	954298	.	+	.	Parent=ucsf_hc.01_1.H88Y.00369
Supercontig_2.1	GeneSet	exon	954372	955660	.	+	.	Parent=ucsf_hc.01_1.H88Y.00369
Supercontig_2.1	GeneSet	exon	955716	955966	.	+	.	Parent=ucsf_hc.01_1.H88Y.00369
Supercontig_2.1	GeneSet	exon	956029	957763	.	+	.	Parent=ucsf_hc.01_1.H88Y.00369
Supercontig_2.1	GeneSet	exon	957829	957948	.	+	.	Parent=ucsf_hc.01_1.H88Y.00369
Supercontig_2.1	GeneSet	exon	958004	960515	.	+	.	Parent=ucsf_hc.01_1.H88Y.00369
Supercontig_2.1	GeneSet	cds	954385	955660	.	+	0	ID=cds0000369;Parent=ucsf_hc.01_1.H88Y.00369
[truncated: 63,790 more rows]
