# Supplementary material for: Genome-Wide Reprogramming of Transcript Architecture by Temperature Specifies the Developmental States of the Human Pathogen Histoplasma
Source: PLoS Genet. 2015 Jul 15;11(7):e1005395. doi: 10.1371/journal.pgen.1005395 (PMC4503680; doi:10.1371/journal.pgen.1005395)
Supplement: S24 Data — From the transcript assembly of H88 hyphae (H) paired-end sequencing data. (GFF3) [file pgen.1005395.s045.gff3]

Supercontig_2.1	GeneSet	gene	510	858	.	-	.	ID=ucsf_hc.01_1.H88H.00001;Name=ucsf_hc.01_1.H88H.00001
Supercontig_2.1	GeneSet	exon	510	858	.	-	.	Parent=ucsf_hc.01_1.H88H.00001
Supercontig_2.1	GeneSet	gene	53138	53502	.	+	.	ID=ucsf_hc.01_1.H88H.00002;Name=ucsf_hc.01_1.H88H.00002
Supercontig_2.1	GeneSet	exon	53138	53502	.	+	.	Parent=ucsf_hc.01_1.H88H.00002
Supercontig_2.1	GeneSet	gene	64879	66097	.	-	.	ID=ucsf_hc.01_1.H88H.00003;Name=ucsf_hc.01_1.H88H.00003
Supercontig_2.1	GeneSet	exon	65359	66097	.	-	.	Parent=ucsf_hc.01_1.H88H.00003
Supercontig_2.1	GeneSet	exon	64879	65296	.	-	.	Parent=ucsf_hc.01_1.H88H.00003
Supercontig_2.1	GeneSet	cds	65359	65670	.	-	0	ID=cds0000003;Parent=ucsf_hc.01_1.H88H.00003
Supercontig_2.1	GeneSet	cds	65243	65296	.	-	0	ID=cds0000003;Parent=ucsf_hc.01_1.H88H.00003
Supercontig_2.1	GeneSet	gene	66240	67582	.	+	.	ID=ucsf_hc.01_1.H88H.00004;Name=ucsf_hc.01_1.H88H.00004
Supercontig_2.1	GeneSet	exon	66240	67582	.	+	.	Parent=ucsf_hc.01_1.H88H.00004
Supercontig_2.1	GeneSet	cds	66450	67415	.	+	0	ID=cds0000004;Parent=ucsf_hc.01_1.H88H.00004
Supercontig_2.1	GeneSet	gene	68737	69526	.	-	.	ID=ucsf_hc.01_1.H88H.00005;Name=ucsf_hc.01_1.H88H.00005
Supercontig_2.1	GeneSet	exon	68737	69526	.	-	.	Parent=ucsf_hc.01_1.H88H.00005
Supercontig_2.1	GeneSet	cds	68927	69268	.	-	0	ID=cds0000005;Parent=ucsf_hc.01_1.H88H.00005
Supercontig_2.1	GeneSet	gene	71064	71987	.	-	.	ID=ucsf_hc.01_1.H88H.00006;Name=ucsf_hc.01_1.H88H.00006
Supercontig_2.1	GeneSet	exon	71064	71987	.	-	.	Parent=ucsf_hc.01_1.H88H.00006
Supercontig_2.1	GeneSet	cds	71313	71858	.	-	0	ID=cds0000006;Parent=ucsf_hc.01_1.H88H.00006
Supercontig_2.1	GeneSet	gene	71988	72951	.	-	.	ID=ucsf_hc.01_1.H88H.00007;Name=ucsf_hc.01_1.H88H.00007
Supercontig_2.1	GeneSet	exon	71988	72951	.	-	.	Parent=ucsf_hc.01_1.H88H.00007
Supercontig_2.1	GeneSet	cds	72116	72931	.	-	0	ID=cds0000007;Parent=ucsf_hc.01_1.H88H.00007
Supercontig_2.1	GeneSet	gene	73221	74100	.	-	.	ID=ucsf_hc.01_1.H88H.00008;Name=ucsf_hc.01_1.H88H.00008
Supercontig_2.1	GeneSet	exon	73678	74100	.	-	.	Parent=ucsf_hc.01_1.H88H.00008
Supercontig_2.1	GeneSet	exon	73221	73613	.	-	.	Parent=ucsf_hc.01_1.H88H.00008
Supercontig_2.1	GeneSet	cds	73678	73916	.	-	0	ID=cds0000008;Parent=ucsf_hc.01_1.H88H.00008
Supercontig_2.1	GeneSet	cds	73613	73613	.	-	0	ID=cds0000008;Parent=ucsf_hc.01_1.H88H.00008
Supercontig_2.1	GeneSet	gene	74890	80630	.	-	.	ID=ucsf_hc.01_1.H88H.00009;Name=ucsf_hc.01_1.H88H.00009
Supercontig_2.1	GeneSet	exon	79571	80630	.	-	.	Parent=ucsf_hc.01_1.H88H.00009
Supercontig_2.1	GeneSet	exon	76809	79479	.	-	.	Parent=ucsf_hc.01_1.H88H.00009
Supercontig_2.1	GeneSet	exon	76674	76750	.	-	.	Parent=ucsf_hc.01_1.H88H.00009
Supercontig_2.1	GeneSet	exon	75836	76594	.	-	.	Parent=ucsf_hc.01_1.H88H.00009
Supercontig_2.1	GeneSet	exon	74890	75776	.	-	.	Parent=ucsf_hc.01_1.H88H.00009
Supercontig_2.1	GeneSet	cds	76809	77245	.	-	0	ID=cds0000009;Parent=ucsf_hc.01_1.H88H.00009
Supercontig_2.1	GeneSet	cds	76674	76750	.	-	0	ID=cds0000009;Parent=ucsf_hc.01_1.H88H.00009
Supercontig_2.1	GeneSet	cds	75836	76594	.	-	0	ID=cds0000009;Parent=ucsf_hc.01_1.H88H.00009
Supercontig_2.1	GeneSet	cds	75301	75776	.	-	0	ID=cds0000009;Parent=ucsf_hc.01_1.H88H.00009
Supercontig_2.1	GeneSet	gene	80949	81281	.	-	.	ID=ucsf_hc.01_1.H88H.00010;Name=ucsf_hc.01_1.H88H.00010
Supercontig_2.1	GeneSet	exon	80949	81281	.	-	.	Parent=ucsf_hc.01_1.H88H.00010
Supercontig_2.1	GeneSet	cds	81112	81222	.	-	0	ID=cds0000010;Parent=ucsf_hc.01_1.H88H.00010
Supercontig_2.1	GeneSet	gene	81282	81755	.	-	.	ID=ucsf_hc.01_1.H88H.00011;Name=ucsf_hc.01_1.H88H.00011
Supercontig_2.1	GeneSet	exon	81434	81755	.	-	.	Parent=ucsf_hc.01_1.H88H.00011
Supercontig_2.1	GeneSet	exon	81282	81349	.	-	.	Parent=ucsf_hc.01_1.H88H.00011
Supercontig_2.1	GeneSet	cds	81434	81613	.	-	0	ID=cds0000011;Parent=ucsf_hc.01_1.H88H.00011
Supercontig_2.1	GeneSet	cds	81341	81349	.	-	0	ID=cds0000011;Parent=ucsf_hc.01_1.H88H.00011
Supercontig_2.1	GeneSet	gene	82884	84785	.	+	.	ID=ucsf_hc.01_1.H88H.00012;Name=ucsf_hc.01_1.H88H.00012
Supercontig_2.1	GeneSet	exon	82884	83230	.	+	.	Parent=ucsf_hc.01_1.H88H.00012
Supercontig_2.1	GeneSet	exon	83306	84785	.	+	.	Parent=ucsf_hc.01_1.H88H.00012
Supercontig_2.1	GeneSet	cds	82985	83230	.	+	0	ID=cds0000012;Parent=ucsf_hc.01_1.H88H.00012
Supercontig_2.1	GeneSet	cds	83306	84133	.	+	0	ID=cds0000012;Parent=ucsf_hc.01_1.H88H.00012
Supercontig_2.1	GeneSet	gene	84246	86124	.	-	.	ID=ucsf_hc.01_1.H88H.00013;Name=ucsf_hc.01_1.H88H.00013
Supercontig_2.1	GeneSet	exon	85753	86124	.	-	.	Parent=ucsf_hc.01_1.H88H.00013
Supercontig_2.1	GeneSet	exon	84931	85182	.	-	.	Parent=ucsf_hc.01_1.H88H.00013
Supercontig_2.1	GeneSet	exon	84246	84785	.	-	.	Parent=ucsf_hc.01_1.H88H.00013
Supercontig_2.1	GeneSet	cds	85753	85995	.	-	0	ID=cds0000013;Parent=ucsf_hc.01_1.H88H.00013
Supercontig_2.1	GeneSet	cds	84931	85182	.	-	0	ID=cds0000013;Parent=ucsf_hc.01_1.H88H.00013
Supercontig_2.1	GeneSet	cds	84528	84785	.	-	0	ID=cds0000013;Parent=ucsf_hc.01_1.H88H.00013
Supercontig_2.1	GeneSet	gene	87255	91047	.	+	.	ID=ucsf_hc.01_1.H88H.00014;Name=ucsf_hc.01_1.H88H.00014
Supercontig_2.1	GeneSet	exon	87255	91047	.	+	.	Parent=ucsf_hc.01_1.H88H.00014
Supercontig_2.1	GeneSet	cds	87744	90593	.	+	0	ID=cds0000014;Parent=ucsf_hc.01_1.H88H.00014
Supercontig_2.1	GeneSet	gene	91448	92395	.	+	.	ID=ucsf_hc.01_1.H88H.00015;Name=ucsf_hc.01_1.H88H.00015
Supercontig_2.1	GeneSet	exon	91448	91551	.	+	.	Parent=ucsf_hc.01_1.H88H.00015
Supercontig_2.1	GeneSet	exon	91610	91860	.	+	.	Parent=ucsf_hc.01_1.H88H.00015
Supercontig_2.1	GeneSet	exon	92006	92395	.	+	.	Parent=ucsf_hc.01_1.H88H.00015
Supercontig_2.1	GeneSet	cds	91538	91551	.	+	0	ID=cds0000015;Parent=ucsf_hc.01_1.H88H.00015
Supercontig_2.1	GeneSet	cds	91610	91860	.	+	0	ID=cds0000015;Parent=ucsf_hc.01_1.H88H.00015
Supercontig_2.1	GeneSet	cds	92006	92034	.	+	0	ID=cds0000015;Parent=ucsf_hc.01_1.H88H.00015
Supercontig_2.1	GeneSet	gene	93052	95940	.	+	.	ID=ucsf_hc.01_1.H88H.00016;Name=ucsf_hc.01_1.H88H.00016
Supercontig_2.1	GeneSet	exon	93052	94146	.	+	.	Parent=ucsf_hc.01_1.H88H.00016
Supercontig_2.1	GeneSet	exon	94197	95940	.	+	.	Parent=ucsf_hc.01_1.H88H.00016
Supercontig_2.1	GeneSet	cds	93223	94146	.	+	0	ID=cds0000016;Parent=ucsf_hc.01_1.H88H.00016
Supercontig_2.1	GeneSet	cds	94197	95795	.	+	0	ID=cds0000016;Parent=ucsf_hc.01_1.H88H.00016
Supercontig_2.1	GeneSet	gene	96322	96640	.	-	.	ID=ucsf_hc.01_1.H88H.00017;Name=ucsf_hc.01_1.H88H.00017
Supercontig_2.1	GeneSet	exon	96322	96640	.	-	.	Parent=ucsf_hc.01_1.H88H.00017
Supercontig_2.1	GeneSet	gene	97231	99161	.	+	.	ID=ucsf_hc.01_1.H88H.00018;Name=ucsf_hc.01_1.H88H.00018
Supercontig_2.1	GeneSet	exon	97231	99161	.	+	.	Parent=ucsf_hc.01_1.H88H.00018
Supercontig_2.1	GeneSet	cds	97728	98552	.	+	0	ID=cds0000018;Parent=ucsf_hc.01_1.H88H.00018
Supercontig_2.1	GeneSet	gene	98572	99275	.	-	.	ID=ucsf_hc.01_1.H88H.00019;Name=ucsf_hc.01_1.H88H.00019
Supercontig_2.1	GeneSet	exon	98572	99275	.	-	.	Parent=ucsf_hc.01_1.H88H.00019
Supercontig_2.1	GeneSet	gene	99466	100253	.	-	.	ID=ucsf_hc.01_1.H88H.00020;Name=ucsf_hc.01_1.H88H.00020
Supercontig_2.1	GeneSet	exon	99466	100253	.	-	.	Parent=ucsf_hc.01_1.H88H.00020
Supercontig_2.1	GeneSet	cds	99712	100107	.	-	0	ID=cds0000020;Parent=ucsf_hc.01_1.H88H.00020
Supercontig_2.1	GeneSet	gene	100639	101343	.	-	.	ID=ucsf_hc.01_1.H88H.00021;Name=ucsf_hc.01_1.H88H.00021
Supercontig_2.1	GeneSet	exon	100639	101343	.	-	.	Parent=ucsf_hc.01_1.H88H.00021
Supercontig_2.1	GeneSet	cds	101146	101328	.	-	0	ID=cds0000021;Parent=ucsf_hc.01_1.H88H.00021
Supercontig_2.1	GeneSet	gene	101443	101877	.	-	.	ID=ucsf_hc.01_1.H88H.00022;Name=ucsf_hc.01_1.H88H.00022
Supercontig_2.1	GeneSet	exon	101443	101877	.	-	.	Parent=ucsf_hc.01_1.H88H.00022
Supercontig_2.1	GeneSet	gene	105036	105342	.	-	.	ID=ucsf_hc.01_1.H88H.00023;Name=ucsf_hc.01_1.H88H.00023
Supercontig_2.1	GeneSet	exon	105036	105342	.	-	.	Parent=ucsf_hc.01_1.H88H.00023
Supercontig_2.1	GeneSet	gene	106976	109846	.	+	.	ID=ucsf_hc.01_1.H88H.00024;Name=ucsf_hc.01_1.H88H.00024
Supercontig_2.1	GeneSet	exon	106976	107544	.	+	.	Parent=ucsf_hc.01_1.H88H.00024
Supercontig_2.1	GeneSet	exon	107619	109846	.	+	.	Parent=ucsf_hc.01_1.H88H.00024
Supercontig_2.1	GeneSet	cds	107263	107544	.	+	0	ID=cds0000024;Parent=ucsf_hc.01_1.H88H.00024
Supercontig_2.1	GeneSet	cds	107619	109343	.	+	0	ID=cds0000024;Parent=ucsf_hc.01_1.H88H.00024
Supercontig_2.1	GeneSet	gene	110473	111768	.	+	.	ID=ucsf_hc.01_1.H88H.00025;Name=ucsf_hc.01_1.H88H.00025
Supercontig_2.1	GeneSet	exon	110473	110809	.	+	.	Parent=ucsf_hc.01_1.H88H.00025
Supercontig_2.1	GeneSet	exon	110887	110950	.	+	.	Parent=ucsf_hc.01_1.H88H.00025
Supercontig_2.1	GeneSet	exon	111030	111097	.	+	.	Parent=ucsf_hc.01_1.H88H.00025
Supercontig_2.1	GeneSet	exon	111195	111768	.	+	.	Parent=ucsf_hc.01_1.H88H.00025
Supercontig_2.1	GeneSet	cds	110760	110809	.	+	0	ID=cds0000025;Parent=ucsf_hc.01_1.H88H.00025
Supercontig_2.1	GeneSet	cds	110887	110950	.	+	0	ID=cds0000025;Parent=ucsf_hc.01_1.H88H.00025
Supercontig_2.1	GeneSet	cds	111030	111097	.	+	0	ID=cds0000025;Parent=ucsf_hc.01_1.H88H.00025
Supercontig_2.1	GeneSet	cds	111195	111270	.	+	0	ID=cds0000025;Parent=ucsf_hc.01_1.H88H.00025
Supercontig_2.1	GeneSet	gene	111838	113927	.	-	.	ID=ucsf_hc.01_1.H88H.00026;Name=ucsf_hc.01_1.H88H.00026
Supercontig_2.1	GeneSet	exon	111838	113927	.	-	.	Parent=ucsf_hc.01_1.H88H.00026
Supercontig_2.1	GeneSet	cds	112139	113770	.	-	0	ID=cds0000026;Parent=ucsf_hc.01_1.H88H.00026
Supercontig_2.1	GeneSet	gene	117095	117434	.	+	.	ID=ucsf_hc.01_1.H88H.00027;Name=ucsf_hc.01_1.H88H.00027
Supercontig_2.1	GeneSet	exon	117095	117434	.	+	.	Parent=ucsf_hc.01_1.H88H.00027
Supercontig_2.1	GeneSet	gene	119581	123481	.	-	.	ID=ucsf_hc.01_1.H88H.00028;Name=ucsf_hc.01_1.H88H.00028
Supercontig_2.1	GeneSet	exon	121344	123481	.	-	.	Parent=ucsf_hc.01_1.H88H.00028
Supercontig_2.1	GeneSet	exon	119581	121272	.	-	.	Parent=ucsf_hc.01_1.H88H.00028
Supercontig_2.1	GeneSet	cds	121344	122981	.	-	0	ID=cds0000028;Parent=ucsf_hc.01_1.H88H.00028
Supercontig_2.1	GeneSet	cds	119953	121272	.	-	0	ID=cds0000028;Parent=ucsf_hc.01_1.H88H.00028
Supercontig_2.1	GeneSet	gene	127989	130716	.	+	.	ID=ucsf_hc.01_1.H88H.00029;Name=ucsf_hc.01_1.H88H.00029
Supercontig_2.1	GeneSet	exon	127989	128139	.	+	.	Parent=ucsf_hc.01_1.H88H.00029
Supercontig_2.1	GeneSet	exon	128336	128394	.	+	.	Parent=ucsf_hc.01_1.H88H.00029
Supercontig_2.1	GeneSet	exon	128516	128666	.	+	.	Parent=ucsf_hc.01_1.H88H.00029
Supercontig_2.1	GeneSet	exon	128733	128820	.	+	.	Parent=ucsf_hc.01_1.H88H.00029
Supercontig_2.1	GeneSet	exon	128883	128954	.	+	.	Parent=ucsf_hc.01_1.H88H.00029
Supercontig_2.1	GeneSet	exon	129049	129552	.	+	.	Parent=ucsf_hc.01_1.H88H.00029
Supercontig_2.1	GeneSet	exon	129626	130716	.	+	.	Parent=ucsf_hc.01_1.H88H.00029
Supercontig_2.1	GeneSet	cds	128128	128139	.	+	0	ID=cds0000029;Parent=ucsf_hc.01_1.H88H.00029
Supercontig_2.1	GeneSet	cds	128336	128394	.	+	0	ID=cds0000029;Parent=ucsf_hc.01_1.H88H.00029
Supercontig_2.1	GeneSet	cds	128516	128666	.	+	0	ID=cds0000029;Parent=ucsf_hc.01_1.H88H.00029
Supercontig_2.1	GeneSet	cds	128733	128820	.	+	0	ID=cds0000029;Parent=ucsf_hc.01_1.H88H.00029
Supercontig_2.1	GeneSet	cds	128883	128954	.	+	0	ID=cds0000029;Parent=ucsf_hc.01_1.H88H.00029
Supercontig_2.1	GeneSet	cds	129049	129552	.	+	0	ID=cds0000029;Parent=ucsf_hc.01_1.H88H.00029
Supercontig_2.1	GeneSet	cds	129626	130092	.	+	0	ID=cds0000029;Parent=ucsf_hc.01_1.H88H.00029
Supercontig_2.1	GeneSet	gene	130739	132304	.	-	.	ID=ucsf_hc.01_1.H88H.00030;Name=ucsf_hc.01_1.H88H.00030
Supercontig_2.1	GeneSet	exon	132066	132304	.	-	.	Parent=ucsf_hc.01_1.H88H.00030
Supercontig_2.1	GeneSet	exon	131922	131974	.	-	.	Parent=ucsf_hc.01_1.H88H.00030
Supercontig_2.1	GeneSet	exon	130739	131860	.	-	.	Parent=ucsf_hc.01_1.H88H.00030
Supercontig_2.1	GeneSet	cds	130915	131313	.	-	0	ID=cds0000030;Parent=ucsf_hc.01_1.H88H.00030
Supercontig_2.1	GeneSet	gene	132432	134795	.	+	.	ID=ucsf_hc.01_1.H88H.00031;Name=ucsf_hc.01_1.H88H.00031
Supercontig_2.1	GeneSet	exon	132432	134795	.	+	.	Parent=ucsf_hc.01_1.H88H.00031
Supercontig_2.1	GeneSet	cds	132536	134173	.	+	0	ID=cds0000031;Parent=ucsf_hc.01_1.H88H.00031
Supercontig_2.1	GeneSet	gene	134453	136037	.	-	.	ID=ucsf_hc.01_1.H88H.00032;Name=ucsf_hc.01_1.H88H.00032
Supercontig_2.1	GeneSet	exon	135040	136037	.	-	.	Parent=ucsf_hc.01_1.H88H.00032
Supercontig_2.1	GeneSet	exon	134453	134937	.	-	.	Parent=ucsf_hc.01_1.H88H.00032
Supercontig_2.1	GeneSet	cds	135040	135810	.	-	0	ID=cds0000032;Parent=ucsf_hc.01_1.H88H.00032
Supercontig_2.1	GeneSet	cds	134875	134937	.	-	0	ID=cds0000032;Parent=ucsf_hc.01_1.H88H.00032
Supercontig_2.1	GeneSet	gene	137491	139845	.	+	.	ID=ucsf_hc.01_1.H88H.00033;Name=ucsf_hc.01_1.H88H.00033
Supercontig_2.1	GeneSet	exon	137491	139845	.	+	.	Parent=ucsf_hc.01_1.H88H.00033
Supercontig_2.1	GeneSet	cds	139160	139426	.	+	0	ID=cds0000033;Parent=ucsf_hc.01_1.H88H.00033
Supercontig_2.1	GeneSet	gene	140396	141467	.	-	.	ID=ucsf_hc.01_1.H88H.00034;Name=ucsf_hc.01_1.H88H.00034
Supercontig_2.1	GeneSet	exon	140396	141467	.	-	.	Parent=ucsf_hc.01_1.H88H.00034
Supercontig_2.1	GeneSet	cds	140415	141431	.	-	0	ID=cds0000034;Parent=ucsf_hc.01_1.H88H.00034
Supercontig_2.1	GeneSet	gene	141602	142391	.	-	.	ID=ucsf_hc.01_1.H88H.00035;Name=ucsf_hc.01_1.H88H.00035
Supercontig_2.1	GeneSet	exon	142036	142391	.	-	.	Parent=ucsf_hc.01_1.H88H.00035
Supercontig_2.1	GeneSet	exon	141602	141978	.	-	.	Parent=ucsf_hc.01_1.H88H.00035
Supercontig_2.1	GeneSet	gene	144303	144640	.	+	.	ID=ucsf_hc.01_1.H88H.00036;Name=ucsf_hc.01_1.H88H.00036
Supercontig_2.1	GeneSet	exon	144303	144416	.	+	.	Parent=ucsf_hc.01_1.H88H.00036
Supercontig_2.1	GeneSet	exon	144516	144640	.	+	.	Parent=ucsf_hc.01_1.H88H.00036
Supercontig_2.1	GeneSet	gene	144760	149307	.	+	.	ID=ucsf_hc.01_1.H88H.00037;Name=ucsf_hc.01_1.H88H.00037
Supercontig_2.1	GeneSet	exon	144760	146439	.	+	.	Parent=ucsf_hc.01_1.H88H.00037
Supercontig_2.1	GeneSet	exon	146494	146897	.	+	.	Parent=ucsf_hc.01_1.H88H.00037
Supercontig_2.1	GeneSet	exon	146962	149307	.	+	.	Parent=ucsf_hc.01_1.H88H.00037
Supercontig_2.1	GeneSet	cds	145519	146439	.	+	0	ID=cds0000037;Parent=ucsf_hc.01_1.H88H.00037
Supercontig_2.1	GeneSet	cds	146494	146897	.	+	0	ID=cds0000037;Parent=ucsf_hc.01_1.H88H.00037
Supercontig_2.1	GeneSet	cds	146962	148954	.	+	0	ID=cds0000037;Parent=ucsf_hc.01_1.H88H.00037
Supercontig_2.1	GeneSet	gene	149516	150712	.	+	.	ID=ucsf_hc.01_1.H88H.00038;Name=ucsf_hc.01_1.H88H.00038
Supercontig_2.1	GeneSet	exon	149516	150712	.	+	.	Parent=ucsf_hc.01_1.H88H.00038
Supercontig_2.1	GeneSet	cds	149614	150390	.	+	0	ID=cds0000038;Parent=ucsf_hc.01_1.H88H.00038
Supercontig_2.1	GeneSet	gene	150713	152636	.	+	.	ID=ucsf_hc.01_1.H88H.00039;Name=ucsf_hc.01_1.H88H.00039
Supercontig_2.1	GeneSet	exon	150713	151103	.	+	.	Parent=ucsf_hc.01_1.H88H.00039
Supercontig_2.1	GeneSet	exon	151153	151578	.	+	.	Parent=ucsf_hc.01_1.H88H.00039
Supercontig_2.1	GeneSet	exon	151752	152636	.	+	.	Parent=ucsf_hc.01_1.H88H.00039
Supercontig_2.1	GeneSet	cds	151034	151103	.	+	0	ID=cds0000039;Parent=ucsf_hc.01_1.H88H.00039
Supercontig_2.1	GeneSet	cds	151153	151578	.	+	0	ID=cds0000039;Parent=ucsf_hc.01_1.H88H.00039
Supercontig_2.1	GeneSet	cds	151752	152242	.	+	0	ID=cds0000039;Parent=ucsf_hc.01_1.H88H.00039
Supercontig_2.1	GeneSet	gene	154373	155004	.	+	.	ID=ucsf_hc.01_1.H88H.00040;Name=ucsf_hc.01_1.H88H.00040
Supercontig_2.1	GeneSet	exon	154373	155004	.	+	.	Parent=ucsf_hc.01_1.H88H.00040
Supercontig_2.1	GeneSet	gene	156191	156500	.	+	.	ID=ucsf_hc.01_1.H88H.00041;Name=ucsf_hc.01_1.H88H.00041
Supercontig_2.1	GeneSet	exon	156191	156500	.	+	.	Parent=ucsf_hc.01_1.H88H.00041
Supercontig_2.1	GeneSet	gene	157592	158749	.	+	.	ID=ucsf_hc.01_1.H88H.00042;Name=ucsf_hc.01_1.H88H.00042
Supercontig_2.1	GeneSet	exon	157592	158002	.	+	.	Parent=ucsf_hc.01_1.H88H.00042
Supercontig_2.1	GeneSet	exon	158145	158749	.	+	.	Parent=ucsf_hc.01_1.H88H.00042
Supercontig_2.1	GeneSet	cds	157777	158002	.	+	0	ID=cds0000042;Parent=ucsf_hc.01_1.H88H.00042
Supercontig_2.1	GeneSet	cds	158145	158230	.	+	0	ID=cds0000042;Parent=ucsf_hc.01_1.H88H.00042
Supercontig_2.1	GeneSet	gene	158817	159234	.	-	.	ID=ucsf_hc.01_1.H88H.00043;Name=ucsf_hc.01_1.H88H.00043
Supercontig_2.1	GeneSet	exon	159204	159234	.	-	.	Parent=ucsf_hc.01_1.H88H.00043
Supercontig_2.1	GeneSet	exon	158817	159132	.	-	.	Parent=ucsf_hc.01_1.H88H.00043
Supercontig_2.1	GeneSet	cds	159204	159215	.	-	0	ID=cds0000043;Parent=ucsf_hc.01_1.H88H.00043
Supercontig_2.1	GeneSet	cds	158914	159132	.	-	0	ID=cds0000043;Parent=ucsf_hc.01_1.H88H.00043
Supercontig_2.1	GeneSet	gene	159519	160542	.	-	.	ID=ucsf_hc.01_1.H88H.00044;Name=ucsf_hc.01_1.H88H.00044
Supercontig_2.1	GeneSet	exon	159519	160542	.	-	.	Parent=ucsf_hc.01_1.H88H.00044
Supercontig_2.1	GeneSet	cds	160190	160405	.	-	0	ID=cds0000044;Parent=ucsf_hc.01_1.H88H.00044
Supercontig_2.1	GeneSet	gene	160859	162367	.	-	.	ID=ucsf_hc.01_1.H88H.00045;Name=ucsf_hc.01_1.H88H.00045
Supercontig_2.1	GeneSet	exon	161760	162367	.	-	.	Parent=ucsf_hc.01_1.H88H.00045
Supercontig_2.1	GeneSet	exon	160859	161668	.	-	.	Parent=ucsf_hc.01_1.H88H.00045
Supercontig_2.1	GeneSet	cds	161760	162180	.	-	0	ID=cds0000045;Parent=ucsf_hc.01_1.H88H.00045
Supercontig_2.1	GeneSet	cds	161448	161668	.	-	0	ID=cds0000045;Parent=ucsf_hc.01_1.H88H.00045
Supercontig_2.1	GeneSet	gene	162535	164632	.	+	.	ID=ucsf_hc.01_1.H88H.00046;Name=ucsf_hc.01_1.H88H.00046
Supercontig_2.1	GeneSet	exon	162535	164632	.	+	.	Parent=ucsf_hc.01_1.H88H.00046
Supercontig_2.1	GeneSet	cds	162660	164336	.	+	0	ID=cds0000046;Parent=ucsf_hc.01_1.H88H.00046
Supercontig_2.1	GeneSet	gene	166240	168019	.	-	.	ID=ucsf_hc.01_1.H88H.00047;Name=ucsf_hc.01_1.H88H.00047
Supercontig_2.1	GeneSet	exon	166240	168019	.	-	.	Parent=ucsf_hc.01_1.H88H.00047
Supercontig_2.1	GeneSet	cds	167260	168015	.	-	0	ID=cds0000047;Parent=ucsf_hc.01_1.H88H.00047
Supercontig_2.1	GeneSet	gene	169219	169639	.	+	.	ID=ucsf_hc.01_1.H88H.00048;Name=ucsf_hc.01_1.H88H.00048
Supercontig_2.1	GeneSet	exon	169219	169639	.	+	.	Parent=ucsf_hc.01_1.H88H.00048
Supercontig_2.1	GeneSet	gene	169723	171687	.	+	.	ID=ucsf_hc.01_1.H88H.00049;Name=ucsf_hc.01_1.H88H.00049
Supercontig_2.1	GeneSet	exon	169723	171124	.	+	.	Parent=ucsf_hc.01_1.H88H.00049
Supercontig_2.1	GeneSet	exon	171184	171233	.	+	.	Parent=ucsf_hc.01_1.H88H.00049
Supercontig_2.1	GeneSet	exon	171287	171687	.	+	.	Parent=ucsf_hc.01_1.H88H.00049
Supercontig_2.1	GeneSet	cds	170005	171124	.	+	0	ID=cds0000049;Parent=ucsf_hc.01_1.H88H.00049
Supercontig_2.1	GeneSet	cds	171184	171233	.	+	0	ID=cds0000049;Parent=ucsf_hc.01_1.H88H.00049
Supercontig_2.1	GeneSet	cds	171287	171355	.	+	0	ID=cds0000049;Parent=ucsf_hc.01_1.H88H.00049
Supercontig_2.1	GeneSet	gene	173306	175855	.	+	.	ID=ucsf_hc.01_1.H88H.00050;Name=ucsf_hc.01_1.H88H.00050
Supercontig_2.1	GeneSet	exon	173306	173510	.	+	.	Parent=ucsf_hc.01_1.H88H.00050
Supercontig_2.1	GeneSet	exon	173604	175855	.	+	.	Parent=ucsf_hc.01_1.H88H.00050
Supercontig_2.1	GeneSet	cds	173347	173510	.	+	0	ID=cds0000050;Parent=ucsf_hc.01_1.H88H.00050
Supercontig_2.1	GeneSet	cds	173604	175485	.	+	0	ID=cds0000050;Parent=ucsf_hc.01_1.H88H.00050
Supercontig_2.1	GeneSet	gene	181485	186008	.	+	.	ID=ucsf_hc.01_1.H88H.00051;Name=ucsf_hc.01_1.H88H.00051
Supercontig_2.1	GeneSet	exon	181485	182279	.	+	.	Parent=ucsf_hc.01_1.H88H.00051
Supercontig_2.1	GeneSet	exon	182451	183604	.	+	.	Parent=ucsf_hc.01_1.H88H.00051
Supercontig_2.1	GeneSet	exon	183697	186008	.	+	.	Parent=ucsf_hc.01_1.H88H.00051
Supercontig_2.1	GeneSet	cds	182024	182279	.	+	0	ID=cds0000051;Parent=ucsf_hc.01_1.H88H.00051
Supercontig_2.1	GeneSet	cds	182451	183310	.	+	0	ID=cds0000051;Parent=ucsf_hc.01_1.H88H.00051
Supercontig_2.1	GeneSet	gene	185783	186212	.	-	.	ID=ucsf_hc.01_1.H88H.00052;Name=ucsf_hc.01_1.H88H.00052
Supercontig_2.1	GeneSet	exon	185783	186212	.	-	.	Parent=ucsf_hc.01_1.H88H.00052
Supercontig_2.1	GeneSet	gene	186647	192399	.	+	.	ID=ucsf_hc.01_1.H88H.00053;Name=ucsf_hc.01_1.H88H.00053
Supercontig_2.1	GeneSet	exon	186647	187976	.	+	.	Parent=ucsf_hc.01_1.H88H.00053
Supercontig_2.1	GeneSet	exon	188048	192399	.	+	.	Parent=ucsf_hc.01_1.H88H.00053
Supercontig_2.1	GeneSet	cds	188076	192002	.	+	0	ID=cds0000053;Parent=ucsf_hc.01_1.H88H.00053
Supercontig_2.1	GeneSet	gene	192089	193605	.	-	.	ID=ucsf_hc.01_1.H88H.00054;Name=ucsf_hc.01_1.H88H.00054
Supercontig_2.1	GeneSet	exon	192512	193605	.	-	.	Parent=ucsf_hc.01_1.H88H.00054
Supercontig_2.1	GeneSet	exon	192089	192406	.	-	.	Parent=ucsf_hc.01_1.H88H.00054
Supercontig_2.1	GeneSet	cds	192657	193040	.	-	0	ID=cds0000054;Parent=ucsf_hc.01_1.H88H.00054
Supercontig_2.1	GeneSet	gene	193854	194542	.	+	.	ID=ucsf_hc.01_1.H88H.00055;Name=ucsf_hc.01_1.H88H.00055
Supercontig_2.1	GeneSet	exon	193854	194228	.	+	.	Parent=ucsf_hc.01_1.H88H.00055
Supercontig_2.1	GeneSet	exon	194393	194542	.	+	.	Parent=ucsf_hc.01_1.H88H.00055
Supercontig_2.1	GeneSet	gene	193924	194955	.	-	.	ID=ucsf_hc.01_1.H88H.00056;Name=ucsf_hc.01_1.H88H.00056
Supercontig_2.1	GeneSet	exon	193924	194955	.	-	.	Parent=ucsf_hc.01_1.H88H.00056
Supercontig_2.1	GeneSet	cds	194751	194951	.	-	0	ID=cds0000056;Parent=ucsf_hc.01_1.H88H.00056
Supercontig_2.1	GeneSet	gene	194919	195809	.	+	.	ID=ucsf_hc.01_1.H88H.00057;Name=ucsf_hc.01_1.H88H.00057
Supercontig_2.1	GeneSet	exon	194919	195176	.	+	.	Parent=ucsf_hc.01_1.H88H.00057
Supercontig_2.1	GeneSet	exon	195273	195809	.	+	.	Parent=ucsf_hc.01_1.H88H.00057
Supercontig_2.1	GeneSet	cds	194950	195176	.	+	0	ID=cds0000057;Parent=ucsf_hc.01_1.H88H.00057
Supercontig_2.1	GeneSet	cds	195273	195654	.	+	0	ID=cds0000057;Parent=ucsf_hc.01_1.H88H.00057
Supercontig_2.1	GeneSet	gene	195189	199282	.	-	.	ID=ucsf_hc.01_1.H88H.00058;Name=ucsf_hc.01_1.H88H.00058
Supercontig_2.1	GeneSet	exon	198926	199282	.	-	.	Parent=ucsf_hc.01_1.H88H.00058
Supercontig_2.1	GeneSet	exon	198817	198841	.	-	.	Parent=ucsf_hc.01_1.H88H.00058
Supercontig_2.1	GeneSet	exon	198555	198699	.	-	.	Parent=ucsf_hc.01_1.H88H.00058
Supercontig_2.1	GeneSet	exon	198338	198501	.	-	.	Parent=ucsf_hc.01_1.H88H.00058
Supercontig_2.1	GeneSet	exon	198097	198280	.	-	.	Parent=ucsf_hc.01_1.H88H.00058
Supercontig_2.1	GeneSet	exon	197935	198043	.	-	.	Parent=ucsf_hc.01_1.H88H.00058
Supercontig_2.1	GeneSet	exon	197019	197862	.	-	.	Parent=ucsf_hc.01_1.H88H.00058
Supercontig_2.1	GeneSet	exon	196342	196928	.	-	.	Parent=ucsf_hc.01_1.H88H.00058
Supercontig_2.1	GeneSet	exon	196103	196212	.	-	.	Parent=ucsf_hc.01_1.H88H.00058
Supercontig_2.1	GeneSet	exon	195189	196025	.	-	.	Parent=ucsf_hc.01_1.H88H.00058
Supercontig_2.1	GeneSet	cds	198926	198961	.	-	0	ID=cds0000058;Parent=ucsf_hc.01_1.H88H.00058
Supercontig_2.1	GeneSet	cds	198817	198841	.	-	0	ID=cds0000058;Parent=ucsf_hc.01_1.H88H.00058
Supercontig_2.1	GeneSet	cds	198555	198699	.	-	0	ID=cds0000058;Parent=ucsf_hc.01_1.H88H.00058
Supercontig_2.1	GeneSet	cds	198338	198501	.	-	0	ID=cds0000058;Parent=ucsf_hc.01_1.H88H.00058
Supercontig_2.1	GeneSet	cds	198097	198280	.	-	0	ID=cds0000058;Parent=ucsf_hc.01_1.H88H.00058
Supercontig_2.1	GeneSet	cds	197935	198043	.	-	0	ID=cds0000058;Parent=ucsf_hc.01_1.H88H.00058
Supercontig_2.1	GeneSet	cds	197019	197862	.	-	0	ID=cds0000058;Parent=ucsf_hc.01_1.H88H.00058
Supercontig_2.1	GeneSet	cds	196342	196928	.	-	0	ID=cds0000058;Parent=ucsf_hc.01_1.H88H.00058
Supercontig_2.1	GeneSet	cds	196103	196212	.	-	0	ID=cds0000058;Parent=ucsf_hc.01_1.H88H.00058
Supercontig_2.1	GeneSet	cds	195944	196025	.	-	0	ID=cds0000058;Parent=ucsf_hc.01_1.H88H.00058
Supercontig_2.1	GeneSet	gene	199825	202567	.	+	.	ID=ucsf_hc.01_1.H88H.00059;Name=ucsf_hc.01_1.H88H.00059
Supercontig_2.1	GeneSet	exon	199825	200421	.	+	.	Parent=ucsf_hc.01_1.H88H.00059
Supercontig_2.1	GeneSet	exon	200516	201788	.	+	.	Parent=ucsf_hc.01_1.H88H.00059
Supercontig_2.1	GeneSet	exon	201851	202567	.	+	.	Parent=ucsf_hc.01_1.H88H.00059
Supercontig_2.1	GeneSet	cds	199960	200421	.	+	0	ID=cds0000059;Parent=ucsf_hc.01_1.H88H.00059
Supercontig_2.1	GeneSet	cds	200516	201788	.	+	0	ID=cds0000059;Parent=ucsf_hc.01_1.H88H.00059
Supercontig_2.1	GeneSet	cds	201851	202230	.	+	0	ID=cds0000059;Parent=ucsf_hc.01_1.H88H.00059
Supercontig_2.1	GeneSet	gene	205420	207386	.	+	.	ID=ucsf_hc.01_1.H88H.00060;Name=ucsf_hc.01_1.H88H.00060
Supercontig_2.1	GeneSet	exon	205420	205750	.	+	.	Parent=ucsf_hc.01_1.H88H.00060
Supercontig_2.1	GeneSet	exon	205823	206164	.	+	.	Parent=ucsf_hc.01_1.H88H.00060
Supercontig_2.1	GeneSet	exon	206243	206594	.	+	.	Parent=ucsf_hc.01_1.H88H.00060
Supercontig_2.1	GeneSet	exon	206667	206974	.	+	.	Parent=ucsf_hc.01_1.H88H.00060
Supercontig_2.1	GeneSet	exon	207056	207386	.	+	.	Parent=ucsf_hc.01_1.H88H.00060
Supercontig_2.1	GeneSet	cds	205519	205750	.	+	0	ID=cds0000060;Parent=ucsf_hc.01_1.H88H.00060
Supercontig_2.1	GeneSet	cds	205823	206164	.	+	0	ID=cds0000060;Parent=ucsf_hc.01_1.H88H.00060
Supercontig_2.1	GeneSet	cds	206243	206594	.	+	0	ID=cds0000060;Parent=ucsf_hc.01_1.H88H.00060
Supercontig_2.1	GeneSet	cds	206667	206974	.	+	0	ID=cds0000060;Parent=ucsf_hc.01_1.H88H.00060
Supercontig_2.1	GeneSet	cds	207056	207093	.	+	0	ID=cds0000060;Parent=ucsf_hc.01_1.H88H.00060
Supercontig_2.1	GeneSet	gene	207341	208631	.	-	.	ID=ucsf_hc.01_1.H88H.00061;Name=ucsf_hc.01_1.H88H.00061
Supercontig_2.1	GeneSet	exon	207341	208631	.	-	.	Parent=ucsf_hc.01_1.H88H.00061
Supercontig_2.1	GeneSet	cds	207497	208600	.	-	0	ID=cds0000061;Parent=ucsf_hc.01_1.H88H.00061
Supercontig_2.1	GeneSet	gene	209469	210004	.	-	.	ID=ucsf_hc.01_1.H88H.00062;Name=ucsf_hc.01_1.H88H.00062
Supercontig_2.1	GeneSet	exon	209469	210004	.	-	.	Parent=ucsf_hc.01_1.H88H.00062
Supercontig_2.1	GeneSet	gene	209505	210281	.	+	.	ID=ucsf_hc.01_1.H88H.00063;Name=ucsf_hc.01_1.H88H.00063
Supercontig_2.1	GeneSet	exon	209505	209536	.	+	.	Parent=ucsf_hc.01_1.H88H.00063
Supercontig_2.1	GeneSet	exon	209698	210281	.	+	.	Parent=ucsf_hc.01_1.H88H.00063
Supercontig_2.1	GeneSet	gene	212959	213409	.	+	.	ID=ucsf_hc.01_1.H88H.00064;Name=ucsf_hc.01_1.H88H.00064
Supercontig_2.1	GeneSet	exon	212959	213199	.	+	.	Parent=ucsf_hc.01_1.H88H.00064
Supercontig_2.1	GeneSet	exon	213258	213409	.	+	.	Parent=ucsf_hc.01_1.H88H.00064
Supercontig_2.1	GeneSet	gene	213426	213819	.	+	.	ID=ucsf_hc.01_1.H88H.00065;Name=ucsf_hc.01_1.H88H.00065
Supercontig_2.1	GeneSet	exon	213426	213819	.	+	.	Parent=ucsf_hc.01_1.H88H.00065
Supercontig_2.1	GeneSet	gene	214151	215392	.	+	.	ID=ucsf_hc.01_1.H88H.00066;Name=ucsf_hc.01_1.H88H.00066
Supercontig_2.1	GeneSet	exon	214151	215392	.	+	.	Parent=ucsf_hc.01_1.H88H.00066
Supercontig_2.1	GeneSet	gene	215470	219023	.	+	.	ID=ucsf_hc.01_1.H88H.00067;Name=ucsf_hc.01_1.H88H.00067
Supercontig_2.1	GeneSet	exon	215470	219023	.	+	.	Parent=ucsf_hc.01_1.H88H.00067
Supercontig_2.1	GeneSet	cds	215499	218690	.	+	0	ID=cds0000067;Parent=ucsf_hc.01_1.H88H.00067
Supercontig_2.1	GeneSet	gene	219155	219849	.	-	.	ID=ucsf_hc.01_1.H88H.00068;Name=ucsf_hc.01_1.H88H.00068
Supercontig_2.1	GeneSet	exon	219710	219849	.	-	.	Parent=ucsf_hc.01_1.H88H.00068
Supercontig_2.1	GeneSet	exon	219155	219629	.	-	.	Parent=ucsf_hc.01_1.H88H.00068
Supercontig_2.1	GeneSet	cds	219710	219779	.	-	0	ID=cds0000068;Parent=ucsf_hc.01_1.H88H.00068
Supercontig_2.1	GeneSet	cds	219295	219629	.	-	0	ID=cds0000068;Parent=ucsf_hc.01_1.H88H.00068
Supercontig_2.1	GeneSet	gene	224642	225105	.	+	.	ID=ucsf_hc.01_1.H88H.00069;Name=ucsf_hc.01_1.H88H.00069
Supercontig_2.1	GeneSet	exon	224642	225105	.	+	.	Parent=ucsf_hc.01_1.H88H.00069
Supercontig_2.1	GeneSet	cds	224767	225024	.	+	0	ID=cds0000069;Parent=ucsf_hc.01_1.H88H.00069
Supercontig_2.1	GeneSet	gene	226921	227241	.	+	.	ID=ucsf_hc.01_1.H88H.00070;Name=ucsf_hc.01_1.H88H.00070
Supercontig_2.1	GeneSet	exon	226921	226964	.	+	.	Parent=ucsf_hc.01_1.H88H.00070
Supercontig_2.1	GeneSet	exon	227033	227241	.	+	.	Parent=ucsf_hc.01_1.H88H.00070
Supercontig_2.1	GeneSet	gene	227714	228046	.	+	.	ID=ucsf_hc.01_1.H88H.00071;Name=ucsf_hc.01_1.H88H.00071
Supercontig_2.1	GeneSet	exon	227714	228046	.	+	.	Parent=ucsf_hc.01_1.H88H.00071
Supercontig_2.1	GeneSet	cds	227796	227999	.	+	0	ID=cds0000071;Parent=ucsf_hc.01_1.H88H.00071
Supercontig_2.1	GeneSet	gene	227915	230373	.	-	.	ID=ucsf_hc.01_1.H88H.00072;Name=ucsf_hc.01_1.H88H.00072
Supercontig_2.1	GeneSet	exon	229131	230373	.	-	.	Parent=ucsf_hc.01_1.H88H.00072
Supercontig_2.1	GeneSet	exon	228563	229064	.	-	.	Parent=ucsf_hc.01_1.H88H.00072
Supercontig_2.1	GeneSet	exon	227915	228487	.	-	.	Parent=ucsf_hc.01_1.H88H.00072
Supercontig_2.1	GeneSet	cds	229131	229954	.	-	0	ID=cds0000072;Parent=ucsf_hc.01_1.H88H.00072
Supercontig_2.1	GeneSet	cds	228563	229064	.	-	0	ID=cds0000072;Parent=ucsf_hc.01_1.H88H.00072
Supercontig_2.1	GeneSet	cds	228389	228487	.	-	0	ID=cds0000072;Parent=ucsf_hc.01_1.H88H.00072
Supercontig_2.1	GeneSet	gene	233138	234693	.	-	.	ID=ucsf_hc.01_1.H88H.00073;Name=ucsf_hc.01_1.H88H.00073
Supercontig_2.1	GeneSet	exon	233591	234693	.	-	.	Parent=ucsf_hc.01_1.H88H.00073
Supercontig_2.1	GeneSet	exon	233138	233462	.	-	.	Parent=ucsf_hc.01_1.H88H.00073
Supercontig_2.1	GeneSet	gene	236316	238222	.	-	.	ID=ucsf_hc.01_1.H88H.00074;Name=ucsf_hc.01_1.H88H.00074
Supercontig_2.1	GeneSet	exon	236316	238222	.	-	.	Parent=ucsf_hc.01_1.H88H.00074
Supercontig_2.1	GeneSet	cds	236922	237320	.	-	0	ID=cds0000074;Parent=ucsf_hc.01_1.H88H.00074
Supercontig_2.1	GeneSet	gene	238223	239870	.	-	.	ID=ucsf_hc.01_1.H88H.00075;Name=ucsf_hc.01_1.H88H.00075
Supercontig_2.1	GeneSet	exon	239395	239870	.	-	.	Parent=ucsf_hc.01_1.H88H.00075
Supercontig_2.1	GeneSet	exon	238223	239262	.	-	.	Parent=ucsf_hc.01_1.H88H.00075
Supercontig_2.1	GeneSet	cds	239511	239825	.	-	0	ID=cds0000075;Parent=ucsf_hc.01_1.H88H.00075
Supercontig_2.1	GeneSet	gene	241151	247317	.	+	.	ID=ucsf_hc.01_1.H88H.00076;Name=ucsf_hc.01_1.H88H.00076
Supercontig_2.1	GeneSet	exon	241151	241421	.	+	.	Parent=ucsf_hc.01_1.H88H.00076
Supercontig_2.1	GeneSet	exon	241676	241916	.	+	.	Parent=ucsf_hc.01_1.H88H.00076
Supercontig_2.1	GeneSet	exon	242908	247317	.	+	.	Parent=ucsf_hc.01_1.H88H.00076
Supercontig_2.1	GeneSet	cds	243778	245148	.	+	0	ID=cds0000076;Parent=ucsf_hc.01_1.H88H.00076
Supercontig_2.1	GeneSet	gene	248097	252220	.	-	.	ID=ucsf_hc.01_1.H88H.00077;Name=ucsf_hc.01_1.H88H.00077
Supercontig_2.1	GeneSet	exon	248097	252220	.	-	.	Parent=ucsf_hc.01_1.H88H.00077
Supercontig_2.1	GeneSet	cds	248991	252131	.	-	0	ID=cds0000077;Parent=ucsf_hc.01_1.H88H.00077
Supercontig_2.1	GeneSet	gene	252421	253004	.	-	.	ID=ucsf_hc.01_1.H88H.00078;Name=ucsf_hc.01_1.H88H.00078
Supercontig_2.1	GeneSet	exon	252421	253004	.	-	.	Parent=ucsf_hc.01_1.H88H.00078
Supercontig_2.1	GeneSet	gene	253334	253661	.	-	.	ID=ucsf_hc.01_1.H88H.00079;Name=ucsf_hc.01_1.H88H.00079
Supercontig_2.1	GeneSet	exon	253334	253661	.	-	.	Parent=ucsf_hc.01_1.H88H.00079
Supercontig_2.1	GeneSet	gene	253860	254181	.	-	.	ID=ucsf_hc.01_1.H88H.00080;Name=ucsf_hc.01_1.H88H.00080
Supercontig_2.1	GeneSet	exon	254061	254181	.	-	.	Parent=ucsf_hc.01_1.H88H.00080
Supercontig_2.1	GeneSet	exon	253860	253948	.	-	.	Parent=ucsf_hc.01_1.H88H.00080
Supercontig_2.1	GeneSet	gene	254873	255204	.	+	.	ID=ucsf_hc.01_1.H88H.00081;Name=ucsf_hc.01_1.H88H.00081
Supercontig_2.1	GeneSet	exon	254873	255204	.	+	.	Parent=ucsf_hc.01_1.H88H.00081
Supercontig_2.1	GeneSet	gene	255675	257877	.	+	.	ID=ucsf_hc.01_1.H88H.00082;Name=ucsf_hc.01_1.H88H.00082
Supercontig_2.1	GeneSet	exon	255675	257877	.	+	.	Parent=ucsf_hc.01_1.H88H.00082
Supercontig_2.1	GeneSet	cds	256010	257350	.	+	0	ID=cds0000082;Parent=ucsf_hc.01_1.H88H.00082
Supercontig_2.1	GeneSet	gene	258095	260286	.	+	.	ID=ucsf_hc.01_1.H88H.00083;Name=ucsf_hc.01_1.H88H.00083
Supercontig_2.1	GeneSet	exon	258095	258778	.	+	.	Parent=ucsf_hc.01_1.H88H.00083
Supercontig_2.1	GeneSet	exon	258906	260286	.	+	.	Parent=ucsf_hc.01_1.H88H.00083
Supercontig_2.1	GeneSet	cds	258362	258778	.	+	0	ID=cds0000083;Parent=ucsf_hc.01_1.H88H.00083
Supercontig_2.1	GeneSet	cds	258906	259847	.	+	0	ID=cds0000083;Parent=ucsf_hc.01_1.H88H.00083
Supercontig_2.1	GeneSet	gene	264691	268913	.	+	.	ID=ucsf_hc.01_1.H88H.00084;Name=ucsf_hc.01_1.H88H.00084
Supercontig_2.1	GeneSet	exon	264691	265647	.	+	.	Parent=ucsf_hc.01_1.H88H.00084
Supercontig_2.1	GeneSet	exon	265738	267776	.	+	.	Parent=ucsf_hc.01_1.H88H.00084
Supercontig_2.1	GeneSet	exon	267829	268913	.	+	.	Parent=ucsf_hc.01_1.H88H.00084
Supercontig_2.1	GeneSet	cds	265521	265647	.	+	0	ID=cds0000084;Parent=ucsf_hc.01_1.H88H.00084
Supercontig_2.1	GeneSet	cds	265738	267776	.	+	0	ID=cds0000084;Parent=ucsf_hc.01_1.H88H.00084
Supercontig_2.1	GeneSet	cds	267829	268506	.	+	0	ID=cds0000084;Parent=ucsf_hc.01_1.H88H.00084
Supercontig_2.1	GeneSet	gene	269257	271416	.	-	.	ID=ucsf_hc.01_1.H88H.00085;Name=ucsf_hc.01_1.H88H.00085
Supercontig_2.1	GeneSet	exon	269257	271416	.	-	.	Parent=ucsf_hc.01_1.H88H.00085
Supercontig_2.1	GeneSet	cds	269785	271308	.	-	0	ID=cds0000085;Parent=ucsf_hc.01_1.H88H.00085
Supercontig_2.1	GeneSet	gene	271555	274168	.	-	.	ID=ucsf_hc.01_1.H88H.00086;Name=ucsf_hc.01_1.H88H.00086
Supercontig_2.1	GeneSet	exon	273449	274168	.	-	.	Parent=ucsf_hc.01_1.H88H.00086
Supercontig_2.1	GeneSet	exon	272971	273348	.	-	.	Parent=ucsf_hc.01_1.H88H.00086
Supercontig_2.1	GeneSet	exon	272336	272899	.	-	.	Parent=ucsf_hc.01_1.H88H.00086
Supercontig_2.1	GeneSet	exon	271555	272263	.	-	.	Parent=ucsf_hc.01_1.H88H.00086
Supercontig_2.1	GeneSet	cds	273449	273721	.	-	0	ID=cds0000086;Parent=ucsf_hc.01_1.H88H.00086
Supercontig_2.1	GeneSet	cds	272971	273348	.	-	0	ID=cds0000086;Parent=ucsf_hc.01_1.H88H.00086
Supercontig_2.1	GeneSet	cds	272336	272899	.	-	0	ID=cds0000086;Parent=ucsf_hc.01_1.H88H.00086
Supercontig_2.1	GeneSet	cds	271865	272263	.	-	0	ID=cds0000086;Parent=ucsf_hc.01_1.H88H.00086
Supercontig_2.1	GeneSet	gene	276473	278852	.	+	.	ID=ucsf_hc.01_1.H88H.00087;Name=ucsf_hc.01_1.H88H.00087
Supercontig_2.1	GeneSet	exon	276473	276630	.	+	.	Parent=ucsf_hc.01_1.H88H.00087
Supercontig_2.1	GeneSet	exon	277246	277332	.	+	.	Parent=ucsf_hc.01_1.H88H.00087
Supercontig_2.1	GeneSet	exon	277407	277494	.	+	.	Parent=ucsf_hc.01_1.H88H.00087
Supercontig_2.1	GeneSet	exon	277566	278180	.	+	.	Parent=ucsf_hc.01_1.H88H.00087
Supercontig_2.1	GeneSet	exon	278263	278852	.	+	.	Parent=ucsf_hc.01_1.H88H.00087
Supercontig_2.1	GeneSet	cds	276573	276630	.	+	0	ID=cds0000087;Parent=ucsf_hc.01_1.H88H.00087
Supercontig_2.1	GeneSet	cds	277246	277332	.	+	0	ID=cds0000087;Parent=ucsf_hc.01_1.H88H.00087
Supercontig_2.1	GeneSet	cds	277407	277494	.	+	0	ID=cds0000087;Parent=ucsf_hc.01_1.H88H.00087
Supercontig_2.1	GeneSet	cds	277566	278180	.	+	0	ID=cds0000087;Parent=ucsf_hc.01_1.H88H.00087
Supercontig_2.1	GeneSet	cds	278263	278761	.	+	0	ID=cds0000087;Parent=ucsf_hc.01_1.H88H.00087
Supercontig_2.1	GeneSet	gene	279232	281588	.	+	.	ID=ucsf_hc.01_1.H88H.00088;Name=ucsf_hc.01_1.H88H.00088
Supercontig_2.1	GeneSet	exon	279232	279529	.	+	.	Parent=ucsf_hc.01_1.H88H.00088
Supercontig_2.1	GeneSet	exon	279628	281588	.	+	.	Parent=ucsf_hc.01_1.H88H.00088
Supercontig_2.1	GeneSet	cds	279316	279529	.	+	0	ID=cds0000088;Parent=ucsf_hc.01_1.H88H.00088
Supercontig_2.1	GeneSet	cds	279628	281204	.	+	0	ID=cds0000088;Parent=ucsf_hc.01_1.H88H.00088
Supercontig_2.1	GeneSet	gene	281685	286298	.	-	.	ID=ucsf_hc.01_1.H88H.00089;Name=ucsf_hc.01_1.H88H.00089
Supercontig_2.1	GeneSet	exon	281685	286298	.	-	.	Parent=ucsf_hc.01_1.H88H.00089
Supercontig_2.1	GeneSet	cds	282633	286289	.	-	0	ID=cds0000089;Parent=ucsf_hc.01_1.H88H.00089
Supercontig_2.1	GeneSet	gene	286396	288766	.	-	.	ID=ucsf_hc.01_1.H88H.00090;Name=ucsf_hc.01_1.H88H.00090
Supercontig_2.1	GeneSet	exon	288658	288766	.	-	.	Parent=ucsf_hc.01_1.H88H.00090
Supercontig_2.1	GeneSet	exon	286396	288584	.	-	.	Parent=ucsf_hc.01_1.H88H.00090
Supercontig_2.1	GeneSet	cds	287437	287616	.	-	0	ID=cds0000090;Parent=ucsf_hc.01_1.H88H.00090
Supercontig_2.1	GeneSet	gene	288912	290368	.	-	.	ID=ucsf_hc.01_1.H88H.00091;Name=ucsf_hc.01_1.H88H.00091
Supercontig_2.1	GeneSet	exon	288912	290368	.	-	.	Parent=ucsf_hc.01_1.H88H.00091
Supercontig_2.1	GeneSet	cds	289146	289337	.	-	0	ID=cds0000091;Parent=ucsf_hc.01_1.H88H.00091
Supercontig_2.1	GeneSet	gene	290781	292545	.	-	.	ID=ucsf_hc.01_1.H88H.00092;Name=ucsf_hc.01_1.H88H.00092
Supercontig_2.1	GeneSet	exon	291695	292545	.	-	.	Parent=ucsf_hc.01_1.H88H.00092
Supercontig_2.1	GeneSet	exon	290781	291588	.	-	.	Parent=ucsf_hc.01_1.H88H.00092
Supercontig_2.1	GeneSet	cds	291695	292312	.	-	0	ID=cds0000092;Parent=ucsf_hc.01_1.H88H.00092
Supercontig_2.1	GeneSet	cds	290929	291588	.	-	0	ID=cds0000092;Parent=ucsf_hc.01_1.H88H.00092
Supercontig_2.1	GeneSet	gene	292634	295715	.	-	.	ID=ucsf_hc.01_1.H88H.00093;Name=ucsf_hc.01_1.H88H.00093
Supercontig_2.1	GeneSet	exon	295161	295715	.	-	.	Parent=ucsf_hc.01_1.H88H.00093
Supercontig_2.1	GeneSet	exon	295034	295067	.	-	.	Parent=ucsf_hc.01_1.H88H.00093
Supercontig_2.1	GeneSet	exon	294810	294904	.	-	.	Parent=ucsf_hc.01_1.H88H.00093
Supercontig_2.1	GeneSet	exon	294494	294719	.	-	.	Parent=ucsf_hc.01_1.H88H.00093
Supercontig_2.1	GeneSet	exon	294394	294405	.	-	.	Parent=ucsf_hc.01_1.H88H.00093
Supercontig_2.1	GeneSet	exon	294162	294330	.	-	.	Parent=ucsf_hc.01_1.H88H.00093
Supercontig_2.1	GeneSet	exon	293215	294092	.	-	.	Parent=ucsf_hc.01_1.H88H.00093
Supercontig_2.1	GeneSet	exon	292634	293108	.	-	.	Parent=ucsf_hc.01_1.H88H.00093
Supercontig_2.1	GeneSet	cds	294162	294251	.	-	0	ID=cds0000093;Parent=ucsf_hc.01_1.H88H.00093
Supercontig_2.1	GeneSet	cds	293215	294092	.	-	0	ID=cds0000093;Parent=ucsf_hc.01_1.H88H.00093
Supercontig_2.1	GeneSet	cds	293102	293108	.	-	0	ID=cds0000093;Parent=ucsf_hc.01_1.H88H.00093
Supercontig_2.1	GeneSet	gene	297421	299087	.	+	.	ID=ucsf_hc.01_1.H88H.00094;Name=ucsf_hc.01_1.H88H.00094
Supercontig_2.1	GeneSet	exon	297421	299087	.	+	.	Parent=ucsf_hc.01_1.H88H.00094
Supercontig_2.1	GeneSet	cds	297475	298713	.	+	0	ID=cds0000094;Parent=ucsf_hc.01_1.H88H.00094
Supercontig_2.1	GeneSet	gene	300385	301577	.	+	.	ID=ucsf_hc.01_1.H88H.00095;Name=ucsf_hc.01_1.H88H.00095
Supercontig_2.1	GeneSet	exon	300385	300564	.	+	.	Parent=ucsf_hc.01_1.H88H.00095
Supercontig_2.1	GeneSet	exon	300627	301053	.	+	.	Parent=ucsf_hc.01_1.H88H.00095
Supercontig_2.1	GeneSet	exon	301109	301143	.	+	.	Parent=ucsf_hc.01_1.H88H.00095
Supercontig_2.1	GeneSet	exon	301203	301577	.	+	.	Parent=ucsf_hc.01_1.H88H.00095
Supercontig_2.1	GeneSet	cds	300750	301053	.	+	0	ID=cds0000095;Parent=ucsf_hc.01_1.H88H.00095
Supercontig_2.1	GeneSet	cds	301109	301143	.	+	0	ID=cds0000095;Parent=ucsf_hc.01_1.H88H.00095
Supercontig_2.1	GeneSet	cds	301203	301340	.	+	0	ID=cds0000095;Parent=ucsf_hc.01_1.H88H.00095
Supercontig_2.1	GeneSet	gene	303170	304999	.	-	.	ID=ucsf_hc.01_1.H88H.00096;Name=ucsf_hc.01_1.H88H.00096
Supercontig_2.1	GeneSet	exon	304425	304999	.	-	.	Parent=ucsf_hc.01_1.H88H.00096
Supercontig_2.1	GeneSet	exon	304179	304283	.	-	.	Parent=ucsf_hc.01_1.H88H.00096
Supercontig_2.1	GeneSet	exon	303769	304117	.	-	.	Parent=ucsf_hc.01_1.H88H.00096
Supercontig_2.1	GeneSet	exon	303483	303698	.	-	.	Parent=ucsf_hc.01_1.H88H.00096
Supercontig_2.1	GeneSet	exon	303170	303398	.	-	.	Parent=ucsf_hc.01_1.H88H.00096
Supercontig_2.1	GeneSet	cds	304425	304616	.	-	0	ID=cds0000096;Parent=ucsf_hc.01_1.H88H.00096
Supercontig_2.1	GeneSet	cds	304179	304283	.	-	0	ID=cds0000096;Parent=ucsf_hc.01_1.H88H.00096
Supercontig_2.1	GeneSet	cds	303769	304117	.	-	0	ID=cds0000096;Parent=ucsf_hc.01_1.H88H.00096
Supercontig_2.1	GeneSet	cds	303483	303698	.	-	0	ID=cds0000096;Parent=ucsf_hc.01_1.H88H.00096
Supercontig_2.1	GeneSet	cds	303370	303398	.	-	0	ID=cds0000096;Parent=ucsf_hc.01_1.H88H.00096
Supercontig_2.1	GeneSet	gene	305299	306876	.	+	.	ID=ucsf_hc.01_1.H88H.00097;Name=ucsf_hc.01_1.H88H.00097
Supercontig_2.1	GeneSet	exon	305299	306876	.	+	.	Parent=ucsf_hc.01_1.H88H.00097
Supercontig_2.1	GeneSet	cds	305306	306328	.	+	0	ID=cds0000097;Parent=ucsf_hc.01_1.H88H.00097
Supercontig_2.1	GeneSet	gene	307083	308431	.	+	.	ID=ucsf_hc.01_1.H88H.00098;Name=ucsf_hc.01_1.H88H.00098
Supercontig_2.1	GeneSet	exon	307083	307273	.	+	.	Parent=ucsf_hc.01_1.H88H.00098
Supercontig_2.1	GeneSet	exon	307354	307476	.	+	.	Parent=ucsf_hc.01_1.H88H.00098
Supercontig_2.1	GeneSet	exon	307594	308431	.	+	.	Parent=ucsf_hc.01_1.H88H.00098
Supercontig_2.1	GeneSet	cds	307272	307273	.	+	0	ID=cds0000098;Parent=ucsf_hc.01_1.H88H.00098
Supercontig_2.1	GeneSet	cds	307354	307476	.	+	0	ID=cds0000098;Parent=ucsf_hc.01_1.H88H.00098
Supercontig_2.1	GeneSet	cds	307594	308059	.	+	0	ID=cds0000098;Parent=ucsf_hc.01_1.H88H.00098
Supercontig_2.1	GeneSet	gene	308336	309785	.	-	.	ID=ucsf_hc.01_1.H88H.00099;Name=ucsf_hc.01_1.H88H.00099
Supercontig_2.1	GeneSet	exon	309631	309785	.	-	.	Parent=ucsf_hc.01_1.H88H.00099
Supercontig_2.1	GeneSet	exon	309509	309547	.	-	.	Parent=ucsf_hc.01_1.H88H.00099
Supercontig_2.1	GeneSet	exon	309214	309433	.	-	.	Parent=ucsf_hc.01_1.H88H.00099
Supercontig_2.1	GeneSet	exon	308336	309122	.	-	.	Parent=ucsf_hc.01_1.H88H.00099
Supercontig_2.1	GeneSet	cds	309631	309656	.	-	0	ID=cds0000099;Parent=ucsf_hc.01_1.H88H.00099
Supercontig_2.1	GeneSet	cds	309509	309547	.	-	0	ID=cds0000099;Parent=ucsf_hc.01_1.H88H.00099
Supercontig_2.1	GeneSet	cds	309214	309433	.	-	0	ID=cds0000099;Parent=ucsf_hc.01_1.H88H.00099
Supercontig_2.1	GeneSet	cds	308502	309122	.	-	0	ID=cds0000099;Parent=ucsf_hc.01_1.H88H.00099
Supercontig_2.1	GeneSet	gene	311059	312907	.	+	.	ID=ucsf_hc.01_1.H88H.00100;Name=ucsf_hc.01_1.H88H.00100
Supercontig_2.1	GeneSet	exon	311059	311280	.	+	.	Parent=ucsf_hc.01_1.H88H.00100
Supercontig_2.1	GeneSet	exon	311359	311653	.	+	.	Parent=ucsf_hc.01_1.H88H.00100
Supercontig_2.1	GeneSet	exon	311764	312907	.	+	.	Parent=ucsf_hc.01_1.H88H.00100
Supercontig_2.1	GeneSet	cds	311109	311280	.	+	0	ID=cds0000100;Parent=ucsf_hc.01_1.H88H.00100
Supercontig_2.1	GeneSet	cds	311359	311653	.	+	0	ID=cds0000100;Parent=ucsf_hc.01_1.H88H.00100
Supercontig_2.1	GeneSet	cds	311764	312586	.	+	0	ID=cds0000100;Parent=ucsf_hc.01_1.H88H.00100
Supercontig_2.1	GeneSet	gene	313729	320285	.	+	.	ID=ucsf_hc.01_1.H88H.00101;Name=ucsf_hc.01_1.H88H.00101
Supercontig_2.1	GeneSet	exon	313729	315368	.	+	.	Parent=ucsf_hc.01_1.H88H.00101
Supercontig_2.1	GeneSet	exon	315455	316157	.	+	.	Parent=ucsf_hc.01_1.H88H.00101
Supercontig_2.1	GeneSet	exon	316233	316874	.	+	.	Parent=ucsf_hc.01_1.H88H.00101
Supercontig_2.1	GeneSet	exon	316934	318046	.	+	.	Parent=ucsf_hc.01_1.H88H.00101
Supercontig_2.1	GeneSet	exon	318140	318426	.	+	.	Parent=ucsf_hc.01_1.H88H.00101
Supercontig_2.1	GeneSet	exon	318509	320285	.	+	.	Parent=ucsf_hc.01_1.H88H.00101
Supercontig_2.1	GeneSet	cds	314904	315368	.	+	0	ID=cds0000101;Parent=ucsf_hc.01_1.H88H.00101
Supercontig_2.1	GeneSet	cds	315455	316157	.	+	0	ID=cds0000101;Parent=ucsf_hc.01_1.H88H.00101
Supercontig_2.1	GeneSet	cds	316233	316874	.	+	0	ID=cds0000101;Parent=ucsf_hc.01_1.H88H.00101
Supercontig_2.1	GeneSet	cds	316934	318046	.	+	0	ID=cds0000101;Parent=ucsf_hc.01_1.H88H.00101
Supercontig_2.1	GeneSet	cds	318140	318426	.	+	0	ID=cds0000101;Parent=ucsf_hc.01_1.H88H.00101
Supercontig_2.1	GeneSet	cds	318509	319039	.	+	0	ID=cds0000101;Parent=ucsf_hc.01_1.H88H.00101
Supercontig_2.1	GeneSet	gene	320591	322184	.	+	.	ID=ucsf_hc.01_1.H88H.00102;Name=ucsf_hc.01_1.H88H.00102
Supercontig_2.1	GeneSet	exon	320591	320944	.	+	.	Parent=ucsf_hc.01_1.H88H.00102
Supercontig_2.1	GeneSet	exon	321172	321299	.	+	.	Parent=ucsf_hc.01_1.H88H.00102
Supercontig_2.1	GeneSet	exon	321407	322184	.	+	.	Parent=ucsf_hc.01_1.H88H.00102
Supercontig_2.1	GeneSet	cds	320742	320944	.	+	0	ID=cds0000102;Parent=ucsf_hc.01_1.H88H.00102
Supercontig_2.1	GeneSet	cds	321172	321299	.	+	0	ID=cds0000102;Parent=ucsf_hc.01_1.H88H.00102
Supercontig_2.1	GeneSet	cds	321407	321531	.	+	0	ID=cds0000102;Parent=ucsf_hc.01_1.H88H.00102
Supercontig_2.1	GeneSet	gene	322271	324512	.	-	.	ID=ucsf_hc.01_1.H88H.00103;Name=ucsf_hc.01_1.H88H.00103
Supercontig_2.1	GeneSet	exon	323881	324512	.	-	.	Parent=ucsf_hc.01_1.H88H.00103
Supercontig_2.1	GeneSet	exon	323664	323765	.	-	.	Parent=ucsf_hc.01_1.H88H.00103
Supercontig_2.1	GeneSet	exon	323514	323591	.	-	.	Parent=ucsf_hc.01_1.H88H.00103
Supercontig_2.1	GeneSet	exon	322271	323449	.	-	.	Parent=ucsf_hc.01_1.H88H.00103
Supercontig_2.1	GeneSet	cds	323881	324280	.	-	0	ID=cds0000103;Parent=ucsf_hc.01_1.H88H.00103
Supercontig_2.1	GeneSet	cds	323664	323765	.	-	0	ID=cds0000103;Parent=ucsf_hc.01_1.H88H.00103
Supercontig_2.1	GeneSet	cds	323514	323591	.	-	0	ID=cds0000103;Parent=ucsf_hc.01_1.H88H.00103
Supercontig_2.1	GeneSet	cds	322503	323449	.	-	0	ID=cds0000103;Parent=ucsf_hc.01_1.H88H.00103
Supercontig_2.1	GeneSet	gene	324679	326706	.	-	.	ID=ucsf_hc.01_1.H88H.00104;Name=ucsf_hc.01_1.H88H.00104
Supercontig_2.1	GeneSet	exon	326298	326706	.	-	.	Parent=ucsf_hc.01_1.H88H.00104
Supercontig_2.1	GeneSet	exon	324679	326151	.	-	.	Parent=ucsf_hc.01_1.H88H.00104
Supercontig_2.1	GeneSet	cds	326298	326511	.	-	0	ID=cds0000104;Parent=ucsf_hc.01_1.H88H.00104
Supercontig_2.1	GeneSet	cds	324911	326151	.	-	0	ID=cds0000104;Parent=ucsf_hc.01_1.H88H.00104
Supercontig_2.1	GeneSet	gene	327447	331761	.	-	.	ID=ucsf_hc.01_1.H88H.00105;Name=ucsf_hc.01_1.H88H.00105
Supercontig_2.1	GeneSet	exon	331385	331761	.	-	.	Parent=ucsf_hc.01_1.H88H.00105
Supercontig_2.1	GeneSet	exon	330983	331212	.	-	.	Parent=ucsf_hc.01_1.H88H.00105
Supercontig_2.1	GeneSet	exon	330564	330872	.	-	.	Parent=ucsf_hc.01_1.H88H.00105
Supercontig_2.1	GeneSet	exon	329805	330453	.	-	.	Parent=ucsf_hc.01_1.H88H.00105
Supercontig_2.1	GeneSet	exon	329594	329690	.	-	.	Parent=ucsf_hc.01_1.H88H.00105
Supercontig_2.1	GeneSet	exon	329048	329528	.	-	.	Parent=ucsf_hc.01_1.H88H.00105
Supercontig_2.1	GeneSet	exon	328867	328977	.	-	.	Parent=ucsf_hc.01_1.H88H.00105
Supercontig_2.1	GeneSet	exon	328216	328779	.	-	.	Parent=ucsf_hc.01_1.H88H.00105
Supercontig_2.1	GeneSet	exon	327447	328071	.	-	.	Parent=ucsf_hc.01_1.H88H.00105
Supercontig_2.1	GeneSet	cds	331385	331457	.	-	0	ID=cds0000105;Parent=ucsf_hc.01_1.H88H.00105
Supercontig_2.1	GeneSet	cds	330983	331212	.	-	0	ID=cds0000105;Parent=ucsf_hc.01_1.H88H.00105
Supercontig_2.1	GeneSet	cds	330564	330872	.	-	0	ID=cds0000105;Parent=ucsf_hc.01_1.H88H.00105
Supercontig_2.1	GeneSet	cds	329805	330453	.	-	0	ID=cds0000105;Parent=ucsf_hc.01_1.H88H.00105
Supercontig_2.1	GeneSet	cds	329594	329690	.	-	0	ID=cds0000105;Parent=ucsf_hc.01_1.H88H.00105
Supercontig_2.1	GeneSet	cds	329048	329528	.	-	0	ID=cds0000105;Parent=ucsf_hc.01_1.H88H.00105
Supercontig_2.1	GeneSet	cds	328867	328977	.	-	0	ID=cds0000105;Parent=ucsf_hc.01_1.H88H.00105
Supercontig_2.1	GeneSet	cds	328216	328779	.	-	0	ID=cds0000105;Parent=ucsf_hc.01_1.H88H.00105
Supercontig_2.1	GeneSet	cds	327850	328071	.	-	0	ID=cds0000105;Parent=ucsf_hc.01_1.H88H.00105
Supercontig_2.1	GeneSet	gene	332235	336927	.	-	.	ID=ucsf_hc.01_1.H88H.00106;Name=ucsf_hc.01_1.H88H.00106
Supercontig_2.1	GeneSet	exon	336511	336927	.	-	.	Parent=ucsf_hc.01_1.H88H.00106
Supercontig_2.1	GeneSet	exon	336335	336403	.	-	.	Parent=ucsf_hc.01_1.H88H.00106
Supercontig_2.1	GeneSet	exon	335604	336217	.	-	.	Parent=ucsf_hc.01_1.H88H.00106
Supercontig_2.1	GeneSet	exon	335258	335535	.	-	.	Parent=ucsf_hc.01_1.H88H.00106
Supercontig_2.1	GeneSet	exon	334944	335191	.	-	.	Parent=ucsf_hc.01_1.H88H.00106
Supercontig_2.1	GeneSet	exon	334593	334877	.	-	.	Parent=ucsf_hc.01_1.H88H.00106
Supercontig_2.1	GeneSet	exon	332235	334513	.	-	.	Parent=ucsf_hc.01_1.H88H.00106
Supercontig_2.1	GeneSet	cds	335604	336183	.	-	0	ID=cds0000106;Parent=ucsf_hc.01_1.H88H.00106
Supercontig_2.1	GeneSet	cds	335258	335535	.	-	0	ID=cds0000106;Parent=ucsf_hc.01_1.H88H.00106
Supercontig_2.1	GeneSet	cds	334944	335191	.	-	0	ID=cds0000106;Parent=ucsf_hc.01_1.H88H.00106
Supercontig_2.1	GeneSet	cds	334593	334877	.	-	0	ID=cds0000106;Parent=ucsf_hc.01_1.H88H.00106
Supercontig_2.1	GeneSet	cds	333214	334513	.	-	0	ID=cds0000106;Parent=ucsf_hc.01_1.H88H.00106
Supercontig_2.1	GeneSet	gene	338231	338767	.	-	.	ID=ucsf_hc.01_1.H88H.00107;Name=ucsf_hc.01_1.H88H.00107
Supercontig_2.1	GeneSet	exon	338231	338767	.	-	.	Parent=ucsf_hc.01_1.H88H.00107
Supercontig_2.1	GeneSet	gene	339284	339706	.	+	.	ID=ucsf_hc.01_1.H88H.00108;Name=ucsf_hc.01_1.H88H.00108
Supercontig_2.1	GeneSet	exon	339284	339706	.	+	.	Parent=ucsf_hc.01_1.H88H.00108
Supercontig_2.1	GeneSet	cds	339322	339612	.	+	0	ID=cds0000108;Parent=ucsf_hc.01_1.H88H.00108
Supercontig_2.1	GeneSet	gene	341278	341835	.	+	.	ID=ucsf_hc.01_1.H88H.00109;Name=ucsf_hc.01_1.H88H.00109
Supercontig_2.1	GeneSet	exon	341278	341835	.	+	.	Parent=ucsf_hc.01_1.H88H.00109
Supercontig_2.1	GeneSet	gene	342169	342640	.	+	.	ID=ucsf_hc.01_1.H88H.00110;Name=ucsf_hc.01_1.H88H.00110
Supercontig_2.1	GeneSet	exon	342169	342640	.	+	.	Parent=ucsf_hc.01_1.H88H.00110
Supercontig_2.1	GeneSet	cds	342235	342417	.	+	0	ID=cds0000110;Parent=ucsf_hc.01_1.H88H.00110
Supercontig_2.1	GeneSet	gene	342779	343609	.	+	.	ID=ucsf_hc.01_1.H88H.00111;Name=ucsf_hc.01_1.H88H.00111
Supercontig_2.1	GeneSet	exon	342779	343609	.	+	.	Parent=ucsf_hc.01_1.H88H.00111
Supercontig_2.1	GeneSet	cds	342929	343444	.	+	0	ID=cds0000111;Parent=ucsf_hc.01_1.H88H.00111
Supercontig_2.1	GeneSet	gene	343697	344492	.	-	.	ID=ucsf_hc.01_1.H88H.00112;Name=ucsf_hc.01_1.H88H.00112
Supercontig_2.1	GeneSet	exon	344394	344492	.	-	.	Parent=ucsf_hc.01_1.H88H.00112
Supercontig_2.1	GeneSet	exon	343697	344279	.	-	.	Parent=ucsf_hc.01_1.H88H.00112
Supercontig_2.1	GeneSet	gene	344642	349663	.	+	.	ID=ucsf_hc.01_1.H88H.00113;Name=ucsf_hc.01_1.H88H.00113
Supercontig_2.1	GeneSet	exon	344642	344942	.	+	.	Parent=ucsf_hc.01_1.H88H.00113
Supercontig_2.1	GeneSet	exon	345057	348828	.	+	.	Parent=ucsf_hc.01_1.H88H.00113
Supercontig_2.1	GeneSet	exon	348911	349663	.	+	.	Parent=ucsf_hc.01_1.H88H.00113
Supercontig_2.1	GeneSet	cds	344759	344942	.	+	0	ID=cds0000113;Parent=ucsf_hc.01_1.H88H.00113
Supercontig_2.1	GeneSet	cds	345057	348828	.	+	0	ID=cds0000113;Parent=ucsf_hc.01_1.H88H.00113
Supercontig_2.1	GeneSet	cds	348911	349481	.	+	0	ID=cds0000113;Parent=ucsf_hc.01_1.H88H.00113
Supercontig_2.1	GeneSet	gene	350365	352291	.	-	.	ID=ucsf_hc.01_1.H88H.00114;Name=ucsf_hc.01_1.H88H.00114
Supercontig_2.1	GeneSet	exon	352099	352291	.	-	.	Parent=ucsf_hc.01_1.H88H.00114
Supercontig_2.1	GeneSet	exon	351972	352043	.	-	.	Parent=ucsf_hc.01_1.H88H.00114
Supercontig_2.1	GeneSet	exon	351346	351918	.	-	.	Parent=ucsf_hc.01_1.H88H.00114
Supercontig_2.1	GeneSet	exon	351009	351271	.	-	.	Parent=ucsf_hc.01_1.H88H.00114
Supercontig_2.1	GeneSet	exon	350757	350938	.	-	.	Parent=ucsf_hc.01_1.H88H.00114
Supercontig_2.1	GeneSet	exon	350365	350678	.	-	.	Parent=ucsf_hc.01_1.H88H.00114
Supercontig_2.1	GeneSet	cds	351346	351862	.	-	0	ID=cds0000114;Parent=ucsf_hc.01_1.H88H.00114
Supercontig_2.1	GeneSet	cds	351009	351271	.	-	0	ID=cds0000114;Parent=ucsf_hc.01_1.H88H.00114
Supercontig_2.1	GeneSet	cds	350757	350938	.	-	0	ID=cds0000114;Parent=ucsf_hc.01_1.H88H.00114
Supercontig_2.1	GeneSet	cds	350420	350678	.	-	0	ID=cds0000114;Parent=ucsf_hc.01_1.H88H.00114
Supercontig_2.1	GeneSet	gene	357143	359128	.	+	.	ID=ucsf_hc.01_1.H88H.00115;Name=ucsf_hc.01_1.H88H.00115
Supercontig_2.1	GeneSet	exon	357143	357627	.	+	.	Parent=ucsf_hc.01_1.H88H.00115
Supercontig_2.1	GeneSet	exon	357702	357847	.	+	.	Parent=ucsf_hc.01_1.H88H.00115
Supercontig_2.1	GeneSet	exon	357945	358072	.	+	.	Parent=ucsf_hc.01_1.H88H.00115
Supercontig_2.1	GeneSet	exon	358142	359128	.	+	.	Parent=ucsf_hc.01_1.H88H.00115
Supercontig_2.1	GeneSet	cds	357409	357627	.	+	0	ID=cds0000115;Parent=ucsf_hc.01_1.H88H.00115
Supercontig_2.1	GeneSet	cds	357702	357847	.	+	0	ID=cds0000115;Parent=ucsf_hc.01_1.H88H.00115
Supercontig_2.1	GeneSet	cds	357945	358072	.	+	0	ID=cds0000115;Parent=ucsf_hc.01_1.H88H.00115
Supercontig_2.1	GeneSet	cds	358142	358896	.	+	0	ID=cds0000115;Parent=ucsf_hc.01_1.H88H.00115
Supercontig_2.1	GeneSet	gene	359242	359617	.	+	.	ID=ucsf_hc.01_1.H88H.00116;Name=ucsf_hc.01_1.H88H.00116
Supercontig_2.1	GeneSet	exon	359242	359617	.	+	.	Parent=ucsf_hc.01_1.H88H.00116
Supercontig_2.1	GeneSet	gene	359838	362194	.	+	.	ID=ucsf_hc.01_1.H88H.00117;Name=ucsf_hc.01_1.H88H.00117
Supercontig_2.1	GeneSet	exon	359838	360904	.	+	.	Parent=ucsf_hc.01_1.H88H.00117
Supercontig_2.1	GeneSet	exon	361070	361420	.	+	.	Parent=ucsf_hc.01_1.H88H.00117
Supercontig_2.1	GeneSet	exon	361553	362194	.	+	.	Parent=ucsf_hc.01_1.H88H.00117
Supercontig_2.1	GeneSet	cds	360857	360904	.	+	0	ID=cds0000117;Parent=ucsf_hc.01_1.H88H.00117
Supercontig_2.1	GeneSet	cds	361070	361420	.	+	0	ID=cds0000117;Parent=ucsf_hc.01_1.H88H.00117
Supercontig_2.1	GeneSet	cds	361553	361876	.	+	0	ID=cds0000117;Parent=ucsf_hc.01_1.H88H.00117
Supercontig_2.1	GeneSet	gene	362438	362908	.	+	.	ID=ucsf_hc.01_1.H88H.00118;Name=ucsf_hc.01_1.H88H.00118
Supercontig_2.1	GeneSet	exon	362438	362908	.	+	.	Parent=ucsf_hc.01_1.H88H.00118
Supercontig_2.1	GeneSet	gene	364472	364791	.	+	.	ID=ucsf_hc.01_1.H88H.00119;Name=ucsf_hc.01_1.H88H.00119
Supercontig_2.1	GeneSet	exon	364472	364791	.	+	.	Parent=ucsf_hc.01_1.H88H.00119
Supercontig_2.1	GeneSet	gene	365742	366321	.	+	.	ID=ucsf_hc.01_1.H88H.00120;Name=ucsf_hc.01_1.H88H.00120
Supercontig_2.1	GeneSet	exon	365742	366321	.	+	.	Parent=ucsf_hc.01_1.H88H.00120
Supercontig_2.1	GeneSet	gene	366437	370471	.	-	.	ID=ucsf_hc.01_1.H88H.00121;Name=ucsf_hc.01_1.H88H.00121
Supercontig_2.1	GeneSet	exon	369697	370471	.	-	.	Parent=ucsf_hc.01_1.H88H.00121
Supercontig_2.1	GeneSet	exon	368401	369238	.	-	.	Parent=ucsf_hc.01_1.H88H.00121
Supercontig_2.1	GeneSet	exon	367625	368255	.	-	.	Parent=ucsf_hc.01_1.H88H.00121
Supercontig_2.1	GeneSet	exon	366437	367233	.	-	.	Parent=ucsf_hc.01_1.H88H.00121
Supercontig_2.1	GeneSet	cds	369697	370047	.	-	0	ID=cds0000121;Parent=ucsf_hc.01_1.H88H.00121
Supercontig_2.1	GeneSet	cds	368401	369238	.	-	0	ID=cds0000121;Parent=ucsf_hc.01_1.H88H.00121
Supercontig_2.1	GeneSet	cds	367625	368255	.	-	0	ID=cds0000121;Parent=ucsf_hc.01_1.H88H.00121
Supercontig_2.1	GeneSet	cds	367071	367233	.	-	0	ID=cds0000121;Parent=ucsf_hc.01_1.H88H.00121
Supercontig_2.1	GeneSet	gene	367118	367772	.	+	.	ID=ucsf_hc.01_1.H88H.00122;Name=ucsf_hc.01_1.H88H.00122
Supercontig_2.1	GeneSet	exon	367118	367369	.	+	.	Parent=ucsf_hc.01_1.H88H.00122
Supercontig_2.1	GeneSet	exon	367504	367772	.	+	.	Parent=ucsf_hc.01_1.H88H.00122
Supercontig_2.1	GeneSet	gene	370678	371770	.	+	.	ID=ucsf_hc.01_1.H88H.00123;Name=ucsf_hc.01_1.H88H.00123
Supercontig_2.1	GeneSet	exon	370678	370755	.	+	.	Parent=ucsf_hc.01_1.H88H.00123
Supercontig_2.1	GeneSet	exon	370890	371641	.	+	.	Parent=ucsf_hc.01_1.H88H.00123
Supercontig_2.1	GeneSet	exon	371723	371770	.	+	.	Parent=ucsf_hc.01_1.H88H.00123
Supercontig_2.1	GeneSet	cds	370739	370755	.	+	0	ID=cds0000123;Parent=ucsf_hc.01_1.H88H.00123
Supercontig_2.1	GeneSet	cds	370890	371061	.	+	0	ID=cds0000123;Parent=ucsf_hc.01_1.H88H.00123
Supercontig_2.1	GeneSet	gene	371197	374531	.	-	.	ID=ucsf_hc.01_1.H88H.00124;Name=ucsf_hc.01_1.H88H.00124
Supercontig_2.1	GeneSet	exon	372055	374531	.	-	.	Parent=ucsf_hc.01_1.H88H.00124
Supercontig_2.1	GeneSet	exon	371723	371992	.	-	.	Parent=ucsf_hc.01_1.H88H.00124
Supercontig_2.1	GeneSet	exon	371197	371641	.	-	.	Parent=ucsf_hc.01_1.H88H.00124
Supercontig_2.1	GeneSet	cds	372055	374422	.	-	0	ID=cds0000124;Parent=ucsf_hc.01_1.H88H.00124
Supercontig_2.1	GeneSet	cds	371723	371992	.	-	0	ID=cds0000124;Parent=ucsf_hc.01_1.H88H.00124
Supercontig_2.1	GeneSet	cds	371529	371641	.	-	0	ID=cds0000124;Parent=ucsf_hc.01_1.H88H.00124
Supercontig_2.1	GeneSet	gene	374826	377567	.	-	.	ID=ucsf_hc.01_1.H88H.00125;Name=ucsf_hc.01_1.H88H.00125
Supercontig_2.1	GeneSet	exon	377456	377567	.	-	.	Parent=ucsf_hc.01_1.H88H.00125
Supercontig_2.1	GeneSet	exon	377328	377382	.	-	.	Parent=ucsf_hc.01_1.H88H.00125
Supercontig_2.1	GeneSet	exon	377199	377272	.	-	.	Parent=ucsf_hc.01_1.H88H.00125
Supercontig_2.1	GeneSet	exon	376967	377130	.	-	.	Parent=ucsf_hc.01_1.H88H.00125
Supercontig_2.1	GeneSet	exon	375508	376896	.	-	.	Parent=ucsf_hc.01_1.H88H.00125
Supercontig_2.1	GeneSet	exon	374826	375405	.	-	.	Parent=ucsf_hc.01_1.H88H.00125
Supercontig_2.1	GeneSet	cds	377456	377497	.	-	0	ID=cds0000125;Parent=ucsf_hc.01_1.H88H.00125
Supercontig_2.1	GeneSet	cds	377328	377382	.	-	0	ID=cds0000125;Parent=ucsf_hc.01_1.H88H.00125
Supercontig_2.1	GeneSet	cds	377199	377272	.	-	0	ID=cds0000125;Parent=ucsf_hc.01_1.H88H.00125
Supercontig_2.1	GeneSet	cds	376967	377130	.	-	0	ID=cds0000125;Parent=ucsf_hc.01_1.H88H.00125
Supercontig_2.1	GeneSet	cds	375508	376896	.	-	0	ID=cds0000125;Parent=ucsf_hc.01_1.H88H.00125
Supercontig_2.1	GeneSet	cds	375189	375405	.	-	0	ID=cds0000125;Parent=ucsf_hc.01_1.H88H.00125
Supercontig_2.1	GeneSet	gene	377792	379561	.	-	.	ID=ucsf_hc.01_1.H88H.00126;Name=ucsf_hc.01_1.H88H.00126
Supercontig_2.1	GeneSet	exon	379313	379561	.	-	.	Parent=ucsf_hc.01_1.H88H.00126
Supercontig_2.1	GeneSet	exon	379131	379245	.	-	.	Parent=ucsf_hc.01_1.H88H.00126
Supercontig_2.1	GeneSet	exon	378842	379071	.	-	.	Parent=ucsf_hc.01_1.H88H.00126
Supercontig_2.1	GeneSet	exon	377792	378780	.	-	.	Parent=ucsf_hc.01_1.H88H.00126
Supercontig_2.1	GeneSet	cds	379313	379407	.	-	0	ID=cds0000126;Parent=ucsf_hc.01_1.H88H.00126
Supercontig_2.1	GeneSet	cds	379131	379245	.	-	0	ID=cds0000126;Parent=ucsf_hc.01_1.H88H.00126
Supercontig_2.1	GeneSet	cds	378842	379071	.	-	0	ID=cds0000126;Parent=ucsf_hc.01_1.H88H.00126
Supercontig_2.1	GeneSet	cds	377904	378780	.	-	0	ID=cds0000126;Parent=ucsf_hc.01_1.H88H.00126
Supercontig_2.1	GeneSet	gene	379691	381993	.	+	.	ID=ucsf_hc.01_1.H88H.00127;Name=ucsf_hc.01_1.H88H.00127
Supercontig_2.1	GeneSet	exon	379691	379815	.	+	.	Parent=ucsf_hc.01_1.H88H.00127
Supercontig_2.1	GeneSet	exon	379874	379925	.	+	.	Parent=ucsf_hc.01_1.H88H.00127
Supercontig_2.1	GeneSet	exon	379977	379999	.	+	.	Parent=ucsf_hc.01_1.H88H.00127
Supercontig_2.1	GeneSet	exon	380058	380087	.	+	.	Parent=ucsf_hc.01_1.H88H.00127
Supercontig_2.1	GeneSet	exon	380148	380177	.	+	.	Parent=ucsf_hc.01_1.H88H.00127
Supercontig_2.1	GeneSet	exon	380232	380400	.	+	.	Parent=ucsf_hc.01_1.H88H.00127
Supercontig_2.1	GeneSet	exon	380466	380869	.	+	.	Parent=ucsf_hc.01_1.H88H.00127
Supercontig_2.1	GeneSet	exon	380922	381993	.	+	.	Parent=ucsf_hc.01_1.H88H.00127
Supercontig_2.1	GeneSet	cds	379765	379815	.	+	0	ID=cds0000127;Parent=ucsf_hc.01_1.H88H.00127
Supercontig_2.1	GeneSet	cds	379874	379925	.	+	0	ID=cds0000127;Parent=ucsf_hc.01_1.H88H.00127
Supercontig_2.1	GeneSet	cds	379977	379999	.	+	0	ID=cds0000127;Parent=ucsf_hc.01_1.H88H.00127
Supercontig_2.1	GeneSet	cds	380058	380087	.	+	0	ID=cds0000127;Parent=ucsf_hc.01_1.H88H.00127
Supercontig_2.1	GeneSet	cds	380148	380177	.	+	0	ID=cds0000127;Parent=ucsf_hc.01_1.H88H.00127
Supercontig_2.1	GeneSet	cds	380232	380400	.	+	0	ID=cds0000127;Parent=ucsf_hc.01_1.H88H.00127
Supercontig_2.1	GeneSet	cds	380466	380869	.	+	0	ID=cds0000127;Parent=ucsf_hc.01_1.H88H.00127
Supercontig_2.1	GeneSet	cds	380922	381767	.	+	0	ID=cds0000127;Parent=ucsf_hc.01_1.H88H.00127
Supercontig_2.1	GeneSet	gene	385826	386133	.	-	.	ID=ucsf_hc.01_1.H88H.00128;Name=ucsf_hc.01_1.H88H.00128
Supercontig_2.1	GeneSet	exon	385826	386133	.	-	.	Parent=ucsf_hc.01_1.H88H.00128
Supercontig_2.1	GeneSet	gene	386663	387144	.	-	.	ID=ucsf_hc.01_1.H88H.00129;Name=ucsf_hc.01_1.H88H.00129
Supercontig_2.1	GeneSet	exon	386970	387144	.	-	.	Parent=ucsf_hc.01_1.H88H.00129
Supercontig_2.1	GeneSet	exon	386663	386887	.	-	.	Parent=ucsf_hc.01_1.H88H.00129
Supercontig_2.1	GeneSet	cds	386970	387074	.	-	0	ID=cds0000129;Parent=ucsf_hc.01_1.H88H.00129
Supercontig_2.1	GeneSet	cds	386744	386887	.	-	0	ID=cds0000129;Parent=ucsf_hc.01_1.H88H.00129
Supercontig_2.1	GeneSet	gene	387438	388568	.	+	.	ID=ucsf_hc.01_1.H88H.00130;Name=ucsf_hc.01_1.H88H.00130
Supercontig_2.1	GeneSet	exon	387438	387978	.	+	.	Parent=ucsf_hc.01_1.H88H.00130
Supercontig_2.1	GeneSet	exon	388067	388568	.	+	.	Parent=ucsf_hc.01_1.H88H.00130
Supercontig_2.1	GeneSet	cds	387561	387978	.	+	0	ID=cds0000130;Parent=ucsf_hc.01_1.H88H.00130
Supercontig_2.1	GeneSet	cds	388067	388314	.	+	0	ID=cds0000130;Parent=ucsf_hc.01_1.H88H.00130
Supercontig_2.1	GeneSet	gene	390768	393319	.	+	.	ID=ucsf_hc.01_1.H88H.00131;Name=ucsf_hc.01_1.H88H.00131
Supercontig_2.1	GeneSet	exon	390768	391289	.	+	.	Parent=ucsf_hc.01_1.H88H.00131
Supercontig_2.1	GeneSet	exon	391350	391506	.	+	.	Parent=ucsf_hc.01_1.H88H.00131
Supercontig_2.1	GeneSet	exon	391561	393319	.	+	.	Parent=ucsf_hc.01_1.H88H.00131
Supercontig_2.1	GeneSet	cds	391136	391289	.	+	0	ID=cds0000131;Parent=ucsf_hc.01_1.H88H.00131
Supercontig_2.1	GeneSet	cds	391350	391506	.	+	0	ID=cds0000131;Parent=ucsf_hc.01_1.H88H.00131
Supercontig_2.1	GeneSet	cds	391561	392890	.	+	0	ID=cds0000131;Parent=ucsf_hc.01_1.H88H.00131
Supercontig_2.1	GeneSet	gene	393210	394639	.	-	.	ID=ucsf_hc.01_1.H88H.00132;Name=ucsf_hc.01_1.H88H.00132
Supercontig_2.1	GeneSet	exon	394476	394639	.	-	.	Parent=ucsf_hc.01_1.H88H.00132
Supercontig_2.1	GeneSet	exon	394358	394375	.	-	.	Parent=ucsf_hc.01_1.H88H.00132
Supercontig_2.1	GeneSet	exon	394146	394254	.	-	.	Parent=ucsf_hc.01_1.H88H.00132
Supercontig_2.1	GeneSet	exon	393210	394053	.	-	.	Parent=ucsf_hc.01_1.H88H.00132
Supercontig_2.1	GeneSet	cds	394476	394496	.	-	0	ID=cds0000132;Parent=ucsf_hc.01_1.H88H.00132
Supercontig_2.1	GeneSet	cds	394358	394375	.	-	0	ID=cds0000132;Parent=ucsf_hc.01_1.H88H.00132
Supercontig_2.1	GeneSet	cds	394146	394254	.	-	0	ID=cds0000132;Parent=ucsf_hc.01_1.H88H.00132
Supercontig_2.1	GeneSet	cds	393971	394053	.	-	0	ID=cds0000132;Parent=ucsf_hc.01_1.H88H.00132
Supercontig_2.1	GeneSet	gene	394831	397637	.	+	.	ID=ucsf_hc.01_1.H88H.00133;Name=ucsf_hc.01_1.H88H.00133
Supercontig_2.1	GeneSet	exon	394831	395782	.	+	.	Parent=ucsf_hc.01_1.H88H.00133
Supercontig_2.1	GeneSet	exon	395848	396119	.	+	.	Parent=ucsf_hc.01_1.H88H.00133
Supercontig_2.1	GeneSet	exon	396197	397637	.	+	.	Parent=ucsf_hc.01_1.H88H.00133
Supercontig_2.1	GeneSet	cds	395596	395782	.	+	0	ID=cds0000133;Parent=ucsf_hc.01_1.H88H.00133
Supercontig_2.1	GeneSet	cds	395848	396119	.	+	0	ID=cds0000133;Parent=ucsf_hc.01_1.H88H.00133
Supercontig_2.1	GeneSet	cds	396197	397012	.	+	0	ID=cds0000133;Parent=ucsf_hc.01_1.H88H.00133
Supercontig_2.1	GeneSet	gene	397827	399436	.	-	.	ID=ucsf_hc.01_1.H88H.00134;Name=ucsf_hc.01_1.H88H.00134
Supercontig_2.1	GeneSet	exon	399110	399436	.	-	.	Parent=ucsf_hc.01_1.H88H.00134
Supercontig_2.1	GeneSet	exon	397827	399001	.	-	.	Parent=ucsf_hc.01_1.H88H.00134
Supercontig_2.1	GeneSet	cds	399110	399137	.	-	0	ID=cds0000134;Parent=ucsf_hc.01_1.H88H.00134
Supercontig_2.1	GeneSet	cds	398316	399001	.	-	0	ID=cds0000134;Parent=ucsf_hc.01_1.H88H.00134
Supercontig_2.1	GeneSet	gene	399746	401210	.	+	.	ID=ucsf_hc.01_1.H88H.00135;Name=ucsf_hc.01_1.H88H.00135
Supercontig_2.1	GeneSet	exon	399746	400860	.	+	.	Parent=ucsf_hc.01_1.H88H.00135
Supercontig_2.1	GeneSet	exon	400930	401210	.	+	.	Parent=ucsf_hc.01_1.H88H.00135
Supercontig_2.1	GeneSet	cds	399949	400164	.	+	0	ID=cds0000135;Parent=ucsf_hc.01_1.H88H.00135
Supercontig_2.1	GeneSet	gene	401321	402172	.	+	.	ID=ucsf_hc.01_1.H88H.00136;Name=ucsf_hc.01_1.H88H.00136
Supercontig_2.1	GeneSet	exon	401321	402074	.	+	.	Parent=ucsf_hc.01_1.H88H.00136
Supercontig_2.1	GeneSet	exon	402143	402172	.	+	.	Parent=ucsf_hc.01_1.H88H.00136
Supercontig_2.1	GeneSet	gene	402310	404601	.	+	.	ID=ucsf_hc.01_1.H88H.00137;Name=ucsf_hc.01_1.H88H.00137
Supercontig_2.1	GeneSet	exon	402310	402822	.	+	.	Parent=ucsf_hc.01_1.H88H.00137
Supercontig_2.1	GeneSet	exon	402893	404601	.	+	.	Parent=ucsf_hc.01_1.H88H.00137
Supercontig_2.1	GeneSet	cds	402389	402822	.	+	0	ID=cds0000137;Parent=ucsf_hc.01_1.H88H.00137
Supercontig_2.1	GeneSet	cds	402893	403586	.	+	0	ID=cds0000137;Parent=ucsf_hc.01_1.H88H.00137
Supercontig_2.1	GeneSet	gene	405385	407322	.	+	.	ID=ucsf_hc.01_1.H88H.00138;Name=ucsf_hc.01_1.H88H.00138
Supercontig_2.1	GeneSet	exon	405385	406918	.	+	.	Parent=ucsf_hc.01_1.H88H.00138
Supercontig_2.1	GeneSet	exon	406996	407322	.	+	.	Parent=ucsf_hc.01_1.H88H.00138
Supercontig_2.1	GeneSet	cds	406053	406918	.	+	0	ID=cds0000138;Parent=ucsf_hc.01_1.H88H.00138
Supercontig_2.1	GeneSet	cds	406996	407122	.	+	0	ID=cds0000138;Parent=ucsf_hc.01_1.H88H.00138
Supercontig_2.1	GeneSet	gene	407531	411720	.	+	.	ID=ucsf_hc.01_1.H88H.00139;Name=ucsf_hc.01_1.H88H.00139
Supercontig_2.1	GeneSet	exon	407531	407719	.	+	.	Parent=ucsf_hc.01_1.H88H.00139
Supercontig_2.1	GeneSet	exon	407781	408120	.	+	.	Parent=ucsf_hc.01_1.H88H.00139
Supercontig_2.1	GeneSet	exon	408198	409781	.	+	.	Parent=ucsf_hc.01_1.H88H.00139
Supercontig_2.1	GeneSet	exon	409875	410424	.	+	.	Parent=ucsf_hc.01_1.H88H.00139
Supercontig_2.1	GeneSet	exon	410493	410614	.	+	.	Parent=ucsf_hc.01_1.H88H.00139
Supercontig_2.1	GeneSet	exon	410705	411001	.	+	.	Parent=ucsf_hc.01_1.H88H.00139
Supercontig_2.1	GeneSet	exon	411116	411720	.	+	.	Parent=ucsf_hc.01_1.H88H.00139
Supercontig_2.1	GeneSet	cds	407633	407719	.	+	0	ID=cds0000139;Parent=ucsf_hc.01_1.H88H.00139
Supercontig_2.1	GeneSet	cds	407781	408120	.	+	0	ID=cds0000139;Parent=ucsf_hc.01_1.H88H.00139
Supercontig_2.1	GeneSet	cds	408198	409781	.	+	0	ID=cds0000139;Parent=ucsf_hc.01_1.H88H.00139
Supercontig_2.1	GeneSet	cds	409875	410424	.	+	0	ID=cds0000139;Parent=ucsf_hc.01_1.H88H.00139
Supercontig_2.1	GeneSet	cds	410493	410614	.	+	0	ID=cds0000139;Parent=ucsf_hc.01_1.H88H.00139
Supercontig_2.1	GeneSet	cds	410705	411001	.	+	0	ID=cds0000139;Parent=ucsf_hc.01_1.H88H.00139
Supercontig_2.1	GeneSet	cds	411116	411138	.	+	0	ID=cds0000139;Parent=ucsf_hc.01_1.H88H.00139
Supercontig_2.1	GeneSet	gene	411412	413176	.	-	.	ID=ucsf_hc.01_1.H88H.00140;Name=ucsf_hc.01_1.H88H.00140
Supercontig_2.1	GeneSet	exon	412938	413176	.	-	.	Parent=ucsf_hc.01_1.H88H.00140
Supercontig_2.1	GeneSet	exon	412784	412823	.	-	.	Parent=ucsf_hc.01_1.H88H.00140
Supercontig_2.1	GeneSet	exon	412386	412694	.	-	.	Parent=ucsf_hc.01_1.H88H.00140
Supercontig_2.1	GeneSet	exon	411412	412302	.	-	.	Parent=ucsf_hc.01_1.H88H.00140
Supercontig_2.1	GeneSet	cds	412938	413046	.	-	0	ID=cds0000140;Parent=ucsf_hc.01_1.H88H.00140
Supercontig_2.1	GeneSet	cds	412784	412823	.	-	0	ID=cds0000140;Parent=ucsf_hc.01_1.H88H.00140
Supercontig_2.1	GeneSet	cds	412386	412694	.	-	0	ID=cds0000140;Parent=ucsf_hc.01_1.H88H.00140
Supercontig_2.1	GeneSet	cds	411858	412302	.	-	0	ID=cds0000140;Parent=ucsf_hc.01_1.H88H.00140
Supercontig_2.1	GeneSet	gene	413346	414715	.	+	.	ID=ucsf_hc.01_1.H88H.00141;Name=ucsf_hc.01_1.H88H.00141
Supercontig_2.1	GeneSet	exon	413346	413503	.	+	.	Parent=ucsf_hc.01_1.H88H.00141
Supercontig_2.1	GeneSet	exon	413590	414613	.	+	.	Parent=ucsf_hc.01_1.H88H.00141
Supercontig_2.1	GeneSet	exon	414684	414715	.	+	.	Parent=ucsf_hc.01_1.H88H.00141
Supercontig_2.1	GeneSet	cds	414090	414353	.	+	0	ID=cds0000141;Parent=ucsf_hc.01_1.H88H.00141
Supercontig_2.1	GeneSet	gene	414874	417000	.	+	.	ID=ucsf_hc.01_1.H88H.00142;Name=ucsf_hc.01_1.H88H.00142
Supercontig_2.1	GeneSet	exon	414874	415115	.	+	.	Parent=ucsf_hc.01_1.H88H.00142
Supercontig_2.1	GeneSet	exon	415203	416220	.	+	.	Parent=ucsf_hc.01_1.H88H.00142
Supercontig_2.1	GeneSet	exon	416307	417000	.	+	.	Parent=ucsf_hc.01_1.H88H.00142
Supercontig_2.1	GeneSet	cds	416068	416220	.	+	0	ID=cds0000142;Parent=ucsf_hc.01_1.H88H.00142
Supercontig_2.1	GeneSet	cds	416307	416345	.	+	0	ID=cds0000142;Parent=ucsf_hc.01_1.H88H.00142
Supercontig_2.1	GeneSet	gene	417096	417825	.	+	.	ID=ucsf_hc.01_1.H88H.00143;Name=ucsf_hc.01_1.H88H.00143
Supercontig_2.1	GeneSet	exon	417096	417134	.	+	.	Parent=ucsf_hc.01_1.H88H.00143
Supercontig_2.1	GeneSet	exon	417245	417825	.	+	.	Parent=ucsf_hc.01_1.H88H.00143
Supercontig_2.1	GeneSet	gene	418467	424028	.	+	.	ID=ucsf_hc.01_1.H88H.00144;Name=ucsf_hc.01_1.H88H.00144
Supercontig_2.1	GeneSet	exon	418467	418924	.	+	.	Parent=ucsf_hc.01_1.H88H.00144
Supercontig_2.1	GeneSet	exon	419678	420048	.	+	.	Parent=ucsf_hc.01_1.H88H.00144
Supercontig_2.1	GeneSet	exon	420770	420892	.	+	.	Parent=ucsf_hc.01_1.H88H.00144
Supercontig_2.1	GeneSet	exon	420944	421059	.	+	.	Parent=ucsf_hc.01_1.H88H.00144
Supercontig_2.1	GeneSet	exon	421117	421307	.	+	.	Parent=ucsf_hc.01_1.H88H.00144
Supercontig_2.1	GeneSet	exon	421410	421558	.	+	.	Parent=ucsf_hc.01_1.H88H.00144
Supercontig_2.1	GeneSet	exon	421614	423444	.	+	.	Parent=ucsf_hc.01_1.H88H.00144
Supercontig_2.1	GeneSet	exon	423503	424028	.	+	.	Parent=ucsf_hc.01_1.H88H.00144
Supercontig_2.1	GeneSet	cds	419689	420048	.	+	0	ID=cds0000144;Parent=ucsf_hc.01_1.H88H.00144
Supercontig_2.1	GeneSet	cds	420770	420892	.	+	0	ID=cds0000144;Parent=ucsf_hc.01_1.H88H.00144
Supercontig_2.1	GeneSet	cds	420944	421059	.	+	0	ID=cds0000144;Parent=ucsf_hc.01_1.H88H.00144
Supercontig_2.1	GeneSet	cds	421117	421307	.	+	0	ID=cds0000144;Parent=ucsf_hc.01_1.H88H.00144
Supercontig_2.1	GeneSet	cds	421410	421558	.	+	0	ID=cds0000144;Parent=ucsf_hc.01_1.H88H.00144
Supercontig_2.1	GeneSet	cds	421614	423444	.	+	0	ID=cds0000144;Parent=ucsf_hc.01_1.H88H.00144
Supercontig_2.1	GeneSet	cds	423503	423702	.	+	0	ID=cds0000144;Parent=ucsf_hc.01_1.H88H.00144
Supercontig_2.1	GeneSet	gene	424105	426502	.	-	.	ID=ucsf_hc.01_1.H88H.00145;Name=ucsf_hc.01_1.H88H.00145
Supercontig_2.1	GeneSet	exon	426312	426502	.	-	.	Parent=ucsf_hc.01_1.H88H.00145
Supercontig_2.1	GeneSet	exon	426065	426208	.	-	.	Parent=ucsf_hc.01_1.H88H.00145
Supercontig_2.1	GeneSet	exon	425794	425940	.	-	.	Parent=ucsf_hc.01_1.H88H.00145
Supercontig_2.1	GeneSet	exon	425501	425705	.	-	.	Parent=ucsf_hc.01_1.H88H.00145
Supercontig_2.1	GeneSet	exon	425175	425389	.	-	.	Parent=ucsf_hc.01_1.H88H.00145
Supercontig_2.1	GeneSet	exon	424825	424965	.	-	.	Parent=ucsf_hc.01_1.H88H.00145
Supercontig_2.1	GeneSet	exon	424105	424640	.	-	.	Parent=ucsf_hc.01_1.H88H.00145
Supercontig_2.1	GeneSet	cds	426065	426127	.	-	0	ID=cds0000145;Parent=ucsf_hc.01_1.H88H.00145
Supercontig_2.1	GeneSet	cds	425794	425940	.	-	0	ID=cds0000145;Parent=ucsf_hc.01_1.H88H.00145
Supercontig_2.1	GeneSet	cds	425501	425705	.	-	0	ID=cds0000145;Parent=ucsf_hc.01_1.H88H.00145
Supercontig_2.1	GeneSet	cds	425175	425389	.	-	0	ID=cds0000145;Parent=ucsf_hc.01_1.H88H.00145
Supercontig_2.1	GeneSet	cds	424825	424965	.	-	0	ID=cds0000145;Parent=ucsf_hc.01_1.H88H.00145
Supercontig_2.1	GeneSet	cds	424362	424640	.	-	0	ID=cds0000145;Parent=ucsf_hc.01_1.H88H.00145
Supercontig_2.1	GeneSet	gene	426659	429201	.	+	.	ID=ucsf_hc.01_1.H88H.00146;Name=ucsf_hc.01_1.H88H.00146
Supercontig_2.1	GeneSet	exon	426659	426989	.	+	.	Parent=ucsf_hc.01_1.H88H.00146
Supercontig_2.1	GeneSet	exon	427057	427137	.	+	.	Parent=ucsf_hc.01_1.H88H.00146
Supercontig_2.1	GeneSet	exon	427239	428466	.	+	.	Parent=ucsf_hc.01_1.H88H.00146
Supercontig_2.1	GeneSet	exon	428562	428772	.	+	.	Parent=ucsf_hc.01_1.H88H.00146
Supercontig_2.1	GeneSet	exon	428941	429201	.	+	.	Parent=ucsf_hc.01_1.H88H.00146
Supercontig_2.1	GeneSet	cds	426881	426989	.	+	0	ID=cds0000146;Parent=ucsf_hc.01_1.H88H.00146
Supercontig_2.1	GeneSet	cds	427057	427137	.	+	0	ID=cds0000146;Parent=ucsf_hc.01_1.H88H.00146
Supercontig_2.1	GeneSet	cds	427239	428466	.	+	0	ID=cds0000146;Parent=ucsf_hc.01_1.H88H.00146
Supercontig_2.1	GeneSet	cds	428562	428772	.	+	0	ID=cds0000146;Parent=ucsf_hc.01_1.H88H.00146
Supercontig_2.1	GeneSet	cds	428941	429030	.	+	0	ID=cds0000146;Parent=ucsf_hc.01_1.H88H.00146
Supercontig_2.1	GeneSet	gene	429442	430017	.	+	.	ID=ucsf_hc.01_1.H88H.00147;Name=ucsf_hc.01_1.H88H.00147
Supercontig_2.1	GeneSet	exon	429442	430017	.	+	.	Parent=ucsf_hc.01_1.H88H.00147
Supercontig_2.1	GeneSet	gene	430191	430507	.	+	.	ID=ucsf_hc.01_1.H88H.00148;Name=ucsf_hc.01_1.H88H.00148
Supercontig_2.1	GeneSet	exon	430191	430507	.	+	.	Parent=ucsf_hc.01_1.H88H.00148
Supercontig_2.1	GeneSet	gene	430351	434208	.	-	.	ID=ucsf_hc.01_1.H88H.00149;Name=ucsf_hc.01_1.H88H.00149
Supercontig_2.1	GeneSet	exon	433810	434208	.	-	.	Parent=ucsf_hc.01_1.H88H.00149
Supercontig_2.1	GeneSet	exon	433000	433605	.	-	.	Parent=ucsf_hc.01_1.H88H.00149
Supercontig_2.1	GeneSet	exon	432514	432898	.	-	.	Parent=ucsf_hc.01_1.H88H.00149
Supercontig_2.1	GeneSet	exon	430351	432433	.	-	.	Parent=ucsf_hc.01_1.H88H.00149
Supercontig_2.1	GeneSet	cds	433810	434033	.	-	0	ID=cds0000149;Parent=ucsf_hc.01_1.H88H.00149
Supercontig_2.1	GeneSet	cds	433000	433605	.	-	0	ID=cds0000149;Parent=ucsf_hc.01_1.H88H.00149
Supercontig_2.1	GeneSet	cds	432514	432898	.	-	0	ID=cds0000149;Parent=ucsf_hc.01_1.H88H.00149
Supercontig_2.1	GeneSet	cds	431168	432433	.	-	0	ID=cds0000149;Parent=ucsf_hc.01_1.H88H.00149
Supercontig_2.1	GeneSet	gene	434750	435137	.	-	.	ID=ucsf_hc.01_1.H88H.00150;Name=ucsf_hc.01_1.H88H.00150
Supercontig_2.1	GeneSet	exon	434750	435137	.	-	.	Parent=ucsf_hc.01_1.H88H.00150
Supercontig_2.1	GeneSet	gene	435155	435607	.	-	.	ID=ucsf_hc.01_1.H88H.00151;Name=ucsf_hc.01_1.H88H.00151
Supercontig_2.1	GeneSet	exon	435155	435607	.	-	.	Parent=ucsf_hc.01_1.H88H.00151
Supercontig_2.1	GeneSet	gene	437134	437561	.	+	.	ID=ucsf_hc.01_1.H88H.00152;Name=ucsf_hc.01_1.H88H.00152
Supercontig_2.1	GeneSet	exon	437134	437561	.	+	.	Parent=ucsf_hc.01_1.H88H.00152
Supercontig_2.1	GeneSet	gene	437697	437878	.	+	.	ID=ucsf_hc.01_1.H88H.00153;Name=ucsf_hc.01_1.H88H.00153
Supercontig_2.1	GeneSet	exon	437697	437878	.	+	.	Parent=ucsf_hc.01_1.H88H.00153
Supercontig_2.1	GeneSet	gene	438464	441325	.	-	.	ID=ucsf_hc.01_1.H88H.00154;Name=ucsf_hc.01_1.H88H.00154
Supercontig_2.1	GeneSet	exon	440865	441325	.	-	.	Parent=ucsf_hc.01_1.H88H.00154
Supercontig_2.1	GeneSet	exon	440720	440757	.	-	.	Parent=ucsf_hc.01_1.H88H.00154
Supercontig_2.1	GeneSet	exon	440568	440644	.	-	.	Parent=ucsf_hc.01_1.H88H.00154
Supercontig_2.1	GeneSet	exon	440342	440503	.	-	.	Parent=ucsf_hc.01_1.H88H.00154
Supercontig_2.1	GeneSet	exon	440241	440263	.	-	.	Parent=ucsf_hc.01_1.H88H.00154
Supercontig_2.1	GeneSet	exon	440128	440165	.	-	.	Parent=ucsf_hc.01_1.H88H.00154
Supercontig_2.1	GeneSet	exon	439878	440018	.	-	.	Parent=ucsf_hc.01_1.H88H.00154
Supercontig_2.1	GeneSet	exon	439474	439723	.	-	.	Parent=ucsf_hc.01_1.H88H.00154
Supercontig_2.1	GeneSet	exon	439070	439236	.	-	.	Parent=ucsf_hc.01_1.H88H.00154
Supercontig_2.1	GeneSet	exon	438464	438809	.	-	.	Parent=ucsf_hc.01_1.H88H.00154
Supercontig_2.1	GeneSet	cds	440865	440933	.	-	0	ID=cds0000154;Parent=ucsf_hc.01_1.H88H.00154
Supercontig_2.1	GeneSet	cds	440720	440757	.	-	0	ID=cds0000154;Parent=ucsf_hc.01_1.H88H.00154
Supercontig_2.1	GeneSet	cds	440568	440644	.	-	0	ID=cds0000154;Parent=ucsf_hc.01_1.H88H.00154
Supercontig_2.1	GeneSet	cds	440342	440503	.	-	0	ID=cds0000154;Parent=ucsf_hc.01_1.H88H.00154
Supercontig_2.1	GeneSet	cds	440241	440263	.	-	0	ID=cds0000154;Parent=ucsf_hc.01_1.H88H.00154
Supercontig_2.1	GeneSet	cds	440128	440165	.	-	0	ID=cds0000154;Parent=ucsf_hc.01_1.H88H.00154
Supercontig_2.1	GeneSet	cds	439878	440018	.	-	0	ID=cds0000154;Parent=ucsf_hc.01_1.H88H.00154
Supercontig_2.1	GeneSet	cds	439474	439723	.	-	0	ID=cds0000154;Parent=ucsf_hc.01_1.H88H.00154
Supercontig_2.1	GeneSet	cds	439070	439236	.	-	0	ID=cds0000154;Parent=ucsf_hc.01_1.H88H.00154
Supercontig_2.1	GeneSet	cds	438779	438809	.	-	0	ID=cds0000154;Parent=ucsf_hc.01_1.H88H.00154
Supercontig_2.1	GeneSet	gene	443267	443749	.	+	.	ID=ucsf_hc.01_1.H88H.00155;Name=ucsf_hc.01_1.H88H.00155
Supercontig_2.1	GeneSet	exon	443267	443749	.	+	.	Parent=ucsf_hc.01_1.H88H.00155
Supercontig_2.1	GeneSet	gene	444452	445897	.	+	.	ID=ucsf_hc.01_1.H88H.00156;Name=ucsf_hc.01_1.H88H.00156
Supercontig_2.1	GeneSet	exon	444452	444514	.	+	.	Parent=ucsf_hc.01_1.H88H.00156
Supercontig_2.1	GeneSet	exon	444622	445897	.	+	.	Parent=ucsf_hc.01_1.H88H.00156
Supercontig_2.1	GeneSet	cds	444476	444514	.	+	0	ID=cds0000156;Parent=ucsf_hc.01_1.H88H.00156
Supercontig_2.1	GeneSet	cds	444622	445671	.	+	0	ID=cds0000156;Parent=ucsf_hc.01_1.H88H.00156
Supercontig_2.1	GeneSet	gene	445933	448995	.	-	.	ID=ucsf_hc.01_1.H88H.00157;Name=ucsf_hc.01_1.H88H.00157
Supercontig_2.1	GeneSet	exon	448763	448995	.	-	.	Parent=ucsf_hc.01_1.H88H.00157
Supercontig_2.1	GeneSet	exon	445933	448703	.	-	.	Parent=ucsf_hc.01_1.H88H.00157
Supercontig_2.1	GeneSet	cds	448763	448825	.	-	0	ID=cds0000157;Parent=ucsf_hc.01_1.H88H.00157
Supercontig_2.1	GeneSet	cds	446454	448703	.	-	0	ID=cds0000157;Parent=ucsf_hc.01_1.H88H.00157
Supercontig_2.1	GeneSet	gene	453221	454486	.	-	.	ID=ucsf_hc.01_1.H88H.00158;Name=ucsf_hc.01_1.H88H.00158
Supercontig_2.1	GeneSet	exon	453221	454486	.	-	.	Parent=ucsf_hc.01_1.H88H.00158
Supercontig_2.1	GeneSet	cds	453449	454462	.	-	0	ID=cds0000158;Parent=ucsf_hc.01_1.H88H.00158
Supercontig_2.1	GeneSet	gene	454701	455550	.	-	.	ID=ucsf_hc.01_1.H88H.00159;Name=ucsf_hc.01_1.H88H.00159
Supercontig_2.1	GeneSet	exon	454701	455550	.	-	.	Parent=ucsf_hc.01_1.H88H.00159
Supercontig_2.1	GeneSet	cds	454753	455010	.	-	0	ID=cds0000159;Parent=ucsf_hc.01_1.H88H.00159
Supercontig_2.1	GeneSet	gene	456137	459994	.	+	.	ID=ucsf_hc.01_1.H88H.00160;Name=ucsf_hc.01_1.H88H.00160
Supercontig_2.1	GeneSet	exon	456137	458286	.	+	.	Parent=ucsf_hc.01_1.H88H.00160
Supercontig_2.1	GeneSet	exon	458371	459994	.	+	.	Parent=ucsf_hc.01_1.H88H.00160
Supercontig_2.1	GeneSet	cds	456714	458286	.	+	0	ID=cds0000160;Parent=ucsf_hc.01_1.H88H.00160
Supercontig_2.1	GeneSet	cds	458371	459542	.	+	0	ID=cds0000160;Parent=ucsf_hc.01_1.H88H.00160
Supercontig_2.1	GeneSet	gene	460076	460935	.	-	.	ID=ucsf_hc.01_1.H88H.00161;Name=ucsf_hc.01_1.H88H.00161
Supercontig_2.1	GeneSet	exon	460076	460935	.	-	.	Parent=ucsf_hc.01_1.H88H.00161
Supercontig_2.1	GeneSet	cds	460211	460894	.	-	0	ID=cds0000161;Parent=ucsf_hc.01_1.H88H.00161
Supercontig_2.1	GeneSet	gene	461045	461865	.	-	.	ID=ucsf_hc.01_1.H88H.00162;Name=ucsf_hc.01_1.H88H.00162
Supercontig_2.1	GeneSet	exon	461045	461865	.	-	.	Parent=ucsf_hc.01_1.H88H.00162
Supercontig_2.1	GeneSet	cds	461177	461410	.	-	0	ID=cds0000162;Parent=ucsf_hc.01_1.H88H.00162
Supercontig_2.1	GeneSet	gene	464143	465707	.	-	.	ID=ucsf_hc.01_1.H88H.00163;Name=ucsf_hc.01_1.H88H.00163
Supercontig_2.1	GeneSet	exon	465154	465707	.	-	.	Parent=ucsf_hc.01_1.H88H.00163
Supercontig_2.1	GeneSet	exon	464143	465036	.	-	.	Parent=ucsf_hc.01_1.H88H.00163
Supercontig_2.1	GeneSet	cds	465154	465435	.	-	0	ID=cds0000163;Parent=ucsf_hc.01_1.H88H.00163
Supercontig_2.1	GeneSet	cds	464251	465036	.	-	0	ID=cds0000163;Parent=ucsf_hc.01_1.H88H.00163
Supercontig_2.1	GeneSet	gene	467165	472010	.	-	.	ID=ucsf_hc.01_1.H88H.00164;Name=ucsf_hc.01_1.H88H.00164
Supercontig_2.1	GeneSet	exon	471449	472010	.	-	.	Parent=ucsf_hc.01_1.H88H.00164
Supercontig_2.1	GeneSet	exon	467165	471373	.	-	.	Parent=ucsf_hc.01_1.H88H.00164
Supercontig_2.1	GeneSet	cds	471449	471663	.	-	0	ID=cds0000164;Parent=ucsf_hc.01_1.H88H.00164
Supercontig_2.1	GeneSet	cds	467773	471373	.	-	0	ID=cds0000164;Parent=ucsf_hc.01_1.H88H.00164
Supercontig_2.1	GeneSet	gene	473159	474146	.	-	.	ID=ucsf_hc.01_1.H88H.00165;Name=ucsf_hc.01_1.H88H.00165
Supercontig_2.1	GeneSet	exon	473159	474146	.	-	.	Parent=ucsf_hc.01_1.H88H.00165
Supercontig_2.1	GeneSet	cds	473605	474120	.	-	0	ID=cds0000165;Parent=ucsf_hc.01_1.H88H.00165
Supercontig_2.1	GeneSet	gene	478096	481839	.	+	.	ID=ucsf_hc.01_1.H88H.00166;Name=ucsf_hc.01_1.H88H.00166
Supercontig_2.1	GeneSet	exon	478096	478422	.	+	.	Parent=ucsf_hc.01_1.H88H.00166
Supercontig_2.1	GeneSet	exon	478673	479097	.	+	.	Parent=ucsf_hc.01_1.H88H.00166
Supercontig_2.1	GeneSet	exon	479422	479669	.	+	.	Parent=ucsf_hc.01_1.H88H.00166
Supercontig_2.1	GeneSet	exon	479771	480221	.	+	.	Parent=ucsf_hc.01_1.H88H.00166
Supercontig_2.1	GeneSet	exon	480315	481839	.	+	.	Parent=ucsf_hc.01_1.H88H.00166
Supercontig_2.1	GeneSet	cds	479070	479097	.	+	0	ID=cds0000166;Parent=ucsf_hc.01_1.H88H.00166
Supercontig_2.1	GeneSet	cds	479422	479669	.	+	0	ID=cds0000166;Parent=ucsf_hc.01_1.H88H.00166
Supercontig_2.1	GeneSet	cds	479771	480221	.	+	0	ID=cds0000166;Parent=ucsf_hc.01_1.H88H.00166
Supercontig_2.1	GeneSet	cds	480315	481171	.	+	0	ID=cds0000166;Parent=ucsf_hc.01_1.H88H.00166
Supercontig_2.1	GeneSet	gene	482295	482863	.	-	.	ID=ucsf_hc.01_1.H88H.00167;Name=ucsf_hc.01_1.H88H.00167
Supercontig_2.1	GeneSet	exon	482803	482863	.	-	.	Parent=ucsf_hc.01_1.H88H.00167
Supercontig_2.1	GeneSet	exon	482295	482699	.	-	.	Parent=ucsf_hc.01_1.H88H.00167
Supercontig_2.1	GeneSet	gene	483480	483780	.	-	.	ID=ucsf_hc.01_1.H88H.00168;Name=ucsf_hc.01_1.H88H.00168
Supercontig_2.1	GeneSet	exon	483480	483780	.	-	.	Parent=ucsf_hc.01_1.H88H.00168
Supercontig_2.1	GeneSet	gene	484367	484808	.	-	.	ID=ucsf_hc.01_1.H88H.00169;Name=ucsf_hc.01_1.H88H.00169
Supercontig_2.1	GeneSet	exon	484499	484808	.	-	.	Parent=ucsf_hc.01_1.H88H.00169
Supercontig_2.1	GeneSet	exon	484367	484404	.	-	.	Parent=ucsf_hc.01_1.H88H.00169
Supercontig_2.1	GeneSet	gene	485633	487211	.	+	.	ID=ucsf_hc.01_1.H88H.00170;Name=ucsf_hc.01_1.H88H.00170
Supercontig_2.1	GeneSet	exon	485633	485783	.	+	.	Parent=ucsf_hc.01_1.H88H.00170
Supercontig_2.1	GeneSet	exon	485902	486304	.	+	.	Parent=ucsf_hc.01_1.H88H.00170
Supercontig_2.1	GeneSet	exon	486460	487211	.	+	.	Parent=ucsf_hc.01_1.H88H.00170
Supercontig_2.1	GeneSet	cds	485754	485783	.	+	0	ID=cds0000170;Parent=ucsf_hc.01_1.H88H.00170
Supercontig_2.1	GeneSet	cds	485902	486304	.	+	0	ID=cds0000170;Parent=ucsf_hc.01_1.H88H.00170
Supercontig_2.1	GeneSet	cds	486460	487034	.	+	0	ID=cds0000170;Parent=ucsf_hc.01_1.H88H.00170
Supercontig_2.1	GeneSet	gene	487555	489271	.	-	.	ID=ucsf_hc.01_1.H88H.00171;Name=ucsf_hc.01_1.H88H.00171
Supercontig_2.1	GeneSet	exon	488855	489271	.	-	.	Parent=ucsf_hc.01_1.H88H.00171
Supercontig_2.1	GeneSet	exon	488584	488767	.	-	.	Parent=ucsf_hc.01_1.H88H.00171
Supercontig_2.1	GeneSet	exon	487555	488414	.	-	.	Parent=ucsf_hc.01_1.H88H.00171
Supercontig_2.1	GeneSet	cds	488855	488893	.	-	0	ID=cds0000171;Parent=ucsf_hc.01_1.H88H.00171
Supercontig_2.1	GeneSet	cds	488584	488767	.	-	0	ID=cds0000171;Parent=ucsf_hc.01_1.H88H.00171
Supercontig_2.1	GeneSet	cds	488059	488414	.	-	0	ID=cds0000171;Parent=ucsf_hc.01_1.H88H.00171
Supercontig_2.1	GeneSet	gene	489446	490638	.	+	.	ID=ucsf_hc.01_1.H88H.00172;Name=ucsf_hc.01_1.H88H.00172
Supercontig_2.1	GeneSet	exon	489446	489602	.	+	.	Parent=ucsf_hc.01_1.H88H.00172
Supercontig_2.1	GeneSet	exon	489699	489908	.	+	.	Parent=ucsf_hc.01_1.H88H.00172
Supercontig_2.1	GeneSet	exon	490092	490186	.	+	.	Parent=ucsf_hc.01_1.H88H.00172
Supercontig_2.1	GeneSet	exon	490352	490638	.	+	.	Parent=ucsf_hc.01_1.H88H.00172
Supercontig_2.1	GeneSet	cds	489590	489602	.	+	0	ID=cds0000172;Parent=ucsf_hc.01_1.H88H.00172
Supercontig_2.1	GeneSet	cds	489699	489908	.	+	0	ID=cds0000172;Parent=ucsf_hc.01_1.H88H.00172
Supercontig_2.1	GeneSet	cds	490092	490186	.	+	0	ID=cds0000172;Parent=ucsf_hc.01_1.H88H.00172
Supercontig_2.1	GeneSet	cds	490352	490384	.	+	0	ID=cds0000172;Parent=ucsf_hc.01_1.H88H.00172
Supercontig_2.1	GeneSet	gene	490931	493867	.	+	.	ID=ucsf_hc.01_1.H88H.00173;Name=ucsf_hc.01_1.H88H.00173
Supercontig_2.1	GeneSet	exon	490931	491250	.	+	.	Parent=ucsf_hc.01_1.H88H.00173
Supercontig_2.1	GeneSet	exon	491320	491390	.	+	.	Parent=ucsf_hc.01_1.H88H.00173
Supercontig_2.1	GeneSet	exon	491461	491519	.	+	.	Parent=ucsf_hc.01_1.H88H.00173
Supercontig_2.1	GeneSet	exon	491794	491932	.	+	.	Parent=ucsf_hc.01_1.H88H.00173
Supercontig_2.1	GeneSet	exon	492002	493020	.	+	.	Parent=ucsf_hc.01_1.H88H.00173
Supercontig_2.1	GeneSet	exon	493089	493867	.	+	.	Parent=ucsf_hc.01_1.H88H.00173
Supercontig_2.1	GeneSet	cds	491246	491250	.	+	0	ID=cds0000173;Parent=ucsf_hc.01_1.H88H.00173
Supercontig_2.1	GeneSet	cds	491320	491390	.	+	0	ID=cds0000173;Parent=ucsf_hc.01_1.H88H.00173
Supercontig_2.1	GeneSet	cds	491461	491519	.	+	0	ID=cds0000173;Parent=ucsf_hc.01_1.H88H.00173
Supercontig_2.1	GeneSet	cds	491794	491932	.	+	0	ID=cds0000173;Parent=ucsf_hc.01_1.H88H.00173
Supercontig_2.1	GeneSet	cds	492002	493020	.	+	0	ID=cds0000173;Parent=ucsf_hc.01_1.H88H.00173
Supercontig_2.1	GeneSet	cds	493089	493175	.	+	0	ID=cds0000173;Parent=ucsf_hc.01_1.H88H.00173
Supercontig_2.1	GeneSet	gene	494579	498841	.	+	.	ID=ucsf_hc.01_1.H88H.00174;Name=ucsf_hc.01_1.H88H.00174
Supercontig_2.1	GeneSet	exon	494579	494747	.	+	.	Parent=ucsf_hc.01_1.H88H.00174
Supercontig_2.1	GeneSet	exon	495326	496364	.	+	.	Parent=ucsf_hc.01_1.H88H.00174
Supercontig_2.1	GeneSet	exon	496435	496545	.	+	.	Parent=ucsf_hc.01_1.H88H.00174
Supercontig_2.1	GeneSet	exon	496642	498841	.	+	.	Parent=ucsf_hc.01_1.H88H.00174
Supercontig_2.1	GeneSet	cds	495377	496364	.	+	0	ID=cds0000174;Parent=ucsf_hc.01_1.H88H.00174
Supercontig_2.1	GeneSet	cds	496435	496545	.	+	0	ID=cds0000174;Parent=ucsf_hc.01_1.H88H.00174
Supercontig_2.1	GeneSet	cds	496642	498470	.	+	0	ID=cds0000174;Parent=ucsf_hc.01_1.H88H.00174
Supercontig_2.1	GeneSet	gene	499836	504959	.	-	.	ID=ucsf_hc.01_1.H88H.00175;Name=ucsf_hc.01_1.H88H.00175
Supercontig_2.1	GeneSet	exon	504661	504959	.	-	.	Parent=ucsf_hc.01_1.H88H.00175
Supercontig_2.1	GeneSet	exon	503414	504562	.	-	.	Parent=ucsf_hc.01_1.H88H.00175
Supercontig_2.1	GeneSet	exon	501779	503359	.	-	.	Parent=ucsf_hc.01_1.H88H.00175
Supercontig_2.1	GeneSet	exon	499836	501704	.	-	.	Parent=ucsf_hc.01_1.H88H.00175
Supercontig_2.1	GeneSet	cds	503414	504252	.	-	0	ID=cds0000175;Parent=ucsf_hc.01_1.H88H.00175
Supercontig_2.1	GeneSet	cds	501779	503359	.	-	0	ID=cds0000175;Parent=ucsf_hc.01_1.H88H.00175
Supercontig_2.1	GeneSet	cds	500657	501704	.	-	0	ID=cds0000175;Parent=ucsf_hc.01_1.H88H.00175
Supercontig_2.1	GeneSet	gene	506333	507340	.	-	.	ID=ucsf_hc.01_1.H88H.00176;Name=ucsf_hc.01_1.H88H.00176
Supercontig_2.1	GeneSet	exon	507228	507340	.	-	.	Parent=ucsf_hc.01_1.H88H.00176
Supercontig_2.1	GeneSet	exon	507087	507165	.	-	.	Parent=ucsf_hc.01_1.H88H.00176
Supercontig_2.1	GeneSet	exon	506333	506979	.	-	.	Parent=ucsf_hc.01_1.H88H.00176
Supercontig_2.1	GeneSet	cds	506536	506910	.	-	0	ID=cds0000176;Parent=ucsf_hc.01_1.H88H.00176
Supercontig_2.1	GeneSet	gene	507480	510261	.	+	.	ID=ucsf_hc.01_1.H88H.00177;Name=ucsf_hc.01_1.H88H.00177
Supercontig_2.1	GeneSet	exon	507480	507811	.	+	.	Parent=ucsf_hc.01_1.H88H.00177
Supercontig_2.1	GeneSet	exon	507999	508928	.	+	.	Parent=ucsf_hc.01_1.H88H.00177
Supercontig_2.1	GeneSet	exon	509005	510261	.	+	.	Parent=ucsf_hc.01_1.H88H.00177
Supercontig_2.1	GeneSet	cds	508244	508928	.	+	0	ID=cds0000177;Parent=ucsf_hc.01_1.H88H.00177
Supercontig_2.1	GeneSet	cds	509005	509375	.	+	0	ID=cds0000177;Parent=ucsf_hc.01_1.H88H.00177
Supercontig_2.1	GeneSet	gene	510314	512129	.	-	.	ID=ucsf_hc.01_1.H88H.00178;Name=ucsf_hc.01_1.H88H.00178
Supercontig_2.1	GeneSet	exon	511569	512129	.	-	.	Parent=ucsf_hc.01_1.H88H.00178
Supercontig_2.1	GeneSet	exon	510314	511427	.	-	.	Parent=ucsf_hc.01_1.H88H.00178
Supercontig_2.1	GeneSet	cds	511569	512090	.	-	0	ID=cds0000178;Parent=ucsf_hc.01_1.H88H.00178
Supercontig_2.1	GeneSet	cds	511251	511427	.	-	0	ID=cds0000178;Parent=ucsf_hc.01_1.H88H.00178
Supercontig_2.1	GeneSet	gene	512355	514302	.	-	.	ID=ucsf_hc.01_1.H88H.00179;Name=ucsf_hc.01_1.H88H.00179
Supercontig_2.1	GeneSet	exon	512355	514302	.	-	.	Parent=ucsf_hc.01_1.H88H.00179
Supercontig_2.1	GeneSet	cds	513632	513826	.	-	0	ID=cds0000179;Parent=ucsf_hc.01_1.H88H.00179
Supercontig_2.1	GeneSet	gene	514510	515120	.	+	.	ID=ucsf_hc.01_1.H88H.00180;Name=ucsf_hc.01_1.H88H.00180
Supercontig_2.1	GeneSet	exon	514510	515120	.	+	.	Parent=ucsf_hc.01_1.H88H.00180
Supercontig_2.1	GeneSet	cds	514924	515106	.	+	0	ID=cds0000180;Parent=ucsf_hc.01_1.H88H.00180
Supercontig_2.1	GeneSet	gene	517160	519972	.	+	.	ID=ucsf_hc.01_1.H88H.00181;Name=ucsf_hc.01_1.H88H.00181
Supercontig_2.1	GeneSet	exon	517160	517274	.	+	.	Parent=ucsf_hc.01_1.H88H.00181
Supercontig_2.1	GeneSet	exon	517475	517679	.	+	.	Parent=ucsf_hc.01_1.H88H.00181
Supercontig_2.1	GeneSet	exon	517741	517843	.	+	.	Parent=ucsf_hc.01_1.H88H.00181
Supercontig_2.1	GeneSet	exon	517945	519069	.	+	.	Parent=ucsf_hc.01_1.H88H.00181
Supercontig_2.1	GeneSet	exon	519190	519972	.	+	.	Parent=ucsf_hc.01_1.H88H.00181
Supercontig_2.1	GeneSet	cds	518077	519069	.	+	0	ID=cds0000181;Parent=ucsf_hc.01_1.H88H.00181
Supercontig_2.1	GeneSet	cds	519190	519324	.	+	0	ID=cds0000181;Parent=ucsf_hc.01_1.H88H.00181
Supercontig_2.1	GeneSet	gene	522004	523859	.	+	.	ID=ucsf_hc.01_1.H88H.00182;Name=ucsf_hc.01_1.H88H.00182
Supercontig_2.1	GeneSet	exon	522004	523859	.	+	.	Parent=ucsf_hc.01_1.H88H.00182
Supercontig_2.1	GeneSet	cds	523500	523688	.	+	0	ID=cds0000182;Parent=ucsf_hc.01_1.H88H.00182
Supercontig_2.1	GeneSet	gene	525403	527245	.	+	.	ID=ucsf_hc.01_1.H88H.00183;Name=ucsf_hc.01_1.H88H.00183
Supercontig_2.1	GeneSet	exon	525403	527245	.	+	.	Parent=ucsf_hc.01_1.H88H.00183
Supercontig_2.1	GeneSet	cds	525804	527141	.	+	0	ID=cds0000183;Parent=ucsf_hc.01_1.H88H.00183
Supercontig_2.1	GeneSet	gene	527857	530194	.	-	.	ID=ucsf_hc.01_1.H88H.00184;Name=ucsf_hc.01_1.H88H.00184
Supercontig_2.1	GeneSet	exon	529931	530194	.	-	.	Parent=ucsf_hc.01_1.H88H.00184
Supercontig_2.1	GeneSet	exon	529566	529867	.	-	.	Parent=ucsf_hc.01_1.H88H.00184
Supercontig_2.1	GeneSet	exon	527857	529467	.	-	.	Parent=ucsf_hc.01_1.H88H.00184
Supercontig_2.1	GeneSet	cds	529931	529983	.	-	0	ID=cds0000184;Parent=ucsf_hc.01_1.H88H.00184
Supercontig_2.1	GeneSet	cds	529566	529867	.	-	0	ID=cds0000184;Parent=ucsf_hc.01_1.H88H.00184
Supercontig_2.1	GeneSet	cds	528155	529467	.	-	0	ID=cds0000184;Parent=ucsf_hc.01_1.H88H.00184
Supercontig_2.1	GeneSet	gene	530305	531436	.	-	.	ID=ucsf_hc.01_1.H88H.00185;Name=ucsf_hc.01_1.H88H.00185
Supercontig_2.1	GeneSet	exon	531305	531436	.	-	.	Parent=ucsf_hc.01_1.H88H.00185
Supercontig_2.1	GeneSet	exon	530305	531171	.	-	.	Parent=ucsf_hc.01_1.H88H.00185
Supercontig_2.1	GeneSet	cds	531305	531352	.	-	0	ID=cds0000185;Parent=ucsf_hc.01_1.H88H.00185
Supercontig_2.1	GeneSet	cds	530653	531171	.	-	0	ID=cds0000185;Parent=ucsf_hc.01_1.H88H.00185
Supercontig_2.1	GeneSet	gene	531975	535337	.	-	.	ID=ucsf_hc.01_1.H88H.00186;Name=ucsf_hc.01_1.H88H.00186
Supercontig_2.1	GeneSet	exon	535124	535337	.	-	.	Parent=ucsf_hc.01_1.H88H.00186
Supercontig_2.1	GeneSet	exon	533530	534968	.	-	.	Parent=ucsf_hc.01_1.H88H.00186
Supercontig_2.1	GeneSet	exon	533057	533430	.	-	.	Parent=ucsf_hc.01_1.H88H.00186
Supercontig_2.1	GeneSet	exon	531975	532917	.	-	.	Parent=ucsf_hc.01_1.H88H.00186
Supercontig_2.1	GeneSet	cds	533530	534604	.	-	0	ID=cds0000186;Parent=ucsf_hc.01_1.H88H.00186
Supercontig_2.1	GeneSet	cds	533057	533430	.	-	0	ID=cds0000186;Parent=ucsf_hc.01_1.H88H.00186
Supercontig_2.1	GeneSet	cds	532309	532917	.	-	0	ID=cds0000186;Parent=ucsf_hc.01_1.H88H.00186
Supercontig_2.1	GeneSet	gene	536111	536538	.	-	.	ID=ucsf_hc.01_1.H88H.00187;Name=ucsf_hc.01_1.H88H.00187
Supercontig_2.1	GeneSet	exon	536111	536538	.	-	.	Parent=ucsf_hc.01_1.H88H.00187
Supercontig_2.1	GeneSet	cds	536301	536507	.	-	0	ID=cds0000187;Parent=ucsf_hc.01_1.H88H.00187
Supercontig_2.1	GeneSet	gene	536595	537168	.	-	.	ID=ucsf_hc.01_1.H88H.00188;Name=ucsf_hc.01_1.H88H.00188
Supercontig_2.1	GeneSet	exon	536595	537168	.	-	.	Parent=ucsf_hc.01_1.H88H.00188
Supercontig_2.1	GeneSet	cds	536601	536855	.	-	0	ID=cds0000188;Parent=ucsf_hc.01_1.H88H.00188
Supercontig_2.1	GeneSet	gene	536711	537401	.	+	.	ID=ucsf_hc.01_1.H88H.00189;Name=ucsf_hc.01_1.H88H.00189
Supercontig_2.1	GeneSet	exon	536711	537401	.	+	.	Parent=ucsf_hc.01_1.H88H.00189
Supercontig_2.1	GeneSet	cds	536763	536975	.	+	0	ID=cds0000189;Parent=ucsf_hc.01_1.H88H.00189
Supercontig_2.1	GeneSet	gene	537485	537770	.	+	.	ID=ucsf_hc.01_1.H88H.00190;Name=ucsf_hc.01_1.H88H.00190
Supercontig_2.1	GeneSet	exon	537485	537770	.	+	.	Parent=ucsf_hc.01_1.H88H.00190
Supercontig_2.1	GeneSet	cds	537503	537700	.	+	0	ID=cds0000190;Parent=ucsf_hc.01_1.H88H.00190
Supercontig_2.1	GeneSet	gene	538888	540750	.	-	.	ID=ucsf_hc.01_1.H88H.00191;Name=ucsf_hc.01_1.H88H.00191
Supercontig_2.1	GeneSet	exon	540401	540750	.	-	.	Parent=ucsf_hc.01_1.H88H.00191
Supercontig_2.1	GeneSet	exon	539725	540322	.	-	.	Parent=ucsf_hc.01_1.H88H.00191
Supercontig_2.1	GeneSet	exon	538888	539655	.	-	.	Parent=ucsf_hc.01_1.H88H.00191
Supercontig_2.1	GeneSet	cds	540401	540699	.	-	0	ID=cds0000191;Parent=ucsf_hc.01_1.H88H.00191
Supercontig_2.1	GeneSet	cds	539725	540322	.	-	0	ID=cds0000191;Parent=ucsf_hc.01_1.H88H.00191
Supercontig_2.1	GeneSet	cds	539476	539655	.	-	0	ID=cds0000191;Parent=ucsf_hc.01_1.H88H.00191
Supercontig_2.1	GeneSet	gene	540982	541322	.	+	.	ID=ucsf_hc.01_1.H88H.00192;Name=ucsf_hc.01_1.H88H.00192
Supercontig_2.1	GeneSet	exon	540982	541322	.	+	.	Parent=ucsf_hc.01_1.H88H.00192
Supercontig_2.1	GeneSet	gene	542014	546246	.	-	.	ID=ucsf_hc.01_1.H88H.00193;Name=ucsf_hc.01_1.H88H.00193
Supercontig_2.1	GeneSet	exon	545637	546246	.	-	.	Parent=ucsf_hc.01_1.H88H.00193
Supercontig_2.1	GeneSet	exon	545411	545485	.	-	.	Parent=ucsf_hc.01_1.H88H.00193
Supercontig_2.1	GeneSet	exon	545051	545314	.	-	.	Parent=ucsf_hc.01_1.H88H.00193
Supercontig_2.1	GeneSet	exon	544866	544985	.	-	.	Parent=ucsf_hc.01_1.H88H.00193
Supercontig_2.1	GeneSet	exon	544774	544800	.	-	.	Parent=ucsf_hc.01_1.H88H.00193
Supercontig_2.1	GeneSet	exon	544459	544701	.	-	.	Parent=ucsf_hc.01_1.H88H.00193
Supercontig_2.1	GeneSet	exon	543617	544353	.	-	.	Parent=ucsf_hc.01_1.H88H.00193
Supercontig_2.1	GeneSet	exon	543390	543504	.	-	.	Parent=ucsf_hc.01_1.H88H.00193
Supercontig_2.1	GeneSet	exon	542014	543310	.	-	.	Parent=ucsf_hc.01_1.H88H.00193
Supercontig_2.1	GeneSet	cds	545637	545737	.	-	0	ID=cds0000193;Parent=ucsf_hc.01_1.H88H.00193
Supercontig_2.1	GeneSet	cds	545411	545485	.	-	0	ID=cds0000193;Parent=ucsf_hc.01_1.H88H.00193
Supercontig_2.1	GeneSet	cds	545051	545314	.	-	0	ID=cds0000193;Parent=ucsf_hc.01_1.H88H.00193
Supercontig_2.1	GeneSet	cds	544866	544985	.	-	0	ID=cds0000193;Parent=ucsf_hc.01_1.H88H.00193
Supercontig_2.1	GeneSet	cds	544774	544800	.	-	0	ID=cds0000193;Parent=ucsf_hc.01_1.H88H.00193
Supercontig_2.1	GeneSet	cds	544459	544701	.	-	0	ID=cds0000193;Parent=ucsf_hc.01_1.H88H.00193
Supercontig_2.1	GeneSet	cds	543617	544353	.	-	0	ID=cds0000193;Parent=ucsf_hc.01_1.H88H.00193
Supercontig_2.1	GeneSet	cds	543390	543504	.	-	0	ID=cds0000193;Parent=ucsf_hc.01_1.H88H.00193
Supercontig_2.1	GeneSet	cds	543022	543310	.	-	0	ID=cds0000193;Parent=ucsf_hc.01_1.H88H.00193
Supercontig_2.1	GeneSet	gene	550435	550833	.	-	.	ID=ucsf_hc.01_1.H88H.00194;Name=ucsf_hc.01_1.H88H.00194
Supercontig_2.1	GeneSet	exon	550435	550833	.	-	.	Parent=ucsf_hc.01_1.H88H.00194
Supercontig_2.1	GeneSet	gene	551296	553583	.	+	.	ID=ucsf_hc.01_1.H88H.00195;Name=ucsf_hc.01_1.H88H.00195
Supercontig_2.1	GeneSet	exon	551296	551476	.	+	.	Parent=ucsf_hc.01_1.H88H.00195
Supercontig_2.1	GeneSet	exon	551589	551914	.	+	.	Parent=ucsf_hc.01_1.H88H.00195
Supercontig_2.1	GeneSet	exon	552010	552064	.	+	.	Parent=ucsf_hc.01_1.H88H.00195
Supercontig_2.1	GeneSet	exon	552151	553583	.	+	.	Parent=ucsf_hc.01_1.H88H.00195
Supercontig_2.1	GeneSet	cds	551405	551476	.	+	0	ID=cds0000195;Parent=ucsf_hc.01_1.H88H.00195
Supercontig_2.1	GeneSet	cds	551589	551914	.	+	0	ID=cds0000195;Parent=ucsf_hc.01_1.H88H.00195
Supercontig_2.1	GeneSet	cds	552010	552064	.	+	0	ID=cds0000195;Parent=ucsf_hc.01_1.H88H.00195
Supercontig_2.1	GeneSet	cds	552151	553035	.	+	0	ID=cds0000195;Parent=ucsf_hc.01_1.H88H.00195
Supercontig_2.1	GeneSet	gene	553832	555402	.	-	.	ID=ucsf_hc.01_1.H88H.00196;Name=ucsf_hc.01_1.H88H.00196
Supercontig_2.1	GeneSet	exon	555386	555402	.	-	.	Parent=ucsf_hc.01_1.H88H.00196
Supercontig_2.1	GeneSet	exon	554945	555281	.	-	.	Parent=ucsf_hc.01_1.H88H.00196
Supercontig_2.1	GeneSet	exon	553832	554820	.	-	.	Parent=ucsf_hc.01_1.H88H.00196
Supercontig_2.1	GeneSet	cds	554945	555260	.	-	0	ID=cds0000196;Parent=ucsf_hc.01_1.H88H.00196
Supercontig_2.1	GeneSet	cds	554243	554820	.	-	0	ID=cds0000196;Parent=ucsf_hc.01_1.H88H.00196
Supercontig_2.1	GeneSet	gene	555751	556427	.	-	.	ID=ucsf_hc.01_1.H88H.00197;Name=ucsf_hc.01_1.H88H.00197
Supercontig_2.1	GeneSet	exon	555751	556427	.	-	.	Parent=ucsf_hc.01_1.H88H.00197
Supercontig_2.1	GeneSet	gene	557099	560630	.	-	.	ID=ucsf_hc.01_1.H88H.00198;Name=ucsf_hc.01_1.H88H.00198
Supercontig_2.1	GeneSet	exon	560062	560630	.	-	.	Parent=ucsf_hc.01_1.H88H.00198
Supercontig_2.1	GeneSet	exon	557099	559976	.	-	.	Parent=ucsf_hc.01_1.H88H.00198
Supercontig_2.1	GeneSet	cds	560062	560359	.	-	0	ID=cds0000198;Parent=ucsf_hc.01_1.H88H.00198
Supercontig_2.1	GeneSet	cds	557623	559976	.	-	0	ID=cds0000198;Parent=ucsf_hc.01_1.H88H.00198
Supercontig_2.1	GeneSet	gene	560848	562685	.	+	.	ID=ucsf_hc.01_1.H88H.00199;Name=ucsf_hc.01_1.H88H.00199
Supercontig_2.1	GeneSet	exon	560848	562685	.	+	.	Parent=ucsf_hc.01_1.H88H.00199
Supercontig_2.1	GeneSet	cds	561062	562339	.	+	0	ID=cds0000199;Parent=ucsf_hc.01_1.H88H.00199
Supercontig_2.1	GeneSet	gene	564472	565966	.	+	.	ID=ucsf_hc.01_1.H88H.00200;Name=ucsf_hc.01_1.H88H.00200
Supercontig_2.1	GeneSet	exon	564472	564792	.	+	.	Parent=ucsf_hc.01_1.H88H.00200
Supercontig_2.1	GeneSet	exon	564999	565966	.	+	.	Parent=ucsf_hc.01_1.H88H.00200
Supercontig_2.1	GeneSet	cds	564787	564792	.	+	0	ID=cds0000200;Parent=ucsf_hc.01_1.H88H.00200
Supercontig_2.1	GeneSet	cds	564999	565568	.	+	0	ID=cds0000200;Parent=ucsf_hc.01_1.H88H.00200
Supercontig_2.1	GeneSet	gene	566195	568747	.	+	.	ID=ucsf_hc.01_1.H88H.00201;Name=ucsf_hc.01_1.H88H.00201
Supercontig_2.1	GeneSet	exon	566195	568747	.	+	.	Parent=ucsf_hc.01_1.H88H.00201
Supercontig_2.1	GeneSet	cds	566553	568463	.	+	0	ID=cds0000201;Parent=ucsf_hc.01_1.H88H.00201
Supercontig_2.1	GeneSet	gene	570548	573433	.	+	.	ID=ucsf_hc.01_1.H88H.00202;Name=ucsf_hc.01_1.H88H.00202
Supercontig_2.1	GeneSet	exon	570548	570812	.	+	.	Parent=ucsf_hc.01_1.H88H.00202
Supercontig_2.1	GeneSet	exon	570896	570930	.	+	.	Parent=ucsf_hc.01_1.H88H.00202
Supercontig_2.1	GeneSet	exon	571054	571107	.	+	.	Parent=ucsf_hc.01_1.H88H.00202
Supercontig_2.1	GeneSet	exon	571188	571194	.	+	.	Parent=ucsf_hc.01_1.H88H.00202
Supercontig_2.1	GeneSet	exon	571329	571373	.	+	.	Parent=ucsf_hc.01_1.H88H.00202
Supercontig_2.1	GeneSet	exon	571449	571484	.	+	.	Parent=ucsf_hc.01_1.H88H.00202
Supercontig_2.1	GeneSet	exon	571581	571677	.	+	.	Parent=ucsf_hc.01_1.H88H.00202
Supercontig_2.1	GeneSet	exon	571740	571764	.	+	.	Parent=ucsf_hc.01_1.H88H.00202
Supercontig_2.1	GeneSet	exon	571839	571864	.	+	.	Parent=ucsf_hc.01_1.H88H.00202
Supercontig_2.1	GeneSet	exon	571941	571971	.	+	.	Parent=ucsf_hc.01_1.H88H.00202
Supercontig_2.1	GeneSet	exon	572086	572440	.	+	.	Parent=ucsf_hc.01_1.H88H.00202
Supercontig_2.1	GeneSet	exon	572561	573433	.	+	.	Parent=ucsf_hc.01_1.H88H.00202
Supercontig_2.1	GeneSet	cds	570768	570812	.	+	0	ID=cds0000202;Parent=ucsf_hc.01_1.H88H.00202
Supercontig_2.1	GeneSet	cds	570896	570930	.	+	0	ID=cds0000202;Parent=ucsf_hc.01_1.H88H.00202
Supercontig_2.1	GeneSet	cds	571054	571107	.	+	0	ID=cds0000202;Parent=ucsf_hc.01_1.H88H.00202
Supercontig_2.1	GeneSet	cds	571188	571194	.	+	0	ID=cds0000202;Parent=ucsf_hc.01_1.H88H.00202
Supercontig_2.1	GeneSet	cds	571329	571373	.	+	0	ID=cds0000202;Parent=ucsf_hc.01_1.H88H.00202
Supercontig_2.1	GeneSet	cds	571449	571484	.	+	0	ID=cds0000202;Parent=ucsf_hc.01_1.H88H.00202
Supercontig_2.1	GeneSet	cds	571581	571677	.	+	0	ID=cds0000202;Parent=ucsf_hc.01_1.H88H.00202
Supercontig_2.1	GeneSet	cds	571740	571764	.	+	0	ID=cds0000202;Parent=ucsf_hc.01_1.H88H.00202
Supercontig_2.1	GeneSet	cds	571839	571864	.	+	0	ID=cds0000202;Parent=ucsf_hc.01_1.H88H.00202
Supercontig_2.1	GeneSet	cds	571941	571971	.	+	0	ID=cds0000202;Parent=ucsf_hc.01_1.H88H.00202
Supercontig_2.1	GeneSet	cds	572086	572440	.	+	0	ID=cds0000202;Parent=ucsf_hc.01_1.H88H.00202
Supercontig_2.1	GeneSet	cds	572561	572806	.	+	0	ID=cds0000202;Parent=ucsf_hc.01_1.H88H.00202
Supercontig_2.1	GeneSet	gene	574514	575351	.	+	.	ID=ucsf_hc.01_1.H88H.00203;Name=ucsf_hc.01_1.H88H.00203
Supercontig_2.1	GeneSet	exon	574514	574597	.	+	.	Parent=ucsf_hc.01_1.H88H.00203
Supercontig_2.1	GeneSet	exon	574664	574832	.	+	.	Parent=ucsf_hc.01_1.H88H.00203
Supercontig_2.1	GeneSet	exon	574886	575351	.	+	.	Parent=ucsf_hc.01_1.H88H.00203
Supercontig_2.1	GeneSet	cds	574595	574597	.	+	0	ID=cds0000203;Parent=ucsf_hc.01_1.H88H.00203
Supercontig_2.1	GeneSet	cds	574664	574832	.	+	0	ID=cds0000203;Parent=ucsf_hc.01_1.H88H.00203
Supercontig_2.1	GeneSet	cds	574886	575070	.	+	0	ID=cds0000203;Parent=ucsf_hc.01_1.H88H.00203
Supercontig_2.1	GeneSet	gene	575853	578143	.	-	.	ID=ucsf_hc.01_1.H88H.00204;Name=ucsf_hc.01_1.H88H.00204
Supercontig_2.1	GeneSet	exon	578023	578143	.	-	.	Parent=ucsf_hc.01_1.H88H.00204
Supercontig_2.1	GeneSet	exon	577599	577762	.	-	.	Parent=ucsf_hc.01_1.H88H.00204
Supercontig_2.1	GeneSet	exon	577419	577529	.	-	.	Parent=ucsf_hc.01_1.H88H.00204
Supercontig_2.1	GeneSet	exon	577019	577321	.	-	.	Parent=ucsf_hc.01_1.H88H.00204
Supercontig_2.1	GeneSet	exon	575853	576869	.	-	.	Parent=ucsf_hc.01_1.H88H.00204
Supercontig_2.1	GeneSet	cds	577599	577706	.	-	0	ID=cds0000204;Parent=ucsf_hc.01_1.H88H.00204
Supercontig_2.1	GeneSet	cds	577419	577529	.	-	0	ID=cds0000204;Parent=ucsf_hc.01_1.H88H.00204
Supercontig_2.1	GeneSet	cds	577019	577321	.	-	0	ID=cds0000204;Parent=ucsf_hc.01_1.H88H.00204
Supercontig_2.1	GeneSet	cds	576312	576869	.	-	0	ID=cds0000204;Parent=ucsf_hc.01_1.H88H.00204
Supercontig_2.1	GeneSet	gene	579007	579593	.	-	.	ID=ucsf_hc.01_1.H88H.00205;Name=ucsf_hc.01_1.H88H.00205
Supercontig_2.1	GeneSet	exon	579007	579593	.	-	.	Parent=ucsf_hc.01_1.H88H.00205
Supercontig_2.1	GeneSet	gene	581111	581810	.	+	.	ID=ucsf_hc.01_1.H88H.00206;Name=ucsf_hc.01_1.H88H.00206
Supercontig_2.1	GeneSet	exon	581111	581541	.	+	.	Parent=ucsf_hc.01_1.H88H.00206
Supercontig_2.1	GeneSet	exon	581617	581810	.	+	.	Parent=ucsf_hc.01_1.H88H.00206
Supercontig_2.1	GeneSet	gene	581839	584721	.	+	.	ID=ucsf_hc.01_1.H88H.00207;Name=ucsf_hc.01_1.H88H.00207
Supercontig_2.1	GeneSet	exon	581839	582159	.	+	.	Parent=ucsf_hc.01_1.H88H.00207
Supercontig_2.1	GeneSet	exon	582220	584721	.	+	.	Parent=ucsf_hc.01_1.H88H.00207
Supercontig_2.1	GeneSet	cds	581875	582159	.	+	0	ID=cds0000207;Parent=ucsf_hc.01_1.H88H.00207
Supercontig_2.1	GeneSet	cds	582220	584523	.	+	0	ID=cds0000207;Parent=ucsf_hc.01_1.H88H.00207
Supercontig_2.1	GeneSet	gene	585244	585728	.	-	.	ID=ucsf_hc.01_1.H88H.00208;Name=ucsf_hc.01_1.H88H.00208
Supercontig_2.1	GeneSet	exon	585244	585728	.	-	.	Parent=ucsf_hc.01_1.H88H.00208
Supercontig_2.1	GeneSet	cds	585457	585639	.	-	0	ID=cds0000208;Parent=ucsf_hc.01_1.H88H.00208
Supercontig_2.1	GeneSet	gene	586014	589074	.	+	.	ID=ucsf_hc.01_1.H88H.00209;Name=ucsf_hc.01_1.H88H.00209
Supercontig_2.1	GeneSet	exon	586014	586644	.	+	.	Parent=ucsf_hc.01_1.H88H.00209
Supercontig_2.1	GeneSet	exon	586746	589074	.	+	.	Parent=ucsf_hc.01_1.H88H.00209
Supercontig_2.1	GeneSet	cds	586579	586644	.	+	0	ID=cds0000209;Parent=ucsf_hc.01_1.H88H.00209
Supercontig_2.1	GeneSet	cds	586746	587165	.	+	0	ID=cds0000209;Parent=ucsf_hc.01_1.H88H.00209
Supercontig_2.1	GeneSet	gene	590315	592477	.	+	.	ID=ucsf_hc.01_1.H88H.00210;Name=ucsf_hc.01_1.H88H.00210
Supercontig_2.1	GeneSet	exon	590315	590690	.	+	.	Parent=ucsf_hc.01_1.H88H.00210
Supercontig_2.1	GeneSet	exon	591041	591188	.	+	.	Parent=ucsf_hc.01_1.H88H.00210
Supercontig_2.1	GeneSet	exon	591288	592060	.	+	.	Parent=ucsf_hc.01_1.H88H.00210
Supercontig_2.1	GeneSet	exon	592191	592477	.	+	.	Parent=ucsf_hc.01_1.H88H.00210
Supercontig_2.1	GeneSet	cds	590529	590690	.	+	0	ID=cds0000210;Parent=ucsf_hc.01_1.H88H.00210
Supercontig_2.1	GeneSet	cds	591041	591188	.	+	0	ID=cds0000210;Parent=ucsf_hc.01_1.H88H.00210
Supercontig_2.1	GeneSet	cds	591288	592060	.	+	0	ID=cds0000210;Parent=ucsf_hc.01_1.H88H.00210
Supercontig_2.1	GeneSet	cds	592191	592418	.	+	0	ID=cds0000210;Parent=ucsf_hc.01_1.H88H.00210
Supercontig_2.1	GeneSet	gene	592575	594020	.	-	.	ID=ucsf_hc.01_1.H88H.00211;Name=ucsf_hc.01_1.H88H.00211
Supercontig_2.1	GeneSet	exon	593857	594020	.	-	.	Parent=ucsf_hc.01_1.H88H.00211
Supercontig_2.1	GeneSet	exon	592575	593793	.	-	.	Parent=ucsf_hc.01_1.H88H.00211
Supercontig_2.1	GeneSet	cds	593857	593890	.	-	0	ID=cds0000211;Parent=ucsf_hc.01_1.H88H.00211
Supercontig_2.1	GeneSet	cds	592718	593793	.	-	0	ID=cds0000211;Parent=ucsf_hc.01_1.H88H.00211
Supercontig_2.1	GeneSet	gene	594141	595624	.	+	.	ID=ucsf_hc.01_1.H88H.00212;Name=ucsf_hc.01_1.H88H.00212
Supercontig_2.1	GeneSet	exon	594141	595624	.	+	.	Parent=ucsf_hc.01_1.H88H.00212
Supercontig_2.1	GeneSet	cds	594263	595474	.	+	0	ID=cds0000212;Parent=ucsf_hc.01_1.H88H.00212
Supercontig_2.1	GeneSet	gene	596007	600753	.	-	.	ID=ucsf_hc.01_1.H88H.00213;Name=ucsf_hc.01_1.H88H.00213
Supercontig_2.1	GeneSet	exon	600598	600753	.	-	.	Parent=ucsf_hc.01_1.H88H.00213
Supercontig_2.1	GeneSet	exon	600401	600512	.	-	.	Parent=ucsf_hc.01_1.H88H.00213
Supercontig_2.1	GeneSet	exon	596007	600337	.	-	.	Parent=ucsf_hc.01_1.H88H.00213
Supercontig_2.1	GeneSet	cds	600598	600665	.	-	0	ID=cds0000213;Parent=ucsf_hc.01_1.H88H.00213
Supercontig_2.1	GeneSet	cds	600401	600512	.	-	0	ID=cds0000213;Parent=ucsf_hc.01_1.H88H.00213
Supercontig_2.1	GeneSet	cds	596603	600337	.	-	0	ID=cds0000213;Parent=ucsf_hc.01_1.H88H.00213
Supercontig_2.1	GeneSet	gene	600947	602384	.	+	.	ID=ucsf_hc.01_1.H88H.00214;Name=ucsf_hc.01_1.H88H.00214
Supercontig_2.1	GeneSet	exon	600947	601187	.	+	.	Parent=ucsf_hc.01_1.H88H.00214
Supercontig_2.1	GeneSet	exon	601271	601454	.	+	.	Parent=ucsf_hc.01_1.H88H.00214
Supercontig_2.1	GeneSet	exon	601582	602384	.	+	.	Parent=ucsf_hc.01_1.H88H.00214
Supercontig_2.1	GeneSet	cds	600998	601187	.	+	0	ID=cds0000214;Parent=ucsf_hc.01_1.H88H.00214
Supercontig_2.1	GeneSet	cds	601271	601454	.	+	0	ID=cds0000214;Parent=ucsf_hc.01_1.H88H.00214
Supercontig_2.1	GeneSet	cds	601582	601966	.	+	0	ID=cds0000214;Parent=ucsf_hc.01_1.H88H.00214
Supercontig_2.1	GeneSet	gene	602456	603113	.	-	.	ID=ucsf_hc.01_1.H88H.00215;Name=ucsf_hc.01_1.H88H.00215
Supercontig_2.1	GeneSet	exon	602456	603113	.	-	.	Parent=ucsf_hc.01_1.H88H.00215
Supercontig_2.1	GeneSet	gene	604753	606832	.	+	.	ID=ucsf_hc.01_1.H88H.00216;Name=ucsf_hc.01_1.H88H.00216
Supercontig_2.1	GeneSet	exon	604753	604876	.	+	.	Parent=ucsf_hc.01_1.H88H.00216
Supercontig_2.1	GeneSet	exon	605473	605570	.	+	.	Parent=ucsf_hc.01_1.H88H.00216
Supercontig_2.1	GeneSet	exon	605663	605758	.	+	.	Parent=ucsf_hc.01_1.H88H.00216
Supercontig_2.1	GeneSet	exon	605884	606005	.	+	.	Parent=ucsf_hc.01_1.H88H.00216
Supercontig_2.1	GeneSet	exon	606151	606832	.	+	.	Parent=ucsf_hc.01_1.H88H.00216
Supercontig_2.1	GeneSet	cds	606359	606772	.	+	0	ID=cds0000216;Parent=ucsf_hc.01_1.H88H.00216
Supercontig_2.1	GeneSet	gene	607873	611565	.	+	.	ID=ucsf_hc.01_1.H88H.00217;Name=ucsf_hc.01_1.H88H.00217
Supercontig_2.1	GeneSet	exon	607873	608539	.	+	.	Parent=ucsf_hc.01_1.H88H.00217
Supercontig_2.1	GeneSet	exon	608651	609217	.	+	.	Parent=ucsf_hc.01_1.H88H.00217
Supercontig_2.1	GeneSet	exon	609302	609382	.	+	.	Parent=ucsf_hc.01_1.H88H.00217
Supercontig_2.1	GeneSet	exon	609447	609673	.	+	.	Parent=ucsf_hc.01_1.H88H.00217
Supercontig_2.1	GeneSet	exon	609830	609941	.	+	.	Parent=ucsf_hc.01_1.H88H.00217
Supercontig_2.1	GeneSet	exon	610023	610127	.	+	.	Parent=ucsf_hc.01_1.H88H.00217
Supercontig_2.1	GeneSet	exon	610265	610446	.	+	.	Parent=ucsf_hc.01_1.H88H.00217
Supercontig_2.1	GeneSet	exon	610684	611565	.	+	.	Parent=ucsf_hc.01_1.H88H.00217
Supercontig_2.1	GeneSet	cds	608118	608539	.	+	0	ID=cds0000217;Parent=ucsf_hc.01_1.H88H.00217
Supercontig_2.1	GeneSet	cds	608651	609217	.	+	0	ID=cds0000217;Parent=ucsf_hc.01_1.H88H.00217
Supercontig_2.1	GeneSet	cds	609302	609382	.	+	0	ID=cds0000217;Parent=ucsf_hc.01_1.H88H.00217
Supercontig_2.1	GeneSet	cds	609447	609673	.	+	0	ID=cds0000217;Parent=ucsf_hc.01_1.H88H.00217
Supercontig_2.1	GeneSet	cds	609830	609941	.	+	0	ID=cds0000217;Parent=ucsf_hc.01_1.H88H.00217
Supercontig_2.1	GeneSet	cds	610023	610127	.	+	0	ID=cds0000217;Parent=ucsf_hc.01_1.H88H.00217
Supercontig_2.1	GeneSet	cds	610265	610446	.	+	0	ID=cds0000217;Parent=ucsf_hc.01_1.H88H.00217
Supercontig_2.1	GeneSet	cds	610684	610742	.	+	0	ID=cds0000217;Parent=ucsf_hc.01_1.H88H.00217
Supercontig_2.1	GeneSet	gene	611557	613215	.	-	.	ID=ucsf_hc.01_1.H88H.00218;Name=ucsf_hc.01_1.H88H.00218
Supercontig_2.1	GeneSet	exon	613059	613215	.	-	.	Parent=ucsf_hc.01_1.H88H.00218
Supercontig_2.1	GeneSet	exon	611557	613006	.	-	.	Parent=ucsf_hc.01_1.H88H.00218
Supercontig_2.1	GeneSet	cds	611753	612853	.	-	0	ID=cds0000218;Parent=ucsf_hc.01_1.H88H.00218
Supercontig_2.1	GeneSet	gene	613367	616157	.	+	.	ID=ucsf_hc.01_1.H88H.00219;Name=ucsf_hc.01_1.H88H.00219
Supercontig_2.1	GeneSet	exon	613367	616157	.	+	.	Parent=ucsf_hc.01_1.H88H.00219
Supercontig_2.1	GeneSet	cds	613487	615841	.	+	0	ID=cds0000219;Parent=ucsf_hc.01_1.H88H.00219
Supercontig_2.1	GeneSet	gene	616844	618616	.	+	.	ID=ucsf_hc.01_1.H88H.00220;Name=ucsf_hc.01_1.H88H.00220
Supercontig_2.1	GeneSet	exon	616844	617511	.	+	.	Parent=ucsf_hc.01_1.H88H.00220
Supercontig_2.1	GeneSet	exon	617591	618616	.	+	.	Parent=ucsf_hc.01_1.H88H.00220
Supercontig_2.1	GeneSet	cds	617298	617511	.	+	0	ID=cds0000220;Parent=ucsf_hc.01_1.H88H.00220
Supercontig_2.1	GeneSet	cds	617591	618177	.	+	0	ID=cds0000220;Parent=ucsf_hc.01_1.H88H.00220
Supercontig_2.1	GeneSet	gene	619287	621729	.	-	.	ID=ucsf_hc.01_1.H88H.00221;Name=ucsf_hc.01_1.H88H.00221
Supercontig_2.1	GeneSet	exon	621502	621729	.	-	.	Parent=ucsf_hc.01_1.H88H.00221
Supercontig_2.1	GeneSet	exon	621093	621436	.	-	.	Parent=ucsf_hc.01_1.H88H.00221
Supercontig_2.1	GeneSet	exon	620802	620993	.	-	.	Parent=ucsf_hc.01_1.H88H.00221
Supercontig_2.1	GeneSet	exon	619597	620719	.	-	.	Parent=ucsf_hc.01_1.H88H.00221
Supercontig_2.1	GeneSet	exon	619287	619517	.	-	.	Parent=ucsf_hc.01_1.H88H.00221
Supercontig_2.1	GeneSet	cds	621502	621538	.	-	0	ID=cds0000221;Parent=ucsf_hc.01_1.H88H.00221
Supercontig_2.1	GeneSet	cds	621093	621436	.	-	0	ID=cds0000221;Parent=ucsf_hc.01_1.H88H.00221
Supercontig_2.1	GeneSet	cds	620802	620993	.	-	0	ID=cds0000221;Parent=ucsf_hc.01_1.H88H.00221
Supercontig_2.1	GeneSet	cds	619597	620719	.	-	0	ID=cds0000221;Parent=ucsf_hc.01_1.H88H.00221
Supercontig_2.1	GeneSet	cds	619396	619517	.	-	0	ID=cds0000221;Parent=ucsf_hc.01_1.H88H.00221
Supercontig_2.1	GeneSet	gene	623791	624995	.	-	.	ID=ucsf_hc.01_1.H88H.00222;Name=ucsf_hc.01_1.H88H.00222
Supercontig_2.1	GeneSet	exon	623791	624995	.	-	.	Parent=ucsf_hc.01_1.H88H.00222
Supercontig_2.1	GeneSet	cds	623935	624888	.	-	0	ID=cds0000222;Parent=ucsf_hc.01_1.H88H.00222
Supercontig_2.1	GeneSet	gene	625147	625998	.	+	.	ID=ucsf_hc.01_1.H88H.00223;Name=ucsf_hc.01_1.H88H.00223
Supercontig_2.1	GeneSet	exon	625147	625429	.	+	.	Parent=ucsf_hc.01_1.H88H.00223
Supercontig_2.1	GeneSet	exon	625478	625998	.	+	.	Parent=ucsf_hc.01_1.H88H.00223
Supercontig_2.1	GeneSet	cds	625309	625429	.	+	0	ID=cds0000223;Parent=ucsf_hc.01_1.H88H.00223
Supercontig_2.1	GeneSet	cds	625478	625608	.	+	0	ID=cds0000223;Parent=ucsf_hc.01_1.H88H.00223
Supercontig_2.1	GeneSet	gene	626428	628913	.	+	.	ID=ucsf_hc.01_1.H88H.00224;Name=ucsf_hc.01_1.H88H.00224
Supercontig_2.1	GeneSet	exon	626428	628913	.	+	.	Parent=ucsf_hc.01_1.H88H.00224
Supercontig_2.1	GeneSet	cds	626457	627464	.	+	0	ID=cds0000224;Parent=ucsf_hc.01_1.H88H.00224
Supercontig_2.1	GeneSet	gene	627806	628189	.	-	.	ID=ucsf_hc.01_1.H88H.00225;Name=ucsf_hc.01_1.H88H.00225
Supercontig_2.1	GeneSet	exon	628137	628189	.	-	.	Parent=ucsf_hc.01_1.H88H.00225
Supercontig_2.1	GeneSet	exon	627806	627962	.	-	.	Parent=ucsf_hc.01_1.H88H.00225
Supercontig_2.1	GeneSet	gene	628908	634774	.	-	.	ID=ucsf_hc.01_1.H88H.00226;Name=ucsf_hc.01_1.H88H.00226
Supercontig_2.1	GeneSet	exon	634182	634774	.	-	.	Parent=ucsf_hc.01_1.H88H.00226
Supercontig_2.1	GeneSet	exon	633848	634079	.	-	.	Parent=ucsf_hc.01_1.H88H.00226
Supercontig_2.1	GeneSet	exon	633143	633764	.	-	.	Parent=ucsf_hc.01_1.H88H.00226
Supercontig_2.1	GeneSet	exon	633013	633063	.	-	.	Parent=ucsf_hc.01_1.H88H.00226
Supercontig_2.1	GeneSet	exon	629270	632817	.	-	.	Parent=ucsf_hc.01_1.H88H.00226
Supercontig_2.1	GeneSet	exon	628908	629146	.	-	.	Parent=ucsf_hc.01_1.H88H.00226
Supercontig_2.1	GeneSet	cds	634182	634273	.	-	0	ID=cds0000226;Parent=ucsf_hc.01_1.H88H.00226
Supercontig_2.1	GeneSet	cds	633848	634079	.	-	0	ID=cds0000226;Parent=ucsf_hc.01_1.H88H.00226
Supercontig_2.1	GeneSet	cds	633143	633764	.	-	0	ID=cds0000226;Parent=ucsf_hc.01_1.H88H.00226
Supercontig_2.1	GeneSet	cds	633013	633063	.	-	0	ID=cds0000226;Parent=ucsf_hc.01_1.H88H.00226
Supercontig_2.1	GeneSet	cds	629414	632817	.	-	0	ID=cds0000226;Parent=ucsf_hc.01_1.H88H.00226
Supercontig_2.1	GeneSet	gene	636338	637889	.	-	.	ID=ucsf_hc.01_1.H88H.00227;Name=ucsf_hc.01_1.H88H.00227
Supercontig_2.1	GeneSet	exon	637478	637889	.	-	.	Parent=ucsf_hc.01_1.H88H.00227
Supercontig_2.1	GeneSet	exon	636338	637290	.	-	.	Parent=ucsf_hc.01_1.H88H.00227
Supercontig_2.1	GeneSet	cds	637478	637821	.	-	0	ID=cds0000227;Parent=ucsf_hc.01_1.H88H.00227
Supercontig_2.1	GeneSet	cds	636723	637290	.	-	0	ID=cds0000227;Parent=ucsf_hc.01_1.H88H.00227
Supercontig_2.1	GeneSet	gene	638189	639818	.	-	.	ID=ucsf_hc.01_1.H88H.00228;Name=ucsf_hc.01_1.H88H.00228
Supercontig_2.1	GeneSet	exon	638189	639818	.	-	.	Parent=ucsf_hc.01_1.H88H.00228
Supercontig_2.1	GeneSet	cds	638275	639774	.	-	0	ID=cds0000228;Parent=ucsf_hc.01_1.H88H.00228
Supercontig_2.1	GeneSet	gene	640044	640883	.	-	.	ID=ucsf_hc.01_1.H88H.00229;Name=ucsf_hc.01_1.H88H.00229
Supercontig_2.1	GeneSet	exon	640044	640883	.	-	.	Parent=ucsf_hc.01_1.H88H.00229
Supercontig_2.1	GeneSet	cds	640101	640859	.	-	0	ID=cds0000229;Parent=ucsf_hc.01_1.H88H.00229
Supercontig_2.1	GeneSet	gene	641893	645682	.	+	.	ID=ucsf_hc.01_1.H88H.00230;Name=ucsf_hc.01_1.H88H.00230
Supercontig_2.1	GeneSet	exon	641893	642522	.	+	.	Parent=ucsf_hc.01_1.H88H.00230
Supercontig_2.1	GeneSet	exon	642599	645682	.	+	.	Parent=ucsf_hc.01_1.H88H.00230
Supercontig_2.1	GeneSet	cds	642299	642522	.	+	0	ID=cds0000230;Parent=ucsf_hc.01_1.H88H.00230
Supercontig_2.1	GeneSet	cds	642599	645080	.	+	0	ID=cds0000230;Parent=ucsf_hc.01_1.H88H.00230
Supercontig_2.1	GeneSet	gene	646175	649083	.	-	.	ID=ucsf_hc.01_1.H88H.00231;Name=ucsf_hc.01_1.H88H.00231
Supercontig_2.1	GeneSet	exon	647387	649083	.	-	.	Parent=ucsf_hc.01_1.H88H.00231
Supercontig_2.1	GeneSet	exon	646918	647302	.	-	.	Parent=ucsf_hc.01_1.H88H.00231
Supercontig_2.1	GeneSet	exon	646175	646827	.	-	.	Parent=ucsf_hc.01_1.H88H.00231
Supercontig_2.1	GeneSet	cds	647387	648479	.	-	0	ID=cds0000231;Parent=ucsf_hc.01_1.H88H.00231
Supercontig_2.1	GeneSet	cds	646918	647302	.	-	0	ID=cds0000231;Parent=ucsf_hc.01_1.H88H.00231
Supercontig_2.1	GeneSet	cds	646791	646827	.	-	0	ID=cds0000231;Parent=ucsf_hc.01_1.H88H.00231
Supercontig_2.1	GeneSet	gene	650641	652806	.	+	.	ID=ucsf_hc.01_1.H88H.00232;Name=ucsf_hc.01_1.H88H.00232
Supercontig_2.1	GeneSet	exon	650641	651059	.	+	.	Parent=ucsf_hc.01_1.H88H.00232
Supercontig_2.1	GeneSet	exon	651118	651194	.	+	.	Parent=ucsf_hc.01_1.H88H.00232
Supercontig_2.1	GeneSet	exon	651276	651417	.	+	.	Parent=ucsf_hc.01_1.H88H.00232
Supercontig_2.1	GeneSet	exon	651481	652806	.	+	.	Parent=ucsf_hc.01_1.H88H.00232
Supercontig_2.1	GeneSet	cds	650717	651059	.	+	0	ID=cds0000232;Parent=ucsf_hc.01_1.H88H.00232
Supercontig_2.1	GeneSet	cds	651118	651194	.	+	0	ID=cds0000232;Parent=ucsf_hc.01_1.H88H.00232
Supercontig_2.1	GeneSet	cds	651276	651417	.	+	0	ID=cds0000232;Parent=ucsf_hc.01_1.H88H.00232
Supercontig_2.1	GeneSet	cds	651481	652724	.	+	0	ID=cds0000232;Parent=ucsf_hc.01_1.H88H.00232
Supercontig_2.1	GeneSet	gene	653111	655193	.	+	.	ID=ucsf_hc.01_1.H88H.00233;Name=ucsf_hc.01_1.H88H.00233
Supercontig_2.1	GeneSet	exon	653111	653884	.	+	.	Parent=ucsf_hc.01_1.H88H.00233
Supercontig_2.1	GeneSet	exon	653998	654581	.	+	.	Parent=ucsf_hc.01_1.H88H.00233
Supercontig_2.1	GeneSet	exon	654689	655193	.	+	.	Parent=ucsf_hc.01_1.H88H.00233
Supercontig_2.1	GeneSet	cds	653774	653884	.	+	0	ID=cds0000233;Parent=ucsf_hc.01_1.H88H.00233
Supercontig_2.1	GeneSet	cds	653998	654581	.	+	0	ID=cds0000233;Parent=ucsf_hc.01_1.H88H.00233
Supercontig_2.1	GeneSet	cds	654689	654989	.	+	0	ID=cds0000233;Parent=ucsf_hc.01_1.H88H.00233
Supercontig_2.1	GeneSet	gene	654357	655048	.	-	.	ID=ucsf_hc.01_1.H88H.00234;Name=ucsf_hc.01_1.H88H.00234
Supercontig_2.1	GeneSet	exon	654611	655048	.	-	.	Parent=ucsf_hc.01_1.H88H.00234
Supercontig_2.1	GeneSet	exon	654357	654534	.	-	.	Parent=ucsf_hc.01_1.H88H.00234
Supercontig_2.1	GeneSet	gene	655528	657584	.	+	.	ID=ucsf_hc.01_1.H88H.00235;Name=ucsf_hc.01_1.H88H.00235
Supercontig_2.1	GeneSet	exon	655528	656514	.	+	.	Parent=ucsf_hc.01_1.H88H.00235
Supercontig_2.1	GeneSet	exon	656615	656889	.	+	.	Parent=ucsf_hc.01_1.H88H.00235
Supercontig_2.1	GeneSet	exon	656962	657584	.	+	.	Parent=ucsf_hc.01_1.H88H.00235
Supercontig_2.1	GeneSet	cds	656342	656514	.	+	0	ID=cds0000235;Parent=ucsf_hc.01_1.H88H.00235
Supercontig_2.1	GeneSet	cds	656615	656889	.	+	0	ID=cds0000235;Parent=ucsf_hc.01_1.H88H.00235
Supercontig_2.1	GeneSet	cds	656962	657065	.	+	0	ID=cds0000235;Parent=ucsf_hc.01_1.H88H.00235
Supercontig_2.1	GeneSet	gene	658177	660379	.	+	.	ID=ucsf_hc.01_1.H88H.00236;Name=ucsf_hc.01_1.H88H.00236
Supercontig_2.1	GeneSet	exon	658177	658461	.	+	.	Parent=ucsf_hc.01_1.H88H.00236
Supercontig_2.1	GeneSet	exon	658552	658702	.	+	.	Parent=ucsf_hc.01_1.H88H.00236
Supercontig_2.1	GeneSet	exon	658812	659466	.	+	.	Parent=ucsf_hc.01_1.H88H.00236
Supercontig_2.1	GeneSet	exon	659543	660379	.	+	.	Parent=ucsf_hc.01_1.H88H.00236
Supercontig_2.1	GeneSet	cds	658360	658461	.	+	0	ID=cds0000236;Parent=ucsf_hc.01_1.H88H.00236
Supercontig_2.1	GeneSet	cds	658552	658702	.	+	0	ID=cds0000236;Parent=ucsf_hc.01_1.H88H.00236
Supercontig_2.1	GeneSet	cds	658812	659466	.	+	0	ID=cds0000236;Parent=ucsf_hc.01_1.H88H.00236
Supercontig_2.1	GeneSet	cds	659543	659828	.	+	0	ID=cds0000236;Parent=ucsf_hc.01_1.H88H.00236
Supercontig_2.1	GeneSet	gene	660816	664437	.	+	.	ID=ucsf_hc.01_1.H88H.00237;Name=ucsf_hc.01_1.H88H.00237
Supercontig_2.1	GeneSet	exon	660816	661798	.	+	.	Parent=ucsf_hc.01_1.H88H.00237
Supercontig_2.1	GeneSet	exon	661922	662008	.	+	.	Parent=ucsf_hc.01_1.H88H.00237
Supercontig_2.1	GeneSet	exon	662099	664437	.	+	.	Parent=ucsf_hc.01_1.H88H.00237
Supercontig_2.1	GeneSet	cds	664060	664251	.	+	0	ID=cds0000237;Parent=ucsf_hc.01_1.H88H.00237
Supercontig_2.1	GeneSet	gene	664543	664972	.	+	.	ID=ucsf_hc.01_1.H88H.00238;Name=ucsf_hc.01_1.H88H.00238
Supercontig_2.1	GeneSet	exon	664543	664972	.	+	.	Parent=ucsf_hc.01_1.H88H.00238
Supercontig_2.1	GeneSet	gene	665604	667808	.	-	.	ID=ucsf_hc.01_1.H88H.00239;Name=ucsf_hc.01_1.H88H.00239
Supercontig_2.1	GeneSet	exon	667497	667808	.	-	.	Parent=ucsf_hc.01_1.H88H.00239
Supercontig_2.1	GeneSet	exon	667396	667437	.	-	.	Parent=ucsf_hc.01_1.H88H.00239
Supercontig_2.1	GeneSet	exon	667245	667343	.	-	.	Parent=ucsf_hc.01_1.H88H.00239
Supercontig_2.1	GeneSet	exon	666878	667164	.	-	.	Parent=ucsf_hc.01_1.H88H.00239
Supercontig_2.1	GeneSet	exon	666148	666811	.	-	.	Parent=ucsf_hc.01_1.H88H.00239
Supercontig_2.1	GeneSet	exon	665604	666065	.	-	.	Parent=ucsf_hc.01_1.H88H.00239
Supercontig_2.1	GeneSet	cds	667497	667654	.	-	0	ID=cds0000239;Parent=ucsf_hc.01_1.H88H.00239
Supercontig_2.1	GeneSet	cds	667396	667437	.	-	0	ID=cds0000239;Parent=ucsf_hc.01_1.H88H.00239
Supercontig_2.1	GeneSet	cds	667245	667343	.	-	0	ID=cds0000239;Parent=ucsf_hc.01_1.H88H.00239
Supercontig_2.1	GeneSet	cds	666878	667164	.	-	0	ID=cds0000239;Parent=ucsf_hc.01_1.H88H.00239
Supercontig_2.1	GeneSet	cds	666148	666811	.	-	0	ID=cds0000239;Parent=ucsf_hc.01_1.H88H.00239
Supercontig_2.1	GeneSet	cds	666050	666065	.	-	0	ID=cds0000239;Parent=ucsf_hc.01_1.H88H.00239
Supercontig_2.1	GeneSet	gene	667949	669935	.	+	.	ID=ucsf_hc.01_1.H88H.00240;Name=ucsf_hc.01_1.H88H.00240
Supercontig_2.1	GeneSet	exon	667949	668097	.	+	.	Parent=ucsf_hc.01_1.H88H.00240
Supercontig_2.1	GeneSet	exon	668154	668847	.	+	.	Parent=ucsf_hc.01_1.H88H.00240
Supercontig_2.1	GeneSet	exon	668934	669092	.	+	.	Parent=ucsf_hc.01_1.H88H.00240
Supercontig_2.1	GeneSet	exon	669188	669249	.	+	.	Parent=ucsf_hc.01_1.H88H.00240
Supercontig_2.1	GeneSet	exon	669345	669455	.	+	.	Parent=ucsf_hc.01_1.H88H.00240
Supercontig_2.1	GeneSet	exon	669590	669935	.	+	.	Parent=ucsf_hc.01_1.H88H.00240
Supercontig_2.1	GeneSet	cds	668500	668847	.	+	0	ID=cds0000240;Parent=ucsf_hc.01_1.H88H.00240
Supercontig_2.1	GeneSet	cds	668934	669092	.	+	0	ID=cds0000240;Parent=ucsf_hc.01_1.H88H.00240
Supercontig_2.1	GeneSet	cds	669188	669249	.	+	0	ID=cds0000240;Parent=ucsf_hc.01_1.H88H.00240
Supercontig_2.1	GeneSet	cds	669345	669455	.	+	0	ID=cds0000240;Parent=ucsf_hc.01_1.H88H.00240
Supercontig_2.1	GeneSet	cds	669590	669779	.	+	0	ID=cds0000240;Parent=ucsf_hc.01_1.H88H.00240
Supercontig_2.1	GeneSet	gene	672048	677818	.	+	.	ID=ucsf_hc.01_1.H88H.00241;Name=ucsf_hc.01_1.H88H.00241
Supercontig_2.1	GeneSet	exon	672048	672164	.	+	.	Parent=ucsf_hc.01_1.H88H.00241
Supercontig_2.1	GeneSet	exon	672373	672492	.	+	.	Parent=ucsf_hc.01_1.H88H.00241
Supercontig_2.1	GeneSet	exon	673050	673455	.	+	.	Parent=ucsf_hc.01_1.H88H.00241
Supercontig_2.1	GeneSet	exon	673977	677818	.	+	.	Parent=ucsf_hc.01_1.H88H.00241
Supercontig_2.1	GeneSet	cds	674005	677199	.	+	0	ID=cds0000241;Parent=ucsf_hc.01_1.H88H.00241
Supercontig_2.1	GeneSet	gene	678096	679967	.	-	.	ID=ucsf_hc.01_1.H88H.00242;Name=ucsf_hc.01_1.H88H.00242
Supercontig_2.1	GeneSet	exon	679650	679967	.	-	.	Parent=ucsf_hc.01_1.H88H.00242
Supercontig_2.1	GeneSet	exon	679159	679526	.	-	.	Parent=ucsf_hc.01_1.H88H.00242
Supercontig_2.1	GeneSet	exon	678096	678934	.	-	.	Parent=ucsf_hc.01_1.H88H.00242
Supercontig_2.1	GeneSet	cds	679650	679800	.	-	0	ID=cds0000242;Parent=ucsf_hc.01_1.H88H.00242
Supercontig_2.1	GeneSet	cds	679159	679526	.	-	0	ID=cds0000242;Parent=ucsf_hc.01_1.H88H.00242
Supercontig_2.1	GeneSet	cds	678887	678934	.	-	0	ID=cds0000242;Parent=ucsf_hc.01_1.H88H.00242
Supercontig_2.1	GeneSet	gene	680114	682247	.	+	.	ID=ucsf_hc.01_1.H88H.00243;Name=ucsf_hc.01_1.H88H.00243
Supercontig_2.1	GeneSet	exon	680114	681311	.	+	.	Parent=ucsf_hc.01_1.H88H.00243
Supercontig_2.1	GeneSet	exon	681372	681566	.	+	.	Parent=ucsf_hc.01_1.H88H.00243
Supercontig_2.1	GeneSet	exon	681639	682247	.	+	.	Parent=ucsf_hc.01_1.H88H.00243
Supercontig_2.1	GeneSet	cds	680158	681311	.	+	0	ID=cds0000243;Parent=ucsf_hc.01_1.H88H.00243
Supercontig_2.1	GeneSet	cds	681372	681566	.	+	0	ID=cds0000243;Parent=ucsf_hc.01_1.H88H.00243
Supercontig_2.1	GeneSet	cds	681639	681654	.	+	0	ID=cds0000243;Parent=ucsf_hc.01_1.H88H.00243
Supercontig_2.1	GeneSet	gene	681775	684802	.	-	.	ID=ucsf_hc.01_1.H88H.00244;Name=ucsf_hc.01_1.H88H.00244
Supercontig_2.1	GeneSet	exon	684549	684802	.	-	.	Parent=ucsf_hc.01_1.H88H.00244
Supercontig_2.1	GeneSet	exon	684453	684494	.	-	.	Parent=ucsf_hc.01_1.H88H.00244
Supercontig_2.1	GeneSet	exon	681775	684379	.	-	.	Parent=ucsf_hc.01_1.H88H.00244
Supercontig_2.1	GeneSet	cds	684549	684665	.	-	0	ID=cds0000244;Parent=ucsf_hc.01_1.H88H.00244
Supercontig_2.1	GeneSet	cds	684453	684494	.	-	0	ID=cds0000244;Parent=ucsf_hc.01_1.H88H.00244
Supercontig_2.1	GeneSet	cds	684125	684379	.	-	0	ID=cds0000244;Parent=ucsf_hc.01_1.H88H.00244
Supercontig_2.1	GeneSet	gene	685455	687048	.	-	.	ID=ucsf_hc.01_1.H88H.00245;Name=ucsf_hc.01_1.H88H.00245
Supercontig_2.1	GeneSet	exon	686845	687048	.	-	.	Parent=ucsf_hc.01_1.H88H.00245
Supercontig_2.1	GeneSet	exon	685949	686783	.	-	.	Parent=ucsf_hc.01_1.H88H.00245
Supercontig_2.1	GeneSet	exon	685455	685895	.	-	.	Parent=ucsf_hc.01_1.H88H.00245
Supercontig_2.1	GeneSet	cds	685949	686218	.	-	0	ID=cds0000245;Parent=ucsf_hc.01_1.H88H.00245
Supercontig_2.1	GeneSet	cds	685794	685895	.	-	0	ID=cds0000245;Parent=ucsf_hc.01_1.H88H.00245
Supercontig_2.1	GeneSet	gene	688309	690386	.	-	.	ID=ucsf_hc.01_1.H88H.00246;Name=ucsf_hc.01_1.H88H.00246
Supercontig_2.1	GeneSet	exon	690262	690386	.	-	.	Parent=ucsf_hc.01_1.H88H.00246
Supercontig_2.1	GeneSet	exon	689500	690134	.	-	.	Parent=ucsf_hc.01_1.H88H.00246
Supercontig_2.1	GeneSet	exon	688825	689414	.	-	.	Parent=ucsf_hc.01_1.H88H.00246
Supercontig_2.1	GeneSet	exon	688309	688700	.	-	.	Parent=ucsf_hc.01_1.H88H.00246
Supercontig_2.1	GeneSet	cds	689500	689889	.	-	0	ID=cds0000246;Parent=ucsf_hc.01_1.H88H.00246
Supercontig_2.1	GeneSet	cds	688825	689414	.	-	0	ID=cds0000246;Parent=ucsf_hc.01_1.H88H.00246
Supercontig_2.1	GeneSet	cds	688658	688700	.	-	0	ID=cds0000246;Parent=ucsf_hc.01_1.H88H.00246
Supercontig_2.1	GeneSet	gene	690571	691975	.	+	.	ID=ucsf_hc.01_1.H88H.00247;Name=ucsf_hc.01_1.H88H.00247
Supercontig_2.1	GeneSet	exon	690571	691975	.	+	.	Parent=ucsf_hc.01_1.H88H.00247
Supercontig_2.1	GeneSet	cds	691124	691690	.	+	0	ID=cds0000247;Parent=ucsf_hc.01_1.H88H.00247
Supercontig_2.1	GeneSet	gene	691945	692299	.	-	.	ID=ucsf_hc.01_1.H88H.00248;Name=ucsf_hc.01_1.H88H.00248
Supercontig_2.1	GeneSet	exon	691945	692299	.	-	.	Parent=ucsf_hc.01_1.H88H.00248
Supercontig_2.1	GeneSet	gene	694233	698102	.	+	.	ID=ucsf_hc.01_1.H88H.00249;Name=ucsf_hc.01_1.H88H.00249
Supercontig_2.1	GeneSet	exon	694233	694685	.	+	.	Parent=ucsf_hc.01_1.H88H.00249
Supercontig_2.1	GeneSet	exon	695078	696200	.	+	.	Parent=ucsf_hc.01_1.H88H.00249
Supercontig_2.1	GeneSet	exon	696284	698102	.	+	.	Parent=ucsf_hc.01_1.H88H.00249
Supercontig_2.1	GeneSet	cds	694583	694685	.	+	0	ID=cds0000249;Parent=ucsf_hc.01_1.H88H.00249
Supercontig_2.1	GeneSet	cds	695078	696200	.	+	0	ID=cds0000249;Parent=ucsf_hc.01_1.H88H.00249
Supercontig_2.1	GeneSet	cds	696284	696584	.	+	0	ID=cds0000249;Parent=ucsf_hc.01_1.H88H.00249
Supercontig_2.1	GeneSet	gene	699850	702551	.	+	.	ID=ucsf_hc.01_1.H88H.00250;Name=ucsf_hc.01_1.H88H.00250
Supercontig_2.1	GeneSet	exon	699850	702551	.	+	.	Parent=ucsf_hc.01_1.H88H.00250
Supercontig_2.1	GeneSet	cds	699968	700423	.	+	0	ID=cds0000250;Parent=ucsf_hc.01_1.H88H.00250
Supercontig_2.1	GeneSet	gene	702653	702960	.	+	.	ID=ucsf_hc.01_1.H88H.00251;Name=ucsf_hc.01_1.H88H.00251
Supercontig_2.1	GeneSet	exon	702653	702960	.	+	.	Parent=ucsf_hc.01_1.H88H.00251
Supercontig_2.1	GeneSet	cds	702654	702926	.	+	0	ID=cds0000251;Parent=ucsf_hc.01_1.H88H.00251
Supercontig_2.1	GeneSet	gene	703028	704880	.	-	.	ID=ucsf_hc.01_1.H88H.00252;Name=ucsf_hc.01_1.H88H.00252
Supercontig_2.1	GeneSet	exon	703400	704880	.	-	.	Parent=ucsf_hc.01_1.H88H.00252
Supercontig_2.1	GeneSet	exon	703299	703334	.	-	.	Parent=ucsf_hc.01_1.H88H.00252
Supercontig_2.1	GeneSet	exon	703028	703224	.	-	.	Parent=ucsf_hc.01_1.H88H.00252
Supercontig_2.1	GeneSet	cds	703400	704720	.	-	0	ID=cds0000252;Parent=ucsf_hc.01_1.H88H.00252
Supercontig_2.1	GeneSet	cds	703299	703334	.	-	0	ID=cds0000252;Parent=ucsf_hc.01_1.H88H.00252
Supercontig_2.1	GeneSet	cds	703217	703224	.	-	0	ID=cds0000252;Parent=ucsf_hc.01_1.H88H.00252
Supercontig_2.1	GeneSet	gene	705249	706786	.	+	.	ID=ucsf_hc.01_1.H88H.00253;Name=ucsf_hc.01_1.H88H.00253
Supercontig_2.1	GeneSet	exon	705249	705401	.	+	.	Parent=ucsf_hc.01_1.H88H.00253
Supercontig_2.1	GeneSet	exon	705475	705537	.	+	.	Parent=ucsf_hc.01_1.H88H.00253
Supercontig_2.1	GeneSet	exon	705614	705708	.	+	.	Parent=ucsf_hc.01_1.H88H.00253
Supercontig_2.1	GeneSet	exon	705780	705992	.	+	.	Parent=ucsf_hc.01_1.H88H.00253
Supercontig_2.1	GeneSet	exon	706109	706786	.	+	.	Parent=ucsf_hc.01_1.H88H.00253
Supercontig_2.1	GeneSet	cds	705395	705401	.	+	0	ID=cds0000253;Parent=ucsf_hc.01_1.H88H.00253
Supercontig_2.1	GeneSet	cds	705475	705537	.	+	0	ID=cds0000253;Parent=ucsf_hc.01_1.H88H.00253
Supercontig_2.1	GeneSet	cds	705614	705708	.	+	0	ID=cds0000253;Parent=ucsf_hc.01_1.H88H.00253
Supercontig_2.1	GeneSet	cds	705780	705992	.	+	0	ID=cds0000253;Parent=ucsf_hc.01_1.H88H.00253
Supercontig_2.1	GeneSet	cds	706109	706492	.	+	0	ID=cds0000253;Parent=ucsf_hc.01_1.H88H.00253
Supercontig_2.1	GeneSet	gene	705519	707050	.	-	.	ID=ucsf_hc.01_1.H88H.00254;Name=ucsf_hc.01_1.H88H.00254
Supercontig_2.1	GeneSet	exon	706978	707050	.	-	.	Parent=ucsf_hc.01_1.H88H.00254
Supercontig_2.1	GeneSet	exon	706109	706876	.	-	.	Parent=ucsf_hc.01_1.H88H.00254
Supercontig_2.1	GeneSet	exon	705780	705992	.	-	.	Parent=ucsf_hc.01_1.H88H.00254
Supercontig_2.1	GeneSet	exon	705614	705708	.	-	.	Parent=ucsf_hc.01_1.H88H.00254
Supercontig_2.1	GeneSet	exon	705519	705537	.	-	.	Parent=ucsf_hc.01_1.H88H.00254
Supercontig_2.1	GeneSet	cds	706204	706386	.	-	0	ID=cds0000254;Parent=ucsf_hc.01_1.H88H.00254
Supercontig_2.1	GeneSet	gene	708393	709100	.	+	.	ID=ucsf_hc.01_1.H88H.00255;Name=ucsf_hc.01_1.H88H.00255
Supercontig_2.1	GeneSet	exon	708393	709100	.	+	.	Parent=ucsf_hc.01_1.H88H.00255
Supercontig_2.1	GeneSet	gene	711330	712576	.	-	.	ID=ucsf_hc.01_1.H88H.00256;Name=ucsf_hc.01_1.H88H.00256
Supercontig_2.1	GeneSet	exon	712508	712576	.	-	.	Parent=ucsf_hc.01_1.H88H.00256
Supercontig_2.1	GeneSet	exon	712378	712433	.	-	.	Parent=ucsf_hc.01_1.H88H.00256
Supercontig_2.1	GeneSet	exon	711792	712128	.	-	.	Parent=ucsf_hc.01_1.H88H.00256
Supercontig_2.1	GeneSet	exon	711330	711701	.	-	.	Parent=ucsf_hc.01_1.H88H.00256
Supercontig_2.1	GeneSet	cds	712508	712514	.	-	0	ID=cds0000256;Parent=ucsf_hc.01_1.H88H.00256
Supercontig_2.1	GeneSet	cds	712378	712433	.	-	0	ID=cds0000256;Parent=ucsf_hc.01_1.H88H.00256
Supercontig_2.1	GeneSet	cds	711792	712128	.	-	0	ID=cds0000256;Parent=ucsf_hc.01_1.H88H.00256
Supercontig_2.1	GeneSet	cds	711697	711701	.	-	0	ID=cds0000256;Parent=ucsf_hc.01_1.H88H.00256
Supercontig_2.1	GeneSet	gene	712880	713940	.	+	.	ID=ucsf_hc.01_1.H88H.00257;Name=ucsf_hc.01_1.H88H.00257
Supercontig_2.1	GeneSet	exon	712880	713285	.	+	.	Parent=ucsf_hc.01_1.H88H.00257
Supercontig_2.1	GeneSet	exon	713366	713940	.	+	.	Parent=ucsf_hc.01_1.H88H.00257
Supercontig_2.1	GeneSet	gene	714307	719704	.	+	.	ID=ucsf_hc.01_1.H88H.00258;Name=ucsf_hc.01_1.H88H.00258
Supercontig_2.1	GeneSet	exon	714307	719704	.	+	.	Parent=ucsf_hc.01_1.H88H.00258
Supercontig_2.1	GeneSet	cds	714357	719330	.	+	0	ID=cds0000258;Parent=ucsf_hc.01_1.H88H.00258
Supercontig_2.1	GeneSet	gene	719412	719723	.	-	.	ID=ucsf_hc.01_1.H88H.00259;Name=ucsf_hc.01_1.H88H.00259
Supercontig_2.1	GeneSet	exon	719412	719723	.	-	.	Parent=ucsf_hc.01_1.H88H.00259
Supercontig_2.1	GeneSet	gene	719962	722170	.	+	.	ID=ucsf_hc.01_1.H88H.00260;Name=ucsf_hc.01_1.H88H.00260
Supercontig_2.1	GeneSet	exon	719962	720645	.	+	.	Parent=ucsf_hc.01_1.H88H.00260
Supercontig_2.1	GeneSet	exon	720820	722170	.	+	.	Parent=ucsf_hc.01_1.H88H.00260
Supercontig_2.1	GeneSet	cds	720166	720645	.	+	0	ID=cds0000260;Parent=ucsf_hc.01_1.H88H.00260
Supercontig_2.1	GeneSet	cds	720820	721464	.	+	0	ID=cds0000260;Parent=ucsf_hc.01_1.H88H.00260
Supercontig_2.1	GeneSet	gene	721847	724193	.	-	.	ID=ucsf_hc.01_1.H88H.00261;Name=ucsf_hc.01_1.H88H.00261
Supercontig_2.1	GeneSet	exon	721847	724193	.	-	.	Parent=ucsf_hc.01_1.H88H.00261
Supercontig_2.1	GeneSet	cds	722384	723952	.	-	0	ID=cds0000261;Parent=ucsf_hc.01_1.H88H.00261
Supercontig_2.1	GeneSet	gene	725868	728037	.	-	.	ID=ucsf_hc.01_1.H88H.00262;Name=ucsf_hc.01_1.H88H.00262
Supercontig_2.1	GeneSet	exon	727782	728037	.	-	.	Parent=ucsf_hc.01_1.H88H.00262
Supercontig_2.1	GeneSet	exon	727668	727699	.	-	.	Parent=ucsf_hc.01_1.H88H.00262
Supercontig_2.1	GeneSet	exon	727431	727554	.	-	.	Parent=ucsf_hc.01_1.H88H.00262
Supercontig_2.1	GeneSet	exon	726855	727359	.	-	.	Parent=ucsf_hc.01_1.H88H.00262
Supercontig_2.1	GeneSet	exon	726485	726778	.	-	.	Parent=ucsf_hc.01_1.H88H.00262
Supercontig_2.1	GeneSet	exon	725868	726410	.	-	.	Parent=ucsf_hc.01_1.H88H.00262
Supercontig_2.1	GeneSet	cds	727782	727973	.	-	0	ID=cds0000262;Parent=ucsf_hc.01_1.H88H.00262
Supercontig_2.1	GeneSet	cds	727668	727699	.	-	0	ID=cds0000262;Parent=ucsf_hc.01_1.H88H.00262
Supercontig_2.1	GeneSet	cds	727431	727554	.	-	0	ID=cds0000262;Parent=ucsf_hc.01_1.H88H.00262
Supercontig_2.1	GeneSet	cds	726855	727359	.	-	0	ID=cds0000262;Parent=ucsf_hc.01_1.H88H.00262
Supercontig_2.1	GeneSet	cds	726485	726778	.	-	0	ID=cds0000262;Parent=ucsf_hc.01_1.H88H.00262
Supercontig_2.1	GeneSet	cds	726202	726410	.	-	0	ID=cds0000262;Parent=ucsf_hc.01_1.H88H.00262
Supercontig_2.1	GeneSet	gene	728129	729252	.	+	.	ID=ucsf_hc.01_1.H88H.00263;Name=ucsf_hc.01_1.H88H.00263
Supercontig_2.1	GeneSet	exon	728129	728258	.	+	.	Parent=ucsf_hc.01_1.H88H.00263
Supercontig_2.1	GeneSet	exon	728326	728448	.	+	.	Parent=ucsf_hc.01_1.H88H.00263
Supercontig_2.1	GeneSet	exon	728519	729252	.	+	.	Parent=ucsf_hc.01_1.H88H.00263
Supercontig_2.1	GeneSet	cds	728228	728258	.	+	0	ID=cds0000263;Parent=ucsf_hc.01_1.H88H.00263
Supercontig_2.1	GeneSet	cds	728326	728448	.	+	0	ID=cds0000263;Parent=ucsf_hc.01_1.H88H.00263
Supercontig_2.1	GeneSet	cds	728519	729075	.	+	0	ID=cds0000263;Parent=ucsf_hc.01_1.H88H.00263
Supercontig_2.1	GeneSet	gene	729320	730801	.	-	.	ID=ucsf_hc.01_1.H88H.00264;Name=ucsf_hc.01_1.H88H.00264
Supercontig_2.1	GeneSet	exon	730595	730801	.	-	.	Parent=ucsf_hc.01_1.H88H.00264
Supercontig_2.1	GeneSet	exon	729320	730511	.	-	.	Parent=ucsf_hc.01_1.H88H.00264
Supercontig_2.1	GeneSet	cds	730595	730801	.	-	0	ID=cds0000264;Parent=ucsf_hc.01_1.H88H.00264
Supercontig_2.1	GeneSet	cds	729405	730511	.	-	0	ID=cds0000264;Parent=ucsf_hc.01_1.H88H.00264
Supercontig_2.1	GeneSet	gene	730996	732407	.	+	.	ID=ucsf_hc.01_1.H88H.00265;Name=ucsf_hc.01_1.H88H.00265
Supercontig_2.1	GeneSet	exon	730996	731343	.	+	.	Parent=ucsf_hc.01_1.H88H.00265
Supercontig_2.1	GeneSet	exon	731421	732407	.	+	.	Parent=ucsf_hc.01_1.H88H.00265
Supercontig_2.1	GeneSet	gene	732583	735356	.	-	.	ID=ucsf_hc.01_1.H88H.00266;Name=ucsf_hc.01_1.H88H.00266
Supercontig_2.1	GeneSet	exon	735204	735356	.	-	.	Parent=ucsf_hc.01_1.H88H.00266
Supercontig_2.1	GeneSet	exon	735120	735133	.	-	.	Parent=ucsf_hc.01_1.H88H.00266
Supercontig_2.1	GeneSet	exon	734839	734983	.	-	.	Parent=ucsf_hc.01_1.H88H.00266
Supercontig_2.1	GeneSet	exon	734746	734760	.	-	.	Parent=ucsf_hc.01_1.H88H.00266
Supercontig_2.1	GeneSet	exon	734167	734673	.	-	.	Parent=ucsf_hc.01_1.H88H.00266
Supercontig_2.1	GeneSet	exon	732583	734097	.	-	.	Parent=ucsf_hc.01_1.H88H.00266
Supercontig_2.1	GeneSet	cds	735204	735296	.	-	0	ID=cds0000266;Parent=ucsf_hc.01_1.H88H.00266
Supercontig_2.1	GeneSet	cds	735120	735133	.	-	0	ID=cds0000266;Parent=ucsf_hc.01_1.H88H.00266
Supercontig_2.1	GeneSet	cds	734839	734983	.	-	0	ID=cds0000266;Parent=ucsf_hc.01_1.H88H.00266
Supercontig_2.1	GeneSet	cds	734746	734760	.	-	0	ID=cds0000266;Parent=ucsf_hc.01_1.H88H.00266
Supercontig_2.1	GeneSet	cds	734167	734673	.	-	0	ID=cds0000266;Parent=ucsf_hc.01_1.H88H.00266
Supercontig_2.1	GeneSet	cds	733225	734097	.	-	0	ID=cds0000266;Parent=ucsf_hc.01_1.H88H.00266
Supercontig_2.1	GeneSet	gene	735570	737221	.	-	.	ID=ucsf_hc.01_1.H88H.00267;Name=ucsf_hc.01_1.H88H.00267
Supercontig_2.1	GeneSet	exon	736918	737221	.	-	.	Parent=ucsf_hc.01_1.H88H.00267
Supercontig_2.1	GeneSet	exon	736789	736831	.	-	.	Parent=ucsf_hc.01_1.H88H.00267
Supercontig_2.1	GeneSet	exon	735948	736722	.	-	.	Parent=ucsf_hc.01_1.H88H.00267
Supercontig_2.1	GeneSet	exon	735570	735867	.	-	.	Parent=ucsf_hc.01_1.H88H.00267
Supercontig_2.1	GeneSet	cds	736918	737040	.	-	0	ID=cds0000267;Parent=ucsf_hc.01_1.H88H.00267
Supercontig_2.1	GeneSet	cds	736789	736831	.	-	0	ID=cds0000267;Parent=ucsf_hc.01_1.H88H.00267
Supercontig_2.1	GeneSet	cds	735948	736722	.	-	0	ID=cds0000267;Parent=ucsf_hc.01_1.H88H.00267
Supercontig_2.1	GeneSet	cds	735816	735867	.	-	0	ID=cds0000267;Parent=ucsf_hc.01_1.H88H.00267
Supercontig_2.1	GeneSet	gene	737558	739664	.	+	.	ID=ucsf_hc.01_1.H88H.00268;Name=ucsf_hc.01_1.H88H.00268
Supercontig_2.1	GeneSet	exon	737558	737808	.	+	.	Parent=ucsf_hc.01_1.H88H.00268
Supercontig_2.1	GeneSet	exon	737873	737886	.	+	.	Parent=ucsf_hc.01_1.H88H.00268
Supercontig_2.1	GeneSet	exon	737959	737978	.	+	.	Parent=ucsf_hc.01_1.H88H.00268
Supercontig_2.1	GeneSet	exon	738084	738193	.	+	.	Parent=ucsf_hc.01_1.H88H.00268
Supercontig_2.1	GeneSet	exon	738283	738614	.	+	.	Parent=ucsf_hc.01_1.H88H.00268
Supercontig_2.1	GeneSet	exon	738698	739169	.	+	.	Parent=ucsf_hc.01_1.H88H.00268
Supercontig_2.1	GeneSet	exon	739248	739664	.	+	.	Parent=ucsf_hc.01_1.H88H.00268
Supercontig_2.1	GeneSet	cds	737699	737808	.	+	0	ID=cds0000268;Parent=ucsf_hc.01_1.H88H.00268
Supercontig_2.1	GeneSet	cds	737873	737886	.	+	0	ID=cds0000268;Parent=ucsf_hc.01_1.H88H.00268
Supercontig_2.1	GeneSet	cds	737959	737978	.	+	0	ID=cds0000268;Parent=ucsf_hc.01_1.H88H.00268
Supercontig_2.1	GeneSet	cds	738084	738193	.	+	0	ID=cds0000268;Parent=ucsf_hc.01_1.H88H.00268
Supercontig_2.1	GeneSet	cds	738283	738614	.	+	0	ID=cds0000268;Parent=ucsf_hc.01_1.H88H.00268
Supercontig_2.1	GeneSet	cds	738698	739169	.	+	0	ID=cds0000268;Parent=ucsf_hc.01_1.H88H.00268
Supercontig_2.1	GeneSet	cds	739248	739251	.	+	0	ID=cds0000268;Parent=ucsf_hc.01_1.H88H.00268
Supercontig_2.1	GeneSet	gene	739807	742014	.	+	.	ID=ucsf_hc.01_1.H88H.00269;Name=ucsf_hc.01_1.H88H.00269
Supercontig_2.1	GeneSet	exon	739807	740070	.	+	.	Parent=ucsf_hc.01_1.H88H.00269
Supercontig_2.1	GeneSet	exon	740168	740216	.	+	.	Parent=ucsf_hc.01_1.H88H.00269
Supercontig_2.1	GeneSet	exon	740322	740642	.	+	.	Parent=ucsf_hc.01_1.H88H.00269
Supercontig_2.1	GeneSet	exon	740784	740877	.	+	.	Parent=ucsf_hc.01_1.H88H.00269
Supercontig_2.1	GeneSet	exon	740962	742014	.	+	.	Parent=ucsf_hc.01_1.H88H.00269
Supercontig_2.1	GeneSet	cds	739951	740070	.	+	0	ID=cds0000269;Parent=ucsf_hc.01_1.H88H.00269
Supercontig_2.1	GeneSet	cds	740168	740216	.	+	0	ID=cds0000269;Parent=ucsf_hc.01_1.H88H.00269
Supercontig_2.1	GeneSet	cds	740322	740642	.	+	0	ID=cds0000269;Parent=ucsf_hc.01_1.H88H.00269
Supercontig_2.1	GeneSet	cds	740784	740877	.	+	0	ID=cds0000269;Parent=ucsf_hc.01_1.H88H.00269
Supercontig_2.1	GeneSet	cds	740962	741301	.	+	0	ID=cds0000269;Parent=ucsf_hc.01_1.H88H.00269
Supercontig_2.1	GeneSet	gene	742544	744809	.	+	.	ID=ucsf_hc.01_1.H88H.00270;Name=ucsf_hc.01_1.H88H.00270
Supercontig_2.1	GeneSet	exon	742544	742625	.	+	.	Parent=ucsf_hc.01_1.H88H.00270
Supercontig_2.1	GeneSet	exon	742678	742723	.	+	.	Parent=ucsf_hc.01_1.H88H.00270
Supercontig_2.1	GeneSet	exon	742860	743071	.	+	.	Parent=ucsf_hc.01_1.H88H.00270
Supercontig_2.1	GeneSet	exon	743185	743202	.	+	.	Parent=ucsf_hc.01_1.H88H.00270
Supercontig_2.1	GeneSet	exon	743258	743324	.	+	.	Parent=ucsf_hc.01_1.H88H.00270
Supercontig_2.1	GeneSet	exon	743397	743457	.	+	.	Parent=ucsf_hc.01_1.H88H.00270
Supercontig_2.1	GeneSet	exon	743514	743607	.	+	.	Parent=ucsf_hc.01_1.H88H.00270
Supercontig_2.1	GeneSet	exon	743672	743777	.	+	.	Parent=ucsf_hc.01_1.H88H.00270
Supercontig_2.1	GeneSet	exon	743835	743934	.	+	.	Parent=ucsf_hc.01_1.H88H.00270
Supercontig_2.1	GeneSet	exon	744000	744488	.	+	.	Parent=ucsf_hc.01_1.H88H.00270
Supercontig_2.1	GeneSet	exon	744568	744639	.	+	.	Parent=ucsf_hc.01_1.H88H.00270
Supercontig_2.1	GeneSet	exon	744716	744809	.	+	.	Parent=ucsf_hc.01_1.H88H.00270
Supercontig_2.1	GeneSet	cds	742570	742625	.	+	0	ID=cds0000270;Parent=ucsf_hc.01_1.H88H.00270
Supercontig_2.1	GeneSet	cds	742678	742723	.	+	0	ID=cds0000270;Parent=ucsf_hc.01_1.H88H.00270
Supercontig_2.1	GeneSet	cds	742860	743071	.	+	0	ID=cds0000270;Parent=ucsf_hc.01_1.H88H.00270
Supercontig_2.1	GeneSet	cds	743185	743202	.	+	0	ID=cds0000270;Parent=ucsf_hc.01_1.H88H.00270
Supercontig_2.1	GeneSet	cds	743258	743324	.	+	0	ID=cds0000270;Parent=ucsf_hc.01_1.H88H.00270
Supercontig_2.1	GeneSet	cds	743397	743457	.	+	0	ID=cds0000270;Parent=ucsf_hc.01_1.H88H.00270
Supercontig_2.1	GeneSet	cds	743514	743607	.	+	0	ID=cds0000270;Parent=ucsf_hc.01_1.H88H.00270
Supercontig_2.1	GeneSet	cds	743672	743777	.	+	0	ID=cds0000270;Parent=ucsf_hc.01_1.H88H.00270
Supercontig_2.1	GeneSet	cds	743835	743934	.	+	0	ID=cds0000270;Parent=ucsf_hc.01_1.H88H.00270
Supercontig_2.1	GeneSet	cds	744000	744488	.	+	0	ID=cds0000270;Parent=ucsf_hc.01_1.H88H.00270
Supercontig_2.1	GeneSet	cds	744568	744639	.	+	0	ID=cds0000270;Parent=ucsf_hc.01_1.H88H.00270
Supercontig_2.1	GeneSet	cds	744716	744786	.	+	0	ID=cds0000270;Parent=ucsf_hc.01_1.H88H.00270
Supercontig_2.1	GeneSet	gene	745002	747108	.	+	.	ID=ucsf_hc.01_1.H88H.00271;Name=ucsf_hc.01_1.H88H.00271
Supercontig_2.1	GeneSet	exon	745002	745453	.	+	.	Parent=ucsf_hc.01_1.H88H.00271
Supercontig_2.1	GeneSet	exon	745551	745966	.	+	.	Parent=ucsf_hc.01_1.H88H.00271
Supercontig_2.1	GeneSet	exon	746052	747108	.	+	.	Parent=ucsf_hc.01_1.H88H.00271
Supercontig_2.1	GeneSet	cds	745134	745453	.	+	0	ID=cds0000271;Parent=ucsf_hc.01_1.H88H.00271
Supercontig_2.1	GeneSet	cds	745551	745966	.	+	0	ID=cds0000271;Parent=ucsf_hc.01_1.H88H.00271
Supercontig_2.1	GeneSet	cds	746052	746707	.	+	0	ID=cds0000271;Parent=ucsf_hc.01_1.H88H.00271
Supercontig_2.1	GeneSet	gene	747928	748714	.	-	.	ID=ucsf_hc.01_1.H88H.00272;Name=ucsf_hc.01_1.H88H.00272
Supercontig_2.1	GeneSet	exon	747928	748714	.	-	.	Parent=ucsf_hc.01_1.H88H.00272
Supercontig_2.1	GeneSet	cds	748119	748316	.	-	0	ID=cds0000272;Parent=ucsf_hc.01_1.H88H.00272
Supercontig_2.1	GeneSet	gene	749412	749801	.	-	.	ID=ucsf_hc.01_1.H88H.00273;Name=ucsf_hc.01_1.H88H.00273
Supercontig_2.1	GeneSet	exon	749715	749801	.	-	.	Parent=ucsf_hc.01_1.H88H.00273
Supercontig_2.1	GeneSet	exon	749412	749665	.	-	.	Parent=ucsf_hc.01_1.H88H.00273
Supercontig_2.1	GeneSet	gene	752966	753576	.	+	.	ID=ucsf_hc.01_1.H88H.00274;Name=ucsf_hc.01_1.H88H.00274
Supercontig_2.1	GeneSet	exon	752966	753576	.	+	.	Parent=ucsf_hc.01_1.H88H.00274
Supercontig_2.1	GeneSet	gene	753525	757833	.	-	.	ID=ucsf_hc.01_1.H88H.00275;Name=ucsf_hc.01_1.H88H.00275
Supercontig_2.1	GeneSet	exon	757403	757833	.	-	.	Parent=ucsf_hc.01_1.H88H.00275
Supercontig_2.1	GeneSet	exon	756856	757048	.	-	.	Parent=ucsf_hc.01_1.H88H.00275
Supercontig_2.1	GeneSet	exon	756463	756574	.	-	.	Parent=ucsf_hc.01_1.H88H.00275
Supercontig_2.1	GeneSet	exon	755426	755928	.	-	.	Parent=ucsf_hc.01_1.H88H.00275
Supercontig_2.1	GeneSet	exon	753525	755334	.	-	.	Parent=ucsf_hc.01_1.H88H.00275
Supercontig_2.1	GeneSet	cds	756856	756902	.	-	0	ID=cds0000275;Parent=ucsf_hc.01_1.H88H.00275
Supercontig_2.1	GeneSet	cds	756463	756574	.	-	0	ID=cds0000275;Parent=ucsf_hc.01_1.H88H.00275
Supercontig_2.1	GeneSet	cds	755426	755928	.	-	0	ID=cds0000275;Parent=ucsf_hc.01_1.H88H.00275
Supercontig_2.1	GeneSet	cds	753903	755334	.	-	0	ID=cds0000275;Parent=ucsf_hc.01_1.H88H.00275
Supercontig_2.1	GeneSet	gene	758593	759032	.	+	.	ID=ucsf_hc.01_1.H88H.00276;Name=ucsf_hc.01_1.H88H.00276
Supercontig_2.1	GeneSet	exon	758593	759032	.	+	.	Parent=ucsf_hc.01_1.H88H.00276
Supercontig_2.1	GeneSet	gene	759345	762475	.	+	.	ID=ucsf_hc.01_1.H88H.00277;Name=ucsf_hc.01_1.H88H.00277
Supercontig_2.1	GeneSet	exon	759345	760005	.	+	.	Parent=ucsf_hc.01_1.H88H.00277
Supercontig_2.1	GeneSet	exon	760090	760171	.	+	.	Parent=ucsf_hc.01_1.H88H.00277
Supercontig_2.1	GeneSet	exon	760349	761368	.	+	.	Parent=ucsf_hc.01_1.H88H.00277
Supercontig_2.1	GeneSet	exon	761462	762475	.	+	.	Parent=ucsf_hc.01_1.H88H.00277
Supercontig_2.1	GeneSet	cds	759821	760005	.	+	0	ID=cds0000277;Parent=ucsf_hc.01_1.H88H.00277
Supercontig_2.1	GeneSet	cds	760090	760171	.	+	0	ID=cds0000277;Parent=ucsf_hc.01_1.H88H.00277
Supercontig_2.1	GeneSet	cds	760349	761368	.	+	0	ID=cds0000277;Parent=ucsf_hc.01_1.H88H.00277
Supercontig_2.1	GeneSet	cds	761462	762037	.	+	0	ID=cds0000277;Parent=ucsf_hc.01_1.H88H.00277
Supercontig_2.1	GeneSet	gene	763096	765387	.	+	.	ID=ucsf_hc.01_1.H88H.00278;Name=ucsf_hc.01_1.H88H.00278
Supercontig_2.1	GeneSet	exon	763096	763192	.	+	.	Parent=ucsf_hc.01_1.H88H.00278
Supercontig_2.1	GeneSet	exon	763287	764343	.	+	.	Parent=ucsf_hc.01_1.H88H.00278
Supercontig_2.1	GeneSet	exon	764428	765387	.	+	.	Parent=ucsf_hc.01_1.H88H.00278
Supercontig_2.1	GeneSet	cds	763144	763192	.	+	0	ID=cds0000278;Parent=ucsf_hc.01_1.H88H.00278
Supercontig_2.1	GeneSet	cds	763287	764343	.	+	0	ID=cds0000278;Parent=ucsf_hc.01_1.H88H.00278
Supercontig_2.1	GeneSet	cds	764428	765055	.	+	0	ID=cds0000278;Parent=ucsf_hc.01_1.H88H.00278
Supercontig_2.1	GeneSet	gene	765647	769861	.	+	.	ID=ucsf_hc.01_1.H88H.00279;Name=ucsf_hc.01_1.H88H.00279
Supercontig_2.1	GeneSet	exon	765647	765727	.	+	.	Parent=ucsf_hc.01_1.H88H.00279
Supercontig_2.1	GeneSet	exon	765991	766689	.	+	.	Parent=ucsf_hc.01_1.H88H.00279
Supercontig_2.1	GeneSet	exon	766778	766914	.	+	.	Parent=ucsf_hc.01_1.H88H.00279
Supercontig_2.1	GeneSet	exon	766988	767105	.	+	.	Parent=ucsf_hc.01_1.H88H.00279
Supercontig_2.1	GeneSet	exon	767170	767321	.	+	.	Parent=ucsf_hc.01_1.H88H.00279
Supercontig_2.1	GeneSet	exon	767386	767748	.	+	.	Parent=ucsf_hc.01_1.H88H.00279
Supercontig_2.1	GeneSet	exon	767805	767919	.	+	.	Parent=ucsf_hc.01_1.H88H.00279
Supercontig_2.1	GeneSet	exon	767983	768697	.	+	.	Parent=ucsf_hc.01_1.H88H.00279
Supercontig_2.1	GeneSet	exon	768815	768858	.	+	.	Parent=ucsf_hc.01_1.H88H.00279
Supercontig_2.1	GeneSet	exon	768940	769861	.	+	.	Parent=ucsf_hc.01_1.H88H.00279
Supercontig_2.1	GeneSet	cds	767394	767748	.	+	0	ID=cds0000279;Parent=ucsf_hc.01_1.H88H.00279
Supercontig_2.1	GeneSet	cds	767805	767919	.	+	0	ID=cds0000279;Parent=ucsf_hc.01_1.H88H.00279
Supercontig_2.1	GeneSet	cds	767983	768697	.	+	0	ID=cds0000279;Parent=ucsf_hc.01_1.H88H.00279
Supercontig_2.1	GeneSet	cds	768815	768858	.	+	0	ID=cds0000279;Parent=ucsf_hc.01_1.H88H.00279
Supercontig_2.1	GeneSet	cds	768940	769177	.	+	0	ID=cds0000279;Parent=ucsf_hc.01_1.H88H.00279
Supercontig_2.1	GeneSet	gene	771820	772179	.	-	.	ID=ucsf_hc.01_1.H88H.00280;Name=ucsf_hc.01_1.H88H.00280
Supercontig_2.1	GeneSet	exon	772161	772179	.	-	.	Parent=ucsf_hc.01_1.H88H.00280
Supercontig_2.1	GeneSet	exon	771820	772060	.	-	.	Parent=ucsf_hc.01_1.H88H.00280
Supercontig_2.1	GeneSet	gene	773054	777013	.	+	.	ID=ucsf_hc.01_1.H88H.00281;Name=ucsf_hc.01_1.H88H.00281
Supercontig_2.1	GeneSet	exon	773054	773592	.	+	.	Parent=ucsf_hc.01_1.H88H.00281
Supercontig_2.1	GeneSet	exon	773686	774219	.	+	.	Parent=ucsf_hc.01_1.H88H.00281
Supercontig_2.1	GeneSet	exon	774274	777013	.	+	.	Parent=ucsf_hc.01_1.H88H.00281
Supercontig_2.1	GeneSet	cds	773711	774219	.	+	0	ID=cds0000281;Parent=ucsf_hc.01_1.H88H.00281
Supercontig_2.1	GeneSet	cds	774274	775126	.	+	0	ID=cds0000281;Parent=ucsf_hc.01_1.H88H.00281
Supercontig_2.1	GeneSet	gene	774713	779429	.	-	.	ID=ucsf_hc.01_1.H88H.00282;Name=ucsf_hc.01_1.H88H.00282
Supercontig_2.1	GeneSet	exon	779322	779429	.	-	.	Parent=ucsf_hc.01_1.H88H.00282
Supercontig_2.1	GeneSet	exon	774713	779236	.	-	.	Parent=ucsf_hc.01_1.H88H.00282
Supercontig_2.1	GeneSet	cds	779322	779336	.	-	0	ID=cds0000282;Parent=ucsf_hc.01_1.H88H.00282
Supercontig_2.1	GeneSet	cds	777665	779236	.	-	0	ID=cds0000282;Parent=ucsf_hc.01_1.H88H.00282
Supercontig_2.1	GeneSet	gene	779583	781271	.	+	.	ID=ucsf_hc.01_1.H88H.00283;Name=ucsf_hc.01_1.H88H.00283
Supercontig_2.1	GeneSet	exon	779583	781271	.	+	.	Parent=ucsf_hc.01_1.H88H.00283
Supercontig_2.1	GeneSet	cds	779678	781177	.	+	0	ID=cds0000283;Parent=ucsf_hc.01_1.H88H.00283
Supercontig_2.1	GeneSet	gene	781491	783375	.	+	.	ID=ucsf_hc.01_1.H88H.00284;Name=ucsf_hc.01_1.H88H.00284
Supercontig_2.1	GeneSet	exon	781491	783375	.	+	.	Parent=ucsf_hc.01_1.H88H.00284
Supercontig_2.1	GeneSet	cds	781775	783208	.	+	0	ID=cds0000284;Parent=ucsf_hc.01_1.H88H.00284
Supercontig_2.1	GeneSet	gene	783631	786619	.	+	.	ID=ucsf_hc.01_1.H88H.00285;Name=ucsf_hc.01_1.H88H.00285
Supercontig_2.1	GeneSet	exon	783631	786619	.	+	.	Parent=ucsf_hc.01_1.H88H.00285
Supercontig_2.1	GeneSet	cds	783818	785833	.	+	0	ID=cds0000285;Parent=ucsf_hc.01_1.H88H.00285
Supercontig_2.1	GeneSet	gene	786934	788335	.	-	.	ID=ucsf_hc.01_1.H88H.00286;Name=ucsf_hc.01_1.H88H.00286
Supercontig_2.1	GeneSet	exon	786934	788335	.	-	.	Parent=ucsf_hc.01_1.H88H.00286
Supercontig_2.1	GeneSet	cds	787525	788226	.	-	0	ID=cds0000286;Parent=ucsf_hc.01_1.H88H.00286
Supercontig_2.1	GeneSet	gene	788707	789662	.	-	.	ID=ucsf_hc.01_1.H88H.00287;Name=ucsf_hc.01_1.H88H.00287
Supercontig_2.1	GeneSet	exon	789041	789662	.	-	.	Parent=ucsf_hc.01_1.H88H.00287
Supercontig_2.1	GeneSet	exon	788707	788895	.	-	.	Parent=ucsf_hc.01_1.H88H.00287
Supercontig_2.1	GeneSet	cds	789141	789539	.	-	0	ID=cds0000287;Parent=ucsf_hc.01_1.H88H.00287
Supercontig_2.1	GeneSet	gene	790865	791900	.	+	.	ID=ucsf_hc.01_1.H88H.00288;Name=ucsf_hc.01_1.H88H.00288
Supercontig_2.1	GeneSet	exon	790865	791900	.	+	.	Parent=ucsf_hc.01_1.H88H.00288
Supercontig_2.1	GeneSet	cds	790889	791098	.	+	0	ID=cds0000288;Parent=ucsf_hc.01_1.H88H.00288
Supercontig_2.1	GeneSet	gene	791592	792298	.	-	.	ID=ucsf_hc.01_1.H88H.00289;Name=ucsf_hc.01_1.H88H.00289
Supercontig_2.1	GeneSet	exon	791592	792298	.	-	.	Parent=ucsf_hc.01_1.H88H.00289
Supercontig_2.1	GeneSet	cds	791975	792262	.	-	0	ID=cds0000289;Parent=ucsf_hc.01_1.H88H.00289
Supercontig_2.1	GeneSet	gene	796812	798885	.	+	.	ID=ucsf_hc.01_1.H88H.00290;Name=ucsf_hc.01_1.H88H.00290
Supercontig_2.1	GeneSet	exon	796812	797177	.	+	.	Parent=ucsf_hc.01_1.H88H.00290
Supercontig_2.1	GeneSet	exon	797352	798396	.	+	.	Parent=ucsf_hc.01_1.H88H.00290
Supercontig_2.1	GeneSet	exon	798635	798885	.	+	.	Parent=ucsf_hc.01_1.H88H.00290
Supercontig_2.1	GeneSet	cds	797084	797177	.	+	0	ID=cds0000290;Parent=ucsf_hc.01_1.H88H.00290
Supercontig_2.1	GeneSet	cds	797352	798396	.	+	0	ID=cds0000290;Parent=ucsf_hc.01_1.H88H.00290
Supercontig_2.1	GeneSet	cds	798635	798776	.	+	0	ID=cds0000290;Parent=ucsf_hc.01_1.H88H.00290
Supercontig_2.1	GeneSet	gene	799916	803090	.	-	.	ID=ucsf_hc.01_1.H88H.00291;Name=ucsf_hc.01_1.H88H.00291
Supercontig_2.1	GeneSet	exon	802066	803090	.	-	.	Parent=ucsf_hc.01_1.H88H.00291
Supercontig_2.1	GeneSet	exon	801353	801698	.	-	.	Parent=ucsf_hc.01_1.H88H.00291
Supercontig_2.1	GeneSet	exon	801202	801289	.	-	.	Parent=ucsf_hc.01_1.H88H.00291
Supercontig_2.1	GeneSet	exon	800666	801080	.	-	.	Parent=ucsf_hc.01_1.H88H.00291
Supercontig_2.1	GeneSet	exon	799916	800588	.	-	.	Parent=ucsf_hc.01_1.H88H.00291
Supercontig_2.1	GeneSet	cds	801353	801621	.	-	0	ID=cds0000291;Parent=ucsf_hc.01_1.H88H.00291
Supercontig_2.1	GeneSet	cds	801202	801289	.	-	0	ID=cds0000291;Parent=ucsf_hc.01_1.H88H.00291
Supercontig_2.1	GeneSet	cds	800666	801080	.	-	0	ID=cds0000291;Parent=ucsf_hc.01_1.H88H.00291
Supercontig_2.1	GeneSet	cds	800575	800588	.	-	0	ID=cds0000291;Parent=ucsf_hc.01_1.H88H.00291
Supercontig_2.1	GeneSet	gene	804476	804946	.	+	.	ID=ucsf_hc.01_1.H88H.00292;Name=ucsf_hc.01_1.H88H.00292
Supercontig_2.1	GeneSet	exon	804476	804946	.	+	.	Parent=ucsf_hc.01_1.H88H.00292
Supercontig_2.1	GeneSet	gene	807980	810363	.	+	.	ID=ucsf_hc.01_1.H88H.00293;Name=ucsf_hc.01_1.H88H.00293
Supercontig_2.1	GeneSet	exon	807980	808342	.	+	.	Parent=ucsf_hc.01_1.H88H.00293
Supercontig_2.1	GeneSet	exon	808442	809960	.	+	.	Parent=ucsf_hc.01_1.H88H.00293
Supercontig_2.1	GeneSet	exon	810042	810363	.	+	.	Parent=ucsf_hc.01_1.H88H.00293
Supercontig_2.1	GeneSet	cds	808030	808342	.	+	0	ID=cds0000293;Parent=ucsf_hc.01_1.H88H.00293
Supercontig_2.1	GeneSet	cds	808442	809960	.	+	0	ID=cds0000293;Parent=ucsf_hc.01_1.H88H.00293
Supercontig_2.1	GeneSet	cds	810042	810138	.	+	0	ID=cds0000293;Parent=ucsf_hc.01_1.H88H.00293
Supercontig_2.1	GeneSet	gene	810087	810532	.	-	.	ID=ucsf_hc.01_1.H88H.00294;Name=ucsf_hc.01_1.H88H.00294
Supercontig_2.1	GeneSet	exon	810087	810532	.	-	.	Parent=ucsf_hc.01_1.H88H.00294
Supercontig_2.1	GeneSet	gene	810665	814137	.	+	.	ID=ucsf_hc.01_1.H88H.00295;Name=ucsf_hc.01_1.H88H.00295
Supercontig_2.1	GeneSet	exon	810665	811555	.	+	.	Parent=ucsf_hc.01_1.H88H.00295
Supercontig_2.1	GeneSet	exon	811645	811650	.	+	.	Parent=ucsf_hc.01_1.H88H.00295
Supercontig_2.1	GeneSet	exon	811731	811891	.	+	.	Parent=ucsf_hc.01_1.H88H.00295
Supercontig_2.1	GeneSet	exon	812375	812445	.	+	.	Parent=ucsf_hc.01_1.H88H.00295
Supercontig_2.1	GeneSet	exon	812533	812629	.	+	.	Parent=ucsf_hc.01_1.H88H.00295
Supercontig_2.1	GeneSet	exon	812686	814137	.	+	.	Parent=ucsf_hc.01_1.H88H.00295
Supercontig_2.1	GeneSet	cds	811330	811555	.	+	0	ID=cds0000295;Parent=ucsf_hc.01_1.H88H.00295
Supercontig_2.1	GeneSet	cds	811645	811650	.	+	0	ID=cds0000295;Parent=ucsf_hc.01_1.H88H.00295
Supercontig_2.1	GeneSet	cds	811731	811891	.	+	0	ID=cds0000295;Parent=ucsf_hc.01_1.H88H.00295
Supercontig_2.1	GeneSet	cds	812375	812445	.	+	0	ID=cds0000295;Parent=ucsf_hc.01_1.H88H.00295
Supercontig_2.1	GeneSet	cds	812533	812629	.	+	0	ID=cds0000295;Parent=ucsf_hc.01_1.H88H.00295
Supercontig_2.1	GeneSet	cds	812686	813072	.	+	0	ID=cds0000295;Parent=ucsf_hc.01_1.H88H.00295
Supercontig_2.1	GeneSet	gene	814352	814688	.	+	.	ID=ucsf_hc.01_1.H88H.00296;Name=ucsf_hc.01_1.H88H.00296
Supercontig_2.1	GeneSet	exon	814352	814688	.	+	.	Parent=ucsf_hc.01_1.H88H.00296
Supercontig_2.1	GeneSet	gene	814764	815584	.	+	.	ID=ucsf_hc.01_1.H88H.00297;Name=ucsf_hc.01_1.H88H.00297
Supercontig_2.1	GeneSet	exon	814764	815114	.	+	.	Parent=ucsf_hc.01_1.H88H.00297
Supercontig_2.1	GeneSet	exon	815235	815584	.	+	.	Parent=ucsf_hc.01_1.H88H.00297
Supercontig_2.1	GeneSet	gene	815748	818534	.	+	.	ID=ucsf_hc.01_1.H88H.00298;Name=ucsf_hc.01_1.H88H.00298
Supercontig_2.1	GeneSet	exon	815748	816103	.	+	.	Parent=ucsf_hc.01_1.H88H.00298
Supercontig_2.1	GeneSet	exon	816180	818534	.	+	.	Parent=ucsf_hc.01_1.H88H.00298
Supercontig_2.1	GeneSet	cds	816324	818216	.	+	0	ID=cds0000298;Parent=ucsf_hc.01_1.H88H.00298
Supercontig_2.1	GeneSet	gene	818619	821776	.	-	.	ID=ucsf_hc.01_1.H88H.00299;Name=ucsf_hc.01_1.H88H.00299
Supercontig_2.1	GeneSet	exon	818619	821776	.	-	.	Parent=ucsf_hc.01_1.H88H.00299
Supercontig_2.1	GeneSet	cds	818958	821459	.	-	0	ID=cds0000299;Parent=ucsf_hc.01_1.H88H.00299
Supercontig_2.1	GeneSet	gene	823969	824485	.	+	.	ID=ucsf_hc.01_1.H88H.00300;Name=ucsf_hc.01_1.H88H.00300
Supercontig_2.1	GeneSet	exon	823969	824485	.	+	.	Parent=ucsf_hc.01_1.H88H.00300
Supercontig_2.1	GeneSet	gene	882045	882418	.	+	.	ID=ucsf_hc.01_1.H88H.00301;Name=ucsf_hc.01_1.H88H.00301
Supercontig_2.1	GeneSet	exon	882045	882418	.	+	.	Parent=ucsf_hc.01_1.H88H.00301
Supercontig_2.1	GeneSet	gene	885065	887629	.	-	.	ID=ucsf_hc.01_1.H88H.00302;Name=ucsf_hc.01_1.H88H.00302
Supercontig_2.1	GeneSet	exon	887439	887629	.	-	.	Parent=ucsf_hc.01_1.H88H.00302
Supercontig_2.1	GeneSet	exon	885065	887348	.	-	.	Parent=ucsf_hc.01_1.H88H.00302
Supercontig_2.1	GeneSet	cds	887439	887483	.	-	0	ID=cds0000302;Parent=ucsf_hc.01_1.H88H.00302
Supercontig_2.1	GeneSet	cds	885192	887348	.	-	0	ID=cds0000302;Parent=ucsf_hc.01_1.H88H.00302
Supercontig_2.1	GeneSet	gene	887806	889519	.	+	.	ID=ucsf_hc.01_1.H88H.00303;Name=ucsf_hc.01_1.H88H.00303
Supercontig_2.1	GeneSet	exon	887806	888000	.	+	.	Parent=ucsf_hc.01_1.H88H.00303
Supercontig_2.1	GeneSet	exon	888147	888402	.	+	.	Parent=ucsf_hc.01_1.H88H.00303
Supercontig_2.1	GeneSet	exon	888475	888559	.	+	.	Parent=ucsf_hc.01_1.H88H.00303
Supercontig_2.1	GeneSet	exon	888619	889519	.	+	.	Parent=ucsf_hc.01_1.H88H.00303
Supercontig_2.1	GeneSet	cds	887961	888000	.	+	0	ID=cds0000303;Parent=ucsf_hc.01_1.H88H.00303
Supercontig_2.1	GeneSet	cds	888147	888402	.	+	0	ID=cds0000303;Parent=ucsf_hc.01_1.H88H.00303
Supercontig_2.1	GeneSet	cds	888475	888559	.	+	0	ID=cds0000303;Parent=ucsf_hc.01_1.H88H.00303
Supercontig_2.1	GeneSet	cds	888619	889326	.	+	0	ID=cds0000303;Parent=ucsf_hc.01_1.H88H.00303
Supercontig_2.1	GeneSet	gene	889675	891263	.	+	.	ID=ucsf_hc.01_1.H88H.00304;Name=ucsf_hc.01_1.H88H.00304
Supercontig_2.1	GeneSet	exon	889675	890107	.	+	.	Parent=ucsf_hc.01_1.H88H.00304
Supercontig_2.1	GeneSet	exon	890246	890617	.	+	.	Parent=ucsf_hc.01_1.H88H.00304
Supercontig_2.1	GeneSet	exon	890787	891263	.	+	.	Parent=ucsf_hc.01_1.H88H.00304
Supercontig_2.1	GeneSet	cds	889716	890105	.	+	0	ID=cds0000304;Parent=ucsf_hc.01_1.H88H.00304
Supercontig_2.1	GeneSet	gene	891342	893829	.	-	.	ID=ucsf_hc.01_1.H88H.00305;Name=ucsf_hc.01_1.H88H.00305
Supercontig_2.1	GeneSet	exon	892723	893829	.	-	.	Parent=ucsf_hc.01_1.H88H.00305
Supercontig_2.1	GeneSet	exon	891342	892655	.	-	.	Parent=ucsf_hc.01_1.H88H.00305
Supercontig_2.1	GeneSet	cds	892723	893798	.	-	0	ID=cds0000305;Parent=ucsf_hc.01_1.H88H.00305
Supercontig_2.1	GeneSet	cds	891650	892655	.	-	0	ID=cds0000305;Parent=ucsf_hc.01_1.H88H.00305
Supercontig_2.1	GeneSet	gene	894221	894836	.	-	.	ID=ucsf_hc.01_1.H88H.00306;Name=ucsf_hc.01_1.H88H.00306
Supercontig_2.1	GeneSet	exon	894450	894836	.	-	.	Parent=ucsf_hc.01_1.H88H.00306
Supercontig_2.1	GeneSet	exon	894221	894362	.	-	.	Parent=ucsf_hc.01_1.H88H.00306
Supercontig_2.1	GeneSet	gene	895369	897318	.	-	.	ID=ucsf_hc.01_1.H88H.00307;Name=ucsf_hc.01_1.H88H.00307
Supercontig_2.1	GeneSet	exon	897111	897318	.	-	.	Parent=ucsf_hc.01_1.H88H.00307
Supercontig_2.1	GeneSet	exon	895369	897026	.	-	.	Parent=ucsf_hc.01_1.H88H.00307
Supercontig_2.1	GeneSet	cds	896373	896726	.	-	0	ID=cds0000307;Parent=ucsf_hc.01_1.H88H.00307
Supercontig_2.1	GeneSet	gene	898776	899771	.	-	.	ID=ucsf_hc.01_1.H88H.00308;Name=ucsf_hc.01_1.H88H.00308
Supercontig_2.1	GeneSet	exon	898776	899771	.	-	.	Parent=ucsf_hc.01_1.H88H.00308
Supercontig_2.1	GeneSet	cds	899161	899745	.	-	0	ID=cds0000308;Parent=ucsf_hc.01_1.H88H.00308
Supercontig_2.1	GeneSet	gene	899955	902042	.	-	.	ID=ucsf_hc.01_1.H88H.00309;Name=ucsf_hc.01_1.H88H.00309
Supercontig_2.1	GeneSet	exon	901947	902042	.	-	.	Parent=ucsf_hc.01_1.H88H.00309
Supercontig_2.1	GeneSet	exon	900920	901833	.	-	.	Parent=ucsf_hc.01_1.H88H.00309
Supercontig_2.1	GeneSet	exon	900752	900811	.	-	.	Parent=ucsf_hc.01_1.H88H.00309
Supercontig_2.1	GeneSet	exon	899955	900541	.	-	.	Parent=ucsf_hc.01_1.H88H.00309
Supercontig_2.1	GeneSet	gene	902484	903895	.	-	.	ID=ucsf_hc.01_1.H88H.00310;Name=ucsf_hc.01_1.H88H.00310
Supercontig_2.1	GeneSet	exon	903817	903895	.	-	.	Parent=ucsf_hc.01_1.H88H.00310
Supercontig_2.1	GeneSet	exon	903541	903725	.	-	.	Parent=ucsf_hc.01_1.H88H.00310
Supercontig_2.1	GeneSet	exon	903015	903470	.	-	.	Parent=ucsf_hc.01_1.H88H.00310
Supercontig_2.1	GeneSet	exon	902484	902882	.	-	.	Parent=ucsf_hc.01_1.H88H.00310
Supercontig_2.1	GeneSet	gene	904065	911429	.	-	.	ID=ucsf_hc.01_1.H88H.00311;Name=ucsf_hc.01_1.H88H.00311
Supercontig_2.1	GeneSet	exon	911186	911429	.	-	.	Parent=ucsf_hc.01_1.H88H.00311
Supercontig_2.1	GeneSet	exon	910794	911118	.	-	.	Parent=ucsf_hc.01_1.H88H.00311
Supercontig_2.1	GeneSet	exon	905708	910722	.	-	.	Parent=ucsf_hc.01_1.H88H.00311
Supercontig_2.1	GeneSet	exon	904750	905649	.	-	.	Parent=ucsf_hc.01_1.H88H.00311
Supercontig_2.1	GeneSet	exon	904065	904687	.	-	.	Parent=ucsf_hc.01_1.H88H.00311
Supercontig_2.1	GeneSet	cds	910794	911100	.	-	0	ID=cds0000311;Parent=ucsf_hc.01_1.H88H.00311
Supercontig_2.1	GeneSet	cds	905708	910722	.	-	0	ID=cds0000311;Parent=ucsf_hc.01_1.H88H.00311
Supercontig_2.1	GeneSet	cds	904750	905649	.	-	0	ID=cds0000311;Parent=ucsf_hc.01_1.H88H.00311
Supercontig_2.1	GeneSet	cds	904625	904687	.	-	0	ID=cds0000311;Parent=ucsf_hc.01_1.H88H.00311
Supercontig_2.1	GeneSet	gene	911506	912113	.	-	.	ID=ucsf_hc.01_1.H88H.00312;Name=ucsf_hc.01_1.H88H.00312
Supercontig_2.1	GeneSet	exon	911506	912113	.	-	.	Parent=ucsf_hc.01_1.H88H.00312
Supercontig_2.1	GeneSet	gene	912780	916705	.	+	.	ID=ucsf_hc.01_1.H88H.00313;Name=ucsf_hc.01_1.H88H.00313
Supercontig_2.1	GeneSet	exon	912780	912938	.	+	.	Parent=ucsf_hc.01_1.H88H.00313
Supercontig_2.1	GeneSet	exon	913008	913112	.	+	.	Parent=ucsf_hc.01_1.H88H.00313
Supercontig_2.1	GeneSet	exon	913189	913475	.	+	.	Parent=ucsf_hc.01_1.H88H.00313
Supercontig_2.1	GeneSet	exon	913535	913746	.	+	.	Parent=ucsf_hc.01_1.H88H.00313
Supercontig_2.1	GeneSet	exon	913802	913900	.	+	.	Parent=ucsf_hc.01_1.H88H.00313
Supercontig_2.1	GeneSet	exon	913954	915932	.	+	.	Parent=ucsf_hc.01_1.H88H.00313
Supercontig_2.1	GeneSet	exon	916000	916705	.	+	.	Parent=ucsf_hc.01_1.H88H.00313
Supercontig_2.1	GeneSet	cds	913594	913746	.	+	0	ID=cds0000313;Parent=ucsf_hc.01_1.H88H.00313
Supercontig_2.1	GeneSet	cds	913802	913900	.	+	0	ID=cds0000313;Parent=ucsf_hc.01_1.H88H.00313
Supercontig_2.1	GeneSet	cds	913954	915240	.	+	0	ID=cds0000313;Parent=ucsf_hc.01_1.H88H.00313
Supercontig_2.1	GeneSet	gene	916885	918361	.	-	.	ID=ucsf_hc.01_1.H88H.00314;Name=ucsf_hc.01_1.H88H.00314
Supercontig_2.1	GeneSet	exon	917881	918361	.	-	.	Parent=ucsf_hc.01_1.H88H.00314
Supercontig_2.1	GeneSet	exon	917750	917792	.	-	.	Parent=ucsf_hc.01_1.H88H.00314
Supercontig_2.1	GeneSet	exon	917571	917673	.	-	.	Parent=ucsf_hc.01_1.H88H.00314
Supercontig_2.1	GeneSet	exon	916885	917488	.	-	.	Parent=ucsf_hc.01_1.H88H.00314
Supercontig_2.1	GeneSet	cds	917881	918254	.	-	0	ID=cds0000314;Parent=ucsf_hc.01_1.H88H.00314
Supercontig_2.1	GeneSet	cds	917750	917792	.	-	0	ID=cds0000314;Parent=ucsf_hc.01_1.H88H.00314
Supercontig_2.1	GeneSet	cds	917571	917673	.	-	0	ID=cds0000314;Parent=ucsf_hc.01_1.H88H.00314
Supercontig_2.1	GeneSet	cds	917421	917488	.	-	0	ID=cds0000314;Parent=ucsf_hc.01_1.H88H.00314
Supercontig_2.1	GeneSet	gene	918507	919403	.	-	.	ID=ucsf_hc.01_1.H88H.00315;Name=ucsf_hc.01_1.H88H.00315
Supercontig_2.1	GeneSet	exon	919129	919403	.	-	.	Parent=ucsf_hc.01_1.H88H.00315
Supercontig_2.1	GeneSet	exon	918507	919064	.	-	.	Parent=ucsf_hc.01_1.H88H.00315
Supercontig_2.1	GeneSet	cds	919129	919386	.	-	0	ID=cds0000315;Parent=ucsf_hc.01_1.H88H.00315
Supercontig_2.1	GeneSet	cds	918594	919064	.	-	0	ID=cds0000315;Parent=ucsf_hc.01_1.H88H.00315
Supercontig_2.1	GeneSet	gene	919615	921975	.	+	.	ID=ucsf_hc.01_1.H88H.00316;Name=ucsf_hc.01_1.H88H.00316
Supercontig_2.1	GeneSet	exon	919615	920612	.	+	.	Parent=ucsf_hc.01_1.H88H.00316
Supercontig_2.1	GeneSet	exon	920668	921975	.	+	.	Parent=ucsf_hc.01_1.H88H.00316
Supercontig_2.1	GeneSet	cds	919816	920612	.	+	0	ID=cds0000316;Parent=ucsf_hc.01_1.H88H.00316
Supercontig_2.1	GeneSet	cds	920668	921238	.	+	0	ID=cds0000316;Parent=ucsf_hc.01_1.H88H.00316
Supercontig_2.1	GeneSet	gene	922030	924962	.	-	.	ID=ucsf_hc.01_1.H88H.00317;Name=ucsf_hc.01_1.H88H.00317
Supercontig_2.1	GeneSet	exon	924830	924962	.	-	.	Parent=ucsf_hc.01_1.H88H.00317
Supercontig_2.1	GeneSet	exon	922030	924772	.	-	.	Parent=ucsf_hc.01_1.H88H.00317
Supercontig_2.1	GeneSet	cds	924830	924830	.	-	0	ID=cds0000317;Parent=ucsf_hc.01_1.H88H.00317
Supercontig_2.1	GeneSet	cds	922380	924772	.	-	0	ID=cds0000317;Parent=ucsf_hc.01_1.H88H.00317
Supercontig_2.1	GeneSet	gene	925250	927137	.	+	.	ID=ucsf_hc.01_1.H88H.00318;Name=ucsf_hc.01_1.H88H.00318
Supercontig_2.1	GeneSet	exon	925250	927137	.	+	.	Parent=ucsf_hc.01_1.H88H.00318
Supercontig_2.1	GeneSet	cds	925297	926670	.	+	0	ID=cds0000318;Parent=ucsf_hc.01_1.H88H.00318
Supercontig_2.1	GeneSet	gene	927237	929356	.	-	.	ID=ucsf_hc.01_1.H88H.00319;Name=ucsf_hc.01_1.H88H.00319
Supercontig_2.1	GeneSet	exon	928530	929356	.	-	.	Parent=ucsf_hc.01_1.H88H.00319
Supercontig_2.1	GeneSet	exon	927587	928477	.	-	.	Parent=ucsf_hc.01_1.H88H.00319
Supercontig_2.1	GeneSet	exon	927237	927477	.	-	.	Parent=ucsf_hc.01_1.H88H.00319
Supercontig_2.1	GeneSet	cds	928530	929188	.	-	0	ID=cds0000319;Parent=ucsf_hc.01_1.H88H.00319
Supercontig_2.1	GeneSet	cds	927587	928477	.	-	0	ID=cds0000319;Parent=ucsf_hc.01_1.H88H.00319
Supercontig_2.1	GeneSet	cds	927447	927477	.	-	0	ID=cds0000319;Parent=ucsf_hc.01_1.H88H.00319
Supercontig_2.1	GeneSet	gene	929507	931412	.	-	.	ID=ucsf_hc.01_1.H88H.00320;Name=ucsf_hc.01_1.H88H.00320
Supercontig_2.1	GeneSet	exon	931094	931412	.	-	.	Parent=ucsf_hc.01_1.H88H.00320
Supercontig_2.1	GeneSet	exon	930822	931011	.	-	.	Parent=ucsf_hc.01_1.H88H.00320
Supercontig_2.1	GeneSet	exon	930100	930734	.	-	.	Parent=ucsf_hc.01_1.H88H.00320
Supercontig_2.1	GeneSet	exon	929507	930036	.	-	.	Parent=ucsf_hc.01_1.H88H.00320
Supercontig_2.1	GeneSet	cds	931094	931155	.	-	0	ID=cds0000320;Parent=ucsf_hc.01_1.H88H.00320
Supercontig_2.1	GeneSet	cds	930822	931011	.	-	0	ID=cds0000320;Parent=ucsf_hc.01_1.H88H.00320
Supercontig_2.1	GeneSet	cds	930100	930734	.	-	0	ID=cds0000320;Parent=ucsf_hc.01_1.H88H.00320
Supercontig_2.1	GeneSet	cds	930006	930036	.	-	0	ID=cds0000320;Parent=ucsf_hc.01_1.H88H.00320
Supercontig_2.1	GeneSet	gene	937524	937994	.	+	.	ID=ucsf_hc.01_1.H88H.00321;Name=ucsf_hc.01_1.H88H.00321
Supercontig_2.1	GeneSet	exon	937524	937994	.	+	.	Parent=ucsf_hc.01_1.H88H.00321
Supercontig_2.1	GeneSet	gene	938768	939345	.	+	.	ID=ucsf_hc.01_1.H88H.00322;Name=ucsf_hc.01_1.H88H.00322
Supercontig_2.1	GeneSet	exon	938768	939345	.	+	.	Parent=ucsf_hc.01_1.H88H.00322
Supercontig_2.1	GeneSet	cds	938923	939156	.	+	0	ID=cds0000322;Parent=ucsf_hc.01_1.H88H.00322
Supercontig_2.1	GeneSet	gene	939408	940475	.	+	.	ID=ucsf_hc.01_1.H88H.00323;Name=ucsf_hc.01_1.H88H.00323
Supercontig_2.1	GeneSet	exon	939408	940475	.	+	.	Parent=ucsf_hc.01_1.H88H.00323
Supercontig_2.1	GeneSet	gene	940954	943369	.	+	.	ID=ucsf_hc.01_1.H88H.00324;Name=ucsf_hc.01_1.H88H.00324
Supercontig_2.1	GeneSet	exon	940954	942083	.	+	.	Parent=ucsf_hc.01_1.H88H.00324
Supercontig_2.1	GeneSet	exon	942182	943369	.	+	.	Parent=ucsf_hc.01_1.H88H.00324
Supercontig_2.1	GeneSet	cds	941079	942083	.	+	0	ID=cds0000324;Parent=ucsf_hc.01_1.H88H.00324
Supercontig_2.1	GeneSet	cds	942182	943024	.	+	0	ID=cds0000324;Parent=ucsf_hc.01_1.H88H.00324
Supercontig_2.1	GeneSet	gene	943883	947173	.	+	.	ID=ucsf_hc.01_1.H88H.00325;Name=ucsf_hc.01_1.H88H.00325
Supercontig_2.1	GeneSet	exon	943883	944237	.	+	.	Parent=ucsf_hc.01_1.H88H.00325
Supercontig_2.1	GeneSet	exon	944366	944464	.	+	.	Parent=ucsf_hc.01_1.H88H.00325
Supercontig_2.1	GeneSet	exon	944532	944599	.	+	.	Parent=ucsf_hc.01_1.H88H.00325
Supercontig_2.1	GeneSet	exon	944711	946396	.	+	.	Parent=ucsf_hc.01_1.H88H.00325
Supercontig_2.1	GeneSet	exon	946486	947173	.	+	.	Parent=ucsf_hc.01_1.H88H.00325
Supercontig_2.1	GeneSet	cds	944044	944237	.	+	0	ID=cds0000325;Parent=ucsf_hc.01_1.H88H.00325
Supercontig_2.1	GeneSet	cds	944366	944464	.	+	0	ID=cds0000325;Parent=ucsf_hc.01_1.H88H.00325
Supercontig_2.1	GeneSet	cds	944532	944599	.	+	0	ID=cds0000325;Parent=ucsf_hc.01_1.H88H.00325
Supercontig_2.1	GeneSet	cds	944711	946396	.	+	0	ID=cds0000325;Parent=ucsf_hc.01_1.H88H.00325
Supercontig_2.1	GeneSet	cds	946486	946532	.	+	0	ID=cds0000325;Parent=ucsf_hc.01_1.H88H.00325
Supercontig_2.1	GeneSet	gene	947318	949450	.	+	.	ID=ucsf_hc.01_1.H88H.00326;Name=ucsf_hc.01_1.H88H.00326
Supercontig_2.1	GeneSet	exon	947318	949450	.	+	.	Parent=ucsf_hc.01_1.H88H.00326
Supercontig_2.1	GeneSet	cds	947398	949020	.	+	0	ID=cds0000326;Parent=ucsf_hc.01_1.H88H.00326
Supercontig_2.1	GeneSet	gene	949650	951035	.	+	.	ID=ucsf_hc.01_1.H88H.00327;Name=ucsf_hc.01_1.H88H.00327
Supercontig_2.1	GeneSet	exon	949650	950093	.	+	.	Parent=ucsf_hc.01_1.H88H.00327
Supercontig_2.1	GeneSet	exon	950426	951035	.	+	.	Parent=ucsf_hc.01_1.H88H.00327
Supercontig_2.1	GeneSet	cds	949859	950093	.	+	0	ID=cds0000327;Parent=ucsf_hc.01_1.H88H.00327
Supercontig_2.1	GeneSet	cds	950426	950754	.	+	0	ID=cds0000327;Parent=ucsf_hc.01_1.H88H.00327
Supercontig_2.1	GeneSet	gene	951083	953864	.	-	.	ID=ucsf_hc.01_1.H88H.00328;Name=ucsf_hc.01_1.H88H.00328
Supercontig_2.1	GeneSet	exon	953081	953864	.	-	.	Parent=ucsf_hc.01_1.H88H.00328
Supercontig_2.1	GeneSet	exon	952821	952899	.	-	.	Parent=ucsf_hc.01_1.H88H.00328
Supercontig_2.1	GeneSet	exon	952745	952750	.	-	.	Parent=ucsf_hc.01_1.H88H.00328
Supercontig_2.1	GeneSet	exon	952473	952664	.	-	.	Parent=ucsf_hc.01_1.H88H.00328
Supercontig_2.1	GeneSet	exon	951083	952386	.	-	.	Parent=ucsf_hc.01_1.H88H.00328
Supercontig_2.1	GeneSet	cds	953081	953118	.	-	0	ID=cds0000328;Parent=ucsf_hc.01_1.H88H.00328
Supercontig_2.1	GeneSet	cds	952821	952899	.	-	0	ID=cds0000328;Parent=ucsf_hc.01_1.H88H.00328
Supercontig_2.1	GeneSet	cds	952745	952750	.	-	0	ID=cds0000328;Parent=ucsf_hc.01_1.H88H.00328
Supercontig_2.1	GeneSet	cds	952473	952664	.	-	0	ID=cds0000328;Parent=ucsf_hc.01_1.H88H.00328
Supercontig_2.1	GeneSet	cds	952102	952386	.	-	0	ID=cds0000328;Parent=ucsf_hc.01_1.H88H.00328
Supercontig_2.1	GeneSet	gene	954038	956936	.	+	.	ID=ucsf_hc.01_1.H88H.00329;Name=ucsf_hc.01_1.H88H.00329
Supercontig_2.1	GeneSet	exon	954038	954298	.	+	.	Parent=ucsf_hc.01_1.H88H.00329
Supercontig_2.1	GeneSet	exon	954372	955660	.	+	.	Parent=ucsf_hc.01_1.H88H.00329
Supercontig_2.1	GeneSet	exon	955716	955966	.	+	.	Parent=ucsf_hc.01_1.H88H.00329
Supercontig_2.1	GeneSet	exon	956029	956936	.	+	.	Parent=ucsf_hc.01_1.H88H.00329
Supercontig_2.1	GeneSet	cds	954698	955231	.	+	0	ID=cds0000329;Parent=ucsf_hc.01_1.H88H.00329
Supercontig_2.1	GeneSet	gene	957071	959104	.	+	.	ID=ucsf_hc.01_1.H88H.00330;Name=ucsf_hc.01_1.H88H.00330
Supercontig_2.1	GeneSet	exon	957071	957763	.	+	.	Parent=ucsf_hc.01_1.H88H.00330
Supercontig_2.1	GeneSet	exon	957829	957948	.	+	.	Parent=ucsf_hc.01_1.H88H.00330
Supercontig_2.1	GeneSet	exon	958004	959104	.	+	.	Parent=ucsf_hc.01_1.H88H.00330
Supercontig_2.1	GeneSet	cds	957121	957763	.	+	0	ID=cds0000330;Parent=ucsf_hc.01_1.H88H.00330
Supercontig_2.1	GeneSet	cds	957829	957948	.	+	0	ID=cds0000330;Parent=ucsf_hc.01_1.H88H.00330
Supercontig_2.1	GeneSet	cds	958004	958482	.	+	0	ID=cds0000330;Parent=ucsf_hc.01_1.H88H.00330
Supercontig_2.1	GeneSet	gene	960149	963819	.	-	.	ID=ucsf_hc.01_1.H88H.00331;Name=ucsf_hc.01_1.H88H.00331
Supercontig_2.1	GeneSet	exon	963524	963819	.	-	.	Parent=ucsf_hc.01_1.H88H.00331
Supercontig_2.1	GeneSet	exon	962800	963437	.	-	.	Parent=ucsf_hc.01_1.H88H.00331
Supercontig_2.1	GeneSet	exon	962222	962738	.	-	.	Parent=ucsf_hc.01_1.H88H.00331
Supercontig_2.1	GeneSet	exon	962149	962171	.	-	.	Parent=ucsf_hc.01_1.H88H.00331
Supercontig_2.1	GeneSet	exon	961627	962078	.	-	.	Parent=ucsf_hc.01_1.H88H.00331
Supercontig_2.1	GeneSet	exon	961023	961571	.	-	.	Parent=ucsf_hc.01_1.H88H.00331
Supercontig_2.1	GeneSet	exon	960149	960932	.	-	.	Parent=ucsf_hc.01_1.H88H.00331
Supercontig_2.1	GeneSet	cds	963524	963660	.	-	0	ID=cds0000331;Parent=ucsf_hc.01_1.H88H.00331
Supercontig_2.1	GeneSet	cds	962800	963437	.	-	0	ID=cds0000331;Parent=ucsf_hc.01_1.H88H.00331
Supercontig_2.1	GeneSet	cds	962222	962738	.	-	0	ID=cds0000331;Parent=ucsf_hc.01_1.H88H.00331
Supercontig_2.1	GeneSet	cds	962149	962171	.	-	0	ID=cds0000331;Parent=ucsf_hc.01_1.H88H.00331
Supercontig_2.1	GeneSet	cds	961627	962078	.	-	0	ID=cds0000331;Parent=ucsf_hc.01_1.H88H.00331
Supercontig_2.1	GeneSet	cds	961023	961571	.	-	0	ID=cds0000331;Parent=ucsf_hc.01_1.H88H.00331
Supercontig_2.1	GeneSet	cds	960612	960932	.	-	0	ID=cds0000331;Parent=ucsf_hc.01_1.H88H.00331
Supercontig_2.1	GeneSet	gene	965072	966482	.	-	.	ID=ucsf_hc.01_1.H88H.00332;Name=ucsf_hc.01_1.H88H.00332
Supercontig_2.1	GeneSet	exon	965072	966482	.	-	.	Parent=ucsf_hc.01_1.H88H.00332
Supercontig_2.1	GeneSet	cds	965480	966118	.	-	0	ID=cds0000332;Parent=ucsf_hc.01_1.H88H.00332
Supercontig_2.1	GeneSet	gene	966867	969781	.	-	.	ID=ucsf_hc.01_1.H88H.00333;Name=ucsf_hc.01_1.H88H.00333
Supercontig_2.1	GeneSet	exon	969383	969781	.	-	.	Parent=ucsf_hc.01_1.H88H.00333
Supercontig_2.1	GeneSet	exon	968156	969325	.	-	.	Parent=ucsf_hc.01_1.H88H.00333
Supercontig_2.1	GeneSet	exon	966867	968099	.	-	.	Parent=ucsf_hc.01_1.H88H.00333
Supercontig_2.1	GeneSet	cds	969383	969635	.	-	0	ID=cds0000333;Parent=ucsf_hc.01_1.H88H.00333
Supercontig_2.1	GeneSet	cds	968156	969325	.	-	0	ID=cds0000333;Parent=ucsf_hc.01_1.H88H.00333
Supercontig_2.1	GeneSet	cds	967213	968099	.	-	0	ID=cds0000333;Parent=ucsf_hc.01_1.H88H.00333
Supercontig_2.1	GeneSet	gene	970037	971454	.	+	.	ID=ucsf_hc.01_1.H88H.00334;Name=ucsf_hc.01_1.H88H.00334
Supercontig_2.1	GeneSet	exon	970037	970126	.	+	.	Parent=ucsf_hc.01_1.H88H.00334
Supercontig_2.1	GeneSet	exon	970212	971454	.	+	.	Parent=ucsf_hc.01_1.H88H.00334
Supercontig_2.1	GeneSet	cds	970076	970126	.	+	0	ID=cds0000334;Parent=ucsf_hc.01_1.H88H.00334
Supercontig_2.1	GeneSet	cds	970212	971207	.	+	0	ID=cds0000334;Parent=ucsf_hc.01_1.H88H.00334
Supercontig_2.1	GeneSet	gene	971634	972940	.	-	.	ID=ucsf_hc.01_1.H88H.00335;Name=ucsf_hc.01_1.H88H.00335
Supercontig_2.1	GeneSet	exon	972472	972940	.	-	.	Parent=ucsf_hc.01_1.H88H.00335
Supercontig_2.1	GeneSet	exon	971634	972402	.	-	.	Parent=ucsf_hc.01_1.H88H.00335
Supercontig_2.1	GeneSet	cds	972472	972680	.	-	0	ID=cds0000335;Parent=ucsf_hc.01_1.H88H.00335
Supercontig_2.1	GeneSet	cds	971772	972402	.	-	0	ID=cds0000335;Parent=ucsf_hc.01_1.H88H.00335
Supercontig_2.1	GeneSet	gene	973304	974886	.	+	.	ID=ucsf_hc.01_1.H88H.00336;Name=ucsf_hc.01_1.H88H.00336
Supercontig_2.1	GeneSet	exon	973304	973349	.	+	.	Parent=ucsf_hc.01_1.H88H.00336
Supercontig_2.1	GeneSet	exon	973422	974490	.	+	.	Parent=ucsf_hc.01_1.H88H.00336
Supercontig_2.1	GeneSet	exon	974559	974886	.	+	.	Parent=ucsf_hc.01_1.H88H.00336
Supercontig_2.1	GeneSet	cds	973924	974490	.	+	0	ID=cds0000336;Parent=ucsf_hc.01_1.H88H.00336
Supercontig_2.1	GeneSet	cds	974559	974750	.	+	0	ID=cds0000336;Parent=ucsf_hc.01_1.H88H.00336
Supercontig_2.1	GeneSet	gene	974624	976242	.	-	.	ID=ucsf_hc.01_1.H88H.00337;Name=ucsf_hc.01_1.H88H.00337
Supercontig_2.1	GeneSet	exon	976034	976242	.	-	.	Parent=ucsf_hc.01_1.H88H.00337
Supercontig_2.1	GeneSet	exon	974624	975946	.	-	.	Parent=ucsf_hc.01_1.H88H.00337
Supercontig_2.1	GeneSet	cds	976034	976134	.	-	0	ID=cds0000337;Parent=ucsf_hc.01_1.H88H.00337
Supercontig_2.1	GeneSet	cds	975031	975946	.	-	0	ID=cds0000337;Parent=ucsf_hc.01_1.H88H.00337
Supercontig_2.1	GeneSet	gene	976630	977382	.	+	.	ID=ucsf_hc.01_1.H88H.00338;Name=ucsf_hc.01_1.H88H.00338
Supercontig_2.1	GeneSet	exon	976630	977382	.	+	.	Parent=ucsf_hc.01_1.H88H.00338
Supercontig_2.1	GeneSet	cds	976805	977362	.	+	0	ID=cds0000338;Parent=ucsf_hc.01_1.H88H.00338
Supercontig_2.1	GeneSet	gene	979512	982240	.	-	.	ID=ucsf_hc.01_1.H88H.00339;Name=ucsf_hc.01_1.H88H.00339
Supercontig_2.1	GeneSet	exon	981257	982240	.	-	.	Parent=ucsf_hc.01_1.H88H.00339
Supercontig_2.1	GeneSet	exon	979512	981164	.	-	.	Parent=ucsf_hc.01_1.H88H.00339
Supercontig_2.1	GeneSet	cds	981257	981860	.	-	0	ID=cds0000339;Parent=ucsf_hc.01_1.H88H.00339
Supercontig_2.1	GeneSet	cds	980512	981164	.	-	0	ID=cds0000339;Parent=ucsf_hc.01_1.H88H.00339
Supercontig_2.1	GeneSet	gene	985345	985975	.	+	.	ID=ucsf_hc.01_1.H88H.00340;Name=ucsf_hc.01_1.H88H.00340
Supercontig_2.1	GeneSet	exon	985345	985498	.	+	.	Parent=ucsf_hc.01_1.H88H.00340
Supercontig_2.1	GeneSet	exon	985570	985975	.	+	.	Parent=ucsf_hc.01_1.H88H.00340
Supercontig_2.1	GeneSet	cds	985369	985498	.	+	0	ID=cds0000340;Parent=ucsf_hc.01_1.H88H.00340
Supercontig_2.1	GeneSet	cds	985570	985646	.	+	0	ID=cds0000340;Parent=ucsf_hc.01_1.H88H.00340
Supercontig_2.1	GeneSet	gene	988221	990639	.	+	.	ID=ucsf_hc.01_1.H88H.00341;Name=ucsf_hc.01_1.H88H.00341
Supercontig_2.1	GeneSet	exon	988221	988539	.	+	.	Parent=ucsf_hc.01_1.H88H.00341
Supercontig_2.1	GeneSet	exon	988612	989751	.	+	.	Parent=ucsf_hc.01_1.H88H.00341
Supercontig_2.1	GeneSet	exon	989845	989950	.	+	.	Parent=ucsf_hc.01_1.H88H.00341
Supercontig_2.1	GeneSet	exon	990031	990639	.	+	.	Parent=ucsf_hc.01_1.H88H.00341
Supercontig_2.1	GeneSet	cds	988727	989751	.	+	0	ID=cds0000341;Parent=ucsf_hc.01_1.H88H.00341
Supercontig_2.1	GeneSet	cds	989845	989950	.	+	0	ID=cds0000341;Parent=ucsf_hc.01_1.H88H.00341
Supercontig_2.1	GeneSet	cds	990031	990195	.	+	0	ID=cds0000341;Parent=ucsf_hc.01_1.H88H.00341
Supercontig_2.1	GeneSet	gene	990342	993439	.	-	.	ID=ucsf_hc.01_1.H88H.00342;Name=ucsf_hc.01_1.H88H.00342
Supercontig_2.1	GeneSet	exon	993315	993439	.	-	.	Parent=ucsf_hc.01_1.H88H.00342
Supercontig_2.1	GeneSet	exon	992438	993226	.	-	.	Parent=ucsf_hc.01_1.H88H.00342
Supercontig_2.1	GeneSet	exon	992157	992386	.	-	.	Parent=ucsf_hc.01_1.H88H.00342
Supercontig_2.1	GeneSet	exon	990342	992102	.	-	.	Parent=ucsf_hc.01_1.H88H.00342
Supercontig_2.1	GeneSet	cds	992438	993114	.	-	0	ID=cds0000342;Parent=ucsf_hc.01_1.H88H.00342
Supercontig_2.1	GeneSet	cds	992157	992386	.	-	0	ID=cds0000342;Parent=ucsf_hc.01_1.H88H.00342
Supercontig_2.1	GeneSet	cds	990628	992102	.	-	0	ID=cds0000342;Parent=ucsf_hc.01_1.H88H.00342
Supercontig_2.1	GeneSet	gene	993588	994820	.	+	.	ID=ucsf_hc.01_1.H88H.00343;Name=ucsf_hc.01_1.H88H.00343
Supercontig_2.1	GeneSet	exon	993588	993732	.	+	.	Parent=ucsf_hc.01_1.H88H.00343
Supercontig_2.1	GeneSet	exon	993804	993893	.	+	.	Parent=ucsf_hc.01_1.H88H.00343
Supercontig_2.1	GeneSet	exon	994000	994820	.	+	.	Parent=ucsf_hc.01_1.H88H.00343
Supercontig_2.1	GeneSet	cds	993603	993732	.	+	0	ID=cds0000343;Parent=ucsf_hc.01_1.H88H.00343
Supercontig_2.1	GeneSet	cds	993804	993893	.	+	0	ID=cds0000343;Parent=ucsf_hc.01_1.H88H.00343
Supercontig_2.1	GeneSet	cds	994000	994091	.	+	0	ID=cds0000343;Parent=ucsf_hc.01_1.H88H.00343
Supercontig_2.1	GeneSet	gene	994503	997005	.	-	.	ID=ucsf_hc.01_1.H88H.00344;Name=ucsf_hc.01_1.H88H.00344
Supercontig_2.1	GeneSet	exon	996614	997005	.	-	.	Parent=ucsf_hc.01_1.H88H.00344
Supercontig_2.1	GeneSet	exon	994503	996504	.	-	.	Parent=ucsf_hc.01_1.H88H.00344
Supercontig_2.1	GeneSet	cds	996614	996789	.	-	0	ID=cds0000344;Parent=ucsf_hc.01_1.H88H.00344
Supercontig_2.1	GeneSet	cds	994860	996504	.	-	0	ID=cds0000344;Parent=ucsf_hc.01_1.H88H.00344
Supercontig_2.1	GeneSet	gene	997465	998832	.	+	.	ID=ucsf_hc.01_1.H88H.00345;Name=ucsf_hc.01_1.H88H.00345
Supercontig_2.1	GeneSet	exon	997465	997551	.	+	.	Parent=ucsf_hc.01_1.H88H.00345
Supercontig_2.1	GeneSet	exon	997619	997643	.	+	.	Parent=ucsf_hc.01_1.H88H.00345
Supercontig_2.1	GeneSet	exon	997728	997965	.	+	.	Parent=ucsf_hc.01_1.H88H.00345
Supercontig_2.1	GeneSet	exon	998038	998832	.	+	.	Parent=ucsf_hc.01_1.H88H.00345
Supercontig_2.1	GeneSet	cds	997542	997551	.	+	0	ID=cds0000345;Parent=ucsf_hc.01_1.H88H.00345
Supercontig_2.1	GeneSet	cds	997619	997643	.	+	0	ID=cds0000345;Parent=ucsf_hc.01_1.H88H.00345
Supercontig_2.1	GeneSet	cds	997728	997965	.	+	0	ID=cds0000345;Parent=ucsf_hc.01_1.H88H.00345
Supercontig_2.1	GeneSet	cds	998038	998268	.	+	0	ID=cds0000345;Parent=ucsf_hc.01_1.H88H.00345
Supercontig_2.1	GeneSet	gene	998995	1001492	.	-	.	ID=ucsf_hc.01_1.H88H.00346;Name=ucsf_hc.01_1.H88H.00346
Supercontig_2.1	GeneSet	exon	1001077	1001492	.	-	.	Parent=ucsf_hc.01_1.H88H.00346
Supercontig_2.1	GeneSet	exon	1000883	1000933	.	-	.	Parent=ucsf_hc.01_1.H88H.00346
Supercontig_2.1	GeneSet	exon	1000666	1000813	.	-	.	Parent=ucsf_hc.01_1.H88H.00346
Supercontig_2.1	GeneSet	exon	999840	1000610	.	-	.	Parent=ucsf_hc.01_1.H88H.00346
Supercontig_2.1	GeneSet	exon	998995	999776	.	-	.	Parent=ucsf_hc.01_1.H88H.00346
Supercontig_2.1	GeneSet	cds	1001077	1001164	.	-	0	ID=cds0000346;Parent=ucsf_hc.01_1.H88H.00346
Supercontig_2.1	GeneSet	cds	1000883	1000933	.	-	0	ID=cds0000346;Parent=ucsf_hc.01_1.H88H.00346
Supercontig_2.1	GeneSet	cds	1000666	1000813	.	-	0	ID=cds0000346;Parent=ucsf_hc.01_1.H88H.00346
Supercontig_2.1	GeneSet	cds	999840	1000610	.	-	0	ID=cds0000346;Parent=ucsf_hc.01_1.H88H.00346
Supercontig_2.1	GeneSet	cds	999305	999776	.	-	0	ID=cds0000346;Parent=ucsf_hc.01_1.H88H.00346
Supercontig_2.1	GeneSet	gene	1001738	1004638	.	+	.	ID=ucsf_hc.01_1.H88H.00347;Name=ucsf_hc.01_1.H88H.00347
Supercontig_2.1	GeneSet	exon	1001738	1001968	.	+	.	Parent=ucsf_hc.01_1.H88H.00347
Supercontig_2.1	GeneSet	exon	1002035	1002292	.	+	.	Parent=ucsf_hc.01_1.H88H.00347
Supercontig_2.1	GeneSet	exon	1002392	1004638	.	+	.	Parent=ucsf_hc.01_1.H88H.00347
Supercontig_2.1	GeneSet	cds	1001898	1001968	.	+	0	ID=cds0000347;Parent=ucsf_hc.01_1.H88H.00347
Supercontig_2.1	GeneSet	cds	1002035	1002292	.	+	0	ID=cds0000347;Parent=ucsf_hc.01_1.H88H.00347
Supercontig_2.1	GeneSet	cds	1002392	1002971	.	+	0	ID=cds0000347;Parent=ucsf_hc.01_1.H88H.00347
Supercontig_2.1	GeneSet	gene	1003093	1004510	.	-	.	ID=ucsf_hc.01_1.H88H.00348;Name=ucsf_hc.01_1.H88H.00348
Supercontig_2.1	GeneSet	exon	1003822	1004510	.	-	.	Parent=ucsf_hc.01_1.H88H.00348
Supercontig_2.1	GeneSet	exon	1003093	1003733	.	-	.	Parent=ucsf_hc.01_1.H88H.00348
Supercontig_2.1	GeneSet	cds	1003822	1004020	.	-	0	ID=cds0000348;Parent=ucsf_hc.01_1.H88H.00348
Supercontig_2.1	GeneSet	cds	1003393	1003733	.	-	0	ID=cds0000348;Parent=ucsf_hc.01_1.H88H.00348
Supercontig_2.1	GeneSet	gene	1006788	1007253	.	+	.	ID=ucsf_hc.01_1.H88H.00349;Name=ucsf_hc.01_1.H88H.00349
Supercontig_2.1	GeneSet	exon	1006788	1007253	.	+	.	Parent=ucsf_hc.01_1.H88H.00349
Supercontig_2.1	GeneSet	gene	1006921	1009926	.	-	.	ID=ucsf_hc.01_1.H88H.00350;Name=ucsf_hc.01_1.H88H.00350
Supercontig_2.1	GeneSet	exon	1008462	1009926	.	-	.	Parent=ucsf_hc.01_1.H88H.00350
Supercontig_2.1	GeneSet	exon	1006921	1008394	.	-	.	Parent=ucsf_hc.01_1.H88H.00350
Supercontig_2.1	GeneSet	cds	1008462	1009687	.	-	0	ID=cds0000350;Parent=ucsf_hc.01_1.H88H.00350
Supercontig_2.1	GeneSet	cds	1007449	1008394	.	-	0	ID=cds0000350;Parent=ucsf_hc.01_1.H88H.00350
Supercontig_2.1	GeneSet	gene	1011212	1011651	.	+	.	ID=ucsf_hc.01_1.H88H.00351;Name=ucsf_hc.01_1.H88H.00351
Supercontig_2.1	GeneSet	exon	1011212	1011651	.	+	.	Parent=ucsf_hc.01_1.H88H.00351
Supercontig_2.1	GeneSet	cds	1011410	1011646	.	+	0	ID=cds0000351;Parent=ucsf_hc.01_1.H88H.00351
Supercontig_2.1	GeneSet	gene	1013190	1014484	.	-	.	ID=ucsf_hc.01_1.H88H.00352;Name=ucsf_hc.01_1.H88H.00352
Supercontig_2.1	GeneSet	exon	1013190	1014484	.	-	.	Parent=ucsf_hc.01_1.H88H.00352
Supercontig_2.1	GeneSet	cds	1013653	1014381	.	-	0	ID=cds0000352;Parent=ucsf_hc.01_1.H88H.00352
Supercontig_2.1	GeneSet	gene	1015144	1017922	.	+	.	ID=ucsf_hc.01_1.H88H.00353;Name=ucsf_hc.01_1.H88H.00353
Supercontig_2.1	GeneSet	exon	1015144	1017922	.	+	.	Parent=ucsf_hc.01_1.H88H.00353
Supercontig_2.1	GeneSet	cds	1015195	1017702	.	+	0	ID=cds0000353;Parent=ucsf_hc.01_1.H88H.00353
Supercontig_2.1	GeneSet	gene	1017923	1019397	.	+	.	ID=ucsf_hc.01_1.H88H.00354;Name=ucsf_hc.01_1.H88H.00354
Supercontig_2.1	GeneSet	exon	1017923	1018148	.	+	.	Parent=ucsf_hc.01_1.H88H.00354
Supercontig_2.1	GeneSet	exon	1018309	1018326	.	+	.	Parent=ucsf_hc.01_1.H88H.00354
Supercontig_2.1	GeneSet	exon	1018413	1018498	.	+	.	Parent=ucsf_hc.01_1.H88H.00354
Supercontig_2.1	GeneSet	exon	1018561	1018632	.	+	.	Parent=ucsf_hc.01_1.H88H.00354
Supercontig_2.1	GeneSet	exon	1018698	1018796	.	+	.	Parent=ucsf_hc.01_1.H88H.00354
Supercontig_2.1	GeneSet	exon	1018884	1019397	.	+	.	Parent=ucsf_hc.01_1.H88H.00354
Supercontig_2.1	GeneSet	cds	1018142	1018148	.	+	0	ID=cds0000354;Parent=ucsf_hc.01_1.H88H.00354
Supercontig_2.1	GeneSet	cds	1018309	1018326	.	+	0	ID=cds0000354;Parent=ucsf_hc.01_1.H88H.00354
Supercontig_2.1	GeneSet	cds	1018413	1018498	.	+	0	ID=cds0000354;Parent=ucsf_hc.01_1.H88H.00354
[truncated: 57,033 more rows]
