# Supplementary material for: Genome-Wide Reprogramming of Transcript Architecture by Temperature Specifies the Developmental States of the Human Pathogen Histoplasma
Source: PLoS Genet. 2015 Jul 15;11(7):e1005395. doi: 10.1371/journal.pgen.1005395 (PMC4503680; doi:10.1371/journal.pgen.1005395)
Supplement: S25 Data — From the transcript assembly of H143 yeast (Y) paired-end sequencing data. (GFF3) [file pgen.1005395.s046.gff3]

Supercontig_2.1	GeneSet	gene	10	2226	.	-	.	ID=ucsf_hc.01_1.H143Y.00001;Name=ucsf_hc.01_1.H143Y.00001
Supercontig_2.1	GeneSet	exon	1883	2226	.	-	.	Parent=ucsf_hc.01_1.H143Y.00001
Supercontig_2.1	GeneSet	exon	639	1830	.	-	.	Parent=ucsf_hc.01_1.H143Y.00001
Supercontig_2.1	GeneSet	exon	10	570	.	-	.	Parent=ucsf_hc.01_1.H143Y.00001
Supercontig_2.1	GeneSet	cds	639	1068	.	-	0	ID=cds0000001;Parent=ucsf_hc.01_1.H143Y.00001
Supercontig_2.1	GeneSet	cds	383	570	.	-	0	ID=cds0000001;Parent=ucsf_hc.01_1.H143Y.00001
Supercontig_2.1	GeneSet	gene	2907	3604	.	+	.	ID=ucsf_hc.01_1.H143Y.00002;Name=ucsf_hc.01_1.H143Y.00002
Supercontig_2.1	GeneSet	exon	2907	3604	.	+	.	Parent=ucsf_hc.01_1.H143Y.00002
Supercontig_2.1	GeneSet	cds	3199	3531	.	+	0	ID=cds0000002;Parent=ucsf_hc.01_1.H143Y.00002
Supercontig_2.1	GeneSet	gene	3351	3737	.	-	.	ID=ucsf_hc.01_1.H143Y.00003;Name=ucsf_hc.01_1.H143Y.00003
Supercontig_2.1	GeneSet	exon	3351	3737	.	-	.	Parent=ucsf_hc.01_1.H143Y.00003
Supercontig_2.1	GeneSet	gene	4097	6172	.	-	.	ID=ucsf_hc.01_1.H143Y.00004;Name=ucsf_hc.01_1.H143Y.00004
Supercontig_2.1	GeneSet	exon	5655	6172	.	-	.	Parent=ucsf_hc.01_1.H143Y.00004
Supercontig_2.1	GeneSet	exon	4856	5594	.	-	.	Parent=ucsf_hc.01_1.H143Y.00004
Supercontig_2.1	GeneSet	exon	4737	4798	.	-	.	Parent=ucsf_hc.01_1.H143Y.00004
Supercontig_2.1	GeneSet	exon	4498	4687	.	-	.	Parent=ucsf_hc.01_1.H143Y.00004
Supercontig_2.1	GeneSet	exon	4097	4442	.	-	.	Parent=ucsf_hc.01_1.H143Y.00004
Supercontig_2.1	GeneSet	cds	5655	6143	.	-	0	ID=cds0000004;Parent=ucsf_hc.01_1.H143Y.00004
Supercontig_2.1	GeneSet	cds	5307	5594	.	-	0	ID=cds0000004;Parent=ucsf_hc.01_1.H143Y.00004
Supercontig_2.1	GeneSet	gene	6409	7287	.	+	.	ID=ucsf_hc.01_1.H143Y.00005;Name=ucsf_hc.01_1.H143Y.00005
Supercontig_2.1	GeneSet	exon	6409	6840	.	+	.	Parent=ucsf_hc.01_1.H143Y.00005
Supercontig_2.1	GeneSet	exon	6889	7287	.	+	.	Parent=ucsf_hc.01_1.H143Y.00005
Supercontig_2.1	GeneSet	cds	6565	6840	.	+	0	ID=cds0000005;Parent=ucsf_hc.01_1.H143Y.00005
Supercontig_2.1	GeneSet	cds	6889	7080	.	+	0	ID=cds0000005;Parent=ucsf_hc.01_1.H143Y.00005
Supercontig_2.1	GeneSet	gene	7467	7849	.	-	.	ID=ucsf_hc.01_1.H143Y.00006;Name=ucsf_hc.01_1.H143Y.00006
Supercontig_2.1	GeneSet	exon	7467	7849	.	-	.	Parent=ucsf_hc.01_1.H143Y.00006
Supercontig_2.1	GeneSet	gene	11546	12238	.	+	.	ID=ucsf_hc.01_1.H143Y.00007;Name=ucsf_hc.01_1.H143Y.00007
Supercontig_2.1	GeneSet	exon	11546	12238	.	+	.	Parent=ucsf_hc.01_1.H143Y.00007
Supercontig_2.1	GeneSet	cds	11784	12140	.	+	0	ID=cds0000007;Parent=ucsf_hc.01_1.H143Y.00007
Supercontig_2.1	GeneSet	gene	18792	19408	.	+	.	ID=ucsf_hc.01_1.H143Y.00008;Name=ucsf_hc.01_1.H143Y.00008
Supercontig_2.1	GeneSet	exon	18792	19408	.	+	.	Parent=ucsf_hc.01_1.H143Y.00008
Supercontig_2.1	GeneSet	cds	18811	19122	.	+	0	ID=cds0000008;Parent=ucsf_hc.01_1.H143Y.00008
Supercontig_2.1	GeneSet	gene	20972	21388	.	-	.	ID=ucsf_hc.01_1.H143Y.00009;Name=ucsf_hc.01_1.H143Y.00009
Supercontig_2.1	GeneSet	exon	20972	21388	.	-	.	Parent=ucsf_hc.01_1.H143Y.00009
Supercontig_2.1	GeneSet	cds	21049	21300	.	-	0	ID=cds0000009;Parent=ucsf_hc.01_1.H143Y.00009
Supercontig_2.1	GeneSet	gene	21389	23921	.	-	.	ID=ucsf_hc.01_1.H143Y.00010;Name=ucsf_hc.01_1.H143Y.00010
Supercontig_2.1	GeneSet	exon	21983	23921	.	-	.	Parent=ucsf_hc.01_1.H143Y.00010
Supercontig_2.1	GeneSet	exon	21389	21883	.	-	.	Parent=ucsf_hc.01_1.H143Y.00010
Supercontig_2.1	GeneSet	cds	21983	22127	.	-	0	ID=cds0000010;Parent=ucsf_hc.01_1.H143Y.00010
Supercontig_2.1	GeneSet	cds	21477	21883	.	-	0	ID=cds0000010;Parent=ucsf_hc.01_1.H143Y.00010
Supercontig_2.1	GeneSet	gene	24524	26287	.	-	.	ID=ucsf_hc.01_1.H143Y.00011;Name=ucsf_hc.01_1.H143Y.00011
Supercontig_2.1	GeneSet	exon	25632	26287	.	-	.	Parent=ucsf_hc.01_1.H143Y.00011
Supercontig_2.1	GeneSet	exon	25410	25530	.	-	.	Parent=ucsf_hc.01_1.H143Y.00011
Supercontig_2.1	GeneSet	exon	24524	25352	.	-	.	Parent=ucsf_hc.01_1.H143Y.00011
Supercontig_2.1	GeneSet	cds	25632	25634	.	-	0	ID=cds0000011;Parent=ucsf_hc.01_1.H143Y.00011
Supercontig_2.1	GeneSet	cds	25410	25530	.	-	0	ID=cds0000011;Parent=ucsf_hc.01_1.H143Y.00011
Supercontig_2.1	GeneSet	cds	24700	25352	.	-	0	ID=cds0000011;Parent=ucsf_hc.01_1.H143Y.00011
Supercontig_2.1	GeneSet	gene	26531	28653	.	-	.	ID=ucsf_hc.01_1.H143Y.00012;Name=ucsf_hc.01_1.H143Y.00012
Supercontig_2.1	GeneSet	exon	28549	28653	.	-	.	Parent=ucsf_hc.01_1.H143Y.00012
Supercontig_2.1	GeneSet	exon	28161	28419	.	-	.	Parent=ucsf_hc.01_1.H143Y.00012
Supercontig_2.1	GeneSet	exon	27823	28086	.	-	.	Parent=ucsf_hc.01_1.H143Y.00012
Supercontig_2.1	GeneSet	exon	26531	27755	.	-	.	Parent=ucsf_hc.01_1.H143Y.00012
Supercontig_2.1	GeneSet	cds	26694	27002	.	-	0	ID=cds0000012;Parent=ucsf_hc.01_1.H143Y.00012
Supercontig_2.1	GeneSet	gene	28845	29589	.	+	.	ID=ucsf_hc.01_1.H143Y.00013;Name=ucsf_hc.01_1.H143Y.00013
Supercontig_2.1	GeneSet	exon	28845	29090	.	+	.	Parent=ucsf_hc.01_1.H143Y.00013
Supercontig_2.1	GeneSet	exon	29140	29589	.	+	.	Parent=ucsf_hc.01_1.H143Y.00013
Supercontig_2.1	GeneSet	cds	28911	29090	.	+	0	ID=cds0000013;Parent=ucsf_hc.01_1.H143Y.00013
Supercontig_2.1	GeneSet	cds	29140	29469	.	+	0	ID=cds0000013;Parent=ucsf_hc.01_1.H143Y.00013
Supercontig_2.1	GeneSet	gene	32061	32724	.	-	.	ID=ucsf_hc.01_1.H143Y.00014;Name=ucsf_hc.01_1.H143Y.00014
Supercontig_2.1	GeneSet	exon	32061	32724	.	-	.	Parent=ucsf_hc.01_1.H143Y.00014
Supercontig_2.1	GeneSet	cds	32120	32314	.	-	0	ID=cds0000014;Parent=ucsf_hc.01_1.H143Y.00014
Supercontig_2.1	GeneSet	gene	32365	33627	.	+	.	ID=ucsf_hc.01_1.H143Y.00015;Name=ucsf_hc.01_1.H143Y.00015
Supercontig_2.1	GeneSet	exon	32365	32385	.	+	.	Parent=ucsf_hc.01_1.H143Y.00015
Supercontig_2.1	GeneSet	exon	32611	33627	.	+	.	Parent=ucsf_hc.01_1.H143Y.00015
Supercontig_2.1	GeneSet	cds	32612	32812	.	+	0	ID=cds0000015;Parent=ucsf_hc.01_1.H143Y.00015
Supercontig_2.1	GeneSet	gene	32815	36912	.	-	.	ID=ucsf_hc.01_1.H143Y.00016;Name=ucsf_hc.01_1.H143Y.00016
Supercontig_2.1	GeneSet	exon	36687	36912	.	-	.	Parent=ucsf_hc.01_1.H143Y.00016
Supercontig_2.1	GeneSet	exon	36438	36588	.	-	.	Parent=ucsf_hc.01_1.H143Y.00016
Supercontig_2.1	GeneSet	exon	32815	36383	.	-	.	Parent=ucsf_hc.01_1.H143Y.00016
Supercontig_2.1	GeneSet	cds	33534	35990	.	-	0	ID=cds0000016;Parent=ucsf_hc.01_1.H143Y.00016
Supercontig_2.1	GeneSet	gene	37115	38341	.	+	.	ID=ucsf_hc.01_1.H143Y.00017;Name=ucsf_hc.01_1.H143Y.00017
Supercontig_2.1	GeneSet	exon	37115	37446	.	+	.	Parent=ucsf_hc.01_1.H143Y.00017
Supercontig_2.1	GeneSet	exon	37498	38341	.	+	.	Parent=ucsf_hc.01_1.H143Y.00017
Supercontig_2.1	GeneSet	cds	37252	37446	.	+	0	ID=cds0000017;Parent=ucsf_hc.01_1.H143Y.00017
Supercontig_2.1	GeneSet	cds	37498	37746	.	+	0	ID=cds0000017;Parent=ucsf_hc.01_1.H143Y.00017
Supercontig_2.1	GeneSet	gene	37270	39827	.	-	.	ID=ucsf_hc.01_1.H143Y.00018;Name=ucsf_hc.01_1.H143Y.00018
Supercontig_2.1	GeneSet	exon	38822	39827	.	-	.	Parent=ucsf_hc.01_1.H143Y.00018
Supercontig_2.1	GeneSet	exon	37498	38767	.	-	.	Parent=ucsf_hc.01_1.H143Y.00018
Supercontig_2.1	GeneSet	exon	37270	37446	.	-	.	Parent=ucsf_hc.01_1.H143Y.00018
Supercontig_2.1	GeneSet	cds	38822	39818	.	-	0	ID=cds0000018;Parent=ucsf_hc.01_1.H143Y.00018
Supercontig_2.1	GeneSet	cds	37836	38767	.	-	0	ID=cds0000018;Parent=ucsf_hc.01_1.H143Y.00018
Supercontig_2.1	GeneSet	gene	40149	40703	.	+	.	ID=ucsf_hc.01_1.H143Y.00019;Name=ucsf_hc.01_1.H143Y.00019
Supercontig_2.1	GeneSet	exon	40149	40703	.	+	.	Parent=ucsf_hc.01_1.H143Y.00019
Supercontig_2.1	GeneSet	gene	40808	42046	.	+	.	ID=ucsf_hc.01_1.H143Y.00020;Name=ucsf_hc.01_1.H143Y.00020
Supercontig_2.1	GeneSet	exon	40808	41098	.	+	.	Parent=ucsf_hc.01_1.H143Y.00020
Supercontig_2.1	GeneSet	exon	41191	42046	.	+	.	Parent=ucsf_hc.01_1.H143Y.00020
Supercontig_2.1	GeneSet	cds	41412	41795	.	+	0	ID=cds0000020;Parent=ucsf_hc.01_1.H143Y.00020
Supercontig_2.1	GeneSet	gene	44983	45342	.	-	.	ID=ucsf_hc.01_1.H143Y.00021;Name=ucsf_hc.01_1.H143Y.00021
Supercontig_2.1	GeneSet	exon	44983	45342	.	-	.	Parent=ucsf_hc.01_1.H143Y.00021
Supercontig_2.1	GeneSet	cds	45086	45271	.	-	0	ID=cds0000021;Parent=ucsf_hc.01_1.H143Y.00021
Supercontig_2.1	GeneSet	gene	59106	60939	.	-	.	ID=ucsf_hc.01_1.H143Y.00022;Name=ucsf_hc.01_1.H143Y.00022
Supercontig_2.1	GeneSet	exon	60072	60939	.	-	.	Parent=ucsf_hc.01_1.H143Y.00022
Supercontig_2.1	GeneSet	exon	59691	60013	.	-	.	Parent=ucsf_hc.01_1.H143Y.00022
Supercontig_2.1	GeneSet	exon	59240	59616	.	-	.	Parent=ucsf_hc.01_1.H143Y.00022
Supercontig_2.1	GeneSet	exon	59106	59161	.	-	.	Parent=ucsf_hc.01_1.H143Y.00022
Supercontig_2.1	GeneSet	cds	60648	60893	.	-	0	ID=cds0000022;Parent=ucsf_hc.01_1.H143Y.00022
Supercontig_2.1	GeneSet	gene	67741	68046	.	-	.	ID=ucsf_hc.01_1.H143Y.00023;Name=ucsf_hc.01_1.H143Y.00023
Supercontig_2.1	GeneSet	exon	67741	68046	.	-	.	Parent=ucsf_hc.01_1.H143Y.00023
Supercontig_2.1	GeneSet	gene	67915	68244	.	+	.	ID=ucsf_hc.01_1.H143Y.00024;Name=ucsf_hc.01_1.H143Y.00024
Supercontig_2.1	GeneSet	exon	67915	68244	.	+	.	Parent=ucsf_hc.01_1.H143Y.00024
Supercontig_2.1	GeneSet	gene	68366	68707	.	+	.	ID=ucsf_hc.01_1.H143Y.00025;Name=ucsf_hc.01_1.H143Y.00025
Supercontig_2.1	GeneSet	exon	68366	68707	.	+	.	Parent=ucsf_hc.01_1.H143Y.00025
Supercontig_2.1	GeneSet	gene	70559	72785	.	+	.	ID=ucsf_hc.01_1.H143Y.00026;Name=ucsf_hc.01_1.H143Y.00026
Supercontig_2.1	GeneSet	exon	70559	71099	.	+	.	Parent=ucsf_hc.01_1.H143Y.00026
Supercontig_2.1	GeneSet	exon	71169	71234	.	+	.	Parent=ucsf_hc.01_1.H143Y.00026
Supercontig_2.1	GeneSet	exon	71305	71950	.	+	.	Parent=ucsf_hc.01_1.H143Y.00026
Supercontig_2.1	GeneSet	exon	72027	72785	.	+	.	Parent=ucsf_hc.01_1.H143Y.00026
Supercontig_2.1	GeneSet	cds	70796	71099	.	+	0	ID=cds0000026;Parent=ucsf_hc.01_1.H143Y.00026
Supercontig_2.1	GeneSet	cds	71169	71234	.	+	0	ID=cds0000026;Parent=ucsf_hc.01_1.H143Y.00026
Supercontig_2.1	GeneSet	cds	71305	71378	.	+	0	ID=cds0000026;Parent=ucsf_hc.01_1.H143Y.00026
Supercontig_2.1	GeneSet	gene	75198	79390	.	+	.	ID=ucsf_hc.01_1.H143Y.00027;Name=ucsf_hc.01_1.H143Y.00027
Supercontig_2.1	GeneSet	exon	75198	76194	.	+	.	Parent=ucsf_hc.01_1.H143Y.00027
Supercontig_2.1	GeneSet	exon	76293	76371	.	+	.	Parent=ucsf_hc.01_1.H143Y.00027
Supercontig_2.1	GeneSet	exon	76441	76553	.	+	.	Parent=ucsf_hc.01_1.H143Y.00027
Supercontig_2.1	GeneSet	exon	76689	76963	.	+	.	Parent=ucsf_hc.01_1.H143Y.00027
Supercontig_2.1	GeneSet	exon	77043	77088	.	+	.	Parent=ucsf_hc.01_1.H143Y.00027
Supercontig_2.1	GeneSet	exon	77156	78089	.	+	.	Parent=ucsf_hc.01_1.H143Y.00027
Supercontig_2.1	GeneSet	exon	78167	78550	.	+	.	Parent=ucsf_hc.01_1.H143Y.00027
Supercontig_2.1	GeneSet	exon	78628	79390	.	+	.	Parent=ucsf_hc.01_1.H143Y.00027
Supercontig_2.1	GeneSet	cds	77681	78089	.	+	0	ID=cds0000027;Parent=ucsf_hc.01_1.H143Y.00027
Supercontig_2.1	GeneSet	cds	78167	78550	.	+	0	ID=cds0000027;Parent=ucsf_hc.01_1.H143Y.00027
Supercontig_2.1	GeneSet	cds	78628	79037	.	+	0	ID=cds0000027;Parent=ucsf_hc.01_1.H143Y.00027
Supercontig_2.1	GeneSet	gene	75390	77258	.	-	.	ID=ucsf_hc.01_1.H143Y.00028;Name=ucsf_hc.01_1.H143Y.00028
Supercontig_2.1	GeneSet	exon	77156	77258	.	-	.	Parent=ucsf_hc.01_1.H143Y.00028
Supercontig_2.1	GeneSet	exon	77043	77088	.	-	.	Parent=ucsf_hc.01_1.H143Y.00028
Supercontig_2.1	GeneSet	exon	76689	76963	.	-	.	Parent=ucsf_hc.01_1.H143Y.00028
Supercontig_2.1	GeneSet	exon	76441	76553	.	-	.	Parent=ucsf_hc.01_1.H143Y.00028
Supercontig_2.1	GeneSet	exon	76293	76371	.	-	.	Parent=ucsf_hc.01_1.H143Y.00028
Supercontig_2.1	GeneSet	exon	75390	76194	.	-	.	Parent=ucsf_hc.01_1.H143Y.00028
Supercontig_2.1	GeneSet	cds	77156	77161	.	-	0	ID=cds0000028;Parent=ucsf_hc.01_1.H143Y.00028
Supercontig_2.1	GeneSet	cds	77043	77088	.	-	0	ID=cds0000028;Parent=ucsf_hc.01_1.H143Y.00028
Supercontig_2.1	GeneSet	cds	76689	76963	.	-	0	ID=cds0000028;Parent=ucsf_hc.01_1.H143Y.00028
Supercontig_2.1	GeneSet	cds	76441	76553	.	-	0	ID=cds0000028;Parent=ucsf_hc.01_1.H143Y.00028
Supercontig_2.1	GeneSet	cds	76293	76371	.	-	0	ID=cds0000028;Parent=ucsf_hc.01_1.H143Y.00028
Supercontig_2.1	GeneSet	cds	76150	76194	.	-	0	ID=cds0000028;Parent=ucsf_hc.01_1.H143Y.00028
Supercontig_2.1	GeneSet	gene	79391	81895	.	+	.	ID=ucsf_hc.01_1.H143Y.00029;Name=ucsf_hc.01_1.H143Y.00029
Supercontig_2.1	GeneSet	exon	79391	81895	.	+	.	Parent=ucsf_hc.01_1.H143Y.00029
Supercontig_2.1	GeneSet	cds	79744	81195	.	+	0	ID=cds0000029;Parent=ucsf_hc.01_1.H143Y.00029
Supercontig_2.1	GeneSet	gene	81896	87620	.	+	.	ID=ucsf_hc.01_1.H143Y.00030;Name=ucsf_hc.01_1.H143Y.00030
Supercontig_2.1	GeneSet	exon	81896	81904	.	+	.	Parent=ucsf_hc.01_1.H143Y.00030
Supercontig_2.1	GeneSet	exon	81989	84047	.	+	.	Parent=ucsf_hc.01_1.H143Y.00030
Supercontig_2.1	GeneSet	exon	84411	87620	.	+	.	Parent=ucsf_hc.01_1.H143Y.00030
Supercontig_2.1	GeneSet	cds	83357	84047	.	+	0	ID=cds0000030;Parent=ucsf_hc.01_1.H143Y.00030
Supercontig_2.1	GeneSet	cds	84411	84451	.	+	0	ID=cds0000030;Parent=ucsf_hc.01_1.H143Y.00030
Supercontig_2.1	GeneSet	gene	86032	90250	.	-	.	ID=ucsf_hc.01_1.H143Y.00031;Name=ucsf_hc.01_1.H143Y.00031
Supercontig_2.1	GeneSet	exon	88695	90250	.	-	.	Parent=ucsf_hc.01_1.H143Y.00031
Supercontig_2.1	GeneSet	exon	88031	88568	.	-	.	Parent=ucsf_hc.01_1.H143Y.00031
Supercontig_2.1	GeneSet	exon	86032	87969	.	-	.	Parent=ucsf_hc.01_1.H143Y.00031
Supercontig_2.1	GeneSet	cds	88695	89060	.	-	0	ID=cds0000031;Parent=ucsf_hc.01_1.H143Y.00031
Supercontig_2.1	GeneSet	cds	88031	88568	.	-	0	ID=cds0000031;Parent=ucsf_hc.01_1.H143Y.00031
Supercontig_2.1	GeneSet	cds	87038	87969	.	-	0	ID=cds0000031;Parent=ucsf_hc.01_1.H143Y.00031
Supercontig_2.1	GeneSet	gene	91028	91743	.	+	.	ID=ucsf_hc.01_1.H143Y.00032;Name=ucsf_hc.01_1.H143Y.00032
Supercontig_2.1	GeneSet	exon	91028	91743	.	+	.	Parent=ucsf_hc.01_1.H143Y.00032
Supercontig_2.1	GeneSet	cds	91160	91462	.	+	0	ID=cds0000032;Parent=ucsf_hc.01_1.H143Y.00032
Supercontig_2.1	GeneSet	gene	91782	92106	.	+	.	ID=ucsf_hc.01_1.H143Y.00033;Name=ucsf_hc.01_1.H143Y.00033
Supercontig_2.1	GeneSet	exon	91782	92106	.	+	.	Parent=ucsf_hc.01_1.H143Y.00033
Supercontig_2.1	GeneSet	gene	92211	93025	.	+	.	ID=ucsf_hc.01_1.H143Y.00034;Name=ucsf_hc.01_1.H143Y.00034
Supercontig_2.1	GeneSet	exon	92211	93025	.	+	.	Parent=ucsf_hc.01_1.H143Y.00034
Supercontig_2.1	GeneSet	cds	92557	92733	.	+	0	ID=cds0000034;Parent=ucsf_hc.01_1.H143Y.00034
Supercontig_2.1	GeneSet	gene	93291	93883	.	+	.	ID=ucsf_hc.01_1.H143Y.00035;Name=ucsf_hc.01_1.H143Y.00035
Supercontig_2.1	GeneSet	exon	93291	93883	.	+	.	Parent=ucsf_hc.01_1.H143Y.00035
Supercontig_2.1	GeneSet	cds	93411	93752	.	+	0	ID=cds0000035;Parent=ucsf_hc.01_1.H143Y.00035
Supercontig_2.1	GeneSet	gene	93995	95412	.	+	.	ID=ucsf_hc.01_1.H143Y.00036;Name=ucsf_hc.01_1.H143Y.00036
Supercontig_2.1	GeneSet	exon	93995	94295	.	+	.	Parent=ucsf_hc.01_1.H143Y.00036
Supercontig_2.1	GeneSet	exon	94394	95212	.	+	.	Parent=ucsf_hc.01_1.H143Y.00036
Supercontig_2.1	GeneSet	exon	95286	95412	.	+	.	Parent=ucsf_hc.01_1.H143Y.00036
Supercontig_2.1	GeneSet	cds	93996	94295	.	+	0	ID=cds0000036;Parent=ucsf_hc.01_1.H143Y.00036
Supercontig_2.1	GeneSet	cds	94394	95071	.	+	0	ID=cds0000036;Parent=ucsf_hc.01_1.H143Y.00036
Supercontig_2.1	GeneSet	gene	95909	97215	.	+	.	ID=ucsf_hc.01_1.H143Y.00037;Name=ucsf_hc.01_1.H143Y.00037
Supercontig_2.1	GeneSet	exon	95909	96098	.	+	.	Parent=ucsf_hc.01_1.H143Y.00037
Supercontig_2.1	GeneSet	exon	96214	96903	.	+	.	Parent=ucsf_hc.01_1.H143Y.00037
Supercontig_2.1	GeneSet	exon	96992	97215	.	+	.	Parent=ucsf_hc.01_1.H143Y.00037
Supercontig_2.1	GeneSet	cds	96452	96903	.	+	0	ID=cds0000037;Parent=ucsf_hc.01_1.H143Y.00037
Supercontig_2.1	GeneSet	cds	96992	97166	.	+	0	ID=cds0000037;Parent=ucsf_hc.01_1.H143Y.00037
Supercontig_2.1	GeneSet	gene	97550	99620	.	+	.	ID=ucsf_hc.01_1.H143Y.00038;Name=ucsf_hc.01_1.H143Y.00038
Supercontig_2.1	GeneSet	exon	97550	99620	.	+	.	Parent=ucsf_hc.01_1.H143Y.00038
Supercontig_2.1	GeneSet	cds	98165	99118	.	+	0	ID=cds0000038;Parent=ucsf_hc.01_1.H143Y.00038
Supercontig_2.1	GeneSet	gene	99872	104288	.	+	.	ID=ucsf_hc.01_1.H143Y.00039;Name=ucsf_hc.01_1.H143Y.00039
Supercontig_2.1	GeneSet	exon	99872	100202	.	+	.	Parent=ucsf_hc.01_1.H143Y.00039
Supercontig_2.1	GeneSet	exon	100552	103067	.	+	.	Parent=ucsf_hc.01_1.H143Y.00039
Supercontig_2.1	GeneSet	exon	103167	103252	.	+	.	Parent=ucsf_hc.01_1.H143Y.00039
Supercontig_2.1	GeneSet	exon	103472	103564	.	+	.	Parent=ucsf_hc.01_1.H143Y.00039
Supercontig_2.1	GeneSet	exon	103644	103833	.	+	.	Parent=ucsf_hc.01_1.H143Y.00039
Supercontig_2.1	GeneSet	exon	103914	104025	.	+	.	Parent=ucsf_hc.01_1.H143Y.00039
Supercontig_2.1	GeneSet	exon	104093	104128	.	+	.	Parent=ucsf_hc.01_1.H143Y.00039
Supercontig_2.1	GeneSet	exon	104195	104288	.	+	.	Parent=ucsf_hc.01_1.H143Y.00039
Supercontig_2.1	GeneSet	cds	102190	102639	.	+	0	ID=cds0000039;Parent=ucsf_hc.01_1.H143Y.00039
Supercontig_2.1	GeneSet	gene	102385	107105	.	-	.	ID=ucsf_hc.01_1.H143Y.00040;Name=ucsf_hc.01_1.H143Y.00040
Supercontig_2.1	GeneSet	exon	105564	107105	.	-	.	Parent=ucsf_hc.01_1.H143Y.00040
Supercontig_2.1	GeneSet	exon	105156	105444	.	-	.	Parent=ucsf_hc.01_1.H143Y.00040
Supercontig_2.1	GeneSet	exon	105028	105041	.	-	.	Parent=ucsf_hc.01_1.H143Y.00040
Supercontig_2.1	GeneSet	exon	104833	104971	.	-	.	Parent=ucsf_hc.01_1.H143Y.00040
Supercontig_2.1	GeneSet	exon	104648	104760	.	-	.	Parent=ucsf_hc.01_1.H143Y.00040
Supercontig_2.1	GeneSet	exon	104450	104577	.	-	.	Parent=ucsf_hc.01_1.H143Y.00040
Supercontig_2.1	GeneSet	exon	104195	104366	.	-	.	Parent=ucsf_hc.01_1.H143Y.00040
Supercontig_2.1	GeneSet	exon	104093	104128	.	-	.	Parent=ucsf_hc.01_1.H143Y.00040
Supercontig_2.1	GeneSet	exon	103914	104025	.	-	.	Parent=ucsf_hc.01_1.H143Y.00040
Supercontig_2.1	GeneSet	exon	103786	103833	.	-	.	Parent=ucsf_hc.01_1.H143Y.00040
Supercontig_2.1	GeneSet	exon	103644	103707	.	-	.	Parent=ucsf_hc.01_1.H143Y.00040
Supercontig_2.1	GeneSet	exon	103472	103564	.	-	.	Parent=ucsf_hc.01_1.H143Y.00040
Supercontig_2.1	GeneSet	exon	103167	103252	.	-	.	Parent=ucsf_hc.01_1.H143Y.00040
Supercontig_2.1	GeneSet	exon	102988	103067	.	-	.	Parent=ucsf_hc.01_1.H143Y.00040
Supercontig_2.1	GeneSet	exon	102807	102913	.	-	.	Parent=ucsf_hc.01_1.H143Y.00040
Supercontig_2.1	GeneSet	exon	102385	102708	.	-	.	Parent=ucsf_hc.01_1.H143Y.00040
Supercontig_2.1	GeneSet	cds	105564	106215	.	-	0	ID=cds0000040;Parent=ucsf_hc.01_1.H143Y.00040
Supercontig_2.1	GeneSet	cds	105156	105444	.	-	0	ID=cds0000040;Parent=ucsf_hc.01_1.H143Y.00040
Supercontig_2.1	GeneSet	cds	105028	105041	.	-	0	ID=cds0000040;Parent=ucsf_hc.01_1.H143Y.00040
Supercontig_2.1	GeneSet	cds	104833	104971	.	-	0	ID=cds0000040;Parent=ucsf_hc.01_1.H143Y.00040
Supercontig_2.1	GeneSet	cds	104648	104760	.	-	0	ID=cds0000040;Parent=ucsf_hc.01_1.H143Y.00040
Supercontig_2.1	GeneSet	cds	104450	104577	.	-	0	ID=cds0000040;Parent=ucsf_hc.01_1.H143Y.00040
Supercontig_2.1	GeneSet	cds	104195	104366	.	-	0	ID=cds0000040;Parent=ucsf_hc.01_1.H143Y.00040
Supercontig_2.1	GeneSet	cds	104093	104128	.	-	0	ID=cds0000040;Parent=ucsf_hc.01_1.H143Y.00040
Supercontig_2.1	GeneSet	cds	103914	104025	.	-	0	ID=cds0000040;Parent=ucsf_hc.01_1.H143Y.00040
Supercontig_2.1	GeneSet	cds	103786	103833	.	-	0	ID=cds0000040;Parent=ucsf_hc.01_1.H143Y.00040
Supercontig_2.1	GeneSet	cds	103644	103707	.	-	0	ID=cds0000040;Parent=ucsf_hc.01_1.H143Y.00040
Supercontig_2.1	GeneSet	cds	103472	103564	.	-	0	ID=cds0000040;Parent=ucsf_hc.01_1.H143Y.00040
Supercontig_2.1	GeneSet	cds	103167	103252	.	-	0	ID=cds0000040;Parent=ucsf_hc.01_1.H143Y.00040
Supercontig_2.1	GeneSet	cds	102988	103067	.	-	0	ID=cds0000040;Parent=ucsf_hc.01_1.H143Y.00040
Supercontig_2.1	GeneSet	cds	102807	102913	.	-	0	ID=cds0000040;Parent=ucsf_hc.01_1.H143Y.00040
Supercontig_2.1	GeneSet	cds	102502	102708	.	-	0	ID=cds0000040;Parent=ucsf_hc.01_1.H143Y.00040
Supercontig_2.1	GeneSet	gene	107417	108446	.	+	.	ID=ucsf_hc.01_1.H143Y.00041;Name=ucsf_hc.01_1.H143Y.00041
Supercontig_2.1	GeneSet	exon	107417	107494	.	+	.	Parent=ucsf_hc.01_1.H143Y.00041
Supercontig_2.1	GeneSet	exon	107584	108446	.	+	.	Parent=ucsf_hc.01_1.H143Y.00041
Supercontig_2.1	GeneSet	gene	114594	114981	.	+	.	ID=ucsf_hc.01_1.H143Y.00042;Name=ucsf_hc.01_1.H143Y.00042
Supercontig_2.1	GeneSet	exon	114594	114981	.	+	.	Parent=ucsf_hc.01_1.H143Y.00042
Supercontig_2.1	GeneSet	gene	140252	140555	.	-	.	ID=ucsf_hc.01_1.H143Y.00043;Name=ucsf_hc.01_1.H143Y.00043
Supercontig_2.1	GeneSet	exon	140252	140555	.	-	.	Parent=ucsf_hc.01_1.H143Y.00043
Supercontig_2.1	GeneSet	gene	152442	152846	.	+	.	ID=ucsf_hc.01_1.H143Y.00044;Name=ucsf_hc.01_1.H143Y.00044
Supercontig_2.1	GeneSet	exon	152442	152846	.	+	.	Parent=ucsf_hc.01_1.H143Y.00044
Supercontig_2.1	GeneSet	gene	197891	199437	.	-	.	ID=ucsf_hc.01_1.H143Y.00045;Name=ucsf_hc.01_1.H143Y.00045
Supercontig_2.1	GeneSet	exon	198963	199437	.	-	.	Parent=ucsf_hc.01_1.H143Y.00045
Supercontig_2.1	GeneSet	exon	198668	198838	.	-	.	Parent=ucsf_hc.01_1.H143Y.00045
Supercontig_2.1	GeneSet	exon	197891	198528	.	-	.	Parent=ucsf_hc.01_1.H143Y.00045
Supercontig_2.1	GeneSet	cds	198963	199395	.	-	0	ID=cds0000045;Parent=ucsf_hc.01_1.H143Y.00045
Supercontig_2.1	GeneSet	cds	198668	198838	.	-	0	ID=cds0000045;Parent=ucsf_hc.01_1.H143Y.00045
Supercontig_2.1	GeneSet	cds	198500	198528	.	-	0	ID=cds0000045;Parent=ucsf_hc.01_1.H143Y.00045
Supercontig_2.1	GeneSet	gene	200425	201705	.	+	.	ID=ucsf_hc.01_1.H143Y.00046;Name=ucsf_hc.01_1.H143Y.00046
Supercontig_2.1	GeneSet	exon	200425	201705	.	+	.	Parent=ucsf_hc.01_1.H143Y.00046
Supercontig_2.1	GeneSet	cds	201063	201323	.	+	0	ID=cds0000046;Parent=ucsf_hc.01_1.H143Y.00046
Supercontig_2.1	GeneSet	gene	201234	201740	.	-	.	ID=ucsf_hc.01_1.H143Y.00047;Name=ucsf_hc.01_1.H143Y.00047
Supercontig_2.1	GeneSet	exon	201234	201740	.	-	.	Parent=ucsf_hc.01_1.H143Y.00047
Supercontig_2.1	GeneSet	gene	202010	203045	.	-	.	ID=ucsf_hc.01_1.H143Y.00048;Name=ucsf_hc.01_1.H143Y.00048
Supercontig_2.1	GeneSet	exon	202908	203045	.	-	.	Parent=ucsf_hc.01_1.H143Y.00048
Supercontig_2.1	GeneSet	exon	202504	202664	.	-	.	Parent=ucsf_hc.01_1.H143Y.00048
Supercontig_2.1	GeneSet	exon	202010	202336	.	-	.	Parent=ucsf_hc.01_1.H143Y.00048
Supercontig_2.1	GeneSet	gene	204555	205271	.	-	.	ID=ucsf_hc.01_1.H143Y.00049;Name=ucsf_hc.01_1.H143Y.00049
Supercontig_2.1	GeneSet	exon	205187	205271	.	-	.	Parent=ucsf_hc.01_1.H143Y.00049
Supercontig_2.1	GeneSet	exon	205030	205115	.	-	.	Parent=ucsf_hc.01_1.H143Y.00049
Supercontig_2.1	GeneSet	exon	204555	204972	.	-	.	Parent=ucsf_hc.01_1.H143Y.00049
Supercontig_2.1	GeneSet	gene	205517	205843	.	-	.	ID=ucsf_hc.01_1.H143Y.00050;Name=ucsf_hc.01_1.H143Y.00050
Supercontig_2.1	GeneSet	exon	205517	205843	.	-	.	Parent=ucsf_hc.01_1.H143Y.00050
Supercontig_2.1	GeneSet	gene	206189	208685	.	+	.	ID=ucsf_hc.01_1.H143Y.00051;Name=ucsf_hc.01_1.H143Y.00051
Supercontig_2.1	GeneSet	exon	206189	206246	.	+	.	Parent=ucsf_hc.01_1.H143Y.00051
Supercontig_2.1	GeneSet	exon	206323	206877	.	+	.	Parent=ucsf_hc.01_1.H143Y.00051
Supercontig_2.1	GeneSet	exon	207192	207261	.	+	.	Parent=ucsf_hc.01_1.H143Y.00051
Supercontig_2.1	GeneSet	exon	207399	208685	.	+	.	Parent=ucsf_hc.01_1.H143Y.00051
Supercontig_2.1	GeneSet	cds	206779	206877	.	+	0	ID=cds0000051;Parent=ucsf_hc.01_1.H143Y.00051
Supercontig_2.1	GeneSet	cds	207192	207261	.	+	0	ID=cds0000051;Parent=ucsf_hc.01_1.H143Y.00051
Supercontig_2.1	GeneSet	cds	207399	207643	.	+	0	ID=cds0000051;Parent=ucsf_hc.01_1.H143Y.00051
Supercontig_2.1	GeneSet	gene	209809	210551	.	-	.	ID=ucsf_hc.01_1.H143Y.00052;Name=ucsf_hc.01_1.H143Y.00052
Supercontig_2.1	GeneSet	exon	209809	210551	.	-	.	Parent=ucsf_hc.01_1.H143Y.00052
Supercontig_2.1	GeneSet	gene	210808	211277	.	+	.	ID=ucsf_hc.01_1.H143Y.00053;Name=ucsf_hc.01_1.H143Y.00053
Supercontig_2.1	GeneSet	exon	210808	211277	.	+	.	Parent=ucsf_hc.01_1.H143Y.00053
Supercontig_2.1	GeneSet	cds	210915	211256	.	+	0	ID=cds0000053;Parent=ucsf_hc.01_1.H143Y.00053
Supercontig_2.1	GeneSet	gene	212550	214259	.	-	.	ID=ucsf_hc.01_1.H143Y.00054;Name=ucsf_hc.01_1.H143Y.00054
Supercontig_2.1	GeneSet	exon	213665	214259	.	-	.	Parent=ucsf_hc.01_1.H143Y.00054
Supercontig_2.1	GeneSet	exon	213204	213485	.	-	.	Parent=ucsf_hc.01_1.H143Y.00054
Supercontig_2.1	GeneSet	exon	212550	213147	.	-	.	Parent=ucsf_hc.01_1.H143Y.00054
Supercontig_2.1	GeneSet	gene	214335	215256	.	-	.	ID=ucsf_hc.01_1.H143Y.00055;Name=ucsf_hc.01_1.H143Y.00055
Supercontig_2.1	GeneSet	exon	215069	215256	.	-	.	Parent=ucsf_hc.01_1.H143Y.00055
Supercontig_2.1	GeneSet	exon	214335	214984	.	-	.	Parent=ucsf_hc.01_1.H143Y.00055
Supercontig_2.1	GeneSet	cds	215069	215215	.	-	0	ID=cds0000055;Parent=ucsf_hc.01_1.H143Y.00055
Supercontig_2.1	GeneSet	cds	214694	214984	.	-	0	ID=cds0000055;Parent=ucsf_hc.01_1.H143Y.00055
Supercontig_2.1	GeneSet	gene	215690	216062	.	-	.	ID=ucsf_hc.01_1.H143Y.00056;Name=ucsf_hc.01_1.H143Y.00056
Supercontig_2.1	GeneSet	exon	215690	216062	.	-	.	Parent=ucsf_hc.01_1.H143Y.00056
Supercontig_2.1	GeneSet	gene	217594	219954	.	+	.	ID=ucsf_hc.01_1.H143Y.00057;Name=ucsf_hc.01_1.H143Y.00057
Supercontig_2.1	GeneSet	exon	217594	218860	.	+	.	Parent=ucsf_hc.01_1.H143Y.00057
Supercontig_2.1	GeneSet	exon	219009	219954	.	+	.	Parent=ucsf_hc.01_1.H143Y.00057
Supercontig_2.1	GeneSet	cds	218547	218860	.	+	0	ID=cds0000057;Parent=ucsf_hc.01_1.H143Y.00057
Supercontig_2.1	GeneSet	cds	219009	219285	.	+	0	ID=cds0000057;Parent=ucsf_hc.01_1.H143Y.00057
Supercontig_2.1	GeneSet	gene	220066	221989	.	-	.	ID=ucsf_hc.01_1.H143Y.00058;Name=ucsf_hc.01_1.H143Y.00058
Supercontig_2.1	GeneSet	exon	220066	221989	.	-	.	Parent=ucsf_hc.01_1.H143Y.00058
Supercontig_2.1	GeneSet	cds	221091	221474	.	-	0	ID=cds0000058;Parent=ucsf_hc.01_1.H143Y.00058
Supercontig_2.1	GeneSet	gene	221784	222230	.	+	.	ID=ucsf_hc.01_1.H143Y.00059;Name=ucsf_hc.01_1.H143Y.00059
Supercontig_2.1	GeneSet	exon	221784	222230	.	+	.	Parent=ucsf_hc.01_1.H143Y.00059
Supercontig_2.1	GeneSet	gene	222163	223021	.	-	.	ID=ucsf_hc.01_1.H143Y.00060;Name=ucsf_hc.01_1.H143Y.00060
Supercontig_2.1	GeneSet	exon	222163	223021	.	-	.	Parent=ucsf_hc.01_1.H143Y.00060
Supercontig_2.1	GeneSet	cds	222422	222994	.	-	0	ID=cds0000060;Parent=ucsf_hc.01_1.H143Y.00060
Supercontig_2.1	GeneSet	gene	222547	223268	.	+	.	ID=ucsf_hc.01_1.H143Y.00061;Name=ucsf_hc.01_1.H143Y.00061
Supercontig_2.1	GeneSet	exon	222547	223268	.	+	.	Parent=ucsf_hc.01_1.H143Y.00061
Supercontig_2.1	GeneSet	gene	223392	224599	.	+	.	ID=ucsf_hc.01_1.H143Y.00062;Name=ucsf_hc.01_1.H143Y.00062
Supercontig_2.1	GeneSet	exon	223392	224599	.	+	.	Parent=ucsf_hc.01_1.H143Y.00062
Supercontig_2.1	GeneSet	cds	224057	224278	.	+	0	ID=cds0000062;Parent=ucsf_hc.01_1.H143Y.00062
Supercontig_2.1	GeneSet	gene	223437	223955	.	-	.	ID=ucsf_hc.01_1.H143Y.00063;Name=ucsf_hc.01_1.H143Y.00063
Supercontig_2.1	GeneSet	exon	223785	223955	.	-	.	Parent=ucsf_hc.01_1.H143Y.00063
Supercontig_2.1	GeneSet	exon	223437	223737	.	-	.	Parent=ucsf_hc.01_1.H143Y.00063
Supercontig_2.1	GeneSet	gene	224966	226550	.	+	.	ID=ucsf_hc.01_1.H143Y.00064;Name=ucsf_hc.01_1.H143Y.00064
Supercontig_2.1	GeneSet	exon	224966	225609	.	+	.	Parent=ucsf_hc.01_1.H143Y.00064
Supercontig_2.1	GeneSet	exon	225663	225752	.	+	.	Parent=ucsf_hc.01_1.H143Y.00064
Supercontig_2.1	GeneSet	exon	225814	225942	.	+	.	Parent=ucsf_hc.01_1.H143Y.00064
Supercontig_2.1	GeneSet	exon	226000	226550	.	+	.	Parent=ucsf_hc.01_1.H143Y.00064
Supercontig_2.1	GeneSet	cds	225063	225609	.	+	0	ID=cds0000064;Parent=ucsf_hc.01_1.H143Y.00064
Supercontig_2.1	GeneSet	cds	225663	225752	.	+	0	ID=cds0000064;Parent=ucsf_hc.01_1.H143Y.00064
Supercontig_2.1	GeneSet	cds	225814	225942	.	+	0	ID=cds0000064;Parent=ucsf_hc.01_1.H143Y.00064
Supercontig_2.1	GeneSet	cds	226000	226172	.	+	0	ID=cds0000064;Parent=ucsf_hc.01_1.H143Y.00064
Supercontig_2.1	GeneSet	gene	226461	227432	.	-	.	ID=ucsf_hc.01_1.H143Y.00065;Name=ucsf_hc.01_1.H143Y.00065
Supercontig_2.1	GeneSet	exon	227020	227432	.	-	.	Parent=ucsf_hc.01_1.H143Y.00065
Supercontig_2.1	GeneSet	exon	226461	226970	.	-	.	Parent=ucsf_hc.01_1.H143Y.00065
Supercontig_2.1	GeneSet	cds	226595	226834	.	-	0	ID=cds0000065;Parent=ucsf_hc.01_1.H143Y.00065
Supercontig_2.1	GeneSet	gene	240164	240648	.	+	.	ID=ucsf_hc.01_1.H143Y.00066;Name=ucsf_hc.01_1.H143Y.00066
Supercontig_2.1	GeneSet	exon	240164	240648	.	+	.	Parent=ucsf_hc.01_1.H143Y.00066
Supercontig_2.1	GeneSet	cds	240369	240545	.	+	0	ID=cds0000066;Parent=ucsf_hc.01_1.H143Y.00066
Supercontig_2.1	GeneSet	gene	242149	244789	.	-	.	ID=ucsf_hc.01_1.H143Y.00067;Name=ucsf_hc.01_1.H143Y.00067
Supercontig_2.1	GeneSet	exon	244417	244789	.	-	.	Parent=ucsf_hc.01_1.H143Y.00067
Supercontig_2.1	GeneSet	exon	244234	244345	.	-	.	Parent=ucsf_hc.01_1.H143Y.00067
Supercontig_2.1	GeneSet	exon	242149	244160	.	-	.	Parent=ucsf_hc.01_1.H143Y.00067
Supercontig_2.1	GeneSet	cds	244417	244785	.	-	0	ID=cds0000067;Parent=ucsf_hc.01_1.H143Y.00067
Supercontig_2.1	GeneSet	cds	244234	244345	.	-	0	ID=cds0000067;Parent=ucsf_hc.01_1.H143Y.00067
Supercontig_2.1	GeneSet	cds	243943	244160	.	-	0	ID=cds0000067;Parent=ucsf_hc.01_1.H143Y.00067
Supercontig_2.1	GeneSet	gene	254373	259058	.	-	.	ID=ucsf_hc.01_1.H143Y.00068;Name=ucsf_hc.01_1.H143Y.00068
Supercontig_2.1	GeneSet	exon	256685	259058	.	-	.	Parent=ucsf_hc.01_1.H143Y.00068
Supercontig_2.1	GeneSet	exon	256116	256617	.	-	.	Parent=ucsf_hc.01_1.H143Y.00068
Supercontig_2.1	GeneSet	exon	254373	256051	.	-	.	Parent=ucsf_hc.01_1.H143Y.00068
Supercontig_2.1	GeneSet	cds	256685	259012	.	-	0	ID=cds0000068;Parent=ucsf_hc.01_1.H143Y.00068
Supercontig_2.1	GeneSet	cds	256116	256617	.	-	0	ID=cds0000068;Parent=ucsf_hc.01_1.H143Y.00068
Supercontig_2.1	GeneSet	cds	255555	256051	.	-	0	ID=cds0000068;Parent=ucsf_hc.01_1.H143Y.00068
Supercontig_2.1	GeneSet	gene	260638	263529	.	-	.	ID=ucsf_hc.01_1.H143Y.00069;Name=ucsf_hc.01_1.H143Y.00069
Supercontig_2.1	GeneSet	exon	263277	263529	.	-	.	Parent=ucsf_hc.01_1.H143Y.00069
Supercontig_2.1	GeneSet	exon	263135	263215	.	-	.	Parent=ucsf_hc.01_1.H143Y.00069
Supercontig_2.1	GeneSet	exon	261891	263069	.	-	.	Parent=ucsf_hc.01_1.H143Y.00069
Supercontig_2.1	GeneSet	exon	260913	261832	.	-	.	Parent=ucsf_hc.01_1.H143Y.00069
Supercontig_2.1	GeneSet	exon	260638	260680	.	-	.	Parent=ucsf_hc.01_1.H143Y.00069
Supercontig_2.1	GeneSet	cds	263277	263456	.	-	0	ID=cds0000069;Parent=ucsf_hc.01_1.H143Y.00069
Supercontig_2.1	GeneSet	cds	263135	263215	.	-	0	ID=cds0000069;Parent=ucsf_hc.01_1.H143Y.00069
Supercontig_2.1	GeneSet	cds	261891	263069	.	-	0	ID=cds0000069;Parent=ucsf_hc.01_1.H143Y.00069
Supercontig_2.1	GeneSet	cds	261629	261832	.	-	0	ID=cds0000069;Parent=ucsf_hc.01_1.H143Y.00069
Supercontig_2.1	GeneSet	gene	263684	266519	.	+	.	ID=ucsf_hc.01_1.H143Y.00070;Name=ucsf_hc.01_1.H143Y.00070
Supercontig_2.1	GeneSet	exon	263684	263855	.	+	.	Parent=ucsf_hc.01_1.H143Y.00070
Supercontig_2.1	GeneSet	exon	263917	264051	.	+	.	Parent=ucsf_hc.01_1.H143Y.00070
Supercontig_2.1	GeneSet	exon	264117	264227	.	+	.	Parent=ucsf_hc.01_1.H143Y.00070
Supercontig_2.1	GeneSet	exon	264292	265055	.	+	.	Parent=ucsf_hc.01_1.H143Y.00070
Supercontig_2.1	GeneSet	exon	265108	265851	.	+	.	Parent=ucsf_hc.01_1.H143Y.00070
Supercontig_2.1	GeneSet	exon	265924	266519	.	+	.	Parent=ucsf_hc.01_1.H143Y.00070
Supercontig_2.1	GeneSet	cds	264510	265055	.	+	0	ID=cds0000070;Parent=ucsf_hc.01_1.H143Y.00070
Supercontig_2.1	GeneSet	cds	265108	265812	.	+	0	ID=cds0000070;Parent=ucsf_hc.01_1.H143Y.00070
Supercontig_2.1	GeneSet	gene	266257	267924	.	-	.	ID=ucsf_hc.01_1.H143Y.00071;Name=ucsf_hc.01_1.H143Y.00071
Supercontig_2.1	GeneSet	exon	267907	267924	.	-	.	Parent=ucsf_hc.01_1.H143Y.00071
Supercontig_2.1	GeneSet	exon	267527	267849	.	-	.	Parent=ucsf_hc.01_1.H143Y.00071
Supercontig_2.1	GeneSet	exon	267284	267444	.	-	.	Parent=ucsf_hc.01_1.H143Y.00071
Supercontig_2.1	GeneSet	exon	266910	267212	.	-	.	Parent=ucsf_hc.01_1.H143Y.00071
Supercontig_2.1	GeneSet	exon	266257	266786	.	-	.	Parent=ucsf_hc.01_1.H143Y.00071
Supercontig_2.1	GeneSet	cds	267527	267830	.	-	0	ID=cds0000071;Parent=ucsf_hc.01_1.H143Y.00071
Supercontig_2.1	GeneSet	cds	267284	267444	.	-	0	ID=cds0000071;Parent=ucsf_hc.01_1.H143Y.00071
Supercontig_2.1	GeneSet	cds	266910	267212	.	-	0	ID=cds0000071;Parent=ucsf_hc.01_1.H143Y.00071
Supercontig_2.1	GeneSet	cds	266517	266786	.	-	0	ID=cds0000071;Parent=ucsf_hc.01_1.H143Y.00071
Supercontig_2.1	GeneSet	gene	266541	267483	.	+	.	ID=ucsf_hc.01_1.H143Y.00072;Name=ucsf_hc.01_1.H143Y.00072
Supercontig_2.1	GeneSet	exon	266541	267236	.	+	.	Parent=ucsf_hc.01_1.H143Y.00072
Supercontig_2.1	GeneSet	exon	267298	267483	.	+	.	Parent=ucsf_hc.01_1.H143Y.00072
Supercontig_2.1	GeneSet	gene	269809	270412	.	+	.	ID=ucsf_hc.01_1.H143Y.00073;Name=ucsf_hc.01_1.H143Y.00073
Supercontig_2.1	GeneSet	exon	269809	270412	.	+	.	Parent=ucsf_hc.01_1.H143Y.00073
Supercontig_2.1	GeneSet	cds	270040	270303	.	+	0	ID=cds0000073;Parent=ucsf_hc.01_1.H143Y.00073
Supercontig_2.1	GeneSet	gene	270483	272263	.	+	.	ID=ucsf_hc.01_1.H143Y.00074;Name=ucsf_hc.01_1.H143Y.00074
Supercontig_2.1	GeneSet	exon	270483	272263	.	+	.	Parent=ucsf_hc.01_1.H143Y.00074
Supercontig_2.1	GeneSet	cds	270489	270776	.	+	0	ID=cds0000074;Parent=ucsf_hc.01_1.H143Y.00074
Supercontig_2.1	GeneSet	gene	272361	274883	.	+	.	ID=ucsf_hc.01_1.H143Y.00075;Name=ucsf_hc.01_1.H143Y.00075
Supercontig_2.1	GeneSet	exon	272361	273505	.	+	.	Parent=ucsf_hc.01_1.H143Y.00075
Supercontig_2.1	GeneSet	exon	273598	274883	.	+	.	Parent=ucsf_hc.01_1.H143Y.00075
Supercontig_2.1	GeneSet	cds	272757	273011	.	+	0	ID=cds0000075;Parent=ucsf_hc.01_1.H143Y.00075
Supercontig_2.1	GeneSet	gene	275282	275623	.	-	.	ID=ucsf_hc.01_1.H143Y.00076;Name=ucsf_hc.01_1.H143Y.00076
Supercontig_2.1	GeneSet	exon	275282	275623	.	-	.	Parent=ucsf_hc.01_1.H143Y.00076
Supercontig_2.1	GeneSet	gene	275888	279527	.	-	.	ID=ucsf_hc.01_1.H143Y.00077;Name=ucsf_hc.01_1.H143Y.00077
Supercontig_2.1	GeneSet	exon	278062	279527	.	-	.	Parent=ucsf_hc.01_1.H143Y.00077
Supercontig_2.1	GeneSet	exon	277722	277948	.	-	.	Parent=ucsf_hc.01_1.H143Y.00077
Supercontig_2.1	GeneSet	exon	277483	277613	.	-	.	Parent=ucsf_hc.01_1.H143Y.00077
Supercontig_2.1	GeneSet	exon	277137	277383	.	-	.	Parent=ucsf_hc.01_1.H143Y.00077
Supercontig_2.1	GeneSet	exon	276406	277062	.	-	.	Parent=ucsf_hc.01_1.H143Y.00077
Supercontig_2.1	GeneSet	exon	275888	276223	.	-	.	Parent=ucsf_hc.01_1.H143Y.00077
Supercontig_2.1	GeneSet	cds	278062	278204	.	-	0	ID=cds0000077;Parent=ucsf_hc.01_1.H143Y.00077
Supercontig_2.1	GeneSet	cds	277722	277948	.	-	0	ID=cds0000077;Parent=ucsf_hc.01_1.H143Y.00077
Supercontig_2.1	GeneSet	cds	277483	277613	.	-	0	ID=cds0000077;Parent=ucsf_hc.01_1.H143Y.00077
Supercontig_2.1	GeneSet	cds	277137	277383	.	-	0	ID=cds0000077;Parent=ucsf_hc.01_1.H143Y.00077
Supercontig_2.1	GeneSet	cds	276406	277062	.	-	0	ID=cds0000077;Parent=ucsf_hc.01_1.H143Y.00077
Supercontig_2.1	GeneSet	cds	276096	276223	.	-	0	ID=cds0000077;Parent=ucsf_hc.01_1.H143Y.00077
Supercontig_2.1	GeneSet	gene	280004	282586	.	-	.	ID=ucsf_hc.01_1.H143Y.00078;Name=ucsf_hc.01_1.H143Y.00078
Supercontig_2.1	GeneSet	exon	282197	282586	.	-	.	Parent=ucsf_hc.01_1.H143Y.00078
Supercontig_2.1	GeneSet	exon	280360	282018	.	-	.	Parent=ucsf_hc.01_1.H143Y.00078
Supercontig_2.1	GeneSet	exon	280004	280295	.	-	.	Parent=ucsf_hc.01_1.H143Y.00078
Supercontig_2.1	GeneSet	cds	281250	281711	.	-	0	ID=cds0000078;Parent=ucsf_hc.01_1.H143Y.00078
Supercontig_2.1	GeneSet	gene	282605	282997	.	-	.	ID=ucsf_hc.01_1.H143Y.00079;Name=ucsf_hc.01_1.H143Y.00079
Supercontig_2.1	GeneSet	exon	282605	282997	.	-	.	Parent=ucsf_hc.01_1.H143Y.00079
Supercontig_2.1	GeneSet	gene	283389	283715	.	+	.	ID=ucsf_hc.01_1.H143Y.00080;Name=ucsf_hc.01_1.H143Y.00080
Supercontig_2.1	GeneSet	exon	283389	283715	.	+	.	Parent=ucsf_hc.01_1.H143Y.00080
Supercontig_2.1	GeneSet	gene	284731	285507	.	-	.	ID=ucsf_hc.01_1.H143Y.00081;Name=ucsf_hc.01_1.H143Y.00081
Supercontig_2.1	GeneSet	exon	285243	285507	.	-	.	Parent=ucsf_hc.01_1.H143Y.00081
Supercontig_2.1	GeneSet	exon	284731	285181	.	-	.	Parent=ucsf_hc.01_1.H143Y.00081
Supercontig_2.1	GeneSet	gene	285618	287174	.	+	.	ID=ucsf_hc.01_1.H143Y.00082;Name=ucsf_hc.01_1.H143Y.00082
Supercontig_2.1	GeneSet	exon	285618	287174	.	+	.	Parent=ucsf_hc.01_1.H143Y.00082
Supercontig_2.1	GeneSet	cds	286614	286832	.	+	0	ID=cds0000082;Parent=ucsf_hc.01_1.H143Y.00082
Supercontig_2.1	GeneSet	gene	287309	288062	.	+	.	ID=ucsf_hc.01_1.H143Y.00083;Name=ucsf_hc.01_1.H143Y.00083
Supercontig_2.1	GeneSet	exon	287309	288062	.	+	.	Parent=ucsf_hc.01_1.H143Y.00083
Supercontig_2.1	GeneSet	cds	287431	287643	.	+	0	ID=cds0000083;Parent=ucsf_hc.01_1.H143Y.00083
Supercontig_2.1	GeneSet	gene	287573	289636	.	-	.	ID=ucsf_hc.01_1.H143Y.00084;Name=ucsf_hc.01_1.H143Y.00084
Supercontig_2.1	GeneSet	exon	289497	289636	.	-	.	Parent=ucsf_hc.01_1.H143Y.00084
Supercontig_2.1	GeneSet	exon	289147	289339	.	-	.	Parent=ucsf_hc.01_1.H143Y.00084
Supercontig_2.1	GeneSet	exon	287573	289081	.	-	.	Parent=ucsf_hc.01_1.H143Y.00084
Supercontig_2.1	GeneSet	cds	287809	288645	.	-	0	ID=cds0000084;Parent=ucsf_hc.01_1.H143Y.00084
Supercontig_2.1	GeneSet	gene	290657	294785	.	-	.	ID=ucsf_hc.01_1.H143Y.00085;Name=ucsf_hc.01_1.H143Y.00085
Supercontig_2.1	GeneSet	exon	294268	294785	.	-	.	Parent=ucsf_hc.01_1.H143Y.00085
Supercontig_2.1	GeneSet	exon	290657	294148	.	-	.	Parent=ucsf_hc.01_1.H143Y.00085
Supercontig_2.1	GeneSet	cds	292893	293126	.	-	0	ID=cds0000085;Parent=ucsf_hc.01_1.H143Y.00085
Supercontig_2.1	GeneSet	gene	295148	297917	.	-	.	ID=ucsf_hc.01_1.H143Y.00086;Name=ucsf_hc.01_1.H143Y.00086
Supercontig_2.1	GeneSet	exon	297554	297917	.	-	.	Parent=ucsf_hc.01_1.H143Y.00086
Supercontig_2.1	GeneSet	exon	297343	297456	.	-	.	Parent=ucsf_hc.01_1.H143Y.00086
Supercontig_2.1	GeneSet	exon	297040	297246	.	-	.	Parent=ucsf_hc.01_1.H143Y.00086
Supercontig_2.1	GeneSet	exon	296378	296950	.	-	.	Parent=ucsf_hc.01_1.H143Y.00086
Supercontig_2.1	GeneSet	exon	295148	296246	.	-	.	Parent=ucsf_hc.01_1.H143Y.00086
Supercontig_2.1	GeneSet	cds	297554	297766	.	-	0	ID=cds0000086;Parent=ucsf_hc.01_1.H143Y.00086
Supercontig_2.1	GeneSet	cds	297343	297456	.	-	0	ID=cds0000086;Parent=ucsf_hc.01_1.H143Y.00086
Supercontig_2.1	GeneSet	cds	297040	297246	.	-	0	ID=cds0000086;Parent=ucsf_hc.01_1.H143Y.00086
Supercontig_2.1	GeneSet	cds	296378	296950	.	-	0	ID=cds0000086;Parent=ucsf_hc.01_1.H143Y.00086
Supercontig_2.1	GeneSet	cds	295563	296246	.	-	0	ID=cds0000086;Parent=ucsf_hc.01_1.H143Y.00086
Supercontig_2.1	GeneSet	gene	298364	300435	.	-	.	ID=ucsf_hc.01_1.H143Y.00087;Name=ucsf_hc.01_1.H143Y.00087
Supercontig_2.1	GeneSet	exon	299893	300435	.	-	.	Parent=ucsf_hc.01_1.H143Y.00087
Supercontig_2.1	GeneSet	exon	299794	299803	.	-	.	Parent=ucsf_hc.01_1.H143Y.00087
Supercontig_2.1	GeneSet	exon	299527	299688	.	-	.	Parent=ucsf_hc.01_1.H143Y.00087
Supercontig_2.1	GeneSet	exon	299439	299477	.	-	.	Parent=ucsf_hc.01_1.H143Y.00087
Supercontig_2.1	GeneSet	exon	299253	299382	.	-	.	Parent=ucsf_hc.01_1.H143Y.00087
Supercontig_2.1	GeneSet	exon	298951	299187	.	-	.	Parent=ucsf_hc.01_1.H143Y.00087
Supercontig_2.1	GeneSet	exon	298829	298863	.	-	.	Parent=ucsf_hc.01_1.H143Y.00087
Supercontig_2.1	GeneSet	exon	298364	298763	.	-	.	Parent=ucsf_hc.01_1.H143Y.00087
Supercontig_2.1	GeneSet	cds	299527	299596	.	-	0	ID=cds0000087;Parent=ucsf_hc.01_1.H143Y.00087
Supercontig_2.1	GeneSet	cds	299439	299477	.	-	0	ID=cds0000087;Parent=ucsf_hc.01_1.H143Y.00087
Supercontig_2.1	GeneSet	cds	299253	299382	.	-	0	ID=cds0000087;Parent=ucsf_hc.01_1.H143Y.00087
Supercontig_2.1	GeneSet	cds	298951	299187	.	-	0	ID=cds0000087;Parent=ucsf_hc.01_1.H143Y.00087
Supercontig_2.1	GeneSet	cds	298829	298863	.	-	0	ID=cds0000087;Parent=ucsf_hc.01_1.H143Y.00087
Supercontig_2.1	GeneSet	cds	298741	298763	.	-	0	ID=cds0000087;Parent=ucsf_hc.01_1.H143Y.00087
Supercontig_2.1	GeneSet	gene	300750	301952	.	-	.	ID=ucsf_hc.01_1.H143Y.00088;Name=ucsf_hc.01_1.H143Y.00088
Supercontig_2.1	GeneSet	exon	301870	301952	.	-	.	Parent=ucsf_hc.01_1.H143Y.00088
Supercontig_2.1	GeneSet	exon	301762	301800	.	-	.	Parent=ucsf_hc.01_1.H143Y.00088
Supercontig_2.1	GeneSet	exon	301618	301651	.	-	.	Parent=ucsf_hc.01_1.H143Y.00088
Supercontig_2.1	GeneSet	exon	301521	301529	.	-	.	Parent=ucsf_hc.01_1.H143Y.00088
Supercontig_2.1	GeneSet	exon	301318	301418	.	-	.	Parent=ucsf_hc.01_1.H143Y.00088
Supercontig_2.1	GeneSet	exon	300750	301161	.	-	.	Parent=ucsf_hc.01_1.H143Y.00088
Supercontig_2.1	GeneSet	cds	301870	301872	.	-	0	ID=cds0000088;Parent=ucsf_hc.01_1.H143Y.00088
Supercontig_2.1	GeneSet	cds	301762	301800	.	-	0	ID=cds0000088;Parent=ucsf_hc.01_1.H143Y.00088
Supercontig_2.1	GeneSet	cds	301618	301651	.	-	0	ID=cds0000088;Parent=ucsf_hc.01_1.H143Y.00088
Supercontig_2.1	GeneSet	cds	301521	301529	.	-	0	ID=cds0000088;Parent=ucsf_hc.01_1.H143Y.00088
Supercontig_2.1	GeneSet	cds	301318	301418	.	-	0	ID=cds0000088;Parent=ucsf_hc.01_1.H143Y.00088
Supercontig_2.1	GeneSet	cds	300991	301161	.	-	0	ID=cds0000088;Parent=ucsf_hc.01_1.H143Y.00088
Supercontig_2.1	GeneSet	gene	302104	303081	.	+	.	ID=ucsf_hc.01_1.H143Y.00089;Name=ucsf_hc.01_1.H143Y.00089
Supercontig_2.1	GeneSet	exon	302104	302269	.	+	.	Parent=ucsf_hc.01_1.H143Y.00089
Supercontig_2.1	GeneSet	exon	302349	303081	.	+	.	Parent=ucsf_hc.01_1.H143Y.00089
Supercontig_2.1	GeneSet	cds	302174	302269	.	+	0	ID=cds0000089;Parent=ucsf_hc.01_1.H143Y.00089
Supercontig_2.1	GeneSet	cds	302349	302531	.	+	0	ID=cds0000089;Parent=ucsf_hc.01_1.H143Y.00089
Supercontig_2.1	GeneSet	gene	303585	306798	.	+	.	ID=ucsf_hc.01_1.H143Y.00090;Name=ucsf_hc.01_1.H143Y.00090
Supercontig_2.1	GeneSet	exon	303585	303969	.	+	.	Parent=ucsf_hc.01_1.H143Y.00090
Supercontig_2.1	GeneSet	exon	304066	306798	.	+	.	Parent=ucsf_hc.01_1.H143Y.00090
Supercontig_2.1	GeneSet	cds	303790	303969	.	+	0	ID=cds0000090;Parent=ucsf_hc.01_1.H143Y.00090
Supercontig_2.1	GeneSet	cds	304066	306306	.	+	0	ID=cds0000090;Parent=ucsf_hc.01_1.H143Y.00090
Supercontig_2.1	GeneSet	gene	307077	307590	.	-	.	ID=ucsf_hc.01_1.H143Y.00091;Name=ucsf_hc.01_1.H143Y.00091
Supercontig_2.1	GeneSet	exon	307436	307590	.	-	.	Parent=ucsf_hc.01_1.H143Y.00091
Supercontig_2.1	GeneSet	exon	307077	307281	.	-	.	Parent=ucsf_hc.01_1.H143Y.00091
Supercontig_2.1	GeneSet	gene	308153	310198	.	-	.	ID=ucsf_hc.01_1.H143Y.00092;Name=ucsf_hc.01_1.H143Y.00092
Supercontig_2.1	GeneSet	exon	309909	310198	.	-	.	Parent=ucsf_hc.01_1.H143Y.00092
Supercontig_2.1	GeneSet	exon	309036	309797	.	-	.	Parent=ucsf_hc.01_1.H143Y.00092
Supercontig_2.1	GeneSet	exon	308153	308948	.	-	.	Parent=ucsf_hc.01_1.H143Y.00092
Supercontig_2.1	GeneSet	cds	309909	310157	.	-	0	ID=cds0000092;Parent=ucsf_hc.01_1.H143Y.00092
Supercontig_2.1	GeneSet	cds	309192	309797	.	-	0	ID=cds0000092;Parent=ucsf_hc.01_1.H143Y.00092
Supercontig_2.1	GeneSet	gene	310339	311526	.	+	.	ID=ucsf_hc.01_1.H143Y.00093;Name=ucsf_hc.01_1.H143Y.00093
Supercontig_2.1	GeneSet	exon	310339	310529	.	+	.	Parent=ucsf_hc.01_1.H143Y.00093
Supercontig_2.1	GeneSet	exon	310691	310938	.	+	.	Parent=ucsf_hc.01_1.H143Y.00093
Supercontig_2.1	GeneSet	exon	311024	311526	.	+	.	Parent=ucsf_hc.01_1.H143Y.00093
Supercontig_2.1	GeneSet	cds	310453	310529	.	+	0	ID=cds0000093;Parent=ucsf_hc.01_1.H143Y.00093
Supercontig_2.1	GeneSet	cds	310691	310938	.	+	0	ID=cds0000093;Parent=ucsf_hc.01_1.H143Y.00093
Supercontig_2.1	GeneSet	cds	311024	311103	.	+	0	ID=cds0000093;Parent=ucsf_hc.01_1.H143Y.00093
Supercontig_2.1	GeneSet	gene	315510	315963	.	-	.	ID=ucsf_hc.01_1.H143Y.00094;Name=ucsf_hc.01_1.H143Y.00094
Supercontig_2.1	GeneSet	exon	315877	315963	.	-	.	Parent=ucsf_hc.01_1.H143Y.00094
Supercontig_2.1	GeneSet	exon	315510	315821	.	-	.	Parent=ucsf_hc.01_1.H143Y.00094
Supercontig_2.1	GeneSet	cds	315877	315935	.	-	0	ID=cds0000094;Parent=ucsf_hc.01_1.H143Y.00094
Supercontig_2.1	GeneSet	cds	315683	315821	.	-	0	ID=cds0000094;Parent=ucsf_hc.01_1.H143Y.00094
Supercontig_2.1	GeneSet	gene	315578	315919	.	+	.	ID=ucsf_hc.01_1.H143Y.00095;Name=ucsf_hc.01_1.H143Y.00095
Supercontig_2.1	GeneSet	exon	315578	315591	.	+	.	Parent=ucsf_hc.01_1.H143Y.00095
Supercontig_2.1	GeneSet	exon	315691	315919	.	+	.	Parent=ucsf_hc.01_1.H143Y.00095
Supercontig_2.1	GeneSet	gene	316616	317709	.	+	.	ID=ucsf_hc.01_1.H143Y.00096;Name=ucsf_hc.01_1.H143Y.00096
Supercontig_2.1	GeneSet	exon	316616	317355	.	+	.	Parent=ucsf_hc.01_1.H143Y.00096
Supercontig_2.1	GeneSet	exon	317438	317709	.	+	.	Parent=ucsf_hc.01_1.H143Y.00096
Supercontig_2.1	GeneSet	cds	316687	317355	.	+	0	ID=cds0000096;Parent=ucsf_hc.01_1.H143Y.00096
Supercontig_2.1	GeneSet	cds	317438	317515	.	+	0	ID=cds0000096;Parent=ucsf_hc.01_1.H143Y.00096
Supercontig_2.1	GeneSet	gene	327866	328859	.	+	.	ID=ucsf_hc.01_1.H143Y.00097;Name=ucsf_hc.01_1.H143Y.00097
Supercontig_2.1	GeneSet	exon	327866	327981	.	+	.	Parent=ucsf_hc.01_1.H143Y.00097
Supercontig_2.1	GeneSet	exon	328126	328218	.	+	.	Parent=ucsf_hc.01_1.H143Y.00097
Supercontig_2.1	GeneSet	exon	328460	328531	.	+	.	Parent=ucsf_hc.01_1.H143Y.00097
Supercontig_2.1	GeneSet	exon	328604	328639	.	+	.	Parent=ucsf_hc.01_1.H143Y.00097
Supercontig_2.1	GeneSet	exon	328733	328744	.	+	.	Parent=ucsf_hc.01_1.H143Y.00097
Supercontig_2.1	GeneSet	exon	328815	328859	.	+	.	Parent=ucsf_hc.01_1.H143Y.00097
Supercontig_2.1	GeneSet	gene	332400	334719	.	+	.	ID=ucsf_hc.01_1.H143Y.00098;Name=ucsf_hc.01_1.H143Y.00098
Supercontig_2.1	GeneSet	exon	332400	332411	.	+	.	Parent=ucsf_hc.01_1.H143Y.00098
Supercontig_2.1	GeneSet	exon	332476	332498	.	+	.	Parent=ucsf_hc.01_1.H143Y.00098
Supercontig_2.1	GeneSet	exon	332565	332727	.	+	.	Parent=ucsf_hc.01_1.H143Y.00098
Supercontig_2.1	GeneSet	exon	332799	334060	.	+	.	Parent=ucsf_hc.01_1.H143Y.00098
Supercontig_2.1	GeneSet	exon	334190	334719	.	+	.	Parent=ucsf_hc.01_1.H143Y.00098
Supercontig_2.1	GeneSet	cds	333137	334060	.	+	0	ID=cds0000098;Parent=ucsf_hc.01_1.H143Y.00098
Supercontig_2.1	GeneSet	cds	334190	334195	.	+	0	ID=cds0000098;Parent=ucsf_hc.01_1.H143Y.00098
Supercontig_2.1	GeneSet	gene	334720	337440	.	+	.	ID=ucsf_hc.01_1.H143Y.00099;Name=ucsf_hc.01_1.H143Y.00099
Supercontig_2.1	GeneSet	exon	334720	335613	.	+	.	Parent=ucsf_hc.01_1.H143Y.00099
Supercontig_2.1	GeneSet	exon	335772	336261	.	+	.	Parent=ucsf_hc.01_1.H143Y.00099
Supercontig_2.1	GeneSet	exon	336375	337440	.	+	.	Parent=ucsf_hc.01_1.H143Y.00099
Supercontig_2.1	GeneSet	cds	335244	335613	.	+	0	ID=cds0000099;Parent=ucsf_hc.01_1.H143Y.00099
Supercontig_2.1	GeneSet	cds	335772	336241	.	+	0	ID=cds0000099;Parent=ucsf_hc.01_1.H143Y.00099
Supercontig_2.1	GeneSet	gene	337631	339734	.	+	.	ID=ucsf_hc.01_1.H143Y.00100;Name=ucsf_hc.01_1.H143Y.00100
Supercontig_2.1	GeneSet	exon	337631	339734	.	+	.	Parent=ucsf_hc.01_1.H143Y.00100
Supercontig_2.1	GeneSet	cds	338818	339063	.	+	0	ID=cds0000100;Parent=ucsf_hc.01_1.H143Y.00100
Supercontig_2.1	GeneSet	gene	339032	339582	.	-	.	ID=ucsf_hc.01_1.H143Y.00101;Name=ucsf_hc.01_1.H143Y.00101
Supercontig_2.1	GeneSet	exon	339032	339582	.	-	.	Parent=ucsf_hc.01_1.H143Y.00101
Supercontig_2.1	GeneSet	cds	339243	339449	.	-	0	ID=cds0000101;Parent=ucsf_hc.01_1.H143Y.00101
Supercontig_2.1	GeneSet	gene	339834	341786	.	+	.	ID=ucsf_hc.01_1.H143Y.00102;Name=ucsf_hc.01_1.H143Y.00102
Supercontig_2.1	GeneSet	exon	339834	341628	.	+	.	Parent=ucsf_hc.01_1.H143Y.00102
Supercontig_2.1	GeneSet	exon	341699	341786	.	+	.	Parent=ucsf_hc.01_1.H143Y.00102
Supercontig_2.1	GeneSet	cds	340337	340696	.	+	0	ID=cds0000102;Parent=ucsf_hc.01_1.H143Y.00102
Supercontig_2.1	GeneSet	gene	339860	340765	.	-	.	ID=ucsf_hc.01_1.H143Y.00103;Name=ucsf_hc.01_1.H143Y.00103
Supercontig_2.1	GeneSet	exon	340715	340765	.	-	.	Parent=ucsf_hc.01_1.H143Y.00103
Supercontig_2.1	GeneSet	exon	340308	340494	.	-	.	Parent=ucsf_hc.01_1.H143Y.00103
Supercontig_2.1	GeneSet	exon	339860	340189	.	-	.	Parent=ucsf_hc.01_1.H143Y.00103
Supercontig_2.1	GeneSet	gene	341519	342941	.	-	.	ID=ucsf_hc.01_1.H143Y.00104;Name=ucsf_hc.01_1.H143Y.00104
Supercontig_2.1	GeneSet	exon	342630	342941	.	-	.	Parent=ucsf_hc.01_1.H143Y.00104
Supercontig_2.1	GeneSet	exon	341519	342388	.	-	.	Parent=ucsf_hc.01_1.H143Y.00104
Supercontig_2.1	GeneSet	cds	341545	341820	.	-	0	ID=cds0000104;Parent=ucsf_hc.01_1.H143Y.00104
Supercontig_2.1	GeneSet	gene	343621	349411	.	+	.	ID=ucsf_hc.01_1.H143Y.00105;Name=ucsf_hc.01_1.H143Y.00105
Supercontig_2.1	GeneSet	exon	343621	343893	.	+	.	Parent=ucsf_hc.01_1.H143Y.00105
Supercontig_2.1	GeneSet	exon	344101	344526	.	+	.	Parent=ucsf_hc.01_1.H143Y.00105
Supercontig_2.1	GeneSet	exon	345877	346031	.	+	.	Parent=ucsf_hc.01_1.H143Y.00105
Supercontig_2.1	GeneSet	exon	346330	346659	.	+	.	Parent=ucsf_hc.01_1.H143Y.00105
Supercontig_2.1	GeneSet	exon	346795	346899	.	+	.	Parent=ucsf_hc.01_1.H143Y.00105
Supercontig_2.1	GeneSet	exon	347033	347176	.	+	.	Parent=ucsf_hc.01_1.H143Y.00105
Supercontig_2.1	GeneSet	exon	347242	347983	.	+	.	Parent=ucsf_hc.01_1.H143Y.00105
Supercontig_2.1	GeneSet	exon	348104	349411	.	+	.	Parent=ucsf_hc.01_1.H143Y.00105
Supercontig_2.1	GeneSet	cds	346457	346659	.	+	0	ID=cds0000105;Parent=ucsf_hc.01_1.H143Y.00105
Supercontig_2.1	GeneSet	cds	346795	346899	.	+	0	ID=cds0000105;Parent=ucsf_hc.01_1.H143Y.00105
Supercontig_2.1	GeneSet	cds	347033	347176	.	+	0	ID=cds0000105;Parent=ucsf_hc.01_1.H143Y.00105
Supercontig_2.1	GeneSet	cds	347242	347983	.	+	0	ID=cds0000105;Parent=ucsf_hc.01_1.H143Y.00105
Supercontig_2.1	GeneSet	cds	348104	348106	.	+	0	ID=cds0000105;Parent=ucsf_hc.01_1.H143Y.00105
Supercontig_2.1	GeneSet	gene	349723	353799	.	+	.	ID=ucsf_hc.01_1.H143Y.00106;Name=ucsf_hc.01_1.H143Y.00106
Supercontig_2.1	GeneSet	exon	349723	350565	.	+	.	Parent=ucsf_hc.01_1.H143Y.00106
Supercontig_2.1	GeneSet	exon	350676	350931	.	+	.	Parent=ucsf_hc.01_1.H143Y.00106
Supercontig_2.1	GeneSet	exon	351010	351053	.	+	.	Parent=ucsf_hc.01_1.H143Y.00106
Supercontig_2.1	GeneSet	exon	351114	351125	.	+	.	Parent=ucsf_hc.01_1.H143Y.00106
Supercontig_2.1	GeneSet	exon	351198	351401	.	+	.	Parent=ucsf_hc.01_1.H143Y.00106
Supercontig_2.1	GeneSet	exon	351461	353799	.	+	.	Parent=ucsf_hc.01_1.H143Y.00106
Supercontig_2.1	GeneSet	cds	350469	350565	.	+	0	ID=cds0000106;Parent=ucsf_hc.01_1.H143Y.00106
Supercontig_2.1	GeneSet	cds	350676	350931	.	+	0	ID=cds0000106;Parent=ucsf_hc.01_1.H143Y.00106
Supercontig_2.1	GeneSet	cds	351010	351053	.	+	0	ID=cds0000106;Parent=ucsf_hc.01_1.H143Y.00106
Supercontig_2.1	GeneSet	cds	351114	351125	.	+	0	ID=cds0000106;Parent=ucsf_hc.01_1.H143Y.00106
Supercontig_2.1	GeneSet	cds	351198	351401	.	+	0	ID=cds0000106;Parent=ucsf_hc.01_1.H143Y.00106
Supercontig_2.1	GeneSet	cds	351461	352557	.	+	0	ID=cds0000106;Parent=ucsf_hc.01_1.H143Y.00106
Supercontig_2.1	GeneSet	gene	353881	356421	.	+	.	ID=ucsf_hc.01_1.H143Y.00107;Name=ucsf_hc.01_1.H143Y.00107
Supercontig_2.1	GeneSet	exon	353881	354471	.	+	.	Parent=ucsf_hc.01_1.H143Y.00107
Supercontig_2.1	GeneSet	exon	354564	354871	.	+	.	Parent=ucsf_hc.01_1.H143Y.00107
Supercontig_2.1	GeneSet	exon	354949	355279	.	+	.	Parent=ucsf_hc.01_1.H143Y.00107
Supercontig_2.1	GeneSet	exon	355453	356421	.	+	.	Parent=ucsf_hc.01_1.H143Y.00107
Supercontig_2.1	GeneSet	cds	354021	354471	.	+	0	ID=cds0000107;Parent=ucsf_hc.01_1.H143Y.00107
Supercontig_2.1	GeneSet	cds	354564	354871	.	+	0	ID=cds0000107;Parent=ucsf_hc.01_1.H143Y.00107
Supercontig_2.1	GeneSet	cds	354949	355279	.	+	0	ID=cds0000107;Parent=ucsf_hc.01_1.H143Y.00107
Supercontig_2.1	GeneSet	cds	355453	355913	.	+	0	ID=cds0000107;Parent=ucsf_hc.01_1.H143Y.00107
Supercontig_2.1	GeneSet	gene	372891	373887	.	+	.	ID=ucsf_hc.01_1.H143Y.00108;Name=ucsf_hc.01_1.H143Y.00108
Supercontig_2.1	GeneSet	exon	372891	373887	.	+	.	Parent=ucsf_hc.01_1.H143Y.00108
Supercontig_2.1	GeneSet	cds	372949	373770	.	+	0	ID=cds0000108;Parent=ucsf_hc.01_1.H143Y.00108
Supercontig_2.1	GeneSet	gene	374451	376019	.	-	.	ID=ucsf_hc.01_1.H143Y.00109;Name=ucsf_hc.01_1.H143Y.00109
Supercontig_2.1	GeneSet	exon	375790	376019	.	-	.	Parent=ucsf_hc.01_1.H143Y.00109
Supercontig_2.1	GeneSet	exon	374451	375718	.	-	.	Parent=ucsf_hc.01_1.H143Y.00109
Supercontig_2.1	GeneSet	cds	374964	375347	.	-	0	ID=cds0000109;Parent=ucsf_hc.01_1.H143Y.00109
Supercontig_2.1	GeneSet	gene	377240	378621	.	-	.	ID=ucsf_hc.01_1.H143Y.00110;Name=ucsf_hc.01_1.H143Y.00110
Supercontig_2.1	GeneSet	exon	377786	378621	.	-	.	Parent=ucsf_hc.01_1.H143Y.00110
Supercontig_2.1	GeneSet	exon	377562	377695	.	-	.	Parent=ucsf_hc.01_1.H143Y.00110
Supercontig_2.1	GeneSet	exon	377240	377498	.	-	.	Parent=ucsf_hc.01_1.H143Y.00110
Supercontig_2.1	GeneSet	cds	377786	377946	.	-	0	ID=cds0000110;Parent=ucsf_hc.01_1.H143Y.00110
Supercontig_2.1	GeneSet	cds	377668	377695	.	-	0	ID=cds0000110;Parent=ucsf_hc.01_1.H143Y.00110
Supercontig_2.1	GeneSet	gene	380820	381652	.	-	.	ID=ucsf_hc.01_1.H143Y.00111;Name=ucsf_hc.01_1.H143Y.00111
Supercontig_2.1	GeneSet	exon	380820	381652	.	-	.	Parent=ucsf_hc.01_1.H143Y.00111
Supercontig_2.1	GeneSet	gene	381844	383637	.	-	.	ID=ucsf_hc.01_1.H143Y.00112;Name=ucsf_hc.01_1.H143Y.00112
Supercontig_2.1	GeneSet	exon	383348	383637	.	-	.	Parent=ucsf_hc.01_1.H143Y.00112
Supercontig_2.1	GeneSet	exon	383257	383265	.	-	.	Parent=ucsf_hc.01_1.H143Y.00112
Supercontig_2.1	GeneSet	exon	382892	383111	.	-	.	Parent=ucsf_hc.01_1.H143Y.00112
Supercontig_2.1	GeneSet	exon	382578	382769	.	-	.	Parent=ucsf_hc.01_1.H143Y.00112
Supercontig_2.1	GeneSet	exon	381844	382368	.	-	.	Parent=ucsf_hc.01_1.H143Y.00112
Supercontig_2.1	GeneSet	cds	383348	383388	.	-	0	ID=cds0000112;Parent=ucsf_hc.01_1.H143Y.00112
Supercontig_2.1	GeneSet	cds	383257	383265	.	-	0	ID=cds0000112;Parent=ucsf_hc.01_1.H143Y.00112
Supercontig_2.1	GeneSet	cds	382892	383111	.	-	0	ID=cds0000112;Parent=ucsf_hc.01_1.H143Y.00112
Supercontig_2.1	GeneSet	cds	382578	382769	.	-	0	ID=cds0000112;Parent=ucsf_hc.01_1.H143Y.00112
Supercontig_2.1	GeneSet	cds	382252	382368	.	-	0	ID=cds0000112;Parent=ucsf_hc.01_1.H143Y.00112
Supercontig_2.1	GeneSet	gene	382101	386045	.	+	.	ID=ucsf_hc.01_1.H143Y.00113;Name=ucsf_hc.01_1.H143Y.00113
Supercontig_2.1	GeneSet	exon	382101	383122	.	+	.	Parent=ucsf_hc.01_1.H143Y.00113
Supercontig_2.1	GeneSet	exon	383270	384138	.	+	.	Parent=ucsf_hc.01_1.H143Y.00113
Supercontig_2.1	GeneSet	exon	384300	384345	.	+	.	Parent=ucsf_hc.01_1.H143Y.00113
Supercontig_2.1	GeneSet	exon	384423	384503	.	+	.	Parent=ucsf_hc.01_1.H143Y.00113
Supercontig_2.1	GeneSet	exon	384609	385364	.	+	.	Parent=ucsf_hc.01_1.H143Y.00113
Supercontig_2.1	GeneSet	exon	385469	386045	.	+	.	Parent=ucsf_hc.01_1.H143Y.00113
Supercontig_2.1	GeneSet	cds	383992	384138	.	+	0	ID=cds0000113;Parent=ucsf_hc.01_1.H143Y.00113
Supercontig_2.1	GeneSet	cds	384300	384345	.	+	0	ID=cds0000113;Parent=ucsf_hc.01_1.H143Y.00113
Supercontig_2.1	GeneSet	cds	384423	384503	.	+	0	ID=cds0000113;Parent=ucsf_hc.01_1.H143Y.00113
Supercontig_2.1	GeneSet	cds	384609	385364	.	+	0	ID=cds0000113;Parent=ucsf_hc.01_1.H143Y.00113
Supercontig_2.1	GeneSet	cds	385469	385518	.	+	0	ID=cds0000113;Parent=ucsf_hc.01_1.H143Y.00113
Supercontig_2.1	GeneSet	gene	386350	387329	.	-	.	ID=ucsf_hc.01_1.H143Y.00114;Name=ucsf_hc.01_1.H143Y.00114
Supercontig_2.1	GeneSet	exon	386350	387329	.	-	.	Parent=ucsf_hc.01_1.H143Y.00114
Supercontig_2.1	GeneSet	cds	386668	386898	.	-	0	ID=cds0000114;Parent=ucsf_hc.01_1.H143Y.00114
Supercontig_2.1	GeneSet	gene	386367	389168	.	+	.	ID=ucsf_hc.01_1.H143Y.00115;Name=ucsf_hc.01_1.H143Y.00115
Supercontig_2.1	GeneSet	exon	386367	387974	.	+	.	Parent=ucsf_hc.01_1.H143Y.00115
Supercontig_2.1	GeneSet	exon	388064	388395	.	+	.	Parent=ucsf_hc.01_1.H143Y.00115
Supercontig_2.1	GeneSet	exon	388522	389168	.	+	.	Parent=ucsf_hc.01_1.H143Y.00115
Supercontig_2.1	GeneSet	cds	387452	387974	.	+	0	ID=cds0000115;Parent=ucsf_hc.01_1.H143Y.00115
Supercontig_2.1	GeneSet	cds	388064	388395	.	+	0	ID=cds0000115;Parent=ucsf_hc.01_1.H143Y.00115
Supercontig_2.1	GeneSet	cds	388522	388734	.	+	0	ID=cds0000115;Parent=ucsf_hc.01_1.H143Y.00115
Supercontig_2.1	GeneSet	gene	389033	389458	.	-	.	ID=ucsf_hc.01_1.H143Y.00116;Name=ucsf_hc.01_1.H143Y.00116
Supercontig_2.1	GeneSet	exon	389033	389458	.	-	.	Parent=ucsf_hc.01_1.H143Y.00116
Supercontig_2.1	GeneSet	gene	389637	394085	.	+	.	ID=ucsf_hc.01_1.H143Y.00117;Name=ucsf_hc.01_1.H143Y.00117
Supercontig_2.1	GeneSet	exon	389637	390058	.	+	.	Parent=ucsf_hc.01_1.H143Y.00117
Supercontig_2.1	GeneSet	exon	390206	390606	.	+	.	Parent=ucsf_hc.01_1.H143Y.00117
Supercontig_2.1	GeneSet	exon	390675	391243	.	+	.	Parent=ucsf_hc.01_1.H143Y.00117
Supercontig_2.1	GeneSet	exon	391310	394085	.	+	.	Parent=ucsf_hc.01_1.H143Y.00117
Supercontig_2.1	GeneSet	cds	389901	390058	.	+	0	ID=cds0000117;Parent=ucsf_hc.01_1.H143Y.00117
Supercontig_2.1	GeneSet	cds	390206	390606	.	+	0	ID=cds0000117;Parent=ucsf_hc.01_1.H143Y.00117
Supercontig_2.1	GeneSet	cds	390675	391243	.	+	0	ID=cds0000117;Parent=ucsf_hc.01_1.H143Y.00117
Supercontig_2.1	GeneSet	cds	391310	393556	.	+	0	ID=cds0000117;Parent=ucsf_hc.01_1.H143Y.00117
Supercontig_2.1	GeneSet	gene	395089	395390	.	+	.	ID=ucsf_hc.01_1.H143Y.00118;Name=ucsf_hc.01_1.H143Y.00118
Supercontig_2.1	GeneSet	exon	395089	395390	.	+	.	Parent=ucsf_hc.01_1.H143Y.00118
Supercontig_2.1	GeneSet	gene	395264	398927	.	-	.	ID=ucsf_hc.01_1.H143Y.00119;Name=ucsf_hc.01_1.H143Y.00119
Supercontig_2.1	GeneSet	exon	398786	398927	.	-	.	Parent=ucsf_hc.01_1.H143Y.00119
Supercontig_2.1	GeneSet	exon	398058	398722	.	-	.	Parent=ucsf_hc.01_1.H143Y.00119
Supercontig_2.1	GeneSet	exon	397553	397990	.	-	.	Parent=ucsf_hc.01_1.H143Y.00119
Supercontig_2.1	GeneSet	exon	397362	397498	.	-	.	Parent=ucsf_hc.01_1.H143Y.00119
Supercontig_2.1	GeneSet	exon	397222	397303	.	-	.	Parent=ucsf_hc.01_1.H143Y.00119
Supercontig_2.1	GeneSet	exon	396964	397159	.	-	.	Parent=ucsf_hc.01_1.H143Y.00119
Supercontig_2.1	GeneSet	exon	396822	396910	.	-	.	Parent=ucsf_hc.01_1.H143Y.00119
Supercontig_2.1	GeneSet	exon	396582	396751	.	-	.	Parent=ucsf_hc.01_1.H143Y.00119
Supercontig_2.1	GeneSet	exon	396421	396508	.	-	.	Parent=ucsf_hc.01_1.H143Y.00119
Supercontig_2.1	GeneSet	exon	396276	396323	.	-	.	Parent=ucsf_hc.01_1.H143Y.00119
Supercontig_2.1	GeneSet	exon	396152	396212	.	-	.	Parent=ucsf_hc.01_1.H143Y.00119
Supercontig_2.1	GeneSet	exon	395264	396100	.	-	.	Parent=ucsf_hc.01_1.H143Y.00119
Supercontig_2.1	GeneSet	cds	397553	397738	.	-	0	ID=cds0000119;Parent=ucsf_hc.01_1.H143Y.00119
Supercontig_2.1	GeneSet	cds	397362	397498	.	-	0	ID=cds0000119;Parent=ucsf_hc.01_1.H143Y.00119
Supercontig_2.1	GeneSet	cds	397222	397303	.	-	0	ID=cds0000119;Parent=ucsf_hc.01_1.H143Y.00119
Supercontig_2.1	GeneSet	cds	396964	397159	.	-	0	ID=cds0000119;Parent=ucsf_hc.01_1.H143Y.00119
Supercontig_2.1	GeneSet	cds	396822	396910	.	-	0	ID=cds0000119;Parent=ucsf_hc.01_1.H143Y.00119
Supercontig_2.1	GeneSet	cds	396582	396751	.	-	0	ID=cds0000119;Parent=ucsf_hc.01_1.H143Y.00119
Supercontig_2.1	GeneSet	cds	396421	396508	.	-	0	ID=cds0000119;Parent=ucsf_hc.01_1.H143Y.00119
Supercontig_2.1	GeneSet	cds	396276	396323	.	-	0	ID=cds0000119;Parent=ucsf_hc.01_1.H143Y.00119
Supercontig_2.1	GeneSet	cds	396152	396212	.	-	0	ID=cds0000119;Parent=ucsf_hc.01_1.H143Y.00119
Supercontig_2.1	GeneSet	cds	396012	396100	.	-	0	ID=cds0000119;Parent=ucsf_hc.01_1.H143Y.00119
Supercontig_2.1	GeneSet	gene	399481	400949	.	-	.	ID=ucsf_hc.01_1.H143Y.00120;Name=ucsf_hc.01_1.H143Y.00120
Supercontig_2.1	GeneSet	exon	400605	400949	.	-	.	Parent=ucsf_hc.01_1.H143Y.00120
Supercontig_2.1	GeneSet	exon	400227	400513	.	-	.	Parent=ucsf_hc.01_1.H143Y.00120
Supercontig_2.1	GeneSet	exon	399481	400083	.	-	.	Parent=ucsf_hc.01_1.H143Y.00120
Supercontig_2.1	GeneSet	cds	400605	400719	.	-	0	ID=cds0000120;Parent=ucsf_hc.01_1.H143Y.00120
Supercontig_2.1	GeneSet	cds	400227	400513	.	-	0	ID=cds0000120;Parent=ucsf_hc.01_1.H143Y.00120
Supercontig_2.1	GeneSet	cds	399868	400083	.	-	0	ID=cds0000120;Parent=ucsf_hc.01_1.H143Y.00120
Supercontig_2.1	GeneSet	gene	401405	403197	.	+	.	ID=ucsf_hc.01_1.H143Y.00121;Name=ucsf_hc.01_1.H143Y.00121
Supercontig_2.1	GeneSet	exon	401405	401581	.	+	.	Parent=ucsf_hc.01_1.H143Y.00121
Supercontig_2.1	GeneSet	exon	401713	401726	.	+	.	Parent=ucsf_hc.01_1.H143Y.00121
Supercontig_2.1	GeneSet	exon	401804	401977	.	+	.	Parent=ucsf_hc.01_1.H143Y.00121
Supercontig_2.1	GeneSet	exon	402153	403197	.	+	.	Parent=ucsf_hc.01_1.H143Y.00121
Supercontig_2.1	GeneSet	cds	401425	401581	.	+	0	ID=cds0000121;Parent=ucsf_hc.01_1.H143Y.00121
Supercontig_2.1	GeneSet	cds	401713	401726	.	+	0	ID=cds0000121;Parent=ucsf_hc.01_1.H143Y.00121
Supercontig_2.1	GeneSet	cds	401804	401977	.	+	0	ID=cds0000121;Parent=ucsf_hc.01_1.H143Y.00121
Supercontig_2.1	GeneSet	cds	402153	402296	.	+	0	ID=cds0000121;Parent=ucsf_hc.01_1.H143Y.00121
Supercontig_2.1	GeneSet	gene	401474	408123	.	-	.	ID=ucsf_hc.01_1.H143Y.00122;Name=ucsf_hc.01_1.H143Y.00122
Supercontig_2.1	GeneSet	exon	405651	408123	.	-	.	Parent=ucsf_hc.01_1.H143Y.00122
Supercontig_2.1	GeneSet	exon	405415	405600	.	-	.	Parent=ucsf_hc.01_1.H143Y.00122
Supercontig_2.1	GeneSet	exon	404890	405358	.	-	.	Parent=ucsf_hc.01_1.H143Y.00122
Supercontig_2.1	GeneSet	exon	404246	404827	.	-	.	Parent=ucsf_hc.01_1.H143Y.00122
Supercontig_2.1	GeneSet	exon	402153	404175	.	-	.	Parent=ucsf_hc.01_1.H143Y.00122
Supercontig_2.1	GeneSet	exon	401804	401977	.	-	.	Parent=ucsf_hc.01_1.H143Y.00122
Supercontig_2.1	GeneSet	exon	401713	401726	.	-	.	Parent=ucsf_hc.01_1.H143Y.00122
Supercontig_2.1	GeneSet	exon	401474	401581	.	-	.	Parent=ucsf_hc.01_1.H143Y.00122
Supercontig_2.1	GeneSet	cds	405651	407575	.	-	0	ID=cds0000122;Parent=ucsf_hc.01_1.H143Y.00122
Supercontig_2.1	GeneSet	cds	405415	405600	.	-	0	ID=cds0000122;Parent=ucsf_hc.01_1.H143Y.00122
Supercontig_2.1	GeneSet	cds	404890	405358	.	-	0	ID=cds0000122;Parent=ucsf_hc.01_1.H143Y.00122
Supercontig_2.1	GeneSet	cds	404246	404827	.	-	0	ID=cds0000122;Parent=ucsf_hc.01_1.H143Y.00122
Supercontig_2.1	GeneSet	cds	403282	404175	.	-	0	ID=cds0000122;Parent=ucsf_hc.01_1.H143Y.00122
Supercontig_2.1	GeneSet	gene	409045	410037	.	-	.	ID=ucsf_hc.01_1.H143Y.00123;Name=ucsf_hc.01_1.H143Y.00123
Supercontig_2.1	GeneSet	exon	409940	410037	.	-	.	Parent=ucsf_hc.01_1.H143Y.00123
Supercontig_2.1	GeneSet	exon	409753	409881	.	-	.	Parent=ucsf_hc.01_1.H143Y.00123
Supercontig_2.1	GeneSet	exon	409383	409694	.	-	.	Parent=ucsf_hc.01_1.H143Y.00123
Supercontig_2.1	GeneSet	exon	409045	409321	.	-	.	Parent=ucsf_hc.01_1.H143Y.00123
Supercontig_2.1	GeneSet	cds	409753	409881	.	-	0	ID=cds0000123;Parent=ucsf_hc.01_1.H143Y.00123
Supercontig_2.1	GeneSet	cds	409383	409694	.	-	0	ID=cds0000123;Parent=ucsf_hc.01_1.H143Y.00123
Supercontig_2.1	GeneSet	cds	409295	409321	.	-	0	ID=cds0000123;Parent=ucsf_hc.01_1.H143Y.00123
Supercontig_2.1	GeneSet	gene	410189	415669	.	+	.	ID=ucsf_hc.01_1.H143Y.00124;Name=ucsf_hc.01_1.H143Y.00124
Supercontig_2.1	GeneSet	exon	410189	415669	.	+	.	Parent=ucsf_hc.01_1.H143Y.00124
Supercontig_2.1	GeneSet	cds	410335	415356	.	+	0	ID=cds0000124;Parent=ucsf_hc.01_1.H143Y.00124
Supercontig_2.1	GeneSet	gene	417783	419425	.	+	.	ID=ucsf_hc.01_1.H143Y.00125;Name=ucsf_hc.01_1.H143Y.00125
Supercontig_2.1	GeneSet	exon	417783	418257	.	+	.	Parent=ucsf_hc.01_1.H143Y.00125
Supercontig_2.1	GeneSet	exon	418313	419425	.	+	.	Parent=ucsf_hc.01_1.H143Y.00125
Supercontig_2.1	GeneSet	cds	418028	418257	.	+	0	ID=cds0000125;Parent=ucsf_hc.01_1.H143Y.00125
Supercontig_2.1	GeneSet	cds	418313	419366	.	+	0	ID=cds0000125;Parent=ucsf_hc.01_1.H143Y.00125
Supercontig_2.1	GeneSet	gene	420070	420407	.	-	.	ID=ucsf_hc.01_1.H143Y.00126;Name=ucsf_hc.01_1.H143Y.00126
Supercontig_2.1	GeneSet	exon	420070	420407	.	-	.	Parent=ucsf_hc.01_1.H143Y.00126
Supercontig_2.1	GeneSet	gene	426783	429701	.	-	.	ID=ucsf_hc.01_1.H143Y.00127;Name=ucsf_hc.01_1.H143Y.00127
Supercontig_2.1	GeneSet	exon	427244	429701	.	-	.	Parent=ucsf_hc.01_1.H143Y.00127
Supercontig_2.1	GeneSet	exon	426783	427189	.	-	.	Parent=ucsf_hc.01_1.H143Y.00127
Supercontig_2.1	GeneSet	cds	428794	429108	.	-	0	ID=cds0000127;Parent=ucsf_hc.01_1.H143Y.00127
Supercontig_2.1	GeneSet	gene	429619	430516	.	+	.	ID=ucsf_hc.01_1.H143Y.00128;Name=ucsf_hc.01_1.H143Y.00128
Supercontig_2.1	GeneSet	exon	429619	430516	.	+	.	Parent=ucsf_hc.01_1.H143Y.00128
Supercontig_2.1	GeneSet	gene	430653	431954	.	+	.	ID=ucsf_hc.01_1.H143Y.00129;Name=ucsf_hc.01_1.H143Y.00129
Supercontig_2.1	GeneSet	exon	430653	430699	.	+	.	Parent=ucsf_hc.01_1.H143Y.00129
Supercontig_2.1	GeneSet	exon	430781	431954	.	+	.	Parent=ucsf_hc.01_1.H143Y.00129
Supercontig_2.1	GeneSet	cds	430846	431202	.	+	0	ID=cds0000129;Parent=ucsf_hc.01_1.H143Y.00129
Supercontig_2.1	GeneSet	gene	431715	433848	.	-	.	ID=ucsf_hc.01_1.H143Y.00130;Name=ucsf_hc.01_1.H143Y.00130
Supercontig_2.1	GeneSet	exon	432945	433848	.	-	.	Parent=ucsf_hc.01_1.H143Y.00130
Supercontig_2.1	GeneSet	exon	432200	432857	.	-	.	Parent=ucsf_hc.01_1.H143Y.00130
Supercontig_2.1	GeneSet	exon	431715	432057	.	-	.	Parent=ucsf_hc.01_1.H143Y.00130
Supercontig_2.1	GeneSet	cds	432945	433788	.	-	0	ID=cds0000130;Parent=ucsf_hc.01_1.H143Y.00130
Supercontig_2.1	GeneSet	cds	432200	432857	.	-	0	ID=cds0000130;Parent=ucsf_hc.01_1.H143Y.00130
Supercontig_2.1	GeneSet	cds	432024	432057	.	-	0	ID=cds0000130;Parent=ucsf_hc.01_1.H143Y.00130
Supercontig_2.1	GeneSet	gene	433940	438036	.	-	.	ID=ucsf_hc.01_1.H143Y.00131;Name=ucsf_hc.01_1.H143Y.00131
Supercontig_2.1	GeneSet	exon	436858	438036	.	-	.	Parent=ucsf_hc.01_1.H143Y.00131
Supercontig_2.1	GeneSet	exon	435448	436784	.	-	.	Parent=ucsf_hc.01_1.H143Y.00131
Supercontig_2.1	GeneSet	exon	435034	435387	.	-	.	Parent=ucsf_hc.01_1.H143Y.00131
Supercontig_2.1	GeneSet	exon	433940	434952	.	-	.	Parent=ucsf_hc.01_1.H143Y.00131
Supercontig_2.1	GeneSet	cds	436858	437989	.	-	0	ID=cds0000131;Parent=ucsf_hc.01_1.H143Y.00131
Supercontig_2.1	GeneSet	cds	435448	436784	.	-	0	ID=cds0000131;Parent=ucsf_hc.01_1.H143Y.00131
Supercontig_2.1	GeneSet	cds	435034	435387	.	-	0	ID=cds0000131;Parent=ucsf_hc.01_1.H143Y.00131
Supercontig_2.1	GeneSet	cds	434167	434952	.	-	0	ID=cds0000131;Parent=ucsf_hc.01_1.H143Y.00131
Supercontig_2.1	GeneSet	gene	438149	438594	.	-	.	ID=ucsf_hc.01_1.H143Y.00132;Name=ucsf_hc.01_1.H143Y.00132
Supercontig_2.1	GeneSet	exon	438437	438594	.	-	.	Parent=ucsf_hc.01_1.H143Y.00132
Supercontig_2.1	GeneSet	exon	438149	438197	.	-	.	Parent=ucsf_hc.01_1.H143Y.00132
Supercontig_2.1	GeneSet	gene	439097	440724	.	-	.	ID=ucsf_hc.01_1.H143Y.00133;Name=ucsf_hc.01_1.H143Y.00133
Supercontig_2.1	GeneSet	exon	440390	440724	.	-	.	Parent=ucsf_hc.01_1.H143Y.00133
Supercontig_2.1	GeneSet	exon	439097	440216	.	-	.	Parent=ucsf_hc.01_1.H143Y.00133
Supercontig_2.1	GeneSet	cds	440390	440708	.	-	0	ID=cds0000133;Parent=ucsf_hc.01_1.H143Y.00133
Supercontig_2.1	GeneSet	cds	439423	440216	.	-	0	ID=cds0000133;Parent=ucsf_hc.01_1.H143Y.00133
Supercontig_2.1	GeneSet	gene	440947	442221	.	+	.	ID=ucsf_hc.01_1.H143Y.00134;Name=ucsf_hc.01_1.H143Y.00134
Supercontig_2.1	GeneSet	exon	440947	442221	.	+	.	Parent=ucsf_hc.01_1.H143Y.00134
Supercontig_2.1	GeneSet	gene	443832	444198	.	+	.	ID=ucsf_hc.01_1.H143Y.00135;Name=ucsf_hc.01_1.H143Y.00135
Supercontig_2.1	GeneSet	exon	443832	444198	.	+	.	Parent=ucsf_hc.01_1.H143Y.00135
Supercontig_2.1	GeneSet	gene	445053	446804	.	-	.	ID=ucsf_hc.01_1.H143Y.00136;Name=ucsf_hc.01_1.H143Y.00136
Supercontig_2.1	GeneSet	exon	445053	446804	.	-	.	Parent=ucsf_hc.01_1.H143Y.00136
Supercontig_2.1	GeneSet	cds	445632	446102	.	-	0	ID=cds0000136;Parent=ucsf_hc.01_1.H143Y.00136
Supercontig_2.1	GeneSet	gene	447118	450800	.	-	.	ID=ucsf_hc.01_1.H143Y.00137;Name=ucsf_hc.01_1.H143Y.00137
Supercontig_2.1	GeneSet	exon	450566	450800	.	-	.	Parent=ucsf_hc.01_1.H143Y.00137
Supercontig_2.1	GeneSet	exon	450150	450490	.	-	.	Parent=ucsf_hc.01_1.H143Y.00137
Supercontig_2.1	GeneSet	exon	449576	450044	.	-	.	Parent=ucsf_hc.01_1.H143Y.00137
Supercontig_2.1	GeneSet	exon	449213	449509	.	-	.	Parent=ucsf_hc.01_1.H143Y.00137
Supercontig_2.1	GeneSet	exon	447638	449116	.	-	.	Parent=ucsf_hc.01_1.H143Y.00137
Supercontig_2.1	GeneSet	exon	447118	447184	.	-	.	Parent=ucsf_hc.01_1.H143Y.00137
Supercontig_2.1	GeneSet	cds	447640	448278	.	-	0	ID=cds0000137;Parent=ucsf_hc.01_1.H143Y.00137
Supercontig_2.1	GeneSet	gene	453060	453361	.	-	.	ID=ucsf_hc.01_1.H143Y.00138;Name=ucsf_hc.01_1.H143Y.00138
Supercontig_2.1	GeneSet	exon	453060	453361	.	-	.	Parent=ucsf_hc.01_1.H143Y.00138
Supercontig_2.1	GeneSet	cds	453148	453327	.	-	0	ID=cds0000138;Parent=ucsf_hc.01_1.H143Y.00138
Supercontig_2.1	GeneSet	gene	454850	456320	.	-	.	ID=ucsf_hc.01_1.H143Y.00139;Name=ucsf_hc.01_1.H143Y.00139
Supercontig_2.1	GeneSet	exon	456248	456320	.	-	.	Parent=ucsf_hc.01_1.H143Y.00139
Supercontig_2.1	GeneSet	exon	456036	456117	.	-	.	Parent=ucsf_hc.01_1.H143Y.00139
Supercontig_2.1	GeneSet	exon	454850	455956	.	-	.	Parent=ucsf_hc.01_1.H143Y.00139
Supercontig_2.1	GeneSet	cds	455213	455554	.	-	0	ID=cds0000139;Parent=ucsf_hc.01_1.H143Y.00139
Supercontig_2.1	GeneSet	gene	456619	458439	.	-	.	ID=ucsf_hc.01_1.H143Y.00140;Name=ucsf_hc.01_1.H143Y.00140
Supercontig_2.1	GeneSet	exon	456619	458439	.	-	.	Parent=ucsf_hc.01_1.H143Y.00140
Supercontig_2.1	GeneSet	cds	456801	458000	.	-	0	ID=cds0000140;Parent=ucsf_hc.01_1.H143Y.00140
Supercontig_2.1	GeneSet	gene	459133	459601	.	-	.	ID=ucsf_hc.01_1.H143Y.00141;Name=ucsf_hc.01_1.H143Y.00141
Supercontig_2.1	GeneSet	exon	459133	459601	.	-	.	Parent=ucsf_hc.01_1.H143Y.00141
Supercontig_2.1	GeneSet	cds	459304	459510	.	-	0	ID=cds0000141;Parent=ucsf_hc.01_1.H143Y.00141
Supercontig_2.1	GeneSet	gene	459836	460311	.	-	.	ID=ucsf_hc.01_1.H143Y.00142;Name=ucsf_hc.01_1.H143Y.00142
Supercontig_2.1	GeneSet	exon	459836	460311	.	-	.	Parent=ucsf_hc.01_1.H143Y.00142
Supercontig_2.1	GeneSet	gene	460737	461069	.	-	.	ID=ucsf_hc.01_1.H143Y.00143;Name=ucsf_hc.01_1.H143Y.00143
Supercontig_2.1	GeneSet	exon	461015	461069	.	-	.	Parent=ucsf_hc.01_1.H143Y.00143
Supercontig_2.1	GeneSet	exon	460876	460953	.	-	.	Parent=ucsf_hc.01_1.H143Y.00143
Supercontig_2.1	GeneSet	exon	460737	460820	.	-	.	Parent=ucsf_hc.01_1.H143Y.00143
Supercontig_2.1	GeneSet	gene	463965	464545	.	-	.	ID=ucsf_hc.01_1.H143Y.00144;Name=ucsf_hc.01_1.H143Y.00144
Supercontig_2.1	GeneSet	exon	464432	464545	.	-	.	Parent=ucsf_hc.01_1.H143Y.00144
Supercontig_2.1	GeneSet	exon	463965	464374	.	-	.	Parent=ucsf_hc.01_1.H143Y.00144
Supercontig_2.1	GeneSet	cds	464147	464359	.	-	0	ID=cds0000144;Parent=ucsf_hc.01_1.H143Y.00144
Supercontig_2.1	GeneSet	gene	464983	468794	.	-	.	ID=ucsf_hc.01_1.H143Y.00145;Name=ucsf_hc.01_1.H143Y.00145
Supercontig_2.1	GeneSet	exon	467797	468794	.	-	.	Parent=ucsf_hc.01_1.H143Y.00145
Supercontig_2.1	GeneSet	exon	465801	467694	.	-	.	Parent=ucsf_hc.01_1.H143Y.00145
Supercontig_2.1	GeneSet	exon	464983	465741	.	-	.	Parent=ucsf_hc.01_1.H143Y.00145
Supercontig_2.1	GeneSet	cds	466415	466783	.	-	0	ID=cds0000145;Parent=ucsf_hc.01_1.H143Y.00145
Supercontig_2.1	GeneSet	gene	469343	471329	.	+	.	ID=ucsf_hc.01_1.H143Y.00146;Name=ucsf_hc.01_1.H143Y.00146
Supercontig_2.1	GeneSet	exon	469343	471329	.	+	.	Parent=ucsf_hc.01_1.H143Y.00146
Supercontig_2.1	GeneSet	cds	470011	470202	.	+	0	ID=cds0000146;Parent=ucsf_hc.01_1.H143Y.00146
Supercontig_2.1	GeneSet	gene	470455	473240	.	-	.	ID=ucsf_hc.01_1.H143Y.00147;Name=ucsf_hc.01_1.H143Y.00147
Supercontig_2.1	GeneSet	exon	472474	473240	.	-	.	Parent=ucsf_hc.01_1.H143Y.00147
Supercontig_2.1	GeneSet	exon	470455	472400	.	-	.	Parent=ucsf_hc.01_1.H143Y.00147
Supercontig_2.1	GeneSet	cds	472474	472757	.	-	0	ID=cds0000147;Parent=ucsf_hc.01_1.H143Y.00147
Supercontig_2.1	GeneSet	cds	471116	472400	.	-	0	ID=cds0000147;Parent=ucsf_hc.01_1.H143Y.00147
Supercontig_2.1	GeneSet	gene	473373	475522	.	+	.	ID=ucsf_hc.01_1.H143Y.00148;Name=ucsf_hc.01_1.H143Y.00148
Supercontig_2.1	GeneSet	exon	473373	473504	.	+	.	Parent=ucsf_hc.01_1.H143Y.00148
Supercontig_2.1	GeneSet	exon	473591	473655	.	+	.	Parent=ucsf_hc.01_1.H143Y.00148
Supercontig_2.1	GeneSet	exon	473778	473812	.	+	.	Parent=ucsf_hc.01_1.H143Y.00148
Supercontig_2.1	GeneSet	exon	473943	475522	.	+	.	Parent=ucsf_hc.01_1.H143Y.00148
Supercontig_2.1	GeneSet	cds	473442	473504	.	+	0	ID=cds0000148;Parent=ucsf_hc.01_1.H143Y.00148
Supercontig_2.1	GeneSet	cds	473591	473655	.	+	0	ID=cds0000148;Parent=ucsf_hc.01_1.H143Y.00148
Supercontig_2.1	GeneSet	cds	473778	473812	.	+	0	ID=cds0000148;Parent=ucsf_hc.01_1.H143Y.00148
Supercontig_2.1	GeneSet	cds	473943	474808	.	+	0	ID=cds0000148;Parent=ucsf_hc.01_1.H143Y.00148
Supercontig_2.1	GeneSet	gene	474963	477212	.	-	.	ID=ucsf_hc.01_1.H143Y.00149;Name=ucsf_hc.01_1.H143Y.00149
Supercontig_2.1	GeneSet	exon	476967	477212	.	-	.	Parent=ucsf_hc.01_1.H143Y.00149
Supercontig_2.1	GeneSet	exon	476698	476820	.	-	.	Parent=ucsf_hc.01_1.H143Y.00149
Supercontig_2.1	GeneSet	exon	474963	476610	.	-	.	Parent=ucsf_hc.01_1.H143Y.00149
Supercontig_2.1	GeneSet	cds	476967	476987	.	-	0	ID=cds0000149;Parent=ucsf_hc.01_1.H143Y.00149
Supercontig_2.1	GeneSet	cds	476698	476820	.	-	0	ID=cds0000149;Parent=ucsf_hc.01_1.H143Y.00149
Supercontig_2.1	GeneSet	cds	475687	476610	.	-	0	ID=cds0000149;Parent=ucsf_hc.01_1.H143Y.00149
Supercontig_2.1	GeneSet	gene	477385	478395	.	-	.	ID=ucsf_hc.01_1.H143Y.00150;Name=ucsf_hc.01_1.H143Y.00150
Supercontig_2.1	GeneSet	exon	477385	478395	.	-	.	Parent=ucsf_hc.01_1.H143Y.00150
Supercontig_2.1	GeneSet	cds	477518	478219	.	-	0	ID=cds0000150;Parent=ucsf_hc.01_1.H143Y.00150
Supercontig_2.1	GeneSet	gene	478722	480832	.	-	.	ID=ucsf_hc.01_1.H143Y.00151;Name=ucsf_hc.01_1.H143Y.00151
Supercontig_2.1	GeneSet	exon	479765	480832	.	-	.	Parent=ucsf_hc.01_1.H143Y.00151
Supercontig_2.1	GeneSet	exon	478722	479701	.	-	.	Parent=ucsf_hc.01_1.H143Y.00151
Supercontig_2.1	GeneSet	gene	480841	481683	.	+	.	ID=ucsf_hc.01_1.H143Y.00152;Name=ucsf_hc.01_1.H143Y.00152
Supercontig_2.1	GeneSet	exon	480841	481369	.	+	.	Parent=ucsf_hc.01_1.H143Y.00152
Supercontig_2.1	GeneSet	exon	481447	481683	.	+	.	Parent=ucsf_hc.01_1.H143Y.00152
Supercontig_2.1	GeneSet	gene	481919	484832	.	+	.	ID=ucsf_hc.01_1.H143Y.00153;Name=ucsf_hc.01_1.H143Y.00153
Supercontig_2.1	GeneSet	exon	481919	482815	.	+	.	Parent=ucsf_hc.01_1.H143Y.00153
Supercontig_2.1	GeneSet	exon	482914	483089	.	+	.	Parent=ucsf_hc.01_1.H143Y.00153
Supercontig_2.1	GeneSet	exon	483242	484108	.	+	.	Parent=ucsf_hc.01_1.H143Y.00153
Supercontig_2.1	GeneSet	exon	484241	484361	.	+	.	Parent=ucsf_hc.01_1.H143Y.00153
Supercontig_2.1	GeneSet	exon	484523	484832	.	+	.	Parent=ucsf_hc.01_1.H143Y.00153
Supercontig_2.1	GeneSet	cds	482143	482815	.	+	0	ID=cds0000153;Parent=ucsf_hc.01_1.H143Y.00153
Supercontig_2.1	GeneSet	cds	482914	483089	.	+	0	ID=cds0000153;Parent=ucsf_hc.01_1.H143Y.00153
Supercontig_2.1	GeneSet	cds	483242	483331	.	+	0	ID=cds0000153;Parent=ucsf_hc.01_1.H143Y.00153
Supercontig_2.1	GeneSet	gene	486114	486486	.	+	.	ID=ucsf_hc.01_1.H143Y.00154;Name=ucsf_hc.01_1.H143Y.00154
Supercontig_2.1	GeneSet	exon	486114	486486	.	+	.	Parent=ucsf_hc.01_1.H143Y.00154
Supercontig_2.1	GeneSet	gene	486618	487917	.	+	.	ID=ucsf_hc.01_1.H143Y.00155;Name=ucsf_hc.01_1.H143Y.00155
Supercontig_2.1	GeneSet	exon	486618	487917	.	+	.	Parent=ucsf_hc.01_1.H143Y.00155
Supercontig_2.1	GeneSet	gene	488026	488731	.	+	.	ID=ucsf_hc.01_1.H143Y.00156;Name=ucsf_hc.01_1.H143Y.00156
Supercontig_2.1	GeneSet	exon	488026	488731	.	+	.	Parent=ucsf_hc.01_1.H143Y.00156
Supercontig_2.1	GeneSet	gene	489031	490671	.	-	.	ID=ucsf_hc.01_1.H143Y.00157;Name=ucsf_hc.01_1.H143Y.00157
Supercontig_2.1	GeneSet	exon	489982	490671	.	-	.	Parent=ucsf_hc.01_1.H143Y.00157
Supercontig_2.1	GeneSet	exon	489031	489844	.	-	.	Parent=ucsf_hc.01_1.H143Y.00157
Supercontig_2.1	GeneSet	cds	489982	490592	.	-	0	ID=cds0000157;Parent=ucsf_hc.01_1.H143Y.00157
Supercontig_2.1	GeneSet	cds	489328	489844	.	-	0	ID=cds0000157;Parent=ucsf_hc.01_1.H143Y.00157
Supercontig_2.1	GeneSet	gene	490754	492349	.	-	.	ID=ucsf_hc.01_1.H143Y.00158;Name=ucsf_hc.01_1.H143Y.00158
Supercontig_2.1	GeneSet	exon	492254	492349	.	-	.	Parent=ucsf_hc.01_1.H143Y.00158
Supercontig_2.1	GeneSet	exon	492023	492182	.	-	.	Parent=ucsf_hc.01_1.H143Y.00158
Supercontig_2.1	GeneSet	exon	491716	491879	.	-	.	Parent=ucsf_hc.01_1.H143Y.00158
Supercontig_2.1	GeneSet	exon	491036	491638	.	-	.	Parent=ucsf_hc.01_1.H143Y.00158
Supercontig_2.1	GeneSet	exon	490754	490906	.	-	.	Parent=ucsf_hc.01_1.H143Y.00158
Supercontig_2.1	GeneSet	cds	491054	491302	.	-	0	ID=cds0000158;Parent=ucsf_hc.01_1.H143Y.00158
Supercontig_2.1	GeneSet	gene	492731	496588	.	+	.	ID=ucsf_hc.01_1.H143Y.00159;Name=ucsf_hc.01_1.H143Y.00159
Supercontig_2.1	GeneSet	exon	492731	496588	.	+	.	Parent=ucsf_hc.01_1.H143Y.00159
Supercontig_2.1	GeneSet	cds	495649	496128	.	+	0	ID=cds0000159;Parent=ucsf_hc.01_1.H143Y.00159
Supercontig_2.1	GeneSet	gene	493853	496563	.	-	.	ID=ucsf_hc.01_1.H143Y.00160;Name=ucsf_hc.01_1.H143Y.00160
Supercontig_2.1	GeneSet	exon	496208	496563	.	-	.	Parent=ucsf_hc.01_1.H143Y.00160
Supercontig_2.1	GeneSet	exon	493853	496008	.	-	.	Parent=ucsf_hc.01_1.H143Y.00160
Supercontig_2.1	GeneSet	cds	496208	496323	.	-	0	ID=cds0000160;Parent=ucsf_hc.01_1.H143Y.00160
Supercontig_2.1	GeneSet	cds	494181	496008	.	-	0	ID=cds0000160;Parent=ucsf_hc.01_1.H143Y.00160
Supercontig_2.1	GeneSet	gene	496793	499395	.	-	.	ID=ucsf_hc.01_1.H143Y.00161;Name=ucsf_hc.01_1.H143Y.00161
Supercontig_2.1	GeneSet	exon	496793	499395	.	-	.	Parent=ucsf_hc.01_1.H143Y.00161
Supercontig_2.1	GeneSet	cds	497511	498851	.	-	0	ID=cds0000161;Parent=ucsf_hc.01_1.H143Y.00161
Supercontig_2.1	GeneSet	gene	501161	501863	.	-	.	ID=ucsf_hc.01_1.H143Y.00162;Name=ucsf_hc.01_1.H143Y.00162
Supercontig_2.1	GeneSet	exon	501483	501863	.	-	.	Parent=ucsf_hc.01_1.H143Y.00162
Supercontig_2.1	GeneSet	exon	501161	501390	.	-	.	Parent=ucsf_hc.01_1.H143Y.00162
Supercontig_2.1	GeneSet	cds	501483	501630	.	-	0	ID=cds0000162;Parent=ucsf_hc.01_1.H143Y.00162
Supercontig_2.1	GeneSet	cds	501305	501390	.	-	0	ID=cds0000162;Parent=ucsf_hc.01_1.H143Y.00162
Supercontig_2.1	GeneSet	gene	502763	503607	.	+	.	ID=ucsf_hc.01_1.H143Y.00163;Name=ucsf_hc.01_1.H143Y.00163
Supercontig_2.1	GeneSet	exon	502763	503607	.	+	.	Parent=ucsf_hc.01_1.H143Y.00163
Supercontig_2.1	GeneSet	gene	503666	505784	.	-	.	ID=ucsf_hc.01_1.H143Y.00164;Name=ucsf_hc.01_1.H143Y.00164
Supercontig_2.1	GeneSet	exon	504457	505784	.	-	.	Parent=ucsf_hc.01_1.H143Y.00164
Supercontig_2.1	GeneSet	exon	504208	504380	.	-	.	Parent=ucsf_hc.01_1.H143Y.00164
Supercontig_2.1	GeneSet	exon	503666	504142	.	-	.	Parent=ucsf_hc.01_1.H143Y.00164
Supercontig_2.1	GeneSet	cds	504457	505601	.	-	0	ID=cds0000164;Parent=ucsf_hc.01_1.H143Y.00164
Supercontig_2.1	GeneSet	cds	504208	504380	.	-	0	ID=cds0000164;Parent=ucsf_hc.01_1.H143Y.00164
Supercontig_2.1	GeneSet	cds	504072	504142	.	-	0	ID=cds0000164;Parent=ucsf_hc.01_1.H143Y.00164
Supercontig_2.1	GeneSet	gene	505785	507004	.	-	.	ID=ucsf_hc.01_1.H143Y.00165;Name=ucsf_hc.01_1.H143Y.00165
Supercontig_2.1	GeneSet	exon	505785	507004	.	-	.	Parent=ucsf_hc.01_1.H143Y.00165
Supercontig_2.1	GeneSet	cds	505968	506675	.	-	0	ID=cds0000165;Parent=ucsf_hc.01_1.H143Y.00165
Supercontig_2.1	GeneSet	gene	507141	511803	.	+	.	ID=ucsf_hc.01_1.H143Y.00166;Name=ucsf_hc.01_1.H143Y.00166
Supercontig_2.1	GeneSet	exon	507141	507326	.	+	.	Parent=ucsf_hc.01_1.H143Y.00166
Supercontig_2.1	GeneSet	exon	507401	507450	.	+	.	Parent=ucsf_hc.01_1.H143Y.00166
Supercontig_2.1	GeneSet	exon	507502	507821	.	+	.	Parent=ucsf_hc.01_1.H143Y.00166
Supercontig_2.1	GeneSet	exon	507885	508223	.	+	.	Parent=ucsf_hc.01_1.H143Y.00166
Supercontig_2.1	GeneSet	exon	508276	509242	.	+	.	Parent=ucsf_hc.01_1.H143Y.00166
Supercontig_2.1	GeneSet	exon	509294	509889	.	+	.	Parent=ucsf_hc.01_1.H143Y.00166
Supercontig_2.1	GeneSet	exon	509941	511034	.	+	.	Parent=ucsf_hc.01_1.H143Y.00166
Supercontig_2.1	GeneSet	exon	511126	511803	.	+	.	Parent=ucsf_hc.01_1.H143Y.00166
Supercontig_2.1	GeneSet	cds	507297	507326	.	+	0	ID=cds0000166;Parent=ucsf_hc.01_1.H143Y.00166
Supercontig_2.1	GeneSet	cds	507401	507450	.	+	0	ID=cds0000166;Parent=ucsf_hc.01_1.H143Y.00166
Supercontig_2.1	GeneSet	cds	507502	507821	.	+	0	ID=cds0000166;Parent=ucsf_hc.01_1.H143Y.00166
Supercontig_2.1	GeneSet	cds	507885	508223	.	+	0	ID=cds0000166;Parent=ucsf_hc.01_1.H143Y.00166
Supercontig_2.1	GeneSet	cds	508276	509242	.	+	0	ID=cds0000166;Parent=ucsf_hc.01_1.H143Y.00166
Supercontig_2.1	GeneSet	cds	509294	509889	.	+	0	ID=cds0000166;Parent=ucsf_hc.01_1.H143Y.00166
Supercontig_2.1	GeneSet	cds	509941	511034	.	+	0	ID=cds0000166;Parent=ucsf_hc.01_1.H143Y.00166
Supercontig_2.1	GeneSet	cds	511126	511377	.	+	0	ID=cds0000166;Parent=ucsf_hc.01_1.H143Y.00166
Supercontig_2.1	GeneSet	gene	511912	513225	.	-	.	ID=ucsf_hc.01_1.H143Y.00167;Name=ucsf_hc.01_1.H143Y.00167
Supercontig_2.1	GeneSet	exon	512917	513225	.	-	.	Parent=ucsf_hc.01_1.H143Y.00167
Supercontig_2.1	GeneSet	exon	511912	512781	.	-	.	Parent=ucsf_hc.01_1.H143Y.00167
Supercontig_2.1	GeneSet	cds	512917	513077	.	-	0	ID=cds0000167;Parent=ucsf_hc.01_1.H143Y.00167
Supercontig_2.1	GeneSet	cds	512289	512781	.	-	0	ID=cds0000167;Parent=ucsf_hc.01_1.H143Y.00167
Supercontig_2.1	GeneSet	gene	513356	515422	.	+	.	ID=ucsf_hc.01_1.H143Y.00168;Name=ucsf_hc.01_1.H143Y.00168
Supercontig_2.1	GeneSet	exon	513356	513829	.	+	.	Parent=ucsf_hc.01_1.H143Y.00168
Supercontig_2.1	GeneSet	exon	513976	515276	.	+	.	Parent=ucsf_hc.01_1.H143Y.00168
Supercontig_2.1	GeneSet	exon	515362	515422	.	+	.	Parent=ucsf_hc.01_1.H143Y.00168
Supercontig_2.1	GeneSet	cds	513590	513829	.	+	0	ID=cds0000168;Parent=ucsf_hc.01_1.H143Y.00168
Supercontig_2.1	GeneSet	cds	513976	514905	.	+	0	ID=cds0000168;Parent=ucsf_hc.01_1.H143Y.00168
Supercontig_2.1	GeneSet	gene	513847	516093	.	-	.	ID=ucsf_hc.01_1.H143Y.00169;Name=ucsf_hc.01_1.H143Y.00169
Supercontig_2.1	GeneSet	exon	515503	516093	.	-	.	Parent=ucsf_hc.01_1.H143Y.00169
Supercontig_2.1	GeneSet	exon	515362	515439	.	-	.	Parent=ucsf_hc.01_1.H143Y.00169
Supercontig_2.1	GeneSet	exon	515086	515276	.	-	.	Parent=ucsf_hc.01_1.H143Y.00169
Supercontig_2.1	GeneSet	exon	513847	515026	.	-	.	Parent=ucsf_hc.01_1.H143Y.00169
Supercontig_2.1	GeneSet	cds	515086	515175	.	-	0	ID=cds0000169;Parent=ucsf_hc.01_1.H143Y.00169
Supercontig_2.1	GeneSet	cds	514730	515026	.	-	0	ID=cds0000169;Parent=ucsf_hc.01_1.H143Y.00169
Supercontig_2.1	GeneSet	gene	515705	518954	.	+	.	ID=ucsf_hc.01_1.H143Y.00170;Name=ucsf_hc.01_1.H143Y.00170
Supercontig_2.1	GeneSet	exon	515705	516107	.	+	.	Parent=ucsf_hc.01_1.H143Y.00170
Supercontig_2.1	GeneSet	exon	516178	516198	.	+	.	Parent=ucsf_hc.01_1.H143Y.00170
Supercontig_2.1	GeneSet	exon	516264	516395	.	+	.	Parent=ucsf_hc.01_1.H143Y.00170
Supercontig_2.1	GeneSet	exon	516476	517113	.	+	.	Parent=ucsf_hc.01_1.H143Y.00170
Supercontig_2.1	GeneSet	exon	517186	517754	.	+	.	Parent=ucsf_hc.01_1.H143Y.00170
Supercontig_2.1	GeneSet	exon	517816	518177	.	+	.	Parent=ucsf_hc.01_1.H143Y.00170
Supercontig_2.1	GeneSet	exon	518253	518954	.	+	.	Parent=ucsf_hc.01_1.H143Y.00170
Supercontig_2.1	GeneSet	cds	516031	516107	.	+	0	ID=cds0000170;Parent=ucsf_hc.01_1.H143Y.00170
Supercontig_2.1	GeneSet	cds	516178	516198	.	+	0	ID=cds0000170;Parent=ucsf_hc.01_1.H143Y.00170
Supercontig_2.1	GeneSet	cds	516264	516395	.	+	0	ID=cds0000170;Parent=ucsf_hc.01_1.H143Y.00170
Supercontig_2.1	GeneSet	cds	516476	517113	.	+	0	ID=cds0000170;Parent=ucsf_hc.01_1.H143Y.00170
Supercontig_2.1	GeneSet	cds	517186	517754	.	+	0	ID=cds0000170;Parent=ucsf_hc.01_1.H143Y.00170
Supercontig_2.1	GeneSet	cds	517816	518177	.	+	0	ID=cds0000170;Parent=ucsf_hc.01_1.H143Y.00170
Supercontig_2.1	GeneSet	cds	518253	518712	.	+	0	ID=cds0000170;Parent=ucsf_hc.01_1.H143Y.00170
Supercontig_2.1	GeneSet	gene	518955	521003	.	+	.	ID=ucsf_hc.01_1.H143Y.00171;Name=ucsf_hc.01_1.H143Y.00171
Supercontig_2.1	GeneSet	exon	518955	520037	.	+	.	Parent=ucsf_hc.01_1.H143Y.00171
Supercontig_2.1	GeneSet	exon	520299	520422	.	+	.	Parent=ucsf_hc.01_1.H143Y.00171
Supercontig_2.1	GeneSet	exon	520592	521003	.	+	.	Parent=ucsf_hc.01_1.H143Y.00171
Supercontig_2.1	GeneSet	cds	519896	520037	.	+	0	ID=cds0000171;Parent=ucsf_hc.01_1.H143Y.00171
Supercontig_2.1	GeneSet	cds	520299	520422	.	+	0	ID=cds0000171;Parent=ucsf_hc.01_1.H143Y.00171
Supercontig_2.1	GeneSet	cds	520592	520733	.	+	0	ID=cds0000171;Parent=ucsf_hc.01_1.H143Y.00171
Supercontig_2.1	GeneSet	gene	521596	523168	.	-	.	ID=ucsf_hc.01_1.H143Y.00172;Name=ucsf_hc.01_1.H143Y.00172
Supercontig_2.1	GeneSet	exon	523097	523168	.	-	.	Parent=ucsf_hc.01_1.H143Y.00172
Supercontig_2.1	GeneSet	exon	521596	523023	.	-	.	Parent=ucsf_hc.01_1.H143Y.00172
Supercontig_2.1	GeneSet	cds	522211	523011	.	-	0	ID=cds0000172;Parent=ucsf_hc.01_1.H143Y.00172
Supercontig_2.1	GeneSet	gene	523312	524643	.	-	.	ID=ucsf_hc.01_1.H143Y.00173;Name=ucsf_hc.01_1.H143Y.00173
Supercontig_2.1	GeneSet	exon	523312	524643	.	-	.	Parent=ucsf_hc.01_1.H143Y.00173
Supercontig_2.1	GeneSet	cds	523644	523865	.	-	0	ID=cds0000173;Parent=ucsf_hc.01_1.H143Y.00173
Supercontig_2.1	GeneSet	gene	524841	526594	.	-	.	ID=ucsf_hc.01_1.H143Y.00174;Name=ucsf_hc.01_1.H143Y.00174
Supercontig_2.1	GeneSet	exon	524841	526594	.	-	.	Parent=ucsf_hc.01_1.H143Y.00174
Supercontig_2.1	GeneSet	cds	525365	526516	.	-	0	ID=cds0000174;Parent=ucsf_hc.01_1.H143Y.00174
Supercontig_2.1	GeneSet	gene	526739	528233	.	+	.	ID=ucsf_hc.01_1.H143Y.00175;Name=ucsf_hc.01_1.H143Y.00175
Supercontig_2.1	GeneSet	exon	526739	526814	.	+	.	Parent=ucsf_hc.01_1.H143Y.00175
Supercontig_2.1	GeneSet	exon	526977	527083	.	+	.	Parent=ucsf_hc.01_1.H143Y.00175
Supercontig_2.1	GeneSet	exon	527270	527422	.	+	.	Parent=ucsf_hc.01_1.H143Y.00175
Supercontig_2.1	GeneSet	exon	527716	528233	.	+	.	Parent=ucsf_hc.01_1.H143Y.00175
Supercontig_2.1	GeneSet	cds	526764	526814	.	+	0	ID=cds0000175;Parent=ucsf_hc.01_1.H143Y.00175
Supercontig_2.1	GeneSet	cds	526977	527083	.	+	0	ID=cds0000175;Parent=ucsf_hc.01_1.H143Y.00175
Supercontig_2.1	GeneSet	cds	527270	527422	.	+	0	ID=cds0000175;Parent=ucsf_hc.01_1.H143Y.00175
Supercontig_2.1	GeneSet	cds	527716	527761	.	+	0	ID=cds0000175;Parent=ucsf_hc.01_1.H143Y.00175
Supercontig_2.1	GeneSet	gene	528511	531882	.	-	.	ID=ucsf_hc.01_1.H143Y.00176;Name=ucsf_hc.01_1.H143Y.00176
Supercontig_2.1	GeneSet	exon	531150	531882	.	-	.	Parent=ucsf_hc.01_1.H143Y.00176
Supercontig_2.1	GeneSet	exon	530766	530801	.	-	.	Parent=ucsf_hc.01_1.H143Y.00176
Supercontig_2.1	GeneSet	exon	530680	530690	.	-	.	Parent=ucsf_hc.01_1.H143Y.00176
Supercontig_2.1	GeneSet	exon	530539	530572	.	-	.	Parent=ucsf_hc.01_1.H143Y.00176
Supercontig_2.1	GeneSet	exon	530323	530461	.	-	.	Parent=ucsf_hc.01_1.H143Y.00176
Supercontig_2.1	GeneSet	exon	529649	530244	.	-	.	Parent=ucsf_hc.01_1.H143Y.00176
Supercontig_2.1	GeneSet	exon	528511	529547	.	-	.	Parent=ucsf_hc.01_1.H143Y.00176
Supercontig_2.1	GeneSet	cds	529649	529922	.	-	0	ID=cds0000176;Parent=ucsf_hc.01_1.H143Y.00176
Supercontig_2.1	GeneSet	cds	529123	529547	.	-	0	ID=cds0000176;Parent=ucsf_hc.01_1.H143Y.00176
Supercontig_2.1	GeneSet	gene	532684	536855	.	-	.	ID=ucsf_hc.01_1.H143Y.00177;Name=ucsf_hc.01_1.H143Y.00177
Supercontig_2.1	GeneSet	exon	536317	536855	.	-	.	Parent=ucsf_hc.01_1.H143Y.00177
Supercontig_2.1	GeneSet	exon	536187	536207	.	-	.	Parent=ucsf_hc.01_1.H143Y.00177
Supercontig_2.1	GeneSet	exon	536091	536128	.	-	.	Parent=ucsf_hc.01_1.H143Y.00177
Supercontig_2.1	GeneSet	exon	533491	536018	.	-	.	Parent=ucsf_hc.01_1.H143Y.00177
Supercontig_2.1	GeneSet	exon	532684	533352	.	-	.	Parent=ucsf_hc.01_1.H143Y.00177
Supercontig_2.1	GeneSet	cds	536317	536698	.	-	0	ID=cds0000177;Parent=ucsf_hc.01_1.H143Y.00177
Supercontig_2.1	GeneSet	cds	536187	536207	.	-	0	ID=cds0000177;Parent=ucsf_hc.01_1.H143Y.00177
Supercontig_2.1	GeneSet	cds	536091	536128	.	-	0	ID=cds0000177;Parent=ucsf_hc.01_1.H143Y.00177
Supercontig_2.1	GeneSet	cds	533491	536018	.	-	0	ID=cds0000177;Parent=ucsf_hc.01_1.H143Y.00177
Supercontig_2.1	GeneSet	cds	533247	533352	.	-	0	ID=cds0000177;Parent=ucsf_hc.01_1.H143Y.00177
Supercontig_2.1	GeneSet	gene	537196	539242	.	+	.	ID=ucsf_hc.01_1.H143Y.00178;Name=ucsf_hc.01_1.H143Y.00178
Supercontig_2.1	GeneSet	exon	537196	537373	.	+	.	Parent=ucsf_hc.01_1.H143Y.00178
Supercontig_2.1	GeneSet	exon	537454	537972	.	+	.	Parent=ucsf_hc.01_1.H143Y.00178
Supercontig_2.1	GeneSet	exon	538055	538171	.	+	.	Parent=ucsf_hc.01_1.H143Y.00178
Supercontig_2.1	GeneSet	exon	538264	539242	.	+	.	Parent=ucsf_hc.01_1.H143Y.00178
Supercontig_2.1	GeneSet	cds	537347	537373	.	+	0	ID=cds0000178;Parent=ucsf_hc.01_1.H143Y.00178
Supercontig_2.1	GeneSet	cds	537454	537972	.	+	0	ID=cds0000178;Parent=ucsf_hc.01_1.H143Y.00178
Supercontig_2.1	GeneSet	cds	538055	538171	.	+	0	ID=cds0000178;Parent=ucsf_hc.01_1.H143Y.00178
Supercontig_2.1	GeneSet	cds	538264	538620	.	+	0	ID=cds0000178;Parent=ucsf_hc.01_1.H143Y.00178
Supercontig_2.1	GeneSet	gene	539356	540417	.	-	.	ID=ucsf_hc.01_1.H143Y.00179;Name=ucsf_hc.01_1.H143Y.00179
Supercontig_2.1	GeneSet	exon	540232	540417	.	-	.	Parent=ucsf_hc.01_1.H143Y.00179
Supercontig_2.1	GeneSet	exon	539356	540170	.	-	.	Parent=ucsf_hc.01_1.H143Y.00179
Supercontig_2.1	GeneSet	gene	541047	541657	.	+	.	ID=ucsf_hc.01_1.H143Y.00180;Name=ucsf_hc.01_1.H143Y.00180
Supercontig_2.1	GeneSet	exon	541047	541657	.	+	.	Parent=ucsf_hc.01_1.H143Y.00180
Supercontig_2.1	GeneSet	gene	541983	542600	.	+	.	ID=ucsf_hc.01_1.H143Y.00181;Name=ucsf_hc.01_1.H143Y.00181
Supercontig_2.1	GeneSet	exon	541983	542600	.	+	.	Parent=ucsf_hc.01_1.H143Y.00181
Supercontig_2.1	GeneSet	cds	542081	542356	.	+	0	ID=cds0000181;Parent=ucsf_hc.01_1.H143Y.00181
Supercontig_2.1	GeneSet	gene	544136	545195	.	+	.	ID=ucsf_hc.01_1.H143Y.00182;Name=ucsf_hc.01_1.H143Y.00182
Supercontig_2.1	GeneSet	exon	544136	545195	.	+	.	Parent=ucsf_hc.01_1.H143Y.00182
Supercontig_2.1	GeneSet	gene	545165	546577	.	-	.	ID=ucsf_hc.01_1.H143Y.00183;Name=ucsf_hc.01_1.H143Y.00183
Supercontig_2.1	GeneSet	exon	546210	546577	.	-	.	Parent=ucsf_hc.01_1.H143Y.00183
Supercontig_2.1	GeneSet	exon	545165	546149	.	-	.	Parent=ucsf_hc.01_1.H143Y.00183
Supercontig_2.1	GeneSet	cds	546210	546414	.	-	0	ID=cds0000183;Parent=ucsf_hc.01_1.H143Y.00183
Supercontig_2.1	GeneSet	cds	545326	546149	.	-	0	ID=cds0000183;Parent=ucsf_hc.01_1.H143Y.00183
Supercontig_2.1	GeneSet	gene	549470	549785	.	+	.	ID=ucsf_hc.01_1.H143Y.00184;Name=ucsf_hc.01_1.H143Y.00184
Supercontig_2.1	GeneSet	exon	549470	549785	.	+	.	Parent=ucsf_hc.01_1.H143Y.00184
Supercontig_2.1	GeneSet	gene	550548	551423	.	+	.	ID=ucsf_hc.01_1.H143Y.00185;Name=ucsf_hc.01_1.H143Y.00185
Supercontig_2.1	GeneSet	exon	550548	551423	.	+	.	Parent=ucsf_hc.01_1.H143Y.00185
Supercontig_2.1	GeneSet	gene	551751	552897	.	+	.	ID=ucsf_hc.01_1.H143Y.00186;Name=ucsf_hc.01_1.H143Y.00186
Supercontig_2.1	GeneSet	exon	551751	552897	.	+	.	Parent=ucsf_hc.01_1.H143Y.00186
Supercontig_2.1	GeneSet	cds	552369	552647	.	+	0	ID=cds0000186;Parent=ucsf_hc.01_1.H143Y.00186
Supercontig_2.1	GeneSet	gene	552870	555053	.	-	.	ID=ucsf_hc.01_1.H143Y.00187;Name=ucsf_hc.01_1.H143Y.00187
Supercontig_2.1	GeneSet	exon	552870	555053	.	-	.	Parent=ucsf_hc.01_1.H143Y.00187
Supercontig_2.1	GeneSet	cds	554529	554744	.	-	0	ID=cds0000187;Parent=ucsf_hc.01_1.H143Y.00187
Supercontig_2.1	GeneSet	gene	555388	556748	.	-	.	ID=ucsf_hc.01_1.H143Y.00188;Name=ucsf_hc.01_1.H143Y.00188
Supercontig_2.1	GeneSet	exon	555388	556748	.	-	.	Parent=ucsf_hc.01_1.H143Y.00188
Supercontig_2.1	GeneSet	cds	555690	556700	.	-	0	ID=cds0000188;Parent=ucsf_hc.01_1.H143Y.00188
Supercontig_2.1	GeneSet	gene	558089	560423	.	+	.	ID=ucsf_hc.01_1.H143Y.00189;Name=ucsf_hc.01_1.H143Y.00189
Supercontig_2.1	GeneSet	exon	558089	558483	.	+	.	Parent=ucsf_hc.01_1.H143Y.00189
Supercontig_2.1	GeneSet	exon	558546	560423	.	+	.	Parent=ucsf_hc.01_1.H143Y.00189
Supercontig_2.1	GeneSet	cds	558340	558483	.	+	0	ID=cds0000189;Parent=ucsf_hc.01_1.H143Y.00189
Supercontig_2.1	GeneSet	cds	558546	560054	.	+	0	ID=cds0000189;Parent=ucsf_hc.01_1.H143Y.00189
Supercontig_2.1	GeneSet	gene	560524	562161	.	-	.	ID=ucsf_hc.01_1.H143Y.00190;Name=ucsf_hc.01_1.H143Y.00190
Supercontig_2.1	GeneSet	exon	561437	562161	.	-	.	Parent=ucsf_hc.01_1.H143Y.00190
Supercontig_2.1	GeneSet	exon	560524	561322	.	-	.	Parent=ucsf_hc.01_1.H143Y.00190
Supercontig_2.1	GeneSet	cds	561437	561958	.	-	0	ID=cds0000190;Parent=ucsf_hc.01_1.H143Y.00190
Supercontig_2.1	GeneSet	cds	561119	561322	.	-	0	ID=cds0000190;Parent=ucsf_hc.01_1.H143Y.00190
Supercontig_2.1	GeneSet	gene	563563	564397	.	+	.	ID=ucsf_hc.01_1.H143Y.00191;Name=ucsf_hc.01_1.H143Y.00191
Supercontig_2.1	GeneSet	exon	563563	564397	.	+	.	Parent=ucsf_hc.01_1.H143Y.00191
Supercontig_2.1	GeneSet	cds	563598	563819	.	+	0	ID=cds0000191;Parent=ucsf_hc.01_1.H143Y.00191
Supercontig_2.1	GeneSet	gene	564611	566319	.	+	.	ID=ucsf_hc.01_1.H143Y.00192;Name=ucsf_hc.01_1.H143Y.00192
Supercontig_2.1	GeneSet	exon	564611	565605	.	+	.	Parent=ucsf_hc.01_1.H143Y.00192
Supercontig_2.1	GeneSet	exon	565747	566319	.	+	.	Parent=ucsf_hc.01_1.H143Y.00192
Supercontig_2.1	GeneSet	cds	564623	565605	.	+	0	ID=cds0000192;Parent=ucsf_hc.01_1.H143Y.00192
Supercontig_2.1	GeneSet	cds	565747	566038	.	+	0	ID=cds0000192;Parent=ucsf_hc.01_1.H143Y.00192
Supercontig_2.1	GeneSet	gene	564719	566351	.	-	.	ID=ucsf_hc.01_1.H143Y.00193;Name=ucsf_hc.01_1.H143Y.00193
Supercontig_2.1	GeneSet	exon	564719	566351	.	-	.	Parent=ucsf_hc.01_1.H143Y.00193
Supercontig_2.1	GeneSet	cds	565299	565619	.	-	0	ID=cds0000193;Parent=ucsf_hc.01_1.H143Y.00193
Supercontig_2.1	GeneSet	gene	566485	569175	.	+	.	ID=ucsf_hc.01_1.H143Y.00194;Name=ucsf_hc.01_1.H143Y.00194
Supercontig_2.1	GeneSet	exon	566485	567216	.	+	.	Parent=ucsf_hc.01_1.H143Y.00194
Supercontig_2.1	GeneSet	exon	567336	569175	.	+	.	Parent=ucsf_hc.01_1.H143Y.00194
Supercontig_2.1	GeneSet	cds	566587	567216	.	+	0	ID=cds0000194;Parent=ucsf_hc.01_1.H143Y.00194
Supercontig_2.1	GeneSet	cds	567336	567614	.	+	0	ID=cds0000194;Parent=ucsf_hc.01_1.H143Y.00194
Supercontig_2.1	GeneSet	gene	567657	569244	.	-	.	ID=ucsf_hc.01_1.H143Y.00195;Name=ucsf_hc.01_1.H143Y.00195
Supercontig_2.1	GeneSet	exon	569166	569244	.	-	.	Parent=ucsf_hc.01_1.H143Y.00195
Supercontig_2.1	GeneSet	exon	567657	569052	.	-	.	Parent=ucsf_hc.01_1.H143Y.00195
Supercontig_2.1	GeneSet	cds	567945	568670	.	-	0	ID=cds0000195;Parent=ucsf_hc.01_1.H143Y.00195
Supercontig_2.1	GeneSet	gene	569945	570359	.	-	.	ID=ucsf_hc.01_1.H143Y.00196;Name=ucsf_hc.01_1.H143Y.00196
Supercontig_2.1	GeneSet	exon	569945	570359	.	-	.	Parent=ucsf_hc.01_1.H143Y.00196
Supercontig_2.1	GeneSet	gene	570519	572051	.	-	.	ID=ucsf_hc.01_1.H143Y.00197;Name=ucsf_hc.01_1.H143Y.00197
Supercontig_2.1	GeneSet	exon	571052	572051	.	-	.	Parent=ucsf_hc.01_1.H143Y.00197
Supercontig_2.1	GeneSet	exon	570519	570985	.	-	.	Parent=ucsf_hc.01_1.H143Y.00197
Supercontig_2.1	GeneSet	cds	571478	572005	.	-	0	ID=cds0000197;Parent=ucsf_hc.01_1.H143Y.00197
Supercontig_2.1	GeneSet	gene	573554	573874	.	+	.	ID=ucsf_hc.01_1.H143Y.00198;Name=ucsf_hc.01_1.H143Y.00198
Supercontig_2.1	GeneSet	exon	573554	573874	.	+	.	Parent=ucsf_hc.01_1.H143Y.00198
Supercontig_2.1	GeneSet	gene	574404	575027	.	+	.	ID=ucsf_hc.01_1.H143Y.00199;Name=ucsf_hc.01_1.H143Y.00199
Supercontig_2.1	GeneSet	exon	574404	575027	.	+	.	Parent=ucsf_hc.01_1.H143Y.00199
Supercontig_2.1	GeneSet	gene	574516	579294	.	-	.	ID=ucsf_hc.01_1.H143Y.00200;Name=ucsf_hc.01_1.H143Y.00200
Supercontig_2.1	GeneSet	exon	578923	579294	.	-	.	Parent=ucsf_hc.01_1.H143Y.00200
Supercontig_2.1	GeneSet	exon	578665	578865	.	-	.	Parent=ucsf_hc.01_1.H143Y.00200
Supercontig_2.1	GeneSet	exon	574516	578599	.	-	.	Parent=ucsf_hc.01_1.H143Y.00200
Supercontig_2.1	GeneSet	cds	578923	579038	.	-	0	ID=cds0000200;Parent=ucsf_hc.01_1.H143Y.00200
Supercontig_2.1	GeneSet	cds	578665	578865	.	-	0	ID=cds0000200;Parent=ucsf_hc.01_1.H143Y.00200
Supercontig_2.1	GeneSet	cds	574678	578599	.	-	0	ID=cds0000200;Parent=ucsf_hc.01_1.H143Y.00200
Supercontig_2.1	GeneSet	gene	579395	582745	.	+	.	ID=ucsf_hc.01_1.H143Y.00201;Name=ucsf_hc.01_1.H143Y.00201
Supercontig_2.1	GeneSet	exon	579395	579493	.	+	.	Parent=ucsf_hc.01_1.H143Y.00201
Supercontig_2.1	GeneSet	exon	579598	580068	.	+	.	Parent=ucsf_hc.01_1.H143Y.00201
Supercontig_2.1	GeneSet	exon	580138	581081	.	+	.	Parent=ucsf_hc.01_1.H143Y.00201
Supercontig_2.1	GeneSet	exon	581138	581456	.	+	.	Parent=ucsf_hc.01_1.H143Y.00201
Supercontig_2.1	GeneSet	exon	581530	582745	.	+	.	Parent=ucsf_hc.01_1.H143Y.00201
Supercontig_2.1	GeneSet	cds	579685	580068	.	+	0	ID=cds0000201;Parent=ucsf_hc.01_1.H143Y.00201
Supercontig_2.1	GeneSet	cds	580138	581081	.	+	0	ID=cds0000201;Parent=ucsf_hc.01_1.H143Y.00201
Supercontig_2.1	GeneSet	cds	581138	581456	.	+	0	ID=cds0000201;Parent=ucsf_hc.01_1.H143Y.00201
Supercontig_2.1	GeneSet	cds	581530	582189	.	+	0	ID=cds0000201;Parent=ucsf_hc.01_1.H143Y.00201
Supercontig_2.1	GeneSet	gene	583012	584312	.	-	.	ID=ucsf_hc.01_1.H143Y.00202;Name=ucsf_hc.01_1.H143Y.00202
Supercontig_2.1	GeneSet	exon	584108	584312	.	-	.	Parent=ucsf_hc.01_1.H143Y.00202
Supercontig_2.1	GeneSet	exon	584018	584041	.	-	.	Parent=ucsf_hc.01_1.H143Y.00202
Supercontig_2.1	GeneSet	exon	583012	583936	.	-	.	Parent=ucsf_hc.01_1.H143Y.00202
Supercontig_2.1	GeneSet	cds	584108	584155	.	-	0	ID=cds0000202;Parent=ucsf_hc.01_1.H143Y.00202
Supercontig_2.1	GeneSet	cds	584018	584041	.	-	0	ID=cds0000202;Parent=ucsf_hc.01_1.H143Y.00202
Supercontig_2.1	GeneSet	cds	583085	583936	.	-	0	ID=cds0000202;Parent=ucsf_hc.01_1.H143Y.00202
Supercontig_2.1	GeneSet	gene	584936	586261	.	-	.	ID=ucsf_hc.01_1.H143Y.00203;Name=ucsf_hc.01_1.H143Y.00203
Supercontig_2.1	GeneSet	exon	584936	586261	.	-	.	Parent=ucsf_hc.01_1.H143Y.00203
Supercontig_2.1	GeneSet	gene	586562	592249	.	+	.	ID=ucsf_hc.01_1.H143Y.00204;Name=ucsf_hc.01_1.H143Y.00204
Supercontig_2.1	GeneSet	exon	586562	587499	.	+	.	Parent=ucsf_hc.01_1.H143Y.00204
Supercontig_2.1	GeneSet	exon	587567	587752	.	+	.	Parent=ucsf_hc.01_1.H143Y.00204
Supercontig_2.1	GeneSet	exon	587808	588569	.	+	.	Parent=ucsf_hc.01_1.H143Y.00204
Supercontig_2.1	GeneSet	exon	588623	588847	.	+	.	Parent=ucsf_hc.01_1.H143Y.00204
Supercontig_2.1	GeneSet	exon	588896	588999	.	+	.	Parent=ucsf_hc.01_1.H143Y.00204
Supercontig_2.1	GeneSet	exon	589048	589306	.	+	.	Parent=ucsf_hc.01_1.H143Y.00204
Supercontig_2.1	GeneSet	exon	589362	589504	.	+	.	Parent=ucsf_hc.01_1.H143Y.00204
Supercontig_2.1	GeneSet	exon	589557	590154	.	+	.	Parent=ucsf_hc.01_1.H143Y.00204
Supercontig_2.1	GeneSet	exon	590223	591712	.	+	.	Parent=ucsf_hc.01_1.H143Y.00204
Supercontig_2.1	GeneSet	exon	591855	592249	.	+	.	Parent=ucsf_hc.01_1.H143Y.00204
Supercontig_2.1	GeneSet	cds	586606	587499	.	+	0	ID=cds0000204;Parent=ucsf_hc.01_1.H143Y.00204
Supercontig_2.1	GeneSet	cds	587567	587752	.	+	0	ID=cds0000204;Parent=ucsf_hc.01_1.H143Y.00204
Supercontig_2.1	GeneSet	cds	587808	588305	.	+	0	ID=cds0000204;Parent=ucsf_hc.01_1.H143Y.00204
Supercontig_2.1	GeneSet	gene	589362	592283	.	-	.	ID=ucsf_hc.01_1.H143Y.00205;Name=ucsf_hc.01_1.H143Y.00205
Supercontig_2.1	GeneSet	exon	591855	592283	.	-	.	Parent=ucsf_hc.01_1.H143Y.00205
Supercontig_2.1	GeneSet	exon	590109	591712	.	-	.	Parent=ucsf_hc.01_1.H143Y.00205
Supercontig_2.1	GeneSet	exon	589362	590040	.	-	.	Parent=ucsf_hc.01_1.H143Y.00205
Supercontig_2.1	GeneSet	cds	591855	592019	.	-	0	ID=cds0000205;Parent=ucsf_hc.01_1.H143Y.00205
Supercontig_2.1	GeneSet	cds	591407	591712	.	-	0	ID=cds0000205;Parent=ucsf_hc.01_1.H143Y.00205
Supercontig_2.1	GeneSet	gene	592957	593585	.	+	.	ID=ucsf_hc.01_1.H143Y.00206;Name=ucsf_hc.01_1.H143Y.00206
Supercontig_2.1	GeneSet	exon	592957	593585	.	+	.	Parent=ucsf_hc.01_1.H143Y.00206
Supercontig_2.1	GeneSet	gene	594337	596697	.	+	.	ID=ucsf_hc.01_1.H143Y.00207;Name=ucsf_hc.01_1.H143Y.00207
Supercontig_2.1	GeneSet	exon	594337	594724	.	+	.	Parent=ucsf_hc.01_1.H143Y.00207
Supercontig_2.1	GeneSet	exon	594809	595145	.	+	.	Parent=ucsf_hc.01_1.H143Y.00207
Supercontig_2.1	GeneSet	exon	595212	595430	.	+	.	Parent=ucsf_hc.01_1.H143Y.00207
Supercontig_2.1	GeneSet	exon	595514	596697	.	+	.	Parent=ucsf_hc.01_1.H143Y.00207
Supercontig_2.1	GeneSet	cds	595323	595430	.	+	0	ID=cds0000207;Parent=ucsf_hc.01_1.H143Y.00207
Supercontig_2.1	GeneSet	cds	595514	596116	.	+	0	ID=cds0000207;Parent=ucsf_hc.01_1.H143Y.00207
Supercontig_2.1	GeneSet	gene	597301	598011	.	+	.	ID=ucsf_hc.01_1.H143Y.00208;Name=ucsf_hc.01_1.H143Y.00208
Supercontig_2.1	GeneSet	exon	597301	597324	.	+	.	Parent=ucsf_hc.01_1.H143Y.00208
Supercontig_2.1	GeneSet	exon	597426	598011	.	+	.	Parent=ucsf_hc.01_1.H143Y.00208
Supercontig_2.1	GeneSet	gene	598863	600077	.	+	.	ID=ucsf_hc.01_1.H143Y.00209;Name=ucsf_hc.01_1.H143Y.00209
Supercontig_2.1	GeneSet	exon	598863	598965	.	+	.	Parent=ucsf_hc.01_1.H143Y.00209
Supercontig_2.1	GeneSet	exon	599046	600077	.	+	.	Parent=ucsf_hc.01_1.H143Y.00209
Supercontig_2.1	GeneSet	cds	598938	598965	.	+	0	ID=cds0000209;Parent=ucsf_hc.01_1.H143Y.00209
Supercontig_2.1	GeneSet	cds	599046	599704	.	+	0	ID=cds0000209;Parent=ucsf_hc.01_1.H143Y.00209
Supercontig_2.1	GeneSet	gene	602730	603178	.	-	.	ID=ucsf_hc.01_1.H143Y.00210;Name=ucsf_hc.01_1.H143Y.00210
Supercontig_2.1	GeneSet	exon	603165	603178	.	-	.	Parent=ucsf_hc.01_1.H143Y.00210
Supercontig_2.1	GeneSet	exon	602730	602916	.	-	.	Parent=ucsf_hc.01_1.H143Y.00210
Supercontig_2.1	GeneSet	gene	603764	604167	.	-	.	ID=ucsf_hc.01_1.H143Y.00211;Name=ucsf_hc.01_1.H143Y.00211
Supercontig_2.1	GeneSet	exon	604105	604167	.	-	.	Parent=ucsf_hc.01_1.H143Y.00211
Supercontig_2.1	GeneSet	exon	603764	604035	.	-	.	Parent=ucsf_hc.01_1.H143Y.00211
Supercontig_2.1	GeneSet	gene	605666	606241	.	+	.	ID=ucsf_hc.01_1.H143Y.00212;Name=ucsf_hc.01_1.H143Y.00212
Supercontig_2.1	GeneSet	exon	605666	606241	.	+	.	Parent=ucsf_hc.01_1.H143Y.00212
Supercontig_2.1	GeneSet	gene	606623	607526	.	+	.	ID=ucsf_hc.01_1.H143Y.00213;Name=ucsf_hc.01_1.H143Y.00213
Supercontig_2.1	GeneSet	exon	606623	606771	.	+	.	Parent=ucsf_hc.01_1.H143Y.00213
Supercontig_2.1	GeneSet	exon	606861	607526	.	+	.	Parent=ucsf_hc.01_1.H143Y.00213
Supercontig_2.1	GeneSet	cds	606749	606771	.	+	0	ID=cds0000213;Parent=ucsf_hc.01_1.H143Y.00213
Supercontig_2.1	GeneSet	cds	606861	607161	.	+	0	ID=cds0000213;Parent=ucsf_hc.01_1.H143Y.00213
Supercontig_2.1	GeneSet	gene	607872	608198	.	-	.	ID=ucsf_hc.01_1.H143Y.00214;Name=ucsf_hc.01_1.H143Y.00214
Supercontig_2.1	GeneSet	exon	607872	608198	.	-	.	Parent=ucsf_hc.01_1.H143Y.00214
Supercontig_2.1	GeneSet	cds	607919	608110	.	-	0	ID=cds0000214;Parent=ucsf_hc.01_1.H143Y.00214
Supercontig_2.1	GeneSet	gene	609164	610472	.	-	.	ID=ucsf_hc.01_1.H143Y.00215;Name=ucsf_hc.01_1.H143Y.00215
Supercontig_2.1	GeneSet	exon	609863	610472	.	-	.	Parent=ucsf_hc.01_1.H143Y.00215
Supercontig_2.1	GeneSet	exon	609164	609782	.	-	.	Parent=ucsf_hc.01_1.H143Y.00215
Supercontig_2.1	GeneSet	cds	609184	609744	.	-	0	ID=cds0000215;Parent=ucsf_hc.01_1.H143Y.00215
Supercontig_2.1	GeneSet	gene	610473	612489	.	-	.	ID=ucsf_hc.01_1.H143Y.00216;Name=ucsf_hc.01_1.H143Y.00216
Supercontig_2.1	GeneSet	exon	612368	612489	.	-	.	Parent=ucsf_hc.01_1.H143Y.00216
Supercontig_2.1	GeneSet	exon	612078	612213	.	-	.	Parent=ucsf_hc.01_1.H143Y.00216
Supercontig_2.1	GeneSet	exon	611361	611996	.	-	.	Parent=ucsf_hc.01_1.H143Y.00216
Supercontig_2.1	GeneSet	exon	610473	611298	.	-	.	Parent=ucsf_hc.01_1.H143Y.00216
Supercontig_2.1	GeneSet	cds	612368	612379	.	-	0	ID=cds0000216;Parent=ucsf_hc.01_1.H143Y.00216
Supercontig_2.1	GeneSet	cds	612078	612213	.	-	0	ID=cds0000216;Parent=ucsf_hc.01_1.H143Y.00216
Supercontig_2.1	GeneSet	cds	611361	611996	.	-	0	ID=cds0000216;Parent=ucsf_hc.01_1.H143Y.00216
Supercontig_2.1	GeneSet	cds	611201	611298	.	-	0	ID=cds0000216;Parent=ucsf_hc.01_1.H143Y.00216
Supercontig_2.1	GeneSet	gene	612667	619415	.	+	.	ID=ucsf_hc.01_1.H143Y.00217;Name=ucsf_hc.01_1.H143Y.00217
Supercontig_2.1	GeneSet	exon	612667	613128	.	+	.	Parent=ucsf_hc.01_1.H143Y.00217
Supercontig_2.1	GeneSet	exon	613263	613405	.	+	.	Parent=ucsf_hc.01_1.H143Y.00217
Supercontig_2.1	GeneSet	exon	613457	613891	.	+	.	Parent=ucsf_hc.01_1.H143Y.00217
Supercontig_2.1	GeneSet	exon	613971	617746	.	+	.	Parent=ucsf_hc.01_1.H143Y.00217
Supercontig_2.1	GeneSet	exon	617842	619415	.	+	.	Parent=ucsf_hc.01_1.H143Y.00217
Supercontig_2.1	GeneSet	cds	612831	613128	.	+	0	ID=cds0000217;Parent=ucsf_hc.01_1.H143Y.00217
Supercontig_2.1	GeneSet	cds	613263	613363	.	+	0	ID=cds0000217;Parent=ucsf_hc.01_1.H143Y.00217
Supercontig_2.1	GeneSet	gene	619732	620154	.	+	.	ID=ucsf_hc.01_1.H143Y.00218;Name=ucsf_hc.01_1.H143Y.00218
Supercontig_2.1	GeneSet	exon	619732	619778	.	+	.	Parent=ucsf_hc.01_1.H143Y.00218
Supercontig_2.1	GeneSet	exon	619878	620154	.	+	.	Parent=ucsf_hc.01_1.H143Y.00218
Supercontig_2.1	GeneSet	gene	627288	627782	.	-	.	ID=ucsf_hc.01_1.H143Y.00219;Name=ucsf_hc.01_1.H143Y.00219
Supercontig_2.1	GeneSet	exon	627288	627782	.	-	.	Parent=ucsf_hc.01_1.H143Y.00219
Supercontig_2.1	GeneSet	gene	627474	627876	.	+	.	ID=ucsf_hc.01_1.H143Y.00220;Name=ucsf_hc.01_1.H143Y.00220
Supercontig_2.1	GeneSet	exon	627474	627536	.	+	.	Parent=ucsf_hc.01_1.H143Y.00220
Supercontig_2.1	GeneSet	exon	627589	627876	.	+	.	Parent=ucsf_hc.01_1.H143Y.00220
Supercontig_2.1	GeneSet	gene	628753	629153	.	+	.	ID=ucsf_hc.01_1.H143Y.00221;Name=ucsf_hc.01_1.H143Y.00221
Supercontig_2.1	GeneSet	exon	628753	628804	.	+	.	Parent=ucsf_hc.01_1.H143Y.00221
Supercontig_2.1	GeneSet	exon	628867	629153	.	+	.	Parent=ucsf_hc.01_1.H143Y.00221
Supercontig_2.1	GeneSet	gene	629330	629726	.	+	.	ID=ucsf_hc.01_1.H143Y.00222;Name=ucsf_hc.01_1.H143Y.00222
Supercontig_2.1	GeneSet	exon	629330	629726	.	+	.	Parent=ucsf_hc.01_1.H143Y.00222
Supercontig_2.1	GeneSet	cds	629392	629709	.	+	0	ID=cds0000222;Parent=ucsf_hc.01_1.H143Y.00222
Supercontig_2.1	GeneSet	gene	630035	631482	.	+	.	ID=ucsf_hc.01_1.H143Y.00223;Name=ucsf_hc.01_1.H143Y.00223
Supercontig_2.1	GeneSet	exon	630035	631482	.	+	.	Parent=ucsf_hc.01_1.H143Y.00223
Supercontig_2.1	GeneSet	cds	630074	630382	.	+	0	ID=cds0000223;Parent=ucsf_hc.01_1.H143Y.00223
Supercontig_2.1	GeneSet	gene	631555	632206	.	+	.	ID=ucsf_hc.01_1.H143Y.00224;Name=ucsf_hc.01_1.H143Y.00224
Supercontig_2.1	GeneSet	exon	631555	632206	.	+	.	Parent=ucsf_hc.01_1.H143Y.00224
Supercontig_2.1	GeneSet	cds	631959	632093	.	+	0	ID=cds0000224;Parent=ucsf_hc.01_1.H143Y.00224
Supercontig_2.1	GeneSet	gene	632207	636704	.	+	.	ID=ucsf_hc.01_1.H143Y.00225;Name=ucsf_hc.01_1.H143Y.00225
Supercontig_2.1	GeneSet	exon	632207	632794	.	+	.	Parent=ucsf_hc.01_1.H143Y.00225
Supercontig_2.1	GeneSet	exon	632851	633537	.	+	.	Parent=ucsf_hc.01_1.H143Y.00225
Supercontig_2.1	GeneSet	exon	633602	633956	.	+	.	Parent=ucsf_hc.01_1.H143Y.00225
Supercontig_2.1	GeneSet	exon	634043	636601	.	+	.	Parent=ucsf_hc.01_1.H143Y.00225
Supercontig_2.1	GeneSet	exon	636662	636704	.	+	.	Parent=ucsf_hc.01_1.H143Y.00225
Supercontig_2.1	GeneSet	cds	634690	635547	.	+	0	ID=cds0000225;Parent=ucsf_hc.01_1.H143Y.00225
Supercontig_2.1	GeneSet	gene	638948	639603	.	-	.	ID=ucsf_hc.01_1.H143Y.00226;Name=ucsf_hc.01_1.H143Y.00226
Supercontig_2.1	GeneSet	exon	639493	639603	.	-	.	Parent=ucsf_hc.01_1.H143Y.00226
Supercontig_2.1	GeneSet	exon	639110	639419	.	-	.	Parent=ucsf_hc.01_1.H143Y.00226
Supercontig_2.1	GeneSet	exon	638948	638993	.	-	.	Parent=ucsf_hc.01_1.H143Y.00226
Supercontig_2.1	GeneSet	cds	639493	639595	.	-	0	ID=cds0000226;Parent=ucsf_hc.01_1.H143Y.00226
Supercontig_2.1	GeneSet	cds	639110	639419	.	-	0	ID=cds0000226;Parent=ucsf_hc.01_1.H143Y.00226
Supercontig_2.1	GeneSet	cds	638990	638993	.	-	0	ID=cds0000226;Parent=ucsf_hc.01_1.H143Y.00226
Supercontig_2.1	GeneSet	gene	643205	644570	.	+	.	ID=ucsf_hc.01_1.H143Y.00227;Name=ucsf_hc.01_1.H143Y.00227
Supercontig_2.1	GeneSet	exon	643205	644570	.	+	.	Parent=ucsf_hc.01_1.H143Y.00227
Supercontig_2.1	GeneSet	gene	644815	646037	.	+	.	ID=ucsf_hc.01_1.H143Y.00228;Name=ucsf_hc.01_1.H143Y.00228
Supercontig_2.1	GeneSet	exon	644815	644888	.	+	.	Parent=ucsf_hc.01_1.H143Y.00228
Supercontig_2.1	GeneSet	exon	644979	645324	.	+	.	Parent=ucsf_hc.01_1.H143Y.00228
Supercontig_2.1	GeneSet	exon	645402	645440	.	+	.	Parent=ucsf_hc.01_1.H143Y.00228
Supercontig_2.1	GeneSet	exon	645538	646037	.	+	.	Parent=ucsf_hc.01_1.H143Y.00228
Supercontig_2.1	GeneSet	cds	645184	645324	.	+	0	ID=cds0000228;Parent=ucsf_hc.01_1.H143Y.00228
Supercontig_2.1	GeneSet	cds	645402	645440	.	+	0	ID=cds0000228;Parent=ucsf_hc.01_1.H143Y.00228
Supercontig_2.1	GeneSet	cds	645538	645891	.	+	0	ID=cds0000228;Parent=ucsf_hc.01_1.H143Y.00228
Supercontig_2.1	GeneSet	gene	647501	649091	.	-	.	ID=ucsf_hc.01_1.H143Y.00229;Name=ucsf_hc.01_1.H143Y.00229
Supercontig_2.1	GeneSet	exon	648716	649091	.	-	.	Parent=ucsf_hc.01_1.H143Y.00229
Supercontig_2.1	GeneSet	exon	648337	648523	.	-	.	Parent=ucsf_hc.01_1.H143Y.00229
Supercontig_2.1	GeneSet	exon	648108	648192	.	-	.	Parent=ucsf_hc.01_1.H143Y.00229
Supercontig_2.1	GeneSet	exon	647501	648029	.	-	.	Parent=ucsf_hc.01_1.H143Y.00229
Supercontig_2.1	GeneSet	cds	648817	649002	.	-	0	ID=cds0000229;Parent=ucsf_hc.01_1.H143Y.00229
Supercontig_2.1	GeneSet	gene	649334	651692	.	+	.	ID=ucsf_hc.01_1.H143Y.00230;Name=ucsf_hc.01_1.H143Y.00230
Supercontig_2.1	GeneSet	exon	649334	650089	.	+	.	Parent=ucsf_hc.01_1.H143Y.00230
Supercontig_2.1	GeneSet	exon	650170	650188	.	+	.	Parent=ucsf_hc.01_1.H143Y.00230
Supercontig_2.1	GeneSet	exon	650299	651214	.	+	.	Parent=ucsf_hc.01_1.H143Y.00230
Supercontig_2.1	GeneSet	exon	651328	651692	.	+	.	Parent=ucsf_hc.01_1.H143Y.00230
Supercontig_2.1	GeneSet	cds	650049	650089	.	+	0	ID=cds0000230;Parent=ucsf_hc.01_1.H143Y.00230
Supercontig_2.1	GeneSet	cds	650170	650188	.	+	0	ID=cds0000230;Parent=ucsf_hc.01_1.H143Y.00230
Supercontig_2.1	GeneSet	cds	650299	651214	.	+	0	ID=cds0000230;Parent=ucsf_hc.01_1.H143Y.00230
Supercontig_2.1	GeneSet	cds	651328	651347	.	+	0	ID=cds0000230;Parent=ucsf_hc.01_1.H143Y.00230
Supercontig_2.1	GeneSet	gene	652655	655269	.	+	.	ID=ucsf_hc.01_1.H143Y.00231;Name=ucsf_hc.01_1.H143Y.00231
Supercontig_2.1	GeneSet	exon	652655	653477	.	+	.	Parent=ucsf_hc.01_1.H143Y.00231
Supercontig_2.1	GeneSet	exon	653536	655269	.	+	.	Parent=ucsf_hc.01_1.H143Y.00231
Supercontig_2.1	GeneSet	cds	653114	653477	.	+	0	ID=cds0000231;Parent=ucsf_hc.01_1.H143Y.00231
Supercontig_2.1	GeneSet	cds	653536	653669	.	+	0	ID=cds0000231;Parent=ucsf_hc.01_1.H143Y.00231
Supercontig_2.1	GeneSet	gene	655454	655835	.	+	.	ID=ucsf_hc.01_1.H143Y.00232;Name=ucsf_hc.01_1.H143Y.00232
Supercontig_2.1	GeneSet	exon	655454	655835	.	+	.	Parent=ucsf_hc.01_1.H143Y.00232
Supercontig_2.1	GeneSet	gene	655929	657551	.	+	.	ID=ucsf_hc.01_1.H143Y.00233;Name=ucsf_hc.01_1.H143Y.00233
Supercontig_2.1	GeneSet	exon	655929	657551	.	+	.	Parent=ucsf_hc.01_1.H143Y.00233
Supercontig_2.1	GeneSet	cds	656290	656604	.	+	0	ID=cds0000233;Parent=ucsf_hc.01_1.H143Y.00233
Supercontig_2.1	GeneSet	gene	657654	658644	.	-	.	ID=ucsf_hc.01_1.H143Y.00234;Name=ucsf_hc.01_1.H143Y.00234
Supercontig_2.1	GeneSet	exon	658561	658644	.	-	.	Parent=ucsf_hc.01_1.H143Y.00234
Supercontig_2.1	GeneSet	exon	657654	658500	.	-	.	Parent=ucsf_hc.01_1.H143Y.00234
Supercontig_2.1	GeneSet	cds	658085	658396	.	-	0	ID=cds0000234;Parent=ucsf_hc.01_1.H143Y.00234
Supercontig_2.1	GeneSet	gene	658963	661706	.	+	.	ID=ucsf_hc.01_1.H143Y.00235;Name=ucsf_hc.01_1.H143Y.00235
Supercontig_2.1	GeneSet	exon	658963	659287	.	+	.	Parent=ucsf_hc.01_1.H143Y.00235
Supercontig_2.1	GeneSet	exon	659557	659629	.	+	.	Parent=ucsf_hc.01_1.H143Y.00235
Supercontig_2.1	GeneSet	exon	659679	659699	.	+	.	Parent=ucsf_hc.01_1.H143Y.00235
Supercontig_2.1	GeneSet	exon	659762	660106	.	+	.	Parent=ucsf_hc.01_1.H143Y.00235
Supercontig_2.1	GeneSet	exon	660180	660377	.	+	.	Parent=ucsf_hc.01_1.H143Y.00235
Supercontig_2.1	GeneSet	exon	660437	660521	.	+	.	Parent=ucsf_hc.01_1.H143Y.00235
Supercontig_2.1	GeneSet	exon	660588	660872	.	+	.	Parent=ucsf_hc.01_1.H143Y.00235
Supercontig_2.1	GeneSet	exon	660941	661312	.	+	.	Parent=ucsf_hc.01_1.H143Y.00235
Supercontig_2.1	GeneSet	exon	661418	661706	.	+	.	Parent=ucsf_hc.01_1.H143Y.00235
Supercontig_2.1	GeneSet	cds	659244	659287	.	+	0	ID=cds0000235;Parent=ucsf_hc.01_1.H143Y.00235
Supercontig_2.1	GeneSet	cds	659557	659629	.	+	0	ID=cds0000235;Parent=ucsf_hc.01_1.H143Y.00235
Supercontig_2.1	GeneSet	cds	659679	659699	.	+	0	ID=cds0000235;Parent=ucsf_hc.01_1.H143Y.00235
Supercontig_2.1	GeneSet	cds	659762	660106	.	+	0	ID=cds0000235;Parent=ucsf_hc.01_1.H143Y.00235
Supercontig_2.1	GeneSet	cds	660180	660377	.	+	0	ID=cds0000235;Parent=ucsf_hc.01_1.H143Y.00235
Supercontig_2.1	GeneSet	cds	660437	660521	.	+	0	ID=cds0000235;Parent=ucsf_hc.01_1.H143Y.00235
Supercontig_2.1	GeneSet	cds	660588	660872	.	+	0	ID=cds0000235;Parent=ucsf_hc.01_1.H143Y.00235
Supercontig_2.1	GeneSet	cds	660941	661312	.	+	0	ID=cds0000235;Parent=ucsf_hc.01_1.H143Y.00235
Supercontig_2.1	GeneSet	cds	661418	661524	.	+	0	ID=cds0000235;Parent=ucsf_hc.01_1.H143Y.00235
Supercontig_2.1	GeneSet	gene	661792	662610	.	+	.	ID=ucsf_hc.01_1.H143Y.00236;Name=ucsf_hc.01_1.H143Y.00236
Supercontig_2.1	GeneSet	exon	661792	662610	.	+	.	Parent=ucsf_hc.01_1.H143Y.00236
Supercontig_2.1	GeneSet	gene	663496	664370	.	-	.	ID=ucsf_hc.01_1.H143Y.00237;Name=ucsf_hc.01_1.H143Y.00237
Supercontig_2.1	GeneSet	exon	663496	664370	.	-	.	Parent=ucsf_hc.01_1.H143Y.00237
Supercontig_2.1	GeneSet	cds	663600	663809	.	-	0	ID=cds0000237;Parent=ucsf_hc.01_1.H143Y.00237
Supercontig_2.1	GeneSet	gene	664482	665494	.	+	.	ID=ucsf_hc.01_1.H143Y.00238;Name=ucsf_hc.01_1.H143Y.00238
Supercontig_2.1	GeneSet	exon	664482	665494	.	+	.	Parent=ucsf_hc.01_1.H143Y.00238
Supercontig_2.1	GeneSet	cds	664961	665152	.	+	0	ID=cds0000238;Parent=ucsf_hc.01_1.H143Y.00238
Supercontig_2.1	GeneSet	gene	665495	666704	.	+	.	ID=ucsf_hc.01_1.H143Y.00239;Name=ucsf_hc.01_1.H143Y.00239
Supercontig_2.1	GeneSet	exon	665495	666247	.	+	.	Parent=ucsf_hc.01_1.H143Y.00239
Supercontig_2.1	GeneSet	exon	666307	666389	.	+	.	Parent=ucsf_hc.01_1.H143Y.00239
Supercontig_2.1	GeneSet	exon	666457	666704	.	+	.	Parent=ucsf_hc.01_1.H143Y.00239
Supercontig_2.1	GeneSet	cds	666348	666389	.	+	0	ID=cds0000239;Parent=ucsf_hc.01_1.H143Y.00239
Supercontig_2.1	GeneSet	cds	666457	666537	.	+	0	ID=cds0000239;Parent=ucsf_hc.01_1.H143Y.00239
Supercontig_2.1	GeneSet	gene	666963	670845	.	+	.	ID=ucsf_hc.01_1.H143Y.00240;Name=ucsf_hc.01_1.H143Y.00240
Supercontig_2.1	GeneSet	exon	666963	667306	.	+	.	Parent=ucsf_hc.01_1.H143Y.00240
Supercontig_2.1	GeneSet	exon	667362	667605	.	+	.	Parent=ucsf_hc.01_1.H143Y.00240
Supercontig_2.1	GeneSet	exon	667676	668271	.	+	.	Parent=ucsf_hc.01_1.H143Y.00240
Supercontig_2.1	GeneSet	exon	668332	668677	.	+	.	Parent=ucsf_hc.01_1.H143Y.00240
Supercontig_2.1	GeneSet	exon	668731	669043	.	+	.	Parent=ucsf_hc.01_1.H143Y.00240
Supercontig_2.1	GeneSet	exon	669110	670845	.	+	.	Parent=ucsf_hc.01_1.H143Y.00240
Supercontig_2.1	GeneSet	cds	667047	667306	.	+	0	ID=cds0000240;Parent=ucsf_hc.01_1.H143Y.00240
Supercontig_2.1	GeneSet	cds	667362	667605	.	+	0	ID=cds0000240;Parent=ucsf_hc.01_1.H143Y.00240
Supercontig_2.1	GeneSet	cds	667676	668271	.	+	0	ID=cds0000240;Parent=ucsf_hc.01_1.H143Y.00240
Supercontig_2.1	GeneSet	cds	668332	668677	.	+	0	ID=cds0000240;Parent=ucsf_hc.01_1.H143Y.00240
Supercontig_2.1	GeneSet	cds	668731	669043	.	+	0	ID=cds0000240;Parent=ucsf_hc.01_1.H143Y.00240
Supercontig_2.1	GeneSet	cds	669110	670635	.	+	0	ID=cds0000240;Parent=ucsf_hc.01_1.H143Y.00240
Supercontig_2.1	GeneSet	gene	670672	671123	.	-	.	ID=ucsf_hc.01_1.H143Y.00241;Name=ucsf_hc.01_1.H143Y.00241
Supercontig_2.1	GeneSet	exon	670672	671123	.	-	.	Parent=ucsf_hc.01_1.H143Y.00241
Supercontig_2.1	GeneSet	gene	671656	675655	.	+	.	ID=ucsf_hc.01_1.H143Y.00242;Name=ucsf_hc.01_1.H143Y.00242
Supercontig_2.1	GeneSet	exon	671656	672095	.	+	.	Parent=ucsf_hc.01_1.H143Y.00242
Supercontig_2.1	GeneSet	exon	672242	672267	.	+	.	Parent=ucsf_hc.01_1.H143Y.00242
Supercontig_2.1	GeneSet	exon	672436	672680	.	+	.	Parent=ucsf_hc.01_1.H143Y.00242
Supercontig_2.1	GeneSet	exon	672845	672911	.	+	.	Parent=ucsf_hc.01_1.H143Y.00242
Supercontig_2.1	GeneSet	exon	673010	673271	.	+	.	Parent=ucsf_hc.01_1.H143Y.00242
Supercontig_2.1	GeneSet	exon	673343	673458	.	+	.	Parent=ucsf_hc.01_1.H143Y.00242
Supercontig_2.1	GeneSet	exon	673519	675212	.	+	.	Parent=ucsf_hc.01_1.H143Y.00242
Supercontig_2.1	GeneSet	exon	675310	675655	.	+	.	Parent=ucsf_hc.01_1.H143Y.00242
Supercontig_2.1	GeneSet	cds	671998	672095	.	+	0	ID=cds0000242;Parent=ucsf_hc.01_1.H143Y.00242
Supercontig_2.1	GeneSet	cds	672242	672267	.	+	0	ID=cds0000242;Parent=ucsf_hc.01_1.H143Y.00242
Supercontig_2.1	GeneSet	cds	672436	672680	.	+	0	ID=cds0000242;Parent=ucsf_hc.01_1.H143Y.00242
Supercontig_2.1	GeneSet	cds	672845	672911	.	+	0	ID=cds0000242;Parent=ucsf_hc.01_1.H143Y.00242
Supercontig_2.1	GeneSet	cds	673010	673271	.	+	0	ID=cds0000242;Parent=ucsf_hc.01_1.H143Y.00242
Supercontig_2.1	GeneSet	cds	673343	673458	.	+	0	ID=cds0000242;Parent=ucsf_hc.01_1.H143Y.00242
Supercontig_2.1	GeneSet	cds	673519	674450	.	+	0	ID=cds0000242;Parent=ucsf_hc.01_1.H143Y.00242
Supercontig_2.1	GeneSet	gene	673749	675706	.	-	.	ID=ucsf_hc.01_1.H143Y.00243;Name=ucsf_hc.01_1.H143Y.00243
Supercontig_2.1	GeneSet	exon	675310	675706	.	-	.	Parent=ucsf_hc.01_1.H143Y.00243
Supercontig_2.1	GeneSet	exon	673749	675212	.	-	.	Parent=ucsf_hc.01_1.H143Y.00243
Supercontig_2.1	GeneSet	cds	675310	675432	.	-	0	ID=cds0000243;Parent=ucsf_hc.01_1.H143Y.00243
Supercontig_2.1	GeneSet	cds	674772	675212	.	-	0	ID=cds0000243;Parent=ucsf_hc.01_1.H143Y.00243
Supercontig_2.1	GeneSet	gene	675881	678220	.	+	.	ID=ucsf_hc.01_1.H143Y.00244;Name=ucsf_hc.01_1.H143Y.00244
Supercontig_2.1	GeneSet	exon	675881	676102	.	+	.	Parent=ucsf_hc.01_1.H143Y.00244
Supercontig_2.1	GeneSet	exon	676211	676795	.	+	.	Parent=ucsf_hc.01_1.H143Y.00244
Supercontig_2.1	GeneSet	exon	676910	677163	.	+	.	Parent=ucsf_hc.01_1.H143Y.00244
Supercontig_2.1	GeneSet	exon	677245	677590	.	+	.	Parent=ucsf_hc.01_1.H143Y.00244
Supercontig_2.1	GeneSet	exon	677651	677670	.	+	.	Parent=ucsf_hc.01_1.H143Y.00244
Supercontig_2.1	GeneSet	exon	677755	678220	.	+	.	Parent=ucsf_hc.01_1.H143Y.00244
Supercontig_2.1	GeneSet	cds	676697	676795	.	+	0	ID=cds0000244;Parent=ucsf_hc.01_1.H143Y.00244
Supercontig_2.1	GeneSet	cds	676910	677163	.	+	0	ID=cds0000244;Parent=ucsf_hc.01_1.H143Y.00244
Supercontig_2.1	GeneSet	cds	677245	677590	.	+	0	ID=cds0000244;Parent=ucsf_hc.01_1.H143Y.00244
Supercontig_2.1	GeneSet	cds	677651	677670	.	+	0	ID=cds0000244;Parent=ucsf_hc.01_1.H143Y.00244
Supercontig_2.1	GeneSet	cds	677755	677824	.	+	0	ID=cds0000244;Parent=ucsf_hc.01_1.H143Y.00244
Supercontig_2.1	GeneSet	gene	679058	679458	.	+	.	ID=ucsf_hc.01_1.H143Y.00245;Name=ucsf_hc.01_1.H143Y.00245
Supercontig_2.1	GeneSet	exon	679058	679115	.	+	.	Parent=ucsf_hc.01_1.H143Y.00245
Supercontig_2.1	GeneSet	exon	679277	679458	.	+	.	Parent=ucsf_hc.01_1.H143Y.00245
Supercontig_2.1	GeneSet	gene	680075	680449	.	-	.	ID=ucsf_hc.01_1.H143Y.00246;Name=ucsf_hc.01_1.H143Y.00246
Supercontig_2.1	GeneSet	exon	680075	680449	.	-	.	Parent=ucsf_hc.01_1.H143Y.00246
Supercontig_2.1	GeneSet	gene	680756	683710	.	-	.	ID=ucsf_hc.01_1.H143Y.00247;Name=ucsf_hc.01_1.H143Y.00247
Supercontig_2.1	GeneSet	exon	683586	683710	.	-	.	Parent=ucsf_hc.01_1.H143Y.00247
Supercontig_2.1	GeneSet	exon	681170	683505	.	-	.	Parent=ucsf_hc.01_1.H143Y.00247
Supercontig_2.1	GeneSet	exon	680756	681096	.	-	.	Parent=ucsf_hc.01_1.H143Y.00247
Supercontig_2.1	GeneSet	cds	681170	683348	.	-	0	ID=cds0000247;Parent=ucsf_hc.01_1.H143Y.00247
Supercontig_2.1	GeneSet	cds	681032	681096	.	-	0	ID=cds0000247;Parent=ucsf_hc.01_1.H143Y.00247
Supercontig_2.1	GeneSet	gene	684166	685211	.	-	.	ID=ucsf_hc.01_1.H143Y.00248;Name=ucsf_hc.01_1.H143Y.00248
Supercontig_2.1	GeneSet	exon	685042	685211	.	-	.	Parent=ucsf_hc.01_1.H143Y.00248
Supercontig_2.1	GeneSet	exon	684294	684937	.	-	.	Parent=ucsf_hc.01_1.H143Y.00248
Supercontig_2.1	GeneSet	exon	684166	684214	.	-	.	Parent=ucsf_hc.01_1.H143Y.00248
Supercontig_2.1	GeneSet	gene	688293	690091	.	-	.	ID=ucsf_hc.01_1.H143Y.00249;Name=ucsf_hc.01_1.H143Y.00249
Supercontig_2.1	GeneSet	exon	689721	690091	.	-	.	Parent=ucsf_hc.01_1.H143Y.00249
Supercontig_2.1	GeneSet	exon	688293	689670	.	-	.	Parent=ucsf_hc.01_1.H143Y.00249
Supercontig_2.1	GeneSet	cds	689721	690034	.	-	0	ID=cds0000249;Parent=ucsf_hc.01_1.H143Y.00249
Supercontig_2.1	GeneSet	cds	688467	689670	.	-	0	ID=cds0000249;Parent=ucsf_hc.01_1.H143Y.00249
Supercontig_2.1	GeneSet	gene	690298	692480	.	+	.	ID=ucsf_hc.01_1.H143Y.00250;Name=ucsf_hc.01_1.H143Y.00250
Supercontig_2.1	GeneSet	exon	690298	690391	.	+	.	Parent=ucsf_hc.01_1.H143Y.00250
Supercontig_2.1	GeneSet	exon	690669	690711	.	+	.	Parent=ucsf_hc.01_1.H143Y.00250
Supercontig_2.1	GeneSet	exon	690764	690962	.	+	.	Parent=ucsf_hc.01_1.H143Y.00250
Supercontig_2.1	GeneSet	exon	691030	691131	.	+	.	Parent=ucsf_hc.01_1.H143Y.00250
Supercontig_2.1	GeneSet	exon	691225	691565	.	+	.	Parent=ucsf_hc.01_1.H143Y.00250
Supercontig_2.1	GeneSet	exon	691655	691756	.	+	.	Parent=ucsf_hc.01_1.H143Y.00250
Supercontig_2.1	GeneSet	exon	691855	691878	.	+	.	Parent=ucsf_hc.01_1.H143Y.00250
Supercontig_2.1	GeneSet	exon	691947	692480	.	+	.	Parent=ucsf_hc.01_1.H143Y.00250
Supercontig_2.1	GeneSet	cds	691093	691131	.	+	0	ID=cds0000250;Parent=ucsf_hc.01_1.H143Y.00250
Supercontig_2.1	GeneSet	cds	691225	691565	.	+	0	ID=cds0000250;Parent=ucsf_hc.01_1.H143Y.00250
Supercontig_2.1	GeneSet	cds	691655	691727	.	+	0	ID=cds0000250;Parent=ucsf_hc.01_1.H143Y.00250
Supercontig_2.1	GeneSet	gene	692410	692909	.	-	.	ID=ucsf_hc.01_1.H143Y.00251;Name=ucsf_hc.01_1.H143Y.00251
Supercontig_2.1	GeneSet	exon	692410	692909	.	-	.	Parent=ucsf_hc.01_1.H143Y.00251
Supercontig_2.1	GeneSet	gene	696899	701094	.	+	.	ID=ucsf_hc.01_1.H143Y.00252;Name=ucsf_hc.01_1.H143Y.00252
Supercontig_2.1	GeneSet	exon	696899	698613	.	+	.	Parent=ucsf_hc.01_1.H143Y.00252
Supercontig_2.1	GeneSet	exon	698749	698905	.	+	.	Parent=ucsf_hc.01_1.H143Y.00252
Supercontig_2.1	GeneSet	exon	698980	701094	.	+	.	Parent=ucsf_hc.01_1.H143Y.00252
Supercontig_2.1	GeneSet	cds	698558	698613	.	+	0	ID=cds0000252;Parent=ucsf_hc.01_1.H143Y.00252
Supercontig_2.1	GeneSet	cds	698749	698905	.	+	0	ID=cds0000252;Parent=ucsf_hc.01_1.H143Y.00252
Supercontig_2.1	GeneSet	cds	698980	700674	.	+	0	ID=cds0000252;Parent=ucsf_hc.01_1.H143Y.00252
Supercontig_2.1	GeneSet	gene	701887	704560	.	-	.	ID=ucsf_hc.01_1.H143Y.00253;Name=ucsf_hc.01_1.H143Y.00253
Supercontig_2.1	GeneSet	exon	703708	704560	.	-	.	Parent=ucsf_hc.01_1.H143Y.00253
Supercontig_2.1	GeneSet	exon	701887	703642	.	-	.	Parent=ucsf_hc.01_1.H143Y.00253
Supercontig_2.1	GeneSet	cds	704309	704491	.	-	0	ID=cds0000253;Parent=ucsf_hc.01_1.H143Y.00253
Supercontig_2.1	GeneSet	gene	705460	706139	.	-	.	ID=ucsf_hc.01_1.H143Y.00254;Name=ucsf_hc.01_1.H143Y.00254
Supercontig_2.1	GeneSet	exon	705460	706139	.	-	.	Parent=ucsf_hc.01_1.H143Y.00254
Supercontig_2.1	GeneSet	cds	705800	706021	.	-	0	ID=cds0000254;Parent=ucsf_hc.01_1.H143Y.00254
Supercontig_2.1	GeneSet	gene	706324	708309	.	+	.	ID=ucsf_hc.01_1.H143Y.00255;Name=ucsf_hc.01_1.H143Y.00255
Supercontig_2.1	GeneSet	exon	706324	706567	.	+	.	Parent=ucsf_hc.01_1.H143Y.00255
Supercontig_2.1	GeneSet	exon	706744	706753	.	+	.	Parent=ucsf_hc.01_1.H143Y.00255
Supercontig_2.1	GeneSet	exon	706976	707029	.	+	.	Parent=ucsf_hc.01_1.H143Y.00255
Supercontig_2.1	GeneSet	exon	707146	707288	.	+	.	Parent=ucsf_hc.01_1.H143Y.00255
Supercontig_2.1	GeneSet	exon	707440	708309	.	+	.	Parent=ucsf_hc.01_1.H143Y.00255
Supercontig_2.1	GeneSet	cds	707756	708184	.	+	0	ID=cds0000255;Parent=ucsf_hc.01_1.H143Y.00255
Supercontig_2.1	GeneSet	gene	709079	709876	.	-	.	ID=ucsf_hc.01_1.H143Y.00256;Name=ucsf_hc.01_1.H143Y.00256
Supercontig_2.1	GeneSet	exon	709079	709876	.	-	.	Parent=ucsf_hc.01_1.H143Y.00256
Supercontig_2.1	GeneSet	cds	709448	709762	.	-	0	ID=cds0000256;Parent=ucsf_hc.01_1.H143Y.00256
Supercontig_2.1	GeneSet	gene	709573	710838	.	+	.	ID=ucsf_hc.01_1.H143Y.00257;Name=ucsf_hc.01_1.H143Y.00257
Supercontig_2.1	GeneSet	exon	709573	710671	.	+	.	Parent=ucsf_hc.01_1.H143Y.00257
Supercontig_2.1	GeneSet	exon	710809	710838	.	+	.	Parent=ucsf_hc.01_1.H143Y.00257
Supercontig_2.1	GeneSet	gene	711757	713345	.	+	.	ID=ucsf_hc.01_1.H143Y.00258;Name=ucsf_hc.01_1.H143Y.00258
Supercontig_2.1	GeneSet	exon	711757	713345	.	+	.	Parent=ucsf_hc.01_1.H143Y.00258
Supercontig_2.1	GeneSet	cds	711835	712320	.	+	0	ID=cds0000258;Parent=ucsf_hc.01_1.H143Y.00258
Supercontig_2.1	GeneSet	gene	714030	715331	.	-	.	ID=ucsf_hc.01_1.H143Y.00259;Name=ucsf_hc.01_1.H143Y.00259
Supercontig_2.1	GeneSet	exon	714926	715331	.	-	.	Parent=ucsf_hc.01_1.H143Y.00259
Supercontig_2.1	GeneSet	exon	714464	714555	.	-	.	Parent=ucsf_hc.01_1.H143Y.00259
Supercontig_2.1	GeneSet	exon	714030	714181	.	-	.	Parent=ucsf_hc.01_1.H143Y.00259
Supercontig_2.1	GeneSet	cds	714926	715023	.	-	0	ID=cds0000259;Parent=ucsf_hc.01_1.H143Y.00259
Supercontig_2.1	GeneSet	cds	714464	714555	.	-	0	ID=cds0000259;Parent=ucsf_hc.01_1.H143Y.00259
Supercontig_2.1	GeneSet	cds	714048	714181	.	-	0	ID=cds0000259;Parent=ucsf_hc.01_1.H143Y.00259
Supercontig_2.1	GeneSet	gene	715747	720305	.	+	.	ID=ucsf_hc.01_1.H143Y.00260;Name=ucsf_hc.01_1.H143Y.00260
Supercontig_2.1	GeneSet	exon	715747	720305	.	+	.	Parent=ucsf_hc.01_1.H143Y.00260
Supercontig_2.1	GeneSet	cds	715961	719503	.	+	0	ID=cds0000260;Parent=ucsf_hc.01_1.H143Y.00260
Supercontig_2.1	GeneSet	gene	720627	721584	.	-	.	ID=ucsf_hc.01_1.H143Y.00261;Name=ucsf_hc.01_1.H143Y.00261
Supercontig_2.1	GeneSet	exon	720627	721584	.	-	.	Parent=ucsf_hc.01_1.H143Y.00261
Supercontig_2.1	GeneSet	cds	721210	721428	.	-	0	ID=cds0000261;Parent=ucsf_hc.01_1.H143Y.00261
Supercontig_2.1	GeneSet	gene	721585	723528	.	-	.	ID=ucsf_hc.01_1.H143Y.00262;Name=ucsf_hc.01_1.H143Y.00262
Supercontig_2.1	GeneSet	exon	721585	723528	.	-	.	Parent=ucsf_hc.01_1.H143Y.00262
Supercontig_2.1	GeneSet	cds	721741	722088	.	-	0	ID=cds0000262;Parent=ucsf_hc.01_1.H143Y.00262
Supercontig_2.1	GeneSet	gene	724087	727029	.	-	.	ID=ucsf_hc.01_1.H143Y.00263;Name=ucsf_hc.01_1.H143Y.00263
Supercontig_2.1	GeneSet	exon	724087	727029	.	-	.	Parent=ucsf_hc.01_1.H143Y.00263
Supercontig_2.1	GeneSet	cds	725432	726943	.	-	0	ID=cds0000263;Parent=ucsf_hc.01_1.H143Y.00263
Supercontig_2.1	GeneSet	gene	727285	728070	.	+	.	ID=ucsf_hc.01_1.H143Y.00264;Name=ucsf_hc.01_1.H143Y.00264
Supercontig_2.1	GeneSet	exon	727285	728070	.	+	.	Parent=ucsf_hc.01_1.H143Y.00264
Supercontig_2.1	GeneSet	cds	727652	727831	.	+	0	ID=cds0000264;Parent=ucsf_hc.01_1.H143Y.00264
Supercontig_2.1	GeneSet	gene	730689	733004	.	+	.	ID=ucsf_hc.01_1.H143Y.00265;Name=ucsf_hc.01_1.H143Y.00265
Supercontig_2.1	GeneSet	exon	730689	731260	.	+	.	Parent=ucsf_hc.01_1.H143Y.00265
Supercontig_2.1	GeneSet	exon	731471	731590	.	+	.	Parent=ucsf_hc.01_1.H143Y.00265
Supercontig_2.1	GeneSet	exon	731658	732001	.	+	.	Parent=ucsf_hc.01_1.H143Y.00265
Supercontig_2.1	GeneSet	exon	732088	732171	.	+	.	Parent=ucsf_hc.01_1.H143Y.00265
Supercontig_2.1	GeneSet	exon	732272	733004	.	+	.	Parent=ucsf_hc.01_1.H143Y.00265
Supercontig_2.1	GeneSet	cds	731063	731260	.	+	0	ID=cds0000265;Parent=ucsf_hc.01_1.H143Y.00265
Supercontig_2.1	GeneSet	cds	731471	731590	.	+	0	ID=cds0000265;Parent=ucsf_hc.01_1.H143Y.00265
Supercontig_2.1	GeneSet	cds	731658	732001	.	+	0	ID=cds0000265;Parent=ucsf_hc.01_1.H143Y.00265
Supercontig_2.1	GeneSet	cds	732088	732171	.	+	0	ID=cds0000265;Parent=ucsf_hc.01_1.H143Y.00265
Supercontig_2.1	GeneSet	cds	732272	732410	.	+	0	ID=cds0000265;Parent=ucsf_hc.01_1.H143Y.00265
Supercontig_2.1	GeneSet	gene	734444	735755	.	-	.	ID=ucsf_hc.01_1.H143Y.00266;Name=ucsf_hc.01_1.H143Y.00266
Supercontig_2.1	GeneSet	exon	735073	735755	.	-	.	Parent=ucsf_hc.01_1.H143Y.00266
Supercontig_2.1	GeneSet	exon	734930	734991	.	-	.	Parent=ucsf_hc.01_1.H143Y.00266
Supercontig_2.1	GeneSet	exon	734444	734861	.	-	.	Parent=ucsf_hc.01_1.H143Y.00266
Supercontig_2.1	GeneSet	cds	735372	735575	.	-	0	ID=cds0000266;Parent=ucsf_hc.01_1.H143Y.00266
Supercontig_2.1	GeneSet	gene	736166	736919	.	-	.	ID=ucsf_hc.01_1.H143Y.00267;Name=ucsf_hc.01_1.H143Y.00267
Supercontig_2.1	GeneSet	exon	736166	736919	.	-	.	Parent=ucsf_hc.01_1.H143Y.00267
Supercontig_2.1	GeneSet	gene	737119	737598	.	+	.	ID=ucsf_hc.01_1.H143Y.00268;Name=ucsf_hc.01_1.H143Y.00268
Supercontig_2.1	GeneSet	exon	737119	737598	.	+	.	Parent=ucsf_hc.01_1.H143Y.00268
Supercontig_2.1	GeneSet	gene	737299	737709	.	-	.	ID=ucsf_hc.01_1.H143Y.00269;Name=ucsf_hc.01_1.H143Y.00269
Supercontig_2.1	GeneSet	exon	737299	737709	.	-	.	Parent=ucsf_hc.01_1.H143Y.00269
Supercontig_2.1	GeneSet	gene	738101	738510	.	-	.	ID=ucsf_hc.01_1.H143Y.00270;Name=ucsf_hc.01_1.H143Y.00270
Supercontig_2.1	GeneSet	exon	738101	738510	.	-	.	Parent=ucsf_hc.01_1.H143Y.00270
Supercontig_2.1	GeneSet	gene	738665	740215	.	+	.	ID=ucsf_hc.01_1.H143Y.00271;Name=ucsf_hc.01_1.H143Y.00271
Supercontig_2.1	GeneSet	exon	738665	739117	.	+	.	Parent=ucsf_hc.01_1.H143Y.00271
Supercontig_2.1	GeneSet	exon	739195	739454	.	+	.	Parent=ucsf_hc.01_1.H143Y.00271
Supercontig_2.1	GeneSet	exon	739520	740215	.	+	.	Parent=ucsf_hc.01_1.H143Y.00271
Supercontig_2.1	GeneSet	cds	738813	739117	.	+	0	ID=cds0000271;Parent=ucsf_hc.01_1.H143Y.00271
Supercontig_2.1	GeneSet	cds	739195	739454	.	+	0	ID=cds0000271;Parent=ucsf_hc.01_1.H143Y.00271
Supercontig_2.1	GeneSet	cds	739520	740157	.	+	0	ID=cds0000271;Parent=ucsf_hc.01_1.H143Y.00271
Supercontig_2.1	GeneSet	gene	740408	742147	.	+	.	ID=ucsf_hc.01_1.H143Y.00272;Name=ucsf_hc.01_1.H143Y.00272
Supercontig_2.1	GeneSet	exon	740408	740611	.	+	.	Parent=ucsf_hc.01_1.H143Y.00272
Supercontig_2.1	GeneSet	exon	740673	740751	.	+	.	Parent=ucsf_hc.01_1.H143Y.00272
Supercontig_2.1	GeneSet	exon	740836	741651	.	+	.	Parent=ucsf_hc.01_1.H143Y.00272
Supercontig_2.1	GeneSet	exon	741720	742147	.	+	.	Parent=ucsf_hc.01_1.H143Y.00272
Supercontig_2.1	GeneSet	cds	740490	740611	.	+	0	ID=cds0000272;Parent=ucsf_hc.01_1.H143Y.00272
Supercontig_2.1	GeneSet	cds	740673	740751	.	+	0	ID=cds0000272;Parent=ucsf_hc.01_1.H143Y.00272
Supercontig_2.1	GeneSet	cds	740836	741651	.	+	0	ID=cds0000272;Parent=ucsf_hc.01_1.H143Y.00272
Supercontig_2.1	GeneSet	cds	741720	741884	.	+	0	ID=cds0000272;Parent=ucsf_hc.01_1.H143Y.00272
Supercontig_2.1	GeneSet	gene	742148	743973	.	+	.	ID=ucsf_hc.01_1.H143Y.00273;Name=ucsf_hc.01_1.H143Y.00273
Supercontig_2.1	GeneSet	exon	742148	742478	.	+	.	Parent=ucsf_hc.01_1.H143Y.00273
Supercontig_2.1	GeneSet	exon	742593	742614	.	+	.	Parent=ucsf_hc.01_1.H143Y.00273
Supercontig_2.1	GeneSet	exon	742721	742789	.	+	.	Parent=ucsf_hc.01_1.H143Y.00273
Supercontig_2.1	GeneSet	exon	742922	743013	.	+	.	Parent=ucsf_hc.01_1.H143Y.00273
Supercontig_2.1	GeneSet	exon	743084	743135	.	+	.	Parent=ucsf_hc.01_1.H143Y.00273
Supercontig_2.1	GeneSet	exon	743232	743973	.	+	.	Parent=ucsf_hc.01_1.H143Y.00273
Supercontig_2.1	GeneSet	cds	742410	742478	.	+	0	ID=cds0000273;Parent=ucsf_hc.01_1.H143Y.00273
Supercontig_2.1	GeneSet	cds	742593	742614	.	+	0	ID=cds0000273;Parent=ucsf_hc.01_1.H143Y.00273
Supercontig_2.1	GeneSet	cds	742721	742789	.	+	0	ID=cds0000273;Parent=ucsf_hc.01_1.H143Y.00273
Supercontig_2.1	GeneSet	cds	742922	743013	.	+	0	ID=cds0000273;Parent=ucsf_hc.01_1.H143Y.00273
Supercontig_2.1	GeneSet	cds	743084	743135	.	+	0	ID=cds0000273;Parent=ucsf_hc.01_1.H143Y.00273
Supercontig_2.1	GeneSet	cds	743232	743452	.	+	0	ID=cds0000273;Parent=ucsf_hc.01_1.H143Y.00273
Supercontig_2.1	GeneSet	gene	743908	744462	.	-	.	ID=ucsf_hc.01_1.H143Y.00274;Name=ucsf_hc.01_1.H143Y.00274
Supercontig_2.1	GeneSet	exon	743908	744462	.	-	.	Parent=ucsf_hc.01_1.H143Y.00274
Supercontig_2.1	GeneSet	cds	744093	744365	.	-	0	ID=cds0000274;Parent=ucsf_hc.01_1.H143Y.00274
Supercontig_2.1	GeneSet	gene	744571	745635	.	-	.	ID=ucsf_hc.01_1.H143Y.00275;Name=ucsf_hc.01_1.H143Y.00275
Supercontig_2.1	GeneSet	exon	744571	745635	.	-	.	Parent=ucsf_hc.01_1.H143Y.00275
Supercontig_2.1	GeneSet	gene	745699	747196	.	+	.	ID=ucsf_hc.01_1.H143Y.00276;Name=ucsf_hc.01_1.H143Y.00276
Supercontig_2.1	GeneSet	exon	745699	745889	.	+	.	Parent=ucsf_hc.01_1.H143Y.00276
Supercontig_2.1	GeneSet	exon	745946	746065	.	+	.	Parent=ucsf_hc.01_1.H143Y.00276
Supercontig_2.1	GeneSet	exon	746139	746280	.	+	.	Parent=ucsf_hc.01_1.H143Y.00276
Supercontig_2.1	GeneSet	exon	746359	747196	.	+	.	Parent=ucsf_hc.01_1.H143Y.00276
Supercontig_2.1	GeneSet	cds	746379	746771	.	+	0	ID=cds0000276;Parent=ucsf_hc.01_1.H143Y.00276
Supercontig_2.1	GeneSet	gene	746811	748328	.	-	.	ID=ucsf_hc.01_1.H143Y.00277;Name=ucsf_hc.01_1.H143Y.00277
Supercontig_2.1	GeneSet	exon	747999	748328	.	-	.	Parent=ucsf_hc.01_1.H143Y.00277
Supercontig_2.1	GeneSet	exon	746811	747924	.	-	.	Parent=ucsf_hc.01_1.H143Y.00277
Supercontig_2.1	GeneSet	cds	747999	748222	.	-	0	ID=cds0000277;Parent=ucsf_hc.01_1.H143Y.00277
Supercontig_2.1	GeneSet	cds	747162	747924	.	-	0	ID=cds0000277;Parent=ucsf_hc.01_1.H143Y.00277
Supercontig_2.1	GeneSet	gene	748507	754592	.	+	.	ID=ucsf_hc.01_1.H143Y.00278;Name=ucsf_hc.01_1.H143Y.00278
Supercontig_2.1	GeneSet	exon	748507	752399	.	+	.	Parent=ucsf_hc.01_1.H143Y.00278
Supercontig_2.1	GeneSet	exon	752459	754424	.	+	.	Parent=ucsf_hc.01_1.H143Y.00278
Supercontig_2.1	GeneSet	exon	754507	754592	.	+	.	Parent=ucsf_hc.01_1.H143Y.00278
Supercontig_2.1	GeneSet	cds	751739	752399	.	+	0	ID=cds0000278;Parent=ucsf_hc.01_1.H143Y.00278
Supercontig_2.1	GeneSet	cds	752459	753573	.	+	0	ID=cds0000278;Parent=ucsf_hc.01_1.H143Y.00278
Supercontig_2.1	GeneSet	gene	754168	757163	.	-	.	ID=ucsf_hc.01_1.H143Y.00279;Name=ucsf_hc.01_1.H143Y.00279
Supercontig_2.1	GeneSet	exon	756769	757163	.	-	.	Parent=ucsf_hc.01_1.H143Y.00279
Supercontig_2.1	GeneSet	exon	756607	756668	.	-	.	Parent=ucsf_hc.01_1.H143Y.00279
Supercontig_2.1	GeneSet	exon	756431	756532	.	-	.	Parent=ucsf_hc.01_1.H143Y.00279
Supercontig_2.1	GeneSet	exon	756216	756351	.	-	.	Parent=ucsf_hc.01_1.H143Y.00279
Supercontig_2.1	GeneSet	exon	756069	756161	.	-	.	Parent=ucsf_hc.01_1.H143Y.00279
Supercontig_2.1	GeneSet	exon	754168	756010	.	-	.	Parent=ucsf_hc.01_1.H143Y.00279
Supercontig_2.1	GeneSet	cds	756769	757057	.	-	0	ID=cds0000279;Parent=ucsf_hc.01_1.H143Y.00279
Supercontig_2.1	GeneSet	cds	756607	756668	.	-	0	ID=cds0000279;Parent=ucsf_hc.01_1.H143Y.00279
Supercontig_2.1	GeneSet	cds	756431	756532	.	-	0	ID=cds0000279;Parent=ucsf_hc.01_1.H143Y.00279
Supercontig_2.1	GeneSet	cds	756216	756351	.	-	0	ID=cds0000279;Parent=ucsf_hc.01_1.H143Y.00279
Supercontig_2.1	GeneSet	cds	756069	756161	.	-	0	ID=cds0000279;Parent=ucsf_hc.01_1.H143Y.00279
Supercontig_2.1	GeneSet	cds	754935	756010	.	-	0	ID=cds0000279;Parent=ucsf_hc.01_1.H143Y.00279
Supercontig_2.1	GeneSet	gene	757938	758606	.	-	.	ID=ucsf_hc.01_1.H143Y.00280;Name=ucsf_hc.01_1.H143Y.00280
Supercontig_2.1	GeneSet	exon	757938	758606	.	-	.	Parent=ucsf_hc.01_1.H143Y.00280
Supercontig_2.1	GeneSet	cds	758207	758500	.	-	0	ID=cds0000280;Parent=ucsf_hc.01_1.H143Y.00280
Supercontig_2.1	GeneSet	gene	758805	761968	.	+	.	ID=ucsf_hc.01_1.H143Y.00281;Name=ucsf_hc.01_1.H143Y.00281
Supercontig_2.1	GeneSet	exon	758805	759522	.	+	.	Parent=ucsf_hc.01_1.H143Y.00281
Supercontig_2.1	GeneSet	exon	759670	759797	.	+	.	Parent=ucsf_hc.01_1.H143Y.00281
Supercontig_2.1	GeneSet	exon	759861	760450	.	+	.	Parent=ucsf_hc.01_1.H143Y.00281
Supercontig_2.1	GeneSet	exon	760516	761968	.	+	.	Parent=ucsf_hc.01_1.H143Y.00281
Supercontig_2.1	GeneSet	cds	759206	759522	.	+	0	ID=cds0000281;Parent=ucsf_hc.01_1.H143Y.00281
Supercontig_2.1	GeneSet	cds	759670	759797	.	+	0	ID=cds0000281;Parent=ucsf_hc.01_1.H143Y.00281
Supercontig_2.1	GeneSet	cds	759861	760450	.	+	0	ID=cds0000281;Parent=ucsf_hc.01_1.H143Y.00281
Supercontig_2.1	GeneSet	cds	760516	761274	.	+	0	ID=cds0000281;Parent=ucsf_hc.01_1.H143Y.00281
Supercontig_2.1	GeneSet	gene	761960	763649	.	-	.	ID=ucsf_hc.01_1.H143Y.00282;Name=ucsf_hc.01_1.H143Y.00282
Supercontig_2.1	GeneSet	exon	763411	763649	.	-	.	Parent=ucsf_hc.01_1.H143Y.00282
Supercontig_2.1	GeneSet	exon	761960	763308	.	-	.	Parent=ucsf_hc.01_1.H143Y.00282
Supercontig_2.1	GeneSet	cds	763411	763480	.	-	0	ID=cds0000282;Parent=ucsf_hc.01_1.H143Y.00282
Supercontig_2.1	GeneSet	cds	762722	763308	.	-	0	ID=cds0000282;Parent=ucsf_hc.01_1.H143Y.00282
Supercontig_2.1	GeneSet	gene	763848	765317	.	+	.	ID=ucsf_hc.01_1.H143Y.00283;Name=ucsf_hc.01_1.H143Y.00283
Supercontig_2.1	GeneSet	exon	763848	763878	.	+	.	Parent=ucsf_hc.01_1.H143Y.00283
Supercontig_2.1	GeneSet	exon	764023	765317	.	+	.	Parent=ucsf_hc.01_1.H143Y.00283
Supercontig_2.1	GeneSet	cds	764036	764923	.	+	0	ID=cds0000283;Parent=ucsf_hc.01_1.H143Y.00283
Supercontig_2.1	GeneSet	gene	766004	767206	.	+	.	ID=ucsf_hc.01_1.H143Y.00284;Name=ucsf_hc.01_1.H143Y.00284
Supercontig_2.1	GeneSet	exon	766004	767206	.	+	.	Parent=ucsf_hc.01_1.H143Y.00284
Supercontig_2.1	GeneSet	cds	766662	767060	.	+	0	ID=cds0000284;Parent=ucsf_hc.01_1.H143Y.00284
Supercontig_2.1	GeneSet	gene	767336	769251	.	+	.	ID=ucsf_hc.01_1.H143Y.00285;Name=ucsf_hc.01_1.H143Y.00285
Supercontig_2.1	GeneSet	exon	767336	767724	.	+	.	Parent=ucsf_hc.01_1.H143Y.00285
Supercontig_2.1	GeneSet	exon	767882	768118	.	+	.	Parent=ucsf_hc.01_1.H143Y.00285
Supercontig_2.1	GeneSet	exon	768204	769251	.	+	.	Parent=ucsf_hc.01_1.H143Y.00285
Supercontig_2.1	GeneSet	cds	768274	768609	.	+	0	ID=cds0000285;Parent=ucsf_hc.01_1.H143Y.00285
Supercontig_2.1	GeneSet	gene	769859	774427	.	-	.	ID=ucsf_hc.01_1.H143Y.00286;Name=ucsf_hc.01_1.H143Y.00286
Supercontig_2.1	GeneSet	exon	774304	774427	.	-	.	Parent=ucsf_hc.01_1.H143Y.00286
Supercontig_2.1	GeneSet	exon	774138	774231	.	-	.	Parent=ucsf_hc.01_1.H143Y.00286
Supercontig_2.1	GeneSet	exon	771089	774085	.	-	.	Parent=ucsf_hc.01_1.H143Y.00286
Supercontig_2.1	GeneSet	exon	770720	771027	.	-	.	Parent=ucsf_hc.01_1.H143Y.00286
Supercontig_2.1	GeneSet	exon	770280	770646	.	-	.	Parent=ucsf_hc.01_1.H143Y.00286
Supercontig_2.1	GeneSet	exon	769859	770180	.	-	.	Parent=ucsf_hc.01_1.H143Y.00286
Supercontig_2.1	GeneSet	cds	774304	774334	.	-	0	ID=cds0000286;Parent=ucsf_hc.01_1.H143Y.00286
Supercontig_2.1	GeneSet	cds	774138	774231	.	-	0	ID=cds0000286;Parent=ucsf_hc.01_1.H143Y.00286
Supercontig_2.1	GeneSet	cds	771847	774085	.	-	0	ID=cds0000286;Parent=ucsf_hc.01_1.H143Y.00286
Supercontig_2.1	GeneSet	gene	774783	775245	.	+	.	ID=ucsf_hc.01_1.H143Y.00287;Name=ucsf_hc.01_1.H143Y.00287
Supercontig_2.1	GeneSet	exon	774783	775245	.	+	.	Parent=ucsf_hc.01_1.H143Y.00287
Supercontig_2.1	GeneSet	gene	775183	777887	.	-	.	ID=ucsf_hc.01_1.H143Y.00288;Name=ucsf_hc.01_1.H143Y.00288
Supercontig_2.1	GeneSet	exon	777464	777887	.	-	.	Parent=ucsf_hc.01_1.H143Y.00288
Supercontig_2.1	GeneSet	exon	777052	777380	.	-	.	Parent=ucsf_hc.01_1.H143Y.00288
Supercontig_2.1	GeneSet	exon	776682	776980	.	-	.	Parent=ucsf_hc.01_1.H143Y.00288
Supercontig_2.1	GeneSet	exon	776456	776621	.	-	.	Parent=ucsf_hc.01_1.H143Y.00288
Supercontig_2.1	GeneSet	exon	776034	776343	.	-	.	Parent=ucsf_hc.01_1.H143Y.00288
Supercontig_2.1	GeneSet	exon	775183	775966	.	-	.	Parent=ucsf_hc.01_1.H143Y.00288
Supercontig_2.1	GeneSet	cds	777464	777801	.	-	0	ID=cds0000288;Parent=ucsf_hc.01_1.H143Y.00288
Supercontig_2.1	GeneSet	cds	777052	777380	.	-	0	ID=cds0000288;Parent=ucsf_hc.01_1.H143Y.00288
Supercontig_2.1	GeneSet	cds	776682	776980	.	-	0	ID=cds0000288;Parent=ucsf_hc.01_1.H143Y.00288
Supercontig_2.1	GeneSet	cds	776456	776621	.	-	0	ID=cds0000288;Parent=ucsf_hc.01_1.H143Y.00288
Supercontig_2.1	GeneSet	cds	776150	776343	.	-	0	ID=cds0000288;Parent=ucsf_hc.01_1.H143Y.00288
Supercontig_2.1	GeneSet	gene	778704	779414	.	+	.	ID=ucsf_hc.01_1.H143Y.00289;Name=ucsf_hc.01_1.H143Y.00289
Supercontig_2.1	GeneSet	exon	778704	778764	.	+	.	Parent=ucsf_hc.01_1.H143Y.00289
Supercontig_2.1	GeneSet	exon	778841	779414	.	+	.	Parent=ucsf_hc.01_1.H143Y.00289
Supercontig_2.1	GeneSet	gene	780514	780858	.	+	.	ID=ucsf_hc.01_1.H143Y.00290;Name=ucsf_hc.01_1.H143Y.00290
Supercontig_2.1	GeneSet	exon	780514	780858	.	+	.	Parent=ucsf_hc.01_1.H143Y.00290
Supercontig_2.1	GeneSet	gene	781062	781841	.	+	.	ID=ucsf_hc.01_1.H143Y.00291;Name=ucsf_hc.01_1.H143Y.00291
Supercontig_2.1	GeneSet	exon	781062	781841	.	+	.	Parent=ucsf_hc.01_1.H143Y.00291
Supercontig_2.1	GeneSet	cds	781215	781781	.	+	0	ID=cds0000291;Parent=ucsf_hc.01_1.H143Y.00291
Supercontig_2.1	GeneSet	gene	782116	784285	.	+	.	ID=ucsf_hc.01_1.H143Y.00292;Name=ucsf_hc.01_1.H143Y.00292
Supercontig_2.1	GeneSet	exon	782116	783233	.	+	.	Parent=ucsf_hc.01_1.H143Y.00292
Supercontig_2.1	GeneSet	exon	783305	784285	.	+	.	Parent=ucsf_hc.01_1.H143Y.00292
Supercontig_2.1	GeneSet	cds	782398	783233	.	+	0	ID=cds0000292;Parent=ucsf_hc.01_1.H143Y.00292
Supercontig_2.1	GeneSet	cds	783305	784037	.	+	0	ID=cds0000292;Parent=ucsf_hc.01_1.H143Y.00292
Supercontig_2.1	GeneSet	gene	783303	784423	.	-	.	ID=ucsf_hc.01_1.H143Y.00293;Name=ucsf_hc.01_1.H143Y.00293
Supercontig_2.1	GeneSet	exon	783303	784423	.	-	.	Parent=ucsf_hc.01_1.H143Y.00293
Supercontig_2.1	GeneSet	gene	784558	787200	.	+	.	ID=ucsf_hc.01_1.H143Y.00294;Name=ucsf_hc.01_1.H143Y.00294
Supercontig_2.1	GeneSet	exon	784558	784721	.	+	.	Parent=ucsf_hc.01_1.H143Y.00294
Supercontig_2.1	GeneSet	exon	784781	785349	.	+	.	Parent=ucsf_hc.01_1.H143Y.00294
Supercontig_2.1	GeneSet	exon	785443	787200	.	+	.	Parent=ucsf_hc.01_1.H143Y.00294
Supercontig_2.1	GeneSet	cds	784667	784721	.	+	0	ID=cds0000294;Parent=ucsf_hc.01_1.H143Y.00294
Supercontig_2.1	GeneSet	cds	784781	785349	.	+	0	ID=cds0000294;Parent=ucsf_hc.01_1.H143Y.00294
Supercontig_2.1	GeneSet	cds	785443	786477	.	+	0	ID=cds0000294;Parent=ucsf_hc.01_1.H143Y.00294
Supercontig_2.1	GeneSet	gene	787370	790072	.	+	.	ID=ucsf_hc.01_1.H143Y.00295;Name=ucsf_hc.01_1.H143Y.00295
Supercontig_2.1	GeneSet	exon	787370	787535	.	+	.	Parent=ucsf_hc.01_1.H143Y.00295
Supercontig_2.1	GeneSet	exon	787623	787779	.	+	.	Parent=ucsf_hc.01_1.H143Y.00295
Supercontig_2.1	GeneSet	exon	787908	788336	.	+	.	Parent=ucsf_hc.01_1.H143Y.00295
Supercontig_2.1	GeneSet	exon	788445	790072	.	+	.	Parent=ucsf_hc.01_1.H143Y.00295
Supercontig_2.1	GeneSet	cds	787410	787535	.	+	0	ID=cds0000295;Parent=ucsf_hc.01_1.H143Y.00295
Supercontig_2.1	GeneSet	cds	787623	787779	.	+	0	ID=cds0000295;Parent=ucsf_hc.01_1.H143Y.00295
Supercontig_2.1	GeneSet	cds	787908	788336	.	+	0	ID=cds0000295;Parent=ucsf_hc.01_1.H143Y.00295
Supercontig_2.1	GeneSet	cds	788445	788770	.	+	0	ID=cds0000295;Parent=ucsf_hc.01_1.H143Y.00295
Supercontig_2.1	GeneSet	gene	790179	790902	.	+	.	ID=ucsf_hc.01_1.H143Y.00296;Name=ucsf_hc.01_1.H143Y.00296
Supercontig_2.1	GeneSet	exon	790179	790902	.	+	.	Parent=ucsf_hc.01_1.H143Y.00296
Supercontig_2.1	GeneSet	gene	790972	791589	.	+	.	ID=ucsf_hc.01_1.H143Y.00297;Name=ucsf_hc.01_1.H143Y.00297
Supercontig_2.1	GeneSet	exon	790972	791589	.	+	.	Parent=ucsf_hc.01_1.H143Y.00297
Supercontig_2.1	GeneSet	cds	791204	791527	.	+	0	ID=cds0000297;Parent=ucsf_hc.01_1.H143Y.00297
Supercontig_2.1	GeneSet	gene	791570	793871	.	-	.	ID=ucsf_hc.01_1.H143Y.00298;Name=ucsf_hc.01_1.H143Y.00298
Supercontig_2.1	GeneSet	exon	792441	793871	.	-	.	Parent=ucsf_hc.01_1.H143Y.00298
Supercontig_2.1	GeneSet	exon	791570	792342	.	-	.	Parent=ucsf_hc.01_1.H143Y.00298
Supercontig_2.1	GeneSet	cds	792485	793759	.	-	0	ID=cds0000298;Parent=ucsf_hc.01_1.H143Y.00298
Supercontig_2.1	GeneSet	gene	794474	795895	.	-	.	ID=ucsf_hc.01_1.H143Y.00299;Name=ucsf_hc.01_1.H143Y.00299
Supercontig_2.1	GeneSet	exon	794474	795895	.	-	.	Parent=ucsf_hc.01_1.H143Y.00299
Supercontig_2.1	GeneSet	gene	796078	796439	.	-	.	ID=ucsf_hc.01_1.H143Y.00300;Name=ucsf_hc.01_1.H143Y.00300
Supercontig_2.1	GeneSet	exon	796078	796439	.	-	.	Parent=ucsf_hc.01_1.H143Y.00300
Supercontig_2.1	GeneSet	gene	796639	799282	.	+	.	ID=ucsf_hc.01_1.H143Y.00301;Name=ucsf_hc.01_1.H143Y.00301
Supercontig_2.1	GeneSet	exon	796639	796919	.	+	.	Parent=ucsf_hc.01_1.H143Y.00301
Supercontig_2.1	GeneSet	exon	796984	798424	.	+	.	Parent=ucsf_hc.01_1.H143Y.00301
Supercontig_2.1	GeneSet	exon	798507	799282	.	+	.	Parent=ucsf_hc.01_1.H143Y.00301
Supercontig_2.1	GeneSet	cds	797410	797772	.	+	0	ID=cds0000301;Parent=ucsf_hc.01_1.H143Y.00301
Supercontig_2.1	GeneSet	gene	799823	800164	.	+	.	ID=ucsf_hc.01_1.H143Y.00302;Name=ucsf_hc.01_1.H143Y.00302
Supercontig_2.1	GeneSet	exon	799823	799888	.	+	.	Parent=ucsf_hc.01_1.H143Y.00302
Supercontig_2.1	GeneSet	exon	800027	800164	.	+	.	Parent=ucsf_hc.01_1.H143Y.00302
Supercontig_2.1	GeneSet	gene	800335	800731	.	+	.	ID=ucsf_hc.01_1.H143Y.00303;Name=ucsf_hc.01_1.H143Y.00303
Supercontig_2.1	GeneSet	exon	800335	800413	.	+	.	Parent=ucsf_hc.01_1.H143Y.00303
Supercontig_2.1	GeneSet	exon	800473	800731	.	+	.	Parent=ucsf_hc.01_1.H143Y.00303
Supercontig_2.1	GeneSet	gene	800662	801781	.	-	.	ID=ucsf_hc.01_1.H143Y.00304;Name=ucsf_hc.01_1.H143Y.00304
Supercontig_2.1	GeneSet	exon	801757	801781	.	-	.	Parent=ucsf_hc.01_1.H143Y.00304
Supercontig_2.1	GeneSet	exon	801563	801648	.	-	.	Parent=ucsf_hc.01_1.H143Y.00304
Supercontig_2.1	GeneSet	exon	800662	801488	.	-	.	Parent=ucsf_hc.01_1.H143Y.00304
Supercontig_2.1	GeneSet	cds	801757	801776	.	-	0	ID=cds0000304;Parent=ucsf_hc.01_1.H143Y.00304
Supercontig_2.1	GeneSet	cds	801563	801648	.	-	0	ID=cds0000304;Parent=ucsf_hc.01_1.H143Y.00304
Supercontig_2.1	GeneSet	cds	801256	801488	.	-	0	ID=cds0000304;Parent=ucsf_hc.01_1.H143Y.00304
Supercontig_2.1	GeneSet	gene	800747	801534	.	+	.	ID=ucsf_hc.01_1.H143Y.00305;Name=ucsf_hc.01_1.H143Y.00305
Supercontig_2.1	GeneSet	exon	800747	801534	.	+	.	Parent=ucsf_hc.01_1.H143Y.00305
Supercontig_2.1	GeneSet	cds	801086	801463	.	+	0	ID=cds0000305;Parent=ucsf_hc.01_1.H143Y.00305
Supercontig_2.1	GeneSet	gene	807752	808881	.	-	.	ID=ucsf_hc.01_1.H143Y.00306;Name=ucsf_hc.01_1.H143Y.00306
Supercontig_2.1	GeneSet	exon	808237	808881	.	-	.	Parent=ucsf_hc.01_1.H143Y.00306
Supercontig_2.1	GeneSet	exon	808032	808160	.	-	.	Parent=ucsf_hc.01_1.H143Y.00306
Supercontig_2.1	GeneSet	exon	807752	807948	.	-	.	Parent=ucsf_hc.01_1.H143Y.00306
Supercontig_2.1	GeneSet	cds	808297	808494	.	-	0	ID=cds0000306;Parent=ucsf_hc.01_1.H143Y.00306
Supercontig_2.1	GeneSet	gene	808936	810895	.	-	.	ID=ucsf_hc.01_1.H143Y.00307;Name=ucsf_hc.01_1.H143Y.00307
Supercontig_2.1	GeneSet	exon	810090	810895	.	-	.	Parent=ucsf_hc.01_1.H143Y.00307
Supercontig_2.1	GeneSet	exon	808936	809951	.	-	.	Parent=ucsf_hc.01_1.H143Y.00307
Supercontig_2.1	GeneSet	cds	810090	810242	.	-	0	ID=cds0000307;Parent=ucsf_hc.01_1.H143Y.00307
Supercontig_2.1	GeneSet	cds	809922	809951	.	-	0	ID=cds0000307;Parent=ucsf_hc.01_1.H143Y.00307
Supercontig_2.1	GeneSet	gene	811120	811432	.	+	.	ID=ucsf_hc.01_1.H143Y.00308;Name=ucsf_hc.01_1.H143Y.00308
Supercontig_2.1	GeneSet	exon	811120	811432	.	+	.	Parent=ucsf_hc.01_1.H143Y.00308
Supercontig_2.1	GeneSet	gene	811486	814240	.	+	.	ID=ucsf_hc.01_1.H143Y.00309;Name=ucsf_hc.01_1.H143Y.00309
Supercontig_2.1	GeneSet	exon	811486	813050	.	+	.	Parent=ucsf_hc.01_1.H143Y.00309
Supercontig_2.1	GeneSet	exon	813119	813241	.	+	.	Parent=ucsf_hc.01_1.H143Y.00309
Supercontig_2.1	GeneSet	exon	813305	813429	.	+	.	Parent=ucsf_hc.01_1.H143Y.00309
Supercontig_2.1	GeneSet	exon	813504	813588	.	+	.	Parent=ucsf_hc.01_1.H143Y.00309
Supercontig_2.1	GeneSet	exon	813696	813899	.	+	.	Parent=ucsf_hc.01_1.H143Y.00309
Supercontig_2.1	GeneSet	exon	813980	814240	.	+	.	Parent=ucsf_hc.01_1.H143Y.00309
Supercontig_2.1	GeneSet	cds	812795	813050	.	+	0	ID=cds0000309;Parent=ucsf_hc.01_1.H143Y.00309
Supercontig_2.1	GeneSet	cds	813119	813241	.	+	0	ID=cds0000309;Parent=ucsf_hc.01_1.H143Y.00309
Supercontig_2.1	GeneSet	cds	813305	813429	.	+	0	ID=cds0000309;Parent=ucsf_hc.01_1.H143Y.00309
Supercontig_2.1	GeneSet	cds	813504	813588	.	+	0	ID=cds0000309;Parent=ucsf_hc.01_1.H143Y.00309
Supercontig_2.1	GeneSet	cds	813696	813899	.	+	0	ID=cds0000309;Parent=ucsf_hc.01_1.H143Y.00309
Supercontig_2.1	GeneSet	cds	813980	814065	.	+	0	ID=cds0000309;Parent=ucsf_hc.01_1.H143Y.00309
Supercontig_2.1	GeneSet	gene	814089	815081	.	-	.	ID=ucsf_hc.01_1.H143Y.00310;Name=ucsf_hc.01_1.H143Y.00310
Supercontig_2.1	GeneSet	exon	814089	815081	.	-	.	Parent=ucsf_hc.01_1.H143Y.00310
Supercontig_2.1	GeneSet	cds	814427	815068	.	-	0	ID=cds0000310;Parent=ucsf_hc.01_1.H143Y.00310
Supercontig_2.1	GeneSet	gene	815544	817476	.	-	.	ID=ucsf_hc.01_1.H143Y.00311;Name=ucsf_hc.01_1.H143Y.00311
Supercontig_2.1	GeneSet	exon	816928	817476	.	-	.	Parent=ucsf_hc.01_1.H143Y.00311
Supercontig_2.1	GeneSet	exon	816590	816836	.	-	.	Parent=ucsf_hc.01_1.H143Y.00311
Supercontig_2.1	GeneSet	exon	816045	816509	.	-	.	Parent=ucsf_hc.01_1.H143Y.00311
Supercontig_2.1	GeneSet	exon	815789	815979	.	-	.	Parent=ucsf_hc.01_1.H143Y.00311
Supercontig_2.1	GeneSet	exon	815544	815719	.	-	.	Parent=ucsf_hc.01_1.H143Y.00311
Supercontig_2.1	GeneSet	cds	816928	817161	.	-	0	ID=cds0000311;Parent=ucsf_hc.01_1.H143Y.00311
Supercontig_2.1	GeneSet	cds	816590	816836	.	-	0	ID=cds0000311;Parent=ucsf_hc.01_1.H143Y.00311
Supercontig_2.1	GeneSet	cds	816193	816509	.	-	0	ID=cds0000311;Parent=ucsf_hc.01_1.H143Y.00311
Supercontig_2.1	GeneSet	gene	818338	820972	.	+	.	ID=ucsf_hc.01_1.H143Y.00312;Name=ucsf_hc.01_1.H143Y.00312
Supercontig_2.1	GeneSet	exon	818338	819290	.	+	.	Parent=ucsf_hc.01_1.H143Y.00312
Supercontig_2.1	GeneSet	exon	819353	820972	.	+	.	Parent=ucsf_hc.01_1.H143Y.00312
Supercontig_2.1	GeneSet	cds	818972	819290	.	+	0	ID=cds0000312;Parent=ucsf_hc.01_1.H143Y.00312
Supercontig_2.1	GeneSet	cds	819353	820569	.	+	0	ID=cds0000312;Parent=ucsf_hc.01_1.H143Y.00312
Supercontig_2.1	GeneSet	gene	820973	822738	.	+	.	ID=ucsf_hc.01_1.H143Y.00313;Name=ucsf_hc.01_1.H143Y.00313
Supercontig_2.1	GeneSet	exon	820973	821414	.	+	.	Parent=ucsf_hc.01_1.H143Y.00313
Supercontig_2.1	GeneSet	exon	821479	822738	.	+	.	Parent=ucsf_hc.01_1.H143Y.00313
Supercontig_2.1	GeneSet	cds	821486	822094	.	+	0	ID=cds0000313;Parent=ucsf_hc.01_1.H143Y.00313
Supercontig_2.1	GeneSet	gene	822752	824463	.	-	.	ID=ucsf_hc.01_1.H143Y.00314;Name=ucsf_hc.01_1.H143Y.00314
Supercontig_2.1	GeneSet	exon	824171	824463	.	-	.	Parent=ucsf_hc.01_1.H143Y.00314
Supercontig_2.1	GeneSet	exon	823781	824026	.	-	.	Parent=ucsf_hc.01_1.H143Y.00314
Supercontig_2.1	GeneSet	exon	822752	823643	.	-	.	Parent=ucsf_hc.01_1.H143Y.00314
Supercontig_2.1	GeneSet	cds	824171	824341	.	-	0	ID=cds0000314;Parent=ucsf_hc.01_1.H143Y.00314
Supercontig_2.1	GeneSet	cds	823781	824026	.	-	0	ID=cds0000314;Parent=ucsf_hc.01_1.H143Y.00314
Supercontig_2.1	GeneSet	cds	823182	823643	.	-	0	ID=cds0000314;Parent=ucsf_hc.01_1.H143Y.00314
Supercontig_2.1	GeneSet	gene	824604	825977	.	+	.	ID=ucsf_hc.01_1.H143Y.00315;Name=ucsf_hc.01_1.H143Y.00315
Supercontig_2.1	GeneSet	exon	824604	824848	.	+	.	Parent=ucsf_hc.01_1.H143Y.00315
Supercontig_2.1	GeneSet	exon	824913	825562	.	+	.	Parent=ucsf_hc.01_1.H143Y.00315
Supercontig_2.1	GeneSet	exon	825651	825977	.	+	.	Parent=ucsf_hc.01_1.H143Y.00315
Supercontig_2.1	GeneSet	cds	825349	825555	.	+	0	ID=cds0000315;Parent=ucsf_hc.01_1.H143Y.00315
Supercontig_2.1	GeneSet	gene	826199	826533	.	-	.	ID=ucsf_hc.01_1.H143Y.00316;Name=ucsf_hc.01_1.H143Y.00316
Supercontig_2.1	GeneSet	exon	826199	826533	.	-	.	Parent=ucsf_hc.01_1.H143Y.00316
Supercontig_2.1	GeneSet	gene	826611	828308	.	-	.	ID=ucsf_hc.01_1.H143Y.00317;Name=ucsf_hc.01_1.H143Y.00317
Supercontig_2.1	GeneSet	exon	827691	828308	.	-	.	Parent=ucsf_hc.01_1.H143Y.00317
Supercontig_2.1	GeneSet	exon	826611	827386	.	-	.	Parent=ucsf_hc.01_1.H143Y.00317
Supercontig_2.1	GeneSet	cds	827691	828058	.	-	0	ID=cds0000317;Parent=ucsf_hc.01_1.H143Y.00317
Supercontig_2.1	GeneSet	cds	827032	827386	.	-	0	ID=cds0000317;Parent=ucsf_hc.01_1.H143Y.00317
Supercontig_2.1	GeneSet	gene	828481	831541	.	+	.	ID=ucsf_hc.01_1.H143Y.00318;Name=ucsf_hc.01_1.H143Y.00318
Supercontig_2.1	GeneSet	exon	828481	828802	.	+	.	Parent=ucsf_hc.01_1.H143Y.00318
Supercontig_2.1	GeneSet	exon	828984	829127	.	+	.	Parent=ucsf_hc.01_1.H143Y.00318
Supercontig_2.1	GeneSet	exon	829235	829593	.	+	.	Parent=ucsf_hc.01_1.H143Y.00318
Supercontig_2.1	GeneSet	exon	829691	830333	.	+	.	Parent=ucsf_hc.01_1.H143Y.00318
Supercontig_2.1	GeneSet	exon	830412	831541	.	+	.	Parent=ucsf_hc.01_1.H143Y.00318
Supercontig_2.1	GeneSet	cds	828763	828802	.	+	0	ID=cds0000318;Parent=ucsf_hc.01_1.H143Y.00318
Supercontig_2.1	GeneSet	cds	828984	829127	.	+	0	ID=cds0000318;Parent=ucsf_hc.01_1.H143Y.00318
Supercontig_2.1	GeneSet	cds	829235	829593	.	+	0	ID=cds0000318;Parent=ucsf_hc.01_1.H143Y.00318
Supercontig_2.1	GeneSet	cds	829691	830333	.	+	0	ID=cds0000318;Parent=ucsf_hc.01_1.H143Y.00318
Supercontig_2.1	GeneSet	cds	830412	830419	.	+	0	ID=cds0000318;Parent=ucsf_hc.01_1.H143Y.00318
Supercontig_2.1	GeneSet	gene	832136	834305	.	+	.	ID=ucsf_hc.01_1.H143Y.00319;Name=ucsf_hc.01_1.H143Y.00319
Supercontig_2.1	GeneSet	exon	832136	833092	.	+	.	Parent=ucsf_hc.01_1.H143Y.00319
Supercontig_2.1	GeneSet	exon	833192	834305	.	+	.	Parent=ucsf_hc.01_1.H143Y.00319
Supercontig_2.1	GeneSet	cds	832552	833092	.	+	0	ID=cds0000319;Parent=ucsf_hc.01_1.H143Y.00319
Supercontig_2.1	GeneSet	cds	833192	834048	.	+	0	ID=cds0000319;Parent=ucsf_hc.01_1.H143Y.00319
Supercontig_2.1	GeneSet	gene	834045	834420	.	-	.	ID=ucsf_hc.01_1.H143Y.00320;Name=ucsf_hc.01_1.H143Y.00320
Supercontig_2.1	GeneSet	exon	834045	834420	.	-	.	Parent=ucsf_hc.01_1.H143Y.00320
Supercontig_2.1	GeneSet	gene	834357	835317	.	+	.	ID=ucsf_hc.01_1.H143Y.00321;Name=ucsf_hc.01_1.H143Y.00321
Supercontig_2.1	GeneSet	exon	834357	835317	.	+	.	Parent=ucsf_hc.01_1.H143Y.00321
Supercontig_2.1	GeneSet	cds	834670	834984	.	+	0	ID=cds0000321;Parent=ucsf_hc.01_1.H143Y.00321
Supercontig_2.1	GeneSet	gene	834533	835396	.	-	.	ID=ucsf_hc.01_1.H143Y.00322;Name=ucsf_hc.01_1.H143Y.00322
Supercontig_2.1	GeneSet	exon	834899	835396	.	-	.	Parent=ucsf_hc.01_1.H143Y.00322
Supercontig_2.1	GeneSet	exon	834533	834802	.	-	.	Parent=ucsf_hc.01_1.H143Y.00322
Supercontig_2.1	GeneSet	gene	835529	836476	.	+	.	ID=ucsf_hc.01_1.H143Y.00323;Name=ucsf_hc.01_1.H143Y.00323
Supercontig_2.1	GeneSet	exon	835529	835634	.	+	.	Parent=ucsf_hc.01_1.H143Y.00323
Supercontig_2.1	GeneSet	exon	835701	836476	.	+	.	Parent=ucsf_hc.01_1.H143Y.00323
Supercontig_2.1	GeneSet	cds	835587	835634	.	+	0	ID=cds0000323;Parent=ucsf_hc.01_1.H143Y.00323
Supercontig_2.1	GeneSet	cds	835701	835976	.	+	0	ID=cds0000323;Parent=ucsf_hc.01_1.H143Y.00323
Supercontig_2.1	GeneSet	gene	837636	840725	.	+	.	ID=ucsf_hc.01_1.H143Y.00324;Name=ucsf_hc.01_1.H143Y.00324
Supercontig_2.1	GeneSet	exon	837636	838902	.	+	.	Parent=ucsf_hc.01_1.H143Y.00324
Supercontig_2.1	GeneSet	exon	839071	839474	.	+	.	Parent=ucsf_hc.01_1.H143Y.00324
Supercontig_2.1	GeneSet	exon	839542	840725	.	+	.	Parent=ucsf_hc.01_1.H143Y.00324
Supercontig_2.1	GeneSet	cds	838407	838902	.	+	0	ID=cds0000324;Parent=ucsf_hc.01_1.H143Y.00324
Supercontig_2.1	GeneSet	cds	839071	839474	.	+	0	ID=cds0000324;Parent=ucsf_hc.01_1.H143Y.00324
Supercontig_2.1	GeneSet	cds	839542	839961	.	+	0	ID=cds0000324;Parent=ucsf_hc.01_1.H143Y.00324
Supercontig_2.1	GeneSet	gene	843548	846215	.	+	.	ID=ucsf_hc.01_1.H143Y.00325;Name=ucsf_hc.01_1.H143Y.00325
Supercontig_2.1	GeneSet	exon	843548	843714	.	+	.	Parent=ucsf_hc.01_1.H143Y.00325
Supercontig_2.1	GeneSet	exon	843793	843876	.	+	.	Parent=ucsf_hc.01_1.H143Y.00325
Supercontig_2.1	GeneSet	exon	843959	844123	.	+	.	Parent=ucsf_hc.01_1.H143Y.00325
Supercontig_2.1	GeneSet	exon	844182	845442	.	+	.	Parent=ucsf_hc.01_1.H143Y.00325
Supercontig_2.1	GeneSet	exon	845625	846215	.	+	.	Parent=ucsf_hc.01_1.H143Y.00325
Supercontig_2.1	GeneSet	cds	844236	844997	.	+	0	ID=cds0000325;Parent=ucsf_hc.01_1.H143Y.00325
Supercontig_2.1	GeneSet	gene	845828	846306	.	-	.	ID=ucsf_hc.01_1.H143Y.00326;Name=ucsf_hc.01_1.H143Y.00326
Supercontig_2.1	GeneSet	exon	845828	846306	.	-	.	Parent=ucsf_hc.01_1.H143Y.00326
Supercontig_2.1	GeneSet	cds	845891	846091	.	-	0	ID=cds0000326;Parent=ucsf_hc.01_1.H143Y.00326
Supercontig_2.1	GeneSet	gene	846639	849800	.	+	.	ID=ucsf_hc.01_1.H143Y.00327;Name=ucsf_hc.01_1.H143Y.00327
Supercontig_2.1	GeneSet	exon	846639	849800	.	+	.	Parent=ucsf_hc.01_1.H143Y.00327
Supercontig_2.1	GeneSet	cds	846743	849235	.	+	0	ID=cds0000327;Parent=ucsf_hc.01_1.H143Y.00327
Supercontig_2.1	GeneSet	gene	849455	850718	.	-	.	ID=ucsf_hc.01_1.H143Y.00328;Name=ucsf_hc.01_1.H143Y.00328
Supercontig_2.1	GeneSet	exon	849455	850718	.	-	.	Parent=ucsf_hc.01_1.H143Y.00328
Supercontig_2.1	GeneSet	cds	850057	850383	.	-	0	ID=cds0000328;Parent=ucsf_hc.01_1.H143Y.00328
Supercontig_2.1	GeneSet	gene	851079	856002	.	+	.	ID=ucsf_hc.01_1.H143Y.00329;Name=ucsf_hc.01_1.H143Y.00329
Supercontig_2.1	GeneSet	exon	851079	851158	.	+	.	Parent=ucsf_hc.01_1.H143Y.00329
Supercontig_2.1	GeneSet	exon	851226	851261	.	+	.	Parent=ucsf_hc.01_1.H143Y.00329
Supercontig_2.1	GeneSet	exon	851337	852079	.	+	.	Parent=ucsf_hc.01_1.H143Y.00329
Supercontig_2.1	GeneSet	exon	852193	856002	.	+	.	Parent=ucsf_hc.01_1.H143Y.00329
Supercontig_2.1	GeneSet	cds	851145	851158	.	+	0	ID=cds0000329;Parent=ucsf_hc.01_1.H143Y.00329
Supercontig_2.1	GeneSet	cds	851226	851261	.	+	0	ID=cds0000329;Parent=ucsf_hc.01_1.H143Y.00329
Supercontig_2.1	GeneSet	cds	851337	852042	.	+	0	ID=cds0000329;Parent=ucsf_hc.01_1.H143Y.00329
Supercontig_2.1	GeneSet	gene	852537	856062	.	-	.	ID=ucsf_hc.01_1.H143Y.00330;Name=ucsf_hc.01_1.H143Y.00330
Supercontig_2.1	GeneSet	exon	852537	856062	.	-	.	Parent=ucsf_hc.01_1.H143Y.00330
Supercontig_2.1	GeneSet	cds	852923	855328	.	-	0	ID=cds0000330;Parent=ucsf_hc.01_1.H143Y.00330
Supercontig_2.1	GeneSet	gene	856170	857835	.	+	.	ID=ucsf_hc.01_1.H143Y.00331;Name=ucsf_hc.01_1.H143Y.00331
Supercontig_2.1	GeneSet	exon	856170	857835	.	+	.	Parent=ucsf_hc.01_1.H143Y.00331
Supercontig_2.1	GeneSet	cds	857464	857667	.	+	0	ID=cds0000331;Parent=ucsf_hc.01_1.H143Y.00331
Supercontig_2.1	GeneSet	gene	857044	859819	.	-	.	ID=ucsf_hc.01_1.H143Y.00332;Name=ucsf_hc.01_1.H143Y.00332
Supercontig_2.1	GeneSet	exon	859660	859819	.	-	.	Parent=ucsf_hc.01_1.H143Y.00332
Supercontig_2.1	GeneSet	exon	859472	859593	.	-	.	Parent=ucsf_hc.01_1.H143Y.00332
Supercontig_2.1	GeneSet	exon	859153	859401	.	-	.	Parent=ucsf_hc.01_1.H143Y.00332
Supercontig_2.1	GeneSet	exon	858989	859083	.	-	.	Parent=ucsf_hc.01_1.H143Y.00332
Supercontig_2.1	GeneSet	exon	858724	858927	.	-	.	Parent=ucsf_hc.01_1.H143Y.00332
Supercontig_2.1	GeneSet	exon	858545	858666	.	-	.	Parent=ucsf_hc.01_1.H143Y.00332
Supercontig_2.1	GeneSet	exon	857044	858475	.	-	.	Parent=ucsf_hc.01_1.H143Y.00332
Supercontig_2.1	GeneSet	cds	859472	859504	.	-	0	ID=cds0000332;Parent=ucsf_hc.01_1.H143Y.00332
Supercontig_2.1	GeneSet	cds	859153	859401	.	-	0	ID=cds0000332;Parent=ucsf_hc.01_1.H143Y.00332
Supercontig_2.1	GeneSet	cds	858989	859083	.	-	0	ID=cds0000332;Parent=ucsf_hc.01_1.H143Y.00332
Supercontig_2.1	GeneSet	cds	858724	858927	.	-	0	ID=cds0000332;Parent=ucsf_hc.01_1.H143Y.00332
Supercontig_2.1	GeneSet	cds	858545	858666	.	-	0	ID=cds0000332;Parent=ucsf_hc.01_1.H143Y.00332
Supercontig_2.1	GeneSet	cds	857592	858475	.	-	0	ID=cds0000332;Parent=ucsf_hc.01_1.H143Y.00332
Supercontig_2.1	GeneSet	gene	859905	862092	.	-	.	ID=ucsf_hc.01_1.H143Y.00333;Name=ucsf_hc.01_1.H143Y.00333
Supercontig_2.1	GeneSet	exon	860872	862092	.	-	.	Parent=ucsf_hc.01_1.H143Y.00333
Supercontig_2.1	GeneSet	exon	859905	860794	.	-	.	Parent=ucsf_hc.01_1.H143Y.00333
Supercontig_2.1	GeneSet	cds	860478	860789	.	-	0	ID=cds0000333;Parent=ucsf_hc.01_1.H143Y.00333
Supercontig_2.1	GeneSet	gene	863115	863573	.	+	.	ID=ucsf_hc.01_1.H143Y.00334;Name=ucsf_hc.01_1.H143Y.00334
Supercontig_2.1	GeneSet	exon	863115	863573	.	+	.	Parent=ucsf_hc.01_1.H143Y.00334
Supercontig_2.1	GeneSet	gene	868154	869127	.	-	.	ID=ucsf_hc.01_1.H143Y.00335;Name=ucsf_hc.01_1.H143Y.00335
Supercontig_2.1	GeneSet	exon	868787	869127	.	-	.	Parent=ucsf_hc.01_1.H143Y.00335
Supercontig_2.1	GeneSet	exon	868483	868735	.	-	.	Parent=ucsf_hc.01_1.H143Y.00335
Supercontig_2.1	GeneSet	exon	868154	868396	.	-	.	Parent=ucsf_hc.01_1.H143Y.00335
Supercontig_2.1	GeneSet	cds	868787	869031	.	-	0	ID=cds0000335;Parent=ucsf_hc.01_1.H143Y.00335
Supercontig_2.1	GeneSet	cds	868618	868735	.	-	0	ID=cds0000335;Parent=ucsf_hc.01_1.H143Y.00335
Supercontig_2.1	GeneSet	gene	868816	869782	.	+	.	ID=ucsf_hc.01_1.H143Y.00336;Name=ucsf_hc.01_1.H143Y.00336
Supercontig_2.1	GeneSet	exon	868816	869782	.	+	.	Parent=ucsf_hc.01_1.H143Y.00336
Supercontig_2.1	GeneSet	gene	869239	869671	.	-	.	ID=ucsf_hc.01_1.H143Y.00337;Name=ucsf_hc.01_1.H143Y.00337
Supercontig_2.1	GeneSet	exon	869518	869671	.	-	.	Parent=ucsf_hc.01_1.H143Y.00337
Supercontig_2.1	GeneSet	exon	869239	869454	.	-	.	Parent=ucsf_hc.01_1.H143Y.00337
Supercontig_2.1	GeneSet	gene	869845	871598	.	-	.	ID=ucsf_hc.01_1.H143Y.00338;Name=ucsf_hc.01_1.H143Y.00338
Supercontig_2.1	GeneSet	exon	870824	871598	.	-	.	Parent=ucsf_hc.01_1.H143Y.00338
Supercontig_2.1	GeneSet	exon	870319	870731	.	-	.	Parent=ucsf_hc.01_1.H143Y.00338
Supercontig_2.1	GeneSet	exon	869845	870078	.	-	.	Parent=ucsf_hc.01_1.H143Y.00338
Supercontig_2.1	GeneSet	cds	870824	871072	.	-	0	ID=cds0000338;Parent=ucsf_hc.01_1.H143Y.00338
Supercontig_2.1	GeneSet	cds	870453	870731	.	-	0	ID=cds0000338;Parent=ucsf_hc.01_1.H143Y.00338
Supercontig_2.1	GeneSet	gene	871599	874946	.	-	.	ID=ucsf_hc.01_1.H143Y.00339;Name=ucsf_hc.01_1.H143Y.00339
Supercontig_2.1	GeneSet	exon	874079	874946	.	-	.	Parent=ucsf_hc.01_1.H143Y.00339
Supercontig_2.1	GeneSet	exon	871599	873941	.	-	.	Parent=ucsf_hc.01_1.H143Y.00339
Supercontig_2.1	GeneSet	cds	874079	874390	.	-	0	ID=cds0000339;Parent=ucsf_hc.01_1.H143Y.00339
Supercontig_2.1	GeneSet	cds	872124	873941	.	-	0	ID=cds0000339;Parent=ucsf_hc.01_1.H143Y.00339
Supercontig_2.1	GeneSet	gene	875186	876947	.	+	.	ID=ucsf_hc.01_1.H143Y.00340;Name=ucsf_hc.01_1.H143Y.00340
Supercontig_2.1	GeneSet	exon	875186	876947	.	+	.	Parent=ucsf_hc.01_1.H143Y.00340
Supercontig_2.1	GeneSet	cds	876226	876501	.	+	0	ID=cds0000340;Parent=ucsf_hc.01_1.H143Y.00340
Supercontig_2.1	GeneSet	gene	877006	879632	.	-	.	ID=ucsf_hc.01_1.H143Y.00341;Name=ucsf_hc.01_1.H143Y.00341
Supercontig_2.1	GeneSet	exon	879152	879632	.	-	.	Parent=ucsf_hc.01_1.H143Y.00341
Supercontig_2.1	GeneSet	exon	879013	879059	.	-	.	Parent=ucsf_hc.01_1.H143Y.00341
Supercontig_2.1	GeneSet	exon	878821	878907	.	-	.	Parent=ucsf_hc.01_1.H143Y.00341
Supercontig_2.1	GeneSet	exon	877006	878729	.	-	.	Parent=ucsf_hc.01_1.H143Y.00341
Supercontig_2.1	GeneSet	cds	879152	879230	.	-	0	ID=cds0000341;Parent=ucsf_hc.01_1.H143Y.00341
Supercontig_2.1	GeneSet	cds	879013	879059	.	-	0	ID=cds0000341;Parent=ucsf_hc.01_1.H143Y.00341
Supercontig_2.1	GeneSet	cds	878821	878907	.	-	0	ID=cds0000341;Parent=ucsf_hc.01_1.H143Y.00341
Supercontig_2.1	GeneSet	cds	877368	878729	.	-	0	ID=cds0000341;Parent=ucsf_hc.01_1.H143Y.00341
Supercontig_2.1	GeneSet	gene	895718	896068	.	+	.	ID=ucsf_hc.01_1.H143Y.00342;Name=ucsf_hc.01_1.H143Y.00342
Supercontig_2.1	GeneSet	exon	895718	896068	.	+	.	Parent=ucsf_hc.01_1.H143Y.00342
Supercontig_2.1	GeneSet	gene	919761	920161	.	+	.	ID=ucsf_hc.01_1.H143Y.00343;Name=ucsf_hc.01_1.H143Y.00343
Supercontig_2.1	GeneSet	exon	919761	920161	.	+	.	Parent=ucsf_hc.01_1.H143Y.00343
Supercontig_2.1	GeneSet	gene	971463	971822	.	-	.	ID=ucsf_hc.01_1.H143Y.00344;Name=ucsf_hc.01_1.H143Y.00344
Supercontig_2.1	GeneSet	exon	971463	971822	.	-	.	Parent=ucsf_hc.01_1.H143Y.00344
Supercontig_2.1	GeneSet	gene	985144	987469	.	-	.	ID=ucsf_hc.01_1.H143Y.00345;Name=ucsf_hc.01_1.H143Y.00345
Supercontig_2.1	GeneSet	exon	986298	987469	.	-	.	Parent=ucsf_hc.01_1.H143Y.00345
Supercontig_2.1	GeneSet	exon	985144	986200	.	-	.	Parent=ucsf_hc.01_1.H143Y.00345
Supercontig_2.1	GeneSet	cds	986298	987261	.	-	0	ID=cds0000345;Parent=ucsf_hc.01_1.H143Y.00345
Supercontig_2.1	GeneSet	cds	985380	986200	.	-	0	ID=cds0000345;Parent=ucsf_hc.01_1.H143Y.00345
Supercontig_2.1	GeneSet	gene	1097234	1098962	.	-	.	ID=ucsf_hc.01_1.H143Y.00346;Name=ucsf_hc.01_1.H143Y.00346
Supercontig_2.1	GeneSet	exon	1098699	1098962	.	-	.	Parent=ucsf_hc.01_1.H143Y.00346
Supercontig_2.1	GeneSet	exon	1098541	1098640	.	-	.	Parent=ucsf_hc.01_1.H143Y.00346
Supercontig_2.1	GeneSet	exon	1097234	1098460	.	-	.	Parent=ucsf_hc.01_1.H143Y.00346
Supercontig_2.1	GeneSet	cds	1098699	1098878	.	-	0	ID=cds0000346;Parent=ucsf_hc.01_1.H143Y.00346
Supercontig_2.1	GeneSet	cds	1098541	1098640	.	-	0	ID=cds0000346;Parent=ucsf_hc.01_1.H143Y.00346
Supercontig_2.1	GeneSet	cds	1097733	1098460	.	-	0	ID=cds0000346;Parent=ucsf_hc.01_1.H143Y.00346
Supercontig_2.1	GeneSet	gene	1202349	1204481	.	-	.	ID=ucsf_hc.01_1.H143Y.00347;Name=ucsf_hc.01_1.H143Y.00347
Supercontig_2.1	GeneSet	exon	1204393	1204481	.	-	.	Parent=ucsf_hc.01_1.H143Y.00347
Supercontig_2.1	GeneSet	exon	1204144	1204330	.	-	.	Parent=ucsf_hc.01_1.H143Y.00347
Supercontig_2.1	GeneSet	exon	1202349	1203972	.	-	.	Parent=ucsf_hc.01_1.H143Y.00347
Supercontig_2.1	GeneSet	cds	1202590	1202877	.	-	0	ID=cds0000347;Parent=ucsf_hc.01_1.H143Y.00347
Supercontig_2.1	GeneSet	gene	1204711	1205023	.	+	.	ID=ucsf_hc.01_1.H143Y.00348;Name=ucsf_hc.01_1.H143Y.00348
Supercontig_2.1	GeneSet	exon	1204711	1205023	.	+	.	Parent=ucsf_hc.01_1.H143Y.00348
Supercontig_2.1	GeneSet	gene	1205059	1207302	.	-	.	ID=ucsf_hc.01_1.H143Y.00349;Name=ucsf_hc.01_1.H143Y.00349
Supercontig_2.1	GeneSet	exon	1206910	1207302	.	-	.	Parent=ucsf_hc.01_1.H143Y.00349
Supercontig_2.1	GeneSet	exon	1206513	1206844	.	-	.	Parent=ucsf_hc.01_1.H143Y.00349
Supercontig_2.1	GeneSet	exon	1206137	1206438	.	-	.	Parent=ucsf_hc.01_1.H143Y.00349
Supercontig_2.1	GeneSet	exon	1205910	1206072	.	-	.	Parent=ucsf_hc.01_1.H143Y.00349
Supercontig_2.1	GeneSet	exon	1205059	1205820	.	-	.	Parent=ucsf_hc.01_1.H143Y.00349
Supercontig_2.1	GeneSet	cds	1206910	1207283	.	-	0	ID=cds0000349;Parent=ucsf_hc.01_1.H143Y.00349
Supercontig_2.1	GeneSet	cds	1206513	1206844	.	-	0	ID=cds0000349;Parent=ucsf_hc.01_1.H143Y.00349
Supercontig_2.1	GeneSet	cds	1206137	1206438	.	-	0	ID=cds0000349;Parent=ucsf_hc.01_1.H143Y.00349
Supercontig_2.1	GeneSet	cds	1205910	1206072	.	-	0	ID=cds0000349;Parent=ucsf_hc.01_1.H143Y.00349
Supercontig_2.1	GeneSet	cds	1205621	1205820	.	-	0	ID=cds0000349;Parent=ucsf_hc.01_1.H143Y.00349
Supercontig_2.1	GeneSet	gene	1207479	1209321	.	+	.	ID=ucsf_hc.01_1.H143Y.00350;Name=ucsf_hc.01_1.H143Y.00350
Supercontig_2.1	GeneSet	exon	1207479	1207678	.	+	.	Parent=ucsf_hc.01_1.H143Y.00350
Supercontig_2.1	GeneSet	exon	1207734	1208640	.	+	.	Parent=ucsf_hc.01_1.H143Y.00350
Supercontig_2.1	GeneSet	exon	1208695	1209321	.	+	.	Parent=ucsf_hc.01_1.H143Y.00350
Supercontig_2.1	GeneSet	cds	1208812	1209093	.	+	0	ID=cds0000350;Parent=ucsf_hc.01_1.H143Y.00350
Supercontig_2.1	GeneSet	gene	1209707	1211479	.	+	.	ID=ucsf_hc.01_1.H143Y.00351;Name=ucsf_hc.01_1.H143Y.00351
Supercontig_2.1	GeneSet	exon	1209707	1209887	.	+	.	Parent=ucsf_hc.01_1.H143Y.00351
Supercontig_2.1	GeneSet	exon	1209939	1210117	.	+	.	Parent=ucsf_hc.01_1.H143Y.00351
Supercontig_2.1	GeneSet	exon	1210187	1210205	.	+	.	Parent=ucsf_hc.01_1.H143Y.00351
Supercontig_2.1	GeneSet	exon	1210292	1211479	.	+	.	Parent=ucsf_hc.01_1.H143Y.00351
Supercontig_2.1	GeneSet	cds	1210115	1210117	.	+	0	ID=cds0000351;Parent=ucsf_hc.01_1.H143Y.00351
Supercontig_2.1	GeneSet	cds	1210187	1210205	.	+	0	ID=cds0000351;Parent=ucsf_hc.01_1.H143Y.00351
Supercontig_2.1	GeneSet	cds	1210292	1211058	.	+	0	ID=cds0000351;Parent=ucsf_hc.01_1.H143Y.00351
Supercontig_2.1	GeneSet	gene	1211816	1215921	.	-	.	ID=ucsf_hc.01_1.H143Y.00352;Name=ucsf_hc.01_1.H143Y.00352
Supercontig_2.1	GeneSet	exon	1215706	1215921	.	-	.	Parent=ucsf_hc.01_1.H143Y.00352
Supercontig_2.1	GeneSet	exon	1215339	1215614	.	-	.	Parent=ucsf_hc.01_1.H143Y.00352
Supercontig_2.1	GeneSet	exon	1215034	1215210	.	-	.	Parent=ucsf_hc.01_1.H143Y.00352
Supercontig_2.1	GeneSet	exon	1214631	1214943	.	-	.	Parent=ucsf_hc.01_1.H143Y.00352
Supercontig_2.1	GeneSet	exon	1214159	1214326	.	-	.	Parent=ucsf_hc.01_1.H143Y.00352
Supercontig_2.1	GeneSet	exon	1213329	1214091	.	-	.	Parent=ucsf_hc.01_1.H143Y.00352
Supercontig_2.1	GeneSet	exon	1213138	1213250	.	-	.	Parent=ucsf_hc.01_1.H143Y.00352
Supercontig_2.1	GeneSet	exon	1211816	1213060	.	-	.	Parent=ucsf_hc.01_1.H143Y.00352
Supercontig_2.1	GeneSet	cds	1214631	1214795	.	-	0	ID=cds0000352;Parent=ucsf_hc.01_1.H143Y.00352
Supercontig_2.1	GeneSet	cds	1214159	1214326	.	-	0	ID=cds0000352;Parent=ucsf_hc.01_1.H143Y.00352
Supercontig_2.1	GeneSet	cds	1213329	1214091	.	-	0	ID=cds0000352;Parent=ucsf_hc.01_1.H143Y.00352
Supercontig_2.1	GeneSet	cds	1213138	1213250	.	-	0	ID=cds0000352;Parent=ucsf_hc.01_1.H143Y.00352
Supercontig_2.1	GeneSet	cds	1212131	1213060	.	-	0	ID=cds0000352;Parent=ucsf_hc.01_1.H143Y.00352
Supercontig_2.1	GeneSet	gene	1216079	1217729	.	-	.	ID=ucsf_hc.01_1.H143Y.00353;Name=ucsf_hc.01_1.H143Y.00353
Supercontig_2.1	GeneSet	exon	1217284	1217729	.	-	.	Parent=ucsf_hc.01_1.H143Y.00353
Supercontig_2.1	GeneSet	exon	1217168	1217224	.	-	.	Parent=ucsf_hc.01_1.H143Y.00353
Supercontig_2.1	GeneSet	exon	1216079	1217105	.	-	.	Parent=ucsf_hc.01_1.H143Y.00353
Supercontig_2.1	GeneSet	cds	1217284	1217524	.	-	0	ID=cds0000353;Parent=ucsf_hc.01_1.H143Y.00353
Supercontig_2.1	GeneSet	cds	1217168	1217224	.	-	0	ID=cds0000353;Parent=ucsf_hc.01_1.H143Y.00353
Supercontig_2.1	GeneSet	cds	1216288	1217105	.	-	0	ID=cds0000353;Parent=ucsf_hc.01_1.H143Y.00353
Supercontig_2.1	GeneSet	gene	1218780	1220482	.	-	.	ID=ucsf_hc.01_1.H143Y.00354;Name=ucsf_hc.01_1.H143Y.00354
Supercontig_2.1	GeneSet	exon	1218780	1220482	.	-	.	Parent=ucsf_hc.01_1.H143Y.00354
Supercontig_2.1	GeneSet	cds	1219975	1220244	.	-	0	ID=cds0000354;Parent=ucsf_hc.01_1.H143Y.00354
Supercontig_2.1	GeneSet	gene	1220480	1222903	.	+	.	ID=ucsf_hc.01_1.H143Y.00355;Name=ucsf_hc.01_1.H143Y.00355
Supercontig_2.1	GeneSet	exon	1220480	1220785	.	+	.	Parent=ucsf_hc.01_1.H143Y.00355
Supercontig_2.1	GeneSet	exon	1220858	1221671	.	+	.	Parent=ucsf_hc.01_1.H143Y.00355
Supercontig_2.1	GeneSet	exon	1221733	1222903	.	+	.	Parent=ucsf_hc.01_1.H143Y.00355
Supercontig_2.1	GeneSet	cds	1220483	1220785	.	+	0	ID=cds0000355;Parent=ucsf_hc.01_1.H143Y.00355
Supercontig_2.1	GeneSet	cds	1220858	1221671	.	+	0	ID=cds0000355;Parent=ucsf_hc.01_1.H143Y.00355
Supercontig_2.1	GeneSet	cds	1221733	1222394	.	+	0	ID=cds0000355;Parent=ucsf_hc.01_1.H143Y.00355
Supercontig_2.1	GeneSet	gene	1220622	1224470	.	-	.	ID=ucsf_hc.01_1.H143Y.00356;Name=ucsf_hc.01_1.H143Y.00356
Supercontig_2.1	GeneSet	exon	1224039	1224470	.	-	.	Parent=ucsf_hc.01_1.H143Y.00356
Supercontig_2.1	GeneSet	exon	1223732	1223839	.	-	.	Parent=ucsf_hc.01_1.H143Y.00356
Supercontig_2.1	GeneSet	exon	1223535	1223562	.	-	.	Parent=ucsf_hc.01_1.H143Y.00356
Supercontig_2.1	GeneSet	exon	1220622	1223328	.	-	.	Parent=ucsf_hc.01_1.H143Y.00356
Supercontig_2.1	GeneSet	cds	1224039	1224106	.	-	0	ID=cds0000356;Parent=ucsf_hc.01_1.H143Y.00356
Supercontig_2.1	GeneSet	cds	1223732	1223839	.	-	0	ID=cds0000356;Parent=ucsf_hc.01_1.H143Y.00356
Supercontig_2.1	GeneSet	cds	1223535	1223562	.	-	0	ID=cds0000356;Parent=ucsf_hc.01_1.H143Y.00356
Supercontig_2.1	GeneSet	cds	1223305	1223328	.	-	0	ID=cds0000356;Parent=ucsf_hc.01_1.H143Y.00356
Supercontig_2.1	GeneSet	gene	1224471	1226104	.	-	.	ID=ucsf_hc.01_1.H143Y.00357;Name=ucsf_hc.01_1.H143Y.00357
Supercontig_2.1	GeneSet	exon	1224471	1226104	.	-	.	Parent=ucsf_hc.01_1.H143Y.00357
Supercontig_2.1	GeneSet	cds	1224834	1225346	.	-	0	ID=cds0000357;Parent=ucsf_hc.01_1.H143Y.00357
Supercontig_2.1	GeneSet	gene	1228124	1230755	.	+	.	ID=ucsf_hc.01_1.H143Y.00358;Name=ucsf_hc.01_1.H143Y.00358
Supercontig_2.1	GeneSet	exon	1228124	1229191	.	+	.	Parent=ucsf_hc.01_1.H143Y.00358
Supercontig_2.1	GeneSet	exon	1229251	1229563	.	+	.	Parent=ucsf_hc.01_1.H143Y.00358
Supercontig_2.1	GeneSet	exon	1229632	1230755	.	+	.	Parent=ucsf_hc.01_1.H143Y.00358
Supercontig_2.1	GeneSet	cds	1228809	1229191	.	+	0	ID=cds0000358;Parent=ucsf_hc.01_1.H143Y.00358
Supercontig_2.1	GeneSet	cds	1229251	1229563	.	+	0	ID=cds0000358;Parent=ucsf_hc.01_1.H143Y.00358
Supercontig_2.1	GeneSet	cds	1229632	1230069	.	+	0	ID=cds0000358;Parent=ucsf_hc.01_1.H143Y.00358
Supercontig_2.1	GeneSet	gene	1231633	1232333	.	+	.	ID=ucsf_hc.01_1.H143Y.00359;Name=ucsf_hc.01_1.H143Y.00359
Supercontig_2.1	GeneSet	exon	1231633	1231914	.	+	.	Parent=ucsf_hc.01_1.H143Y.00359
Supercontig_2.1	GeneSet	exon	1231977	1232096	.	+	.	Parent=ucsf_hc.01_1.H143Y.00359
Supercontig_2.1	GeneSet	exon	1232148	1232240	.	+	.	Parent=ucsf_hc.01_1.H143Y.00359
Supercontig_2.1	GeneSet	exon	1232302	1232333	.	+	.	Parent=ucsf_hc.01_1.H143Y.00359
Supercontig_2.1	GeneSet	gene	1232456	1233692	.	+	.	ID=ucsf_hc.01_1.H143Y.00360;Name=ucsf_hc.01_1.H143Y.00360
Supercontig_2.1	GeneSet	exon	1232456	1233692	.	+	.	Parent=ucsf_hc.01_1.H143Y.00360
Supercontig_2.1	GeneSet	cds	1233202	1233429	.	+	0	ID=cds0000360;Parent=ucsf_hc.01_1.H143Y.00360
Supercontig_2.1	GeneSet	gene	1233728	1236032	.	-	.	ID=ucsf_hc.01_1.H143Y.00361;Name=ucsf_hc.01_1.H143Y.00361
Supercontig_2.1	GeneSet	exon	1235573	1236032	.	-	.	Parent=ucsf_hc.01_1.H143Y.00361
Supercontig_2.1	GeneSet	exon	1233728	1235493	.	-	.	Parent=ucsf_hc.01_1.H143Y.00361
Supercontig_2.1	GeneSet	cds	1235573	1235956	.	-	0	ID=cds0000361;Parent=ucsf_hc.01_1.H143Y.00361
Supercontig_2.1	GeneSet	cds	1233955	1235493	.	-	0	ID=cds0000361;Parent=ucsf_hc.01_1.H143Y.00361
Supercontig_2.1	GeneSet	gene	1236199	1237405	.	+	.	ID=ucsf_hc.01_1.H143Y.00362;Name=ucsf_hc.01_1.H143Y.00362
Supercontig_2.1	GeneSet	exon	1236199	1236342	.	+	.	Parent=ucsf_hc.01_1.H143Y.00362
Supercontig_2.1	GeneSet	exon	1236402	1236559	.	+	.	Parent=ucsf_hc.01_1.H143Y.00362
Supercontig_2.1	GeneSet	exon	1236624	1236873	.	+	.	Parent=ucsf_hc.01_1.H143Y.00362
Supercontig_2.1	GeneSet	exon	1236962	1237085	.	+	.	Parent=ucsf_hc.01_1.H143Y.00362
Supercontig_2.1	GeneSet	exon	1237171	1237405	.	+	.	Parent=ucsf_hc.01_1.H143Y.00362
Supercontig_2.1	GeneSet	cds	1236341	1236342	.	+	0	ID=cds0000362;Parent=ucsf_hc.01_1.H143Y.00362
Supercontig_2.1	GeneSet	cds	1236402	1236559	.	+	0	ID=cds0000362;Parent=ucsf_hc.01_1.H143Y.00362
Supercontig_2.1	GeneSet	cds	1236624	1236873	.	+	0	ID=cds0000362;Parent=ucsf_hc.01_1.H143Y.00362
Supercontig_2.1	GeneSet	cds	1236962	1237085	.	+	0	ID=cds0000362;Parent=ucsf_hc.01_1.H143Y.00362
Supercontig_2.1	GeneSet	cds	1237171	1237245	.	+	0	ID=cds0000362;Parent=ucsf_hc.01_1.H143Y.00362
Supercontig_2.1	GeneSet	gene	1237529	1241448	.	+	.	ID=ucsf_hc.01_1.H143Y.00363;Name=ucsf_hc.01_1.H143Y.00363
Supercontig_2.1	GeneSet	exon	1237529	1238226	.	+	.	Parent=ucsf_hc.01_1.H143Y.00363
Supercontig_2.1	GeneSet	exon	1238291	1241448	.	+	.	Parent=ucsf_hc.01_1.H143Y.00363
Supercontig_2.1	GeneSet	cds	1237551	1238226	.	+	0	ID=cds0000363;Parent=ucsf_hc.01_1.H143Y.00363
Supercontig_2.1	GeneSet	cds	1238291	1238775	.	+	0	ID=cds0000363;Parent=ucsf_hc.01_1.H143Y.00363
Supercontig_2.1	GeneSet	gene	1239734	1243086	.	-	.	ID=ucsf_hc.01_1.H143Y.00364;Name=ucsf_hc.01_1.H143Y.00364
Supercontig_2.1	GeneSet	exon	1242960	1243086	.	-	.	Parent=ucsf_hc.01_1.H143Y.00364
Supercontig_2.1	GeneSet	exon	1241988	1242686	.	-	.	Parent=ucsf_hc.01_1.H143Y.00364
Supercontig_2.1	GeneSet	exon	1239734	1241933	.	-	.	Parent=ucsf_hc.01_1.H143Y.00364
Supercontig_2.1	GeneSet	cds	1240418	1241893	.	-	0	ID=cds0000364;Parent=ucsf_hc.01_1.H143Y.00364
Supercontig_2.1	GeneSet	gene	1243268	1246561	.	+	.	ID=ucsf_hc.01_1.H143Y.00365;Name=ucsf_hc.01_1.H143Y.00365
Supercontig_2.1	GeneSet	exon	1243268	1243522	.	+	.	Parent=ucsf_hc.01_1.H143Y.00365
Supercontig_2.1	GeneSet	exon	1243590	1243617	.	+	.	Parent=ucsf_hc.01_1.H143Y.00365
Supercontig_2.1	GeneSet	exon	1243674	1246561	.	+	.	Parent=ucsf_hc.01_1.H143Y.00365
Supercontig_2.1	GeneSet	cds	1243349	1243522	.	+	0	ID=cds0000365;Parent=ucsf_hc.01_1.H143Y.00365
Supercontig_2.1	GeneSet	cds	1243590	1243617	.	+	0	ID=cds0000365;Parent=ucsf_hc.01_1.H143Y.00365
Supercontig_2.1	GeneSet	cds	1243674	1246420	.	+	0	ID=cds0000365;Parent=ucsf_hc.01_1.H143Y.00365
Supercontig_2.1	GeneSet	gene	1246583	1248583	.	-	.	ID=ucsf_hc.01_1.H143Y.00366;Name=ucsf_hc.01_1.H143Y.00366
Supercontig_2.1	GeneSet	exon	1246583	1248583	.	-	.	Parent=ucsf_hc.01_1.H143Y.00366
Supercontig_2.1	GeneSet	cds	1246688	1248439	.	-	0	ID=cds0000366;Parent=ucsf_hc.01_1.H143Y.00366
Supercontig_2.1	GeneSet	gene	1248545	1249537	.	+	.	ID=ucsf_hc.01_1.H143Y.00367;Name=ucsf_hc.01_1.H143Y.00367
Supercontig_2.1	GeneSet	exon	1248545	1249537	.	+	.	Parent=ucsf_hc.01_1.H143Y.00367
Supercontig_2.1	GeneSet	cds	1248690	1248959	.	+	0	ID=cds0000367;Parent=ucsf_hc.01_1.H143Y.00367
Supercontig_2.1	GeneSet	gene	1248721	1254713	.	-	.	ID=ucsf_hc.01_1.H143Y.00368;Name=ucsf_hc.01_1.H143Y.00368
Supercontig_2.1	GeneSet	exon	1254503	1254713	.	-	.	Parent=ucsf_hc.01_1.H143Y.00368
Supercontig_2.1	GeneSet	exon	1254277	1254420	.	-	.	Parent=ucsf_hc.01_1.H143Y.00368
Supercontig_2.1	GeneSet	exon	1253642	1254180	.	-	.	Parent=ucsf_hc.01_1.H143Y.00368
Supercontig_2.1	GeneSet	exon	1251136	1253524	.	-	.	Parent=ucsf_hc.01_1.H143Y.00368
Supercontig_2.1	GeneSet	exon	1250888	1251042	.	-	.	Parent=ucsf_hc.01_1.H143Y.00368
Supercontig_2.1	GeneSet	exon	1248721	1250827	.	-	.	Parent=ucsf_hc.01_1.H143Y.00368
Supercontig_2.1	GeneSet	cds	1251136	1252633	.	-	0	ID=cds0000368;Parent=ucsf_hc.01_1.H143Y.00368
Supercontig_2.1	GeneSet	cds	1250888	1251042	.	-	0	ID=cds0000368;Parent=ucsf_hc.01_1.H143Y.00368
Supercontig_2.1	GeneSet	cds	1249628	1250827	.	-	0	ID=cds0000368;Parent=ucsf_hc.01_1.H143Y.00368
Supercontig_2.1	GeneSet	gene	1254903	1256921	.	+	.	ID=ucsf_hc.01_1.H143Y.00369;Name=ucsf_hc.01_1.H143Y.00369
Supercontig_2.1	GeneSet	exon	1254903	1256076	.	+	.	Parent=ucsf_hc.01_1.H143Y.00369
Supercontig_2.1	GeneSet	exon	1256144	1256921	.	+	.	Parent=ucsf_hc.01_1.H143Y.00369
Supercontig_2.1	GeneSet	cds	1255123	1256076	.	+	0	ID=cds0000369;Parent=ucsf_hc.01_1.H143Y.00369
Supercontig_2.1	GeneSet	cds	1256144	1256794	.	+	0	ID=cds0000369;Parent=ucsf_hc.01_1.H143Y.00369
Supercontig_2.1	GeneSet	gene	1257048	1259866	.	+	.	ID=ucsf_hc.01_1.H143Y.00370;Name=ucsf_hc.01_1.H143Y.00370
Supercontig_2.1	GeneSet	exon	1257048	1257873	.	+	.	Parent=ucsf_hc.01_1.H143Y.00370
Supercontig_2.1	GeneSet	exon	1257960	1258945	.	+	.	Parent=ucsf_hc.01_1.H143Y.00370
Supercontig_2.1	GeneSet	exon	1259044	1259866	.	+	.	Parent=ucsf_hc.01_1.H143Y.00370
Supercontig_2.1	GeneSet	cds	1257326	1257873	.	+	0	ID=cds0000370;Parent=ucsf_hc.01_1.H143Y.00370
Supercontig_2.1	GeneSet	cds	1257960	1258945	.	+	0	ID=cds0000370;Parent=ucsf_hc.01_1.H143Y.00370
Supercontig_2.1	GeneSet	cds	1259044	1259078	.	+	0	ID=cds0000370;Parent=ucsf_hc.01_1.H143Y.00370
Supercontig_2.1	GeneSet	gene	1259941	1261109	.	-	.	ID=ucsf_hc.01_1.H143Y.00371;Name=ucsf_hc.01_1.H143Y.00371
Supercontig_2.1	GeneSet	exon	1260968	1261109	.	-	.	Parent=ucsf_hc.01_1.H143Y.00371
Supercontig_2.1	GeneSet	exon	1259941	1260864	.	-	.	Parent=ucsf_hc.01_1.H143Y.00371
Supercontig_2.1	GeneSet	cds	1260968	1261041	.	-	0	ID=cds0000371;Parent=ucsf_hc.01_1.H143Y.00371
Supercontig_2.1	GeneSet	cds	1260435	1260864	.	-	0	ID=cds0000371;Parent=ucsf_hc.01_1.H143Y.00371
Supercontig_2.1	GeneSet	gene	1261186	1261773	.	+	.	ID=ucsf_hc.01_1.H143Y.00372;Name=ucsf_hc.01_1.H143Y.00372
Supercontig_2.1	GeneSet	exon	1261186	1261773	.	+	.	Parent=ucsf_hc.01_1.H143Y.00372
Supercontig_2.1	GeneSet	gene	1262191	1264255	.	-	.	ID=ucsf_hc.01_1.H143Y.00373;Name=ucsf_hc.01_1.H143Y.00373
Supercontig_2.1	GeneSet	exon	1264156	1264255	.	-	.	Parent=ucsf_hc.01_1.H143Y.00373
Supercontig_2.1	GeneSet	exon	1263903	1264085	.	-	.	Parent=ucsf_hc.01_1.H143Y.00373
Supercontig_2.1	GeneSet	exon	1263061	1263807	.	-	.	Parent=ucsf_hc.01_1.H143Y.00373
Supercontig_2.1	GeneSet	exon	1262802	1262994	.	-	.	Parent=ucsf_hc.01_1.H143Y.00373
Supercontig_2.1	GeneSet	exon	1262191	1262723	.	-	.	Parent=ucsf_hc.01_1.H143Y.00373
Supercontig_2.1	GeneSet	cds	1264156	1264170	.	-	0	ID=cds0000373;Parent=ucsf_hc.01_1.H143Y.00373
Supercontig_2.1	GeneSet	cds	1263903	1264085	.	-	0	ID=cds0000373;Parent=ucsf_hc.01_1.H143Y.00373
Supercontig_2.1	GeneSet	cds	1263061	1263807	.	-	0	ID=cds0000373;Parent=ucsf_hc.01_1.H143Y.00373
Supercontig_2.1	GeneSet	cds	1262802	1262994	.	-	0	ID=cds0000373;Parent=ucsf_hc.01_1.H143Y.00373
Supercontig_2.1	GeneSet	cds	1262494	1262723	.	-	0	ID=cds0000373;Parent=ucsf_hc.01_1.H143Y.00373
Supercontig_2.1	GeneSet	gene	1264325	1268622	.	-	.	ID=ucsf_hc.01_1.H143Y.00374;Name=ucsf_hc.01_1.H143Y.00374
Supercontig_2.1	GeneSet	exon	1268382	1268622	.	-	.	Parent=ucsf_hc.01_1.H143Y.00374
Supercontig_2.1	GeneSet	exon	1267014	1267980	.	-	.	Parent=ucsf_hc.01_1.H143Y.00374
Supercontig_2.1	GeneSet	exon	1264894	1266960	.	-	.	Parent=ucsf_hc.01_1.H143Y.00374
Supercontig_2.1	GeneSet	exon	1264325	1264784	.	-	.	Parent=ucsf_hc.01_1.H143Y.00374
Supercontig_2.1	GeneSet	cds	1267014	1267908	.	-	0	ID=cds0000374;Parent=ucsf_hc.01_1.H143Y.00374
Supercontig_2.1	GeneSet	cds	1265117	1266960	.	-	0	ID=cds0000374;Parent=ucsf_hc.01_1.H143Y.00374
Supercontig_2.1	GeneSet	gene	1264512	1267540	.	+	.	ID=ucsf_hc.01_1.H143Y.00375;Name=ucsf_hc.01_1.H143Y.00375
Supercontig_2.1	GeneSet	exon	1264512	1265899	.	+	.	Parent=ucsf_hc.01_1.H143Y.00375
Supercontig_2.1	GeneSet	exon	1265962	1266323	.	+	.	Parent=ucsf_hc.01_1.H143Y.00375
Supercontig_2.1	GeneSet	exon	1266398	1267540	.	+	.	Parent=ucsf_hc.01_1.H143Y.00375
Supercontig_2.1	GeneSet	cds	1265601	1265899	.	+	0	ID=cds0000375;Parent=ucsf_hc.01_1.H143Y.00375
Supercontig_2.1	GeneSet	cds	1265962	1266091	.	+	0	ID=cds0000375;Parent=ucsf_hc.01_1.H143Y.00375
Supercontig_2.1	GeneSet	gene	1268751	1271742	.	+	.	ID=ucsf_hc.01_1.H143Y.00376;Name=ucsf_hc.01_1.H143Y.00376
Supercontig_2.1	GeneSet	exon	1268751	1269141	.	+	.	Parent=ucsf_hc.01_1.H143Y.00376
Supercontig_2.1	GeneSet	exon	1269213	1269711	.	+	.	Parent=ucsf_hc.01_1.H143Y.00376
Supercontig_2.1	GeneSet	exon	1269775	1270795	.	+	.	Parent=ucsf_hc.01_1.H143Y.00376
Supercontig_2.1	GeneSet	exon	1270855	1271742	.	+	.	Parent=ucsf_hc.01_1.H143Y.00376
Supercontig_2.1	GeneSet	cds	1268980	1269141	.	+	0	ID=cds0000376;Parent=ucsf_hc.01_1.H143Y.00376
Supercontig_2.1	GeneSet	cds	1269213	1269711	.	+	0	ID=cds0000376;Parent=ucsf_hc.01_1.H143Y.00376
Supercontig_2.1	GeneSet	cds	1269775	1270795	.	+	0	ID=cds0000376;Parent=ucsf_hc.01_1.H143Y.00376
Supercontig_2.1	GeneSet	cds	1270855	1271680	.	+	0	ID=cds0000376;Parent=ucsf_hc.01_1.H143Y.00376
Supercontig_2.1	GeneSet	gene	1270830	1274604	.	-	.	ID=ucsf_hc.01_1.H143Y.00377;Name=ucsf_hc.01_1.H143Y.00377
Supercontig_2.1	GeneSet	exon	1274544	1274604	.	-	.	Parent=ucsf_hc.01_1.H143Y.00377
Supercontig_2.1	GeneSet	exon	1274424	1274468	.	-	.	Parent=ucsf_hc.01_1.H143Y.00377
Supercontig_2.1	GeneSet	exon	1270830	1274290	.	-	.	Parent=ucsf_hc.01_1.H143Y.00377
Supercontig_2.1	GeneSet	cds	1274544	1274546	.	-	0	ID=cds0000377;Parent=ucsf_hc.01_1.H143Y.00377
Supercontig_2.1	GeneSet	cds	1274424	1274468	.	-	0	ID=cds0000377;Parent=ucsf_hc.01_1.H143Y.00377
Supercontig_2.1	GeneSet	cds	1272761	1274290	.	-	0	ID=cds0000377;Parent=ucsf_hc.01_1.H143Y.00377
Supercontig_2.1	GeneSet	gene	1271780	1272923	.	+	.	ID=ucsf_hc.01_1.H143Y.00378;Name=ucsf_hc.01_1.H143Y.00378
Supercontig_2.1	GeneSet	exon	1271780	1272139	.	+	.	Parent=ucsf_hc.01_1.H143Y.00378
Supercontig_2.1	GeneSet	exon	1272235	1272923	.	+	.	Parent=ucsf_hc.01_1.H143Y.00378
Supercontig_2.1	GeneSet	cds	1271847	1272023	.	+	0	ID=cds0000378;Parent=ucsf_hc.01_1.H143Y.00378
Supercontig_2.1	GeneSet	gene	1274721	1276677	.	+	.	ID=ucsf_hc.01_1.H143Y.00379;Name=ucsf_hc.01_1.H143Y.00379
Supercontig_2.1	GeneSet	exon	1274721	1274921	.	+	.	Parent=ucsf_hc.01_1.H143Y.00379
Supercontig_2.1	GeneSet	exon	1274978	1275055	.	+	.	Parent=ucsf_hc.01_1.H143Y.00379
Supercontig_2.1	GeneSet	exon	1275142	1275158	.	+	.	Parent=ucsf_hc.01_1.H143Y.00379
Supercontig_2.1	GeneSet	exon	1275223	1275326	.	+	.	Parent=ucsf_hc.01_1.H143Y.00379
Supercontig_2.1	GeneSet	exon	1275395	1275475	.	+	.	Parent=ucsf_hc.01_1.H143Y.00379
Supercontig_2.1	GeneSet	exon	1275556	1275619	.	+	.	Parent=ucsf_hc.01_1.H143Y.00379
Supercontig_2.1	GeneSet	exon	1275684	1275835	.	+	.	Parent=ucsf_hc.01_1.H143Y.00379
Supercontig_2.1	GeneSet	exon	1276071	1276677	.	+	.	Parent=ucsf_hc.01_1.H143Y.00379
Supercontig_2.1	GeneSet	cds	1274814	1274921	.	+	0	ID=cds0000379;Parent=ucsf_hc.01_1.H143Y.00379
Supercontig_2.1	GeneSet	cds	1274978	1275055	.	+	0	ID=cds0000379;Parent=ucsf_hc.01_1.H143Y.00379
Supercontig_2.1	GeneSet	cds	1275142	1275158	.	+	0	ID=cds0000379;Parent=ucsf_hc.01_1.H143Y.00379
Supercontig_2.1	GeneSet	cds	1275223	1275326	.	+	0	ID=cds0000379;Parent=ucsf_hc.01_1.H143Y.00379
Supercontig_2.1	GeneSet	cds	1275395	1275475	.	+	0	ID=cds0000379;Parent=ucsf_hc.01_1.H143Y.00379
Supercontig_2.1	GeneSet	cds	1275556	1275619	.	+	0	ID=cds0000379;Parent=ucsf_hc.01_1.H143Y.00379
[truncated: 61,179 more rows]
