# Supplementary material for: Genome-Wide Reprogramming of Transcript Architecture by Temperature Specifies the Developmental States of the Human Pathogen Histoplasma
Source: PLoS Genet. 2015 Jul 15;11(7):e1005395. doi: 10.1371/journal.pgen.1005395 (PMC4503680; doi:10.1371/journal.pgen.1005395)
Supplement: S26 Data — From the transcript assembly of H143 hyphae (H) paired-end sequencing data. (GFF3) [file pgen.1005395.s047.gff3]

Supercontig_2.1	GeneSet	gene	473	787	.	-	.	ID=ucsf_hc.01_1.H143H.00001;Name=ucsf_hc.01_1.H143H.00001
Supercontig_2.1	GeneSet	exon	639	787	.	-	.	Parent=ucsf_hc.01_1.H143H.00001
Supercontig_2.1	GeneSet	exon	473	570	.	-	.	Parent=ucsf_hc.01_1.H143H.00001
Supercontig_2.1	GeneSet	gene	4096	5766	.	-	.	ID=ucsf_hc.01_1.H143H.00002;Name=ucsf_hc.01_1.H143H.00002
Supercontig_2.1	GeneSet	exon	5655	5766	.	-	.	Parent=ucsf_hc.01_1.H143H.00002
Supercontig_2.1	GeneSet	exon	4856	5594	.	-	.	Parent=ucsf_hc.01_1.H143H.00002
Supercontig_2.1	GeneSet	exon	4737	4798	.	-	.	Parent=ucsf_hc.01_1.H143H.00002
Supercontig_2.1	GeneSet	exon	4498	4687	.	-	.	Parent=ucsf_hc.01_1.H143H.00002
Supercontig_2.1	GeneSet	exon	4096	4442	.	-	.	Parent=ucsf_hc.01_1.H143H.00002
Supercontig_2.1	GeneSet	cds	4856	5120	.	-	0	ID=cds0000002;Parent=ucsf_hc.01_1.H143H.00002
Supercontig_2.1	GeneSet	cds	4737	4798	.	-	0	ID=cds0000002;Parent=ucsf_hc.01_1.H143H.00002
Supercontig_2.1	GeneSet	cds	4498	4687	.	-	0	ID=cds0000002;Parent=ucsf_hc.01_1.H143H.00002
Supercontig_2.1	GeneSet	cds	4303	4442	.	-	0	ID=cds0000002;Parent=ucsf_hc.01_1.H143H.00002
Supercontig_2.1	GeneSet	gene	5798	6172	.	-	.	ID=ucsf_hc.01_1.H143H.00003;Name=ucsf_hc.01_1.H143H.00003
Supercontig_2.1	GeneSet	exon	5798	6172	.	-	.	Parent=ucsf_hc.01_1.H143H.00003
Supercontig_2.1	GeneSet	gene	6559	7215	.	+	.	ID=ucsf_hc.01_1.H143H.00004;Name=ucsf_hc.01_1.H143H.00004
Supercontig_2.1	GeneSet	exon	6559	6840	.	+	.	Parent=ucsf_hc.01_1.H143H.00004
Supercontig_2.1	GeneSet	exon	6889	7215	.	+	.	Parent=ucsf_hc.01_1.H143H.00004
Supercontig_2.1	GeneSet	cds	6565	6840	.	+	0	ID=cds0000004;Parent=ucsf_hc.01_1.H143H.00004
Supercontig_2.1	GeneSet	cds	6889	7080	.	+	0	ID=cds0000004;Parent=ucsf_hc.01_1.H143H.00004
Supercontig_2.1	GeneSet	gene	11762	12066	.	+	.	ID=ucsf_hc.01_1.H143H.00005;Name=ucsf_hc.01_1.H143H.00005
Supercontig_2.1	GeneSet	exon	11762	12066	.	+	.	Parent=ucsf_hc.01_1.H143H.00005
Supercontig_2.1	GeneSet	gene	19702	20368	.	+	.	ID=ucsf_hc.01_1.H143H.00006;Name=ucsf_hc.01_1.H143H.00006
Supercontig_2.1	GeneSet	exon	19702	20006	.	+	.	Parent=ucsf_hc.01_1.H143H.00006
Supercontig_2.1	GeneSet	exon	20060	20077	.	+	.	Parent=ucsf_hc.01_1.H143H.00006
Supercontig_2.1	GeneSet	exon	20129	20368	.	+	.	Parent=ucsf_hc.01_1.H143H.00006
Supercontig_2.1	GeneSet	cds	19798	20006	.	+	0	ID=cds0000006;Parent=ucsf_hc.01_1.H143H.00006
Supercontig_2.1	GeneSet	cds	20060	20077	.	+	0	ID=cds0000006;Parent=ucsf_hc.01_1.H143H.00006
Supercontig_2.1	GeneSet	cds	20129	20273	.	+	0	ID=cds0000006;Parent=ucsf_hc.01_1.H143H.00006
Supercontig_2.1	GeneSet	gene	20970	21388	.	-	.	ID=ucsf_hc.01_1.H143H.00007;Name=ucsf_hc.01_1.H143H.00007
Supercontig_2.1	GeneSet	exon	20970	21388	.	-	.	Parent=ucsf_hc.01_1.H143H.00007
Supercontig_2.1	GeneSet	cds	21049	21300	.	-	0	ID=cds0000007;Parent=ucsf_hc.01_1.H143H.00007
Supercontig_2.1	GeneSet	gene	21389	23952	.	-	.	ID=ucsf_hc.01_1.H143H.00008;Name=ucsf_hc.01_1.H143H.00008
Supercontig_2.1	GeneSet	exon	21389	23952	.	-	.	Parent=ucsf_hc.01_1.H143H.00008
Supercontig_2.1	GeneSet	cds	21477	22127	.	-	0	ID=cds0000008;Parent=ucsf_hc.01_1.H143H.00008
Supercontig_2.1	GeneSet	gene	24524	26306	.	-	.	ID=ucsf_hc.01_1.H143H.00009;Name=ucsf_hc.01_1.H143H.00009
Supercontig_2.1	GeneSet	exon	25632	26306	.	-	.	Parent=ucsf_hc.01_1.H143H.00009
Supercontig_2.1	GeneSet	exon	25410	25583	.	-	.	Parent=ucsf_hc.01_1.H143H.00009
Supercontig_2.1	GeneSet	exon	24524	25352	.	-	.	Parent=ucsf_hc.01_1.H143H.00009
Supercontig_2.1	GeneSet	cds	25632	26253	.	-	0	ID=cds0000009;Parent=ucsf_hc.01_1.H143H.00009
Supercontig_2.1	GeneSet	cds	25410	25583	.	-	0	ID=cds0000009;Parent=ucsf_hc.01_1.H143H.00009
Supercontig_2.1	GeneSet	cds	24700	25352	.	-	0	ID=cds0000009;Parent=ucsf_hc.01_1.H143H.00009
Supercontig_2.1	GeneSet	gene	26540	28674	.	-	.	ID=ucsf_hc.01_1.H143H.00010;Name=ucsf_hc.01_1.H143H.00010
Supercontig_2.1	GeneSet	exon	28549	28674	.	-	.	Parent=ucsf_hc.01_1.H143H.00010
Supercontig_2.1	GeneSet	exon	28161	28419	.	-	.	Parent=ucsf_hc.01_1.H143H.00010
Supercontig_2.1	GeneSet	exon	27823	28086	.	-	.	Parent=ucsf_hc.01_1.H143H.00010
Supercontig_2.1	GeneSet	exon	26540	27755	.	-	.	Parent=ucsf_hc.01_1.H143H.00010
Supercontig_2.1	GeneSet	cds	26694	27002	.	-	0	ID=cds0000010;Parent=ucsf_hc.01_1.H143H.00010
Supercontig_2.1	GeneSet	gene	28651	29585	.	+	.	ID=ucsf_hc.01_1.H143H.00011;Name=ucsf_hc.01_1.H143H.00011
Supercontig_2.1	GeneSet	exon	28651	29090	.	+	.	Parent=ucsf_hc.01_1.H143H.00011
Supercontig_2.1	GeneSet	exon	29140	29585	.	+	.	Parent=ucsf_hc.01_1.H143H.00011
Supercontig_2.1	GeneSet	cds	28776	29090	.	+	0	ID=cds0000011;Parent=ucsf_hc.01_1.H143H.00011
Supercontig_2.1	GeneSet	cds	29140	29469	.	+	0	ID=cds0000011;Parent=ucsf_hc.01_1.H143H.00011
Supercontig_2.1	GeneSet	gene	29725	30287	.	+	.	ID=ucsf_hc.01_1.H143H.00012;Name=ucsf_hc.01_1.H143H.00012
Supercontig_2.1	GeneSet	exon	29725	30287	.	+	.	Parent=ucsf_hc.01_1.H143H.00012
Supercontig_2.1	GeneSet	gene	32859	36486	.	-	.	ID=ucsf_hc.01_1.H143H.00013;Name=ucsf_hc.01_1.H143H.00013
Supercontig_2.1	GeneSet	exon	32859	36486	.	-	.	Parent=ucsf_hc.01_1.H143H.00013
Supercontig_2.1	GeneSet	cds	33534	35990	.	-	0	ID=cds0000013;Parent=ucsf_hc.01_1.H143H.00013
Supercontig_2.1	GeneSet	gene	37110	38573	.	+	.	ID=ucsf_hc.01_1.H143H.00014;Name=ucsf_hc.01_1.H143H.00014
Supercontig_2.1	GeneSet	exon	37110	37446	.	+	.	Parent=ucsf_hc.01_1.H143H.00014
Supercontig_2.1	GeneSet	exon	37498	38573	.	+	.	Parent=ucsf_hc.01_1.H143H.00014
Supercontig_2.1	GeneSet	cds	37252	37446	.	+	0	ID=cds0000014;Parent=ucsf_hc.01_1.H143H.00014
Supercontig_2.1	GeneSet	cds	37498	37746	.	+	0	ID=cds0000014;Parent=ucsf_hc.01_1.H143H.00014
Supercontig_2.1	GeneSet	gene	37297	39804	.	-	.	ID=ucsf_hc.01_1.H143H.00015;Name=ucsf_hc.01_1.H143H.00015
Supercontig_2.1	GeneSet	exon	38822	39804	.	-	.	Parent=ucsf_hc.01_1.H143H.00015
Supercontig_2.1	GeneSet	exon	37498	38767	.	-	.	Parent=ucsf_hc.01_1.H143H.00015
Supercontig_2.1	GeneSet	exon	37297	37446	.	-	.	Parent=ucsf_hc.01_1.H143H.00015
Supercontig_2.1	GeneSet	cds	38822	39740	.	-	0	ID=cds0000015;Parent=ucsf_hc.01_1.H143H.00015
Supercontig_2.1	GeneSet	cds	37836	38767	.	-	0	ID=cds0000015;Parent=ucsf_hc.01_1.H143H.00015
Supercontig_2.1	GeneSet	gene	40380	40779	.	+	.	ID=ucsf_hc.01_1.H143H.00016;Name=ucsf_hc.01_1.H143H.00016
Supercontig_2.1	GeneSet	exon	40380	40779	.	+	.	Parent=ucsf_hc.01_1.H143H.00016
Supercontig_2.1	GeneSet	gene	41259	42025	.	+	.	ID=ucsf_hc.01_1.H143H.00017;Name=ucsf_hc.01_1.H143H.00017
Supercontig_2.1	GeneSet	exon	41259	41272	.	+	.	Parent=ucsf_hc.01_1.H143H.00017
Supercontig_2.1	GeneSet	exon	41319	42025	.	+	.	Parent=ucsf_hc.01_1.H143H.00017
Supercontig_2.1	GeneSet	cds	41264	41272	.	+	0	ID=cds0000017;Parent=ucsf_hc.01_1.H143H.00017
Supercontig_2.1	GeneSet	cds	41319	41795	.	+	0	ID=cds0000017;Parent=ucsf_hc.01_1.H143H.00017
Supercontig_2.1	GeneSet	gene	59333	60928	.	-	.	ID=ucsf_hc.01_1.H143H.00018;Name=ucsf_hc.01_1.H143H.00018
Supercontig_2.1	GeneSet	exon	60396	60928	.	-	.	Parent=ucsf_hc.01_1.H143H.00018
Supercontig_2.1	GeneSet	exon	60072	60336	.	-	.	Parent=ucsf_hc.01_1.H143H.00018
Supercontig_2.1	GeneSet	exon	59691	60013	.	-	.	Parent=ucsf_hc.01_1.H143H.00018
Supercontig_2.1	GeneSet	exon	59333	59616	.	-	.	Parent=ucsf_hc.01_1.H143H.00018
Supercontig_2.1	GeneSet	cds	60396	60492	.	-	0	ID=cds0000018;Parent=ucsf_hc.01_1.H143H.00018
Supercontig_2.1	GeneSet	cds	60119	60336	.	-	0	ID=cds0000018;Parent=ucsf_hc.01_1.H143H.00018
Supercontig_2.1	GeneSet	gene	70455	71774	.	+	.	ID=ucsf_hc.01_1.H143H.00019;Name=ucsf_hc.01_1.H143H.00019
Supercontig_2.1	GeneSet	exon	70455	71099	.	+	.	Parent=ucsf_hc.01_1.H143H.00019
Supercontig_2.1	GeneSet	exon	71169	71234	.	+	.	Parent=ucsf_hc.01_1.H143H.00019
Supercontig_2.1	GeneSet	exon	71305	71774	.	+	.	Parent=ucsf_hc.01_1.H143H.00019
Supercontig_2.1	GeneSet	cds	70796	71099	.	+	0	ID=cds0000019;Parent=ucsf_hc.01_1.H143H.00019
Supercontig_2.1	GeneSet	cds	71169	71234	.	+	0	ID=cds0000019;Parent=ucsf_hc.01_1.H143H.00019
Supercontig_2.1	GeneSet	cds	71305	71378	.	+	0	ID=cds0000019;Parent=ucsf_hc.01_1.H143H.00019
Supercontig_2.1	GeneSet	gene	75208	75674	.	+	.	ID=ucsf_hc.01_1.H143H.00020;Name=ucsf_hc.01_1.H143H.00020
Supercontig_2.1	GeneSet	exon	75208	75674	.	+	.	Parent=ucsf_hc.01_1.H143H.00020
Supercontig_2.1	GeneSet	gene	75627	77258	.	-	.	ID=ucsf_hc.01_1.H143H.00021;Name=ucsf_hc.01_1.H143H.00021
Supercontig_2.1	GeneSet	exon	77156	77258	.	-	.	Parent=ucsf_hc.01_1.H143H.00021
Supercontig_2.1	GeneSet	exon	77043	77088	.	-	.	Parent=ucsf_hc.01_1.H143H.00021
Supercontig_2.1	GeneSet	exon	76689	76963	.	-	.	Parent=ucsf_hc.01_1.H143H.00021
Supercontig_2.1	GeneSet	exon	76441	76553	.	-	.	Parent=ucsf_hc.01_1.H143H.00021
Supercontig_2.1	GeneSet	exon	76293	76371	.	-	.	Parent=ucsf_hc.01_1.H143H.00021
Supercontig_2.1	GeneSet	exon	75627	76194	.	-	.	Parent=ucsf_hc.01_1.H143H.00021
Supercontig_2.1	GeneSet	cds	77156	77161	.	-	0	ID=cds0000021;Parent=ucsf_hc.01_1.H143H.00021
Supercontig_2.1	GeneSet	cds	77043	77088	.	-	0	ID=cds0000021;Parent=ucsf_hc.01_1.H143H.00021
Supercontig_2.1	GeneSet	cds	76689	76963	.	-	0	ID=cds0000021;Parent=ucsf_hc.01_1.H143H.00021
Supercontig_2.1	GeneSet	cds	76441	76553	.	-	0	ID=cds0000021;Parent=ucsf_hc.01_1.H143H.00021
Supercontig_2.1	GeneSet	cds	76293	76371	.	-	0	ID=cds0000021;Parent=ucsf_hc.01_1.H143H.00021
Supercontig_2.1	GeneSet	cds	76150	76194	.	-	0	ID=cds0000021;Parent=ucsf_hc.01_1.H143H.00021
Supercontig_2.1	GeneSet	gene	77421	79390	.	+	.	ID=ucsf_hc.01_1.H143H.00022;Name=ucsf_hc.01_1.H143H.00022
Supercontig_2.1	GeneSet	exon	77421	78089	.	+	.	Parent=ucsf_hc.01_1.H143H.00022
Supercontig_2.1	GeneSet	exon	78167	78550	.	+	.	Parent=ucsf_hc.01_1.H143H.00022
Supercontig_2.1	GeneSet	exon	78628	79390	.	+	.	Parent=ucsf_hc.01_1.H143H.00022
Supercontig_2.1	GeneSet	cds	77681	78089	.	+	0	ID=cds0000022;Parent=ucsf_hc.01_1.H143H.00022
Supercontig_2.1	GeneSet	cds	78167	78550	.	+	0	ID=cds0000022;Parent=ucsf_hc.01_1.H143H.00022
Supercontig_2.1	GeneSet	cds	78628	79037	.	+	0	ID=cds0000022;Parent=ucsf_hc.01_1.H143H.00022
Supercontig_2.1	GeneSet	gene	79391	81595	.	+	.	ID=ucsf_hc.01_1.H143H.00023;Name=ucsf_hc.01_1.H143H.00023
Supercontig_2.1	GeneSet	exon	79391	81595	.	+	.	Parent=ucsf_hc.01_1.H143H.00023
Supercontig_2.1	GeneSet	cds	79744	81195	.	+	0	ID=cds0000023;Parent=ucsf_hc.01_1.H143H.00023
Supercontig_2.1	GeneSet	gene	82357	86779	.	+	.	ID=ucsf_hc.01_1.H143H.00024;Name=ucsf_hc.01_1.H143H.00024
Supercontig_2.1	GeneSet	exon	82357	84047	.	+	.	Parent=ucsf_hc.01_1.H143H.00024
Supercontig_2.1	GeneSet	exon	84411	86779	.	+	.	Parent=ucsf_hc.01_1.H143H.00024
Supercontig_2.1	GeneSet	cds	83357	84047	.	+	0	ID=cds0000024;Parent=ucsf_hc.01_1.H143H.00024
Supercontig_2.1	GeneSet	cds	84411	84451	.	+	0	ID=cds0000024;Parent=ucsf_hc.01_1.H143H.00024
Supercontig_2.1	GeneSet	gene	85519	90260	.	-	.	ID=ucsf_hc.01_1.H143H.00025;Name=ucsf_hc.01_1.H143H.00025
Supercontig_2.1	GeneSet	exon	88695	90260	.	-	.	Parent=ucsf_hc.01_1.H143H.00025
Supercontig_2.1	GeneSet	exon	88031	88568	.	-	.	Parent=ucsf_hc.01_1.H143H.00025
Supercontig_2.1	GeneSet	exon	85519	87969	.	-	.	Parent=ucsf_hc.01_1.H143H.00025
Supercontig_2.1	GeneSet	cds	88695	89060	.	-	0	ID=cds0000025;Parent=ucsf_hc.01_1.H143H.00025
Supercontig_2.1	GeneSet	cds	88031	88568	.	-	0	ID=cds0000025;Parent=ucsf_hc.01_1.H143H.00025
Supercontig_2.1	GeneSet	cds	87038	87969	.	-	0	ID=cds0000025;Parent=ucsf_hc.01_1.H143H.00025
Supercontig_2.1	GeneSet	gene	92160	93022	.	+	.	ID=ucsf_hc.01_1.H143H.00026;Name=ucsf_hc.01_1.H143H.00026
Supercontig_2.1	GeneSet	exon	92160	93022	.	+	.	Parent=ucsf_hc.01_1.H143H.00026
Supercontig_2.1	GeneSet	cds	92557	92733	.	+	0	ID=cds0000026;Parent=ucsf_hc.01_1.H143H.00026
Supercontig_2.1	GeneSet	gene	93340	93694	.	+	.	ID=ucsf_hc.01_1.H143H.00027;Name=ucsf_hc.01_1.H143H.00027
Supercontig_2.1	GeneSet	exon	93340	93694	.	+	.	Parent=ucsf_hc.01_1.H143H.00027
Supercontig_2.1	GeneSet	gene	93969	95434	.	+	.	ID=ucsf_hc.01_1.H143H.00028;Name=ucsf_hc.01_1.H143H.00028
Supercontig_2.1	GeneSet	exon	93969	94295	.	+	.	Parent=ucsf_hc.01_1.H143H.00028
Supercontig_2.1	GeneSet	exon	94394	95434	.	+	.	Parent=ucsf_hc.01_1.H143H.00028
Supercontig_2.1	GeneSet	cds	93996	94295	.	+	0	ID=cds0000028;Parent=ucsf_hc.01_1.H143H.00028
Supercontig_2.1	GeneSet	cds	94394	95071	.	+	0	ID=cds0000028;Parent=ucsf_hc.01_1.H143H.00028
Supercontig_2.1	GeneSet	gene	95879	97212	.	+	.	ID=ucsf_hc.01_1.H143H.00029;Name=ucsf_hc.01_1.H143H.00029
Supercontig_2.1	GeneSet	exon	95879	96098	.	+	.	Parent=ucsf_hc.01_1.H143H.00029
Supercontig_2.1	GeneSet	exon	96214	96903	.	+	.	Parent=ucsf_hc.01_1.H143H.00029
Supercontig_2.1	GeneSet	exon	96992	97212	.	+	.	Parent=ucsf_hc.01_1.H143H.00029
Supercontig_2.1	GeneSet	cds	96452	96903	.	+	0	ID=cds0000029;Parent=ucsf_hc.01_1.H143H.00029
Supercontig_2.1	GeneSet	cds	96992	97166	.	+	0	ID=cds0000029;Parent=ucsf_hc.01_1.H143H.00029
Supercontig_2.1	GeneSet	gene	97622	99619	.	+	.	ID=ucsf_hc.01_1.H143H.00030;Name=ucsf_hc.01_1.H143H.00030
Supercontig_2.1	GeneSet	exon	97622	99619	.	+	.	Parent=ucsf_hc.01_1.H143H.00030
Supercontig_2.1	GeneSet	cds	98165	99118	.	+	0	ID=cds0000030;Parent=ucsf_hc.01_1.H143H.00030
Supercontig_2.1	GeneSet	gene	99799	102157	.	+	.	ID=ucsf_hc.01_1.H143H.00031;Name=ucsf_hc.01_1.H143H.00031
Supercontig_2.1	GeneSet	exon	99799	100202	.	+	.	Parent=ucsf_hc.01_1.H143H.00031
Supercontig_2.1	GeneSet	exon	100552	102157	.	+	.	Parent=ucsf_hc.01_1.H143H.00031
Supercontig_2.1	GeneSet	cds	101617	101955	.	+	0	ID=cds0000031;Parent=ucsf_hc.01_1.H143H.00031
Supercontig_2.1	GeneSet	gene	102379	107168	.	-	.	ID=ucsf_hc.01_1.H143H.00032;Name=ucsf_hc.01_1.H143H.00032
Supercontig_2.1	GeneSet	exon	105564	107168	.	-	.	Parent=ucsf_hc.01_1.H143H.00032
Supercontig_2.1	GeneSet	exon	105156	105444	.	-	.	Parent=ucsf_hc.01_1.H143H.00032
Supercontig_2.1	GeneSet	exon	105028	105041	.	-	.	Parent=ucsf_hc.01_1.H143H.00032
Supercontig_2.1	GeneSet	exon	104833	104971	.	-	.	Parent=ucsf_hc.01_1.H143H.00032
Supercontig_2.1	GeneSet	exon	104648	104760	.	-	.	Parent=ucsf_hc.01_1.H143H.00032
Supercontig_2.1	GeneSet	exon	104450	104577	.	-	.	Parent=ucsf_hc.01_1.H143H.00032
Supercontig_2.1	GeneSet	exon	104195	104366	.	-	.	Parent=ucsf_hc.01_1.H143H.00032
Supercontig_2.1	GeneSet	exon	104093	104128	.	-	.	Parent=ucsf_hc.01_1.H143H.00032
Supercontig_2.1	GeneSet	exon	103914	104025	.	-	.	Parent=ucsf_hc.01_1.H143H.00032
Supercontig_2.1	GeneSet	exon	103786	103833	.	-	.	Parent=ucsf_hc.01_1.H143H.00032
Supercontig_2.1	GeneSet	exon	103644	103707	.	-	.	Parent=ucsf_hc.01_1.H143H.00032
Supercontig_2.1	GeneSet	exon	103472	103564	.	-	.	Parent=ucsf_hc.01_1.H143H.00032
Supercontig_2.1	GeneSet	exon	103167	103252	.	-	.	Parent=ucsf_hc.01_1.H143H.00032
Supercontig_2.1	GeneSet	exon	102988	103067	.	-	.	Parent=ucsf_hc.01_1.H143H.00032
Supercontig_2.1	GeneSet	exon	102807	102913	.	-	.	Parent=ucsf_hc.01_1.H143H.00032
Supercontig_2.1	GeneSet	exon	102379	102708	.	-	.	Parent=ucsf_hc.01_1.H143H.00032
Supercontig_2.1	GeneSet	cds	105564	106215	.	-	0	ID=cds0000032;Parent=ucsf_hc.01_1.H143H.00032
Supercontig_2.1	GeneSet	cds	105156	105444	.	-	0	ID=cds0000032;Parent=ucsf_hc.01_1.H143H.00032
Supercontig_2.1	GeneSet	cds	105028	105041	.	-	0	ID=cds0000032;Parent=ucsf_hc.01_1.H143H.00032
Supercontig_2.1	GeneSet	cds	104833	104971	.	-	0	ID=cds0000032;Parent=ucsf_hc.01_1.H143H.00032
Supercontig_2.1	GeneSet	cds	104648	104760	.	-	0	ID=cds0000032;Parent=ucsf_hc.01_1.H143H.00032
Supercontig_2.1	GeneSet	cds	104450	104577	.	-	0	ID=cds0000032;Parent=ucsf_hc.01_1.H143H.00032
Supercontig_2.1	GeneSet	cds	104195	104366	.	-	0	ID=cds0000032;Parent=ucsf_hc.01_1.H143H.00032
Supercontig_2.1	GeneSet	cds	104093	104128	.	-	0	ID=cds0000032;Parent=ucsf_hc.01_1.H143H.00032
Supercontig_2.1	GeneSet	cds	103914	104025	.	-	0	ID=cds0000032;Parent=ucsf_hc.01_1.H143H.00032
Supercontig_2.1	GeneSet	cds	103786	103833	.	-	0	ID=cds0000032;Parent=ucsf_hc.01_1.H143H.00032
Supercontig_2.1	GeneSet	cds	103644	103707	.	-	0	ID=cds0000032;Parent=ucsf_hc.01_1.H143H.00032
Supercontig_2.1	GeneSet	cds	103472	103564	.	-	0	ID=cds0000032;Parent=ucsf_hc.01_1.H143H.00032
Supercontig_2.1	GeneSet	cds	103167	103252	.	-	0	ID=cds0000032;Parent=ucsf_hc.01_1.H143H.00032
Supercontig_2.1	GeneSet	cds	102988	103067	.	-	0	ID=cds0000032;Parent=ucsf_hc.01_1.H143H.00032
Supercontig_2.1	GeneSet	cds	102807	102913	.	-	0	ID=cds0000032;Parent=ucsf_hc.01_1.H143H.00032
Supercontig_2.1	GeneSet	cds	102502	102708	.	-	0	ID=cds0000032;Parent=ucsf_hc.01_1.H143H.00032
Supercontig_2.1	GeneSet	gene	114599	114830	.	+	.	ID=ucsf_hc.01_1.H143H.00033;Name=ucsf_hc.01_1.H143H.00033
Supercontig_2.1	GeneSet	exon	114599	114830	.	+	.	Parent=ucsf_hc.01_1.H143H.00033
Supercontig_2.1	GeneSet	gene	139663	140097	.	-	.	ID=ucsf_hc.01_1.H143H.00034;Name=ucsf_hc.01_1.H143H.00034
Supercontig_2.1	GeneSet	exon	139663	140097	.	-	.	Parent=ucsf_hc.01_1.H143H.00034
Supercontig_2.1	GeneSet	gene	140208	140566	.	-	.	ID=ucsf_hc.01_1.H143H.00035;Name=ucsf_hc.01_1.H143H.00035
Supercontig_2.1	GeneSet	exon	140208	140566	.	-	.	Parent=ucsf_hc.01_1.H143H.00035
Supercontig_2.1	GeneSet	gene	150000	150677	.	+	.	ID=ucsf_hc.01_1.H143H.00036;Name=ucsf_hc.01_1.H143H.00036
Supercontig_2.1	GeneSet	exon	150000	150677	.	+	.	Parent=ucsf_hc.01_1.H143H.00036
Supercontig_2.1	GeneSet	gene	152441	152820	.	+	.	ID=ucsf_hc.01_1.H143H.00037;Name=ucsf_hc.01_1.H143H.00037
Supercontig_2.1	GeneSet	exon	152441	152820	.	+	.	Parent=ucsf_hc.01_1.H143H.00037
Supercontig_2.1	GeneSet	gene	197971	199440	.	-	.	ID=ucsf_hc.01_1.H143H.00038;Name=ucsf_hc.01_1.H143H.00038
Supercontig_2.1	GeneSet	exon	198963	199440	.	-	.	Parent=ucsf_hc.01_1.H143H.00038
Supercontig_2.1	GeneSet	exon	198668	198838	.	-	.	Parent=ucsf_hc.01_1.H143H.00038
Supercontig_2.1	GeneSet	exon	197971	198528	.	-	.	Parent=ucsf_hc.01_1.H143H.00038
Supercontig_2.1	GeneSet	cds	198963	199395	.	-	0	ID=cds0000038;Parent=ucsf_hc.01_1.H143H.00038
Supercontig_2.1	GeneSet	cds	198668	198838	.	-	0	ID=cds0000038;Parent=ucsf_hc.01_1.H143H.00038
Supercontig_2.1	GeneSet	cds	198500	198528	.	-	0	ID=cds0000038;Parent=ucsf_hc.01_1.H143H.00038
Supercontig_2.1	GeneSet	gene	200443	201639	.	+	.	ID=ucsf_hc.01_1.H143H.00039;Name=ucsf_hc.01_1.H143H.00039
Supercontig_2.1	GeneSet	exon	200443	201639	.	+	.	Parent=ucsf_hc.01_1.H143H.00039
Supercontig_2.1	GeneSet	cds	201063	201323	.	+	0	ID=cds0000039;Parent=ucsf_hc.01_1.H143H.00039
Supercontig_2.1	GeneSet	gene	201058	201759	.	-	.	ID=ucsf_hc.01_1.H143H.00040;Name=ucsf_hc.01_1.H143H.00040
Supercontig_2.1	GeneSet	exon	201058	201759	.	-	.	Parent=ucsf_hc.01_1.H143H.00040
Supercontig_2.1	GeneSet	gene	202015	203047	.	-	.	ID=ucsf_hc.01_1.H143H.00041;Name=ucsf_hc.01_1.H143H.00041
Supercontig_2.1	GeneSet	exon	202908	203047	.	-	.	Parent=ucsf_hc.01_1.H143H.00041
Supercontig_2.1	GeneSet	exon	202504	202664	.	-	.	Parent=ucsf_hc.01_1.H143H.00041
Supercontig_2.1	GeneSet	exon	202015	202336	.	-	.	Parent=ucsf_hc.01_1.H143H.00041
Supercontig_2.1	GeneSet	gene	203691	204014	.	-	.	ID=ucsf_hc.01_1.H143H.00042;Name=ucsf_hc.01_1.H143H.00042
Supercontig_2.1	GeneSet	exon	203691	204014	.	-	.	Parent=ucsf_hc.01_1.H143H.00042
Supercontig_2.1	GeneSet	gene	204551	205889	.	-	.	ID=ucsf_hc.01_1.H143H.00043;Name=ucsf_hc.01_1.H143H.00043
Supercontig_2.1	GeneSet	exon	205187	205889	.	-	.	Parent=ucsf_hc.01_1.H143H.00043
Supercontig_2.1	GeneSet	exon	205030	205115	.	-	.	Parent=ucsf_hc.01_1.H143H.00043
Supercontig_2.1	GeneSet	exon	204551	204972	.	-	.	Parent=ucsf_hc.01_1.H143H.00043
Supercontig_2.1	GeneSet	gene	205114	205931	.	+	.	ID=ucsf_hc.01_1.H143H.00044;Name=ucsf_hc.01_1.H143H.00044
Supercontig_2.1	GeneSet	exon	205114	205550	.	+	.	Parent=ucsf_hc.01_1.H143H.00044
Supercontig_2.1	GeneSet	exon	205621	205931	.	+	.	Parent=ucsf_hc.01_1.H143H.00044
Supercontig_2.1	GeneSet	cds	205162	205338	.	+	0	ID=cds0000044;Parent=ucsf_hc.01_1.H143H.00044
Supercontig_2.1	GeneSet	gene	206170	208410	.	+	.	ID=ucsf_hc.01_1.H143H.00045;Name=ucsf_hc.01_1.H143H.00045
Supercontig_2.1	GeneSet	exon	206170	206877	.	+	.	Parent=ucsf_hc.01_1.H143H.00045
Supercontig_2.1	GeneSet	exon	207192	207261	.	+	.	Parent=ucsf_hc.01_1.H143H.00045
Supercontig_2.1	GeneSet	exon	207399	208410	.	+	.	Parent=ucsf_hc.01_1.H143H.00045
Supercontig_2.1	GeneSet	cds	206779	206877	.	+	0	ID=cds0000045;Parent=ucsf_hc.01_1.H143H.00045
Supercontig_2.1	GeneSet	cds	207192	207261	.	+	0	ID=cds0000045;Parent=ucsf_hc.01_1.H143H.00045
Supercontig_2.1	GeneSet	cds	207399	207643	.	+	0	ID=cds0000045;Parent=ucsf_hc.01_1.H143H.00045
Supercontig_2.1	GeneSet	gene	210036	211399	.	+	.	ID=ucsf_hc.01_1.H143H.00046;Name=ucsf_hc.01_1.H143H.00046
Supercontig_2.1	GeneSet	exon	210036	211399	.	+	.	Parent=ucsf_hc.01_1.H143H.00046
Supercontig_2.1	GeneSet	cds	210149	211246	.	+	0	ID=cds0000046;Parent=ucsf_hc.01_1.H143H.00046
Supercontig_2.1	GeneSet	gene	212867	213902	.	-	.	ID=ucsf_hc.01_1.H143H.00047;Name=ucsf_hc.01_1.H143H.00047
Supercontig_2.1	GeneSet	exon	213665	213902	.	-	.	Parent=ucsf_hc.01_1.H143H.00047
Supercontig_2.1	GeneSet	exon	213204	213485	.	-	.	Parent=ucsf_hc.01_1.H143H.00047
Supercontig_2.1	GeneSet	exon	212867	213147	.	-	.	Parent=ucsf_hc.01_1.H143H.00047
Supercontig_2.1	GeneSet	gene	214338	216512	.	-	.	ID=ucsf_hc.01_1.H143H.00048;Name=ucsf_hc.01_1.H143H.00048
Supercontig_2.1	GeneSet	exon	215069	216512	.	-	.	Parent=ucsf_hc.01_1.H143H.00048
Supercontig_2.1	GeneSet	exon	214338	214984	.	-	.	Parent=ucsf_hc.01_1.H143H.00048
Supercontig_2.1	GeneSet	cds	215069	216379	.	-	0	ID=cds0000048;Parent=ucsf_hc.01_1.H143H.00048
Supercontig_2.1	GeneSet	cds	214694	214984	.	-	0	ID=cds0000048;Parent=ucsf_hc.01_1.H143H.00048
Supercontig_2.1	GeneSet	gene	217920	219394	.	+	.	ID=ucsf_hc.01_1.H143H.00049;Name=ucsf_hc.01_1.H143H.00049
Supercontig_2.1	GeneSet	exon	217920	218610	.	+	.	Parent=ucsf_hc.01_1.H143H.00049
Supercontig_2.1	GeneSet	exon	218678	218860	.	+	.	Parent=ucsf_hc.01_1.H143H.00049
Supercontig_2.1	GeneSet	exon	219009	219394	.	+	.	Parent=ucsf_hc.01_1.H143H.00049
Supercontig_2.1	GeneSet	cds	218793	218860	.	+	0	ID=cds0000049;Parent=ucsf_hc.01_1.H143H.00049
Supercontig_2.1	GeneSet	cds	219009	219285	.	+	0	ID=cds0000049;Parent=ucsf_hc.01_1.H143H.00049
Supercontig_2.1	GeneSet	gene	220405	221502	.	-	.	ID=ucsf_hc.01_1.H143H.00050;Name=ucsf_hc.01_1.H143H.00050
Supercontig_2.1	GeneSet	exon	220405	221502	.	-	.	Parent=ucsf_hc.01_1.H143H.00050
Supercontig_2.1	GeneSet	cds	221091	221474	.	-	0	ID=cds0000050;Parent=ucsf_hc.01_1.H143H.00050
Supercontig_2.1	GeneSet	gene	221599	221989	.	-	.	ID=ucsf_hc.01_1.H143H.00051;Name=ucsf_hc.01_1.H143H.00051
Supercontig_2.1	GeneSet	exon	221599	221989	.	-	.	Parent=ucsf_hc.01_1.H143H.00051
Supercontig_2.1	GeneSet	gene	222084	224632	.	-	.	ID=ucsf_hc.01_1.H143H.00052;Name=ucsf_hc.01_1.H143H.00052
Supercontig_2.1	GeneSet	exon	223785	224632	.	-	.	Parent=ucsf_hc.01_1.H143H.00052
Supercontig_2.1	GeneSet	exon	222084	223737	.	-	.	Parent=ucsf_hc.01_1.H143H.00052
Supercontig_2.1	GeneSet	cds	223785	224013	.	-	0	ID=cds0000052;Parent=ucsf_hc.01_1.H143H.00052
Supercontig_2.1	GeneSet	cds	222422	223737	.	-	0	ID=cds0000052;Parent=ucsf_hc.01_1.H143H.00052
Supercontig_2.1	GeneSet	gene	224982	227324	.	+	.	ID=ucsf_hc.01_1.H143H.00053;Name=ucsf_hc.01_1.H143H.00053
Supercontig_2.1	GeneSet	exon	224982	225609	.	+	.	Parent=ucsf_hc.01_1.H143H.00053
Supercontig_2.1	GeneSet	exon	225663	225752	.	+	.	Parent=ucsf_hc.01_1.H143H.00053
Supercontig_2.1	GeneSet	exon	225814	225942	.	+	.	Parent=ucsf_hc.01_1.H143H.00053
Supercontig_2.1	GeneSet	exon	226000	226970	.	+	.	Parent=ucsf_hc.01_1.H143H.00053
Supercontig_2.1	GeneSet	exon	227020	227324	.	+	.	Parent=ucsf_hc.01_1.H143H.00053
Supercontig_2.1	GeneSet	cds	225063	225609	.	+	0	ID=cds0000053;Parent=ucsf_hc.01_1.H143H.00053
Supercontig_2.1	GeneSet	cds	225663	225752	.	+	0	ID=cds0000053;Parent=ucsf_hc.01_1.H143H.00053
Supercontig_2.1	GeneSet	cds	225814	225942	.	+	0	ID=cds0000053;Parent=ucsf_hc.01_1.H143H.00053
Supercontig_2.1	GeneSet	cds	226000	226172	.	+	0	ID=cds0000053;Parent=ucsf_hc.01_1.H143H.00053
Supercontig_2.1	GeneSet	gene	226461	227447	.	-	.	ID=ucsf_hc.01_1.H143H.00054;Name=ucsf_hc.01_1.H143H.00054
Supercontig_2.1	GeneSet	exon	227020	227447	.	-	.	Parent=ucsf_hc.01_1.H143H.00054
Supercontig_2.1	GeneSet	exon	226461	226970	.	-	.	Parent=ucsf_hc.01_1.H143H.00054
Supercontig_2.1	GeneSet	cds	226595	226834	.	-	0	ID=cds0000054;Parent=ucsf_hc.01_1.H143H.00054
Supercontig_2.1	GeneSet	gene	240136	240864	.	+	.	ID=ucsf_hc.01_1.H143H.00055;Name=ucsf_hc.01_1.H143H.00055
Supercontig_2.1	GeneSet	exon	240136	240864	.	+	.	Parent=ucsf_hc.01_1.H143H.00055
Supercontig_2.1	GeneSet	cds	240369	240545	.	+	0	ID=cds0000055;Parent=ucsf_hc.01_1.H143H.00055
Supercontig_2.1	GeneSet	gene	242092	245800	.	-	.	ID=ucsf_hc.01_1.H143H.00056;Name=ucsf_hc.01_1.H143H.00056
Supercontig_2.1	GeneSet	exon	245196	245800	.	-	.	Parent=ucsf_hc.01_1.H143H.00056
Supercontig_2.1	GeneSet	exon	244417	245066	.	-	.	Parent=ucsf_hc.01_1.H143H.00056
Supercontig_2.1	GeneSet	exon	244234	244345	.	-	.	Parent=ucsf_hc.01_1.H143H.00056
Supercontig_2.1	GeneSet	exon	242092	244160	.	-	.	Parent=ucsf_hc.01_1.H143H.00056
Supercontig_2.1	GeneSet	cds	245196	245418	.	-	0	ID=cds0000056;Parent=ucsf_hc.01_1.H143H.00056
Supercontig_2.1	GeneSet	cds	244417	245066	.	-	0	ID=cds0000056;Parent=ucsf_hc.01_1.H143H.00056
Supercontig_2.1	GeneSet	cds	244234	244345	.	-	0	ID=cds0000056;Parent=ucsf_hc.01_1.H143H.00056
Supercontig_2.1	GeneSet	cds	243943	244160	.	-	0	ID=cds0000056;Parent=ucsf_hc.01_1.H143H.00056
Supercontig_2.1	GeneSet	gene	249394	250870	.	-	.	ID=ucsf_hc.01_1.H143H.00057;Name=ucsf_hc.01_1.H143H.00057
Supercontig_2.1	GeneSet	exon	249394	250870	.	-	.	Parent=ucsf_hc.01_1.H143H.00057
Supercontig_2.1	GeneSet	cds	249613	249975	.	-	0	ID=cds0000057;Parent=ucsf_hc.01_1.H143H.00057
Supercontig_2.1	GeneSet	gene	254432	259058	.	-	.	ID=ucsf_hc.01_1.H143H.00058;Name=ucsf_hc.01_1.H143H.00058
Supercontig_2.1	GeneSet	exon	256685	259058	.	-	.	Parent=ucsf_hc.01_1.H143H.00058
Supercontig_2.1	GeneSet	exon	256116	256617	.	-	.	Parent=ucsf_hc.01_1.H143H.00058
Supercontig_2.1	GeneSet	exon	254432	256051	.	-	.	Parent=ucsf_hc.01_1.H143H.00058
Supercontig_2.1	GeneSet	cds	256685	259012	.	-	0	ID=cds0000058;Parent=ucsf_hc.01_1.H143H.00058
Supercontig_2.1	GeneSet	cds	256116	256617	.	-	0	ID=cds0000058;Parent=ucsf_hc.01_1.H143H.00058
Supercontig_2.1	GeneSet	cds	255555	256051	.	-	0	ID=cds0000058;Parent=ucsf_hc.01_1.H143H.00058
Supercontig_2.1	GeneSet	gene	261210	263525	.	-	.	ID=ucsf_hc.01_1.H143H.00059;Name=ucsf_hc.01_1.H143H.00059
Supercontig_2.1	GeneSet	exon	263277	263525	.	-	.	Parent=ucsf_hc.01_1.H143H.00059
Supercontig_2.1	GeneSet	exon	263135	263215	.	-	.	Parent=ucsf_hc.01_1.H143H.00059
Supercontig_2.1	GeneSet	exon	261891	263069	.	-	.	Parent=ucsf_hc.01_1.H143H.00059
Supercontig_2.1	GeneSet	exon	261210	261832	.	-	.	Parent=ucsf_hc.01_1.H143H.00059
Supercontig_2.1	GeneSet	cds	263277	263456	.	-	0	ID=cds0000059;Parent=ucsf_hc.01_1.H143H.00059
Supercontig_2.1	GeneSet	cds	263135	263215	.	-	0	ID=cds0000059;Parent=ucsf_hc.01_1.H143H.00059
Supercontig_2.1	GeneSet	cds	261891	263069	.	-	0	ID=cds0000059;Parent=ucsf_hc.01_1.H143H.00059
Supercontig_2.1	GeneSet	cds	261629	261832	.	-	0	ID=cds0000059;Parent=ucsf_hc.01_1.H143H.00059
Supercontig_2.1	GeneSet	gene	263689	266364	.	+	.	ID=ucsf_hc.01_1.H143H.00060;Name=ucsf_hc.01_1.H143H.00060
Supercontig_2.1	GeneSet	exon	263689	263855	.	+	.	Parent=ucsf_hc.01_1.H143H.00060
Supercontig_2.1	GeneSet	exon	263917	264051	.	+	.	Parent=ucsf_hc.01_1.H143H.00060
Supercontig_2.1	GeneSet	exon	264117	264227	.	+	.	Parent=ucsf_hc.01_1.H143H.00060
Supercontig_2.1	GeneSet	exon	264292	265055	.	+	.	Parent=ucsf_hc.01_1.H143H.00060
Supercontig_2.1	GeneSet	exon	265108	265851	.	+	.	Parent=ucsf_hc.01_1.H143H.00060
Supercontig_2.1	GeneSet	exon	265924	266364	.	+	.	Parent=ucsf_hc.01_1.H143H.00060
Supercontig_2.1	GeneSet	cds	264510	265055	.	+	0	ID=cds0000060;Parent=ucsf_hc.01_1.H143H.00060
Supercontig_2.1	GeneSet	cds	265108	265812	.	+	0	ID=cds0000060;Parent=ucsf_hc.01_1.H143H.00060
Supercontig_2.1	GeneSet	gene	266256	268055	.	-	.	ID=ucsf_hc.01_1.H143H.00061;Name=ucsf_hc.01_1.H143H.00061
Supercontig_2.1	GeneSet	exon	267907	268055	.	-	.	Parent=ucsf_hc.01_1.H143H.00061
Supercontig_2.1	GeneSet	exon	267527	267849	.	-	.	Parent=ucsf_hc.01_1.H143H.00061
Supercontig_2.1	GeneSet	exon	267284	267444	.	-	.	Parent=ucsf_hc.01_1.H143H.00061
Supercontig_2.1	GeneSet	exon	266910	267212	.	-	.	Parent=ucsf_hc.01_1.H143H.00061
Supercontig_2.1	GeneSet	exon	266256	266786	.	-	.	Parent=ucsf_hc.01_1.H143H.00061
Supercontig_2.1	GeneSet	cds	267527	267830	.	-	0	ID=cds0000061;Parent=ucsf_hc.01_1.H143H.00061
Supercontig_2.1	GeneSet	cds	267284	267444	.	-	0	ID=cds0000061;Parent=ucsf_hc.01_1.H143H.00061
Supercontig_2.1	GeneSet	cds	266910	267212	.	-	0	ID=cds0000061;Parent=ucsf_hc.01_1.H143H.00061
Supercontig_2.1	GeneSet	cds	266517	266786	.	-	0	ID=cds0000061;Parent=ucsf_hc.01_1.H143H.00061
Supercontig_2.1	GeneSet	gene	268121	268574	.	-	.	ID=ucsf_hc.01_1.H143H.00062;Name=ucsf_hc.01_1.H143H.00062
Supercontig_2.1	GeneSet	exon	268121	268574	.	-	.	Parent=ucsf_hc.01_1.H143H.00062
Supercontig_2.1	GeneSet	gene	269688	271026	.	+	.	ID=ucsf_hc.01_1.H143H.00063;Name=ucsf_hc.01_1.H143H.00063
Supercontig_2.1	GeneSet	exon	269688	271026	.	+	.	Parent=ucsf_hc.01_1.H143H.00063
Supercontig_2.1	GeneSet	cds	270489	270776	.	+	0	ID=cds0000063;Parent=ucsf_hc.01_1.H143H.00063
Supercontig_2.1	GeneSet	gene	271185	271525	.	+	.	ID=ucsf_hc.01_1.H143H.00064;Name=ucsf_hc.01_1.H143H.00064
Supercontig_2.1	GeneSet	exon	271185	271525	.	+	.	Parent=ucsf_hc.01_1.H143H.00064
Supercontig_2.1	GeneSet	gene	272000	273165	.	+	.	ID=ucsf_hc.01_1.H143H.00065;Name=ucsf_hc.01_1.H143H.00065
Supercontig_2.1	GeneSet	exon	272000	273165	.	+	.	Parent=ucsf_hc.01_1.H143H.00065
Supercontig_2.1	GeneSet	cds	272757	273011	.	+	0	ID=cds0000065;Parent=ucsf_hc.01_1.H143H.00065
Supercontig_2.1	GeneSet	gene	273451	274171	.	+	.	ID=ucsf_hc.01_1.H143H.00066;Name=ucsf_hc.01_1.H143H.00066
Supercontig_2.1	GeneSet	exon	273451	274171	.	+	.	Parent=ucsf_hc.01_1.H143H.00066
Supercontig_2.1	GeneSet	cds	273898	274092	.	+	0	ID=cds0000066;Parent=ucsf_hc.01_1.H143H.00066
Supercontig_2.1	GeneSet	gene	274305	274744	.	+	.	ID=ucsf_hc.01_1.H143H.00067;Name=ucsf_hc.01_1.H143H.00067
Supercontig_2.1	GeneSet	exon	274305	274744	.	+	.	Parent=ucsf_hc.01_1.H143H.00067
Supercontig_2.1	GeneSet	gene	275283	279662	.	-	.	ID=ucsf_hc.01_1.H143H.00068;Name=ucsf_hc.01_1.H143H.00068
Supercontig_2.1	GeneSet	exon	278062	279662	.	-	.	Parent=ucsf_hc.01_1.H143H.00068
Supercontig_2.1	GeneSet	exon	277722	277948	.	-	.	Parent=ucsf_hc.01_1.H143H.00068
Supercontig_2.1	GeneSet	exon	277483	277613	.	-	.	Parent=ucsf_hc.01_1.H143H.00068
Supercontig_2.1	GeneSet	exon	277137	277383	.	-	.	Parent=ucsf_hc.01_1.H143H.00068
Supercontig_2.1	GeneSet	exon	276406	277062	.	-	.	Parent=ucsf_hc.01_1.H143H.00068
Supercontig_2.1	GeneSet	exon	275283	276223	.	-	.	Parent=ucsf_hc.01_1.H143H.00068
Supercontig_2.1	GeneSet	cds	278062	278204	.	-	0	ID=cds0000068;Parent=ucsf_hc.01_1.H143H.00068
Supercontig_2.1	GeneSet	cds	277722	277948	.	-	0	ID=cds0000068;Parent=ucsf_hc.01_1.H143H.00068
Supercontig_2.1	GeneSet	cds	277483	277613	.	-	0	ID=cds0000068;Parent=ucsf_hc.01_1.H143H.00068
Supercontig_2.1	GeneSet	cds	277137	277383	.	-	0	ID=cds0000068;Parent=ucsf_hc.01_1.H143H.00068
Supercontig_2.1	GeneSet	cds	276406	277062	.	-	0	ID=cds0000068;Parent=ucsf_hc.01_1.H143H.00068
Supercontig_2.1	GeneSet	cds	276096	276223	.	-	0	ID=cds0000068;Parent=ucsf_hc.01_1.H143H.00068
Supercontig_2.1	GeneSet	gene	280576	282576	.	-	.	ID=ucsf_hc.01_1.H143H.00069;Name=ucsf_hc.01_1.H143H.00069
Supercontig_2.1	GeneSet	exon	282197	282576	.	-	.	Parent=ucsf_hc.01_1.H143H.00069
Supercontig_2.1	GeneSet	exon	280576	282018	.	-	.	Parent=ucsf_hc.01_1.H143H.00069
Supercontig_2.1	GeneSet	cds	281250	281711	.	-	0	ID=cds0000069;Parent=ucsf_hc.01_1.H143H.00069
Supercontig_2.1	GeneSet	gene	282605	282995	.	-	.	ID=ucsf_hc.01_1.H143H.00070;Name=ucsf_hc.01_1.H143H.00070
Supercontig_2.1	GeneSet	exon	282605	282995	.	-	.	Parent=ucsf_hc.01_1.H143H.00070
Supercontig_2.1	GeneSet	gene	284739	285507	.	-	.	ID=ucsf_hc.01_1.H143H.00071;Name=ucsf_hc.01_1.H143H.00071
Supercontig_2.1	GeneSet	exon	285243	285507	.	-	.	Parent=ucsf_hc.01_1.H143H.00071
Supercontig_2.1	GeneSet	exon	284739	285181	.	-	.	Parent=ucsf_hc.01_1.H143H.00071
Supercontig_2.1	GeneSet	gene	285618	287171	.	+	.	ID=ucsf_hc.01_1.H143H.00072;Name=ucsf_hc.01_1.H143H.00072
Supercontig_2.1	GeneSet	exon	285618	287171	.	+	.	Parent=ucsf_hc.01_1.H143H.00072
Supercontig_2.1	GeneSet	cds	286614	286832	.	+	0	ID=cds0000072;Parent=ucsf_hc.01_1.H143H.00072
Supercontig_2.1	GeneSet	gene	287309	287918	.	+	.	ID=ucsf_hc.01_1.H143H.00073;Name=ucsf_hc.01_1.H143H.00073
Supercontig_2.1	GeneSet	exon	287309	287918	.	+	.	Parent=ucsf_hc.01_1.H143H.00073
Supercontig_2.1	GeneSet	cds	287431	287643	.	+	0	ID=cds0000073;Parent=ucsf_hc.01_1.H143H.00073
Supercontig_2.1	GeneSet	gene	287604	289636	.	-	.	ID=ucsf_hc.01_1.H143H.00074;Name=ucsf_hc.01_1.H143H.00074
Supercontig_2.1	GeneSet	exon	289497	289636	.	-	.	Parent=ucsf_hc.01_1.H143H.00074
Supercontig_2.1	GeneSet	exon	289147	289339	.	-	.	Parent=ucsf_hc.01_1.H143H.00074
Supercontig_2.1	GeneSet	exon	287604	289081	.	-	.	Parent=ucsf_hc.01_1.H143H.00074
Supercontig_2.1	GeneSet	cds	287809	288645	.	-	0	ID=cds0000074;Parent=ucsf_hc.01_1.H143H.00074
Supercontig_2.1	GeneSet	gene	290741	294782	.	-	.	ID=ucsf_hc.01_1.H143H.00075;Name=ucsf_hc.01_1.H143H.00075
Supercontig_2.1	GeneSet	exon	294268	294782	.	-	.	Parent=ucsf_hc.01_1.H143H.00075
Supercontig_2.1	GeneSet	exon	290741	294148	.	-	.	Parent=ucsf_hc.01_1.H143H.00075
Supercontig_2.1	GeneSet	cds	292893	293126	.	-	0	ID=cds0000075;Parent=ucsf_hc.01_1.H143H.00075
Supercontig_2.1	GeneSet	gene	295135	297979	.	-	.	ID=ucsf_hc.01_1.H143H.00076;Name=ucsf_hc.01_1.H143H.00076
Supercontig_2.1	GeneSet	exon	297554	297979	.	-	.	Parent=ucsf_hc.01_1.H143H.00076
Supercontig_2.1	GeneSet	exon	297343	297456	.	-	.	Parent=ucsf_hc.01_1.H143H.00076
Supercontig_2.1	GeneSet	exon	297040	297246	.	-	.	Parent=ucsf_hc.01_1.H143H.00076
Supercontig_2.1	GeneSet	exon	296378	296950	.	-	.	Parent=ucsf_hc.01_1.H143H.00076
Supercontig_2.1	GeneSet	exon	295135	296246	.	-	.	Parent=ucsf_hc.01_1.H143H.00076
Supercontig_2.1	GeneSet	cds	297554	297766	.	-	0	ID=cds0000076;Parent=ucsf_hc.01_1.H143H.00076
Supercontig_2.1	GeneSet	cds	297343	297456	.	-	0	ID=cds0000076;Parent=ucsf_hc.01_1.H143H.00076
Supercontig_2.1	GeneSet	cds	297040	297246	.	-	0	ID=cds0000076;Parent=ucsf_hc.01_1.H143H.00076
Supercontig_2.1	GeneSet	cds	296378	296950	.	-	0	ID=cds0000076;Parent=ucsf_hc.01_1.H143H.00076
Supercontig_2.1	GeneSet	cds	295563	296246	.	-	0	ID=cds0000076;Parent=ucsf_hc.01_1.H143H.00076
Supercontig_2.1	GeneSet	gene	298643	300056	.	-	.	ID=ucsf_hc.01_1.H143H.00077;Name=ucsf_hc.01_1.H143H.00077
Supercontig_2.1	GeneSet	exon	299893	300056	.	-	.	Parent=ucsf_hc.01_1.H143H.00077
Supercontig_2.1	GeneSet	exon	299527	299803	.	-	.	Parent=ucsf_hc.01_1.H143H.00077
Supercontig_2.1	GeneSet	exon	299439	299477	.	-	.	Parent=ucsf_hc.01_1.H143H.00077
Supercontig_2.1	GeneSet	exon	299253	299382	.	-	.	Parent=ucsf_hc.01_1.H143H.00077
Supercontig_2.1	GeneSet	exon	298829	299187	.	-	.	Parent=ucsf_hc.01_1.H143H.00077
Supercontig_2.1	GeneSet	exon	298643	298763	.	-	.	Parent=ucsf_hc.01_1.H143H.00077
Supercontig_2.1	GeneSet	cds	299527	299596	.	-	0	ID=cds0000077;Parent=ucsf_hc.01_1.H143H.00077
Supercontig_2.1	GeneSet	cds	299439	299477	.	-	0	ID=cds0000077;Parent=ucsf_hc.01_1.H143H.00077
Supercontig_2.1	GeneSet	cds	299253	299382	.	-	0	ID=cds0000077;Parent=ucsf_hc.01_1.H143H.00077
Supercontig_2.1	GeneSet	cds	298941	299187	.	-	0	ID=cds0000077;Parent=ucsf_hc.01_1.H143H.00077
Supercontig_2.1	GeneSet	gene	300749	301950	.	-	.	ID=ucsf_hc.01_1.H143H.00078;Name=ucsf_hc.01_1.H143H.00078
Supercontig_2.1	GeneSet	exon	301870	301950	.	-	.	Parent=ucsf_hc.01_1.H143H.00078
Supercontig_2.1	GeneSet	exon	301762	301800	.	-	.	Parent=ucsf_hc.01_1.H143H.00078
Supercontig_2.1	GeneSet	exon	301618	301651	.	-	.	Parent=ucsf_hc.01_1.H143H.00078
Supercontig_2.1	GeneSet	exon	301521	301529	.	-	.	Parent=ucsf_hc.01_1.H143H.00078
Supercontig_2.1	GeneSet	exon	301318	301418	.	-	.	Parent=ucsf_hc.01_1.H143H.00078
Supercontig_2.1	GeneSet	exon	300749	301161	.	-	.	Parent=ucsf_hc.01_1.H143H.00078
Supercontig_2.1	GeneSet	cds	301870	301872	.	-	0	ID=cds0000078;Parent=ucsf_hc.01_1.H143H.00078
Supercontig_2.1	GeneSet	cds	301762	301800	.	-	0	ID=cds0000078;Parent=ucsf_hc.01_1.H143H.00078
Supercontig_2.1	GeneSet	cds	301618	301651	.	-	0	ID=cds0000078;Parent=ucsf_hc.01_1.H143H.00078
Supercontig_2.1	GeneSet	cds	301521	301529	.	-	0	ID=cds0000078;Parent=ucsf_hc.01_1.H143H.00078
Supercontig_2.1	GeneSet	cds	301318	301418	.	-	0	ID=cds0000078;Parent=ucsf_hc.01_1.H143H.00078
Supercontig_2.1	GeneSet	cds	300991	301161	.	-	0	ID=cds0000078;Parent=ucsf_hc.01_1.H143H.00078
Supercontig_2.1	GeneSet	gene	302090	303029	.	+	.	ID=ucsf_hc.01_1.H143H.00079;Name=ucsf_hc.01_1.H143H.00079
Supercontig_2.1	GeneSet	exon	302090	302269	.	+	.	Parent=ucsf_hc.01_1.H143H.00079
Supercontig_2.1	GeneSet	exon	302349	303029	.	+	.	Parent=ucsf_hc.01_1.H143H.00079
Supercontig_2.1	GeneSet	cds	302174	302269	.	+	0	ID=cds0000079;Parent=ucsf_hc.01_1.H143H.00079
Supercontig_2.1	GeneSet	cds	302349	302531	.	+	0	ID=cds0000079;Parent=ucsf_hc.01_1.H143H.00079
Supercontig_2.1	GeneSet	gene	303589	306864	.	+	.	ID=ucsf_hc.01_1.H143H.00080;Name=ucsf_hc.01_1.H143H.00080
Supercontig_2.1	GeneSet	exon	303589	303969	.	+	.	Parent=ucsf_hc.01_1.H143H.00080
Supercontig_2.1	GeneSet	exon	304066	306864	.	+	.	Parent=ucsf_hc.01_1.H143H.00080
Supercontig_2.1	GeneSet	cds	303790	303969	.	+	0	ID=cds0000080;Parent=ucsf_hc.01_1.H143H.00080
Supercontig_2.1	GeneSet	cds	304066	306306	.	+	0	ID=cds0000080;Parent=ucsf_hc.01_1.H143H.00080
Supercontig_2.1	GeneSet	gene	308226	310197	.	-	.	ID=ucsf_hc.01_1.H143H.00081;Name=ucsf_hc.01_1.H143H.00081
Supercontig_2.1	GeneSet	exon	309909	310197	.	-	.	Parent=ucsf_hc.01_1.H143H.00081
Supercontig_2.1	GeneSet	exon	309270	309797	.	-	.	Parent=ucsf_hc.01_1.H143H.00081
Supercontig_2.1	GeneSet	exon	309036	309171	.	-	.	Parent=ucsf_hc.01_1.H143H.00081
Supercontig_2.1	GeneSet	exon	308226	308948	.	-	.	Parent=ucsf_hc.01_1.H143H.00081
Supercontig_2.1	GeneSet	cds	309909	310157	.	-	0	ID=cds0000081;Parent=ucsf_hc.01_1.H143H.00081
Supercontig_2.1	GeneSet	cds	309270	309797	.	-	0	ID=cds0000081;Parent=ucsf_hc.01_1.H143H.00081
Supercontig_2.1	GeneSet	cds	309036	309171	.	-	0	ID=cds0000081;Parent=ucsf_hc.01_1.H143H.00081
Supercontig_2.1	GeneSet	cds	308911	308948	.	-	0	ID=cds0000081;Parent=ucsf_hc.01_1.H143H.00081
Supercontig_2.1	GeneSet	gene	310332	311382	.	+	.	ID=ucsf_hc.01_1.H143H.00082;Name=ucsf_hc.01_1.H143H.00082
Supercontig_2.1	GeneSet	exon	310332	310529	.	+	.	Parent=ucsf_hc.01_1.H143H.00082
Supercontig_2.1	GeneSet	exon	310691	310938	.	+	.	Parent=ucsf_hc.01_1.H143H.00082
Supercontig_2.1	GeneSet	exon	311024	311382	.	+	.	Parent=ucsf_hc.01_1.H143H.00082
Supercontig_2.1	GeneSet	cds	310453	310529	.	+	0	ID=cds0000082;Parent=ucsf_hc.01_1.H143H.00082
Supercontig_2.1	GeneSet	cds	310691	310938	.	+	0	ID=cds0000082;Parent=ucsf_hc.01_1.H143H.00082
Supercontig_2.1	GeneSet	cds	311024	311103	.	+	0	ID=cds0000082;Parent=ucsf_hc.01_1.H143H.00082
Supercontig_2.1	GeneSet	gene	316616	317725	.	+	.	ID=ucsf_hc.01_1.H143H.00083;Name=ucsf_hc.01_1.H143H.00083
Supercontig_2.1	GeneSet	exon	316616	317355	.	+	.	Parent=ucsf_hc.01_1.H143H.00083
Supercontig_2.1	GeneSet	exon	317438	317725	.	+	.	Parent=ucsf_hc.01_1.H143H.00083
Supercontig_2.1	GeneSet	cds	316687	317355	.	+	0	ID=cds0000083;Parent=ucsf_hc.01_1.H143H.00083
Supercontig_2.1	GeneSet	cds	317438	317515	.	+	0	ID=cds0000083;Parent=ucsf_hc.01_1.H143H.00083
Supercontig_2.1	GeneSet	gene	327856	328880	.	+	.	ID=ucsf_hc.01_1.H143H.00084;Name=ucsf_hc.01_1.H143H.00084
Supercontig_2.1	GeneSet	exon	327856	327981	.	+	.	Parent=ucsf_hc.01_1.H143H.00084
Supercontig_2.1	GeneSet	exon	328126	328218	.	+	.	Parent=ucsf_hc.01_1.H143H.00084
Supercontig_2.1	GeneSet	exon	328460	328531	.	+	.	Parent=ucsf_hc.01_1.H143H.00084
Supercontig_2.1	GeneSet	exon	328604	328639	.	+	.	Parent=ucsf_hc.01_1.H143H.00084
Supercontig_2.1	GeneSet	exon	328733	328744	.	+	.	Parent=ucsf_hc.01_1.H143H.00084
Supercontig_2.1	GeneSet	exon	328815	328880	.	+	.	Parent=ucsf_hc.01_1.H143H.00084
Supercontig_2.1	GeneSet	gene	332476	332853	.	+	.	ID=ucsf_hc.01_1.H143H.00085;Name=ucsf_hc.01_1.H143H.00085
Supercontig_2.1	GeneSet	exon	332476	332498	.	+	.	Parent=ucsf_hc.01_1.H143H.00085
Supercontig_2.1	GeneSet	exon	332565	332727	.	+	.	Parent=ucsf_hc.01_1.H143H.00085
Supercontig_2.1	GeneSet	exon	332799	332853	.	+	.	Parent=ucsf_hc.01_1.H143H.00085
Supercontig_2.1	GeneSet	gene	333091	334719	.	+	.	ID=ucsf_hc.01_1.H143H.00086;Name=ucsf_hc.01_1.H143H.00086
Supercontig_2.1	GeneSet	exon	333091	334060	.	+	.	Parent=ucsf_hc.01_1.H143H.00086
Supercontig_2.1	GeneSet	exon	334190	334719	.	+	.	Parent=ucsf_hc.01_1.H143H.00086
Supercontig_2.1	GeneSet	cds	333137	334060	.	+	0	ID=cds0000086;Parent=ucsf_hc.01_1.H143H.00086
Supercontig_2.1	GeneSet	cds	334190	334195	.	+	0	ID=cds0000086;Parent=ucsf_hc.01_1.H143H.00086
Supercontig_2.1	GeneSet	gene	334720	337001	.	+	.	ID=ucsf_hc.01_1.H143H.00087;Name=ucsf_hc.01_1.H143H.00087
Supercontig_2.1	GeneSet	exon	334720	335613	.	+	.	Parent=ucsf_hc.01_1.H143H.00087
Supercontig_2.1	GeneSet	exon	335772	336261	.	+	.	Parent=ucsf_hc.01_1.H143H.00087
Supercontig_2.1	GeneSet	exon	336375	337001	.	+	.	Parent=ucsf_hc.01_1.H143H.00087
Supercontig_2.1	GeneSet	cds	335244	335613	.	+	0	ID=cds0000087;Parent=ucsf_hc.01_1.H143H.00087
Supercontig_2.1	GeneSet	cds	335772	336241	.	+	0	ID=cds0000087;Parent=ucsf_hc.01_1.H143H.00087
Supercontig_2.1	GeneSet	gene	337631	339792	.	+	.	ID=ucsf_hc.01_1.H143H.00088;Name=ucsf_hc.01_1.H143H.00088
Supercontig_2.1	GeneSet	exon	337631	339792	.	+	.	Parent=ucsf_hc.01_1.H143H.00088
Supercontig_2.1	GeneSet	cds	338818	339063	.	+	0	ID=cds0000088;Parent=ucsf_hc.01_1.H143H.00088
Supercontig_2.1	GeneSet	gene	339843	341213	.	+	.	ID=ucsf_hc.01_1.H143H.00089;Name=ucsf_hc.01_1.H143H.00089
Supercontig_2.1	GeneSet	exon	339843	341213	.	+	.	Parent=ucsf_hc.01_1.H143H.00089
Supercontig_2.1	GeneSet	cds	340337	340696	.	+	0	ID=cds0000089;Parent=ucsf_hc.01_1.H143H.00089
Supercontig_2.1	GeneSet	gene	339884	340678	.	-	.	ID=ucsf_hc.01_1.H143H.00090;Name=ucsf_hc.01_1.H143H.00090
Supercontig_2.1	GeneSet	exon	340308	340678	.	-	.	Parent=ucsf_hc.01_1.H143H.00090
Supercontig_2.1	GeneSet	exon	339884	340189	.	-	.	Parent=ucsf_hc.01_1.H143H.00090
Supercontig_2.1	GeneSet	cds	340397	340594	.	-	0	ID=cds0000090;Parent=ucsf_hc.01_1.H143H.00090
Supercontig_2.1	GeneSet	gene	341967	342520	.	-	.	ID=ucsf_hc.01_1.H143H.00091;Name=ucsf_hc.01_1.H143H.00091
Supercontig_2.1	GeneSet	exon	341967	342520	.	-	.	Parent=ucsf_hc.01_1.H143H.00091
Supercontig_2.1	GeneSet	gene	343059	349408	.	+	.	ID=ucsf_hc.01_1.H143H.00092;Name=ucsf_hc.01_1.H143H.00092
Supercontig_2.1	GeneSet	exon	343059	343893	.	+	.	Parent=ucsf_hc.01_1.H143H.00092
Supercontig_2.1	GeneSet	exon	344101	344526	.	+	.	Parent=ucsf_hc.01_1.H143H.00092
Supercontig_2.1	GeneSet	exon	345877	346031	.	+	.	Parent=ucsf_hc.01_1.H143H.00092
Supercontig_2.1	GeneSet	exon	346330	346659	.	+	.	Parent=ucsf_hc.01_1.H143H.00092
Supercontig_2.1	GeneSet	exon	346795	346899	.	+	.	Parent=ucsf_hc.01_1.H143H.00092
Supercontig_2.1	GeneSet	exon	347033	347176	.	+	.	Parent=ucsf_hc.01_1.H143H.00092
Supercontig_2.1	GeneSet	exon	347242	347983	.	+	.	Parent=ucsf_hc.01_1.H143H.00092
Supercontig_2.1	GeneSet	exon	348104	349408	.	+	.	Parent=ucsf_hc.01_1.H143H.00092
Supercontig_2.1	GeneSet	cds	346457	346659	.	+	0	ID=cds0000092;Parent=ucsf_hc.01_1.H143H.00092
Supercontig_2.1	GeneSet	cds	346795	346899	.	+	0	ID=cds0000092;Parent=ucsf_hc.01_1.H143H.00092
Supercontig_2.1	GeneSet	cds	347033	347176	.	+	0	ID=cds0000092;Parent=ucsf_hc.01_1.H143H.00092
Supercontig_2.1	GeneSet	cds	347242	347983	.	+	0	ID=cds0000092;Parent=ucsf_hc.01_1.H143H.00092
Supercontig_2.1	GeneSet	cds	348104	348106	.	+	0	ID=cds0000092;Parent=ucsf_hc.01_1.H143H.00092
Supercontig_2.1	GeneSet	gene	350027	351366	.	+	.	ID=ucsf_hc.01_1.H143H.00093;Name=ucsf_hc.01_1.H143H.00093
Supercontig_2.1	GeneSet	exon	350027	350565	.	+	.	Parent=ucsf_hc.01_1.H143H.00093
Supercontig_2.1	GeneSet	exon	350676	350931	.	+	.	Parent=ucsf_hc.01_1.H143H.00093
Supercontig_2.1	GeneSet	exon	351010	351053	.	+	.	Parent=ucsf_hc.01_1.H143H.00093
Supercontig_2.1	GeneSet	exon	351114	351125	.	+	.	Parent=ucsf_hc.01_1.H143H.00093
Supercontig_2.1	GeneSet	exon	351198	351366	.	+	.	Parent=ucsf_hc.01_1.H143H.00093
Supercontig_2.1	GeneSet	gene	351662	353078	.	+	.	ID=ucsf_hc.01_1.H143H.00094;Name=ucsf_hc.01_1.H143H.00094
Supercontig_2.1	GeneSet	exon	351662	353078	.	+	.	Parent=ucsf_hc.01_1.H143H.00094
Supercontig_2.1	GeneSet	cds	351829	352557	.	+	0	ID=cds0000094;Parent=ucsf_hc.01_1.H143H.00094
Supercontig_2.1	GeneSet	gene	353079	356419	.	+	.	ID=ucsf_hc.01_1.H143H.00095;Name=ucsf_hc.01_1.H143H.00095
Supercontig_2.1	GeneSet	exon	353079	354471	.	+	.	Parent=ucsf_hc.01_1.H143H.00095
Supercontig_2.1	GeneSet	exon	354564	354871	.	+	.	Parent=ucsf_hc.01_1.H143H.00095
Supercontig_2.1	GeneSet	exon	354949	355279	.	+	.	Parent=ucsf_hc.01_1.H143H.00095
Supercontig_2.1	GeneSet	exon	355453	356419	.	+	.	Parent=ucsf_hc.01_1.H143H.00095
Supercontig_2.1	GeneSet	cds	353379	354471	.	+	0	ID=cds0000095;Parent=ucsf_hc.01_1.H143H.00095
Supercontig_2.1	GeneSet	cds	354564	354871	.	+	0	ID=cds0000095;Parent=ucsf_hc.01_1.H143H.00095
Supercontig_2.1	GeneSet	cds	354949	355279	.	+	0	ID=cds0000095;Parent=ucsf_hc.01_1.H143H.00095
Supercontig_2.1	GeneSet	cds	355453	355913	.	+	0	ID=cds0000095;Parent=ucsf_hc.01_1.H143H.00095
Supercontig_2.1	GeneSet	gene	374514	376019	.	-	.	ID=ucsf_hc.01_1.H143H.00096;Name=ucsf_hc.01_1.H143H.00096
Supercontig_2.1	GeneSet	exon	375790	376019	.	-	.	Parent=ucsf_hc.01_1.H143H.00096
Supercontig_2.1	GeneSet	exon	374514	375718	.	-	.	Parent=ucsf_hc.01_1.H143H.00096
Supercontig_2.1	GeneSet	cds	374964	375347	.	-	0	ID=cds0000096;Parent=ucsf_hc.01_1.H143H.00096
Supercontig_2.1	GeneSet	gene	377240	378621	.	-	.	ID=ucsf_hc.01_1.H143H.00097;Name=ucsf_hc.01_1.H143H.00097
Supercontig_2.1	GeneSet	exon	377786	378621	.	-	.	Parent=ucsf_hc.01_1.H143H.00097
Supercontig_2.1	GeneSet	exon	377562	377695	.	-	.	Parent=ucsf_hc.01_1.H143H.00097
Supercontig_2.1	GeneSet	exon	377240	377498	.	-	.	Parent=ucsf_hc.01_1.H143H.00097
Supercontig_2.1	GeneSet	cds	377786	377946	.	-	0	ID=cds0000097;Parent=ucsf_hc.01_1.H143H.00097
Supercontig_2.1	GeneSet	cds	377668	377695	.	-	0	ID=cds0000097;Parent=ucsf_hc.01_1.H143H.00097
Supercontig_2.1	GeneSet	gene	380793	381616	.	-	.	ID=ucsf_hc.01_1.H143H.00098;Name=ucsf_hc.01_1.H143H.00098
Supercontig_2.1	GeneSet	exon	380793	381616	.	-	.	Parent=ucsf_hc.01_1.H143H.00098
Supercontig_2.1	GeneSet	gene	382065	383637	.	-	.	ID=ucsf_hc.01_1.H143H.00099;Name=ucsf_hc.01_1.H143H.00099
Supercontig_2.1	GeneSet	exon	383348	383637	.	-	.	Parent=ucsf_hc.01_1.H143H.00099
Supercontig_2.1	GeneSet	exon	383257	383265	.	-	.	Parent=ucsf_hc.01_1.H143H.00099
Supercontig_2.1	GeneSet	exon	382892	383111	.	-	.	Parent=ucsf_hc.01_1.H143H.00099
Supercontig_2.1	GeneSet	exon	382578	382769	.	-	.	Parent=ucsf_hc.01_1.H143H.00099
Supercontig_2.1	GeneSet	exon	382065	382368	.	-	.	Parent=ucsf_hc.01_1.H143H.00099
Supercontig_2.1	GeneSet	cds	383348	383388	.	-	0	ID=cds0000099;Parent=ucsf_hc.01_1.H143H.00099
Supercontig_2.1	GeneSet	cds	383257	383265	.	-	0	ID=cds0000099;Parent=ucsf_hc.01_1.H143H.00099
Supercontig_2.1	GeneSet	cds	382892	383111	.	-	0	ID=cds0000099;Parent=ucsf_hc.01_1.H143H.00099
Supercontig_2.1	GeneSet	cds	382578	382769	.	-	0	ID=cds0000099;Parent=ucsf_hc.01_1.H143H.00099
Supercontig_2.1	GeneSet	cds	382252	382368	.	-	0	ID=cds0000099;Parent=ucsf_hc.01_1.H143H.00099
Supercontig_2.1	GeneSet	gene	383786	386002	.	+	.	ID=ucsf_hc.01_1.H143H.00100;Name=ucsf_hc.01_1.H143H.00100
Supercontig_2.1	GeneSet	exon	383786	384138	.	+	.	Parent=ucsf_hc.01_1.H143H.00100
Supercontig_2.1	GeneSet	exon	384300	384345	.	+	.	Parent=ucsf_hc.01_1.H143H.00100
Supercontig_2.1	GeneSet	exon	384423	384503	.	+	.	Parent=ucsf_hc.01_1.H143H.00100
Supercontig_2.1	GeneSet	exon	384609	385364	.	+	.	Parent=ucsf_hc.01_1.H143H.00100
Supercontig_2.1	GeneSet	exon	385469	386002	.	+	.	Parent=ucsf_hc.01_1.H143H.00100
Supercontig_2.1	GeneSet	cds	383992	384138	.	+	0	ID=cds0000100;Parent=ucsf_hc.01_1.H143H.00100
Supercontig_2.1	GeneSet	cds	384300	384345	.	+	0	ID=cds0000100;Parent=ucsf_hc.01_1.H143H.00100
Supercontig_2.1	GeneSet	cds	384423	384503	.	+	0	ID=cds0000100;Parent=ucsf_hc.01_1.H143H.00100
Supercontig_2.1	GeneSet	cds	384609	385364	.	+	0	ID=cds0000100;Parent=ucsf_hc.01_1.H143H.00100
Supercontig_2.1	GeneSet	cds	385469	385518	.	+	0	ID=cds0000100;Parent=ucsf_hc.01_1.H143H.00100
Supercontig_2.1	GeneSet	gene	386365	389157	.	+	.	ID=ucsf_hc.01_1.H143H.00101;Name=ucsf_hc.01_1.H143H.00101
Supercontig_2.1	GeneSet	exon	386365	387974	.	+	.	Parent=ucsf_hc.01_1.H143H.00101
Supercontig_2.1	GeneSet	exon	388064	388395	.	+	.	Parent=ucsf_hc.01_1.H143H.00101
Supercontig_2.1	GeneSet	exon	388522	389157	.	+	.	Parent=ucsf_hc.01_1.H143H.00101
Supercontig_2.1	GeneSet	cds	387452	387974	.	+	0	ID=cds0000101;Parent=ucsf_hc.01_1.H143H.00101
Supercontig_2.1	GeneSet	cds	388064	388395	.	+	0	ID=cds0000101;Parent=ucsf_hc.01_1.H143H.00101
Supercontig_2.1	GeneSet	cds	388522	388734	.	+	0	ID=cds0000101;Parent=ucsf_hc.01_1.H143H.00101
Supercontig_2.1	GeneSet	gene	389034	389458	.	-	.	ID=ucsf_hc.01_1.H143H.00102;Name=ucsf_hc.01_1.H143H.00102
Supercontig_2.1	GeneSet	exon	389034	389458	.	-	.	Parent=ucsf_hc.01_1.H143H.00102
Supercontig_2.1	GeneSet	gene	389632	394088	.	+	.	ID=ucsf_hc.01_1.H143H.00103;Name=ucsf_hc.01_1.H143H.00103
Supercontig_2.1	GeneSet	exon	389632	390058	.	+	.	Parent=ucsf_hc.01_1.H143H.00103
Supercontig_2.1	GeneSet	exon	390206	390606	.	+	.	Parent=ucsf_hc.01_1.H143H.00103
Supercontig_2.1	GeneSet	exon	390675	391243	.	+	.	Parent=ucsf_hc.01_1.H143H.00103
Supercontig_2.1	GeneSet	exon	391310	394088	.	+	.	Parent=ucsf_hc.01_1.H143H.00103
Supercontig_2.1	GeneSet	cds	389901	390058	.	+	0	ID=cds0000103;Parent=ucsf_hc.01_1.H143H.00103
Supercontig_2.1	GeneSet	cds	390206	390606	.	+	0	ID=cds0000103;Parent=ucsf_hc.01_1.H143H.00103
Supercontig_2.1	GeneSet	cds	390675	391243	.	+	0	ID=cds0000103;Parent=ucsf_hc.01_1.H143H.00103
Supercontig_2.1	GeneSet	cds	391310	393556	.	+	0	ID=cds0000103;Parent=ucsf_hc.01_1.H143H.00103
Supercontig_2.1	GeneSet	gene	395540	398080	.	-	.	ID=ucsf_hc.01_1.H143H.00104;Name=ucsf_hc.01_1.H143H.00104
Supercontig_2.1	GeneSet	exon	398058	398080	.	-	.	Parent=ucsf_hc.01_1.H143H.00104
Supercontig_2.1	GeneSet	exon	397553	397990	.	-	.	Parent=ucsf_hc.01_1.H143H.00104
Supercontig_2.1	GeneSet	exon	397362	397498	.	-	.	Parent=ucsf_hc.01_1.H143H.00104
Supercontig_2.1	GeneSet	exon	397222	397303	.	-	.	Parent=ucsf_hc.01_1.H143H.00104
Supercontig_2.1	GeneSet	exon	396964	397159	.	-	.	Parent=ucsf_hc.01_1.H143H.00104
Supercontig_2.1	GeneSet	exon	396822	396910	.	-	.	Parent=ucsf_hc.01_1.H143H.00104
Supercontig_2.1	GeneSet	exon	396582	396751	.	-	.	Parent=ucsf_hc.01_1.H143H.00104
Supercontig_2.1	GeneSet	exon	396421	396508	.	-	.	Parent=ucsf_hc.01_1.H143H.00104
Supercontig_2.1	GeneSet	exon	396276	396323	.	-	.	Parent=ucsf_hc.01_1.H143H.00104
Supercontig_2.1	GeneSet	exon	396152	396212	.	-	.	Parent=ucsf_hc.01_1.H143H.00104
Supercontig_2.1	GeneSet	exon	396071	396100	.	-	.	Parent=ucsf_hc.01_1.H143H.00104
Supercontig_2.1	GeneSet	exon	395880	395986	.	-	.	Parent=ucsf_hc.01_1.H143H.00104
Supercontig_2.1	GeneSet	exon	395540	395821	.	-	.	Parent=ucsf_hc.01_1.H143H.00104
Supercontig_2.1	GeneSet	cds	397553	397738	.	-	0	ID=cds0000104;Parent=ucsf_hc.01_1.H143H.00104
Supercontig_2.1	GeneSet	cds	397362	397498	.	-	0	ID=cds0000104;Parent=ucsf_hc.01_1.H143H.00104
Supercontig_2.1	GeneSet	cds	397222	397303	.	-	0	ID=cds0000104;Parent=ucsf_hc.01_1.H143H.00104
Supercontig_2.1	GeneSet	cds	396964	397159	.	-	0	ID=cds0000104;Parent=ucsf_hc.01_1.H143H.00104
Supercontig_2.1	GeneSet	cds	396822	396910	.	-	0	ID=cds0000104;Parent=ucsf_hc.01_1.H143H.00104
Supercontig_2.1	GeneSet	cds	396582	396751	.	-	0	ID=cds0000104;Parent=ucsf_hc.01_1.H143H.00104
Supercontig_2.1	GeneSet	cds	396421	396508	.	-	0	ID=cds0000104;Parent=ucsf_hc.01_1.H143H.00104
Supercontig_2.1	GeneSet	cds	396276	396323	.	-	0	ID=cds0000104;Parent=ucsf_hc.01_1.H143H.00104
Supercontig_2.1	GeneSet	cds	396152	396212	.	-	0	ID=cds0000104;Parent=ucsf_hc.01_1.H143H.00104
Supercontig_2.1	GeneSet	cds	396071	396100	.	-	0	ID=cds0000104;Parent=ucsf_hc.01_1.H143H.00104
Supercontig_2.1	GeneSet	cds	395880	395986	.	-	0	ID=cds0000104;Parent=ucsf_hc.01_1.H143H.00104
Supercontig_2.1	GeneSet	cds	395756	395821	.	-	0	ID=cds0000104;Parent=ucsf_hc.01_1.H143H.00104
Supercontig_2.1	GeneSet	gene	398548	398966	.	-	.	ID=ucsf_hc.01_1.H143H.00105;Name=ucsf_hc.01_1.H143H.00105
Supercontig_2.1	GeneSet	exon	398786	398966	.	-	.	Parent=ucsf_hc.01_1.H143H.00105
Supercontig_2.1	GeneSet	exon	398548	398722	.	-	.	Parent=ucsf_hc.01_1.H143H.00105
Supercontig_2.1	GeneSet	gene	399388	400931	.	-	.	ID=ucsf_hc.01_1.H143H.00106;Name=ucsf_hc.01_1.H143H.00106
Supercontig_2.1	GeneSet	exon	400605	400931	.	-	.	Parent=ucsf_hc.01_1.H143H.00106
Supercontig_2.1	GeneSet	exon	400227	400513	.	-	.	Parent=ucsf_hc.01_1.H143H.00106
Supercontig_2.1	GeneSet	exon	399388	400083	.	-	.	Parent=ucsf_hc.01_1.H143H.00106
Supercontig_2.1	GeneSet	cds	400605	400719	.	-	0	ID=cds0000106;Parent=ucsf_hc.01_1.H143H.00106
Supercontig_2.1	GeneSet	cds	400227	400513	.	-	0	ID=cds0000106;Parent=ucsf_hc.01_1.H143H.00106
Supercontig_2.1	GeneSet	cds	399868	400083	.	-	0	ID=cds0000106;Parent=ucsf_hc.01_1.H143H.00106
Supercontig_2.1	GeneSet	gene	401257	402785	.	+	.	ID=ucsf_hc.01_1.H143H.00107;Name=ucsf_hc.01_1.H143H.00107
Supercontig_2.1	GeneSet	exon	401257	401581	.	+	.	Parent=ucsf_hc.01_1.H143H.00107
Supercontig_2.1	GeneSet	exon	401713	401726	.	+	.	Parent=ucsf_hc.01_1.H143H.00107
Supercontig_2.1	GeneSet	exon	401804	401977	.	+	.	Parent=ucsf_hc.01_1.H143H.00107
Supercontig_2.1	GeneSet	exon	402153	402785	.	+	.	Parent=ucsf_hc.01_1.H143H.00107
Supercontig_2.1	GeneSet	cds	401425	401581	.	+	0	ID=cds0000107;Parent=ucsf_hc.01_1.H143H.00107
Supercontig_2.1	GeneSet	cds	401713	401726	.	+	0	ID=cds0000107;Parent=ucsf_hc.01_1.H143H.00107
Supercontig_2.1	GeneSet	cds	401804	401977	.	+	0	ID=cds0000107;Parent=ucsf_hc.01_1.H143H.00107
Supercontig_2.1	GeneSet	cds	402153	402296	.	+	0	ID=cds0000107;Parent=ucsf_hc.01_1.H143H.00107
Supercontig_2.1	GeneSet	gene	402709	408123	.	-	.	ID=ucsf_hc.01_1.H143H.00108;Name=ucsf_hc.01_1.H143H.00108
Supercontig_2.1	GeneSet	exon	405651	408123	.	-	.	Parent=ucsf_hc.01_1.H143H.00108
Supercontig_2.1	GeneSet	exon	405415	405600	.	-	.	Parent=ucsf_hc.01_1.H143H.00108
Supercontig_2.1	GeneSet	exon	404890	405358	.	-	.	Parent=ucsf_hc.01_1.H143H.00108
Supercontig_2.1	GeneSet	exon	404246	404827	.	-	.	Parent=ucsf_hc.01_1.H143H.00108
Supercontig_2.1	GeneSet	exon	402709	404175	.	-	.	Parent=ucsf_hc.01_1.H143H.00108
Supercontig_2.1	GeneSet	cds	405651	407575	.	-	0	ID=cds0000108;Parent=ucsf_hc.01_1.H143H.00108
Supercontig_2.1	GeneSet	cds	405415	405600	.	-	0	ID=cds0000108;Parent=ucsf_hc.01_1.H143H.00108
Supercontig_2.1	GeneSet	cds	404890	405358	.	-	0	ID=cds0000108;Parent=ucsf_hc.01_1.H143H.00108
Supercontig_2.1	GeneSet	cds	404246	404827	.	-	0	ID=cds0000108;Parent=ucsf_hc.01_1.H143H.00108
Supercontig_2.1	GeneSet	cds	403282	404175	.	-	0	ID=cds0000108;Parent=ucsf_hc.01_1.H143H.00108
Supercontig_2.1	GeneSet	gene	407310	407816	.	+	.	ID=ucsf_hc.01_1.H143H.00109;Name=ucsf_hc.01_1.H143H.00109
Supercontig_2.1	GeneSet	exon	407310	407410	.	+	.	Parent=ucsf_hc.01_1.H143H.00109
Supercontig_2.1	GeneSet	exon	407479	407816	.	+	.	Parent=ucsf_hc.01_1.H143H.00109
Supercontig_2.1	GeneSet	gene	409090	410037	.	-	.	ID=ucsf_hc.01_1.H143H.00110;Name=ucsf_hc.01_1.H143H.00110
Supercontig_2.1	GeneSet	exon	409940	410037	.	-	.	Parent=ucsf_hc.01_1.H143H.00110
Supercontig_2.1	GeneSet	exon	409753	409881	.	-	.	Parent=ucsf_hc.01_1.H143H.00110
Supercontig_2.1	GeneSet	exon	409383	409694	.	-	.	Parent=ucsf_hc.01_1.H143H.00110
Supercontig_2.1	GeneSet	exon	409090	409321	.	-	.	Parent=ucsf_hc.01_1.H143H.00110
Supercontig_2.1	GeneSet	cds	409753	409881	.	-	0	ID=cds0000110;Parent=ucsf_hc.01_1.H143H.00110
Supercontig_2.1	GeneSet	cds	409383	409694	.	-	0	ID=cds0000110;Parent=ucsf_hc.01_1.H143H.00110
Supercontig_2.1	GeneSet	cds	409295	409321	.	-	0	ID=cds0000110;Parent=ucsf_hc.01_1.H143H.00110
Supercontig_2.1	GeneSet	gene	410157	415668	.	+	.	ID=ucsf_hc.01_1.H143H.00111;Name=ucsf_hc.01_1.H143H.00111
Supercontig_2.1	GeneSet	exon	410157	415668	.	+	.	Parent=ucsf_hc.01_1.H143H.00111
Supercontig_2.1	GeneSet	cds	410335	415356	.	+	0	ID=cds0000111;Parent=ucsf_hc.01_1.H143H.00111
Supercontig_2.1	GeneSet	gene	417852	419462	.	+	.	ID=ucsf_hc.01_1.H143H.00112;Name=ucsf_hc.01_1.H143H.00112
Supercontig_2.1	GeneSet	exon	417852	418257	.	+	.	Parent=ucsf_hc.01_1.H143H.00112
Supercontig_2.1	GeneSet	exon	418313	419462	.	+	.	Parent=ucsf_hc.01_1.H143H.00112
Supercontig_2.1	GeneSet	cds	418028	418257	.	+	0	ID=cds0000112;Parent=ucsf_hc.01_1.H143H.00112
Supercontig_2.1	GeneSet	cds	418313	419366	.	+	0	ID=cds0000112;Parent=ucsf_hc.01_1.H143H.00112
Supercontig_2.1	GeneSet	gene	424429	424777	.	+	.	ID=ucsf_hc.01_1.H143H.00113;Name=ucsf_hc.01_1.H143H.00113
Supercontig_2.1	GeneSet	exon	424429	424777	.	+	.	Parent=ucsf_hc.01_1.H143H.00113
Supercontig_2.1	GeneSet	gene	425240	426103	.	+	.	ID=ucsf_hc.01_1.H143H.00114;Name=ucsf_hc.01_1.H143H.00114
Supercontig_2.1	GeneSet	exon	425240	426103	.	+	.	Parent=ucsf_hc.01_1.H143H.00114
Supercontig_2.1	GeneSet	gene	426376	426879	.	+	.	ID=ucsf_hc.01_1.H143H.00115;Name=ucsf_hc.01_1.H143H.00115
Supercontig_2.1	GeneSet	exon	426376	426879	.	+	.	Parent=ucsf_hc.01_1.H143H.00115
Supercontig_2.1	GeneSet	cds	426484	426678	.	+	0	ID=cds0000115;Parent=ucsf_hc.01_1.H143H.00115
Supercontig_2.1	GeneSet	gene	426830	427553	.	-	.	ID=ucsf_hc.01_1.H143H.00116;Name=ucsf_hc.01_1.H143H.00116
Supercontig_2.1	GeneSet	exon	427244	427553	.	-	.	Parent=ucsf_hc.01_1.H143H.00116
Supercontig_2.1	GeneSet	exon	426830	427189	.	-	.	Parent=ucsf_hc.01_1.H143H.00116
Supercontig_2.1	GeneSet	gene	428306	429692	.	-	.	ID=ucsf_hc.01_1.H143H.00117;Name=ucsf_hc.01_1.H143H.00117
Supercontig_2.1	GeneSet	exon	428306	429692	.	-	.	Parent=ucsf_hc.01_1.H143H.00117
Supercontig_2.1	GeneSet	cds	428794	429108	.	-	0	ID=cds0000117;Parent=ucsf_hc.01_1.H143H.00117
Supercontig_2.1	GeneSet	gene	429706	430544	.	+	.	ID=ucsf_hc.01_1.H143H.00118;Name=ucsf_hc.01_1.H143H.00118
Supercontig_2.1	GeneSet	exon	429706	430544	.	+	.	Parent=ucsf_hc.01_1.H143H.00118
Supercontig_2.1	GeneSet	gene	430649	431694	.	+	.	ID=ucsf_hc.01_1.H143H.00119;Name=ucsf_hc.01_1.H143H.00119
Supercontig_2.1	GeneSet	exon	430649	430699	.	+	.	Parent=ucsf_hc.01_1.H143H.00119
Supercontig_2.1	GeneSet	exon	430781	431694	.	+	.	Parent=ucsf_hc.01_1.H143H.00119
Supercontig_2.1	GeneSet	cds	430846	431202	.	+	0	ID=cds0000119;Parent=ucsf_hc.01_1.H143H.00119
Supercontig_2.1	GeneSet	gene	431715	433844	.	-	.	ID=ucsf_hc.01_1.H143H.00120;Name=ucsf_hc.01_1.H143H.00120
Supercontig_2.1	GeneSet	exon	432945	433844	.	-	.	Parent=ucsf_hc.01_1.H143H.00120
Supercontig_2.1	GeneSet	exon	432200	432857	.	-	.	Parent=ucsf_hc.01_1.H143H.00120
Supercontig_2.1	GeneSet	exon	431715	432057	.	-	.	Parent=ucsf_hc.01_1.H143H.00120
Supercontig_2.1	GeneSet	cds	432945	433788	.	-	0	ID=cds0000120;Parent=ucsf_hc.01_1.H143H.00120
Supercontig_2.1	GeneSet	cds	432200	432857	.	-	0	ID=cds0000120;Parent=ucsf_hc.01_1.H143H.00120
Supercontig_2.1	GeneSet	cds	432024	432057	.	-	0	ID=cds0000120;Parent=ucsf_hc.01_1.H143H.00120
Supercontig_2.1	GeneSet	gene	433936	438770	.	-	.	ID=ucsf_hc.01_1.H143H.00121;Name=ucsf_hc.01_1.H143H.00121
Supercontig_2.1	GeneSet	exon	438437	438770	.	-	.	Parent=ucsf_hc.01_1.H143H.00121
Supercontig_2.1	GeneSet	exon	436858	438197	.	-	.	Parent=ucsf_hc.01_1.H143H.00121
Supercontig_2.1	GeneSet	exon	435448	436784	.	-	.	Parent=ucsf_hc.01_1.H143H.00121
Supercontig_2.1	GeneSet	exon	435034	435387	.	-	.	Parent=ucsf_hc.01_1.H143H.00121
Supercontig_2.1	GeneSet	exon	433936	434952	.	-	.	Parent=ucsf_hc.01_1.H143H.00121
Supercontig_2.1	GeneSet	cds	438437	438453	.	-	0	ID=cds0000121;Parent=ucsf_hc.01_1.H143H.00121
Supercontig_2.1	GeneSet	cds	436858	438197	.	-	0	ID=cds0000121;Parent=ucsf_hc.01_1.H143H.00121
Supercontig_2.1	GeneSet	cds	435448	436784	.	-	0	ID=cds0000121;Parent=ucsf_hc.01_1.H143H.00121
Supercontig_2.1	GeneSet	cds	435034	435387	.	-	0	ID=cds0000121;Parent=ucsf_hc.01_1.H143H.00121
Supercontig_2.1	GeneSet	cds	434167	434952	.	-	0	ID=cds0000121;Parent=ucsf_hc.01_1.H143H.00121
Supercontig_2.1	GeneSet	gene	439163	440722	.	-	.	ID=ucsf_hc.01_1.H143H.00122;Name=ucsf_hc.01_1.H143H.00122
Supercontig_2.1	GeneSet	exon	440390	440722	.	-	.	Parent=ucsf_hc.01_1.H143H.00122
Supercontig_2.1	GeneSet	exon	439163	440216	.	-	.	Parent=ucsf_hc.01_1.H143H.00122
Supercontig_2.1	GeneSet	cds	440390	440708	.	-	0	ID=cds0000122;Parent=ucsf_hc.01_1.H143H.00122
Supercontig_2.1	GeneSet	cds	439423	440216	.	-	0	ID=cds0000122;Parent=ucsf_hc.01_1.H143H.00122
Supercontig_2.1	GeneSet	gene	441544	442092	.	+	.	ID=ucsf_hc.01_1.H143H.00123;Name=ucsf_hc.01_1.H143H.00123
Supercontig_2.1	GeneSet	exon	441544	442092	.	+	.	Parent=ucsf_hc.01_1.H143H.00123
Supercontig_2.1	GeneSet	gene	444865	446584	.	-	.	ID=ucsf_hc.01_1.H143H.00124;Name=ucsf_hc.01_1.H143H.00124
Supercontig_2.1	GeneSet	exon	444865	446584	.	-	.	Parent=ucsf_hc.01_1.H143H.00124
Supercontig_2.1	GeneSet	cds	445632	446102	.	-	0	ID=cds0000124;Parent=ucsf_hc.01_1.H143H.00124
Supercontig_2.1	GeneSet	gene	447118	449097	.	-	.	ID=ucsf_hc.01_1.H143H.00125;Name=ucsf_hc.01_1.H143H.00125
Supercontig_2.1	GeneSet	exon	448621	449097	.	-	.	Parent=ucsf_hc.01_1.H143H.00125
Supercontig_2.1	GeneSet	exon	447638	448507	.	-	.	Parent=ucsf_hc.01_1.H143H.00125
Supercontig_2.1	GeneSet	exon	447118	447167	.	-	.	Parent=ucsf_hc.01_1.H143H.00125
Supercontig_2.1	GeneSet	cds	448712	449086	.	-	0	ID=cds0000125;Parent=ucsf_hc.01_1.H143H.00125
Supercontig_2.1	GeneSet	gene	456620	458453	.	-	.	ID=ucsf_hc.01_1.H143H.00126;Name=ucsf_hc.01_1.H143H.00126
Supercontig_2.1	GeneSet	exon	456620	458453	.	-	.	Parent=ucsf_hc.01_1.H143H.00126
Supercontig_2.1	GeneSet	cds	456801	458000	.	-	0	ID=cds0000126;Parent=ucsf_hc.01_1.H143H.00126
Supercontig_2.1	GeneSet	gene	459080	460400	.	-	.	ID=ucsf_hc.01_1.H143H.00127;Name=ucsf_hc.01_1.H143H.00127
Supercontig_2.1	GeneSet	exon	459080	460400	.	-	.	Parent=ucsf_hc.01_1.H143H.00127
Supercontig_2.1	GeneSet	cds	459304	460008	.	-	0	ID=cds0000127;Parent=ucsf_hc.01_1.H143H.00127
Supercontig_2.1	GeneSet	gene	460728	462224	.	-	.	ID=ucsf_hc.01_1.H143H.00128;Name=ucsf_hc.01_1.H143H.00128
Supercontig_2.1	GeneSet	exon	461312	462224	.	-	.	Parent=ucsf_hc.01_1.H143H.00128
Supercontig_2.1	GeneSet	exon	461141	461248	.	-	.	Parent=ucsf_hc.01_1.H143H.00128
Supercontig_2.1	GeneSet	exon	461015	461086	.	-	.	Parent=ucsf_hc.01_1.H143H.00128
Supercontig_2.1	GeneSet	exon	460876	460953	.	-	.	Parent=ucsf_hc.01_1.H143H.00128
Supercontig_2.1	GeneSet	exon	460728	460820	.	-	.	Parent=ucsf_hc.01_1.H143H.00128
Supercontig_2.1	GeneSet	cds	461505	462116	.	-	0	ID=cds0000128;Parent=ucsf_hc.01_1.H143H.00128
Supercontig_2.1	GeneSet	gene	463467	468298	.	+	.	ID=ucsf_hc.01_1.H143H.00129;Name=ucsf_hc.01_1.H143H.00129
Supercontig_2.1	GeneSet	exon	463467	464409	.	+	.	Parent=ucsf_hc.01_1.H143H.00129
Supercontig_2.1	GeneSet	exon	464616	467704	.	+	.	Parent=ucsf_hc.01_1.H143H.00129
Supercontig_2.1	GeneSet	exon	467764	468298	.	+	.	Parent=ucsf_hc.01_1.H143H.00129
Supercontig_2.1	GeneSet	cds	464350	464409	.	+	0	ID=cds0000129;Parent=ucsf_hc.01_1.H143H.00129
Supercontig_2.1	GeneSet	cds	464616	467492	.	+	0	ID=cds0000129;Parent=ucsf_hc.01_1.H143H.00129
Supercontig_2.1	GeneSet	gene	469844	470562	.	+	.	ID=ucsf_hc.01_1.H143H.00130;Name=ucsf_hc.01_1.H143H.00130
Supercontig_2.1	GeneSet	exon	469844	470562	.	+	.	Parent=ucsf_hc.01_1.H143H.00130
Supercontig_2.1	GeneSet	cds	470011	470202	.	+	0	ID=cds0000130;Parent=ucsf_hc.01_1.H143H.00130
Supercontig_2.1	GeneSet	gene	470768	473237	.	-	.	ID=ucsf_hc.01_1.H143H.00131;Name=ucsf_hc.01_1.H143H.00131
Supercontig_2.1	GeneSet	exon	472474	473237	.	-	.	Parent=ucsf_hc.01_1.H143H.00131
Supercontig_2.1	GeneSet	exon	470768	472400	.	-	.	Parent=ucsf_hc.01_1.H143H.00131
Supercontig_2.1	GeneSet	cds	472474	472757	.	-	0	ID=cds0000131;Parent=ucsf_hc.01_1.H143H.00131
Supercontig_2.1	GeneSet	cds	471116	472400	.	-	0	ID=cds0000131;Parent=ucsf_hc.01_1.H143H.00131
Supercontig_2.1	GeneSet	gene	473358	475522	.	+	.	ID=ucsf_hc.01_1.H143H.00132;Name=ucsf_hc.01_1.H143H.00132
Supercontig_2.1	GeneSet	exon	473358	473504	.	+	.	Parent=ucsf_hc.01_1.H143H.00132
Supercontig_2.1	GeneSet	exon	473591	473655	.	+	.	Parent=ucsf_hc.01_1.H143H.00132
Supercontig_2.1	GeneSet	exon	473778	473812	.	+	.	Parent=ucsf_hc.01_1.H143H.00132
Supercontig_2.1	GeneSet	exon	473943	475522	.	+	.	Parent=ucsf_hc.01_1.H143H.00132
Supercontig_2.1	GeneSet	cds	473442	473504	.	+	0	ID=cds0000132;Parent=ucsf_hc.01_1.H143H.00132
Supercontig_2.1	GeneSet	cds	473591	473655	.	+	0	ID=cds0000132;Parent=ucsf_hc.01_1.H143H.00132
Supercontig_2.1	GeneSet	cds	473778	473812	.	+	0	ID=cds0000132;Parent=ucsf_hc.01_1.H143H.00132
Supercontig_2.1	GeneSet	cds	473943	474808	.	+	0	ID=cds0000132;Parent=ucsf_hc.01_1.H143H.00132
Supercontig_2.1	GeneSet	gene	475601	475928	.	-	.	ID=ucsf_hc.01_1.H143H.00133;Name=ucsf_hc.01_1.H143H.00133
Supercontig_2.1	GeneSet	exon	475601	475928	.	-	.	Parent=ucsf_hc.01_1.H143H.00133
Supercontig_2.1	GeneSet	cds	475687	475926	.	-	0	ID=cds0000133;Parent=ucsf_hc.01_1.H143H.00133
Supercontig_2.1	GeneSet	gene	477321	478407	.	-	.	ID=ucsf_hc.01_1.H143H.00134;Name=ucsf_hc.01_1.H143H.00134
Supercontig_2.1	GeneSet	exon	477321	478407	.	-	.	Parent=ucsf_hc.01_1.H143H.00134
Supercontig_2.1	GeneSet	cds	477518	478219	.	-	0	ID=cds0000134;Parent=ucsf_hc.01_1.H143H.00134
Supercontig_2.1	GeneSet	gene	478725	480850	.	-	.	ID=ucsf_hc.01_1.H143H.00135;Name=ucsf_hc.01_1.H143H.00135
Supercontig_2.1	GeneSet	exon	480341	480850	.	-	.	Parent=ucsf_hc.01_1.H143H.00135
Supercontig_2.1	GeneSet	exon	479765	480289	.	-	.	Parent=ucsf_hc.01_1.H143H.00135
Supercontig_2.1	GeneSet	exon	478725	479701	.	-	.	Parent=ucsf_hc.01_1.H143H.00135
Supercontig_2.1	GeneSet	cds	480341	480473	.	-	0	ID=cds0000135;Parent=ucsf_hc.01_1.H143H.00135
Supercontig_2.1	GeneSet	cds	480219	480289	.	-	0	ID=cds0000135;Parent=ucsf_hc.01_1.H143H.00135
Supercontig_2.1	GeneSet	gene	480952	482126	.	+	.	ID=ucsf_hc.01_1.H143H.00136;Name=ucsf_hc.01_1.H143H.00136
Supercontig_2.1	GeneSet	exon	480952	481369	.	+	.	Parent=ucsf_hc.01_1.H143H.00136
Supercontig_2.1	GeneSet	exon	481447	482126	.	+	.	Parent=ucsf_hc.01_1.H143H.00136
Supercontig_2.1	GeneSet	cds	481552	482109	.	+	0	ID=cds0000136;Parent=ucsf_hc.01_1.H143H.00136
Supercontig_2.1	GeneSet	gene	482127	484822	.	+	.	ID=ucsf_hc.01_1.H143H.00137;Name=ucsf_hc.01_1.H143H.00137
Supercontig_2.1	GeneSet	exon	482127	482815	.	+	.	Parent=ucsf_hc.01_1.H143H.00137
Supercontig_2.1	GeneSet	exon	482914	483089	.	+	.	Parent=ucsf_hc.01_1.H143H.00137
Supercontig_2.1	GeneSet	exon	483242	484108	.	+	.	Parent=ucsf_hc.01_1.H143H.00137
Supercontig_2.1	GeneSet	exon	484241	484361	.	+	.	Parent=ucsf_hc.01_1.H143H.00137
Supercontig_2.1	GeneSet	exon	484523	484822	.	+	.	Parent=ucsf_hc.01_1.H143H.00137
Supercontig_2.1	GeneSet	cds	482143	482815	.	+	0	ID=cds0000137;Parent=ucsf_hc.01_1.H143H.00137
Supercontig_2.1	GeneSet	cds	482914	483089	.	+	0	ID=cds0000137;Parent=ucsf_hc.01_1.H143H.00137
Supercontig_2.1	GeneSet	cds	483242	483331	.	+	0	ID=cds0000137;Parent=ucsf_hc.01_1.H143H.00137
Supercontig_2.1	GeneSet	gene	486066	489700	.	+	.	ID=ucsf_hc.01_1.H143H.00138;Name=ucsf_hc.01_1.H143H.00138
Supercontig_2.1	GeneSet	exon	486066	489700	.	+	.	Parent=ucsf_hc.01_1.H143H.00138
Supercontig_2.1	GeneSet	cds	486385	488898	.	+	0	ID=cds0000138;Parent=ucsf_hc.01_1.H143H.00138
Supercontig_2.1	GeneSet	gene	488886	493383	.	-	.	ID=ucsf_hc.01_1.H143H.00139;Name=ucsf_hc.01_1.H143H.00139
Supercontig_2.1	GeneSet	exon	492702	493383	.	-	.	Parent=ucsf_hc.01_1.H143H.00139
Supercontig_2.1	GeneSet	exon	492547	492641	.	-	.	Parent=ucsf_hc.01_1.H143H.00139
Supercontig_2.1	GeneSet	exon	492254	492426	.	-	.	Parent=ucsf_hc.01_1.H143H.00139
Supercontig_2.1	GeneSet	exon	492023	492182	.	-	.	Parent=ucsf_hc.01_1.H143H.00139
Supercontig_2.1	GeneSet	exon	491716	491879	.	-	.	Parent=ucsf_hc.01_1.H143H.00139
Supercontig_2.1	GeneSet	exon	491036	491638	.	-	.	Parent=ucsf_hc.01_1.H143H.00139
Supercontig_2.1	GeneSet	exon	489982	490906	.	-	.	Parent=ucsf_hc.01_1.H143H.00139
Supercontig_2.1	GeneSet	exon	488886	489844	.	-	.	Parent=ucsf_hc.01_1.H143H.00139
Supercontig_2.1	GeneSet	cds	492702	492941	.	-	0	ID=cds0000139;Parent=ucsf_hc.01_1.H143H.00139
Supercontig_2.1	GeneSet	cds	492547	492641	.	-	0	ID=cds0000139;Parent=ucsf_hc.01_1.H143H.00139
Supercontig_2.1	GeneSet	cds	492254	492426	.	-	0	ID=cds0000139;Parent=ucsf_hc.01_1.H143H.00139
Supercontig_2.1	GeneSet	cds	492023	492182	.	-	0	ID=cds0000139;Parent=ucsf_hc.01_1.H143H.00139
Supercontig_2.1	GeneSet	cds	491716	491879	.	-	0	ID=cds0000139;Parent=ucsf_hc.01_1.H143H.00139
Supercontig_2.1	GeneSet	cds	491036	491638	.	-	0	ID=cds0000139;Parent=ucsf_hc.01_1.H143H.00139
Supercontig_2.1	GeneSet	cds	489982	490906	.	-	0	ID=cds0000139;Parent=ucsf_hc.01_1.H143H.00139
Supercontig_2.1	GeneSet	cds	489328	489844	.	-	0	ID=cds0000139;Parent=ucsf_hc.01_1.H143H.00139
Supercontig_2.1	GeneSet	gene	493440	496163	.	+	.	ID=ucsf_hc.01_1.H143H.00140;Name=ucsf_hc.01_1.H143H.00140
Supercontig_2.1	GeneSet	exon	493440	496163	.	+	.	Parent=ucsf_hc.01_1.H143H.00140
Supercontig_2.1	GeneSet	cds	495649	496128	.	+	0	ID=cds0000140;Parent=ucsf_hc.01_1.H143H.00140
Supercontig_2.1	GeneSet	gene	493853	496561	.	-	.	ID=ucsf_hc.01_1.H143H.00141;Name=ucsf_hc.01_1.H143H.00141
Supercontig_2.1	GeneSet	exon	496208	496561	.	-	.	Parent=ucsf_hc.01_1.H143H.00141
Supercontig_2.1	GeneSet	exon	493853	496008	.	-	.	Parent=ucsf_hc.01_1.H143H.00141
Supercontig_2.1	GeneSet	cds	496208	496323	.	-	0	ID=cds0000141;Parent=ucsf_hc.01_1.H143H.00141
Supercontig_2.1	GeneSet	cds	494181	496008	.	-	0	ID=cds0000141;Parent=ucsf_hc.01_1.H143H.00141
Supercontig_2.1	GeneSet	gene	496793	499430	.	-	.	ID=ucsf_hc.01_1.H143H.00142;Name=ucsf_hc.01_1.H143H.00142
Supercontig_2.1	GeneSet	exon	496793	499430	.	-	.	Parent=ucsf_hc.01_1.H143H.00142
Supercontig_2.1	GeneSet	cds	497511	498851	.	-	0	ID=cds0000142;Parent=ucsf_hc.01_1.H143H.00142
Supercontig_2.1	GeneSet	gene	500182	500935	.	+	.	ID=ucsf_hc.01_1.H143H.00143;Name=ucsf_hc.01_1.H143H.00143
Supercontig_2.1	GeneSet	exon	500182	500935	.	+	.	Parent=ucsf_hc.01_1.H143H.00143
Supercontig_2.1	GeneSet	cds	500398	500601	.	+	0	ID=cds0000143;Parent=ucsf_hc.01_1.H143H.00143
Supercontig_2.1	GeneSet	gene	502922	503588	.	+	.	ID=ucsf_hc.01_1.H143H.00144;Name=ucsf_hc.01_1.H143H.00144
Supercontig_2.1	GeneSet	exon	502922	503588	.	+	.	Parent=ucsf_hc.01_1.H143H.00144
Supercontig_2.1	GeneSet	gene	503665	505784	.	-	.	ID=ucsf_hc.01_1.H143H.00145;Name=ucsf_hc.01_1.H143H.00145
Supercontig_2.1	GeneSet	exon	504457	505784	.	-	.	Parent=ucsf_hc.01_1.H143H.00145
Supercontig_2.1	GeneSet	exon	504208	504380	.	-	.	Parent=ucsf_hc.01_1.H143H.00145
Supercontig_2.1	GeneSet	exon	503665	504142	.	-	.	Parent=ucsf_hc.01_1.H143H.00145
Supercontig_2.1	GeneSet	cds	504457	505601	.	-	0	ID=cds0000145;Parent=ucsf_hc.01_1.H143H.00145
Supercontig_2.1	GeneSet	cds	504208	504380	.	-	0	ID=cds0000145;Parent=ucsf_hc.01_1.H143H.00145
Supercontig_2.1	GeneSet	cds	504072	504142	.	-	0	ID=cds0000145;Parent=ucsf_hc.01_1.H143H.00145
Supercontig_2.1	GeneSet	gene	505785	507004	.	-	.	ID=ucsf_hc.01_1.H143H.00146;Name=ucsf_hc.01_1.H143H.00146
Supercontig_2.1	GeneSet	exon	505785	507004	.	-	.	Parent=ucsf_hc.01_1.H143H.00146
Supercontig_2.1	GeneSet	cds	505968	506675	.	-	0	ID=cds0000146;Parent=ucsf_hc.01_1.H143H.00146
Supercontig_2.1	GeneSet	gene	507132	511730	.	+	.	ID=ucsf_hc.01_1.H143H.00147;Name=ucsf_hc.01_1.H143H.00147
Supercontig_2.1	GeneSet	exon	507132	507326	.	+	.	Parent=ucsf_hc.01_1.H143H.00147
Supercontig_2.1	GeneSet	exon	507401	507450	.	+	.	Parent=ucsf_hc.01_1.H143H.00147
Supercontig_2.1	GeneSet	exon	507502	507821	.	+	.	Parent=ucsf_hc.01_1.H143H.00147
Supercontig_2.1	GeneSet	exon	507885	508223	.	+	.	Parent=ucsf_hc.01_1.H143H.00147
Supercontig_2.1	GeneSet	exon	508276	509242	.	+	.	Parent=ucsf_hc.01_1.H143H.00147
Supercontig_2.1	GeneSet	exon	509294	509889	.	+	.	Parent=ucsf_hc.01_1.H143H.00147
Supercontig_2.1	GeneSet	exon	509941	511034	.	+	.	Parent=ucsf_hc.01_1.H143H.00147
Supercontig_2.1	GeneSet	exon	511126	511730	.	+	.	Parent=ucsf_hc.01_1.H143H.00147
Supercontig_2.1	GeneSet	cds	507297	507326	.	+	0	ID=cds0000147;Parent=ucsf_hc.01_1.H143H.00147
Supercontig_2.1	GeneSet	cds	507401	507450	.	+	0	ID=cds0000147;Parent=ucsf_hc.01_1.H143H.00147
Supercontig_2.1	GeneSet	cds	507502	507821	.	+	0	ID=cds0000147;Parent=ucsf_hc.01_1.H143H.00147
Supercontig_2.1	GeneSet	cds	507885	508223	.	+	0	ID=cds0000147;Parent=ucsf_hc.01_1.H143H.00147
Supercontig_2.1	GeneSet	cds	508276	509242	.	+	0	ID=cds0000147;Parent=ucsf_hc.01_1.H143H.00147
Supercontig_2.1	GeneSet	cds	509294	509889	.	+	0	ID=cds0000147;Parent=ucsf_hc.01_1.H143H.00147
Supercontig_2.1	GeneSet	cds	509941	511034	.	+	0	ID=cds0000147;Parent=ucsf_hc.01_1.H143H.00147
Supercontig_2.1	GeneSet	cds	511126	511377	.	+	0	ID=cds0000147;Parent=ucsf_hc.01_1.H143H.00147
Supercontig_2.1	GeneSet	gene	511908	513225	.	-	.	ID=ucsf_hc.01_1.H143H.00148;Name=ucsf_hc.01_1.H143H.00148
Supercontig_2.1	GeneSet	exon	512917	513225	.	-	.	Parent=ucsf_hc.01_1.H143H.00148
Supercontig_2.1	GeneSet	exon	511908	512781	.	-	.	Parent=ucsf_hc.01_1.H143H.00148
Supercontig_2.1	GeneSet	cds	512917	513077	.	-	0	ID=cds0000148;Parent=ucsf_hc.01_1.H143H.00148
Supercontig_2.1	GeneSet	cds	512289	512781	.	-	0	ID=cds0000148;Parent=ucsf_hc.01_1.H143H.00148
Supercontig_2.1	GeneSet	gene	513359	515028	.	+	.	ID=ucsf_hc.01_1.H143H.00149;Name=ucsf_hc.01_1.H143H.00149
Supercontig_2.1	GeneSet	exon	513359	513829	.	+	.	Parent=ucsf_hc.01_1.H143H.00149
Supercontig_2.1	GeneSet	exon	513976	515028	.	+	.	Parent=ucsf_hc.01_1.H143H.00149
Supercontig_2.1	GeneSet	cds	513590	513829	.	+	0	ID=cds0000149;Parent=ucsf_hc.01_1.H143H.00149
Supercontig_2.1	GeneSet	cds	513976	514905	.	+	0	ID=cds0000149;Parent=ucsf_hc.01_1.H143H.00149
Supercontig_2.1	GeneSet	gene	513924	515624	.	-	.	ID=ucsf_hc.01_1.H143H.00150;Name=ucsf_hc.01_1.H143H.00150
Supercontig_2.1	GeneSet	exon	515503	515624	.	-	.	Parent=ucsf_hc.01_1.H143H.00150
Supercontig_2.1	GeneSet	exon	515362	515439	.	-	.	Parent=ucsf_hc.01_1.H143H.00150
Supercontig_2.1	GeneSet	exon	513924	515276	.	-	.	Parent=ucsf_hc.01_1.H143H.00150
Supercontig_2.1	GeneSet	cds	514056	514418	.	-	0	ID=cds0000150;Parent=ucsf_hc.01_1.H143H.00150
Supercontig_2.1	GeneSet	gene	515735	518954	.	+	.	ID=ucsf_hc.01_1.H143H.00151;Name=ucsf_hc.01_1.H143H.00151
Supercontig_2.1	GeneSet	exon	515735	516107	.	+	.	Parent=ucsf_hc.01_1.H143H.00151
Supercontig_2.1	GeneSet	exon	516178	516198	.	+	.	Parent=ucsf_hc.01_1.H143H.00151
Supercontig_2.1	GeneSet	exon	516264	516395	.	+	.	Parent=ucsf_hc.01_1.H143H.00151
Supercontig_2.1	GeneSet	exon	516476	517113	.	+	.	Parent=ucsf_hc.01_1.H143H.00151
Supercontig_2.1	GeneSet	exon	517186	517754	.	+	.	Parent=ucsf_hc.01_1.H143H.00151
Supercontig_2.1	GeneSet	exon	517816	518177	.	+	.	Parent=ucsf_hc.01_1.H143H.00151
Supercontig_2.1	GeneSet	exon	518253	518954	.	+	.	Parent=ucsf_hc.01_1.H143H.00151
Supercontig_2.1	GeneSet	cds	516031	516107	.	+	0	ID=cds0000151;Parent=ucsf_hc.01_1.H143H.00151
Supercontig_2.1	GeneSet	cds	516178	516198	.	+	0	ID=cds0000151;Parent=ucsf_hc.01_1.H143H.00151
Supercontig_2.1	GeneSet	cds	516264	516395	.	+	0	ID=cds0000151;Parent=ucsf_hc.01_1.H143H.00151
Supercontig_2.1	GeneSet	cds	516476	517113	.	+	0	ID=cds0000151;Parent=ucsf_hc.01_1.H143H.00151
Supercontig_2.1	GeneSet	cds	517186	517754	.	+	0	ID=cds0000151;Parent=ucsf_hc.01_1.H143H.00151
Supercontig_2.1	GeneSet	cds	517816	518177	.	+	0	ID=cds0000151;Parent=ucsf_hc.01_1.H143H.00151
Supercontig_2.1	GeneSet	cds	518253	518712	.	+	0	ID=cds0000151;Parent=ucsf_hc.01_1.H143H.00151
Supercontig_2.1	GeneSet	gene	518955	520982	.	+	.	ID=ucsf_hc.01_1.H143H.00152;Name=ucsf_hc.01_1.H143H.00152
Supercontig_2.1	GeneSet	exon	518955	520214	.	+	.	Parent=ucsf_hc.01_1.H143H.00152
Supercontig_2.1	GeneSet	exon	520299	520422	.	+	.	Parent=ucsf_hc.01_1.H143H.00152
Supercontig_2.1	GeneSet	exon	520592	520982	.	+	.	Parent=ucsf_hc.01_1.H143H.00152
Supercontig_2.1	GeneSet	cds	519896	520214	.	+	0	ID=cds0000152;Parent=ucsf_hc.01_1.H143H.00152
Supercontig_2.1	GeneSet	cds	520299	520422	.	+	0	ID=cds0000152;Parent=ucsf_hc.01_1.H143H.00152
Supercontig_2.1	GeneSet	cds	520592	520733	.	+	0	ID=cds0000152;Parent=ucsf_hc.01_1.H143H.00152
Supercontig_2.1	GeneSet	gene	521593	523168	.	-	.	ID=ucsf_hc.01_1.H143H.00153;Name=ucsf_hc.01_1.H143H.00153
Supercontig_2.1	GeneSet	exon	523097	523168	.	-	.	Parent=ucsf_hc.01_1.H143H.00153
Supercontig_2.1	GeneSet	exon	521593	523023	.	-	.	Parent=ucsf_hc.01_1.H143H.00153
Supercontig_2.1	GeneSet	cds	522211	523011	.	-	0	ID=cds0000153;Parent=ucsf_hc.01_1.H143H.00153
Supercontig_2.1	GeneSet	gene	523312	525035	.	-	.	ID=ucsf_hc.01_1.H143H.00154;Name=ucsf_hc.01_1.H143H.00154
Supercontig_2.1	GeneSet	exon	524841	525035	.	-	.	Parent=ucsf_hc.01_1.H143H.00154
Supercontig_2.1	GeneSet	exon	523312	524643	.	-	.	Parent=ucsf_hc.01_1.H143H.00154
Supercontig_2.1	GeneSet	cds	523644	523865	.	-	0	ID=cds0000154;Parent=ucsf_hc.01_1.H143H.00154
Supercontig_2.1	GeneSet	gene	525131	526598	.	-	.	ID=ucsf_hc.01_1.H143H.00155;Name=ucsf_hc.01_1.H143H.00155
Supercontig_2.1	GeneSet	exon	525131	526598	.	-	.	Parent=ucsf_hc.01_1.H143H.00155
Supercontig_2.1	GeneSet	cds	525365	526516	.	-	0	ID=cds0000155;Parent=ucsf_hc.01_1.H143H.00155
Supercontig_2.1	GeneSet	gene	526729	528153	.	+	.	ID=ucsf_hc.01_1.H143H.00156;Name=ucsf_hc.01_1.H143H.00156
Supercontig_2.1	GeneSet	exon	526729	526814	.	+	.	Parent=ucsf_hc.01_1.H143H.00156
Supercontig_2.1	GeneSet	exon	526977	527083	.	+	.	Parent=ucsf_hc.01_1.H143H.00156
Supercontig_2.1	GeneSet	exon	527270	527422	.	+	.	Parent=ucsf_hc.01_1.H143H.00156
Supercontig_2.1	GeneSet	exon	527716	528153	.	+	.	Parent=ucsf_hc.01_1.H143H.00156
Supercontig_2.1	GeneSet	cds	526764	526814	.	+	0	ID=cds0000156;Parent=ucsf_hc.01_1.H143H.00156
Supercontig_2.1	GeneSet	cds	526977	527083	.	+	0	ID=cds0000156;Parent=ucsf_hc.01_1.H143H.00156
Supercontig_2.1	GeneSet	cds	527270	527422	.	+	0	ID=cds0000156;Parent=ucsf_hc.01_1.H143H.00156
Supercontig_2.1	GeneSet	cds	527716	527761	.	+	0	ID=cds0000156;Parent=ucsf_hc.01_1.H143H.00156
Supercontig_2.1	GeneSet	gene	528529	531758	.	-	.	ID=ucsf_hc.01_1.H143H.00157;Name=ucsf_hc.01_1.H143H.00157
Supercontig_2.1	GeneSet	exon	531150	531758	.	-	.	Parent=ucsf_hc.01_1.H143H.00157
Supercontig_2.1	GeneSet	exon	530766	530801	.	-	.	Parent=ucsf_hc.01_1.H143H.00157
Supercontig_2.1	GeneSet	exon	530680	530690	.	-	.	Parent=ucsf_hc.01_1.H143H.00157
Supercontig_2.1	GeneSet	exon	530539	530572	.	-	.	Parent=ucsf_hc.01_1.H143H.00157
Supercontig_2.1	GeneSet	exon	530323	530461	.	-	.	Parent=ucsf_hc.01_1.H143H.00157
Supercontig_2.1	GeneSet	exon	529649	530244	.	-	.	Parent=ucsf_hc.01_1.H143H.00157
Supercontig_2.1	GeneSet	exon	528529	529547	.	-	.	Parent=ucsf_hc.01_1.H143H.00157
Supercontig_2.1	GeneSet	cds	529649	529922	.	-	0	ID=cds0000157;Parent=ucsf_hc.01_1.H143H.00157
Supercontig_2.1	GeneSet	cds	529123	529547	.	-	0	ID=cds0000157;Parent=ucsf_hc.01_1.H143H.00157
Supercontig_2.1	GeneSet	gene	532682	536862	.	-	.	ID=ucsf_hc.01_1.H143H.00158;Name=ucsf_hc.01_1.H143H.00158
Supercontig_2.1	GeneSet	exon	536317	536862	.	-	.	Parent=ucsf_hc.01_1.H143H.00158
Supercontig_2.1	GeneSet	exon	536187	536207	.	-	.	Parent=ucsf_hc.01_1.H143H.00158
Supercontig_2.1	GeneSet	exon	536091	536128	.	-	.	Parent=ucsf_hc.01_1.H143H.00158
Supercontig_2.1	GeneSet	exon	533491	536018	.	-	.	Parent=ucsf_hc.01_1.H143H.00158
Supercontig_2.1	GeneSet	exon	532682	533352	.	-	.	Parent=ucsf_hc.01_1.H143H.00158
Supercontig_2.1	GeneSet	cds	536317	536698	.	-	0	ID=cds0000158;Parent=ucsf_hc.01_1.H143H.00158
Supercontig_2.1	GeneSet	cds	536187	536207	.	-	0	ID=cds0000158;Parent=ucsf_hc.01_1.H143H.00158
Supercontig_2.1	GeneSet	cds	536091	536128	.	-	0	ID=cds0000158;Parent=ucsf_hc.01_1.H143H.00158
Supercontig_2.1	GeneSet	cds	533491	536018	.	-	0	ID=cds0000158;Parent=ucsf_hc.01_1.H143H.00158
Supercontig_2.1	GeneSet	cds	533247	533352	.	-	0	ID=cds0000158;Parent=ucsf_hc.01_1.H143H.00158
Supercontig_2.1	GeneSet	gene	537196	539235	.	+	.	ID=ucsf_hc.01_1.H143H.00159;Name=ucsf_hc.01_1.H143H.00159
Supercontig_2.1	GeneSet	exon	537196	537373	.	+	.	Parent=ucsf_hc.01_1.H143H.00159
Supercontig_2.1	GeneSet	exon	537454	537972	.	+	.	Parent=ucsf_hc.01_1.H143H.00159
Supercontig_2.1	GeneSet	exon	538055	538171	.	+	.	Parent=ucsf_hc.01_1.H143H.00159
Supercontig_2.1	GeneSet	exon	538264	539235	.	+	.	Parent=ucsf_hc.01_1.H143H.00159
Supercontig_2.1	GeneSet	cds	537347	537373	.	+	0	ID=cds0000159;Parent=ucsf_hc.01_1.H143H.00159
Supercontig_2.1	GeneSet	cds	537454	537972	.	+	0	ID=cds0000159;Parent=ucsf_hc.01_1.H143H.00159
Supercontig_2.1	GeneSet	cds	538055	538171	.	+	0	ID=cds0000159;Parent=ucsf_hc.01_1.H143H.00159
Supercontig_2.1	GeneSet	cds	538264	538620	.	+	0	ID=cds0000159;Parent=ucsf_hc.01_1.H143H.00159
Supercontig_2.1	GeneSet	gene	539871	540170	.	-	.	ID=ucsf_hc.01_1.H143H.00160;Name=ucsf_hc.01_1.H143H.00160
Supercontig_2.1	GeneSet	exon	539871	540170	.	-	.	Parent=ucsf_hc.01_1.H143H.00160
Supercontig_2.1	GeneSet	gene	541311	543010	.	+	.	ID=ucsf_hc.01_1.H143H.00161;Name=ucsf_hc.01_1.H143H.00161
Supercontig_2.1	GeneSet	exon	541311	542600	.	+	.	Parent=ucsf_hc.01_1.H143H.00161
Supercontig_2.1	GeneSet	exon	542679	543010	.	+	.	Parent=ucsf_hc.01_1.H143H.00161
Supercontig_2.1	GeneSet	cds	542081	542356	.	+	0	ID=cds0000161;Parent=ucsf_hc.01_1.H143H.00161
Supercontig_2.1	GeneSet	gene	544139	545194	.	+	.	ID=ucsf_hc.01_1.H143H.00162;Name=ucsf_hc.01_1.H143H.00162
Supercontig_2.1	GeneSet	exon	544139	545194	.	+	.	Parent=ucsf_hc.01_1.H143H.00162
Supercontig_2.1	GeneSet	gene	545281	546557	.	-	.	ID=ucsf_hc.01_1.H143H.00163;Name=ucsf_hc.01_1.H143H.00163
Supercontig_2.1	GeneSet	exon	546210	546557	.	-	.	Parent=ucsf_hc.01_1.H143H.00163
Supercontig_2.1	GeneSet	exon	545281	546149	.	-	.	Parent=ucsf_hc.01_1.H143H.00163
Supercontig_2.1	GeneSet	cds	546210	546414	.	-	0	ID=cds0000163;Parent=ucsf_hc.01_1.H143H.00163
Supercontig_2.1	GeneSet	cds	545326	546149	.	-	0	ID=cds0000163;Parent=ucsf_hc.01_1.H143H.00163
Supercontig_2.1	GeneSet	gene	549158	549785	.	-	.	ID=ucsf_hc.01_1.H143H.00164;Name=ucsf_hc.01_1.H143H.00164
Supercontig_2.1	GeneSet	exon	549158	549785	.	-	.	Parent=ucsf_hc.01_1.H143H.00164
Supercontig_2.1	GeneSet	gene	550521	551423	.	+	.	ID=ucsf_hc.01_1.H143H.00165;Name=ucsf_hc.01_1.H143H.00165
Supercontig_2.1	GeneSet	exon	550521	551423	.	+	.	Parent=ucsf_hc.01_1.H143H.00165
Supercontig_2.1	GeneSet	gene	551725	552967	.	+	.	ID=ucsf_hc.01_1.H143H.00166;Name=ucsf_hc.01_1.H143H.00166
Supercontig_2.1	GeneSet	exon	551725	552967	.	+	.	Parent=ucsf_hc.01_1.H143H.00166
Supercontig_2.1	GeneSet	cds	552369	552647	.	+	0	ID=cds0000166;Parent=ucsf_hc.01_1.H143H.00166
Supercontig_2.1	GeneSet	gene	552871	555026	.	-	.	ID=ucsf_hc.01_1.H143H.00167;Name=ucsf_hc.01_1.H143H.00167
Supercontig_2.1	GeneSet	exon	552871	555026	.	-	.	Parent=ucsf_hc.01_1.H143H.00167
Supercontig_2.1	GeneSet	cds	554529	554744	.	-	0	ID=cds0000167;Parent=ucsf_hc.01_1.H143H.00167
Supercontig_2.1	GeneSet	gene	555384	556733	.	-	.	ID=ucsf_hc.01_1.H143H.00168;Name=ucsf_hc.01_1.H143H.00168
Supercontig_2.1	GeneSet	exon	555384	556733	.	-	.	Parent=ucsf_hc.01_1.H143H.00168
Supercontig_2.1	GeneSet	cds	555690	556700	.	-	0	ID=cds0000168;Parent=ucsf_hc.01_1.H143H.00168
Supercontig_2.1	GeneSet	gene	558089	560423	.	+	.	ID=ucsf_hc.01_1.H143H.00169;Name=ucsf_hc.01_1.H143H.00169
Supercontig_2.1	GeneSet	exon	558089	558483	.	+	.	Parent=ucsf_hc.01_1.H143H.00169
Supercontig_2.1	GeneSet	exon	558546	560423	.	+	.	Parent=ucsf_hc.01_1.H143H.00169
Supercontig_2.1	GeneSet	cds	558340	558483	.	+	0	ID=cds0000169;Parent=ucsf_hc.01_1.H143H.00169
Supercontig_2.1	GeneSet	cds	558546	560054	.	+	0	ID=cds0000169;Parent=ucsf_hc.01_1.H143H.00169
Supercontig_2.1	GeneSet	gene	560524	562213	.	-	.	ID=ucsf_hc.01_1.H143H.00170;Name=ucsf_hc.01_1.H143H.00170
Supercontig_2.1	GeneSet	exon	562200	562213	.	-	.	Parent=ucsf_hc.01_1.H143H.00170
Supercontig_2.1	GeneSet	exon	561437	562133	.	-	.	Parent=ucsf_hc.01_1.H143H.00170
Supercontig_2.1	GeneSet	exon	560524	561322	.	-	.	Parent=ucsf_hc.01_1.H143H.00170
Supercontig_2.1	GeneSet	cds	561437	561958	.	-	0	ID=cds0000170;Parent=ucsf_hc.01_1.H143H.00170
Supercontig_2.1	GeneSet	cds	561119	561322	.	-	0	ID=cds0000170;Parent=ucsf_hc.01_1.H143H.00170
Supercontig_2.1	GeneSet	gene	563589	563895	.	+	.	ID=ucsf_hc.01_1.H143H.00171;Name=ucsf_hc.01_1.H143H.00171
Supercontig_2.1	GeneSet	exon	563589	563895	.	+	.	Parent=ucsf_hc.01_1.H143H.00171
Supercontig_2.1	GeneSet	cds	563598	563819	.	+	0	ID=cds0000171;Parent=ucsf_hc.01_1.H143H.00171
Supercontig_2.1	GeneSet	gene	563993	564938	.	+	.	ID=ucsf_hc.01_1.H143H.00172;Name=ucsf_hc.01_1.H143H.00172
Supercontig_2.1	GeneSet	exon	563993	564938	.	+	.	Parent=ucsf_hc.01_1.H143H.00172
Supercontig_2.1	GeneSet	cds	564675	564887	.	+	0	ID=cds0000172;Parent=ucsf_hc.01_1.H143H.00172
Supercontig_2.1	GeneSet	gene	565060	566351	.	-	.	ID=ucsf_hc.01_1.H143H.00173;Name=ucsf_hc.01_1.H143H.00173
Supercontig_2.1	GeneSet	exon	565060	566351	.	-	.	Parent=ucsf_hc.01_1.H143H.00173
Supercontig_2.1	GeneSet	cds	565299	565619	.	-	0	ID=cds0000173;Parent=ucsf_hc.01_1.H143H.00173
Supercontig_2.1	GeneSet	gene	565070	566293	.	+	.	ID=ucsf_hc.01_1.H143H.00174;Name=ucsf_hc.01_1.H143H.00174
Supercontig_2.1	GeneSet	exon	565070	565605	.	+	.	Parent=ucsf_hc.01_1.H143H.00174
Supercontig_2.1	GeneSet	exon	565747	566293	.	+	.	Parent=ucsf_hc.01_1.H143H.00174
Supercontig_2.1	GeneSet	gene	566479	569017	.	+	.	ID=ucsf_hc.01_1.H143H.00175;Name=ucsf_hc.01_1.H143H.00175
Supercontig_2.1	GeneSet	exon	566479	567216	.	+	.	Parent=ucsf_hc.01_1.H143H.00175
Supercontig_2.1	GeneSet	exon	567336	569017	.	+	.	Parent=ucsf_hc.01_1.H143H.00175
Supercontig_2.1	GeneSet	cds	566587	567216	.	+	0	ID=cds0000175;Parent=ucsf_hc.01_1.H143H.00175
Supercontig_2.1	GeneSet	cds	567336	567614	.	+	0	ID=cds0000175;Parent=ucsf_hc.01_1.H143H.00175
Supercontig_2.1	GeneSet	gene	567663	569445	.	-	.	ID=ucsf_hc.01_1.H143H.00176;Name=ucsf_hc.01_1.H143H.00176
Supercontig_2.1	GeneSet	exon	569166	569445	.	-	.	Parent=ucsf_hc.01_1.H143H.00176
Supercontig_2.1	GeneSet	exon	567663	569052	.	-	.	Parent=ucsf_hc.01_1.H143H.00176
Supercontig_2.1	GeneSet	cds	569166	569371	.	-	0	ID=cds0000176;Parent=ucsf_hc.01_1.H143H.00176
Supercontig_2.1	GeneSet	cds	567945	569052	.	-	0	ID=cds0000176;Parent=ucsf_hc.01_1.H143H.00176
Supercontig_2.1	GeneSet	gene	570701	572027	.	-	.	ID=ucsf_hc.01_1.H143H.00177;Name=ucsf_hc.01_1.H143H.00177
Supercontig_2.1	GeneSet	exon	571052	572027	.	-	.	Parent=ucsf_hc.01_1.H143H.00177
Supercontig_2.1	GeneSet	exon	570701	570985	.	-	.	Parent=ucsf_hc.01_1.H143H.00177
Supercontig_2.1	GeneSet	cds	571478	572005	.	-	0	ID=cds0000177;Parent=ucsf_hc.01_1.H143H.00177
Supercontig_2.1	GeneSet	gene	573538	573874	.	+	.	ID=ucsf_hc.01_1.H143H.00178;Name=ucsf_hc.01_1.H143H.00178
Supercontig_2.1	GeneSet	exon	573538	573874	.	+	.	Parent=ucsf_hc.01_1.H143H.00178
Supercontig_2.1	GeneSet	gene	574536	579122	.	-	.	ID=ucsf_hc.01_1.H143H.00179;Name=ucsf_hc.01_1.H143H.00179
Supercontig_2.1	GeneSet	exon	578923	579122	.	-	.	Parent=ucsf_hc.01_1.H143H.00179
Supercontig_2.1	GeneSet	exon	578665	578865	.	-	.	Parent=ucsf_hc.01_1.H143H.00179
Supercontig_2.1	GeneSet	exon	574536	578599	.	-	.	Parent=ucsf_hc.01_1.H143H.00179
Supercontig_2.1	GeneSet	cds	578923	579038	.	-	0	ID=cds0000179;Parent=ucsf_hc.01_1.H143H.00179
Supercontig_2.1	GeneSet	cds	578665	578865	.	-	0	ID=cds0000179;Parent=ucsf_hc.01_1.H143H.00179
Supercontig_2.1	GeneSet	cds	574678	578599	.	-	0	ID=cds0000179;Parent=ucsf_hc.01_1.H143H.00179
Supercontig_2.1	GeneSet	gene	579303	582745	.	+	.	ID=ucsf_hc.01_1.H143H.00180;Name=ucsf_hc.01_1.H143H.00180
Supercontig_2.1	GeneSet	exon	579303	579493	.	+	.	Parent=ucsf_hc.01_1.H143H.00180
Supercontig_2.1	GeneSet	exon	579598	580068	.	+	.	Parent=ucsf_hc.01_1.H143H.00180
Supercontig_2.1	GeneSet	exon	580138	581081	.	+	.	Parent=ucsf_hc.01_1.H143H.00180
Supercontig_2.1	GeneSet	exon	581138	581456	.	+	.	Parent=ucsf_hc.01_1.H143H.00180
Supercontig_2.1	GeneSet	exon	581530	582745	.	+	.	Parent=ucsf_hc.01_1.H143H.00180
Supercontig_2.1	GeneSet	cds	579685	580068	.	+	0	ID=cds0000180;Parent=ucsf_hc.01_1.H143H.00180
Supercontig_2.1	GeneSet	cds	580138	581081	.	+	0	ID=cds0000180;Parent=ucsf_hc.01_1.H143H.00180
Supercontig_2.1	GeneSet	cds	581138	581456	.	+	0	ID=cds0000180;Parent=ucsf_hc.01_1.H143H.00180
Supercontig_2.1	GeneSet	cds	581530	582189	.	+	0	ID=cds0000180;Parent=ucsf_hc.01_1.H143H.00180
Supercontig_2.1	GeneSet	gene	582829	584340	.	-	.	ID=ucsf_hc.01_1.H143H.00181;Name=ucsf_hc.01_1.H143H.00181
Supercontig_2.1	GeneSet	exon	584108	584340	.	-	.	Parent=ucsf_hc.01_1.H143H.00181
Supercontig_2.1	GeneSet	exon	584018	584041	.	-	.	Parent=ucsf_hc.01_1.H143H.00181
Supercontig_2.1	GeneSet	exon	582829	583936	.	-	.	Parent=ucsf_hc.01_1.H143H.00181
Supercontig_2.1	GeneSet	cds	584108	584155	.	-	0	ID=cds0000181;Parent=ucsf_hc.01_1.H143H.00181
Supercontig_2.1	GeneSet	cds	584018	584041	.	-	0	ID=cds0000181;Parent=ucsf_hc.01_1.H143H.00181
Supercontig_2.1	GeneSet	cds	583085	583936	.	-	0	ID=cds0000181;Parent=ucsf_hc.01_1.H143H.00181
Supercontig_2.1	GeneSet	gene	584949	586263	.	-	.	ID=ucsf_hc.01_1.H143H.00182;Name=ucsf_hc.01_1.H143H.00182
Supercontig_2.1	GeneSet	exon	584949	586263	.	-	.	Parent=ucsf_hc.01_1.H143H.00182
Supercontig_2.1	GeneSet	gene	586361	592253	.	+	.	ID=ucsf_hc.01_1.H143H.00183;Name=ucsf_hc.01_1.H143H.00183
Supercontig_2.1	GeneSet	exon	586361	587499	.	+	.	Parent=ucsf_hc.01_1.H143H.00183
Supercontig_2.1	GeneSet	exon	587567	587752	.	+	.	Parent=ucsf_hc.01_1.H143H.00183
Supercontig_2.1	GeneSet	exon	587808	588273	.	+	.	Parent=ucsf_hc.01_1.H143H.00183
Supercontig_2.1	GeneSet	exon	588322	588446	.	+	.	Parent=ucsf_hc.01_1.H143H.00183
Supercontig_2.1	GeneSet	exon	588498	588569	.	+	.	Parent=ucsf_hc.01_1.H143H.00183
Supercontig_2.1	GeneSet	exon	588623	588847	.	+	.	Parent=ucsf_hc.01_1.H143H.00183
Supercontig_2.1	GeneSet	exon	588896	588999	.	+	.	Parent=ucsf_hc.01_1.H143H.00183
Supercontig_2.1	GeneSet	exon	589048	589306	.	+	.	Parent=ucsf_hc.01_1.H143H.00183
Supercontig_2.1	GeneSet	exon	589362	589504	.	+	.	Parent=ucsf_hc.01_1.H143H.00183
Supercontig_2.1	GeneSet	exon	589557	590154	.	+	.	Parent=ucsf_hc.01_1.H143H.00183
Supercontig_2.1	GeneSet	exon	590223	591712	.	+	.	Parent=ucsf_hc.01_1.H143H.00183
Supercontig_2.1	GeneSet	exon	591855	592253	.	+	.	Parent=ucsf_hc.01_1.H143H.00183
Supercontig_2.1	GeneSet	cds	586606	587499	.	+	0	ID=cds0000183;Parent=ucsf_hc.01_1.H143H.00183
Supercontig_2.1	GeneSet	cds	587567	587752	.	+	0	ID=cds0000183;Parent=ucsf_hc.01_1.H143H.00183
Supercontig_2.1	GeneSet	cds	587808	588273	.	+	0	ID=cds0000183;Parent=ucsf_hc.01_1.H143H.00183
Supercontig_2.1	GeneSet	cds	588322	588446	.	+	0	ID=cds0000183;Parent=ucsf_hc.01_1.H143H.00183
Supercontig_2.1	GeneSet	cds	588498	588569	.	+	0	ID=cds0000183;Parent=ucsf_hc.01_1.H143H.00183
Supercontig_2.1	GeneSet	cds	588623	588847	.	+	0	ID=cds0000183;Parent=ucsf_hc.01_1.H143H.00183
Supercontig_2.1	GeneSet	cds	588896	588999	.	+	0	ID=cds0000183;Parent=ucsf_hc.01_1.H143H.00183
Supercontig_2.1	GeneSet	cds	589048	589306	.	+	0	ID=cds0000183;Parent=ucsf_hc.01_1.H143H.00183
Supercontig_2.1	GeneSet	cds	589362	589504	.	+	0	ID=cds0000183;Parent=ucsf_hc.01_1.H143H.00183
Supercontig_2.1	GeneSet	cds	589557	589695	.	+	0	ID=cds0000183;Parent=ucsf_hc.01_1.H143H.00183
Supercontig_2.1	GeneSet	gene	589489	592283	.	-	.	ID=ucsf_hc.01_1.H143H.00184;Name=ucsf_hc.01_1.H143H.00184
Supercontig_2.1	GeneSet	exon	591855	592283	.	-	.	Parent=ucsf_hc.01_1.H143H.00184
Supercontig_2.1	GeneSet	exon	589489	591712	.	-	.	Parent=ucsf_hc.01_1.H143H.00184
Supercontig_2.1	GeneSet	cds	591855	592019	.	-	0	ID=cds0000184;Parent=ucsf_hc.01_1.H143H.00184
Supercontig_2.1	GeneSet	cds	591407	591712	.	-	0	ID=cds0000184;Parent=ucsf_hc.01_1.H143H.00184
Supercontig_2.1	GeneSet	gene	592488	593412	.	+	.	ID=ucsf_hc.01_1.H143H.00185;Name=ucsf_hc.01_1.H143H.00185
Supercontig_2.1	GeneSet	exon	592488	593412	.	+	.	Parent=ucsf_hc.01_1.H143H.00185
Supercontig_2.1	GeneSet	gene	594337	596695	.	+	.	ID=ucsf_hc.01_1.H143H.00186;Name=ucsf_hc.01_1.H143H.00186
Supercontig_2.1	GeneSet	exon	594337	594724	.	+	.	Parent=ucsf_hc.01_1.H143H.00186
Supercontig_2.1	GeneSet	exon	594809	595145	.	+	.	Parent=ucsf_hc.01_1.H143H.00186
Supercontig_2.1	GeneSet	exon	595212	595430	.	+	.	Parent=ucsf_hc.01_1.H143H.00186
Supercontig_2.1	GeneSet	exon	595514	596695	.	+	.	Parent=ucsf_hc.01_1.H143H.00186
Supercontig_2.1	GeneSet	cds	595323	595430	.	+	0	ID=cds0000186;Parent=ucsf_hc.01_1.H143H.00186
Supercontig_2.1	GeneSet	cds	595514	596116	.	+	0	ID=cds0000186;Parent=ucsf_hc.01_1.H143H.00186
Supercontig_2.1	GeneSet	gene	598249	600081	.	+	.	ID=ucsf_hc.01_1.H143H.00187;Name=ucsf_hc.01_1.H143H.00187
Supercontig_2.1	GeneSet	exon	598249	598415	.	+	.	Parent=ucsf_hc.01_1.H143H.00187
Supercontig_2.1	GeneSet	exon	598491	598508	.	+	.	Parent=ucsf_hc.01_1.H143H.00187
Supercontig_2.1	GeneSet	exon	598627	598965	.	+	.	Parent=ucsf_hc.01_1.H143H.00187
Supercontig_2.1	GeneSet	exon	599046	600081	.	+	.	Parent=ucsf_hc.01_1.H143H.00187
Supercontig_2.1	GeneSet	cds	598367	598415	.	+	0	ID=cds0000187;Parent=ucsf_hc.01_1.H143H.00187
Supercontig_2.1	GeneSet	cds	598491	598508	.	+	0	ID=cds0000187;Parent=ucsf_hc.01_1.H143H.00187
Supercontig_2.1	GeneSet	cds	598627	598965	.	+	0	ID=cds0000187;Parent=ucsf_hc.01_1.H143H.00187
Supercontig_2.1	GeneSet	cds	599046	599704	.	+	0	ID=cds0000187;Parent=ucsf_hc.01_1.H143H.00187
Supercontig_2.1	GeneSet	gene	605839	607677	.	+	.	ID=ucsf_hc.01_1.H143H.00188;Name=ucsf_hc.01_1.H143H.00188
Supercontig_2.1	GeneSet	exon	605839	606771	.	+	.	Parent=ucsf_hc.01_1.H143H.00188
Supercontig_2.1	GeneSet	exon	606861	607677	.	+	.	Parent=ucsf_hc.01_1.H143H.00188
Supercontig_2.1	GeneSet	cds	605936	606771	.	+	0	ID=cds0000188;Parent=ucsf_hc.01_1.H143H.00188
Supercontig_2.1	GeneSet	cds	606861	607161	.	+	0	ID=cds0000188;Parent=ucsf_hc.01_1.H143H.00188
Supercontig_2.1	GeneSet	gene	608843	609276	.	+	.	ID=ucsf_hc.01_1.H143H.00189;Name=ucsf_hc.01_1.H143H.00189
Supercontig_2.1	GeneSet	exon	608843	609276	.	+	.	Parent=ucsf_hc.01_1.H143H.00189
Supercontig_2.1	GeneSet	cds	608938	609168	.	+	0	ID=cds0000189;Parent=ucsf_hc.01_1.H143H.00189
Supercontig_2.1	GeneSet	gene	609348	612497	.	-	.	ID=ucsf_hc.01_1.H143H.00190;Name=ucsf_hc.01_1.H143H.00190
Supercontig_2.1	GeneSet	exon	612368	612497	.	-	.	Parent=ucsf_hc.01_1.H143H.00190
Supercontig_2.1	GeneSet	exon	612078	612213	.	-	.	Parent=ucsf_hc.01_1.H143H.00190
Supercontig_2.1	GeneSet	exon	611361	611996	.	-	.	Parent=ucsf_hc.01_1.H143H.00190
Supercontig_2.1	GeneSet	exon	609348	611298	.	-	.	Parent=ucsf_hc.01_1.H143H.00190
Supercontig_2.1	GeneSet	cds	612368	612379	.	-	0	ID=cds0000190;Parent=ucsf_hc.01_1.H143H.00190
Supercontig_2.1	GeneSet	cds	612078	612213	.	-	0	ID=cds0000190;Parent=ucsf_hc.01_1.H143H.00190
Supercontig_2.1	GeneSet	cds	611361	611996	.	-	0	ID=cds0000190;Parent=ucsf_hc.01_1.H143H.00190
Supercontig_2.1	GeneSet	cds	611201	611298	.	-	0	ID=cds0000190;Parent=ucsf_hc.01_1.H143H.00190
Supercontig_2.1	GeneSet	gene	612634	614750	.	+	.	ID=ucsf_hc.01_1.H143H.00191;Name=ucsf_hc.01_1.H143H.00191
Supercontig_2.1	GeneSet	exon	612634	613128	.	+	.	Parent=ucsf_hc.01_1.H143H.00191
Supercontig_2.1	GeneSet	exon	613263	614750	.	+	.	Parent=ucsf_hc.01_1.H143H.00191
Supercontig_2.1	GeneSet	cds	612831	613128	.	+	0	ID=cds0000191;Parent=ucsf_hc.01_1.H143H.00191
Supercontig_2.1	GeneSet	cds	613263	613363	.	+	0	ID=cds0000191;Parent=ucsf_hc.01_1.H143H.00191
Supercontig_2.1	GeneSet	gene	614898	616736	.	+	.	ID=ucsf_hc.01_1.H143H.00192;Name=ucsf_hc.01_1.H143H.00192
Supercontig_2.1	GeneSet	exon	614898	616736	.	+	.	Parent=ucsf_hc.01_1.H143H.00192
Supercontig_2.1	GeneSet	cds	615305	615520	.	+	0	ID=cds0000192;Parent=ucsf_hc.01_1.H143H.00192
Supercontig_2.1	GeneSet	gene	617435	617864	.	+	.	ID=ucsf_hc.01_1.H143H.00193;Name=ucsf_hc.01_1.H143H.00193
Supercontig_2.1	GeneSet	exon	617435	617746	.	+	.	Parent=ucsf_hc.01_1.H143H.00193
Supercontig_2.1	GeneSet	exon	617842	617864	.	+	.	Parent=ucsf_hc.01_1.H143H.00193
Supercontig_2.1	GeneSet	gene	617952	618307	.	+	.	ID=ucsf_hc.01_1.H143H.00194;Name=ucsf_hc.01_1.H143H.00194
Supercontig_2.1	GeneSet	exon	617952	618307	.	+	.	Parent=ucsf_hc.01_1.H143H.00194
Supercontig_2.1	GeneSet	gene	618471	619356	.	+	.	ID=ucsf_hc.01_1.H143H.00195;Name=ucsf_hc.01_1.H143H.00195
Supercontig_2.1	GeneSet	exon	618471	619356	.	+	.	Parent=ucsf_hc.01_1.H143H.00195
Supercontig_2.1	GeneSet	gene	619128	620428	.	-	.	ID=ucsf_hc.01_1.H143H.00196;Name=ucsf_hc.01_1.H143H.00196
Supercontig_2.1	GeneSet	exon	619996	620428	.	-	.	Parent=ucsf_hc.01_1.H143H.00196
Supercontig_2.1	GeneSet	exon	619524	619939	.	-	.	Parent=ucsf_hc.01_1.H143H.00196
Supercontig_2.1	GeneSet	exon	619128	619450	.	-	.	Parent=ucsf_hc.01_1.H143H.00196
Supercontig_2.1	GeneSet	cds	619996	620064	.	-	0	ID=cds0000196;Parent=ucsf_hc.01_1.H143H.00196
Supercontig_2.1	GeneSet	cds	619524	619939	.	-	0	ID=cds0000196;Parent=ucsf_hc.01_1.H143H.00196
Supercontig_2.1	GeneSet	cds	619426	619450	.	-	0	ID=cds0000196;Parent=ucsf_hc.01_1.H143H.00196
Supercontig_2.1	GeneSet	gene	626202	626939	.	+	.	ID=ucsf_hc.01_1.H143H.00197;Name=ucsf_hc.01_1.H143H.00197
Supercontig_2.1	GeneSet	exon	626202	626291	.	+	.	Parent=ucsf_hc.01_1.H143H.00197
Supercontig_2.1	GeneSet	exon	626369	626588	.	+	.	Parent=ucsf_hc.01_1.H143H.00197
Supercontig_2.1	GeneSet	exon	626647	626939	.	+	.	Parent=ucsf_hc.01_1.H143H.00197
Supercontig_2.1	GeneSet	cds	626372	626566	.	+	0	ID=cds0000197;Parent=ucsf_hc.01_1.H143H.00197
Supercontig_2.1	GeneSet	gene	627472	628566	.	+	.	ID=ucsf_hc.01_1.H143H.00198;Name=ucsf_hc.01_1.H143H.00198
Supercontig_2.1	GeneSet	exon	627472	627536	.	+	.	Parent=ucsf_hc.01_1.H143H.00198
Supercontig_2.1	GeneSet	exon	627589	627693	.	+	.	Parent=ucsf_hc.01_1.H143H.00198
Supercontig_2.1	GeneSet	exon	627748	628566	.	+	.	Parent=ucsf_hc.01_1.H143H.00198
Supercontig_2.1	GeneSet	cds	627530	627536	.	+	0	ID=cds0000198;Parent=ucsf_hc.01_1.H143H.00198
Supercontig_2.1	GeneSet	cds	627589	627693	.	+	0	ID=cds0000198;Parent=ucsf_hc.01_1.H143H.00198
Supercontig_2.1	GeneSet	cds	627748	628535	.	+	0	ID=cds0000198;Parent=ucsf_hc.01_1.H143H.00198
Supercontig_2.1	GeneSet	gene	628739	629891	.	+	.	ID=ucsf_hc.01_1.H143H.00199;Name=ucsf_hc.01_1.H143H.00199
Supercontig_2.1	GeneSet	exon	628739	628804	.	+	.	Parent=ucsf_hc.01_1.H143H.00199
Supercontig_2.1	GeneSet	exon	628867	629891	.	+	.	Parent=ucsf_hc.01_1.H143H.00199
Supercontig_2.1	GeneSet	cds	629257	629709	.	+	0	ID=cds0000199;Parent=ucsf_hc.01_1.H143H.00199
Supercontig_2.1	GeneSet	gene	629892	632206	.	+	.	ID=ucsf_hc.01_1.H143H.00200;Name=ucsf_hc.01_1.H143H.00200
Supercontig_2.1	GeneSet	exon	629892	632206	.	+	.	Parent=ucsf_hc.01_1.H143H.00200
Supercontig_2.1	GeneSet	cds	630707	632113	.	+	0	ID=cds0000200;Parent=ucsf_hc.01_1.H143H.00200
Supercontig_2.1	GeneSet	gene	632207	636459	.	+	.	ID=ucsf_hc.01_1.H143H.00201;Name=ucsf_hc.01_1.H143H.00201
Supercontig_2.1	GeneSet	exon	632207	632794	.	+	.	Parent=ucsf_hc.01_1.H143H.00201
Supercontig_2.1	GeneSet	exon	632851	633537	.	+	.	Parent=ucsf_hc.01_1.H143H.00201
Supercontig_2.1	GeneSet	exon	633602	633956	.	+	.	Parent=ucsf_hc.01_1.H143H.00201
Supercontig_2.1	GeneSet	exon	634043	636459	.	+	.	Parent=ucsf_hc.01_1.H143H.00201
Supercontig_2.1	GeneSet	cds	634690	635547	.	+	0	ID=cds0000201;Parent=ucsf_hc.01_1.H143H.00201
Supercontig_2.1	GeneSet	gene	638947	640012	.	-	.	ID=ucsf_hc.01_1.H143H.00202;Name=ucsf_hc.01_1.H143H.00202
Supercontig_2.1	GeneSet	exon	639493	640012	.	-	.	Parent=ucsf_hc.01_1.H143H.00202
Supercontig_2.1	GeneSet	exon	638947	639419	.	-	.	Parent=ucsf_hc.01_1.H143H.00202
Supercontig_2.1	GeneSet	cds	639706	639981	.	-	0	ID=cds0000202;Parent=ucsf_hc.01_1.H143H.00202
Supercontig_2.1	GeneSet	gene	640214	641409	.	-	.	ID=ucsf_hc.01_1.H143H.00203;Name=ucsf_hc.01_1.H143H.00203
Supercontig_2.1	GeneSet	exon	641016	641409	.	-	.	Parent=ucsf_hc.01_1.H143H.00203
Supercontig_2.1	GeneSet	exon	640446	640957	.	-	.	Parent=ucsf_hc.01_1.H143H.00203
Supercontig_2.1	GeneSet	exon	640337	640394	.	-	.	Parent=ucsf_hc.01_1.H143H.00203
Supercontig_2.1	GeneSet	exon	640214	640262	.	-	.	Parent=ucsf_hc.01_1.H143H.00203
Supercontig_2.1	GeneSet	gene	643287	646081	.	+	.	ID=ucsf_hc.01_1.H143H.00204;Name=ucsf_hc.01_1.H143H.00204
Supercontig_2.1	GeneSet	exon	643287	644888	.	+	.	Parent=ucsf_hc.01_1.H143H.00204
Supercontig_2.1	GeneSet	exon	644979	645085	.	+	.	Parent=ucsf_hc.01_1.H143H.00204
Supercontig_2.1	GeneSet	exon	645179	645324	.	+	.	Parent=ucsf_hc.01_1.H143H.00204
Supercontig_2.1	GeneSet	exon	645402	645440	.	+	.	Parent=ucsf_hc.01_1.H143H.00204
Supercontig_2.1	GeneSet	exon	645538	646081	.	+	.	Parent=ucsf_hc.01_1.H143H.00204
Supercontig_2.1	GeneSet	cds	645184	645324	.	+	0	ID=cds0000204;Parent=ucsf_hc.01_1.H143H.00204
Supercontig_2.1	GeneSet	cds	645402	645440	.	+	0	ID=cds0000204;Parent=ucsf_hc.01_1.H143H.00204
Supercontig_2.1	GeneSet	cds	645538	645891	.	+	0	ID=cds0000204;Parent=ucsf_hc.01_1.H143H.00204
Supercontig_2.1	GeneSet	gene	647501	649306	.	-	.	ID=ucsf_hc.01_1.H143H.00205;Name=ucsf_hc.01_1.H143H.00205
Supercontig_2.1	GeneSet	exon	648923	649306	.	-	.	Parent=ucsf_hc.01_1.H143H.00205
Supercontig_2.1	GeneSet	exon	648716	648747	.	-	.	Parent=ucsf_hc.01_1.H143H.00205
Supercontig_2.1	GeneSet	exon	648474	648523	.	-	.	Parent=ucsf_hc.01_1.H143H.00205
Supercontig_2.1	GeneSet	exon	648108	648194	.	-	.	Parent=ucsf_hc.01_1.H143H.00205
Supercontig_2.1	GeneSet	exon	647501	648029	.	-	.	Parent=ucsf_hc.01_1.H143H.00205
Supercontig_2.1	GeneSet	gene	649323	651699	.	+	.	ID=ucsf_hc.01_1.H143H.00206;Name=ucsf_hc.01_1.H143H.00206
Supercontig_2.1	GeneSet	exon	649323	650089	.	+	.	Parent=ucsf_hc.01_1.H143H.00206
Supercontig_2.1	GeneSet	exon	650170	650188	.	+	.	Parent=ucsf_hc.01_1.H143H.00206
Supercontig_2.1	GeneSet	exon	650299	651214	.	+	.	Parent=ucsf_hc.01_1.H143H.00206
Supercontig_2.1	GeneSet	exon	651328	651699	.	+	.	Parent=ucsf_hc.01_1.H143H.00206
Supercontig_2.1	GeneSet	cds	650049	650089	.	+	0	ID=cds0000206;Parent=ucsf_hc.01_1.H143H.00206
Supercontig_2.1	GeneSet	cds	650170	650188	.	+	0	ID=cds0000206;Parent=ucsf_hc.01_1.H143H.00206
Supercontig_2.1	GeneSet	cds	650299	651214	.	+	0	ID=cds0000206;Parent=ucsf_hc.01_1.H143H.00206
Supercontig_2.1	GeneSet	cds	651328	651347	.	+	0	ID=cds0000206;Parent=ucsf_hc.01_1.H143H.00206
Supercontig_2.1	GeneSet	gene	652441	653409	.	-	.	ID=ucsf_hc.01_1.H143H.00207;Name=ucsf_hc.01_1.H143H.00207
Supercontig_2.1	GeneSet	exon	652441	653409	.	-	.	Parent=ucsf_hc.01_1.H143H.00207
Supercontig_2.1	GeneSet	gene	653377	653744	.	+	.	ID=ucsf_hc.01_1.H143H.00208;Name=ucsf_hc.01_1.H143H.00208
Supercontig_2.1	GeneSet	exon	653377	653477	.	+	.	Parent=ucsf_hc.01_1.H143H.00208
Supercontig_2.1	GeneSet	exon	653536	653744	.	+	.	Parent=ucsf_hc.01_1.H143H.00208
Supercontig_2.1	GeneSet	cds	653423	653477	.	+	0	ID=cds0000208;Parent=ucsf_hc.01_1.H143H.00208
Supercontig_2.1	GeneSet	cds	653536	653669	.	+	0	ID=cds0000208;Parent=ucsf_hc.01_1.H143H.00208
Supercontig_2.1	GeneSet	gene	654391	654820	.	-	.	ID=ucsf_hc.01_1.H143H.00209;Name=ucsf_hc.01_1.H143H.00209
Supercontig_2.1	GeneSet	exon	654391	654820	.	-	.	Parent=ucsf_hc.01_1.H143H.00209
Supercontig_2.1	GeneSet	gene	656194	657145	.	+	.	ID=ucsf_hc.01_1.H143H.00210;Name=ucsf_hc.01_1.H143H.00210
Supercontig_2.1	GeneSet	exon	656194	657145	.	+	.	Parent=ucsf_hc.01_1.H143H.00210
Supercontig_2.1	GeneSet	cds	656290	656604	.	+	0	ID=cds0000210;Parent=ucsf_hc.01_1.H143H.00210
Supercontig_2.1	GeneSet	gene	658966	661711	.	+	.	ID=ucsf_hc.01_1.H143H.00211;Name=ucsf_hc.01_1.H143H.00211
Supercontig_2.1	GeneSet	exon	658966	659287	.	+	.	Parent=ucsf_hc.01_1.H143H.00211
Supercontig_2.1	GeneSet	exon	659557	659629	.	+	.	Parent=ucsf_hc.01_1.H143H.00211
Supercontig_2.1	GeneSet	exon	659679	659699	.	+	.	Parent=ucsf_hc.01_1.H143H.00211
Supercontig_2.1	GeneSet	exon	659762	660106	.	+	.	Parent=ucsf_hc.01_1.H143H.00211
Supercontig_2.1	GeneSet	exon	660180	660377	.	+	.	Parent=ucsf_hc.01_1.H143H.00211
Supercontig_2.1	GeneSet	exon	660437	660521	.	+	.	Parent=ucsf_hc.01_1.H143H.00211
Supercontig_2.1	GeneSet	exon	660588	660872	.	+	.	Parent=ucsf_hc.01_1.H143H.00211
Supercontig_2.1	GeneSet	exon	660941	661312	.	+	.	Parent=ucsf_hc.01_1.H143H.00211
Supercontig_2.1	GeneSet	exon	661418	661711	.	+	.	Parent=ucsf_hc.01_1.H143H.00211
Supercontig_2.1	GeneSet	cds	659244	659287	.	+	0	ID=cds0000211;Parent=ucsf_hc.01_1.H143H.00211
Supercontig_2.1	GeneSet	cds	659557	659629	.	+	0	ID=cds0000211;Parent=ucsf_hc.01_1.H143H.00211
Supercontig_2.1	GeneSet	cds	659679	659699	.	+	0	ID=cds0000211;Parent=ucsf_hc.01_1.H143H.00211
Supercontig_2.1	GeneSet	cds	659762	660106	.	+	0	ID=cds0000211;Parent=ucsf_hc.01_1.H143H.00211
Supercontig_2.1	GeneSet	cds	660180	660377	.	+	0	ID=cds0000211;Parent=ucsf_hc.01_1.H143H.00211
Supercontig_2.1	GeneSet	cds	660437	660521	.	+	0	ID=cds0000211;Parent=ucsf_hc.01_1.H143H.00211
Supercontig_2.1	GeneSet	cds	660588	660872	.	+	0	ID=cds0000211;Parent=ucsf_hc.01_1.H143H.00211
Supercontig_2.1	GeneSet	cds	660941	661312	.	+	0	ID=cds0000211;Parent=ucsf_hc.01_1.H143H.00211
Supercontig_2.1	GeneSet	cds	661418	661524	.	+	0	ID=cds0000211;Parent=ucsf_hc.01_1.H143H.00211
Supercontig_2.1	GeneSet	gene	661756	662610	.	+	.	ID=ucsf_hc.01_1.H143H.00212;Name=ucsf_hc.01_1.H143H.00212
Supercontig_2.1	GeneSet	exon	661756	662610	.	+	.	Parent=ucsf_hc.01_1.H143H.00212
Supercontig_2.1	GeneSet	gene	664961	665265	.	+	.	ID=ucsf_hc.01_1.H143H.00213;Name=ucsf_hc.01_1.H143H.00213
Supercontig_2.1	GeneSet	exon	664961	665265	.	+	.	Parent=ucsf_hc.01_1.H143H.00213
Supercontig_2.1	GeneSet	cds	664961	665152	.	+	0	ID=cds0000213;Parent=ucsf_hc.01_1.H143H.00213
Supercontig_2.1	GeneSet	gene	665468	670883	.	+	.	ID=ucsf_hc.01_1.H143H.00214;Name=ucsf_hc.01_1.H143H.00214
Supercontig_2.1	GeneSet	exon	665468	666247	.	+	.	Parent=ucsf_hc.01_1.H143H.00214
Supercontig_2.1	GeneSet	exon	666307	666389	.	+	.	Parent=ucsf_hc.01_1.H143H.00214
Supercontig_2.1	GeneSet	exon	666457	666891	.	+	.	Parent=ucsf_hc.01_1.H143H.00214
Supercontig_2.1	GeneSet	exon	666963	667306	.	+	.	Parent=ucsf_hc.01_1.H143H.00214
Supercontig_2.1	GeneSet	exon	667362	667605	.	+	.	Parent=ucsf_hc.01_1.H143H.00214
Supercontig_2.1	GeneSet	exon	667676	668271	.	+	.	Parent=ucsf_hc.01_1.H143H.00214
Supercontig_2.1	GeneSet	exon	668332	668677	.	+	.	Parent=ucsf_hc.01_1.H143H.00214
Supercontig_2.1	GeneSet	exon	668731	669043	.	+	.	Parent=ucsf_hc.01_1.H143H.00214
Supercontig_2.1	GeneSet	exon	669110	670883	.	+	.	Parent=ucsf_hc.01_1.H143H.00214
Supercontig_2.1	GeneSet	cds	666838	666891	.	+	0	ID=cds0000214;Parent=ucsf_hc.01_1.H143H.00214
Supercontig_2.1	GeneSet	cds	666963	667306	.	+	0	ID=cds0000214;Parent=ucsf_hc.01_1.H143H.00214
Supercontig_2.1	GeneSet	cds	667362	667605	.	+	0	ID=cds0000214;Parent=ucsf_hc.01_1.H143H.00214
Supercontig_2.1	GeneSet	cds	667676	668271	.	+	0	ID=cds0000214;Parent=ucsf_hc.01_1.H143H.00214
Supercontig_2.1	GeneSet	cds	668332	668677	.	+	0	ID=cds0000214;Parent=ucsf_hc.01_1.H143H.00214
Supercontig_2.1	GeneSet	cds	668731	669043	.	+	0	ID=cds0000214;Parent=ucsf_hc.01_1.H143H.00214
Supercontig_2.1	GeneSet	cds	669110	670635	.	+	0	ID=cds0000214;Parent=ucsf_hc.01_1.H143H.00214
Supercontig_2.1	GeneSet	gene	671628	674774	.	+	.	ID=ucsf_hc.01_1.H143H.00215;Name=ucsf_hc.01_1.H143H.00215
Supercontig_2.1	GeneSet	exon	671628	672095	.	+	.	Parent=ucsf_hc.01_1.H143H.00215
Supercontig_2.1	GeneSet	exon	672242	672267	.	+	.	Parent=ucsf_hc.01_1.H143H.00215
Supercontig_2.1	GeneSet	exon	672436	672911	.	+	.	Parent=ucsf_hc.01_1.H143H.00215
Supercontig_2.1	GeneSet	exon	673010	673271	.	+	.	Parent=ucsf_hc.01_1.H143H.00215
Supercontig_2.1	GeneSet	exon	673343	673458	.	+	.	Parent=ucsf_hc.01_1.H143H.00215
Supercontig_2.1	GeneSet	exon	673519	674774	.	+	.	Parent=ucsf_hc.01_1.H143H.00215
Supercontig_2.1	GeneSet	cds	673090	673271	.	+	0	ID=cds0000215;Parent=ucsf_hc.01_1.H143H.00215
Supercontig_2.1	GeneSet	cds	673343	673458	.	+	0	ID=cds0000215;Parent=ucsf_hc.01_1.H143H.00215
Supercontig_2.1	GeneSet	cds	673519	674450	.	+	0	ID=cds0000215;Parent=ucsf_hc.01_1.H143H.00215
Supercontig_2.1	GeneSet	gene	674502	675706	.	-	.	ID=ucsf_hc.01_1.H143H.00216;Name=ucsf_hc.01_1.H143H.00216
Supercontig_2.1	GeneSet	exon	675310	675706	.	-	.	Parent=ucsf_hc.01_1.H143H.00216
Supercontig_2.1	GeneSet	exon	674502	675212	.	-	.	Parent=ucsf_hc.01_1.H143H.00216
Supercontig_2.1	GeneSet	cds	675310	675432	.	-	0	ID=cds0000216;Parent=ucsf_hc.01_1.H143H.00216
Supercontig_2.1	GeneSet	cds	674772	675212	.	-	0	ID=cds0000216;Parent=ucsf_hc.01_1.H143H.00216
Supercontig_2.1	GeneSet	gene	675896	678223	.	+	.	ID=ucsf_hc.01_1.H143H.00217;Name=ucsf_hc.01_1.H143H.00217
Supercontig_2.1	GeneSet	exon	675896	676102	.	+	.	Parent=ucsf_hc.01_1.H143H.00217
Supercontig_2.1	GeneSet	exon	676211	676523	.	+	.	Parent=ucsf_hc.01_1.H143H.00217
Supercontig_2.1	GeneSet	exon	676631	676795	.	+	.	Parent=ucsf_hc.01_1.H143H.00217
Supercontig_2.1	GeneSet	exon	676910	677163	.	+	.	Parent=ucsf_hc.01_1.H143H.00217
Supercontig_2.1	GeneSet	exon	677245	677590	.	+	.	Parent=ucsf_hc.01_1.H143H.00217
Supercontig_2.1	GeneSet	exon	677651	677670	.	+	.	Parent=ucsf_hc.01_1.H143H.00217
Supercontig_2.1	GeneSet	exon	677755	678223	.	+	.	Parent=ucsf_hc.01_1.H143H.00217
Supercontig_2.1	GeneSet	cds	676230	676523	.	+	0	ID=cds0000217;Parent=ucsf_hc.01_1.H143H.00217
Supercontig_2.1	GeneSet	cds	676631	676795	.	+	0	ID=cds0000217;Parent=ucsf_hc.01_1.H143H.00217
Supercontig_2.1	GeneSet	cds	676910	677163	.	+	0	ID=cds0000217;Parent=ucsf_hc.01_1.H143H.00217
Supercontig_2.1	GeneSet	cds	677245	677590	.	+	0	ID=cds0000217;Parent=ucsf_hc.01_1.H143H.00217
Supercontig_2.1	GeneSet	cds	677651	677670	.	+	0	ID=cds0000217;Parent=ucsf_hc.01_1.H143H.00217
Supercontig_2.1	GeneSet	cds	677755	677824	.	+	0	ID=cds0000217;Parent=ucsf_hc.01_1.H143H.00217
Supercontig_2.1	GeneSet	gene	679841	685436	.	-	.	ID=ucsf_hc.01_1.H143H.00218;Name=ucsf_hc.01_1.H143H.00218
Supercontig_2.1	GeneSet	exon	685042	685436	.	-	.	Parent=ucsf_hc.01_1.H143H.00218
Supercontig_2.1	GeneSet	exon	684294	684937	.	-	.	Parent=ucsf_hc.01_1.H143H.00218
Supercontig_2.1	GeneSet	exon	684057	684214	.	-	.	Parent=ucsf_hc.01_1.H143H.00218
Supercontig_2.1	GeneSet	exon	683900	683993	.	-	.	Parent=ucsf_hc.01_1.H143H.00218
Supercontig_2.1	GeneSet	exon	683586	683814	.	-	.	Parent=ucsf_hc.01_1.H143H.00218
Supercontig_2.1	GeneSet	exon	681170	683505	.	-	.	Parent=ucsf_hc.01_1.H143H.00218
Supercontig_2.1	GeneSet	exon	679841	681096	.	-	.	Parent=ucsf_hc.01_1.H143H.00218
Supercontig_2.1	GeneSet	cds	684294	684483	.	-	0	ID=cds0000218;Parent=ucsf_hc.01_1.H143H.00218
Supercontig_2.1	GeneSet	cds	684057	684214	.	-	0	ID=cds0000218;Parent=ucsf_hc.01_1.H143H.00218
Supercontig_2.1	GeneSet	cds	683900	683993	.	-	0	ID=cds0000218;Parent=ucsf_hc.01_1.H143H.00218
Supercontig_2.1	GeneSet	cds	683586	683814	.	-	0	ID=cds0000218;Parent=ucsf_hc.01_1.H143H.00218
Supercontig_2.1	GeneSet	cds	681170	683505	.	-	0	ID=cds0000218;Parent=ucsf_hc.01_1.H143H.00218
Supercontig_2.1	GeneSet	cds	681032	681096	.	-	0	ID=cds0000218;Parent=ucsf_hc.01_1.H143H.00218
Supercontig_2.1	GeneSet	gene	688293	690068	.	-	.	ID=ucsf_hc.01_1.H143H.00219;Name=ucsf_hc.01_1.H143H.00219
Supercontig_2.1	GeneSet	exon	689721	690068	.	-	.	Parent=ucsf_hc.01_1.H143H.00219
Supercontig_2.1	GeneSet	exon	688293	689670	.	-	.	Parent=ucsf_hc.01_1.H143H.00219
Supercontig_2.1	GeneSet	cds	689721	690034	.	-	0	ID=cds0000219;Parent=ucsf_hc.01_1.H143H.00219
Supercontig_2.1	GeneSet	cds	688467	689670	.	-	0	ID=cds0000219;Parent=ucsf_hc.01_1.H143H.00219
Supercontig_2.1	GeneSet	gene	690226	692807	.	+	.	ID=ucsf_hc.01_1.H143H.00220;Name=ucsf_hc.01_1.H143H.00220
Supercontig_2.1	GeneSet	exon	690226	690391	.	+	.	Parent=ucsf_hc.01_1.H143H.00220
Supercontig_2.1	GeneSet	exon	690613	690711	.	+	.	Parent=ucsf_hc.01_1.H143H.00220
Supercontig_2.1	GeneSet	exon	690764	690962	.	+	.	Parent=ucsf_hc.01_1.H143H.00220
Supercontig_2.1	GeneSet	exon	691030	691131	.	+	.	Parent=ucsf_hc.01_1.H143H.00220
Supercontig_2.1	GeneSet	exon	691225	691565	.	+	.	Parent=ucsf_hc.01_1.H143H.00220
Supercontig_2.1	GeneSet	exon	691655	691756	.	+	.	Parent=ucsf_hc.01_1.H143H.00220
Supercontig_2.1	GeneSet	exon	691855	691878	.	+	.	Parent=ucsf_hc.01_1.H143H.00220
Supercontig_2.1	GeneSet	exon	691947	692807	.	+	.	Parent=ucsf_hc.01_1.H143H.00220
Supercontig_2.1	GeneSet	cds	690619	690711	.	+	0	ID=cds0000220;Parent=ucsf_hc.01_1.H143H.00220
Supercontig_2.1	GeneSet	cds	690764	690962	.	+	0	ID=cds0000220;Parent=ucsf_hc.01_1.H143H.00220
Supercontig_2.1	GeneSet	cds	691030	691131	.	+	0	ID=cds0000220;Parent=ucsf_hc.01_1.H143H.00220
Supercontig_2.1	GeneSet	cds	691225	691298	.	+	0	ID=cds0000220;Parent=ucsf_hc.01_1.H143H.00220
Supercontig_2.1	GeneSet	gene	696853	701094	.	+	.	ID=ucsf_hc.01_1.H143H.00221;Name=ucsf_hc.01_1.H143H.00221
Supercontig_2.1	GeneSet	exon	696853	698613	.	+	.	Parent=ucsf_hc.01_1.H143H.00221
Supercontig_2.1	GeneSet	exon	698749	698905	.	+	.	Parent=ucsf_hc.01_1.H143H.00221
Supercontig_2.1	GeneSet	exon	698980	701094	.	+	.	Parent=ucsf_hc.01_1.H143H.00221
Supercontig_2.1	GeneSet	cds	698558	698613	.	+	0	ID=cds0000221;Parent=ucsf_hc.01_1.H143H.00221
Supercontig_2.1	GeneSet	cds	698749	698905	.	+	0	ID=cds0000221;Parent=ucsf_hc.01_1.H143H.00221
Supercontig_2.1	GeneSet	cds	698980	700674	.	+	0	ID=cds0000221;Parent=ucsf_hc.01_1.H143H.00221
Supercontig_2.1	GeneSet	gene	701411	701785	.	+	.	ID=ucsf_hc.01_1.H143H.00222;Name=ucsf_hc.01_1.H143H.00222
Supercontig_2.1	GeneSet	exon	701411	701785	.	+	.	Parent=ucsf_hc.01_1.H143H.00222
Supercontig_2.1	GeneSet	gene	702608	702943	.	-	.	ID=ucsf_hc.01_1.H143H.00223;Name=ucsf_hc.01_1.H143H.00223
Supercontig_2.1	GeneSet	exon	702608	702943	.	-	.	Parent=ucsf_hc.01_1.H143H.00223
Supercontig_2.1	GeneSet	gene	703242	704543	.	-	.	ID=ucsf_hc.01_1.H143H.00224;Name=ucsf_hc.01_1.H143H.00224
Supercontig_2.1	GeneSet	exon	703708	704543	.	-	.	Parent=ucsf_hc.01_1.H143H.00224
Supercontig_2.1	GeneSet	exon	703242	703642	.	-	.	Parent=ucsf_hc.01_1.H143H.00224
Supercontig_2.1	GeneSet	cds	704309	704491	.	-	0	ID=cds0000224;Parent=ucsf_hc.01_1.H143H.00224
Supercontig_2.1	GeneSet	gene	705493	706150	.	-	.	ID=ucsf_hc.01_1.H143H.00225;Name=ucsf_hc.01_1.H143H.00225
Supercontig_2.1	GeneSet	exon	705493	706150	.	-	.	Parent=ucsf_hc.01_1.H143H.00225
Supercontig_2.1	GeneSet	cds	705800	706021	.	-	0	ID=cds0000225;Parent=ucsf_hc.01_1.H143H.00225
Supercontig_2.1	GeneSet	gene	706329	708309	.	+	.	ID=ucsf_hc.01_1.H143H.00226;Name=ucsf_hc.01_1.H143H.00226
Supercontig_2.1	GeneSet	exon	706329	706567	.	+	.	Parent=ucsf_hc.01_1.H143H.00226
Supercontig_2.1	GeneSet	exon	706744	706753	.	+	.	Parent=ucsf_hc.01_1.H143H.00226
Supercontig_2.1	GeneSet	exon	706976	707029	.	+	.	Parent=ucsf_hc.01_1.H143H.00226
Supercontig_2.1	GeneSet	exon	707146	707288	.	+	.	Parent=ucsf_hc.01_1.H143H.00226
Supercontig_2.1	GeneSet	exon	707440	708309	.	+	.	Parent=ucsf_hc.01_1.H143H.00226
Supercontig_2.1	GeneSet	cds	707756	708184	.	+	0	ID=cds0000226;Parent=ucsf_hc.01_1.H143H.00226
Supercontig_2.1	GeneSet	gene	709773	710863	.	+	.	ID=ucsf_hc.01_1.H143H.00227;Name=ucsf_hc.01_1.H143H.00227
Supercontig_2.1	GeneSet	exon	709773	710671	.	+	.	Parent=ucsf_hc.01_1.H143H.00227
Supercontig_2.1	GeneSet	exon	710809	710863	.	+	.	Parent=ucsf_hc.01_1.H143H.00227
Supercontig_2.1	GeneSet	gene	711739	713255	.	+	.	ID=ucsf_hc.01_1.H143H.00228;Name=ucsf_hc.01_1.H143H.00228
Supercontig_2.1	GeneSet	exon	711739	713255	.	+	.	Parent=ucsf_hc.01_1.H143H.00228
Supercontig_2.1	GeneSet	cds	711835	712320	.	+	0	ID=cds0000228;Parent=ucsf_hc.01_1.H143H.00228
Supercontig_2.1	GeneSet	gene	714033	715310	.	-	.	ID=ucsf_hc.01_1.H143H.00229;Name=ucsf_hc.01_1.H143H.00229
Supercontig_2.1	GeneSet	exon	714926	715310	.	-	.	Parent=ucsf_hc.01_1.H143H.00229
Supercontig_2.1	GeneSet	exon	714464	714555	.	-	.	Parent=ucsf_hc.01_1.H143H.00229
Supercontig_2.1	GeneSet	exon	714033	714181	.	-	.	Parent=ucsf_hc.01_1.H143H.00229
Supercontig_2.1	GeneSet	cds	714926	715023	.	-	0	ID=cds0000229;Parent=ucsf_hc.01_1.H143H.00229
Supercontig_2.1	GeneSet	cds	714464	714555	.	-	0	ID=cds0000229;Parent=ucsf_hc.01_1.H143H.00229
Supercontig_2.1	GeneSet	cds	714048	714181	.	-	0	ID=cds0000229;Parent=ucsf_hc.01_1.H143H.00229
Supercontig_2.1	GeneSet	gene	715746	720305	.	+	.	ID=ucsf_hc.01_1.H143H.00230;Name=ucsf_hc.01_1.H143H.00230
Supercontig_2.1	GeneSet	exon	715746	720305	.	+	.	Parent=ucsf_hc.01_1.H143H.00230
Supercontig_2.1	GeneSet	cds	715961	719503	.	+	0	ID=cds0000230;Parent=ucsf_hc.01_1.H143H.00230
Supercontig_2.1	GeneSet	gene	722710	723582	.	+	.	ID=ucsf_hc.01_1.H143H.00231;Name=ucsf_hc.01_1.H143H.00231
Supercontig_2.1	GeneSet	exon	722710	723019	.	+	.	Parent=ucsf_hc.01_1.H143H.00231
Supercontig_2.1	GeneSet	exon	723119	723439	.	+	.	Parent=ucsf_hc.01_1.H143H.00231
Supercontig_2.1	GeneSet	exon	723565	723582	.	+	.	Parent=ucsf_hc.01_1.H143H.00231
Supercontig_2.1	GeneSet	gene	723976	725530	.	+	.	ID=ucsf_hc.01_1.H143H.00232;Name=ucsf_hc.01_1.H143H.00232
Supercontig_2.1	GeneSet	exon	723976	724058	.	+	.	Parent=ucsf_hc.01_1.H143H.00232
Supercontig_2.1	GeneSet	exon	724127	725530	.	+	.	Parent=ucsf_hc.01_1.H143H.00232
Supercontig_2.1	GeneSet	cds	724327	724848	.	+	0	ID=cds0000232;Parent=ucsf_hc.01_1.H143H.00232
Supercontig_2.1	GeneSet	gene	724207	727029	.	-	.	ID=ucsf_hc.01_1.H143H.00233;Name=ucsf_hc.01_1.H143H.00233
Supercontig_2.1	GeneSet	exon	725294	727029	.	-	.	Parent=ucsf_hc.01_1.H143H.00233
Supercontig_2.1	GeneSet	exon	724207	724216	.	-	.	Parent=ucsf_hc.01_1.H143H.00233
Supercontig_2.1	GeneSet	cds	725432	726943	.	-	0	ID=cds0000233;Parent=ucsf_hc.01_1.H143H.00233
Supercontig_2.1	GeneSet	gene	727290	727971	.	+	.	ID=ucsf_hc.01_1.H143H.00234;Name=ucsf_hc.01_1.H143H.00234
Supercontig_2.1	GeneSet	exon	727290	727971	.	+	.	Parent=ucsf_hc.01_1.H143H.00234
Supercontig_2.1	GeneSet	cds	727652	727831	.	+	0	ID=cds0000234;Parent=ucsf_hc.01_1.H143H.00234
Supercontig_2.1	GeneSet	gene	730691	733018	.	+	.	ID=ucsf_hc.01_1.H143H.00235;Name=ucsf_hc.01_1.H143H.00235
Supercontig_2.1	GeneSet	exon	730691	731260	.	+	.	Parent=ucsf_hc.01_1.H143H.00235
Supercontig_2.1	GeneSet	exon	731471	731590	.	+	.	Parent=ucsf_hc.01_1.H143H.00235
Supercontig_2.1	GeneSet	exon	731658	732001	.	+	.	Parent=ucsf_hc.01_1.H143H.00235
Supercontig_2.1	GeneSet	exon	732088	732171	.	+	.	Parent=ucsf_hc.01_1.H143H.00235
Supercontig_2.1	GeneSet	exon	732272	733018	.	+	.	Parent=ucsf_hc.01_1.H143H.00235
Supercontig_2.1	GeneSet	cds	731063	731260	.	+	0	ID=cds0000235;Parent=ucsf_hc.01_1.H143H.00235
Supercontig_2.1	GeneSet	cds	731471	731590	.	+	0	ID=cds0000235;Parent=ucsf_hc.01_1.H143H.00235
Supercontig_2.1	GeneSet	cds	731658	732001	.	+	0	ID=cds0000235;Parent=ucsf_hc.01_1.H143H.00235
Supercontig_2.1	GeneSet	cds	732088	732171	.	+	0	ID=cds0000235;Parent=ucsf_hc.01_1.H143H.00235
Supercontig_2.1	GeneSet	cds	732272	732410	.	+	0	ID=cds0000235;Parent=ucsf_hc.01_1.H143H.00235
Supercontig_2.1	GeneSet	gene	734006	735754	.	-	.	ID=ucsf_hc.01_1.H143H.00236;Name=ucsf_hc.01_1.H143H.00236
Supercontig_2.1	GeneSet	exon	735073	735754	.	-	.	Parent=ucsf_hc.01_1.H143H.00236
Supercontig_2.1	GeneSet	exon	734930	734991	.	-	.	Parent=ucsf_hc.01_1.H143H.00236
Supercontig_2.1	GeneSet	exon	734006	734861	.	-	.	Parent=ucsf_hc.01_1.H143H.00236
Supercontig_2.1	GeneSet	cds	735073	735078	.	-	0	ID=cds0000236;Parent=ucsf_hc.01_1.H143H.00236
Supercontig_2.1	GeneSet	cds	734930	734991	.	-	0	ID=cds0000236;Parent=ucsf_hc.01_1.H143H.00236
Supercontig_2.1	GeneSet	cds	734078	734861	.	-	0	ID=cds0000236;Parent=ucsf_hc.01_1.H143H.00236
Supercontig_2.1	GeneSet	gene	737333	737709	.	-	.	ID=ucsf_hc.01_1.H143H.00237;Name=ucsf_hc.01_1.H143H.00237
Supercontig_2.1	GeneSet	exon	737333	737709	.	-	.	Parent=ucsf_hc.01_1.H143H.00237
Supercontig_2.1	GeneSet	gene	738091	738517	.	-	.	ID=ucsf_hc.01_1.H143H.00238;Name=ucsf_hc.01_1.H143H.00238
Supercontig_2.1	GeneSet	exon	738244	738517	.	-	.	Parent=ucsf_hc.01_1.H143H.00238
Supercontig_2.1	GeneSet	exon	738091	738137	.	-	.	Parent=ucsf_hc.01_1.H143H.00238
Supercontig_2.1	GeneSet	gene	738654	740215	.	+	.	ID=ucsf_hc.01_1.H143H.00239;Name=ucsf_hc.01_1.H143H.00239
Supercontig_2.1	GeneSet	exon	738654	739117	.	+	.	Parent=ucsf_hc.01_1.H143H.00239
Supercontig_2.1	GeneSet	exon	739195	739454	.	+	.	Parent=ucsf_hc.01_1.H143H.00239
Supercontig_2.1	GeneSet	exon	739520	740215	.	+	.	Parent=ucsf_hc.01_1.H143H.00239
Supercontig_2.1	GeneSet	cds	738813	739117	.	+	0	ID=cds0000239;Parent=ucsf_hc.01_1.H143H.00239
Supercontig_2.1	GeneSet	cds	739195	739454	.	+	0	ID=cds0000239;Parent=ucsf_hc.01_1.H143H.00239
Supercontig_2.1	GeneSet	cds	739520	740157	.	+	0	ID=cds0000239;Parent=ucsf_hc.01_1.H143H.00239
Supercontig_2.1	GeneSet	gene	740401	741880	.	+	.	ID=ucsf_hc.01_1.H143H.00240;Name=ucsf_hc.01_1.H143H.00240
Supercontig_2.1	GeneSet	exon	740401	740611	.	+	.	Parent=ucsf_hc.01_1.H143H.00240
Supercontig_2.1	GeneSet	exon	740673	740751	.	+	.	Parent=ucsf_hc.01_1.H143H.00240
Supercontig_2.1	GeneSet	exon	740836	741651	.	+	.	Parent=ucsf_hc.01_1.H143H.00240
Supercontig_2.1	GeneSet	exon	741720	741880	.	+	.	Parent=ucsf_hc.01_1.H143H.00240
Supercontig_2.1	GeneSet	cds	741116	741331	.	+	0	ID=cds0000240;Parent=ucsf_hc.01_1.H143H.00240
Supercontig_2.1	GeneSet	gene	740766	741807	.	-	.	ID=ucsf_hc.01_1.H143H.00241;Name=ucsf_hc.01_1.H143H.00241
Supercontig_2.1	GeneSet	exon	741049	741807	.	-	.	Parent=ucsf_hc.01_1.H143H.00241
Supercontig_2.1	GeneSet	exon	740766	740946	.	-	.	Parent=ucsf_hc.01_1.H143H.00241
Supercontig_2.1	GeneSet	cds	741189	741497	.	-	0	ID=cds0000241;Parent=ucsf_hc.01_1.H143H.00241
Supercontig_2.1	GeneSet	gene	742086	743973	.	+	.	ID=ucsf_hc.01_1.H143H.00242;Name=ucsf_hc.01_1.H143H.00242
Supercontig_2.1	GeneSet	exon	742086	742478	.	+	.	Parent=ucsf_hc.01_1.H143H.00242
Supercontig_2.1	GeneSet	exon	742593	742614	.	+	.	Parent=ucsf_hc.01_1.H143H.00242
Supercontig_2.1	GeneSet	exon	742721	742789	.	+	.	Parent=ucsf_hc.01_1.H143H.00242
Supercontig_2.1	GeneSet	exon	742922	743013	.	+	.	Parent=ucsf_hc.01_1.H143H.00242
Supercontig_2.1	GeneSet	exon	743084	743135	.	+	.	Parent=ucsf_hc.01_1.H143H.00242
Supercontig_2.1	GeneSet	exon	743232	743973	.	+	.	Parent=ucsf_hc.01_1.H143H.00242
Supercontig_2.1	GeneSet	cds	742410	742478	.	+	0	ID=cds0000242;Parent=ucsf_hc.01_1.H143H.00242
Supercontig_2.1	GeneSet	cds	742593	742614	.	+	0	ID=cds0000242;Parent=ucsf_hc.01_1.H143H.00242
Supercontig_2.1	GeneSet	cds	742721	742789	.	+	0	ID=cds0000242;Parent=ucsf_hc.01_1.H143H.00242
Supercontig_2.1	GeneSet	cds	742922	743013	.	+	0	ID=cds0000242;Parent=ucsf_hc.01_1.H143H.00242
Supercontig_2.1	GeneSet	cds	743084	743135	.	+	0	ID=cds0000242;Parent=ucsf_hc.01_1.H143H.00242
Supercontig_2.1	GeneSet	cds	743232	743452	.	+	0	ID=cds0000242;Parent=ucsf_hc.01_1.H143H.00242
Supercontig_2.1	GeneSet	gene	743925	744464	.	-	.	ID=ucsf_hc.01_1.H143H.00243;Name=ucsf_hc.01_1.H143H.00243
Supercontig_2.1	GeneSet	exon	743925	744464	.	-	.	Parent=ucsf_hc.01_1.H143H.00243
Supercontig_2.1	GeneSet	cds	744093	744365	.	-	0	ID=cds0000243;Parent=ucsf_hc.01_1.H143H.00243
Supercontig_2.1	GeneSet	gene	744568	745618	.	-	.	ID=ucsf_hc.01_1.H143H.00244;Name=ucsf_hc.01_1.H143H.00244
Supercontig_2.1	GeneSet	exon	744568	745618	.	-	.	Parent=ucsf_hc.01_1.H143H.00244
Supercontig_2.1	GeneSet	gene	745729	747646	.	+	.	ID=ucsf_hc.01_1.H143H.00245;Name=ucsf_hc.01_1.H143H.00245
Supercontig_2.1	GeneSet	exon	745729	745889	.	+	.	Parent=ucsf_hc.01_1.H143H.00245
Supercontig_2.1	GeneSet	exon	745946	745964	.	+	.	Parent=ucsf_hc.01_1.H143H.00245
Supercontig_2.1	GeneSet	exon	746040	746065	.	+	.	Parent=ucsf_hc.01_1.H143H.00245
Supercontig_2.1	GeneSet	exon	746139	746280	.	+	.	Parent=ucsf_hc.01_1.H143H.00245
Supercontig_2.1	GeneSet	exon	746359	747646	.	+	.	Parent=ucsf_hc.01_1.H143H.00245
Supercontig_2.1	GeneSet	cds	745758	745889	.	+	0	ID=cds0000245;Parent=ucsf_hc.01_1.H143H.00245
Supercontig_2.1	GeneSet	cds	745946	745964	.	+	0	ID=cds0000245;Parent=ucsf_hc.01_1.H143H.00245
Supercontig_2.1	GeneSet	cds	746040	746065	.	+	0	ID=cds0000245;Parent=ucsf_hc.01_1.H143H.00245
Supercontig_2.1	GeneSet	cds	746139	746280	.	+	0	ID=cds0000245;Parent=ucsf_hc.01_1.H143H.00245
Supercontig_2.1	GeneSet	cds	746359	746771	.	+	0	ID=cds0000245;Parent=ucsf_hc.01_1.H143H.00245
Supercontig_2.1	GeneSet	gene	746796	748329	.	-	.	ID=ucsf_hc.01_1.H143H.00246;Name=ucsf_hc.01_1.H143H.00246
Supercontig_2.1	GeneSet	exon	747999	748329	.	-	.	Parent=ucsf_hc.01_1.H143H.00246
Supercontig_2.1	GeneSet	exon	746796	747924	.	-	.	Parent=ucsf_hc.01_1.H143H.00246
Supercontig_2.1	GeneSet	cds	747999	748222	.	-	0	ID=cds0000246;Parent=ucsf_hc.01_1.H143H.00246
Supercontig_2.1	GeneSet	cds	747162	747924	.	-	0	ID=cds0000246;Parent=ucsf_hc.01_1.H143H.00246
Supercontig_2.1	GeneSet	gene	748487	754410	.	+	.	ID=ucsf_hc.01_1.H143H.00247;Name=ucsf_hc.01_1.H143H.00247
Supercontig_2.1	GeneSet	exon	748487	752399	.	+	.	Parent=ucsf_hc.01_1.H143H.00247
Supercontig_2.1	GeneSet	exon	752459	754410	.	+	.	Parent=ucsf_hc.01_1.H143H.00247
Supercontig_2.1	GeneSet	cds	751739	752399	.	+	0	ID=cds0000247;Parent=ucsf_hc.01_1.H143H.00247
Supercontig_2.1	GeneSet	cds	752459	753573	.	+	0	ID=cds0000247;Parent=ucsf_hc.01_1.H143H.00247
Supercontig_2.1	GeneSet	gene	754752	757281	.	-	.	ID=ucsf_hc.01_1.H143H.00248;Name=ucsf_hc.01_1.H143H.00248
Supercontig_2.1	GeneSet	exon	756769	757281	.	-	.	Parent=ucsf_hc.01_1.H143H.00248
Supercontig_2.1	GeneSet	exon	756607	756668	.	-	.	Parent=ucsf_hc.01_1.H143H.00248
Supercontig_2.1	GeneSet	exon	756431	756532	.	-	.	Parent=ucsf_hc.01_1.H143H.00248
Supercontig_2.1	GeneSet	exon	756216	756351	.	-	.	Parent=ucsf_hc.01_1.H143H.00248
Supercontig_2.1	GeneSet	exon	756069	756161	.	-	.	Parent=ucsf_hc.01_1.H143H.00248
Supercontig_2.1	GeneSet	exon	754752	756010	.	-	.	Parent=ucsf_hc.01_1.H143H.00248
Supercontig_2.1	GeneSet	cds	756769	757057	.	-	0	ID=cds0000248;Parent=ucsf_hc.01_1.H143H.00248
Supercontig_2.1	GeneSet	cds	756607	756668	.	-	0	ID=cds0000248;Parent=ucsf_hc.01_1.H143H.00248
Supercontig_2.1	GeneSet	cds	756431	756532	.	-	0	ID=cds0000248;Parent=ucsf_hc.01_1.H143H.00248
Supercontig_2.1	GeneSet	cds	756216	756351	.	-	0	ID=cds0000248;Parent=ucsf_hc.01_1.H143H.00248
Supercontig_2.1	GeneSet	cds	756069	756161	.	-	0	ID=cds0000248;Parent=ucsf_hc.01_1.H143H.00248
Supercontig_2.1	GeneSet	cds	754935	756010	.	-	0	ID=cds0000248;Parent=ucsf_hc.01_1.H143H.00248
Supercontig_2.1	GeneSet	gene	758798	761953	.	+	.	ID=ucsf_hc.01_1.H143H.00249;Name=ucsf_hc.01_1.H143H.00249
Supercontig_2.1	GeneSet	exon	758798	759522	.	+	.	Parent=ucsf_hc.01_1.H143H.00249
Supercontig_2.1	GeneSet	exon	759670	759797	.	+	.	Parent=ucsf_hc.01_1.H143H.00249
Supercontig_2.1	GeneSet	exon	759861	760450	.	+	.	Parent=ucsf_hc.01_1.H143H.00249
Supercontig_2.1	GeneSet	exon	760516	761953	.	+	.	Parent=ucsf_hc.01_1.H143H.00249
Supercontig_2.1	GeneSet	cds	759206	759522	.	+	0	ID=cds0000249;Parent=ucsf_hc.01_1.H143H.00249
Supercontig_2.1	GeneSet	cds	759670	759797	.	+	0	ID=cds0000249;Parent=ucsf_hc.01_1.H143H.00249
Supercontig_2.1	GeneSet	cds	759861	760450	.	+	0	ID=cds0000249;Parent=ucsf_hc.01_1.H143H.00249
Supercontig_2.1	GeneSet	cds	760516	761274	.	+	0	ID=cds0000249;Parent=ucsf_hc.01_1.H143H.00249
Supercontig_2.1	GeneSet	gene	761977	763653	.	-	.	ID=ucsf_hc.01_1.H143H.00250;Name=ucsf_hc.01_1.H143H.00250
Supercontig_2.1	GeneSet	exon	763411	763653	.	-	.	Parent=ucsf_hc.01_1.H143H.00250
Supercontig_2.1	GeneSet	exon	761977	763308	.	-	.	Parent=ucsf_hc.01_1.H143H.00250
Supercontig_2.1	GeneSet	cds	763411	763480	.	-	0	ID=cds0000250;Parent=ucsf_hc.01_1.H143H.00250
Supercontig_2.1	GeneSet	cds	762722	763308	.	-	0	ID=cds0000250;Parent=ucsf_hc.01_1.H143H.00250
Supercontig_2.1	GeneSet	gene	763852	765304	.	+	.	ID=ucsf_hc.01_1.H143H.00251;Name=ucsf_hc.01_1.H143H.00251
Supercontig_2.1	GeneSet	exon	763852	763878	.	+	.	Parent=ucsf_hc.01_1.H143H.00251
Supercontig_2.1	GeneSet	exon	764023	765304	.	+	.	Parent=ucsf_hc.01_1.H143H.00251
Supercontig_2.1	GeneSet	cds	764036	764923	.	+	0	ID=cds0000251;Parent=ucsf_hc.01_1.H143H.00251
Supercontig_2.1	GeneSet	gene	766213	766539	.	+	.	ID=ucsf_hc.01_1.H143H.00252;Name=ucsf_hc.01_1.H143H.00252
Supercontig_2.1	GeneSet	exon	766213	766539	.	+	.	Parent=ucsf_hc.01_1.H143H.00252
Supercontig_2.1	GeneSet	cds	766270	766455	.	+	0	ID=cds0000252;Parent=ucsf_hc.01_1.H143H.00252
Supercontig_2.1	GeneSet	gene	768721	769207	.	+	.	ID=ucsf_hc.01_1.H143H.00253;Name=ucsf_hc.01_1.H143H.00253
Supercontig_2.1	GeneSet	exon	768721	769207	.	+	.	Parent=ucsf_hc.01_1.H143H.00253
Supercontig_2.1	GeneSet	cds	768910	769191	.	+	0	ID=cds0000253;Parent=ucsf_hc.01_1.H143H.00253
Supercontig_2.1	GeneSet	gene	769859	774487	.	-	.	ID=ucsf_hc.01_1.H143H.00254;Name=ucsf_hc.01_1.H143H.00254
Supercontig_2.1	GeneSet	exon	774304	774487	.	-	.	Parent=ucsf_hc.01_1.H143H.00254
Supercontig_2.1	GeneSet	exon	774138	774231	.	-	.	Parent=ucsf_hc.01_1.H143H.00254
Supercontig_2.1	GeneSet	exon	771089	774085	.	-	.	Parent=ucsf_hc.01_1.H143H.00254
Supercontig_2.1	GeneSet	exon	770720	771027	.	-	.	Parent=ucsf_hc.01_1.H143H.00254
Supercontig_2.1	GeneSet	exon	770280	770646	.	-	.	Parent=ucsf_hc.01_1.H143H.00254
Supercontig_2.1	GeneSet	exon	769859	770180	.	-	.	Parent=ucsf_hc.01_1.H143H.00254
Supercontig_2.1	GeneSet	cds	774304	774334	.	-	0	ID=cds0000254;Parent=ucsf_hc.01_1.H143H.00254
Supercontig_2.1	GeneSet	cds	774138	774231	.	-	0	ID=cds0000254;Parent=ucsf_hc.01_1.H143H.00254
Supercontig_2.1	GeneSet	cds	771847	774085	.	-	0	ID=cds0000254;Parent=ucsf_hc.01_1.H143H.00254
Supercontig_2.1	GeneSet	gene	775682	777867	.	-	.	ID=ucsf_hc.01_1.H143H.00255;Name=ucsf_hc.01_1.H143H.00255
Supercontig_2.1	GeneSet	exon	777464	777867	.	-	.	Parent=ucsf_hc.01_1.H143H.00255
Supercontig_2.1	GeneSet	exon	777052	777380	.	-	.	Parent=ucsf_hc.01_1.H143H.00255
Supercontig_2.1	GeneSet	exon	776682	776980	.	-	.	Parent=ucsf_hc.01_1.H143H.00255
Supercontig_2.1	GeneSet	exon	776456	776621	.	-	.	Parent=ucsf_hc.01_1.H143H.00255
Supercontig_2.1	GeneSet	exon	775682	776343	.	-	.	Parent=ucsf_hc.01_1.H143H.00255
Supercontig_2.1	GeneSet	cds	777464	777801	.	-	0	ID=cds0000255;Parent=ucsf_hc.01_1.H143H.00255
Supercontig_2.1	GeneSet	cds	777052	777380	.	-	0	ID=cds0000255;Parent=ucsf_hc.01_1.H143H.00255
Supercontig_2.1	GeneSet	cds	776682	776980	.	-	0	ID=cds0000255;Parent=ucsf_hc.01_1.H143H.00255
Supercontig_2.1	GeneSet	cds	776456	776621	.	-	0	ID=cds0000255;Parent=ucsf_hc.01_1.H143H.00255
Supercontig_2.1	GeneSet	cds	776150	776343	.	-	0	ID=cds0000255;Parent=ucsf_hc.01_1.H143H.00255
Supercontig_2.1	GeneSet	gene	778458	779339	.	+	.	ID=ucsf_hc.01_1.H143H.00256;Name=ucsf_hc.01_1.H143H.00256
Supercontig_2.1	GeneSet	exon	778458	778688	.	+	.	Parent=ucsf_hc.01_1.H143H.00256
Supercontig_2.1	GeneSet	exon	778841	779339	.	+	.	Parent=ucsf_hc.01_1.H143H.00256
Supercontig_2.1	GeneSet	cds	778536	778688	.	+	0	ID=cds0000256;Parent=ucsf_hc.01_1.H143H.00256
Supercontig_2.1	GeneSet	cds	778841	778882	.	+	0	ID=cds0000256;Parent=ucsf_hc.01_1.H143H.00256
Supercontig_2.1	GeneSet	gene	781310	781839	.	+	.	ID=ucsf_hc.01_1.H143H.00257;Name=ucsf_hc.01_1.H143H.00257
Supercontig_2.1	GeneSet	exon	781310	781839	.	+	.	Parent=ucsf_hc.01_1.H143H.00257
Supercontig_2.1	GeneSet	cds	781488	781781	.	+	0	ID=cds0000257;Parent=ucsf_hc.01_1.H143H.00257
Supercontig_2.1	GeneSet	gene	782105	784355	.	+	.	ID=ucsf_hc.01_1.H143H.00258;Name=ucsf_hc.01_1.H143H.00258
Supercontig_2.1	GeneSet	exon	782105	783233	.	+	.	Parent=ucsf_hc.01_1.H143H.00258
Supercontig_2.1	GeneSet	exon	783305	784355	.	+	.	Parent=ucsf_hc.01_1.H143H.00258
Supercontig_2.1	GeneSet	cds	782398	783233	.	+	0	ID=cds0000258;Parent=ucsf_hc.01_1.H143H.00258
Supercontig_2.1	GeneSet	cds	783305	784037	.	+	0	ID=cds0000258;Parent=ucsf_hc.01_1.H143H.00258
Supercontig_2.1	GeneSet	gene	784543	787196	.	+	.	ID=ucsf_hc.01_1.H143H.00259;Name=ucsf_hc.01_1.H143H.00259
Supercontig_2.1	GeneSet	exon	784543	784721	.	+	.	Parent=ucsf_hc.01_1.H143H.00259
Supercontig_2.1	GeneSet	exon	784781	785349	.	+	.	Parent=ucsf_hc.01_1.H143H.00259
Supercontig_2.1	GeneSet	exon	785443	787196	.	+	.	Parent=ucsf_hc.01_1.H143H.00259
Supercontig_2.1	GeneSet	cds	784667	784721	.	+	0	ID=cds0000259;Parent=ucsf_hc.01_1.H143H.00259
Supercontig_2.1	GeneSet	cds	784781	785349	.	+	0	ID=cds0000259;Parent=ucsf_hc.01_1.H143H.00259
Supercontig_2.1	GeneSet	cds	785443	786477	.	+	0	ID=cds0000259;Parent=ucsf_hc.01_1.H143H.00259
Supercontig_2.1	GeneSet	gene	787370	790822	.	+	.	ID=ucsf_hc.01_1.H143H.00260;Name=ucsf_hc.01_1.H143H.00260
Supercontig_2.1	GeneSet	exon	787370	787535	.	+	.	Parent=ucsf_hc.01_1.H143H.00260
Supercontig_2.1	GeneSet	exon	787623	787779	.	+	.	Parent=ucsf_hc.01_1.H143H.00260
Supercontig_2.1	GeneSet	exon	787908	788336	.	+	.	Parent=ucsf_hc.01_1.H143H.00260
Supercontig_2.1	GeneSet	exon	788445	790822	.	+	.	Parent=ucsf_hc.01_1.H143H.00260
Supercontig_2.1	GeneSet	cds	787410	787535	.	+	0	ID=cds0000260;Parent=ucsf_hc.01_1.H143H.00260
Supercontig_2.1	GeneSet	cds	787623	787779	.	+	0	ID=cds0000260;Parent=ucsf_hc.01_1.H143H.00260
Supercontig_2.1	GeneSet	cds	787908	788336	.	+	0	ID=cds0000260;Parent=ucsf_hc.01_1.H143H.00260
Supercontig_2.1	GeneSet	cds	788445	788770	.	+	0	ID=cds0000260;Parent=ucsf_hc.01_1.H143H.00260
Supercontig_2.1	GeneSet	gene	791022	791515	.	+	.	ID=ucsf_hc.01_1.H143H.00261;Name=ucsf_hc.01_1.H143H.00261
Supercontig_2.1	GeneSet	exon	791022	791515	.	+	.	Parent=ucsf_hc.01_1.H143H.00261
Supercontig_2.1	GeneSet	gene	791674	793956	.	-	.	ID=ucsf_hc.01_1.H143H.00262;Name=ucsf_hc.01_1.H143H.00262
Supercontig_2.1	GeneSet	exon	792441	793956	.	-	.	Parent=ucsf_hc.01_1.H143H.00262
Supercontig_2.1	GeneSet	exon	791674	792342	.	-	.	Parent=ucsf_hc.01_1.H143H.00262
Supercontig_2.1	GeneSet	cds	792485	793909	.	-	0	ID=cds0000262;Parent=ucsf_hc.01_1.H143H.00262
Supercontig_2.1	GeneSet	gene	794364	796439	.	+	.	ID=ucsf_hc.01_1.H143H.00263;Name=ucsf_hc.01_1.H143H.00263
Supercontig_2.1	GeneSet	exon	794364	794641	.	+	.	Parent=ucsf_hc.01_1.H143H.00263
Supercontig_2.1	GeneSet	exon	794702	796341	.	+	.	Parent=ucsf_hc.01_1.H143H.00263
Supercontig_2.1	GeneSet	exon	796393	796439	.	+	.	Parent=ucsf_hc.01_1.H143H.00263
Supercontig_2.1	GeneSet	cds	795911	796153	.	+	0	ID=cds0000263;Parent=ucsf_hc.01_1.H143H.00263
Supercontig_2.1	GeneSet	gene	797803	798985	.	+	.	ID=ucsf_hc.01_1.H143H.00264;Name=ucsf_hc.01_1.H143H.00264
Supercontig_2.1	GeneSet	exon	797803	798424	.	+	.	Parent=ucsf_hc.01_1.H143H.00264
Supercontig_2.1	GeneSet	exon	798507	798985	.	+	.	Parent=ucsf_hc.01_1.H143H.00264
Supercontig_2.1	GeneSet	cds	798640	798888	.	+	0	ID=cds0000264;Parent=ucsf_hc.01_1.H143H.00264
Supercontig_2.1	GeneSet	gene	799715	800193	.	+	.	ID=ucsf_hc.01_1.H143H.00265;Name=ucsf_hc.01_1.H143H.00265
Supercontig_2.1	GeneSet	exon	799715	800193	.	+	.	Parent=ucsf_hc.01_1.H143H.00265
Supercontig_2.1	GeneSet	cds	799760	799951	.	+	0	ID=cds0000265;Parent=ucsf_hc.01_1.H143H.00265
Supercontig_2.1	GeneSet	gene	800243	801541	.	+	.	ID=ucsf_hc.01_1.H143H.00266;Name=ucsf_hc.01_1.H143H.00266
Supercontig_2.1	GeneSet	exon	800243	800413	.	+	.	Parent=ucsf_hc.01_1.H143H.00266
Supercontig_2.1	GeneSet	exon	800473	801541	.	+	.	Parent=ucsf_hc.01_1.H143H.00266
Supercontig_2.1	GeneSet	cds	800249	800413	.	+	0	ID=cds0000266;Parent=ucsf_hc.01_1.H143H.00266
Supercontig_2.1	GeneSet	cds	800473	800895	.	+	0	ID=cds0000266;Parent=ucsf_hc.01_1.H143H.00266
Supercontig_2.1	GeneSet	gene	807811	809509	.	-	.	ID=ucsf_hc.01_1.H143H.00267;Name=ucsf_hc.01_1.H143H.00267
Supercontig_2.1	GeneSet	exon	808237	809509	.	-	.	Parent=ucsf_hc.01_1.H143H.00267
Supercontig_2.1	GeneSet	exon	808032	808160	.	-	.	Parent=ucsf_hc.01_1.H143H.00267
Supercontig_2.1	GeneSet	exon	807811	807948	.	-	.	Parent=ucsf_hc.01_1.H143H.00267
Supercontig_2.1	GeneSet	cds	808297	808494	.	-	0	ID=cds0000267;Parent=ucsf_hc.01_1.H143H.00267
Supercontig_2.1	GeneSet	gene	809681	810145	.	-	.	ID=ucsf_hc.01_1.H143H.00268;Name=ucsf_hc.01_1.H143H.00268
Supercontig_2.1	GeneSet	exon	809681	810145	.	-	.	Parent=ucsf_hc.01_1.H143H.00268
Supercontig_2.1	GeneSet	cds	809875	810075	.	-	0	ID=cds0000268;Parent=ucsf_hc.01_1.H143H.00268
Supercontig_2.1	GeneSet	gene	810421	810875	.	-	.	ID=ucsf_hc.01_1.H143H.00269;Name=ucsf_hc.01_1.H143H.00269
Supercontig_2.1	GeneSet	exon	810421	810875	.	-	.	Parent=ucsf_hc.01_1.H143H.00269
Supercontig_2.1	GeneSet	gene	811125	811432	.	+	.	ID=ucsf_hc.01_1.H143H.00270;Name=ucsf_hc.01_1.H143H.00270
Supercontig_2.1	GeneSet	exon	811125	811432	.	+	.	Parent=ucsf_hc.01_1.H143H.00270
Supercontig_2.1	GeneSet	gene	813305	814133	.	+	.	ID=ucsf_hc.01_1.H143H.00271;Name=ucsf_hc.01_1.H143H.00271
Supercontig_2.1	GeneSet	exon	813305	813429	.	+	.	Parent=ucsf_hc.01_1.H143H.00271
Supercontig_2.1	GeneSet	exon	813504	813588	.	+	.	Parent=ucsf_hc.01_1.H143H.00271
Supercontig_2.1	GeneSet	exon	813696	813899	.	+	.	Parent=ucsf_hc.01_1.H143H.00271
Supercontig_2.1	GeneSet	exon	813980	814133	.	+	.	Parent=ucsf_hc.01_1.H143H.00271
Supercontig_2.1	GeneSet	cds	813307	813429	.	+	0	ID=cds0000271;Parent=ucsf_hc.01_1.H143H.00271
Supercontig_2.1	GeneSet	cds	813504	813588	.	+	0	ID=cds0000271;Parent=ucsf_hc.01_1.H143H.00271
Supercontig_2.1	GeneSet	cds	813696	813899	.	+	0	ID=cds0000271;Parent=ucsf_hc.01_1.H143H.00271
Supercontig_2.1	GeneSet	cds	813980	814065	.	+	0	ID=cds0000271;Parent=ucsf_hc.01_1.H143H.00271
Supercontig_2.1	GeneSet	gene	814304	815074	.	-	.	ID=ucsf_hc.01_1.H143H.00272;Name=ucsf_hc.01_1.H143H.00272
Supercontig_2.1	GeneSet	exon	814304	815074	.	-	.	Parent=ucsf_hc.01_1.H143H.00272
Supercontig_2.1	GeneSet	cds	814427	815068	.	-	0	ID=cds0000272;Parent=ucsf_hc.01_1.H143H.00272
Supercontig_2.1	GeneSet	gene	815544	817460	.	-	.	ID=ucsf_hc.01_1.H143H.00273;Name=ucsf_hc.01_1.H143H.00273
Supercontig_2.1	GeneSet	exon	816928	817460	.	-	.	Parent=ucsf_hc.01_1.H143H.00273
Supercontig_2.1	GeneSet	exon	816590	816836	.	-	.	Parent=ucsf_hc.01_1.H143H.00273
Supercontig_2.1	GeneSet	exon	816304	816509	.	-	.	Parent=ucsf_hc.01_1.H143H.00273
Supercontig_2.1	GeneSet	exon	816045	816214	.	-	.	Parent=ucsf_hc.01_1.H143H.00273
Supercontig_2.1	GeneSet	exon	815789	815979	.	-	.	Parent=ucsf_hc.01_1.H143H.00273
Supercontig_2.1	GeneSet	exon	815544	815719	.	-	.	Parent=ucsf_hc.01_1.H143H.00273
Supercontig_2.1	GeneSet	cds	816928	817161	.	-	0	ID=cds0000273;Parent=ucsf_hc.01_1.H143H.00273
Supercontig_2.1	GeneSet	cds	816590	816836	.	-	0	ID=cds0000273;Parent=ucsf_hc.01_1.H143H.00273
Supercontig_2.1	GeneSet	cds	816304	816509	.	-	0	ID=cds0000273;Parent=ucsf_hc.01_1.H143H.00273
Supercontig_2.1	GeneSet	cds	816045	816214	.	-	0	ID=cds0000273;Parent=ucsf_hc.01_1.H143H.00273
Supercontig_2.1	GeneSet	cds	815789	815979	.	-	0	ID=cds0000273;Parent=ucsf_hc.01_1.H143H.00273
Supercontig_2.1	GeneSet	cds	815574	815719	.	-	0	ID=cds0000273;Parent=ucsf_hc.01_1.H143H.00273
Supercontig_2.1	GeneSet	gene	818062	820972	.	+	.	ID=ucsf_hc.01_1.H143H.00274;Name=ucsf_hc.01_1.H143H.00274
Supercontig_2.1	GeneSet	exon	818062	819290	.	+	.	Parent=ucsf_hc.01_1.H143H.00274
Supercontig_2.1	GeneSet	exon	819353	820972	.	+	.	Parent=ucsf_hc.01_1.H143H.00274
Supercontig_2.1	GeneSet	cds	818972	819290	.	+	0	ID=cds0000274;Parent=ucsf_hc.01_1.H143H.00274
Supercontig_2.1	GeneSet	cds	819353	820569	.	+	0	ID=cds0000274;Parent=ucsf_hc.01_1.H143H.00274
Supercontig_2.1	GeneSet	gene	820973	822679	.	+	.	ID=ucsf_hc.01_1.H143H.00275;Name=ucsf_hc.01_1.H143H.00275
Supercontig_2.1	GeneSet	exon	820973	821414	.	+	.	Parent=ucsf_hc.01_1.H143H.00275
Supercontig_2.1	GeneSet	exon	821479	822679	.	+	.	Parent=ucsf_hc.01_1.H143H.00275
Supercontig_2.1	GeneSet	cds	821486	822094	.	+	0	ID=cds0000275;Parent=ucsf_hc.01_1.H143H.00275
Supercontig_2.1	GeneSet	gene	822752	824463	.	-	.	ID=ucsf_hc.01_1.H143H.00276;Name=ucsf_hc.01_1.H143H.00276
Supercontig_2.1	GeneSet	exon	824171	824463	.	-	.	Parent=ucsf_hc.01_1.H143H.00276
Supercontig_2.1	GeneSet	exon	823781	824026	.	-	.	Parent=ucsf_hc.01_1.H143H.00276
Supercontig_2.1	GeneSet	exon	822752	823643	.	-	.	Parent=ucsf_hc.01_1.H143H.00276
Supercontig_2.1	GeneSet	cds	824171	824341	.	-	0	ID=cds0000276;Parent=ucsf_hc.01_1.H143H.00276
Supercontig_2.1	GeneSet	cds	823781	824026	.	-	0	ID=cds0000276;Parent=ucsf_hc.01_1.H143H.00276
Supercontig_2.1	GeneSet	cds	823182	823643	.	-	0	ID=cds0000276;Parent=ucsf_hc.01_1.H143H.00276
Supercontig_2.1	GeneSet	gene	824604	826847	.	+	.	ID=ucsf_hc.01_1.H143H.00277;Name=ucsf_hc.01_1.H143H.00277
Supercontig_2.1	GeneSet	exon	824604	824848	.	+	.	Parent=ucsf_hc.01_1.H143H.00277
Supercontig_2.1	GeneSet	exon	824913	825124	.	+	.	Parent=ucsf_hc.01_1.H143H.00277
Supercontig_2.1	GeneSet	exon	825355	825562	.	+	.	Parent=ucsf_hc.01_1.H143H.00277
Supercontig_2.1	GeneSet	exon	825651	826847	.	+	.	Parent=ucsf_hc.01_1.H143H.00277
Supercontig_2.1	GeneSet	cds	825967	826605	.	+	0	ID=cds0000277;Parent=ucsf_hc.01_1.H143H.00277
Supercontig_2.1	GeneSet	gene	826630	827290	.	-	.	ID=ucsf_hc.01_1.H143H.00278;Name=ucsf_hc.01_1.H143H.00278
Supercontig_2.1	GeneSet	exon	826630	827290	.	-	.	Parent=ucsf_hc.01_1.H143H.00278
Supercontig_2.1	GeneSet	gene	826907	827427	.	+	.	ID=ucsf_hc.01_1.H143H.00279;Name=ucsf_hc.01_1.H143H.00279
Supercontig_2.1	GeneSet	exon	826907	827427	.	+	.	Parent=ucsf_hc.01_1.H143H.00279
Supercontig_2.1	GeneSet	cds	827006	827233	.	+	0	ID=cds0000279;Parent=ucsf_hc.01_1.H143H.00279
Supercontig_2.1	GeneSet	gene	827892	828308	.	-	.	ID=ucsf_hc.01_1.H143H.00280;Name=ucsf_hc.01_1.H143H.00280
Supercontig_2.1	GeneSet	exon	827892	828308	.	-	.	Parent=ucsf_hc.01_1.H143H.00280
Supercontig_2.1	GeneSet	gene	828358	831541	.	+	.	ID=ucsf_hc.01_1.H143H.00281;Name=ucsf_hc.01_1.H143H.00281
Supercontig_2.1	GeneSet	exon	828358	828802	.	+	.	Parent=ucsf_hc.01_1.H143H.00281
Supercontig_2.1	GeneSet	exon	828984	829127	.	+	.	Parent=ucsf_hc.01_1.H143H.00281
Supercontig_2.1	GeneSet	exon	829235	829593	.	+	.	Parent=ucsf_hc.01_1.H143H.00281
Supercontig_2.1	GeneSet	exon	829691	830333	.	+	.	Parent=ucsf_hc.01_1.H143H.00281
Supercontig_2.1	GeneSet	exon	830412	831541	.	+	.	Parent=ucsf_hc.01_1.H143H.00281
Supercontig_2.1	GeneSet	cds	828763	828802	.	+	0	ID=cds0000281;Parent=ucsf_hc.01_1.H143H.00281
Supercontig_2.1	GeneSet	cds	828984	829127	.	+	0	ID=cds0000281;Parent=ucsf_hc.01_1.H143H.00281
Supercontig_2.1	GeneSet	cds	829235	829593	.	+	0	ID=cds0000281;Parent=ucsf_hc.01_1.H143H.00281
Supercontig_2.1	GeneSet	cds	829691	830333	.	+	0	ID=cds0000281;Parent=ucsf_hc.01_1.H143H.00281
Supercontig_2.1	GeneSet	cds	830412	830419	.	+	0	ID=cds0000281;Parent=ucsf_hc.01_1.H143H.00281
Supercontig_2.1	GeneSet	gene	832567	832867	.	+	.	ID=ucsf_hc.01_1.H143H.00282;Name=ucsf_hc.01_1.H143H.00282
Supercontig_2.1	GeneSet	exon	832567	832867	.	+	.	Parent=ucsf_hc.01_1.H143H.00282
Supercontig_2.1	GeneSet	gene	834542	835396	.	-	.	ID=ucsf_hc.01_1.H143H.00283;Name=ucsf_hc.01_1.H143H.00283
Supercontig_2.1	GeneSet	exon	835222	835396	.	-	.	Parent=ucsf_hc.01_1.H143H.00283
Supercontig_2.1	GeneSet	exon	834899	835110	.	-	.	Parent=ucsf_hc.01_1.H143H.00283
Supercontig_2.1	GeneSet	exon	834542	834802	.	-	.	Parent=ucsf_hc.01_1.H143H.00283
Supercontig_2.1	GeneSet	gene	835529	836350	.	+	.	ID=ucsf_hc.01_1.H143H.00284;Name=ucsf_hc.01_1.H143H.00284
Supercontig_2.1	GeneSet	exon	835529	835634	.	+	.	Parent=ucsf_hc.01_1.H143H.00284
Supercontig_2.1	GeneSet	exon	835701	836350	.	+	.	Parent=ucsf_hc.01_1.H143H.00284
Supercontig_2.1	GeneSet	cds	835587	835634	.	+	0	ID=cds0000284;Parent=ucsf_hc.01_1.H143H.00284
Supercontig_2.1	GeneSet	cds	835701	835976	.	+	0	ID=cds0000284;Parent=ucsf_hc.01_1.H143H.00284
Supercontig_2.1	GeneSet	gene	837583	840254	.	-	.	ID=ucsf_hc.01_1.H143H.00285;Name=ucsf_hc.01_1.H143H.00285
Supercontig_2.1	GeneSet	exon	837583	840254	.	-	.	Parent=ucsf_hc.01_1.H143H.00285
Supercontig_2.1	GeneSet	cds	838427	838750	.	-	0	ID=cds0000285;Parent=ucsf_hc.01_1.H143H.00285
Supercontig_2.1	GeneSet	gene	840927	842396	.	+	.	ID=ucsf_hc.01_1.H143H.00286;Name=ucsf_hc.01_1.H143H.00286
Supercontig_2.1	GeneSet	exon	840927	841040	.	+	.	Parent=ucsf_hc.01_1.H143H.00286
Supercontig_2.1	GeneSet	exon	841097	841717	.	+	.	Parent=ucsf_hc.01_1.H143H.00286
Supercontig_2.1	GeneSet	exon	841781	842123	.	+	.	Parent=ucsf_hc.01_1.H143H.00286
Supercontig_2.1	GeneSet	exon	842198	842396	.	+	.	Parent=ucsf_hc.01_1.H143H.00286
Supercontig_2.1	GeneSet	cds	841673	841717	.	+	0	ID=cds0000286;Parent=ucsf_hc.01_1.H143H.00286
Supercontig_2.1	GeneSet	cds	841781	842116	.	+	0	ID=cds0000286;Parent=ucsf_hc.01_1.H143H.00286
Supercontig_2.1	GeneSet	gene	843548	846179	.	+	.	ID=ucsf_hc.01_1.H143H.00287;Name=ucsf_hc.01_1.H143H.00287
Supercontig_2.1	GeneSet	exon	843548	843876	.	+	.	Parent=ucsf_hc.01_1.H143H.00287
Supercontig_2.1	GeneSet	exon	843959	844123	.	+	.	Parent=ucsf_hc.01_1.H143H.00287
Supercontig_2.1	GeneSet	exon	844182	845442	.	+	.	Parent=ucsf_hc.01_1.H143H.00287
Supercontig_2.1	GeneSet	exon	845625	846179	.	+	.	Parent=ucsf_hc.01_1.H143H.00287
Supercontig_2.1	GeneSet	cds	844236	844997	.	+	0	ID=cds0000287;Parent=ucsf_hc.01_1.H143H.00287
Supercontig_2.1	GeneSet	gene	846584	849695	.	+	.	ID=ucsf_hc.01_1.H143H.00288;Name=ucsf_hc.01_1.H143H.00288
Supercontig_2.1	GeneSet	exon	846584	849695	.	+	.	Parent=ucsf_hc.01_1.H143H.00288
Supercontig_2.1	GeneSet	cds	846620	849235	.	+	0	ID=cds0000288;Parent=ucsf_hc.01_1.H143H.00288
Supercontig_2.1	GeneSet	gene	849689	850916	.	-	.	ID=ucsf_hc.01_1.H143H.00289;Name=ucsf_hc.01_1.H143H.00289
Supercontig_2.1	GeneSet	exon	849689	850916	.	-	.	Parent=ucsf_hc.01_1.H143H.00289
Supercontig_2.1	GeneSet	cds	850057	850803	.	-	0	ID=cds0000289;Parent=ucsf_hc.01_1.H143H.00289
Supercontig_2.1	GeneSet	gene	851083	851504	.	+	.	ID=ucsf_hc.01_1.H143H.00290;Name=ucsf_hc.01_1.H143H.00290
Supercontig_2.1	GeneSet	exon	851083	851158	.	+	.	Parent=ucsf_hc.01_1.H143H.00290
Supercontig_2.1	GeneSet	exon	851226	851261	.	+	.	Parent=ucsf_hc.01_1.H143H.00290
Supercontig_2.1	GeneSet	exon	851337	851504	.	+	.	Parent=ucsf_hc.01_1.H143H.00290
Supercontig_2.1	GeneSet	gene	851993	852845	.	+	.	ID=ucsf_hc.01_1.H143H.00291;Name=ucsf_hc.01_1.H143H.00291
Supercontig_2.1	GeneSet	exon	851993	852079	.	+	.	Parent=ucsf_hc.01_1.H143H.00291
Supercontig_2.1	GeneSet	exon	852193	852845	.	+	.	Parent=ucsf_hc.01_1.H143H.00291
Supercontig_2.1	GeneSet	gene	852690	856135	.	-	.	ID=ucsf_hc.01_1.H143H.00292;Name=ucsf_hc.01_1.H143H.00292
Supercontig_2.1	GeneSet	exon	852690	856135	.	-	.	Parent=ucsf_hc.01_1.H143H.00292
Supercontig_2.1	GeneSet	cds	852923	855328	.	-	0	ID=cds0000292;Parent=ucsf_hc.01_1.H143H.00292
Supercontig_2.1	GeneSet	gene	857171	860393	.	-	.	ID=ucsf_hc.01_1.H143H.00293;Name=ucsf_hc.01_1.H143H.00293
Supercontig_2.1	GeneSet	exon	859660	860393	.	-	.	Parent=ucsf_hc.01_1.H143H.00293
Supercontig_2.1	GeneSet	exon	859472	859593	.	-	.	Parent=ucsf_hc.01_1.H143H.00293
Supercontig_2.1	GeneSet	exon	859153	859401	.	-	.	Parent=ucsf_hc.01_1.H143H.00293
Supercontig_2.1	GeneSet	exon	858989	859083	.	-	.	Parent=ucsf_hc.01_1.H143H.00293
Supercontig_2.1	GeneSet	exon	858724	858927	.	-	.	Parent=ucsf_hc.01_1.H143H.00293
Supercontig_2.1	GeneSet	exon	858545	858666	.	-	.	Parent=ucsf_hc.01_1.H143H.00293
Supercontig_2.1	GeneSet	exon	857171	858475	.	-	.	Parent=ucsf_hc.01_1.H143H.00293
Supercontig_2.1	GeneSet	cds	859660	859897	.	-	0	ID=cds0000293;Parent=ucsf_hc.01_1.H143H.00293
Supercontig_2.1	GeneSet	cds	859472	859593	.	-	0	ID=cds0000293;Parent=ucsf_hc.01_1.H143H.00293
Supercontig_2.1	GeneSet	cds	859153	859401	.	-	0	ID=cds0000293;Parent=ucsf_hc.01_1.H143H.00293
Supercontig_2.1	GeneSet	cds	858989	859083	.	-	0	ID=cds0000293;Parent=ucsf_hc.01_1.H143H.00293
Supercontig_2.1	GeneSet	cds	858724	858927	.	-	0	ID=cds0000293;Parent=ucsf_hc.01_1.H143H.00293
Supercontig_2.1	GeneSet	cds	858545	858666	.	-	0	ID=cds0000293;Parent=ucsf_hc.01_1.H143H.00293
Supercontig_2.1	GeneSet	cds	857592	858475	.	-	0	ID=cds0000293;Parent=ucsf_hc.01_1.H143H.00293
Supercontig_2.1	GeneSet	gene	861429	861825	.	-	.	ID=ucsf_hc.01_1.H143H.00294;Name=ucsf_hc.01_1.H143H.00294
Supercontig_2.1	GeneSet	exon	861429	861825	.	-	.	Parent=ucsf_hc.01_1.H143H.00294
Supercontig_2.1	GeneSet	gene	868150	869110	.	-	.	ID=ucsf_hc.01_1.H143H.00295;Name=ucsf_hc.01_1.H143H.00295
Supercontig_2.1	GeneSet	exon	868813	869110	.	-	.	Parent=ucsf_hc.01_1.H143H.00295
Supercontig_2.1	GeneSet	exon	868483	868735	.	-	.	Parent=ucsf_hc.01_1.H143H.00295
Supercontig_2.1	GeneSet	exon	868150	868396	.	-	.	Parent=ucsf_hc.01_1.H143H.00295
Supercontig_2.1	GeneSet	cds	868813	869031	.	-	0	ID=cds0000295;Parent=ucsf_hc.01_1.H143H.00295
Supercontig_2.1	GeneSet	cds	868685	868735	.	-	0	ID=cds0000295;Parent=ucsf_hc.01_1.H143H.00295
Supercontig_2.1	GeneSet	gene	869240	871224	.	-	.	ID=ucsf_hc.01_1.H143H.00296;Name=ucsf_hc.01_1.H143H.00296
Supercontig_2.1	GeneSet	exon	870824	871224	.	-	.	Parent=ucsf_hc.01_1.H143H.00296
Supercontig_2.1	GeneSet	exon	870319	870731	.	-	.	Parent=ucsf_hc.01_1.H143H.00296
Supercontig_2.1	GeneSet	exon	869518	870078	.	-	.	Parent=ucsf_hc.01_1.H143H.00296
Supercontig_2.1	GeneSet	exon	869240	869454	.	-	.	Parent=ucsf_hc.01_1.H143H.00296
Supercontig_2.1	GeneSet	cds	870824	871072	.	-	0	ID=cds0000296;Parent=ucsf_hc.01_1.H143H.00296
Supercontig_2.1	GeneSet	cds	870453	870731	.	-	0	ID=cds0000296;Parent=ucsf_hc.01_1.H143H.00296
Supercontig_2.1	GeneSet	gene	871822	874982	.	-	.	ID=ucsf_hc.01_1.H143H.00297;Name=ucsf_hc.01_1.H143H.00297
Supercontig_2.1	GeneSet	exon	874079	874982	.	-	.	Parent=ucsf_hc.01_1.H143H.00297
Supercontig_2.1	GeneSet	exon	871822	873941	.	-	.	Parent=ucsf_hc.01_1.H143H.00297
Supercontig_2.1	GeneSet	cds	874079	874390	.	-	0	ID=cds0000297;Parent=ucsf_hc.01_1.H143H.00297
Supercontig_2.1	GeneSet	cds	872124	873941	.	-	0	ID=cds0000297;Parent=ucsf_hc.01_1.H143H.00297
Supercontig_2.1	GeneSet	gene	875482	875823	.	+	.	ID=ucsf_hc.01_1.H143H.00298;Name=ucsf_hc.01_1.H143H.00298
Supercontig_2.1	GeneSet	exon	875482	875823	.	+	.	Parent=ucsf_hc.01_1.H143H.00298
Supercontig_2.1	GeneSet	gene	876023	876581	.	+	.	ID=ucsf_hc.01_1.H143H.00299;Name=ucsf_hc.01_1.H143H.00299
Supercontig_2.1	GeneSet	exon	876023	876581	.	+	.	Parent=ucsf_hc.01_1.H143H.00299
Supercontig_2.1	GeneSet	cds	876226	876501	.	+	0	ID=cds0000299;Parent=ucsf_hc.01_1.H143H.00299
Supercontig_2.1	GeneSet	gene	877034	879593	.	-	.	ID=ucsf_hc.01_1.H143H.00300;Name=ucsf_hc.01_1.H143H.00300
Supercontig_2.1	GeneSet	exon	879152	879593	.	-	.	Parent=ucsf_hc.01_1.H143H.00300
Supercontig_2.1	GeneSet	exon	879013	879059	.	-	.	Parent=ucsf_hc.01_1.H143H.00300
Supercontig_2.1	GeneSet	exon	878821	878907	.	-	.	Parent=ucsf_hc.01_1.H143H.00300
Supercontig_2.1	GeneSet	exon	877034	878729	.	-	.	Parent=ucsf_hc.01_1.H143H.00300
Supercontig_2.1	GeneSet	cds	879152	879230	.	-	0	ID=cds0000300;Parent=ucsf_hc.01_1.H143H.00300
Supercontig_2.1	GeneSet	cds	879013	879059	.	-	0	ID=cds0000300;Parent=ucsf_hc.01_1.H143H.00300
Supercontig_2.1	GeneSet	cds	878821	878907	.	-	0	ID=cds0000300;Parent=ucsf_hc.01_1.H143H.00300
Supercontig_2.1	GeneSet	cds	877368	878729	.	-	0	ID=cds0000300;Parent=ucsf_hc.01_1.H143H.00300
Supercontig_2.1	GeneSet	gene	919761	920156	.	+	.	ID=ucsf_hc.01_1.H143H.00301;Name=ucsf_hc.01_1.H143H.00301
Supercontig_2.1	GeneSet	exon	919761	920156	.	+	.	Parent=ucsf_hc.01_1.H143H.00301
Supercontig_2.1	GeneSet	gene	971453	971822	.	-	.	ID=ucsf_hc.01_1.H143H.00302;Name=ucsf_hc.01_1.H143H.00302
Supercontig_2.1	GeneSet	exon	971453	971822	.	-	.	Parent=ucsf_hc.01_1.H143H.00302
Supercontig_2.1	GeneSet	gene	985144	987373	.	-	.	ID=ucsf_hc.01_1.H143H.00303;Name=ucsf_hc.01_1.H143H.00303
Supercontig_2.1	GeneSet	exon	986298	987373	.	-	.	Parent=ucsf_hc.01_1.H143H.00303
Supercontig_2.1	GeneSet	exon	985144	986200	.	-	.	Parent=ucsf_hc.01_1.H143H.00303
Supercontig_2.1	GeneSet	cds	986298	987261	.	-	0	ID=cds0000303;Parent=ucsf_hc.01_1.H143H.00303
Supercontig_2.1	GeneSet	cds	985380	986200	.	-	0	ID=cds0000303;Parent=ucsf_hc.01_1.H143H.00303
Supercontig_2.1	GeneSet	gene	1097580	1098958	.	-	.	ID=ucsf_hc.01_1.H143H.00304;Name=ucsf_hc.01_1.H143H.00304
Supercontig_2.1	GeneSet	exon	1098699	1098958	.	-	.	Parent=ucsf_hc.01_1.H143H.00304
Supercontig_2.1	GeneSet	exon	1098541	1098640	.	-	.	Parent=ucsf_hc.01_1.H143H.00304
Supercontig_2.1	GeneSet	exon	1097580	1098460	.	-	.	Parent=ucsf_hc.01_1.H143H.00304
Supercontig_2.1	GeneSet	cds	1098699	1098878	.	-	0	ID=cds0000304;Parent=ucsf_hc.01_1.H143H.00304
Supercontig_2.1	GeneSet	cds	1098541	1098640	.	-	0	ID=cds0000304;Parent=ucsf_hc.01_1.H143H.00304
Supercontig_2.1	GeneSet	cds	1097733	1098460	.	-	0	ID=cds0000304;Parent=ucsf_hc.01_1.H143H.00304
Supercontig_2.1	GeneSet	gene	1202492	1203065	.	-	.	ID=ucsf_hc.01_1.H143H.00305;Name=ucsf_hc.01_1.H143H.00305
Supercontig_2.1	GeneSet	exon	1202492	1203065	.	-	.	Parent=ucsf_hc.01_1.H143H.00305
Supercontig_2.1	GeneSet	cds	1202590	1202877	.	-	0	ID=cds0000305;Parent=ucsf_hc.01_1.H143H.00305
Supercontig_2.1	GeneSet	gene	1203541	1204521	.	-	.	ID=ucsf_hc.01_1.H143H.00306;Name=ucsf_hc.01_1.H143H.00306
Supercontig_2.1	GeneSet	exon	1204393	1204521	.	-	.	Parent=ucsf_hc.01_1.H143H.00306
Supercontig_2.1	GeneSet	exon	1204144	1204330	.	-	.	Parent=ucsf_hc.01_1.H143H.00306
Supercontig_2.1	GeneSet	exon	1203541	1203972	.	-	.	Parent=ucsf_hc.01_1.H143H.00306
Supercontig_2.1	GeneSet	cds	1204393	1204486	.	-	0	ID=cds0000306;Parent=ucsf_hc.01_1.H143H.00306
Supercontig_2.1	GeneSet	cds	1204164	1204330	.	-	0	ID=cds0000306;Parent=ucsf_hc.01_1.H143H.00306
Supercontig_2.1	GeneSet	gene	1204711	1205023	.	+	.	ID=ucsf_hc.01_1.H143H.00307;Name=ucsf_hc.01_1.H143H.00307
Supercontig_2.1	GeneSet	exon	1204711	1205023	.	+	.	Parent=ucsf_hc.01_1.H143H.00307
Supercontig_2.1	GeneSet	gene	1205145	1207327	.	-	.	ID=ucsf_hc.01_1.H143H.00308;Name=ucsf_hc.01_1.H143H.00308
Supercontig_2.1	GeneSet	exon	1206910	1207327	.	-	.	Parent=ucsf_hc.01_1.H143H.00308
Supercontig_2.1	GeneSet	exon	1206513	1206844	.	-	.	Parent=ucsf_hc.01_1.H143H.00308
Supercontig_2.1	GeneSet	exon	1206137	1206438	.	-	.	Parent=ucsf_hc.01_1.H143H.00308
Supercontig_2.1	GeneSet	exon	1205910	1206072	.	-	.	Parent=ucsf_hc.01_1.H143H.00308
Supercontig_2.1	GeneSet	exon	1205145	1205820	.	-	.	Parent=ucsf_hc.01_1.H143H.00308
Supercontig_2.1	GeneSet	cds	1206910	1207283	.	-	0	ID=cds0000308;Parent=ucsf_hc.01_1.H143H.00308
Supercontig_2.1	GeneSet	cds	1206513	1206844	.	-	0	ID=cds0000308;Parent=ucsf_hc.01_1.H143H.00308
Supercontig_2.1	GeneSet	cds	1206137	1206438	.	-	0	ID=cds0000308;Parent=ucsf_hc.01_1.H143H.00308
Supercontig_2.1	GeneSet	cds	1205910	1206072	.	-	0	ID=cds0000308;Parent=ucsf_hc.01_1.H143H.00308
Supercontig_2.1	GeneSet	cds	1205621	1205820	.	-	0	ID=cds0000308;Parent=ucsf_hc.01_1.H143H.00308
Supercontig_2.1	GeneSet	gene	1207479	1209321	.	+	.	ID=ucsf_hc.01_1.H143H.00309;Name=ucsf_hc.01_1.H143H.00309
Supercontig_2.1	GeneSet	exon	1207479	1207678	.	+	.	Parent=ucsf_hc.01_1.H143H.00309
Supercontig_2.1	GeneSet	exon	1207734	1208640	.	+	.	Parent=ucsf_hc.01_1.H143H.00309
Supercontig_2.1	GeneSet	exon	1208695	1209321	.	+	.	Parent=ucsf_hc.01_1.H143H.00309
Supercontig_2.1	GeneSet	cds	1208812	1209093	.	+	0	ID=cds0000309;Parent=ucsf_hc.01_1.H143H.00309
Supercontig_2.1	GeneSet	gene	1209984	1211356	.	+	.	ID=ucsf_hc.01_1.H143H.00310;Name=ucsf_hc.01_1.H143H.00310
Supercontig_2.1	GeneSet	exon	1209984	1210117	.	+	.	Parent=ucsf_hc.01_1.H143H.00310
Supercontig_2.1	GeneSet	exon	1210187	1210205	.	+	.	Parent=ucsf_hc.01_1.H143H.00310
Supercontig_2.1	GeneSet	exon	1210292	1211356	.	+	.	Parent=ucsf_hc.01_1.H143H.00310
Supercontig_2.1	GeneSet	cds	1210115	1210117	.	+	0	ID=cds0000310;Parent=ucsf_hc.01_1.H143H.00310
Supercontig_2.1	GeneSet	cds	1210187	1210205	.	+	0	ID=cds0000310;Parent=ucsf_hc.01_1.H143H.00310
Supercontig_2.1	GeneSet	cds	1210292	1211058	.	+	0	ID=cds0000310;Parent=ucsf_hc.01_1.H143H.00310
Supercontig_2.1	GeneSet	gene	1211829	1215866	.	-	.	ID=ucsf_hc.01_1.H143H.00311;Name=ucsf_hc.01_1.H143H.00311
Supercontig_2.1	GeneSet	exon	1215706	1215866	.	-	.	Parent=ucsf_hc.01_1.H143H.00311
Supercontig_2.1	GeneSet	exon	1215339	1215614	.	-	.	Parent=ucsf_hc.01_1.H143H.00311
Supercontig_2.1	GeneSet	exon	1215034	1215210	.	-	.	Parent=ucsf_hc.01_1.H143H.00311
Supercontig_2.1	GeneSet	exon	1214631	1214943	.	-	.	Parent=ucsf_hc.01_1.H143H.00311
Supercontig_2.1	GeneSet	exon	1214159	1214326	.	-	.	Parent=ucsf_hc.01_1.H143H.00311
Supercontig_2.1	GeneSet	exon	1213329	1214091	.	-	.	Parent=ucsf_hc.01_1.H143H.00311
Supercontig_2.1	GeneSet	exon	1213138	1213250	.	-	.	Parent=ucsf_hc.01_1.H143H.00311
Supercontig_2.1	GeneSet	exon	1211829	1213060	.	-	.	Parent=ucsf_hc.01_1.H143H.00311
Supercontig_2.1	GeneSet	cds	1214631	1214795	.	-	0	ID=cds0000311;Parent=ucsf_hc.01_1.H143H.00311
Supercontig_2.1	GeneSet	cds	1214159	1214326	.	-	0	ID=cds0000311;Parent=ucsf_hc.01_1.H143H.00311
Supercontig_2.1	GeneSet	cds	1213329	1214091	.	-	0	ID=cds0000311;Parent=ucsf_hc.01_1.H143H.00311
Supercontig_2.1	GeneSet	cds	1213138	1213250	.	-	0	ID=cds0000311;Parent=ucsf_hc.01_1.H143H.00311
Supercontig_2.1	GeneSet	cds	1212131	1213060	.	-	0	ID=cds0000311;Parent=ucsf_hc.01_1.H143H.00311
Supercontig_2.1	GeneSet	gene	1216204	1217722	.	-	.	ID=ucsf_hc.01_1.H143H.00312;Name=ucsf_hc.01_1.H143H.00312
Supercontig_2.1	GeneSet	exon	1217712	1217722	.	-	.	Parent=ucsf_hc.01_1.H143H.00312
Supercontig_2.1	GeneSet	exon	1217284	1217652	.	-	.	Parent=ucsf_hc.01_1.H143H.00312
Supercontig_2.1	GeneSet	exon	1217168	1217224	.	-	.	Parent=ucsf_hc.01_1.H143H.00312
Supercontig_2.1	GeneSet	exon	1216204	1217105	.	-	.	Parent=ucsf_hc.01_1.H143H.00312
Supercontig_2.1	GeneSet	cds	1217284	1217524	.	-	0	ID=cds0000312;Parent=ucsf_hc.01_1.H143H.00312
Supercontig_2.1	GeneSet	cds	1217168	1217224	.	-	0	ID=cds0000312;Parent=ucsf_hc.01_1.H143H.00312
Supercontig_2.1	GeneSet	cds	1216288	1217105	.	-	0	ID=cds0000312;Parent=ucsf_hc.01_1.H143H.00312
Supercontig_2.1	GeneSet	gene	1219086	1222933	.	+	.	ID=ucsf_hc.01_1.H143H.00313;Name=ucsf_hc.01_1.H143H.00313
Supercontig_2.1	GeneSet	exon	1219086	1219466	.	+	.	Parent=ucsf_hc.01_1.H143H.00313
Supercontig_2.1	GeneSet	exon	1219525	1220785	.	+	.	Parent=ucsf_hc.01_1.H143H.00313
Supercontig_2.1	GeneSet	exon	1220858	1221671	.	+	.	Parent=ucsf_hc.01_1.H143H.00313
Supercontig_2.1	GeneSet	exon	1221733	1222933	.	+	.	Parent=ucsf_hc.01_1.H143H.00313
Supercontig_2.1	GeneSet	cds	1219234	1219466	.	+	0	ID=cds0000313;Parent=ucsf_hc.01_1.H143H.00313
Supercontig_2.1	GeneSet	cds	1219525	1220785	.	+	0	ID=cds0000313;Parent=ucsf_hc.01_1.H143H.00313
Supercontig_2.1	GeneSet	cds	1220858	1221671	.	+	0	ID=cds0000313;Parent=ucsf_hc.01_1.H143H.00313
Supercontig_2.1	GeneSet	cds	1221733	1222394	.	+	0	ID=cds0000313;Parent=ucsf_hc.01_1.H143H.00313
Supercontig_2.1	GeneSet	gene	1221742	1224178	.	-	.	ID=ucsf_hc.01_1.H143H.00314;Name=ucsf_hc.01_1.H143H.00314
Supercontig_2.1	GeneSet	exon	1224039	1224178	.	-	.	Parent=ucsf_hc.01_1.H143H.00314
Supercontig_2.1	GeneSet	exon	1223732	1223839	.	-	.	Parent=ucsf_hc.01_1.H143H.00314
Supercontig_2.1	GeneSet	exon	1223535	1223562	.	-	.	Parent=ucsf_hc.01_1.H143H.00314
Supercontig_2.1	GeneSet	exon	1221742	1223328	.	-	.	Parent=ucsf_hc.01_1.H143H.00314
Supercontig_2.1	GeneSet	cds	1224039	1224106	.	-	0	ID=cds0000314;Parent=ucsf_hc.01_1.H143H.00314
Supercontig_2.1	GeneSet	cds	1223732	1223839	.	-	0	ID=cds0000314;Parent=ucsf_hc.01_1.H143H.00314
Supercontig_2.1	GeneSet	cds	1223535	1223562	.	-	0	ID=cds0000314;Parent=ucsf_hc.01_1.H143H.00314
Supercontig_2.1	GeneSet	cds	1223305	1223328	.	-	0	ID=cds0000314;Parent=ucsf_hc.01_1.H143H.00314
Supercontig_2.1	GeneSet	gene	1227409	1228492	.	-	.	ID=ucsf_hc.01_1.H143H.00315;Name=ucsf_hc.01_1.H143H.00315
Supercontig_2.1	GeneSet	exon	1227409	1228492	.	-	.	Parent=ucsf_hc.01_1.H143H.00315
Supercontig_2.1	GeneSet	cds	1227987	1228298	.	-	0	ID=cds0000315;Parent=ucsf_hc.01_1.H143H.00315
Supercontig_2.1	GeneSet	gene	1228412	1230338	.	+	.	ID=ucsf_hc.01_1.H143H.00316;Name=ucsf_hc.01_1.H143H.00316
Supercontig_2.1	GeneSet	exon	1228412	1229191	.	+	.	Parent=ucsf_hc.01_1.H143H.00316
Supercontig_2.1	GeneSet	exon	1229251	1229563	.	+	.	Parent=ucsf_hc.01_1.H143H.00316
Supercontig_2.1	GeneSet	exon	1229632	1230338	.	+	.	Parent=ucsf_hc.01_1.H143H.00316
Supercontig_2.1	GeneSet	cds	1228809	1229191	.	+	0	ID=cds0000316;Parent=ucsf_hc.01_1.H143H.00316
Supercontig_2.1	GeneSet	cds	1229251	1229563	.	+	0	ID=cds0000316;Parent=ucsf_hc.01_1.H143H.00316
Supercontig_2.1	GeneSet	cds	1229632	1230069	.	+	0	ID=cds0000316;Parent=ucsf_hc.01_1.H143H.00316
Supercontig_2.1	GeneSet	gene	1229052	1231392	.	-	.	ID=ucsf_hc.01_1.H143H.00317;Name=ucsf_hc.01_1.H143H.00317
Supercontig_2.1	GeneSet	exon	1229052	1231392	.	-	.	Parent=ucsf_hc.01_1.H143H.00317
Supercontig_2.1	GeneSet	cds	1229171	1229443	.	-	0	ID=cds0000317;Parent=ucsf_hc.01_1.H143H.00317
Supercontig_2.1	GeneSet	gene	1231581	1232333	.	+	.	ID=ucsf_hc.01_1.H143H.00318;Name=ucsf_hc.01_1.H143H.00318
Supercontig_2.1	GeneSet	exon	1231581	1231914	.	+	.	Parent=ucsf_hc.01_1.H143H.00318
Supercontig_2.1	GeneSet	exon	1231977	1232096	.	+	.	Parent=ucsf_hc.01_1.H143H.00318
Supercontig_2.1	GeneSet	exon	1232148	1232240	.	+	.	Parent=ucsf_hc.01_1.H143H.00318
Supercontig_2.1	GeneSet	exon	1232302	1232333	.	+	.	Parent=ucsf_hc.01_1.H143H.00318
Supercontig_2.1	GeneSet	gene	1232439	1233654	.	+	.	ID=ucsf_hc.01_1.H143H.00319;Name=ucsf_hc.01_1.H143H.00319
Supercontig_2.1	GeneSet	exon	1232439	1233654	.	+	.	Parent=ucsf_hc.01_1.H143H.00319
Supercontig_2.1	GeneSet	cds	1233202	1233429	.	+	0	ID=cds0000319;Parent=ucsf_hc.01_1.H143H.00319
Supercontig_2.1	GeneSet	gene	1233976	1236034	.	-	.	ID=ucsf_hc.01_1.H143H.00320;Name=ucsf_hc.01_1.H143H.00320
Supercontig_2.1	GeneSet	exon	1235573	1236034	.	-	.	Parent=ucsf_hc.01_1.H143H.00320
Supercontig_2.1	GeneSet	exon	1233976	1235493	.	-	.	Parent=ucsf_hc.01_1.H143H.00320
Supercontig_2.1	GeneSet	gene	1236199	1237318	.	+	.	ID=ucsf_hc.01_1.H143H.00321;Name=ucsf_hc.01_1.H143H.00321
Supercontig_2.1	GeneSet	exon	1236199	1236342	.	+	.	Parent=ucsf_hc.01_1.H143H.00321
Supercontig_2.1	GeneSet	exon	1236402	1236559	.	+	.	Parent=ucsf_hc.01_1.H143H.00321
Supercontig_2.1	GeneSet	exon	1236624	1236873	.	+	.	Parent=ucsf_hc.01_1.H143H.00321
Supercontig_2.1	GeneSet	exon	1236962	1237085	.	+	.	Parent=ucsf_hc.01_1.H143H.00321
Supercontig_2.1	GeneSet	exon	1237171	1237318	.	+	.	Parent=ucsf_hc.01_1.H143H.00321
Supercontig_2.1	GeneSet	cds	1236341	1236342	.	+	0	ID=cds0000321;Parent=ucsf_hc.01_1.H143H.00321
Supercontig_2.1	GeneSet	cds	1236402	1236559	.	+	0	ID=cds0000321;Parent=ucsf_hc.01_1.H143H.00321
Supercontig_2.1	GeneSet	cds	1236624	1236873	.	+	0	ID=cds0000321;Parent=ucsf_hc.01_1.H143H.00321
Supercontig_2.1	GeneSet	cds	1236962	1237085	.	+	0	ID=cds0000321;Parent=ucsf_hc.01_1.H143H.00321
Supercontig_2.1	GeneSet	cds	1237171	1237245	.	+	0	ID=cds0000321;Parent=ucsf_hc.01_1.H143H.00321
Supercontig_2.1	GeneSet	gene	1237523	1239417	.	+	.	ID=ucsf_hc.01_1.H143H.00322;Name=ucsf_hc.01_1.H143H.00322
Supercontig_2.1	GeneSet	exon	1237523	1238226	.	+	.	Parent=ucsf_hc.01_1.H143H.00322
Supercontig_2.1	GeneSet	exon	1238291	1239417	.	+	.	Parent=ucsf_hc.01_1.H143H.00322
Supercontig_2.1	GeneSet	cds	1237551	1238226	.	+	0	ID=cds0000322;Parent=ucsf_hc.01_1.H143H.00322
Supercontig_2.1	GeneSet	cds	1238291	1238775	.	+	0	ID=cds0000322;Parent=ucsf_hc.01_1.H143H.00322
Supercontig_2.1	GeneSet	gene	1239455	1239890	.	+	.	ID=ucsf_hc.01_1.H143H.00323;Name=ucsf_hc.01_1.H143H.00323
Supercontig_2.1	GeneSet	exon	1239455	1239890	.	+	.	Parent=ucsf_hc.01_1.H143H.00323
Supercontig_2.1	GeneSet	gene	1239818	1243086	.	-	.	ID=ucsf_hc.01_1.H143H.00324;Name=ucsf_hc.01_1.H143H.00324
Supercontig_2.1	GeneSet	exon	1242960	1243086	.	-	.	Parent=ucsf_hc.01_1.H143H.00324
Supercontig_2.1	GeneSet	exon	1241988	1242686	.	-	.	Parent=ucsf_hc.01_1.H143H.00324
Supercontig_2.1	GeneSet	exon	1239818	1241933	.	-	.	Parent=ucsf_hc.01_1.H143H.00324
Supercontig_2.1	GeneSet	cds	1240418	1241893	.	-	0	ID=cds0000324;Parent=ucsf_hc.01_1.H143H.00324
Supercontig_2.1	GeneSet	gene	1243268	1246538	.	+	.	ID=ucsf_hc.01_1.H143H.00325;Name=ucsf_hc.01_1.H143H.00325
Supercontig_2.1	GeneSet	exon	1243268	1243522	.	+	.	Parent=ucsf_hc.01_1.H143H.00325
Supercontig_2.1	GeneSet	exon	1243590	1243617	.	+	.	Parent=ucsf_hc.01_1.H143H.00325
Supercontig_2.1	GeneSet	exon	1243674	1246538	.	+	.	Parent=ucsf_hc.01_1.H143H.00325
Supercontig_2.1	GeneSet	cds	1243349	1243522	.	+	0	ID=cds0000325;Parent=ucsf_hc.01_1.H143H.00325
Supercontig_2.1	GeneSet	cds	1243590	1243617	.	+	0	ID=cds0000325;Parent=ucsf_hc.01_1.H143H.00325
Supercontig_2.1	GeneSet	cds	1243674	1246420	.	+	0	ID=cds0000325;Parent=ucsf_hc.01_1.H143H.00325
Supercontig_2.1	GeneSet	gene	1246578	1248583	.	-	.	ID=ucsf_hc.01_1.H143H.00326;Name=ucsf_hc.01_1.H143H.00326
Supercontig_2.1	GeneSet	exon	1246578	1248583	.	-	.	Parent=ucsf_hc.01_1.H143H.00326
Supercontig_2.1	GeneSet	cds	1246688	1248439	.	-	0	ID=cds0000326;Parent=ucsf_hc.01_1.H143H.00326
Supercontig_2.1	GeneSet	gene	1248801	1254716	.	-	.	ID=ucsf_hc.01_1.H143H.00327;Name=ucsf_hc.01_1.H143H.00327
Supercontig_2.1	GeneSet	exon	1254503	1254716	.	-	.	Parent=ucsf_hc.01_1.H143H.00327
Supercontig_2.1	GeneSet	exon	1254277	1254420	.	-	.	Parent=ucsf_hc.01_1.H143H.00327
Supercontig_2.1	GeneSet	exon	1251136	1254180	.	-	.	Parent=ucsf_hc.01_1.H143H.00327
Supercontig_2.1	GeneSet	exon	1250888	1251042	.	-	.	Parent=ucsf_hc.01_1.H143H.00327
Supercontig_2.1	GeneSet	exon	1248801	1250827	.	-	.	Parent=ucsf_hc.01_1.H143H.00327
Supercontig_2.1	GeneSet	cds	1251136	1252633	.	-	0	ID=cds0000327;Parent=ucsf_hc.01_1.H143H.00327
Supercontig_2.1	GeneSet	cds	1250888	1251042	.	-	0	ID=cds0000327;Parent=ucsf_hc.01_1.H143H.00327
Supercontig_2.1	GeneSet	cds	1249628	1250827	.	-	0	ID=cds0000327;Parent=ucsf_hc.01_1.H143H.00327
Supercontig_2.1	GeneSet	gene	1254911	1256918	.	+	.	ID=ucsf_hc.01_1.H143H.00328;Name=ucsf_hc.01_1.H143H.00328
Supercontig_2.1	GeneSet	exon	1254911	1256076	.	+	.	Parent=ucsf_hc.01_1.H143H.00328
Supercontig_2.1	GeneSet	exon	1256144	1256918	.	+	.	Parent=ucsf_hc.01_1.H143H.00328
Supercontig_2.1	GeneSet	cds	1255123	1256076	.	+	0	ID=cds0000328;Parent=ucsf_hc.01_1.H143H.00328
Supercontig_2.1	GeneSet	cds	1256144	1256794	.	+	0	ID=cds0000328;Parent=ucsf_hc.01_1.H143H.00328
Supercontig_2.1	GeneSet	gene	1257043	1259859	.	+	.	ID=ucsf_hc.01_1.H143H.00329;Name=ucsf_hc.01_1.H143H.00329
Supercontig_2.1	GeneSet	exon	1257043	1257873	.	+	.	Parent=ucsf_hc.01_1.H143H.00329
Supercontig_2.1	GeneSet	exon	1257960	1258945	.	+	.	Parent=ucsf_hc.01_1.H143H.00329
Supercontig_2.1	GeneSet	exon	1259044	1259859	.	+	.	Parent=ucsf_hc.01_1.H143H.00329
Supercontig_2.1	GeneSet	cds	1257326	1257873	.	+	0	ID=cds0000329;Parent=ucsf_hc.01_1.H143H.00329
Supercontig_2.1	GeneSet	cds	1257960	1258945	.	+	0	ID=cds0000329;Parent=ucsf_hc.01_1.H143H.00329
Supercontig_2.1	GeneSet	cds	1259044	1259078	.	+	0	ID=cds0000329;Parent=ucsf_hc.01_1.H143H.00329
Supercontig_2.1	GeneSet	gene	1259939	1261130	.	-	.	ID=ucsf_hc.01_1.H143H.00330;Name=ucsf_hc.01_1.H143H.00330
Supercontig_2.1	GeneSet	exon	1260968	1261130	.	-	.	Parent=ucsf_hc.01_1.H143H.00330
Supercontig_2.1	GeneSet	exon	1259939	1260864	.	-	.	Parent=ucsf_hc.01_1.H143H.00330
Supercontig_2.1	GeneSet	cds	1260968	1261041	.	-	0	ID=cds0000330;Parent=ucsf_hc.01_1.H143H.00330
Supercontig_2.1	GeneSet	cds	1260435	1260864	.	-	0	ID=cds0000330;Parent=ucsf_hc.01_1.H143H.00330
Supercontig_2.1	GeneSet	gene	1262192	1264248	.	-	.	ID=ucsf_hc.01_1.H143H.00331;Name=ucsf_hc.01_1.H143H.00331
Supercontig_2.1	GeneSet	exon	1264156	1264248	.	-	.	Parent=ucsf_hc.01_1.H143H.00331
Supercontig_2.1	GeneSet	exon	1263903	1264085	.	-	.	Parent=ucsf_hc.01_1.H143H.00331
Supercontig_2.1	GeneSet	exon	1263061	1263807	.	-	.	Parent=ucsf_hc.01_1.H143H.00331
Supercontig_2.1	GeneSet	exon	1262802	1262994	.	-	.	Parent=ucsf_hc.01_1.H143H.00331
Supercontig_2.1	GeneSet	exon	1262192	1262723	.	-	.	Parent=ucsf_hc.01_1.H143H.00331
Supercontig_2.1	GeneSet	cds	1264156	1264170	.	-	0	ID=cds0000331;Parent=ucsf_hc.01_1.H143H.00331
Supercontig_2.1	GeneSet	cds	1263903	1264085	.	-	0	ID=cds0000331;Parent=ucsf_hc.01_1.H143H.00331
Supercontig_2.1	GeneSet	cds	1263061	1263807	.	-	0	ID=cds0000331;Parent=ucsf_hc.01_1.H143H.00331
Supercontig_2.1	GeneSet	cds	1262802	1262994	.	-	0	ID=cds0000331;Parent=ucsf_hc.01_1.H143H.00331
Supercontig_2.1	GeneSet	cds	1262494	1262723	.	-	0	ID=cds0000331;Parent=ucsf_hc.01_1.H143H.00331
Supercontig_2.1	GeneSet	gene	1264412	1268670	.	-	.	ID=ucsf_hc.01_1.H143H.00332;Name=ucsf_hc.01_1.H143H.00332
Supercontig_2.1	GeneSet	exon	1268382	1268670	.	-	.	Parent=ucsf_hc.01_1.H143H.00332
Supercontig_2.1	GeneSet	exon	1267014	1267980	.	-	.	Parent=ucsf_hc.01_1.H143H.00332
Supercontig_2.1	GeneSet	exon	1264894	1266960	.	-	.	Parent=ucsf_hc.01_1.H143H.00332
Supercontig_2.1	GeneSet	exon	1264412	1264784	.	-	.	Parent=ucsf_hc.01_1.H143H.00332
Supercontig_2.1	GeneSet	cds	1267014	1267908	.	-	0	ID=cds0000332;Parent=ucsf_hc.01_1.H143H.00332
Supercontig_2.1	GeneSet	cds	1265117	1266960	.	-	0	ID=cds0000332;Parent=ucsf_hc.01_1.H143H.00332
Supercontig_2.1	GeneSet	gene	1268750	1271738	.	+	.	ID=ucsf_hc.01_1.H143H.00333;Name=ucsf_hc.01_1.H143H.00333
Supercontig_2.1	GeneSet	exon	1268750	1269141	.	+	.	Parent=ucsf_hc.01_1.H143H.00333
Supercontig_2.1	GeneSet	exon	1269213	1269711	.	+	.	Parent=ucsf_hc.01_1.H143H.00333
Supercontig_2.1	GeneSet	exon	1269775	1270795	.	+	.	Parent=ucsf_hc.01_1.H143H.00333
Supercontig_2.1	GeneSet	exon	1270855	1271738	.	+	.	Parent=ucsf_hc.01_1.H143H.00333
Supercontig_2.1	GeneSet	cds	1268980	1269141	.	+	0	ID=cds0000333;Parent=ucsf_hc.01_1.H143H.00333
Supercontig_2.1	GeneSet	cds	1269213	1269711	.	+	0	ID=cds0000333;Parent=ucsf_hc.01_1.H143H.00333
Supercontig_2.1	GeneSet	cds	1269775	1270795	.	+	0	ID=cds0000333;Parent=ucsf_hc.01_1.H143H.00333
Supercontig_2.1	GeneSet	cds	1270855	1271680	.	+	0	ID=cds0000333;Parent=ucsf_hc.01_1.H143H.00333
Supercontig_2.1	GeneSet	gene	1270832	1274604	.	-	.	ID=ucsf_hc.01_1.H143H.00334;Name=ucsf_hc.01_1.H143H.00334
Supercontig_2.1	GeneSet	exon	1274544	1274604	.	-	.	Parent=ucsf_hc.01_1.H143H.00334
Supercontig_2.1	GeneSet	exon	1274424	1274468	.	-	.	Parent=ucsf_hc.01_1.H143H.00334
Supercontig_2.1	GeneSet	exon	1272235	1274290	.	-	.	Parent=ucsf_hc.01_1.H143H.00334
Supercontig_2.1	GeneSet	exon	1270832	1272139	.	-	.	Parent=ucsf_hc.01_1.H143H.00334
Supercontig_2.1	GeneSet	cds	1274544	1274546	.	-	0	ID=cds0000334;Parent=ucsf_hc.01_1.H143H.00334
Supercontig_2.1	GeneSet	cds	1274424	1274468	.	-	0	ID=cds0000334;Parent=ucsf_hc.01_1.H143H.00334
Supercontig_2.1	GeneSet	cds	1272761	1274290	.	-	0	ID=cds0000334;Parent=ucsf_hc.01_1.H143H.00334
Supercontig_2.1	GeneSet	gene	1271943	1272923	.	+	.	ID=ucsf_hc.01_1.H143H.00335;Name=ucsf_hc.01_1.H143H.00335
Supercontig_2.1	GeneSet	exon	1271943	1272139	.	+	.	Parent=ucsf_hc.01_1.H143H.00335
Supercontig_2.1	GeneSet	exon	1272235	1272923	.	+	.	Parent=ucsf_hc.01_1.H143H.00335
Supercontig_2.1	GeneSet	gene	1274725	1276594	.	+	.	ID=ucsf_hc.01_1.H143H.00336;Name=ucsf_hc.01_1.H143H.00336
Supercontig_2.1	GeneSet	exon	1274725	1274921	.	+	.	Parent=ucsf_hc.01_1.H143H.00336
Supercontig_2.1	GeneSet	exon	1274978	1275055	.	+	.	Parent=ucsf_hc.01_1.H143H.00336
Supercontig_2.1	GeneSet	exon	1275142	1275158	.	+	.	Parent=ucsf_hc.01_1.H143H.00336
Supercontig_2.1	GeneSet	exon	1275223	1275326	.	+	.	Parent=ucsf_hc.01_1.H143H.00336
Supercontig_2.1	GeneSet	exon	1275395	1275475	.	+	.	Parent=ucsf_hc.01_1.H143H.00336
Supercontig_2.1	GeneSet	exon	1275556	1275619	.	+	.	Parent=ucsf_hc.01_1.H143H.00336
Supercontig_2.1	GeneSet	exon	1275684	1275835	.	+	.	Parent=ucsf_hc.01_1.H143H.00336
Supercontig_2.1	GeneSet	exon	1276071	1276594	.	+	.	Parent=ucsf_hc.01_1.H143H.00336
Supercontig_2.1	GeneSet	cds	1274814	1274921	.	+	0	ID=cds0000336;Parent=ucsf_hc.01_1.H143H.00336
Supercontig_2.1	GeneSet	cds	1274978	1275055	.	+	0	ID=cds0000336;Parent=ucsf_hc.01_1.H143H.00336
Supercontig_2.1	GeneSet	cds	1275142	1275158	.	+	0	ID=cds0000336;Parent=ucsf_hc.01_1.H143H.00336
Supercontig_2.1	GeneSet	cds	1275223	1275326	.	+	0	ID=cds0000336;Parent=ucsf_hc.01_1.H143H.00336
Supercontig_2.1	GeneSet	cds	1275395	1275475	.	+	0	ID=cds0000336;Parent=ucsf_hc.01_1.H143H.00336
Supercontig_2.1	GeneSet	cds	1275556	1275619	.	+	0	ID=cds0000336;Parent=ucsf_hc.01_1.H143H.00336
Supercontig_2.1	GeneSet	cds	1275684	1275835	.	+	0	ID=cds0000336;Parent=ucsf_hc.01_1.H143H.00336
Supercontig_2.1	GeneSet	cds	1276071	1276114	.	+	0	ID=cds0000336;Parent=ucsf_hc.01_1.H143H.00336
Supercontig_2.1	GeneSet	gene	1282206	1283159	.	+	.	ID=ucsf_hc.01_1.H143H.00337;Name=ucsf_hc.01_1.H143H.00337
Supercontig_2.1	GeneSet	exon	1282206	1282629	.	+	.	Parent=ucsf_hc.01_1.H143H.00337
Supercontig_2.1	GeneSet	exon	1282694	1283159	.	+	.	Parent=ucsf_hc.01_1.H143H.00337
Supercontig_2.1	GeneSet	cds	1282224	1282629	.	+	0	ID=cds0000337;Parent=ucsf_hc.01_1.H143H.00337
Supercontig_2.1	GeneSet	cds	1282694	1283040	.	+	0	ID=cds0000337;Parent=ucsf_hc.01_1.H143H.00337
Supercontig_2.1	GeneSet	gene	1283472	1284389	.	+	.	ID=ucsf_hc.01_1.H143H.00338;Name=ucsf_hc.01_1.H143H.00338
Supercontig_2.1	GeneSet	exon	1283472	1284389	.	+	.	Parent=ucsf_hc.01_1.H143H.00338
Supercontig_2.1	GeneSet	gene	1285230	1285884	.	+	.	ID=ucsf_hc.01_1.H143H.00339;Name=ucsf_hc.01_1.H143H.00339
Supercontig_2.1	GeneSet	exon	1285230	1285884	.	+	.	Parent=ucsf_hc.01_1.H143H.00339
Supercontig_2.1	GeneSet	cds	1285327	1285671	.	+	0	ID=cds0000339;Parent=ucsf_hc.01_1.H143H.00339
Supercontig_2.1	GeneSet	gene	1286212	1289120	.	+	.	ID=ucsf_hc.01_1.H143H.00340;Name=ucsf_hc.01_1.H143H.00340
Supercontig_2.1	GeneSet	exon	1286212	1286877	.	+	.	Parent=ucsf_hc.01_1.H143H.00340
Supercontig_2.1	GeneSet	exon	1286975	1287488	.	+	.	Parent=ucsf_hc.01_1.H143H.00340
Supercontig_2.1	GeneSet	exon	1287571	1289120	.	+	.	Parent=ucsf_hc.01_1.H143H.00340
Supercontig_2.1	GeneSet	cds	1286229	1286877	.	+	0	ID=cds0000340;Parent=ucsf_hc.01_1.H143H.00340
Supercontig_2.1	GeneSet	cds	1286975	1287488	.	+	0	ID=cds0000340;Parent=ucsf_hc.01_1.H143H.00340
Supercontig_2.1	GeneSet	cds	1287571	1288555	.	+	0	ID=cds0000340;Parent=ucsf_hc.01_1.H143H.00340
Supercontig_2.1	GeneSet	gene	1288438	1289211	.	-	.	ID=ucsf_hc.01_1.H143H.00341;Name=ucsf_hc.01_1.H143H.00341
Supercontig_2.1	GeneSet	exon	1288438	1289211	.	-	.	Parent=ucsf_hc.01_1.H143H.00341
Supercontig_2.1	GeneSet	cds	1288665	1288856	.	-	0	ID=cds0000341;Parent=ucsf_hc.01_1.H143H.00341
Supercontig_2.1	GeneSet	gene	1289566	1291356	.	+	.	ID=ucsf_hc.01_1.H143H.00342;Name=ucsf_hc.01_1.H143H.00342
Supercontig_2.1	GeneSet	exon	1289566	1290463	.	+	.	Parent=ucsf_hc.01_1.H143H.00342
Supercontig_2.1	GeneSet	exon	1290540	1290556	.	+	.	Parent=ucsf_hc.01_1.H143H.00342
Supercontig_2.1	GeneSet	exon	1290640	1291034	.	+	.	Parent=ucsf_hc.01_1.H143H.00342
Supercontig_2.1	GeneSet	exon	1291216	1291356	.	+	.	Parent=ucsf_hc.01_1.H143H.00342
Supercontig_2.1	GeneSet	cds	1290428	1290463	.	+	0	ID=cds0000342;Parent=ucsf_hc.01_1.H143H.00342
Supercontig_2.1	GeneSet	cds	1290540	1290556	.	+	0	ID=cds0000342;Parent=ucsf_hc.01_1.H143H.00342
Supercontig_2.1	GeneSet	cds	1290640	1291034	.	+	0	ID=cds0000342;Parent=ucsf_hc.01_1.H143H.00342
Supercontig_2.1	GeneSet	cds	1291216	1291220	.	+	0	ID=cds0000342;Parent=ucsf_hc.01_1.H143H.00342
Supercontig_2.1	GeneSet	gene	1291579	1292975	.	-	.	ID=ucsf_hc.01_1.H143H.00343;Name=ucsf_hc.01_1.H143H.00343
Supercontig_2.1	GeneSet	exon	1291579	1292975	.	-	.	Parent=ucsf_hc.01_1.H143H.00343
Supercontig_2.1	GeneSet	cds	1292222	1292479	.	-	0	ID=cds0000343;Parent=ucsf_hc.01_1.H143H.00343
Supercontig_2.1	GeneSet	gene	1291634	1292087	.	+	.	ID=ucsf_hc.01_1.H143H.00344;Name=ucsf_hc.01_1.H143H.00344
Supercontig_2.1	GeneSet	exon	1291634	1292087	.	+	.	Parent=ucsf_hc.01_1.H143H.00344
Supercontig_2.1	GeneSet	gene	1293186	1297473	.	+	.	ID=ucsf_hc.01_1.H143H.00345;Name=ucsf_hc.01_1.H143H.00345
Supercontig_2.1	GeneSet	exon	1293186	1293652	.	+	.	Parent=ucsf_hc.01_1.H143H.00345
Supercontig_2.1	GeneSet	exon	1293764	1294009	.	+	.	Parent=ucsf_hc.01_1.H143H.00345
Supercontig_2.1	GeneSet	exon	1294103	1297473	.	+	.	Parent=ucsf_hc.01_1.H143H.00345
Supercontig_2.1	GeneSet	cds	1293807	1294009	.	+	0	ID=cds0000345;Parent=ucsf_hc.01_1.H143H.00345
Supercontig_2.1	GeneSet	cds	1294103	1295981	.	+	0	ID=cds0000345;Parent=ucsf_hc.01_1.H143H.00345
Supercontig_2.1	GeneSet	gene	1296150	1297550	.	-	.	ID=ucsf_hc.01_1.H143H.00346;Name=ucsf_hc.01_1.H143H.00346
Supercontig_2.1	GeneSet	exon	1296150	1297550	.	-	.	Parent=ucsf_hc.01_1.H143H.00346
Supercontig_2.1	GeneSet	cds	1296476	1296739	.	-	0	ID=cds0000346;Parent=ucsf_hc.01_1.H143H.00346
Supercontig_2.1	GeneSet	gene	1300265	1300913	.	+	.	ID=ucsf_hc.01_1.H143H.00347;Name=ucsf_hc.01_1.H143H.00347
Supercontig_2.1	GeneSet	exon	1300265	1300913	.	+	.	Parent=ucsf_hc.01_1.H143H.00347
Supercontig_2.1	GeneSet	cds	1300332	1300532	.	+	0	ID=cds0000347;Parent=ucsf_hc.01_1.H143H.00347
Supercontig_2.1	GeneSet	gene	1301173	1304252	.	+	.	ID=ucsf_hc.01_1.H143H.00348;Name=ucsf_hc.01_1.H143H.00348
Supercontig_2.1	GeneSet	exon	1301173	1301585	.	+	.	Parent=ucsf_hc.01_1.H143H.00348
Supercontig_2.1	GeneSet	exon	1301668	1302206	.	+	.	Parent=ucsf_hc.01_1.H143H.00348
Supercontig_2.1	GeneSet	exon	1302287	1302340	.	+	.	Parent=ucsf_hc.01_1.H143H.00348
Supercontig_2.1	GeneSet	exon	1302414	1304252	.	+	.	Parent=ucsf_hc.01_1.H143H.00348
Supercontig_2.1	GeneSet	cds	1303239	1303556	.	+	0	ID=cds0000348;Parent=ucsf_hc.01_1.H143H.00348
Supercontig_2.1	GeneSet	gene	1305959	1306952	.	+	.	ID=ucsf_hc.01_1.H143H.00349;Name=ucsf_hc.01_1.H143H.00349
Supercontig_2.1	GeneSet	exon	1305959	1306952	.	+	.	Parent=ucsf_hc.01_1.H143H.00349
Supercontig_2.1	GeneSet	gene	1307195	1307984	.	+	.	ID=ucsf_hc.01_1.H143H.00350;Name=ucsf_hc.01_1.H143H.00350
Supercontig_2.1	GeneSet	exon	1307195	1307326	.	+	.	Parent=ucsf_hc.01_1.H143H.00350
Supercontig_2.1	GeneSet	exon	1307445	1307984	.	+	.	Parent=ucsf_hc.01_1.H143H.00350
Supercontig_2.1	GeneSet	cds	1307544	1307783	.	+	0	ID=cds0000350;Parent=ucsf_hc.01_1.H143H.00350
Supercontig_2.1	GeneSet	gene	1308792	1308801	.	+	.	ID=ucsf_hc.01_1.H143H.00351;Name=ucsf_hc.01_1.H143H.00351
Supercontig_2.1	GeneSet	exon	1308792	1308801	.	+	.	Parent=ucsf_hc.01_1.H143H.00351
Supercontig_2.1	GeneSet	gene	1309476	1311256	.	+	.	ID=ucsf_hc.01_1.H143H.00352;Name=ucsf_hc.01_1.H143H.00352
Supercontig_2.1	GeneSet	exon	1309476	1309642	.	+	.	Parent=ucsf_hc.01_1.H143H.00352
Supercontig_2.1	GeneSet	exon	1310041	1310108	.	+	.	Parent=ucsf_hc.01_1.H143H.00352
Supercontig_2.1	GeneSet	exon	1310186	1310312	.	+	.	Parent=ucsf_hc.01_1.H143H.00352
Supercontig_2.1	GeneSet	exon	1310401	1311256	.	+	.	Parent=ucsf_hc.01_1.H143H.00352
Supercontig_2.1	GeneSet	gene	1311811	1312515	.	+	.	ID=ucsf_hc.01_1.H143H.00353;Name=ucsf_hc.01_1.H143H.00353
Supercontig_2.1	GeneSet	exon	1311811	1311977	.	+	.	Parent=ucsf_hc.01_1.H143H.00353
Supercontig_2.1	GeneSet	exon	1312115	1312515	.	+	.	Parent=ucsf_hc.01_1.H143H.00353
Supercontig_2.1	GeneSet	gene	1312583	1312980	.	-	.	ID=ucsf_hc.01_1.H143H.00354;Name=ucsf_hc.01_1.H143H.00354
Supercontig_2.1	GeneSet	exon	1312583	1312980	.	-	.	Parent=ucsf_hc.01_1.H143H.00354
Supercontig_2.1	GeneSet	gene	1313102	1313432	.	-	.	ID=ucsf_hc.01_1.H143H.00355;Name=ucsf_hc.01_1.H143H.00355
Supercontig_2.1	GeneSet	exon	1313102	1313432	.	-	.	Parent=ucsf_hc.01_1.H143H.00355
Supercontig_2.1	GeneSet	cds	1313152	1313397	.	-	0	ID=cds0000355;Parent=ucsf_hc.01_1.H143H.00355
Supercontig_2.1	GeneSet	gene	1314297	1320495	.	+	.	ID=ucsf_hc.01_1.H143H.00356;Name=ucsf_hc.01_1.H143H.00356
Supercontig_2.1	GeneSet	exon	1314297	1314325	.	+	.	Parent=ucsf_hc.01_1.H143H.00356
Supercontig_2.1	GeneSet	exon	1314430	1314798	.	+	.	Parent=ucsf_hc.01_1.H143H.00356
Supercontig_2.1	GeneSet	exon	1314866	1319094	.	+	.	Parent=ucsf_hc.01_1.H143H.00356
Supercontig_2.1	GeneSet	exon	1319174	1320495	.	+	.	Parent=ucsf_hc.01_1.H143H.00356
Supercontig_2.1	GeneSet	cds	1314556	1314798	.	+	0	ID=cds0000356;Parent=ucsf_hc.01_1.H143H.00356
Supercontig_2.1	GeneSet	cds	1314866	1317757	.	+	0	ID=cds0000356;Parent=ucsf_hc.01_1.H143H.00356
Supercontig_2.1	GeneSet	gene	1320816	1322197	.	+	.	ID=ucsf_hc.01_1.H143H.00357;Name=ucsf_hc.01_1.H143H.00357
Supercontig_2.1	GeneSet	exon	1320816	1320873	.	+	.	Parent=ucsf_hc.01_1.H143H.00357
Supercontig_2.1	GeneSet	exon	1320975	1322197	.	+	.	Parent=ucsf_hc.01_1.H143H.00357
Supercontig_2.1	GeneSet	cds	1321130	1321429	.	+	0	ID=cds0000357;Parent=ucsf_hc.01_1.H143H.00357
Supercontig_2.1	GeneSet	gene	1322075	1323310	.	-	.	ID=ucsf_hc.01_1.H143H.00358;Name=ucsf_hc.01_1.H143H.00358
Supercontig_2.1	GeneSet	exon	1322075	1323310	.	-	.	Parent=ucsf_hc.01_1.H143H.00358
Supercontig_2.1	GeneSet	cds	1322278	1322706	.	-	0	ID=cds0000358;Parent=ucsf_hc.01_1.H143H.00358
Supercontig_2.1	GeneSet	gene	1323311	1327864	.	-	.	ID=ucsf_hc.01_1.H143H.00359;Name=ucsf_hc.01_1.H143H.00359
Supercontig_2.1	GeneSet	exon	1327738	1327864	.	-	.	Parent=ucsf_hc.01_1.H143H.00359
Supercontig_2.1	GeneSet	exon	1325378	1327579	.	-	.	Parent=ucsf_hc.01_1.H143H.00359
Supercontig_2.1	GeneSet	exon	1323311	1325279	.	-	.	Parent=ucsf_hc.01_1.H143H.00359
Supercontig_2.1	GeneSet	cds	1325378	1327395	.	-	0	ID=cds0000359;Parent=ucsf_hc.01_1.H143H.00359
Supercontig_2.1	GeneSet	cds	1323914	1325279	.	-	0	ID=cds0000359;Parent=ucsf_hc.01_1.H143H.00359
Supercontig_2.1	GeneSet	gene	1332458	1334167	.	+	.	ID=ucsf_hc.01_1.H143H.00360;Name=ucsf_hc.01_1.H143H.00360
Supercontig_2.1	GeneSet	exon	1332458	1334167	.	+	.	Parent=ucsf_hc.01_1.H143H.00360
Supercontig_2.1	GeneSet	cds	1332730	1333881	.	+	0	ID=cds0000360;Parent=ucsf_hc.01_1.H143H.00360
Supercontig_2.1	GeneSet	gene	1335779	1336292	.	-	.	ID=ucsf_hc.01_1.H143H.00361;Name=ucsf_hc.01_1.H143H.00361
Supercontig_2.1	GeneSet	exon	1336236	1336292	.	-	.	Parent=ucsf_hc.01_1.H143H.00361
Supercontig_2.1	GeneSet	exon	1335779	1336100	.	-	.	Parent=ucsf_hc.01_1.H143H.00361
Supercontig_2.1	GeneSet	gene	1336512	1336966	.	-	.	ID=ucsf_hc.01_1.H143H.00362;Name=ucsf_hc.01_1.H143H.00362
Supercontig_2.1	GeneSet	exon	1336512	1336966	.	-	.	Parent=ucsf_hc.01_1.H143H.00362
Supercontig_2.1	GeneSet	gene	1337038	1337470	.	-	.	ID=ucsf_hc.01_1.H143H.00363;Name=ucsf_hc.01_1.H143H.00363
Supercontig_2.1	GeneSet	exon	1337375	1337470	.	-	.	Parent=ucsf_hc.01_1.H143H.00363
Supercontig_2.1	GeneSet	exon	1337038	1337294	.	-	.	Parent=ucsf_hc.01_1.H143H.00363
Supercontig_2.1	GeneSet	gene	1339601	1340008	.	+	.	ID=ucsf_hc.01_1.H143H.00364;Name=ucsf_hc.01_1.H143H.00364
Supercontig_2.1	GeneSet	exon	1339601	1340008	.	+	.	Parent=ucsf_hc.01_1.H143H.00364
Supercontig_2.1	GeneSet	gene	1340166	1340849	.	-	.	ID=ucsf_hc.01_1.H143H.00365;Name=ucsf_hc.01_1.H143H.00365
Supercontig_2.1	GeneSet	exon	1340166	1340849	.	-	.	Parent=ucsf_hc.01_1.H143H.00365
Supercontig_2.1	GeneSet	gene	1414397	1417149	.	-	.	ID=ucsf_hc.01_1.H143H.00366;Name=ucsf_hc.01_1.H143H.00366
Supercontig_2.1	GeneSet	exon	1414397	1417149	.	-	.	Parent=ucsf_hc.01_1.H143H.00366
Supercontig_2.1	GeneSet	cds	1416301	1417023	.	-	0	ID=cds0000366;Parent=ucsf_hc.01_1.H143H.00366
Supercontig_2.1	GeneSet	gene	1415046	1416175	.	+	.	ID=ucsf_hc.01_1.H143H.00367;Name=ucsf_hc.01_1.H143H.00367
Supercontig_2.1	GeneSet	exon	1415046	1415142	.	+	.	Parent=ucsf_hc.01_1.H143H.00367
Supercontig_2.1	GeneSet	exon	1415287	1416175	.	+	.	Parent=ucsf_hc.01_1.H143H.00367
Supercontig_2.1	GeneSet	cds	1415304	1416017	.	+	0	ID=cds0000367;Parent=ucsf_hc.01_1.H143H.00367
Supercontig_2.1	GeneSet	gene	1417591	1419395	.	-	.	ID=ucsf_hc.01_1.H143H.00368;Name=ucsf_hc.01_1.H143H.00368
Supercontig_2.1	GeneSet	exon	1419319	1419395	.	-	.	Parent=ucsf_hc.01_1.H143H.00368
Supercontig_2.1	GeneSet	exon	1419082	1419223	.	-	.	Parent=ucsf_hc.01_1.H143H.00368
[truncated: 57,624 more rows]
