# Supplementary material for: Genome-Wide Reprogramming of Transcript Architecture by Temperature Specifies the Developmental States of the Human Pathogen Histoplasma
Source: PLoS Genet. 2015 Jul 15;11(7):e1005395. doi: 10.1371/journal.pgen.1005395 (PMC4503680; doi:10.1371/journal.pgen.1005395)
Supplement: S27 Data — Each row corresponds to an assembled transcript. The 7 annotation columns are identical to the columns of the same name in S13 Data: "G217B gene name", "G217B Annotation", "G217B transcript", "G217B predicted gene", "G217B Pfam accession", "G217B name", "G217B description", and "Longer Leader". The remaining columns are: [Y, H] [footprint, mRNA] FPKM: FPKM values for the above counts, as described in the corresponding methods. [Y, H] [footprint, mRNA] counts: Combined counts for yeast or hyphae footprint or mRNA samples passing the criteria described in "Mapping and quantification of ribosome footprint and corresponding mRNA read" methods section. Leader Category: Longer leader classification (A-F), as diagrammed in Fig 8 and the material and methods. [Y, H] TE: Median normalized log2 (footprint/mRNA) ratios of yeast or hyphae FPKMs. mRNA Y/H: Median normalized log2 (yeast/hyphae) ratio of mRNA FPKMs. (TDT) [file pgen.1005395.s048.tdt]

G217B gene name	G217B Annotation	G217B transcript	G217B predicted gene	G217B Pfam accession	G217B Pfam name	G217B Pfam description	Y footprint FPKM	H footprint FPKM	Y mRNA FPKM	H mRNA FPKM	Y footprint counts	H footprint counts	Y mRNA counts	H mRNA counts	Longer Leader	Leader Category	Y TE	H TE	mRNA Y/H
	adenine phosphoribosyltransferase	ucsf_hc.01_1.G217B.00378	HISTO_AZ.Contig47.Fgenesh_histo.31.final_new	PF00156.22|PF15610.1|PF14681.1	Pribosyltran|PRTase_3|UPRTase	Phosphoribosyl transferase domain|PRTase ComF-like|Uracil phosphoribosyltransferase	6.302696873090185	8.150233125366249	6.298284504694864	8.683947964886865	358.0	1008.0	530.0	2302.0			0.5148872231972619	0.01950458786630449	-2.514752245012808
	NOL1/NOP2/sun domain-containing protein	ucsf_hc.01_1.G217B.00379	HISTO_AZ.Contig47.eannot.1657.final_new	PF01189.12	Nol1_Nop2_Fmu	NOL1/NOP2/sun family	5.5525985826221405	4.9600628538231915	5.822069619098679	5.773118248619525	557.0	289.0	997.0	801.0			0.24100381832540263	-0.25983596740941284	-0.08013741434165311
	ADP-ribosylation factor	ucsf_hc.01_1.G217B.00381	HISTO_AZ.Contig47.Fgenesh_histo.36.final_new	PF00025.16|PF00503.15|PF01926.18|PF08477.8|PF00071.17|PF04670.7|PF00009.22|PF09439.5|PF00350.18|PF13555.1|PF02421.13|PF10662.4	Arf|G-alpha|MMR_HSR1|Miro|Ras|Gtr1_RagA|GTP_EFTU|SRPRB|Dynamin_N|AAA_29|FeoB_N|PduV-EutP	ADP-ribosylation factor family|G-protein alpha subunit|50S ribosome-binding GTPase|Miro-like protein|Ras family|Gtr1/RagA G protein conserved region|Elongation factor Tu GTP binding domain|Signal recognition particle receptor beta subunit|Dynamin family|P-loop containing region of AAA domain|Ferrous iron transport protein B|Ethanolamine utilisation - propanediol utilisation	6.283507876868251	4.948367520190817	7.589107364942384	7.812792641961699	416.0	129.0	1527.0	1482.0			-0.795124633272192	-2.311205694383961	-0.3527740618401216
GPI3	phosphatidylinositol N-acetylglucosaminyltransferase GPI3 subunit	ucsf_hc.01_1.G217B.00382	HISTO_AZ.Contig47.eannot.1660.final_new	PF08288.7|PF00534.15|PF13692.1|PF13439.1|PF13579.1|PF13477.1|PF13524.1	PIGA|Glycos_transf_1|Glyco_trans_1_4|Glyco_transf_4|Glyco_trans_4_4|Glyco_trans_4_2|Glyco_trans_1_2	PIGA (GPI anchor biosynthesis)|Glycosyl transferases group 1|Glycosyl transferases group 1|Glycosyltransferase Family 4|Glycosyl transferase 4-like domain|Glycosyl transferase 4-like|Glycosyl transferases group 1	6.106915204211221	5.201540212625586	6.588402894626337	5.19724182140712	723.0	302.0	1499.0	475.0			0.02898716438682536	0.5575178186053869	1.26207228839841
DBP6	ATP-dependent RNA helicase DBP6	ucsf_hc.01_1.G217B.00383	HISTO_AZ.Contig47-snap.6.final_new	PF00270.24|PF00271.26|PF04851.10|PF13401.1	DEAD|Helicase_C|ResIII|AAA_22	DEAD/DEAH box helicase|Helicase conserved C-terminal domain|Type III restriction enzyme, res subunit|AAA domain	5.399574779154293	4.276018428584862	5.1964703958202145	4.939179930829821	738.0	265.0	952.0	662.0			0.71357923813602	-0.1099420748580382	0.12820168016958622
	conserved protein of unknown function	ucsf_hc.01_1.G217B.00384	HISTO_AZ.Contig47.Fgenesh_histo.42.final_new	PF04886.7	PT	PT repeat	-1.0883090938114703	8.435270506783398	4.943635338086244	7.5690529254815475	6.0	3455.0	583.0	2990.0			-5.521469577095774	1.4194370086887718	-2.7545063722161105
	conserved protein of unknown function	ucsf_hc.01_1.G217B.00386	HISTO_AZ.Contig47.Fgenesh_histo.46.final_new	PF13854.1|PF13964.1|PF13418.1	Kelch_5|Kelch_6|Kelch_4	Kelch motif|Kelch motif|Galactose oxidase, central domain	-1.9710333782892366	7.5931012109913985	6.228359324758578	8.232164810435115	4.0	2369.0	1746.0	5820.0			-7.688917848245872	-0.08584417205679618	-2.132894270497345
	long chain fatty acid oxidase	ucsf_hc.01_1.G217B.00388	HISTO_AZ.Contig47.eannot.1591.final_new	PF00732.14|PF05199.8|PF01266.19|PF00890.19|PF07992.9|PF13450.1|PF01946.12|PF01494.14|PF03486.9|PF12831.2	GMC_oxred_N|GMC_oxred_C|DAO|FAD_binding_2|Pyr_redox_2|NAD_binding_8|Thi4|FAD_binding_3|HI0933_like|FAD_oxidored	GMC oxidoreductase|GMC oxidoreductase|FAD dependent oxidoreductase|FAD binding domain|Pyridine nucleotide-disulphide oxidoreductase|NAD(P)-binding Rossmann-like domain|Thi4 family|FAD binding domain|HI0933-like protein|FAD dependent oxidoreductase	2.829088606406086	0.7425881210605079	7.049177741529629	5.906912463970816	114.0	21.0	3155.0	1188.0			-3.709614280321602	-4.611104915523387	1.0131764927380065
	conserved protein of unknown function	ucsf_hc.01_1.G217B.00390	HISTO_AZ.Contig47-snap.10.final_new				4.789519036194585	4.479874530099422	5.344229026935249	5.789694535300395	320.0	202.0	698.0	790.0			-0.044235135938722525	-0.7566005778140523	-0.5745542931859529
SUR2	sphingosine hydroxylase	ucsf_hc.01_1.G217B.00391	HISTO_AZ.Contig47.Fgenesh_histo.141.final_new	PF04116.8	FA_hydroxylase	Fatty acid hydroxylase superfamily	8.234947795432907	8.094936156674954	5.980304136835537	6.559409025882511	2407.0	1709.0	749.0	930.0			2.7651185133993113	2.0887465581793645	-0.7081936738677808
	TCTP family protein	ucsf_hc.01_1.G217B.00395	HISTO_AZ.Contig47.eannot.1592.final_new	PF00838.12|PF02049.13|PF00081.17|PF12645.2	TCTP|FliE|Sod_Fe_N|HTH_16	Translationally controlled tumour protein|Flagellar hook-basal body complex protein FliE|Iron/manganese superoxide dismutases, alpha-hairpin domain|Helix-turn-helix domain	9.287226933394379	10.430076946239147	8.336840460920202	10.049950798935678	2423.0	4186.0	1862.0	5074.0			1.4608613272761182	0.9333455746903905	-1.8421991228362824
SEC65	signal recognition particle SEC65 subunit	ucsf_hc.01_1.G217B.00397	HISTO_AZ.Contig47.eannot.1700.final_new	PF01922.12	SRP19	SRP19 protein	6.845325040941546	5.863794115197511	6.415267579086189	5.990388069030377	636.0	252.0	701.0	434.0			0.9405323166572983	0.4266254735540542	0.2957907252350047
	mitochondrial cation transporter	ucsf_hc.01_1.G217B.00398	HISTO_AZ.Contig47.eannot.1593.final_new	PF03820.12	Mtc	Tricarboxylate carrier	5.866827778025773	6.519165301179173	6.625197117916749	6.966999067108305	418.0	514.0	1050.0	1106.0			-0.24789448508903478	0.10538566145778905	-0.4708907340123627
	dual specificity protein kinase (Lkh1)	ucsf_hc.01_1.G217B.00401	HISTO_AZ.Contig47-snap.16.final_new	PF00069.20|PF07714.12|PF01633.15|PF12108.3	Pkinase|Pkinase_Tyr|Choline_kinase|SF3a60_bindingd	Protein kinase domain|Protein tyrosine kinase|Choline/ethanolamine kinase|Splicing factor SF3a60 binding domain	6.849089749753615	6.365799534610044	6.77972647001864	6.548923584649092	1676.0	938.0	2372.0	1680.0			0.5798381345369159	0.370095377347873	0.1017141005487412
	conserved protein of unknown function	ucsf_hc.01_1.G217B.00404	HISTO_AZ.Contig47.Fgenesh_histo.180.final_new	PF05236.9	TAF4	Transcription initiation factor TFIID component TAF4 family	5.956865493535122	5.124138779568817	6.109902717756079	5.836789843462822	774.0	340.0	1278.0	879.0			0.35743763058098343	-0.15943163650708403	0.1440240894724507
	PHD finger domain-containing protein	ucsf_hc.01_1.G217B.00406	HISTO_AZ.Contig47.eannot.1705.final_new	PF00628.24	PHD	PHD-finger	6.792436757174857	4.972381648964851	5.900254240860208	5.362121074880527	1891.0	419.0	1513.0	866.0			1.4026573711165908	0.1634800014712452	0.409044381158874
	BTB/POZ domain-containing protein	ucsf_hc.01_1.G217B.00410	HISTO_AZ.Contig47.Fgenesh_Aspergillus.61.final_new	PF00651.26|PF08912.6	BTB|Rho_Binding	BTB/POZ domain|Rho Binding	2.2774141189555768	3.184027248024759	3.8113056381886863	3.9495613236376053	30.0	44.0	129.0	118.0			-1.0234166644311684	-0.2123146482259255	-0.26734447026972585
	GNAT family acetyltransferase	ucsf_hc.01_1.G217B.00412	HISTO_AZ.Contig47.Fgenesh_Aspergillus.63.final_new	PF00583.19|PF13508.1|PF13673.1|PF13527.1|PF08445.5	Acetyltransf_1|Acetyltransf_7|Acetyltransf_10|Acetyltransf_9|FR47	Acetyltransferase (GNAT) family|Acetyltransferase (GNAT) domain|Acetyltransferase (GNAT) domain|Acetyltransferase (GNAT) domain|FR47-like protein	3.646884832695071	5.585919439456631	7.028722190535977	6.972037202224618	73.0	219.0	1130.0	903.0			-2.871362503038965	-0.8328983353810662	-0.07240379650944728
	endoglucanase, no start met	ucsf_hc.01_1.G217B.00415	HISTO_AZ.Contig47.genewise.149.final_new	PF12669.2	P12	Virus attachment protein p12 family		4.1741794620684125	4.112158691696448	4.256742833155781	0.0	88.0	160.0	147.0				0.47065605629955254	-0.27367292628014006
PUS7	pseudouridine synthase TruD/Pus7	ucsf_hc.01_1.G217B.00416	HISTO_AZ.Contig47-snap.25.final_new	PF01142.13	TruD	tRNA pseudouridine synthase D (TruD)	5.319339982723281	4.107065266209875	4.954234992932418	4.733841300566877	693.0	234.0	799.0	570.0			0.8755798445928042	-0.07355660697008126	0.09130490754473364
	GMP synthase subunit B	ucsf_hc.01_1.G217B.00419	HISTO_AZ.Contig47.eannot.1677.final_new	PF00958.17|PF00117.23|PF02540.12|PF07722.8|PF06508.8|PF03054.11|PF00733.16|PF02568.9|PF01507.14|PF00764.14|PF01171.15	GMP_synt_C|GATase|NAD_synthase|Peptidase_C26|QueC|tRNA_Me_trans|Asn_synthase|ThiI|PAPS_reduct|Arginosuc_synth|ATP_bind_3	GMP synthase C terminal domain|Glutamine amidotransferase class-I|NAD synthase|Peptidase C26|Queuosine biosynthesis protein QueC|tRNA methyl transferase|Asparagine synthase|Thiamine biosynthesis protein (ThiI)|Phosphoadenosine phosphosulfate reductase family|Arginosuccinate synthase|PP-loop family	7.233762909149439	7.843632270778053	7.708822080394202	7.443980969741358	1732.0	2068.0	3575.0	2473.0			0.035415683557177946	0.9528707284236155	0.135752325832037
GIG30	fatty acid elongase Gig30	ucsf_hc.01_1.G217B.00426	HISTO_AZ.Contig47.fgenesh_plus.101.final_new	PF01151.13	ELO	GNS1/SUR4 family	7.0326664195911865	6.732862525750451	7.104139664542793	6.642263848790268	1490.0	947.0	2325.0	1403.0			0.43900160985033443	0.6438181043471038	0.33278703093171824
	mitochondrial F1F0-ATP synthase g subunit	ucsf_hc.01_1.G217B.00428	HISTO_AZ.Contig47.eannot.1680.final_new	PF04718.10	ATP-synt_G	Mitochondrial ATP synthase g subunit	8.264146812458083	7.499382688988636	8.47883855459283	8.088865660362329	1290.0	594.0	2223.0	1410.0			0.29578311266719437	-0.03626354398677201	0.26088410940969453
	glucose-inducible SAM-dependent methyltransferase Rrg1	ucsf_hc.01_1.G217B.00430	HISTO_AZ.Contig47.Fgenesh_histo.19.final_new	PF10294.4|PF13489.1|PF13659.1	Methyltransf_16|Methyltransf_23|Methyltransf_26	Putative methyltransferase|Methyltransferase domain|Methyltransferase domain	3.302195897773028	2.20170214034795	4.707172734470736	3.6471182782003564	74.0	27.0	291.0	116.0			-0.8945019818957665	-0.8921967104654853	0.9309656714495724
VPS28	vacuolar sorting-associated protein	ucsf_hc.01_1.G217B.00432	HISTO_AZ.Contig47.eannot.1556.final_new	PF03997.7|PF14425.1|PF05120.7	VPS28|Imm3|GvpG	VPS28 protein|Immunity protein Imm3|Gas vesicle protein G	5.427081551363612	5.074884860460726	6.606837832104886	5.87762490813188	217.0	133.0	730.0	366.0			-0.6692814259393329	-0.24952062028423327	0.6001241391521992
	ATP-binding cassette (ABC) transporter	ucsf_hc.01_1.G217B.00438	HISTO_AZ.Contig47.Fgenesh_histo.23.final_new	PF00005.22|PF13304.1|PF13207.1|PF02463.14|PF13555.1|PF13238.1|PF13521.1|PF13476.1|PF08477.8|PF12848.2|PF13481.1|PF13401.1|PF01926.18|PF03205.9|PF00004.24|PF03193.11|PF01580.13|PF13191.1|PF13671.1|PF05729.7|PF13175.1|PF13604.1|PF13173.1|PF02223.12|PF13166.1|PF00910.17|PF00025.16|PF01935.12|PF02492.14|PF07728.9|PF00448.17|PF00931.17|PF04665.7|PF10662.4|PF03266.10|PF03308.11	ABC_tran|AAA_21|AAA_17|SMC_N|AAA_29|AAA_18|AAA_28|AAA_23|Miro|ABC_tran_2|AAA_25|AAA_22|MMR_HSR1|MobB|AAA|DUF258|FtsK_SpoIIIE|AAA_16|AAA_33|NACHT|AAA_15|AAA_30|AAA_14|Thymidylate_kin|AAA_13|RNA_helicase|Arf|DUF87|cobW|AAA_5|SRP54|NB-ARC|Pox_A32|PduV-EutP|NTPase_1|ArgK	ABC transporter|AAA domain|AAA domain|RecF/RecN/SMC N terminal domain|P-loop containing region of AAA domain|AAA domain|AAA domain|AAA domain|Miro-like protein|ABC transporter|AAA domain|AAA domain|50S ribosome-binding GTPase|Molybdopterin guanine dinucleotide synthesis protein B|ATPase family associated with various cellular activities (AAA)|Protein of unknown function, DUF258|FtsK/SpoIIIE famil…	1.4823455702258026	2.2514551755450496	1.879478951951799	3.5756304737230926	45.0	60.0	88.0	237.0			0.11334147307594478	-0.7709558707911222	-1.8252403065921006
	conserved protein of unknown function	ucsf_hc.01_1.G217B.00440	HISTO_AZ.Contig47.Fgenesh_histo.24.final_new				2.036786126170063	3.0912979503515583	4.34490285813846	4.784842996921261	48.0	78.0	353.0	398.0			-1.797641877166456	-1.1403256191827822	-0.5690289236036081
	WD40 domain-containing protein	ucsf_hc.01_1.G217B.00442	HISTO_AZ.Contig47-snap.40.final_new	PF00400.27|PF04762.7|PF12894.2|PF08662.6|PF07676.7	WD40|IKI3|Apc4_WD40|eIF2A|PD40	WD domain, G-beta repeat|IKI3 family|Anaphase-promoting complex subunit 4 WD40 domain|Eukaryotic translation initiation factor eIF2A|WD40-like Beta Propeller Repeat	4.808432146594898	4.06939484824382	5.451766297045012	4.384750445531853	288.0	135.0	668.0	265.0			-0.1328592956481729	0.23786383009888823	0.9379270666923523
	heme/steroid binding domain-containing protein	ucsf_hc.01_1.G217B.00444	HISTO_AZ.Contig47.Fgenesh_histo.26.final_new	PF00173.23|PF07318.7	Cyt-b5|DUF1464	Cytochrome b5-like Heme/Steroid binding domain|Protein of unknown function (DUF1464)	6.6475172450965765	5.157347020652698	7.8850982036215935	6.486958613791447	614.0	171.0	2150.0	678.0			-0.7271061037230759	-0.7763921657518278	1.26905080500934
GTR2	GTP-binding protein GTR2	ucsf_hc.01_1.G217B.00445	HISTO_AZ.Contig47.eannot.1562.final_new	PF04670.7|PF00025.16|PF08477.8|PF09439.5	Gtr1_RagA|Arf|Miro|SRPRB	Gtr1/RagA G protein conserved region|ADP-ribosylation factor family|Miro-like protein|Signal recognition particle receptor beta subunit	5.05102001934277	5.522358177552923	7.629010457229238	7.538052297384147	248.0	269.0	2199.0	1716.0	Yeast	B	-2.067515583084526	-1.462474692444303	-0.03813062497571629
	histidine acid phosphatase	ucsf_hc.01_1.G217B.00446	HISTO_AZ.Contig47.Fgenesh_histo.28.final_new	PF00328.17	His_Phos_2	Histidine phosphatase superfamily (branch 2)	6.175453456170914	4.202163581273326	6.649511999788567	5.699208820960271	798.0	159.0	1646.0	708.0			0.036416311184287675	-0.943825812300024	0.8212143940074892
	SAM dependent methyltransferase	ucsf_hc.01_1.G217B.00447	HISTO_AZ.Contig47.Fgenesh_histo.48.final_new	PF13489.1|PF08241.7|PF13847.1|PF12847.2|PF08242.7|PF13649.1|PF13659.1|PF01209.13|PF10294.4|PF02390.12|PF05175.9|PF01135.14|PF06325.8|PF02353.15|PF01728.14|PF06080.7	Methyltransf_23|Methyltransf_11|Methyltransf_31|Methyltransf_18|Methyltransf_12|Methyltransf_25|Methyltransf_26|Ubie_methyltran|Methyltransf_16|Methyltransf_4|MTS|PCMT|PrmA|CMAS|FtsJ|DUF938	Methyltransferase domain|Methyltransferase domain|Methyltransferase domain|Methyltransferase domain|Methyltransferase domain|Methyltransferase domain|Methyltransferase domain|ubiE/COQ5 methyltransferase family|Putative methyltransferase|Putative methyltransferase|Methyltransferase small domain|Protein-L-isoaspartate(D-aspartate) O-methyltransferase (PCMT)|Ribosomal protein L11 methyltransferase (…	0.9839987118106274	4.749884416255589	4.5603949595582725	5.686819731898766	14.0	149.0	248.0	450.0			-3.065921392945704	-0.3837158882562566	-1.2555135571613008
TRZ1	tRNA processing endoribonuclease Trz1	ucsf_hc.01_1.G217B.00451	HISTO_AZ.Contig47-snap.46.final_new	PF12706.2|PF13691.1|PF00753.22|PF13763.1|PF09403.5	Lactamase_B_2|Lactamase_B_4|Lactamase_B|DUF4167|FadA	Beta-lactamase superfamily domain|tRNase Z endonuclease|Metallo-beta-lactamase superfamily|Domain of unknown function (DUF4167)|Adhesion protein FadA	5.265707313560655	4.891171242236438	5.855726845172274	5.5206311573577365	918.0	554.0	2052.0	1352.0			-0.07954467680967836	-0.07624048773437764	0.2060069029937308
	bZIP family transcription factor	ucsf_hc.01_1.G217B.00452	HISTO_AZ.Contig47.eannot.1570.final_new	PF00170.16|PF07716.10|PF12090.3|PF09606.5	bZIP_1|bZIP_2|Spt20|Med15	bZIP transcription factor|Basic region leucine zipper|Spt20 family|ARC105 or Med15 subunit of Mediator complex non-fungal	9.107231112518708	9.174780459802948	7.635211781508558	8.180208984966482	7889.0	6468.0	4223.0	5121.0			1.9824941858120906	1.5477909022233867	-0.6740859882787307
	no significant blast hit	ucsf_hc.01_1.G217B.00453	HISTO_AZ.Contig47.Fgenesh_histo.51.final_new				0.7594481823067709	1.1135202883471744	3.095893637333663	4.655515278071841	8.0	8.0	60.0	147.0				-2.988775562337746	-1.6887104255589853
	MIF domain-containing protein, macrophage migration inhibitory factor family protein	ucsf_hc.01_1.G217B.00455	HISTO_AZ.Contig47.Fgenesh_Neurospora.88.final_new	PF01187.13	MIF	Macrophage migration inhibitory factor (MIF)	-1.8617166839457366	-2.5076445779053333	3.787006695934799	2.1566061618703314	2.0	1.0	149.0	40.0			-5.138248525078595		1.5013117492436607
	ADP-ribose 1''-phosphate phosphatase	ucsf_hc.01_1.G217B.00456	HISTO_AZ.Contig47.Fgenesh_histo.54.final_new	PF01661.16|PF05642.6	Macro|Sporozoite_P67	Macro domain|Sporozoite P67 surface antigen	8.305526115133452	5.687286733939793	7.886914628212678	6.358170566047905	1703.0	217.0	1892.0	545.0			0.9290863417227144	-0.11766440472119122	1.3996552773439666
	CENP-X superfamily domain-containing protein	ucsf_hc.01_1.G217B.00457	HISTO_AZ.Contig47.fgenesh_plus.115.final_new	PF09415.5|PF00808.18|PF04484.7|PF09531.5	CENP-X|CBFD_NFYB_HMF|DUF566|Ndc1_Nup	CENP-S associating Centromere protein X|Histone-like transcription factor (CBF/NF-Y) and archaeal histone|Family of unknown function (DUF566)|Nucleoporin protein Ndc1-Nup	6.13079016520952	5.083657045150649	6.949084037037403	5.920033694561897	346.0	131.0	906.0	369.0			-0.3078190170259423	-0.283157222024327	0.8999615576546995
	Mis12 domain-containing protein	ucsf_hc.01_1.G217B.00459	HISTO_AZ.Contig47.Fgenesh_histo.57.final_new	PF05859.7	Mis12	Mis12 protein	5.7293012446020635	5.177454594101273	6.260205347943282	6.267631149298517	371.0	198.0	796.0	665.0			-0.020429248539277634	-0.5369571278103233	-0.13651458617604195
	conserved protein of unknown function	ucsf_hc.01_1.G217B.00460	HISTO_AZ.Contig47.eannot.1704.final_new	PF00487.19|PF13903.1|PF02656.10	FA_desaturase|Claudin_2|DUF202	Fatty acid desaturase|PMP-22/EMP/MP20/Claudin tight junction|Domain of unknown function (DUF202)	1.6365836680541608	5.664744165288704	4.291558641506551	6.914400561998774	17.0	217.0	159.0	814.0			-2.1445001186504493	-0.6964369693231491	-2.75193070531303
	SWR1-complex protein (Swc5)	ucsf_hc.01_1.G217B.00461	HISTO_AZ.Contig47.Fgenesh_histo.69.final_new	PF07572.7	BCNT	Bucentaur or craniofacial development	5.732572199758977	5.020842247403634	5.171287058462825	4.996466927284551	471.0	225.0	474.0	349.0			1.0717599960980926	0.5775947475060033	0.04573134635746712
	conserved protein of unknown function	ucsf_hc.01_1.G217B.00466	HISTO_AZ.Contig47.eannot.1575.final_new	PF12158.3	DUF3592	Protein of unknown function (DUF3592)	6.522314950232488	5.665676439984079	6.684808338980686	6.128836166194328	861.0	372.0	1431.0	809.0			0.34798146605374347	0.0900597011766715	0.4268833879655505
	eukaryotic translation initiation factor subunit eIF2B-gamma	ucsf_hc.01_1.G217B.00467	HISTO_AZ.Contig47.eannot.1549.final_new	PF00132.19|PF12804.2|PF09477.5|PF00483.18	Hexapep|NTP_transf_3|Type_III_YscG|NTP_transferase	Bacterial transferase hexapeptide (six repeats)|MobA-like NTP transferase domain|Bacterial type II secretion system chaperone protein (type_III_yscG)|Nucleotidyl transferase	5.458707820351238	5.983874522580534	5.426855217352734	6.399145156318556	548.0	617.0	796.0	1298.0			0.5423274578004453	0.13794879364889834	-1.1013787237866293
	conserved protein of unknown function	ucsf_hc.01_1.G217B.00473	HISTO_AZ.Contig47.eannot.1550.final_new				8.194420794573338	6.12411753675556	7.2456967047229845	7.098003095227158	4960.0	924.0	3816.0	2863.0			1.4591989446522944	-0.4206661310846771	0.01860482467501967
	no blast hit	ucsf_hc.01_1.G217B.00476	HISTO_AZ.Contig47.eannot.1577.final_new	PF06197.8|PF04892.7|PF07698.6	DUF998|VanZ|7TM-7TMR_HD	Protein of unknown function (DUF998)|VanZ like family|7TM receptor with intracellular HD hydrolase	-0.08762421601988109	1.7810210628502807	3.4887720317277644	4.634305627015963	7.0	20.0	124.0	228.0			-3.0659213929457043	-2.3000651367787617	-1.2746223801090055
	protein of unknown function, conidia-enriched transcript	ucsf_hc.01_1.G217B.00480	HISTO_AZ.Contig47-snap.63.final_new	PF06140.8	Ifi-6-16	Interferon-induced 6-16 family	2.985877955323562	2.4013506060281085	5.521227478764533	4.135990673695171	23.0	12.0	198.0	63.0			-2.0248746686390295		1.2561480202485544
	MFS oligopeptide transporter	ucsf_hc.01_1.G217B.00482	HISTO_AZ.Contig47.Fgenesh_Aspergillus.174.final_new	PF00854.16|PF07690.11|PF01545.16|PF07256.7	PTR2|MFS_1|Cation_efflux|DUF1435	POT family|Major Facilitator Superfamily|Cation efflux family|Protein of unknown function (DUF1435)	-0.6636535919710294	3.9192372045652553	5.558691561748409	6.082589708408237	8.0	150.0	887.0	1060.0			-5.711870298917498	-1.6101330764560613	-0.6529869314806351
	alpha-glucosidase	ucsf_hc.01_1.G217B.00483	HISTO_AZ.Contig47.Fgenesh_histo.98.final_new	PF01055.21|PF13802.1	Glyco_hydro_31|Gal_mutarotas_2	Glycosyl hydrolases family 31|Galactose mutarotase-like	0.7136444926936459	1.1135202883471744	4.238851591175706	3.3806554368412574	31.0	32.0	530.0	243.0			-3.014732243680119	-1.713915721107162	0.7291073695136419
	octanoyltransferase	ucsf_hc.01_1.G217B.00485	HISTO_AZ.Contig47.Fgenesh_Aspergillus.176.final_new	PF03099.14	BPL_LplA_LipB	Biotin/lipoate A/B protein ligase family	4.783416080743224	3.9096822692608164	5.963649701983987	5.778864460306707	178.0	76.0	599.0	438.0			-0.6697587664388212	-1.3159627636589697	0.05569645685647284
	TIM barrel metal-dependent hydrolase	ucsf_hc.01_1.G217B.00491	HISTO_AZ.Contig47.eannot.1582.final_new	PF04909.9	Amidohydro_2	Amidohydrolase	5.178744810679765	4.809200876212982	5.214184944183115	4.892280694429865	251.0	152.0	382.0	254.0			0.47503472129859103	0.4701396091700376	0.19281546493244317
CHA4	C6 transcription factor	ucsf_hc.01_1.G217B.00492	HISTO_AZ.Contig47.Fgenesh_Aspergillus.179.final_new	PF04082.13	Fungal_trans	Fungal specific transcription factor domain	7.588917234423847	4.454361174516625	7.560999328242981	6.330116019486001	2346.0	209.0	3417.0	1210.0			0.538392760982807	-1.322535417582455	1.1017945239361735
	threonyl-tRNA synthetase	ucsf_hc.01_1.G217B.00494	HISTO_AZ.Contig47.Fgenesh_histo.122.final_new	PF00587.20|PF03129.15	tRNA-synt_2b|HGTP_anticodon	tRNA synthetase class II core domain (G, H, P, S and T)|Anticodon binding domain	4.944331971041981	3.9363720156195883	5.881474487252305	5.48369242886383	383.0	149.0	1089.0	687.0			-0.42666766140838286	-0.9941009858573211	0.2686932735676679
	conserved protein of unknown function	ucsf_hc.01_1.G217B.00495	HISTO_AZ.Contig47-snap.71.final_new				4.924920514522931	5.399847015437721	4.641433059305595	5.150752137467568	309.0	336.0	377.0	446.0			0.793962310019277	0.8023143053570738	-0.6384078629827794
	C6 fungal specific transcription factor	ucsf_hc.01_1.G217B.00496	HISTO_AZ.Contig47.Fgenesh_histo.124.final_new	PF04082.13	Fungal_trans	Fungal specific transcription factor domain	-1.8929225517835477	1.6310745556991684	4.219626891316509	5.0346933798563445	4.0	36.0	411.0	601.0			-5.602074588298116	-2.8503993967702552	-0.944155273360642
	enoyl-CoA hydratase/isomerase	ucsf_hc.01_1.G217B.00497	HISTO_AZ.Contig47.eannot.1555.final_new	PF00378.15	ECH	Enoyl-CoA hydratase/isomerase family	3.99803432045112	5.070071058727673	5.417441224493411	5.428695515945076	107.0	176.0	425.0	356.0			-0.9089320492403496	0.19459497016951754	-0.14034307627247244
GLR1	glutathione-disulfide reductase	ucsf_hc.01_1.G217B.00498	HISTO_AZ.Contig47.eannot.1598.final_new	PF07992.9|PF02852.17|PF00070.22|PF13738.1|PF13434.1|PF02737.13|PF00890.19|PF12831.2|PF01262.16|PF03486.9|PF01134.17|PF01266.19	Pyr_redox_2|Pyr_redox_dim|Pyr_redox|Pyr_redox_3|K_oxygenase|3HCDH_N|FAD_binding_2|FAD_oxidored|AlaDh_PNT_C|HI0933_like|GIDA|DAO	Pyridine nucleotide-disulphide oxidoreductase|Pyridine nucleotide-disulphide oxidoreductase, dimerisation domain|Pyridine nucleotide-disulphide oxidoreductase|Pyridine nucleotide-disulphide oxidoreductase|L-lysine 6-monooxygenase (NADPH-requiring)|3-hydroxyacyl-CoA dehydrogenase, NAD binding domain|FAD binding domain|FAD dependent oxidoreductase|Alanine dehydrogenase/PNT, C-terminal domain|HI0933…	6.7705446001565095	6.286957112411233	7.04328537362351	6.414111662731002	1335.0	747.0	2395.0	1287.0			0.23773408133494067	0.42606487706715246	0.5000849260717013
PBS2	dual specificity mitogen-activated protein kinase dSOR1, MAP kinase kinase (Pbs2), Wis1	ucsf_hc.01_1.G217B.00499	HISTO_AZ.Contig47.eannot.1600.final_new	PF00069.20|PF07714.12|PF14531.1|PF07387.6|PF05445.6	Pkinase|Pkinase_Tyr|Kinase-like|Seadorna_VP7|Pox_ser-thr_kin	Protein kinase domain|Protein tyrosine kinase|Kinase-like|Seadornavirus VP7|Poxvirus serine/threonine protein kinase	7.765254952509579	7.917109275795119	7.3357483759788575	7.825827589372933	3089.0	2685.0	3406.0	3976.0			0.9399814313326629	0.644501113809107	-0.6191679982148823
MFS1	siderophore-iron transporter, iron-regulated transcript, yeast-enriched transcript	ucsf_hc.01_1.G217B.00502	HISTO_AZ.Contig47.Fgenesh_histo.160.final_new	PF07690.11	MFS_1	Major Facilitator Superfamily	7.2143522273778835	6.641869620252826	7.566521318233869	7.264211504059632	1819.0	957.0	3448.0	2324.0			0.1583057639459553	-0.06912245641988513	0.17322102935343064
	auxin Efflux Carrier superfamily protein	ucsf_hc.01_1.G217B.00507	HISTO_AZ.Contig47.eannot.1566.final_new	PF03547.13	Mem_trans	Membrane transport protein	6.446879590201016	5.529692523145894	6.415526451041388	6.079765185653247	1161.0	481.0	1687.0	1111.0			0.5418279939615691	0.0031467648795686642	0.20667248056733456
	choline kinase	ucsf_hc.01_1.G217B.00509	HISTO_AZ.Contig47.Fgenesh_Aspergillus.138.final_new	PF01633.15|PF04428.9|PF01636.18	Choline_kinase|Choline_kin_N|APH	Choline/ethanolamine kinase|Choline kinase N terminus|Phosphotransferase enzyme family	4.050259200822565	4.3943472182903465	4.499577315062369	5.643560458787167	290.0	288.0	588.0	1080.0			0.061156740562137824	-0.6959938131098999	-1.2730719285456056
	C6 transcription factor	ucsf_hc.01_1.G217B.00513	HISTO_AZ.Contig47.eannot.1610.final_new	PF11951.3	Fungal_trans_2	Fungal specific transcription factor domain	-3.201203150217404	5.152868955823	2.22835170920097	4.835041603595927	1.0	256.0	64.0	324.0				0.8710467796139936	-2.7357786792157643
	importin beta-2 subunit	ucsf_hc.01_1.G217B.00523	HISTO_AZ.Contig47.Fgenesh_Aspergillus.144.final_new	PF02985.17|PF13513.1|PF13646.1|PF12717.2|PF12460.3|PF12755.2|PF01602.15|PF08389.7|PF12348.3|PF00514.18|PF08167.7|PF03130.11|PF11919.3|PF12830.2	HEAT|HEAT_EZ|HEAT_2|Cnd1|MMS19_C|Vac14_Fab1_bd|Adaptin_N|Xpo1|CLASP_N|Arm|RIX1|HEAT_PBS|DUF3437|Nipped-B_C	HEAT repeat|HEAT-like repeat|HEAT repeats|non-SMC mitotic condensation complex subunit 1|RNAPII transcription regulator C-terminal|Vacuolar 14 Fab1-binding region|Adaptin N terminal region|Exportin 1-like protein|CLASP N terminal|Armadillo/beta-catenin-like repeat|rRNA processing/ribosome biogenesis|PBS lyase HEAT-like repeat|Domain of unknown function (DUF3437)|Sister chromatid cohesion C-termin…	7.456856204073899	7.256790745884039	6.102896118287828	6.011118105581616	3496.0	2381.0	2031.0	1584.0			1.8644349405880125	1.7988920676893434	-0.0373107721145951
	SacI domain-containing protein	ucsf_hc.01_1.G217B.00525	HISTO_AZ.Contig47.eannot.1612.final_new	PF02383.13|PF12456.3	Syja_N|hSac2	SacI homology domain|Inositol phosphatase	2.789225477328807	3.7349238143713777	3.4368726206500035	4.777174674101357	144.0	217.0	335.0	705.0			-0.13717228851925523	-0.4890314323430589	-1.4693908382721608
COP1	archain, coatomer subunit delta, Hc yeast-phase induced	ucsf_hc.01_1.G217B.00528	HISTO_AZ.Contig47.fgenesh_plus.53.final_new	PF00928.16|PF01217.15|PF08579.6|PF12363.3	Adap_comp_sub|Clat_adaptor_s|RPM2|DUF3647	Adaptor complexes medium subunit family|Clathrin adaptor complex small chain|Mitochondrial ribonuclease P subunit (RPM2)|Phage protein	8.515626278709563	7.463525767056667	8.064811911249505	6.955460957965025	4002.0	1510.0	4348.0	1675.0			0.9612892222619993	1.0612842364785626	0.980262168463673
	DUF2420 domain-containing protein, conserved family in fungi	ucsf_hc.01_1.G217B.00529	HISTO_AZ.Contig47.Fgenesh_Aspergillus.149.final_new	PF10336.4	DUF2420	Protein of unknown function (DUF2420)	5.445775497370145	4.781253736835285	6.475883692815927	5.998354792178352	859.0	424.0	2605.0	1555.0			-0.5196333406438405	-0.6638816279561466	0.3484401158167678
	conserved protein of unknown function	ucsf_hc.01_1.G217B.00530	HISTO_AZ.Contig47.Fgenesh_Neurospora.131.final_new				2.990982436556938	2.1278238263766727	4.779223940872792	4.9295780899022725	93.0	40.0	477.0	440.0			-1.277766649513913	-2.248534836138679	-0.2794429338502873
SCS7	inositolphosphorylceramide-B C-26 hydroxylase	ucsf_hc.01_1.G217B.00533	HISTO_AZ.Contig47.Fgenesh_histo.132.final_new	PF00173.23|PF04116.8	Cyt-b5|FA_hydroxylase	Cytochrome b5-like Heme/Steroid binding domain|Fatty acid hydroxylase superfamily	7.630021610033888	8.096814541672009	6.403530870669623	7.376548571797224	1612.0	1743.0	1023.0	1669.0			1.736965594166206	1.2734853972617053	-1.1021064859484087
	conserved protein of unknown function	ucsf_hc.01_1.G217B.00536	HISTO_AZ.Contig47.Fgenesh_Neurospora.136.final_new	PF01576.14|PF05557.8|PF08317.6|PF08614.6|PF15175.1|PF00261.15|PF04582.7|PF12128.3|PF13094.1|PF04156.9|PF10186.4|PF00804.20|PF12329.3|PF11559.3|PF04102.7	Myosin_tail_1|MAD|Spc7|ATG16|SPATA24|Tropomyosin|Reo_sigmaC|DUF3584|CENP-Q|IncA|Atg14|Syntaxin|TMF_DNA_bd|ADIP|SlyX	Myosin tail|Mitotic checkpoint protein|Spc7 kinetochore protein|Autophagy protein 16 (ATG16)|Spermatogenesis-associated protein 24|Tropomyosin|Reovirus sigma C capsid protein|Protein of unknown function (DUF3584)|CENP-Q, a CENPA-CAD centromere complex subunit|IncA protein|UV radiation resistance protein and autophagy-related subunit 14|Syntaxin|TATA element modulatory factor 1 DNA binding|Afadin-…	-1.7615800126602867	0.17745459410127304	5.88875621818855	2.979208857626873	3.0	9.0	895.0	99.0			-7.139861376046895		2.78045857574087
	3-isopropylmalate dehydrogenase	ucsf_hc.01_1.G217B.00538	HISTO_AZ.Contig47.fgenesh_plus.24.final_new	PF00180.15	Iso_dh	Isocitrate/isopropylmalate dehydrogenase	6.422150788307056	8.687686219745803	6.802532805743728	8.195945295832033	567.0	2133.0	1096.0	2393.0			0.13009283736526944	1.0449603513006913	-1.5225012749091116
	anaphase-promoting complex subunit 10	ucsf_hc.01_1.G217B.00539	HISTO_AZ.Contig47.Fgenesh_histo.137.final_new	PF03256.11	APC10	Anaphase-promoting complex, subunit 10 (APC10)	3.6049382332511466	2.920875210404778	5.617363214429436	5.106894624414405	115.0	56.0	689.0	402.0			-1.5019501263763484	-1.632799986622706	0.3813798051942241
PIS1	CDP-diacylglycerol-inositol 3-phosphatidyltransferase PIS	ucsf_hc.01_1.G217B.00540	HISTO_AZ.Contig47.eannot.1624.final_new	PF01066.16	CDP-OH_P_transf	CDP-alcohol phosphatidyltransferase	6.829079218230394	6.24573586164882	5.722581177408558	5.736654998538923	812.0	424.0	560.0	470.0			1.616972895623777	1.0623002904968173	-0.14316260595117214
	potassium/sodium efflux P-type ATPase	ucsf_hc.01_1.G217B.00544	HISTO_AZ.Contig47.eannot.1627.final_new	PF00122.15|PF00689.16|PF00702.21|PF00690.21|PF13246.1|PF12710.2|PF08282.7	E1-E2_ATPase|Cation_ATPase_C|Hydrolase|Cation_ATPase_N|Hydrolase_like2|HAD|Hydrolase_3	E1-E2 ATPase|Cation transporting ATPase, C-terminus|haloacid dehalogenase-like hydrolase|Cation transporter/ATPase, N-terminus|Putative hydrolase of sodium-potassium ATPase alpha subunit|haloacid dehalogenase-like hydrolase|haloacid dehalogenase-like hydrolase	7.953577737120257	5.581844849180608	9.061741797022476	5.732753069652379	5537.0	837.0	17725.0	1466.0			-0.5976892051002776	0.40231120691515	3.1998999425492904
	ubiquitin family protein	ucsf_hc.01_1.G217B.00551	HISTO_AZ.Contig47.Fgenesh_histo.191.final_new	PF00240.18|PF10302.4	ubiquitin|DUF2407	Ubiquitin family|DUF2407 ubiquitin-like domain	8.975640993570124	7.403637062182787	8.237615336168053	7.068761015971324	7532.0	1982.0	6706.0	2479.0			1.248500512204012	0.8880954735983835	1.0397655353759223
	conserved protein family of unknown function	ucsf_hc.01_1.G217B.00554	HISTO_AZ.Contig47.Fgenesh_histo.195.final_new				-2.1675723723361235	4.662233164670678	3.637021918429175	6.121279415860663	1.0	89.0	83.0	386.0				-0.9058268238030642	-2.6133462822522944
KAP95	importin subunit beta-1	ucsf_hc.01_1.G217B.00559	HISTO_AZ.Contig47.Fgenesh_histo.205.final_new	PF02985.17|PF13646.1|PF13513.1|PF03810.14|PF00514.18|PF12348.3|PF03130.11|PF12054.3	HEAT|HEAT_2|HEAT_EZ|IBN_N|Arm|CLASP_N|HEAT_PBS|DUF3535	HEAT repeat|HEAT repeats|HEAT-like repeat|Importin-beta N-terminal domain|Armadillo/beta-catenin-like repeat|CLASP N terminal|PBS lyase HEAT-like repeat|Domain of unknown function (DUF3535)	8.050953458096657	8.198890953219175	6.075616943653016	6.461817487070514	4912.0	4258.0	1855.0	2015.0			2.485811369245582	2.2902928935355824	-0.5152893282383042
APC4	anaphase-promoting complex component Cut20/Apc4	ucsf_hc.01_1.G217B.00560	HISTO_AZ.Contig47.Fgenesh_histo.206.final_new	PF12896.2|PF12894.2|PF00400.27|PF06198.6	Apc4|Apc4_WD40|WD40|DUF999	Anaphase-promoting complex, cyclosome, subunit 4|Anaphase-promoting complex subunit 4 WD40 domain|WD domain, G-beta repeat|Protein of unknown function (DUF999)	4.112573796536232	4.0531842582233315	4.6860680046862155	4.5307177048202165	305.0	229.0	674.0	503.0			-0.06301935334804254	0.07568598079003586	0.02626151504519214
	conserved protein of unknown function	ucsf_hc.01_1.G217B.00561	HISTO_AZ.Contig47-snap.110.final_new				-0.12938115583201584	2.0161043283969704	2.749481104949948	3.9272698086431523	13.0	45.0	142.0	267.0			-2.3683874059800227	-1.357946052859261	-1.306877488514011
	von Willebrand factor	ucsf_hc.01_1.G217B.00563	HISTO_AZ.Contig47-snap.111.final_new	PF00092.23|PF13519.1|PF10138.4|PF13768.1	VWA|VWA_2|vWA-TerF-like|VWA_3	von Willebrand factor type A domain|von Willebrand factor type A domain|vWA found in TerF C terminus|von Willebrand factor type A domain	-2.584310160604807	6.3050373220564	4.263097213699465	6.045775245276133	1.0	371.0	171.0	489.0			-6.336932519502332	0.812481504167188	-1.9117668163974741
	GNAT family acetyltransferase	ucsf_hc.01_1.G217B.00568	HISTO_AZ.Contig47.Fgenesh_histo.13.final_new	PF00583.19|PF13673.1|PF13508.1|PF14542.1|PF13527.1|PF14398.1	Acetyltransf_1|Acetyltransf_10|Acetyltransf_7|Acetyltransf_CG|Acetyltransf_9|ATPgrasp_YheCD	Acetyltransferase (GNAT) family|Acetyltransferase (GNAT) domain|Acetyltransferase (GNAT) domain|GCN5-related N-acetyl-transferase|Acetyltransferase (GNAT) domain|YheC/D like ATP-grasp	3.9214467743951156	3.7900920532652775	3.9221583350096156	4.2164789629420545	70.0	50.0	104.0	106.0			0.509763294187441	0.12683251771014392	-0.42340941275324573
	BTB/POZ domain-containing protein	ucsf_hc.01_1.G217B.00569	HISTO_AZ.Contig47.Fgenesh_histo.14.final_new	PF00651.26	BTB	BTB/POZ domain	0.4966534069096859	3.2657630122289336	1.8006773842442008	3.917940919704023	9.0	48.0	33.0	119.0				-0.09895848008816843	-2.246352320280629
CDC45	DNA replication initiation factor Cdc45	ucsf_hc.01_1.G217B.00571	HISTO_AZ.Contig47.eannot.1595.final_new	PF02724.9|PF04147.7|PF05285.7|PF07423.6|PF09756.4	CDC45|Nop14|SDA1|DUF1510|DDRGK	CDC45-like protein|Nop14-like family|SDA1|Protein of unknown function (DUF1510)|DDRGK domain	4.422177261961595	4.052681629051335	4.3313787020818895	4.68009560064663	393.0	238.0	548.0	580.0			0.6012734146816467	-0.07419454420837379	-0.4778056833855473
GPI8	GPI-anchor transamidase	ucsf_hc.01_1.G217B.00572	HISTO_AZ.Contig47-snap.116.final_new	PF01650.13	Peptidase_C13	Peptidase C13 family	6.381311058400128	6.15242579960975	7.115433823729309	7.178444898804568	719.0	480.0	1776.0	1542.0			-0.22364791052724042	-0.4727996718078975	-0.19209985989606615
	F-box domain-containing protein	ucsf_hc.01_1.G217B.00573	HISTO_AZ.Contig47.Fgenesh_Aspergillus.40.final_new	PF12937.2|PF00646.28|PF02535.17|PF04592.9	F-box-like|F-box|Zip|SelP_N	F-box-like|F-box domain|ZIP Zinc transporter|Selenoprotein P, N terminal region	4.373752048957485	6.197644753824358	4.616685618061233	6.598686733419423	478.0	1324.0	840.0	2758.0			0.26754128569819313	0.15217744779185605	-2.111089900178997
	alpha-1,4 amylase, yeast-enriched transcript	ucsf_hc.01_1.G217B.00577	HISTO_AZ.Contig47.Fgenesh_Aspergillus.47.final_new	PF00128.19|PF02324.11	Alpha-amylase|Glyco_hydro_70	Alpha amylase, catalytic domain|Glycosyl hydrolase family 70	6.180500011410532	2.9250674324669874	7.1520891023602005	4.722959056360188	830.0	68.0	2417.0	373.0			-0.46111423614772695	-1.2446721965062797	2.3000412611792056
	mitochondrial phosphate carrier protein	ucsf_hc.01_1.G217B.00578	HISTO_AZ.Contig47.fgenesh_plus.77.final_new	PF00153.22	Mito_carr	Mitochondrial carrier protein	9.152781832379366	8.801094920787083	7.478856750336685	8.034256775925035	3872.0	2374.0	1802.0	2201.0			2.1843999368446227	1.3200575722489685	-0.6844888104091575
	conserved protein of unknown function	ucsf_hc.01_1.G217B.00580	HISTO_AZ.Contig47-snap.121.final_new				4.567652882850309	4.1252583829758445	4.749394073373659	4.779349256531288	396.0	228.0	667.0	566.0			0.3287336642785914	-0.10087144616852228	-0.15904396797843567
PAP1	poly(A) polymerase	ucsf_hc.01_1.G217B.00584	HISTO_AZ.Contig47.eannot.1597.final_new	PF04928.12|PF04926.10|PF01909.18|PF03813.9	PAP_central|PAP_RNA-bind|NTP_transf_2|Nrap	Poly(A) polymerase central domain|Poly(A) polymerase predicted RNA binding domain|Nucleotidyltransferase domain|Nrap protein	4.8885475347273255	5.313658977699584	7.714099335188612	6.943714797591653	317.0	333.0	3337.0	1626.0			-2.3150769456593454	-1.0768363925051485	0.641295752776152
	external NADH-ubiquinone oxidoreductase, fatty-acid amide hydrolase	ucsf_hc.01_1.G217B.00585	HISTO_AZ.Contig47.eannot.1652.final_new	PF01425.16	Amidase	Amidase	3.9943686848734927	3.448604952839328	4.461156450490842	4.334242401090295	153.0	82.0	314.0	239.0			0.043687089184591965	-0.33241802086404615	-0.002174735420259921
NDH1	pyridine nucleotide-disulphide oxidoreductase, nitrosative stress induced transcript	ucsf_hc.01_1.G217B.00586	HISTO_AZ.Contig47.eannot.1654.final_new	PF07992.9|PF00070.22|PF13738.1	Pyr_redox_2|Pyr_redox|Pyr_redox_3	Pyridine nucleotide-disulphide oxidoreductase|Pyridine nucleotide-disulphide oxidoreductase|Pyridine nucleotide-disulphide oxidoreductase	-0.23666489560906945	-0.03459588301371598	3.789825106196537	3.9895508018483317	10.0	9.0	242.0	231.0			-3.516015147003665	-3.470927257475127	-0.32881448047260164
NIT62	conserved protein of unknown function, nitrosative stress-induced transcript	ucsf_hc.01_1.G217B.00587	HISTO_AZ.Contig47.Fgenesh_histo.41.final_new	PF06223.7|PF10083.4	Phage_tail_T|DUF2321	Minor tail protein T|Uncharacterized protein conserved in bacteria (DUF2321)	5.428642403015254	4.203046308004014	6.65337747054513	6.738014030834712	272.0	91.0	944.0	832.0			-0.7142602127279347	-1.9817482954437775	-0.21372534511038932
	alpha-crystallin domain-containing protein	ucsf_hc.01_1.G217B.00589	HISTO_AZ.Contig47.Fgenesh_Neurospora.32.final_new	PF00011.16	HSP20	Hsp20/alpha crystallin family	4.016342255728778	7.405769638217143	3.9043272099393755	6.9437566053466355	131.0	1074.0	180.0	1230.0			0.6224899005913431	1.0152324602574287	-3.168518180228067
	exo-beta-1,3-glucanase	ucsf_hc.01_1.G217B.00590	HISTO_AZ.Contig47.fgenesh_plus.39.final_new	PF12708.2|PF12218.3	Pectate_lyase_3|End_N_terminal	Pectate lyase superfamily protein|N terminal extension of bacteriophage endosialidase	6.136147161260043	5.7793325652343	7.408160743691936	6.4698945821258125	1334.0	815.0	4784.0	2075.0			-0.7615387276299521	-0.13734258950459122	0.8091773767453168
	conserved protein of unknown function	ucsf_hc.01_1.G217B.00596	HISTO_AZ.Contig47.eannot.1601.final_new				6.258383708758878	7.037085736656949	5.028418177250502	6.230747624622838	1499.0	2012.0	949.0	1815.0			1.740440386310317	1.359557539421032	-1.3314182321931431
	GPI-anchored protein	ucsf_hc.01_1.G217B.00601	HISTO_AZ.Contig47.Fgenesh_Aspergillus.78.final_new				-3.2078362425498512	2.5037878681086365	5.5880408311143395	5.027717319486887	1.0	41.0	660.0	372.0			-8.285402218862249	-1.9707100239913293	0.4312347268066459
	poly(A) polymerase pla1, DUF455 domain-containing protein, multiple domain hits	ucsf_hc.01_1.G217B.00602	HISTO_AZ.Contig47.Fgenesh_Aspergillus.79.final_new	PF13563.1|PF04928.12|PF04457.7|PF03372.18|PF04926.10|PF01909.18|PF03813.9|PF02203.10	2_5_RNA_ligase2|PAP_central|DUF504|Exo_endo_phos|PAP_RNA-bind|NTP_transf_2|Nrap|TarH	2'-5' RNA ligase superfamily|Poly(A) polymerase central domain|Protein of unknown function (DUF504)|Endonuclease/Exonuclease/phosphatase family|Poly(A) polymerase predicted RNA binding domain|Nucleotidyltransferase domain|Nrap protein|Tar ligand binding domain homologue	5.093863817529556	6.243680929389311	5.653834908184834	6.496911295744422	909.0	1578.0	1990.0	2967.0			-0.049496235853336845	0.2999890610318099	-0.9721651723803948
	cation diffusion facilitator 1	ucsf_hc.01_1.G217B.00603	HISTO_AZ.Contig47.eannot.1665.final_new	PF01545.16	Cation_efflux	Cation efflux family	5.8288369181529776	5.399847015437721	6.6400408323788405	6.461225056634463	530.0	308.0	1381.0	1014.0			-0.3007290594239218	-0.5081586138098215	0.04972699092357047
	metalloreductase FreB	ucsf_hc.01_1.G217B.00608	HISTO_AZ.Contig47.Fgenesh_histo.78.final_new	PF01794.14|PF08030.7|PF08022.7|PF00175.16	Ferric_reduct|NAD_binding_6|FAD_binding_8|NAD_binding_1	Ferric reductase like transmembrane component|Ferric reductase NAD binding domain|FAD-binding domain|Oxidoreductase NAD-binding domain	-0.2516833270400016	2.7514816171412737	2.718439913741075	4.916017142814294	11.0	69.0	128.0	488.0			-2.4596483859791354	-1.6113160982860992	-2.326666013894026
	2-deoxy-D-gluconate 3-dehydrogenase, no start met	ucsf_hc.01_1.G217B.00610	HISTO_AZ.Contig47.genewise.114.final_new	PF00106.20|PF13561.1|PF08659.5|PF01370.16|PF12242.3|PF02882.14	adh_short|adh_short_C2|KR|Epimerase|Eno-Rase_NADH_b|THF_DHG_CYH_C	short chain dehydrogenase|Enoyl-(Acyl carrier protein) reductase|KR domain|NAD dependent epimerase/dehydratase family|NAD(P)H binding domain of trans-2-enoyl-CoA reductase|Tetrahydrofolate dehydrogenase/cyclohydrolase, NAD(P)-binding domain	5.624698493637133	7.808088953207712	6.358646788650359	7.856812226267146	298.0	1059.0	736.0	1728.0			-0.22347344021128412	0.5044961543274864	-1.6272542224375943
		ucsf_hc.01_1.G217B.00612					3.6109741552970434	-0.8929347337901252	7.458672424862083	7.491047062735392	29.0	1.0	620.0	527.0			-3.337223414763099	-7.830762369138597	-0.16146342269411562
	C6 transcription factor	ucsf_hc.01_1.G217B.00616	HISTO_AZ.Contig47.Fgenesh_histo.82.final_new	PF04082.13|PF00172.13|PF09292.5	Fungal_trans|Zn_clus|Neil1-DNA_bind	Fungal specific transcription factor domain|Fungal Zn(2)-Cys(6) binuclear cluster domain|Endonuclease VIII-like 1, DNA bind	2.30553418319825	3.3470160589306275	4.130080599693709	4.602421133141717	77.0	124.0	405.0	467.0			-1.3140715616935181	-0.7021856468241685	-0.6014293182688144
	3-ketoacyl-acyl carrier protein reductase	ucsf_hc.01_1.G217B.00617	HISTO_AZ.Contig47.Fgenesh_histo.83.final_new	PF00106.20|PF13561.1|PF08659.5|PF13840.1	adh_short|adh_short_C2|KR|ACT_7	short chain dehydrogenase|Enoyl-(Acyl carrier protein) reductase|KR domain|ACT domain	4.678992578725694	4.485576889463605	6.023850273568787	6.073878776005971	114.0	78.0	430.0	370.0			-0.8343828400411515	-1.0350824591554453	-0.17911728725799136
	xylitol dehydrogenase	ucsf_hc.01_1.G217B.00618	HISTO_AZ.Contig47.Fgenesh_histo.84.final_new	PF08240.7|PF00107.21|PF02558.11|PF06906.6|PF00899.16	ADH_N|ADH_zinc_N|ApbA|DUF1272|ThiF	Alcohol dehydrogenase GroES-like domain|Zinc-binding dehydrogenase|Ketopantoate reductase PanE/ApbA|Protein of unknown function (DUF1272)|ThiF family	1.9092963910481469	8.894545552792529	4.678701253351146	8.900024701648682	32.0	3172.0	324.0	5023.0			-2.2589300075010574	0.5477402785307675	-4.350412233118344
	beta-N-hexosaminidase	ucsf_hc.01_1.G217B.00625	HISTO_AZ.Contig47.Fgenesh_Neurospora.77.final_new	PF00728.17|PF02838.10	Glyco_hydro_20|Glyco_hydro_20b	Glycosyl hydrolase family 20, catalytic domain|Glycosyl hydrolase family 20, domain 2		1.7587090460448676	3.262428796456541	3.111600932643357	0.0	34.0	183.0	137.0				-0.7996724592115685	0.02173907899237726
	UBX domain-containing protein	ucsf_hc.01_1.G217B.00627	HISTO_AZ.Contig47.eannot.1669.final_new	PF14555.1|PF00789.15|PF05279.6|PF07946.9|PF03985.8|PF09756.4	UBA_4|UBX|Asp-B-Hydro_N|DUF1682|Paf1|DDRGK	UBA-like domain|UBX domain|Aspartyl beta-hydroxylase N-terminal region|Protein of unknown function (DUF1682)|Paf1|DDRGK domain	6.70878116613527	6.55849578265686	7.569369454611754	7.373906920152161	1166.0	822.0	3144.0	2282.0			-0.3501134336745424	-0.2621917101083806	0.06637374963878528
PAN3	PAB-dependent poly(A)-specific ribonuclease subunit PAN3	ucsf_hc.01_1.G217B.00629	HISTO_AZ.Contig47.Fgenesh_histo.111.final_new	PF00069.20	Pkinase	Protein kinase domain	4.317122157473462	3.853308673964092	6.588833044857726	6.135436536933649	275.0	156.0	1972.0	1197.0			-1.7612360325823224	-1.7289084355826363	0.32430772310326983
LSM7	U6 snRNA-associated Sm-like protein LSm7	ucsf_hc.01_1.G217B.00630	HISTO_AZ.Contig47.eannot.1670.final_new	PF01423.17|PF09606.5|PF13779.1	LSM|Med15|DUF4175	LSM domain|ARC105 or Med15 subunit of Mediator complex non-fungal|Domain of unknown function (DUF4175)	7.219311164392009	7.348316714797639	7.103431887275864	7.6906393596859415	540.0	462.0	740.0	924.0			0.6263541319180859	0.21089678249861876	-0.7162962572308844
	AAA family ATPase	ucsf_hc.01_1.G217B.00631	HISTO_AZ.Contig47.Fgenesh_Neurospora.82.final_new	PF00004.24|PF13238.1|PF07728.9|PF13191.1|PF13245.1|PF13207.1|PF13401.1|PF01695.12|PF13521.1|PF05707.7|PF01078.16|PF13173.1|PF07724.9|PF00437.15|PF13604.1	AAA|AAA_18|AAA_5|AAA_16|AAA_19|AAA_17|AAA_22|IstB_IS21|AAA_28|Zot|Mg_chelatase|AAA_14|AAA_2|T2SE|AAA_30	ATPase family associated with various cellular activities (AAA)|AAA domain|AAA domain (dynein-related subfamily)|AAA ATPase domain|Part of AAA domain|AAA domain|AAA domain|IstB-like ATP binding protein|AAA domain|Zonular occludens toxin (Zot)|Magnesium chelatase, subunit ChlI|AAA domain|AAA domain (Cdc48 subfamily)|Type II/IV secretion system protein|AAA domain	-2.933507367013747	4.303207788388498	5.3954044153277385	6.012000836628687	2.0	236.0	955.0	1217.0			-7.818436927539544	-1.1555736208532679	-0.7456852061217552
	C6 finger domain-containing protein	ucsf_hc.01_1.G217B.00634	HISTO_AZ.Contig47.Fgenesh_Aspergillus.128.final_new	PF00172.13	Zn_clus	Fungal Zn(2)-Cys(6) binuclear cluster domain	6.019003432327545	6.100380539947122	6.239177719038359	6.8466764760272065	929.0	769.0	1607.0	2035.0			0.2903005680911268	-0.19307650869316362	-0.7365875418096541
	catechol dioxygenase, 6-chlorohydroxyquinol-1,2-dioxygenase	ucsf_hc.01_1.G217B.00635	HISTO_AZ.Contig47.eannot.1623.final_new	PF00775.16|PF04444.9	Dioxygenase_C|Dioxygenase_N	Dioxygenase|Catechol dioxygenase N terminus	4.906523723361115	5.544846721145008	6.207046011984078	6.671780332434626	225.0	274.0	823.0	944.0			-0.7900474338210217	-0.5737141839026965	-0.5938231052713547
	golgi membrane protein CASP	ucsf_hc.01_1.G217B.00638	HISTO_AZ.Contig47.Fgenesh_Aspergillus.156.final_new	PF08172.7|PF00175.16|PF04360.7	CASP_C|NAD_binding_1|Serglycin	CASP C terminal|Oxidoreductase NAD-binding domain|Serglycin	5.905640170179948	4.40823480093044	6.1292454650591655	4.533816692258884	996.0	276.0	1727.0	475.0			0.286869559922724	0.42763753605847743	1.4663399879794747
	malate dehydrogenase	ucsf_hc.01_1.G217B.00639	HISTO_AZ.Contig47.eannot.1673.final_new	PF11937.3|PF11693.3	DUF3455|DUF2990	Protein of unknown function (DUF3455)|Protein of unknown function (DUF2990)	1.8131141526070425	4.1499082672156105	4.598544438836116	5.588866695149033	21.0	83.0	215.0	355.0			-2.274955431427133	-0.8857390005465016	-1.1194110411337235
NOP1	rRNA 2'-O-methyltransferase fibrillarin, nucleolar protein NopA	ucsf_hc.01_1.G217B.00647	HISTO_AZ.Contig47.eannot.1628.final_new	PF01269.12|PF08704.5|PF13847.1|PF01135.14	Fibrillarin|GCD14|Methyltransf_31|PCMT	Fibrillarin|tRNA methyltransferase complex GCD14 subunit|Methyltransferase domain|Protein-L-isoaspartate(D-aspartate) O-methyltransferase (PCMT)	7.061787227385949	7.586845530238975	6.701397848295537	7.684684165665264	453.0	510.0	524.0	861.0			0.8708642338923531	0.4553807919606321	-1.1123751021905335
	nucleoside-diphosphate-sugar epimerase	ucsf_hc.01_1.G217B.00648	HISTO_AZ.Contig47.Fgenesh_histo.153.final_new	PF01370.16|PF01073.14|PF07993.7|PF00106.20|PF13460.1|PF04321.12|PF00056.18|PF02719.10	Epimerase|3Beta_HSD|NAD_binding_4|adh_short|NAD_binding_10|RmlD_sub_bind|Ldh_1_N|Polysacc_synt_2	NAD dependent epimerase/dehydratase family|3-beta hydroxysteroid dehydrogenase/isomerase family|Male sterility protein|short chain dehydrogenase|NADH(P)-binding|RmlD substrate binding domain|lactate/malate dehydrogenase, NAD binding domain|Polysaccharide biosynthesis protein	-1.8617166839457366	1.3992460177031851	4.075632815671334	4.576145053384116	2.0	15.0	182.0	214.0			-5.426874644815129	-2.62367960829401	-0.6296010225335893
	mitochondrial processing peptidase beta subunit	ucsf_hc.01_1.G217B.00649	HISTO_AZ.Contig47.eannot.1635.final_new	PF00675.15|PF05193.16	Peptidase_M16|Peptidase_M16_C	Insulinase (Peptidase family M16)|Peptidase M16 inactive domain	8.356038689778165	7.63807222700409	7.845077035069439	7.18337619439644	3326.0	1582.0	3466.0	1821.0			1.0214365095106674	1.007915459994571	0.5326120558521916
	succinate dehydrogenase membrane anchor subunit CybS	ucsf_hc.01_1.G217B.00652	HISTO_AZ.Contig47.eannot.1637.final_new	PF05328.7	CybS	CybS	8.468659352535223	7.692027766931031	8.258257679412507	8.069165182414492	1524.0	696.0	1956.0	1426.0			0.720876527924657	0.17608201190345962	0.0600037121772079
	conserved protein of unknown function	ucsf_hc.01_1.G217B.00655	HISTO_AZ.Contig47-snap.163.final_new	PF04828.9|PF13248.1|PF09297.6	GFA|zf-ribbon_3|zf-NADH-PPase	Glutathione-dependent formaldehyde-activating enzyme|zinc-ribbon domain|NADH pyrophosphatase zinc ribbon domain	6.654608813737315	5.63656706772214	6.5212274787645335	6.243519137999616	585.0	226.0	792.0	543.0			0.643856189774723	-0.05373264289055513	0.14861955594411036
	conserved protein of unknown function	ucsf_hc.01_1.G217B.00659	HISTO_AZ.Contig47-snap.165.final_new	PF01938.15	TRAM	TRAM domain	3.8735059674867056	8.434175558894758	3.4373619186166704	7.181015506992537	41.0	757.0	45.0	501.0				1.8063794792891414	-3.8727423731966737
	DUF3328 superfamily domain-containing protein, mycelia-enriched transcript	ucsf_hc.01_1.G217B.00660	HISTO_AZ.Contig47.Fgenesh_Aspergillus.207.final_new	PF11807.3|PF06465.8	DUF3328|DUF1087	Domain of unknown function (DUF3328)|Domain of Unknown Function (DUF1087)	-2.729670764705543	4.016718764113621	4.961978940083011	8.190725660421268	1.0	84.0	307.0	2392.0			-7.181174849986613	-3.6207874689207262	-3.3578355051590645
GST1	glutathione S-transferase	ucsf_hc.01_1.G217B.00663	HISTO_AZ.Contig47.eannot.1689.final_new	PF00043.20|PF02798.15|PF13417.1|PF13409.1|PF13410.1|PF14497.1	GST_C|GST_N|GST_N_3|GST_N_2|GST_C_2|GST_C_3	Glutathione S-transferase, C-terminal domain|Glutathione S-transferase, N-terminal domain|Glutathione S-transferase, N-terminal domain|Glutathione S-transferase, N-terminal domain|Glutathione S-transferase, C-terminal domain|Glutathione S-transferase, C-terminal domain	5.028565619365095	5.897210898235256	6.342299721645065	7.23809012625389	175.0	250.0	646.0	999.0			-0.8032592474780293	-0.7876598006317126	-1.0248791894296314
	histidinol dehydrogenase	ucsf_hc.01_1.G217B.00664	HISTO_AZ.Contig47.eannot.1643.final_new	PF00815.15|PF01502.13|PF01503.12	Histidinol_dh|PRA-CH|PRA-PH	Histidinol dehydrogenase|Phosphoribosyl-AMP cyclohydrolase|Phosphoribosyl-ATP pyrophosphohydrolase	6.915203196483779	8.523094277536105	6.270689616456863	7.6080480864446764	2238.0	5337.0	2126.0	4465.0			1.1549884348288564	1.4682656184783491	-1.46644725480862
UTP11	U3 small nucleolar RNA-associated protein Utp11	ucsf_hc.01_1.G217B.00666	HISTO_AZ.Contig47.eannot.1690.final_new	PF03998.8	Utp11	Utp11 protein	5.6741679817842385	4.802527308196582	4.691998075964603	5.561341049505227	290.0	124.0	218.0	331.0			1.4926447606215762	-0.20559431392172467	-0.9984317583614306
CMC1	Cmc1 superfamily domain-containing protein	ucsf_hc.01_1.G217B.00667	HISTO_AZ.Contig47.eannot.1646.final_new	PF08583.5|PF03064.11|PF09306.5|PF07267.6|PF13801.1	Cmc1|U79_P34|Phage-scaffold|Nucleo_P87|Metal_resist	Cytochrome c oxidase biogenesis protein Cmc1 like|HSV U79 / HCMV P34|Bacteriophage, scaffolding protein|Nucleopolyhedrovirus capsid protein P87|Heavy-metal resistance	6.437386559755351	6.343532872758046	6.651378336227393	6.822722230509365	281.0	206.0	484.0	453.0			0.29648307832989884	0.07403006963560177	-0.30043267910277915
TAF9	transcription initiation factor TFIID subunit 9	ucsf_hc.01_1.G217B.00668	HISTO_AZ.Contig47.Fgenesh_Aspergillus.5.final_new	PF02291.10	TFIID-31kDa	Transcription initiation factor IID, 31kD subunit	6.0540975575199605	5.014255455847274	6.141231720967034	6.025710368826036	452.0	172.0	713.0	547.0			0.4233406913548676	-0.4582354855918407	-0.013567432679808533
	fibronectin type III domain-containing protein	ucsf_hc.01_1.G217B.07256	HISTO_LF.Contig359.fgenesh_plus.63.final_new	PF00041.16|PF09728.4	fn3|Taxilin	Fibronectin type III domain|Myosin-like coiled-coil protein	5.187304671612859	4.41799436214798	5.4091736085098105	4.926966876445734	854.0	392.0	1479.0	880.0			0.28860591790498935	0.04424691308916717	0.3531179472432697
	tRNAHis guanylyltransferase, no start met	ucsf_hc.01_1.G217B.07257	HISTO_LF.Contig359.genewise.71.final_new	PF14413.1|PF04446.7	Thg1C|Thg1	Thg1 C terminal domain|tRNAHis guanylyltransferase	5.400171057336325	5.2334110000752885	6.4000416415114545	6.493040856517448	264.0	184.0	784.0	695.0			-0.4893957293731881	-0.7064104290552384	-0.22208799982680016
RPO21	DNA-directed RNA polymerase II largest subunit	ucsf_hc.01_1.G217B.07259	HISTO_LF.Contig359.fgenesh_plus.141.final_new	PF04997.7|PF04998.12|PF00623.15|PF04992.9|PF04983.13|PF04990.7|PF05000.12|PF05001.8	RNA_pol_Rpb1_1|RNA_pol_Rpb1_5|RNA_pol_Rpb1_2|RNA_pol_Rpb1_6|RNA_pol_Rpb1_3|RNA_pol_Rpb1_7|RNA_pol_Rpb1_4|RNA_pol_Rpb1_R	RNA polymerase Rpb1, domain 1|RNA polymerase Rpb1, domain 5|RNA polymerase Rpb1, domain 2|RNA polymerase Rpb1, domain 6|RNA polymerase Rpb1, domain 3|RNA polymerase Rpb1, domain 7|RNA polymerase Rpb1, domain 4|RNA polymerase Rpb1 C-terminal repeat	6.96679223101401	6.49469547689715	6.765168817814158	6.29665057498017	4631.0	2612.0	5980.0	3592.0			0.7120982680017929	0.7512643293039014	0.33942945801318114
SWD1	Set1 complex component swd1, WD repeat protein	ucsf_hc.01_1.G217B.07260	HISTO_LF.Contig359.eannot.2012.final_new	PF00400.27|PF08662.6	WD40|eIF2A	WD domain, G-beta repeat|Eukaryotic translation initiation factor eIF2A	5.955207699568289	4.544196536339336	6.96142284194961	5.926254933474848	639.0	188.0	1906.0	773.0			-0.49574028757937993	-0.828838969748591	0.9060791236539556
LAE1	methyltransferase LaeA	ucsf_hc.01_1.G217B.07261	HISTO_LF.Contig359.Fgenesh_Neurospora.46.final_new	PF13489.1|PF12847.2|PF08241.7|PF02390.12|PF05175.9|PF13847.1|PF13649.1|PF08242.7|PF13659.1|PF02353.15|PF01728.14|PF00891.13|PF01209.13	Methyltransf_23|Methyltransf_18|Methyltransf_11|Methyltransf_4|MTS|Methyltransf_31|Methyltransf_25|Methyltransf_12|Methyltransf_26|CMAS|FtsJ|Methyltransf_2|Ubie_methyltran	Methyltransferase domain|Methyltransferase domain|Methyltransferase domain|Putative methyltransferase|Methyltransferase small domain|Methyltransferase domain|Methyltransferase domain|Methyltransferase domain|Methyltransferase domain|Mycolic acid cyclopropane synthetase|FtsJ-like methyltransferase|O-methyltransferase|ubiE/COQ5 methyltransferase family	6.054580806772658	5.218096578598619	5.466469791895463	5.382960549359201	493.0	216.0	487.0	382.0	Yeast	E	1.0985858696791362	0.3883554566263383	-0.045579542284545305
	WD40 domain-containing protein	ucsf_hc.01_1.G217B.07263	HISTO_LF.Contig359.Fgenesh_Aspergillus.48.final_new	PF00400.27|PF11715.3	WD40|Nup160	WD domain, G-beta repeat|Nucleoporin Nup120/160	4.266616879170366	2.8888850961603416	5.514564932098791	2.9157059153207143	93.0	28.0	328.0	45.0			-0.7374731981264842		2.46977023195727
	aldehyde dehydrogenase	ucsf_hc.01_1.G217B.07264	HISTO_LF.Contig359.Fgenesh_histo.46.final_new	PF00171.17|PF05893.9	Aldedh|LuxC	Aldehyde dehydrogenase family|Acyl-CoA reductase (LuxC)	8.601629194641177	6.180971526118468	8.755038166309602	5.46178453374619	3935.0	575.0	6499.0	551.0			0.3570658831335165	1.272406419759199	3.1641648477426045
	NRPS-like enzyme, ochratoxin A non-ribosomal peptide synthetase	ucsf_hc.01_1.G217B.07266	HISTO_LF.Contig359-snap.9.final_new	PF07993.7|PF00501.23|PF01370.16|PF00550.20|PF02719.10|PF04321.12|PF00106.20	NAD_binding_4|AMP-binding|Epimerase|PP-binding|Polysacc_synt_2|RmlD_sub_bind|adh_short	Male sterility protein|AMP-binding enzyme|NAD dependent epimerase/dehydratase family|Phosphopantetheine attachment site|Polysaccharide biosynthesis protein|RmlD substrate binding domain|short chain dehydrogenase	0.931685566101624	7.2857576721420285	3.0669550857017644	6.116111702407596	42.0	2688.0	274.0	1885.0			-1.6247946647981992	1.7228653971213532	-3.1782454015266386
	conserved protein of unknown function	ucsf_hc.01_1.G217B.07268	HISTO_LF.Contig359.Fgenesh_Aspergillus.116.final_new				4.511253532698906	2.6758478398755967	6.113197433511074	4.956769940099756	260.0	57.0	1172.0	437.0			-1.0914690460102263	-1.7277026728372382	1.027338708590511
	kelch repeat protein and BTB superfamily domain-containing protein	ucsf_hc.01_1.G217B.07270	HISTO_LF.Contig359.eannot.2120.final_new	PF13418.1|PF13854.1|PF13964.1|PF13415.1|PF07646.10|PF01344.20|PF00651.26	Kelch_4|Kelch_5|Kelch_6|Kelch_3|Kelch_2|Kelch_1|BTB	Galactose oxidase, central domain|Kelch motif|Kelch motif|Galactose oxidase, central domain|Kelch motif|Kelch motif|BTB/POZ domain	6.501884820642486	5.548626208008485	6.836438045182344	5.980119362574033	1475.0	596.0	2762.0	1268.0			0.17592163026208274	0.12172627282137238	0.7272298977875042
CDC20	cell division cycle protein, WD40 repeat-containing protein	ucsf_hc.01_1.G217B.07271	HISTO_LF.Contig359.Fgenesh_histo.142.final_new	PF00400.27|PF08662.6	WD40|eIF2A	WD domain, G-beta repeat|Eukaryotic translation initiation factor eIF2A	6.031653801152665	6.719096010129202	5.345168220406924	6.883257823321443	854.0	1076.0	788.0	1902.0			1.1969604355476817	0.3890576141946793	-1.6671783877353263
	transcription factor TFIIA complex subunit Toa1	ucsf_hc.01_1.G217B.07272	HISTO_LF.Contig359.fgenesh_plus.161.final_new	PF03153.8	TFIIA	Transcription factor IIA, alpha/beta subunit	7.515159308460821	6.697050439118543	6.494271332469151	5.994343835850598	1760.0	781.0	1288.0	757.0			1.531362830793611	1.2559260306548659	0.3708387117977461
SFP1	split zinc finger protein	ucsf_hc.01_1.G217B.07273	HISTO_LF.Contig359.Fgenesh_histo.147.final_new	PF13894.1|PF12171.3|PF00096.21|PF13465.1|PF12647.2|PF10263.4|PF00335.15|PF09726.4|PF12874.2	zf-C2H2_4|zf-C2H2_jaz|zf-C2H2|zf-H2C2_2|RNHCP|SprT-like|Tetraspannin|Macoilin|zf-met	C2H2-type zinc finger|Zinc-finger double-stranded RNA-binding|Zinc finger, C2H2 type|Zinc-finger double domain|RNHCP domain|SprT-like family|Tetraspanin family|Transmembrane protein|Zinc-finger of C2H2 type	7.60782119214873	6.78870058291291	5.726453312023816	5.397074247469869	2873.0	1274.0	1158.0	766.0			2.3918427349268554	1.9448457628299618	0.20029027973313962
DUS3	tRNA-dihydrouridine synthase	ucsf_hc.01_1.G217B.07275	HISTO_LF.Contig359.eannot.2146.final_new	PF01207.12|PF00642.19	Dus|zf-CCCH	Dihydrouridine synthase (Dus)|Zinc finger C-x8-C-x5-C-x3-H type (and similar)	5.153722822764432	5.115800076187483	5.922139614149014	5.824075439855146	559.0	426.0	1414.0	1098.0	Yeast	E	-0.257941936582641	-0.15505593628074177	-0.031024610526938723
	BAP31 domain-containing protein	ucsf_hc.01_1.G217B.07276	HISTO_LF.Contig359.eannot.2147.final_new	PF05529.7|PF04977.10|PF12329.3|PF07200.8|PF08317.6|PF04899.7|PF06810.6|PF04102.7|PF14662.1|PF07136.6	Bap31|DivIC|TMF_DNA_bd|Mod_r|Spc7|MbeD_MobD|Phage_GP20|SlyX|CCDC155|DUF1385	B-cell receptor-associated protein 31-like|Septum formation initiator|TATA element modulatory factor 1 DNA binding|Modifier of rudimentary (Mod(r)) protein|Spc7 kinetochore protein|MbeD/MobD like|Phage minor structural protein GP20|SlyX|Coiled-coil region of CCDC155|Protein of unknown function (DUF1385)	7.843838640814463	7.7362166227135685	8.403669903597889	7.260125472550434	1037.0	753.0	2270.0	854.0			-0.049356407981484995	1.0293105775500555	1.014455646226648
	conserved protein of unknown function	ucsf_hc.01_1.G217B.07285	HISTO_LF.Contig359.Fgenesh_histo.170.final_new				6.936047433555419	9.223507937381417	7.749517274756856	8.651666751749023	205.0	783.0	535.0	831.0			-0.30299498639949585	1.1250606130193148	-1.0312382618129732
	serine/threonine protein kinase	ucsf_hc.01_1.G217B.07288	HISTO_LF.Contig359-snap.21.final_new	PF00069.20|PF07714.12|PF14531.1|PF01636.18|PF01163.17	Pkinase|Pkinase_Tyr|Kinase-like|APH|RIO1	Protein kinase domain|Protein tyrosine kinase|Kinase-like|Phosphotransferase enzyme family|RIO1 family	5.7339581304772445	5.620808004724997	6.1808558889412515	6.384373298418851	1323.0	957.0	2678.0	2563.0			0.06357709633793407	-0.21034586630693308	-0.332606194298406
	ankyrin repeat protein	ucsf_hc.01_1.G217B.07290	HISTO_LF.Contig359-snap.22.final_new	PF12796.2|PF00023.25|PF13857.1|PF13637.1|PF13606.1|PF08898.5	Ank_2|Ank|Ank_5|Ank_4|Ank_3|DUF1843	Ankyrin repeats (3 copies)|Ankyrin repeat|Ankyrin repeats (many copies)|Ankyrin repeats (many copies)|Ankyrin repeat|Domain of unknown function (DUF1843)	0.663742715555846	2.8486287164778425	4.840279879052343	5.31662074439005	61.0	217.0	1638.0	1894.0			-3.666062308694556	-1.914772600525287	-0.6054296501585146
	senescence superfamily domain-containing protein	ucsf_hc.01_1.G217B.07293	HISTO_LF.Contig359.Fgenesh_histo.180.final_new	PF06911.7	Senescence	Senescence-associated protein	5.279447255599768	7.6961833964223425	4.537390736947943	6.015734733651987	428.0	1788.0	380.0	880.0			1.2525313734537664	2.233668090157276	-1.6074327815248513
	acyl-CoA dehydrogenase	ucsf_hc.01_1.G217B.07294	HISTO_LF.Contig359.eannot.2149.final_new	PF00441.19|PF02771.11|PF02770.14|PF08028.6	Acyl-CoA_dh_1|Acyl-CoA_dh_N|Acyl-CoA_dh_M|Acyl-CoA_dh_2	Acyl-CoA dehydrogenase, C-terminal domain|Acyl-CoA dehydrogenase, N-terminal domain|Acyl-CoA dehydrogenase, middle domain|Acyl-CoA dehydrogenase, C-terminal domain	7.244185833031038	6.50268027908921	7.104872167848556	6.079577967580031	1404.0	657.0	1893.0	773.0			0.6497885199844231	0.9763217388961003	0.8962054154477181
	cupin domain-containing protein	ucsf_hc.01_1.G217B.07300	HISTO_LF.Contig359-snap.25.final_new	PF07883.6|PF00190.17	Cupin_2|Cupin_1	Cupin domain|Cupin	0.4146706270314404	9.0816256883562	3.4764937019493276	8.446455732654071	5.0	1590.0	62.0	1615.0				1.1883893830890493	-5.09905081552555
	GPI-anchored wall transfer protein	ucsf_hc.01_1.G217B.07301	HISTO_LF.Contig359.Fgenesh_histo.191.final_new	PF06423.7	GWT1	GWT1	4.982454165175553	5.005047383545655	5.541412915824992	5.616160168626517	341.0	271.0	746.0	653.0			-0.048483895847498015	-0.057893357693941105	-0.20383603762233182
	cAMP-specific phosphodiesterase	ucsf_hc.01_1.G217B.07303	HISTO_LF.Contig359.Fgenesh_Neurospora.151.final_new	PF02112.10|PF12706.2|PF00753.22	PDEase_II|Lactamase_B_2|Lactamase_B	cAMP phosphodiesterases class-II|Beta-lactamase superfamily domain|Metallo-beta-lactamase superfamily	4.057847741697892	7.301677293543623	6.041991452793903	8.94858896586534	192.0	1423.0	1128.0	7030.0			-1.4736688562940699	-1.0936922449347968	-3.0356862978922443
	endosomal SPRY domain protein	ucsf_hc.01_1.G217B.07304	HISTO_LF.Contig359.fgenesh_plus.191.final_new	PF00622.23|PF13491.1	SPRY|DUF4117	SPRY domain|Domain of unknown function (DUF4117)	6.931035489034294	6.051411300347709	6.61652459400382	6.248264679231477	1324.0	563.0	1581.0	1018.0			0.8249857498324142	0.356366048503153	0.23917112995153644
	peptidase D	ucsf_hc.01_1.G217B.07306	HISTO_LF.Contig359.Fgenesh_histo.199.final_new	PF00557.19|PF05195.11	Peptidase_M24|AMP_N	Metallopeptidase family M24|Aminopeptidase P, N-terminal domain	6.538847013016153	6.53960304857149	5.934798342204995	5.978260028233324	999.0	782.0	976.0	836.0			1.1145235256130994	1.1145624477250875	-0.17255047084913588
SEC63	translocation protein sec63	ucsf_hc.01_1.G217B.07308	HISTO_LF.Contig359.fgenesh_plus.182.final_new	PF02889.11|PF00226.26	Sec63|DnaJ	Sec63 Brl domain|DnaJ domain	7.902362325406658	6.869348679133277	7.948818616184685	6.5691454202248245	3544.0	1355.0	5435.0	1736.0			0.4640185640239145	0.8534226862953735	1.2505844111390534
	C6 transcription factor	ucsf_hc.01_1.G217B.07310	HISTO_LF.Contig359.Fgenesh_histo.207.final_new	PF04082.13|PF00172.13|PF01093.12	Fungal_trans|Zn_clus|Clusterin	Fungal specific transcription factor domain|Fungal Zn(2)-Cys(6) binuclear cluster domain|Clusterin	-3.0580374200315315	0.6179627808962349	3.642980467291218	4.393244833060644	2.0	20.0	309.0	432.0			-6.190543032520807	-3.2220626247774877	-0.8793531505902328
ALO1	D-arabinono-1,4-lactone oxidase	ucsf_hc.01_1.G217B.07323	HISTO_LF.Contig359.Fgenesh_Aspergillus.175.final_new	PF04030.9|PF01565.18	ALO|FAD_binding_4	D-arabinono-1,4-lactone oxidase|FAD binding domain	4.28024016303434	5.0770526971434355	5.677038929186324	5.957369054437317	245.0	333.0	958.0	967.0			-0.886323911350043	-0.3270969299069604	-0.40941891007179976
	ADP-ribosylation factor	ucsf_hc.01_1.G217B.07324	HISTO_LF.Contig359-snap.36.final_new	PF13254.1|PF00626.17	DUF4045|Gelsolin	Domain of unknown function (DUF4045)|Gelsolin repeat	5.803603480111997	4.74905635104454	4.954758632299998	4.939148186436354	1869.0	704.0	1541.0	1267.0			1.35931970261394	0.3631275919951067	-0.11347833895716253
	endoglucanase	ucsf_hc.01_1.G217B.07327	HISTO_LF.Contig359.Fgenesh_histo.231.final_new	PF03153.8	TFIIA	Transcription factor IIA, alpha/beta subunit	7.118675456444765	2.804795697092981	10.434968271112544	7.62455708643334	966.0	38.0	14289.0	1693.0			-2.8058179598658373	-4.266541961953438	2.681322399858397
DRS1	ATP-dependent RNA helicase DRS1, no start met	ucsf_hc.01_1.G217B.07328	HISTO_LF.Contig359.genewise.204.final_new	PF00270.24|PF00271.26|PF06862.7|PF08278.6	DEAD|Helicase_C|DUF1253|DnaG_DnaB_bind	DEAD/DEAH box helicase|Helicase conserved C-terminal domain|Protein of unknown function (DUF1253)|DNA primase DnaG DnaB-binding	5.386720230455052	4.884527813956906	5.80543881806759	5.157704297804441	735.0	406.0	1459.0	774.0			0.09175626718940277	0.2800429435393852	0.5186457354423419
	AMP binding domain-containing protein	ucsf_hc.01_1.G217B.07332	HISTO_LF.Contig359.Fgenesh_histo.233.final_new	PF01030.19	Recep_L_domain	Receptor L domain	2.30553418319825	4.409628036230306	6.11695967796027	6.094525926848732	33.0	111.0	688.0	563.0			-3.3009506399600785	-1.1316784632315047	-0.1066550337092691
RPS5	40S ribosomal protein S5	ucsf_hc.01_1.G217B.07333	HISTO_LF.Contig359.eannot.2176.final_new	PF00177.16	Ribosomal_S7	Ribosomal protein S7p/S5e	8.866686649833518	9.80458500778397	9.219260856606919	9.790236318895236	2117.0	3173.0	4014.0	4956.0	Hyphae	E	0.1579006480285403	0.5675681162756554	-0.7000642471091236
	ribonucleotide reductase inhibitor domain-containing protein	ucsf_hc.01_1.G217B.07335	HISTO_LF.Contig359.Fgenesh_histo.236.final_new	PF08591.5|PF03455.14	RNR_inhib|dDENN	Ribonucleotide reductase inhibitor|dDENN domain	6.851579379891522	5.380738192490017	5.953863722747868	4.9803588736629685	744.0	210.0	593.0	251.0			1.408190511945595	0.9535987462139692	0.8444160642640925
	vacuolar ATP synthase subunit D	ucsf_hc.01_1.G217B.07339	HISTO_LF.Contig359.eannot.1959.final_new	PF01992.11	vATP-synt_AC39	ATP synthase (C/AC39) subunit	7.866113513612692	6.580001149196921	7.713991534617622	6.878231209902053	1864.0	598.0	2491.0	1160.0			0.6625968337970112	0.25498936668178906	0.7066715398947627
NOP58	nucleolar protein NOP58	ucsf_hc.01_1.G217B.07340	HISTO_LF.Contig359.eannot.2180.final_new	PF01798.13|PF08060.8|PF08156.8|PF12728.2	Nop|NOSIC|NOP5NT|HTH_17	Putative snoRNA binding domain|NOSIC (NUC001) domain|NOP5NT (NUC127) domain|Helix-turn-helix domain	6.924678619476221	6.926823270092419	6.341864921464177	6.913136824850254	1640.0	1285.0	1626.0	2008.0			1.0932885528139846	0.5669058726290865	-0.7003606882068834
	conserved protein of unknown function	ucsf_hc.01_1.G217B.07341	HISTO_LF.Contig359.Fgenesh_Aspergillus.191.final_new	PF03874.11|PF07839.6	RNA_pol_Rpb4|CaM_binding	RNA polymerase Rpb4|Plant calmodulin-binding domain	4.932825119277874	4.011717389622394	6.113102006443122	5.713121127815525	167.0	69.0	562.0	354.0			-0.6698020323633069	-1.1481843108062106	0.2708920938067898
	conserved protein of unknown function	ucsf_hc.01_1.G217B.07342	HISTO_LF.Contig359.Fgenesh_histo.243.final_new				4.557755637610552	3.663251390510852	6.295682268440382	5.434417334203029	278.0	117.0	1377.0	630.0			-1.227451776027889	-1.2179465163052559	0.7321761494165466
	conserved protein of unknown function	ucsf_hc.01_1.G217B.07343	HISTO_LF.Contig359.Fgenesh_histo.243.final_new	PF04695.8|PF05887.6	Pex14_N|Trypan_PARP	Peroxisomal membrane anchor protein (Pex14p) conserved region|Procyclic acidic repetitive protein (PARP)	5.270481196572012	4.559702158262447	6.134755921130929	5.473101777616956	364.0	174.0	984.0	517.0			-0.35379986975697575	-0.3601801919675882	0.5325653586931658
	short-chain dehydrogenase/reductase	ucsf_hc.01_1.G217B.07351	HISTO_LF.Contig359.eannot.1937.final_new	PF00106.20|PF13561.1|PF08659.5|PF08643.5|PF15365.1	adh_short|adh_short_C2|KR|DUF1776|PNRC	short chain dehydrogenase|Enoyl-(Acyl carrier protein) reductase|KR domain|Fungal family of unknown function (DUF1776)|Proline-rich nuclear receptor coactivator	5.678697478658347	4.773174262831727	6.364672163213363	5.1601408227748715	419.0	175.0	1001.0	361.0			-0.175499829753075	0.16625286744377643	1.075442555617685
SOF1	U3 small nucleolar RNA associated protein	ucsf_hc.01_1.G217B.07352	HISTO_LF.Contig359.eannot.1961.final_new	PF00400.27|PF04158.9|PF14783.1|PF11226.3	WD40|Sof1|BBS2_Mid|DUF3022	WD domain, G-beta repeat|Sof1-like domain|Ciliary BBSome complex subunit 2, middle region|Protein of unknown function (DUF3022)	4.843679902294097	4.87184039952864	4.973674479853563	4.907939032277024	272.0	217.0	442.0	351.0			0.38048027724247513	0.5171207946385366	-0.06335333724426828
	26S proteasome non-ATPase regulatory subunit 11	ucsf_hc.01_1.G217B.07353	HISTO_LF.Contig359.eannot.1939.final_new	PF01399.22|PF13176.1|PF13424.1|PF09756.4|PF13181.1|PF10075.4|PF08864.5|PF07719.12|PF13545.1|PF11568.3|PF13432.1|PF00515.23|PF13428.1	PCI|TPR_7|TPR_12|DDRGK|TPR_8|PCI_Csn8|UPF0302|TPR_2|HTH_Crp_2|Med29|TPR_16|TPR_1|TPR_14	PCI domain|Tetratricopeptide repeat|Tetratricopeptide repeat|DDRGK domain|Tetratricopeptide repeat|COP9 signalosome, subunit CSN8|UPF0302 domain|Tetratricopeptide repeat|Crp-like helix-turn-helix domain|Mediator complex subunit 29|Tetratricopeptide repeat|Tetratricopeptide repeat|Tetratricopeptide repeat	7.370616559716295	7.490280481881384	7.343465925175924	7.10908094609237	1487.0	1264.0	2167.0	1531.0			0.5376254893423122	0.9344189631759345	0.10529619426274639
	integral membrane protein	ucsf_hc.01_1.G217B.07354	HISTO_LF.Contig359.eannot.1962.final_new	PF04117.7	Mpv17_PMP22	Mpv17 / PMP22 family	7.852405647532301	8.034891791619359	6.963047449818744	7.2433775750697365	1195.0	1061.0	958.0	967.0			1.3998330525154983	1.344733643936543	-0.40941891007179976
	conserved protein of unknown function	ucsf_hc.01_1.G217B.07356	HISTO_LF.Contig359.Fgenesh_histo.249.final_new	PF14319.1	Zn_Tnp_IS91	Transposase zinc-binding domain	0.31242056878348995	1.4320274211868707	4.70544955217675	5.1626206557912315	10.0	17.0	312.0	356.0			-3.882554128591319	-3.17737380721744	-0.5862598884352881
CDC48	cell division cycle protein	ucsf_hc.01_1.G217B.07363	HISTO_LF.Contig359.eannot.1948.final_new	PF00004.24|PF02359.13|PF07724.9|PF13671.1|PF05496.7|PF07728.9|PF13207.1|PF13401.1|PF13191.1|PF06068.8|PF01695.12|PF02933.12|PF13173.1|PF13245.1|PF13481.1|PF06414.7|PF01078.16|PF00910.17|PF04851.10|PF13238.1|PF06745.8|PF13521.1|PF02562.11|PF00158.21|PF13479.1|PF00005.22|PF01057.12|PF05673.8|PF14532.1|PF00308.13|PF09336.5|PF01637.13|PF13086.1|PF07726.6|PF05729.7|PF09848.4|PF13604.1|PF03266.10|PF009…	AAA|CDC48_N|AAA_2|AAA_33|RuvB_N|AAA_5|AAA_17|AAA_22|AAA_16|TIP49|IstB_IS21|CDC48_2|AAA_14|AAA_19|AAA_25|Zeta_toxin|Mg_chelatase|RNA_helicase|ResIII|AAA_18|KaiC|AAA_28|PhoH|Sigma54_activat|AAA_24|ABC_tran|Parvo_NS1|DUF815|Sigma54_activ_2|Bac_DnaA|Vps4_C|Arch_ATPase|AAA_11|AAA_3|NACHT|DUF2075|AAA_30|NTPase_1|NB-ARC|Viral_helicase1|KAP_NTPase|T2SE|IPT|AAA_10|UPF0079|KTI12|Zot	ATPase family associated with various cellular activities (AAA)|Cell division protein 48 (CDC48), N-terminal domain|AAA domain (Cdc48 subfamily)|AAA domain|Holliday junction DNA helicase ruvB N-terminus|AAA domain (dynein-related subfamily)|AAA domain|AAA domain|AAA ATPase domain|TIP49 C-terminus|IstB-like ATP binding protein|Cell division protein 48 (CDC48), domain 2|AAA domain|Part of AAA domai…	8.752195718855637	8.775552497011564	6.6323509370273666	7.087037737977273	7493.0	5958.0	2560.0	2916.0			2.6303196366302113	2.241734186421212	-0.583775585770713
STE50	MAPKKK cascade protein kinase regulator Ste50	ucsf_hc.01_1.G217B.07365	HISTO_LF.Contig359.eannot.1951.final_new	PF00788.18|PF07647.12|PF00536.25|PF10186.4|PF09597.5	RA|SAM_2|SAM_1|Atg14|IGR	Ras association (RalGDS/AF-6) domain|SAM domain (Sterile alpha motif)|SAM domain (Sterile alpha motif)|UV radiation resistance protein and autophagy-related subunit 14|IGR protein motif	6.644771143503152	6.021723474241715	5.344602655086028	5.690004091053533	1126.0	572.0	679.0	717.0			1.810643343219065	0.884938810575103	-0.4744902207883115
NHA1	Na+/H+ antiporter Nha1	ucsf_hc.01_1.G217B.07366	HISTO_LF.Contig359.Fgenesh_Aspergillus.207.final_new	PF08619.5|PF00999.16|PF14143.1	Nha1_C|Na_H_Exchanger|YrhC	Alkali metal cation/H+ antiporter Nha1 C terminus|Sodium/hydrogen exchanger family|YrhC-like protein	3.8720003403020167	4.0267636381190135	5.886517700441548	5.617269434803815	341.0	297.0	2046.0	1411.0			-1.50404250533759	-1.0372863692978802	0.14015948081692642
MVP1	sorting nexin Mvp1	ucsf_hc.01_1.G217B.07368	HISTO_LF.Contig359.Fgenesh_histo.269.final_new	PF00787.19|PF10267.4|PF13758.1	PX|Tmemb_cc2|Prefoldin_3	PX domain|Predicted transmembrane and coiled-coil 2 protein|Prefoldin subunit	6.613677584633202	5.924445906452745	5.887777925417597	5.350229462033891	1488.0	722.0	1336.0	765.0			1.2363745140175468	1.1274358718057753	0.4084596785628989
ELG1	telomere length regulation protein elg1	ucsf_hc.01_1.G217B.07370	HISTO_LF.Contig359.Fgenesh_Aspergillus.210.final_new	PF00004.24|PF03215.10|PF13207.1|PF13191.1|PF13401.1|PF13245.1|PF06068.8|PF05673.8|PF13173.1|PF03266.10|PF13238.1|PF07728.9|PF00910.17|PF05496.7|PF13671.1|PF13521.1|PF00448.17	AAA|Rad17|AAA_17|AAA_16|AAA_22|AAA_19|TIP49|DUF815|AAA_14|NTPase_1|AAA_18|AAA_5|RNA_helicase|RuvB_N|AAA_33|AAA_28|SRP54	ATPase family associated with various cellular activities (AAA)|Rad17 cell cycle checkpoint protein|AAA domain|AAA ATPase domain|AAA domain|Part of AAA domain|TIP49 C-terminus|Protein of unknown function (DUF815)|AAA domain|NTPase|AAA domain|AAA domain (dynein-related subfamily)|RNA helicase|Holliday junction DNA helicase ruvB N-terminus|AAA domain|AAA domain|SRP54-type protein, GTPase domain	3.082134163600812	3.292842094470038	5.18079752994026	5.505713487903139	222.0	201.0	1412.0	1470.0			-1.5881885115375067	-1.6596519660461806	-0.4540047427836864
	conserved protein of unknown function	ucsf_hc.01_1.G217B.07371	HISTO_LF.Contig359-snap.62.final_new				5.167185082570994	4.588730174583918	4.926933397325965	5.362476776412323	731.0	383.0	919.0	1033.0			0.7507265400469705	-0.22052717444148406	-0.5646321639071648
SPG1	septum-promoting GTP-binding protein 1	ucsf_hc.01_1.G217B.07382	HISTO_LF.Contig359.eannot.1975.final_new	PF00071.17|PF08477.8|PF00025.16|PF04670.7|PF00503.15|PF04652.11	Ras|Miro|Arf|Gtr1_RagA|G-alpha|DUF605	Ras family|Miro-like protein|ADP-ribosylation factor family|Gtr1/RagA G protein conserved region|G-protein alpha subunit|Vta1 like	6.838883581601058	6.4711188367699135	6.516448756141284	6.809544059096419	917.0	556.0	1089.0	1109.0			0.8329096802617149	0.21479420506041524	-0.42218408777594174
	kyphoscoliosis peptidase	ucsf_hc.01_1.G217B.07383	HISTO_LF.Contig359.Fgenesh_Aspergillus.220.final_new	PF01841.14|PF04473.7	Transglut_core|DUF553	Transglutaminase-like superfamily|Transglutaminase-like domain	7.081720265476806	6.378419710586491	6.590853072103187	6.7031529587242895	1975.0	949.0	2087.0	1875.0			1.0013420481755602	0.2284861792491224	-0.24138867144190979
		ucsf_hc.01_1.G217B.07387		PF00095.16	WAP	WAP-type (Whey Acidic Protein) 'four-disulfide core'	4.3107341921556035	7.99313216428152	3.5338381741065508	7.802988226304085	45.0	452.0	39.0	625.0				0.7433633653643561	-4.398238837018341
	SET domain-containing protein 5	ucsf_hc.01_1.G217B.07389	HISTO_LF.Contig359.Fgenesh_histo.298.final_new	PF00856.23	SET	SET domain	-0.6215495608813127	-1.0044430490071155	4.240964705813167	4.4602762272409135	5.0	3.0	216.0	209.0			-4.352039411892539	-4.911499848861109	-0.34840030624855345
	DUF1680 superfamily domain-containing protein	ucsf_hc.01_1.G217B.07391	HISTO_LF.Contig359.Fgenesh_histo.255.final_new	PF07944.7|PF13243.1|PF11961.3	DUF1680|Prenyltrans_1|DUF3475	Putative glycosyl hydrolase of unknown function (DUF1680)|Prenyltransferase-like|Domain of unknown function (DUF3475)	7.143322029854779	4.3821380042225	7.568891541321974	6.0759718555016775	2175.0	251.0	4338.0	1281.0	Hyphae	D	0.08490534333474598	-1.1406144238922566	1.3638309009994893
LAG1	longevity-assurance protein 1, ceramide synthase membrane component (LAG1)	ucsf_hc.01_1.G217B.07392	HISTO_LF.Contig359-snap.73.final_new	PF03798.11|PF08390.6	TRAM_LAG1_CLN8|TRAM1	TLC domain|TRAM1-like protein	6.333433102199934	6.221369719678855	5.636736272604196	5.8326459945894715	728.0	527.0	667.0	635.0			1.2071716843976792	0.9419431524763047	-0.32499850680608233
	conserved protein of unknown function	ucsf_hc.01_1.G217B.07393	HISTO_LF.Contig359.Fgenesh_Aspergillus.234.final_new	PF15242.1	FAM53	Family of FAM53	7.97964760836008	7.105997789253376	7.519760842926152	7.018254725630502	904.0	386.0	976.0	573.0			0.9703616202358689	0.6409624910097946	0.37241733247484277
CAN1	Cullin binding protein CanA	ucsf_hc.01_1.G217B.07394	HISTO_LF.Contig359.Fgenesh_histo.260.final_new	PF08623.5|PF13646.1|PF02985.17|PF12755.2|PF01602.15|PF13513.1|PF10274.4|PF12717.2|PF10363.4|PF03130.11|PF12333.3|PF12348.3|PF04118.9|PF08064.8|PF12726.2	TIP120|HEAT_2|HEAT|Vac14_Fab1_bd|Adaptin_N|HEAT_EZ|ParcG|Cnd1|DUF2435|HEAT_PBS|Ipi1_N|CLASP_N|Dopey_N|UME|SEN1_N	TATA-binding protein interacting (TIP20)|HEAT repeats|HEAT repeat|Vacuolar 14 Fab1-binding region|Adaptin N terminal region|HEAT-like repeat|Parkin co-regulated protein|non-SMC mitotic condensation complex subunit 1|Protein of unknown function (DUF2435)|PBS lyase HEAT-like repeat|Rix1 complex component involved in 60S ribosome maturation|CLASP N terminal|Dopey, N-terminal|UME (NUC010) domain|SEN1…	6.564117020846136	6.64034552342703	6.3742914683988525	6.093071570970653	2683.0	2213.0	3493.0	2389.0			0.7003004072492245	1.1004933798432974	0.15213111260739254
	possible DUF614 domain-containing protein	ucsf_hc.01_1.G217B.07396	HISTO_LF.Contig359.eannot.1989.final_new	PF04749.12	PLAC8	PLAC8 family	3.1547620582928033	7.342101896798546	4.931855656277578	7.543290833490462	67.0	955.0	341.0	1732.0	Yeast	A	-1.2666187431828333	0.3520304906950047	-2.7405239620336914
RIM21	pH-response regulator protein palH/RIM21	ucsf_hc.01_1.G217B.07397	HISTO_LF.Contig359.fgenesh_plus.55.final_new	PF08733.5	PalH	PalH/RIM21	-0.6120794264184068	0.9119176810643089	5.999869786404496	6.431936693078434	8.0	18.0	1162.0	1303.0			-6.101474358020962	-4.966799584627204	-0.5611556914947453
	ATP synthase subunit A domain-containing protein	ucsf_hc.01_1.G217B.07398	HISTO_LF.Contig359.Fgenesh_histo.273.final_new	PF12937.2|PF03531.9|PF04652.11	F-box-like|SSrecog|DUF605	F-box-like|Structure-specific recognition protein (SSRP1)|Vta1 like	5.236191886447596	5.119920830205154	5.032028417318126	5.515317590798875	647.0	467.0	834.0	969.0			0.7146383239314109	0.15782266679319967	-0.6123779583015558
	conserved protein of unknown function	ucsf_hc.01_1.G217B.07402	HISTO_LF.Contig359-snap.81.final_new	PF12829.2|PF02724.9	Mhr1|CDC45	Transcriptional regulation of mitochondrial recombination|CDC45-like protein	4.950457185210065	4.917506168141222	5.718813958080197	5.757970554953812	306.0	234.0	774.0	661.0			-0.25788191806819105	-0.28724495942566897	-0.1682453816944216
PTC1	protein phosphatase 2C	ucsf_hc.01_1.G217B.07403	HISTO_LF.Contig359.Fgenesh_histo.281.final_new	PF00481.16	PP2C	Protein phosphatase 2C	6.352220114064694	7.225758803366099	6.027260020073351	6.73543690703603	1089.0	1561.0	1291.0	1753.0			0.8354349487932837	1.0435413237169895	-0.8372656717834861
DID4	ESCRT-III component	ucsf_hc.01_1.G217B.07404	HISTO_LF.Contig359.Fgenesh_histo.283.final_new	PF03357.16|PF01496.14|PF03398.9	Snf7|V_ATPase_I|Ist1	Snf7|V-type ATPase 116kDa subunit family|Regulator of Vps4 activity in the MVB pathway	7.249944124138826	6.249059334904396	6.806348599773911	6.558097388080626	729.0	285.0	796.0	557.0			0.9540703791668554	0.2441813742106902	0.11916242687247802
FZO1	transmembrane GTPase fzo1	ucsf_hc.01_1.G217B.07405	HISTO_LF.Contig359.fgenesh_plus.77.final_new	PF00350.18|PF01926.18|PF00009.22|PF08477.8|PF10224.4|PF08440.5|PF13555.1|PF02421.13|PF13238.1|PF05062.7	Dynamin_N|MMR_HSR1|GTP_EFTU|Miro|DUF2205|Poty_PP|AAA_29|FeoB_N|AAA_18|RICH	Dynamin family|50S ribosome-binding GTPase|Elongation factor Tu GTP binding domain|Miro-like protein|Predicted coiled-coil protein (DUF2205)|Potyviridae polyprotein|P-loop containing region of AAA domain|Ferrous iron transport protein B|AAA domain|RICH domain	6.663894243880032	5.645193948719418	5.349036394724574	4.579288652326137	2007.0	775.0	1198.0	584.0			1.825332703957399	1.6191247237802013	0.6406589575776298
	BRCT domain-containing protein	ucsf_hc.01_1.G217B.07406	HISTO_LF.Contig359.Fgenesh_Aspergillus.260.final_new	PF12738.2|PF00533.21	PTCB-BRCT|BRCT	twin BRCT domain|BRCA1 C Terminus (BRCT) domain	3.672167636614606	3.1314219793470652	5.592767133366497	5.57703243264739	238.0	128.0	1338.0	1100.0			-1.4101246419499498	-1.8923910259134038	-0.1133540841017
RRM3	mitochondrial DNA helicase	ucsf_hc.01_1.G217B.07407	HISTO_LF.Contig359.Fgenesh_histo.293.final_new	PF05970.9|PF13604.1|PF13401.1|PF13245.1|PF13538.1|PF02689.9|PF00004.24|PF02562.11|PF00580.16|PF13191.1|PF13173.1|PF00437.15|PF00910.17|PF09848.4|PF10412.4|PF01443.13|PF01637.13|PF05729.7|PF00931.17|PF01078.16|PF07728.9|PF13086.1|PF03193.11|PF03205.9|PF00005.22|PF00158.21	PIF1|AAA_30|AAA_22|AAA_19|UvrD_C_2|Herpes_Helicase|AAA|PhoH|UvrD-helicase|AAA_16|AAA_14|T2SE|RNA_helicase|DUF2075|TrwB_AAD_bind|Viral_helicase1|Arch_ATPase|NACHT|NB-ARC|Mg_chelatase|AAA_5|AAA_11|DUF258|MobB|ABC_tran|Sigma54_activat	PIF1-like helicase|AAA domain|AAA domain|Part of AAA domain|UvrD-like helicase C-terminal domain|Helicase|ATPase family associated with various cellular activities (AAA)|PhoH-like protein|UvrD/REP helicase N-terminal domain|AAA ATPase domain|AAA domain|Type II/IV secretion system protein|RNA helicase|Uncharacterized conserved protein (DUF2075)|Type IV secretion-system coupling protein DNA-binding…	5.3023923164310425	4.7034897572973335	5.144810303893923	4.947928182631565	664.0	343.0	884.0	641.0			0.6680568673390606	0.3087810020526893	0.06779333644155106
	YjeF_N domain-containing protein	ucsf_hc.01_1.G217B.07412	HISTO_LF.Contig359.Fgenesh_histo.295.final_new	PF03853.10|PF09532.5|PF00483.18	YjeF_N|FDF|NTP_transferase	YjeF-related protein N-terminus|FDF domain|Nucleotidyl transferase	4.904474817559303	4.9647193642203105	5.434958585828459	5.4163092206773005	483.0	394.0	1036.0	850.0			-0.020008913467214118	0.10162957092993086	-0.11043941966964876
CYP8	peptidyl-prolyl cis-trans isomerase cyp8	ucsf_hc.01_1.G217B.07413	HISTO_LF.Contig359.Fgenesh_histo.297.final_new	PF00160.16|PF04641.7|PF04564.10	Pro_isomerase|Rtf2|U-box	Cyclophilin type peptidyl-prolyl cis-trans isomerase/CLD|Rtf2 RING-finger|U-box domain	6.056618346616349	5.180727868428607	6.638960159885303	5.85718766589949	828.0	353.0	1841.0	890.0			-0.07186695846701285	-0.12324037008396171	0.6526837091650064
	thioredoxin	ucsf_hc.01_1.G217B.07414	HISTO_LF.Contig359.fgenesh_plus.86.final_new	PF05903.9|PF08324.6|PF00085.15|PF13098.1|PF13192.1|PF13728.1|PF08534.5|PF11009.3|PF14595.1	Peptidase_C97|PUL|Thioredoxin|Thioredoxin_2|Thioredoxin_3|TraF|Redoxin|DUF2847|Thioredoxin_9	PPPDE putative peptidase domain|PUL domain|Thioredoxin|Thioredoxin-like domain|Thioredoxin domain|F plasmid transfer operon protein|Redoxin|Protein of unknown function (DUF2847)|Thioredoxin	6.548090616471791	6.754529780203972	6.377213225392764	6.205811589266931	1172.0	1058.0	1546.0	1141.0			0.681352245880968	1.1019376183239622	0.04231285130502638
UBP1	ubiquitin carboxyl-terminal hydrolase	ucsf_hc.01_1.G217B.07416	HISTO_LF.Contig359-snap.91.final_new	PF00443.24|PF13423.1|PF00487.19|PF12021.3	UCH|UCH_1|FA_desaturase|DUF3509	Ubiquitin carboxyl-terminal hydrolase|Ubiquitin carboxyl-terminal hydrolase|Fatty acid desaturase|Protein of unknown function (DUF3509)	6.044932295702058	4.804174871561968	6.528934939142808	5.720100155006879	1027.0	340.0	2133.0	1012.0			0.02647221136119038	-0.3627058560579899	0.6797459993151227
	Alb1 superfamily domain-containing protein	ucsf_hc.01_1.G217B.07417	HISTO_LF.Contig359.eannot.2038.final_new	PF09135.6|PF14366.1|PF12848.2	Alb1|DUF4410|ABC_tran_2	Alb1|Domain of unknown function (DUF4410)|ABC transporter	5.713971271340288	6.220046470825741	6.049444887299856	6.899950474912892	198.0	220.0	371.0	556.0			0.17500123884237295	-0.1266845767002298	-0.9795943724338425
VPS16	vacuolar sorting-associated protein	ucsf_hc.01_1.G217B.07418	HISTO_LF.Contig359-snap.93.final_new	PF04841.8|PF04840.7	Vps16_N|Vps16_C	Vps16, N-terminal region|Vps16, C-terminal region	5.523376448422766	5.056656450130136	6.220713377493505	5.709522426426177	809.0	458.0	1948.0	1136.0			-0.18686207426879742	-0.09964654890911984	0.38210216624652116
	COG0714 domain-containing protein	ucsf_hc.01_1.G217B.07419	HISTO_LF.Contig359.Fgenesh_histo.304.final_new				5.062389623248214	3.704966822638529	6.380362418203628	4.466828359040616	262.0	80.0	970.0	214.0			-0.8074979401534725	-0.20864210901516644	1.7844452743422048
	conserved protein of unknown function	ucsf_hc.01_1.G217B.07420	HISTO_LF.Contig359.Fgenesh_histo.305.final_new					-1.4735970970776557	5.409240578357919	2.799462885373533	0.0	2.0	448.0	61.0					2.4806889081635797
	bestrophin superfamily domain-containing protein	ucsf_hc.01_1.G217B.07421	HISTO_LF.Contig359.eannot.2045.final_new	PF01062.16|PF04684.8	Bestrophin|BAF1_ABF1	Bestrophin, RFP-TM, chloride channel|BAF1 / ABF1 chromatin reorganising factor	5.115208551158814	5.574021489881392	6.306715091310491	6.702178917225051	332.0	357.0	1126.0	1231.0			-0.6810316853497365	-0.574937999956739	-0.5245526107353671
	FHA domain-containing protein	ucsf_hc.01_1.G217B.07423	HISTO_LF.Contig359.eannot.2046.final_new	PF00498.21|PF13639.1|PF12678.2|PF14634.1|PF12861.2|PF13465.1|PF00097.20|PF13923.1|PF08746.6	FHA|zf-RING_2|zf-rbx1|zf-RING_5|zf-Apc11|zf-H2C2_2|zf-C3HC4|zf-C3HC4_2|zf-RING-like	FHA domain|Ring finger domain|RING-H2 zinc finger|zinc-RING finger domain|Anaphase-promoting complex subunit 11 RING-H2 finger|Zinc-finger double domain|Zinc finger, C3HC4 type (RING finger)|Zinc finger, C3HC4 type (RING finger)|RING-like domain	6.863251351432682	5.731045231611336	6.497951404795734	6.460110428810474	1695.0	605.0	1954.0	1582.0			0.8757748014388889	-0.17584576981221645	-0.09124780883554617
MDM10	mitochondrial distribution and morphology protein 10	ucsf_hc.01_1.G217B.07426	HISTO_LF.Contig359.eannot.2047.final_new	PF12519.3	DUF3722	Protein of unknown function (DUF3722)	3.3935090606585057	3.8926314995021922	4.466920109851605	4.790343529728305	104.0	115.0	325.0	338.0			-0.5629361943911584	-0.3444926028391917	-0.4525122046975065
	60S acidic ribosomal protein P0, mRNA turnover protein	ucsf_hc.01_1.G217B.07427	HISTO_LF.Contig359.eannot.2043.final_new	PF00466.15|PF03354.10	Ribosomal_L10|Terminase_1	Ribosomal protein L10|Phage Terminase	6.036415014903479	6.787269210515459	5.878871629256706	6.63342652453255	338.0	445.0	450.0	631.0			0.6680182404487147	0.7070621133698296	-0.8836436800966512
	U1 small nuclear ribonucleoprotein	ucsf_hc.01_1.G217B.07428	HISTO_LF.Contig359.eannot.2065.final_new	PF12220.3|PF00076.17|PF14259.1|PF13893.1|PF12517.3	U1snRNP70_N|RRM_1|RRM_6|RRM_5|DUF3720	U1 small nuclear ribonucleoprotein of 70kDa MW N terminal|RNA recognition motif. (a.k.a. RRM, RBD, or RNP domain)|RNA recognition motif (a.k.a. RRM, RBD, or RNP domain)|RNA recognition motif. (a.k.a. RRM, RBD, or RNP domain)|Protein of unknown function (DUF3720)	6.970260549328052	5.8373647616024495	7.265389088525501	6.950081494921729	1124.0	401.0	2048.0	1368.0			0.21534631560449258	-0.5594973059323589	0.18621880878296437
MRPL51	mitochondrial ribosomal protein subunit L51	ucsf_hc.01_1.G217B.07429	HISTO_LF.Contig359.Fgenesh_Aspergillus.246.final_new	PF05047.11	L51_S25_CI-B8	Mitochondrial ribosomal protein L51 / S25 / CI-B8 domain	7.440160521217527	6.541296330722029	7.467950238450094	6.867642123060564	541.0	227.0	819.0	449.0			0.48268513756937326	0.22687363504838576	0.4712193305687231
	RING finger domain-containing protein	ucsf_hc.01_1.G217B.07430	HISTO_LF.Contig359.Fgenesh_histo.324.final_new	PF14634.1|PF01363.16|PF13923.1|PF13639.1|PF00097.20|PF13920.1	zf-RING_5|FYVE|zf-C3HC4_2|zf-RING_2|zf-C3HC4|zf-C3HC4_3	zinc-RING finger domain|FYVE zinc finger|Zinc finger, C3HC4 type (RING finger)|Ring finger domain|Zinc finger, C3HC4 type (RING finger)|Zinc finger, C3HC4 type (RING finger)	6.3747924290709985	4.963329788748426	7.04652063726166	5.795978060219809	714.0	210.0	1689.0	590.0			-0.16125335338871993	-0.279428844084463	1.1214537922210432
	conserved protein of unknown function	ucsf_hc.01_1.G217B.07432	HISTO_LF.Contig359.Fgenesh_histo.5.final_new	PF15377.1	DUF4604	Domain of unknown function (DUF4604)	4.433236164323737	4.320740470445214	7.124638514625462	6.864696976503168	76.0	55.0	729.0	506.0			-2.1809274954997844	-1.9907370786710326	0.13085275330148782
RIA1	ribosome biogenesis protein Ria1	ucsf_hc.01_1.G217B.07433	HISTO_LF.Contig359.Fgenesh_histo.7.final_new	PF00009.22|PF00679.19|PF03144.20|PF14492.1|PF03764.13|PF01926.18	GTP_EFTU|EFG_C|GTP_EFTU_D2|EFG_II|EFG_IV|MMR_HSR1	Elongation factor Tu GTP binding domain|Elongation factor G C-terminus|Elongation factor Tu domain 2|Elongation Factor G, domain II|Elongation factor G, domain IV|50S ribosome-binding GTPase	6.223592227201685	5.4268701892042674	6.657327602558579	6.2088845098592	1723.0	776.0	3456.0	2105.0			0.07673947944504755	-0.22879489326801128	0.3193543078785721
VAC8	armadillo repeat protein, vacuolar protein 8	ucsf_hc.01_1.G217B.07434	HISTO_LF.Contig359.eannot.2078.final_new	PF00514.18|PF13646.1|PF02985.17|PF13513.1|PF01602.15|PF05804.7|PF04826.8|PF03224.9|PF11698.3|PF03130.11|PF12755.2	Arm|HEAT_2|HEAT|HEAT_EZ|Adaptin_N|KAP|Arm_2|V-ATPase_H_N|V-ATPase_H_C|HEAT_PBS|Vac14_Fab1_bd	Armadillo/beta-catenin-like repeat|HEAT repeats|HEAT repeat|HEAT-like repeat|Adaptin N terminal region|Kinesin-associated protein (KAP)|Armadillo-like|V-ATPase subunit H|V-ATPase subunit H|PBS lyase HEAT-like repeat|Vacuolar 14 Fab1-binding region	6.9079159982725375	5.916905451657074	6.429296807046202	5.6711583470656945	1476.0	581.0	1573.0	773.0			0.9890940460282764	0.7989665319783006	0.6290496751597008
	conserved protein of unknown function	ucsf_hc.01_1.G217B.07441	HISTO_LF.Contig359.Fgenesh_Aspergillus.265.final_new	PF06293.9|PF00069.20|PF01636.18|PF03938.9|PF01633.15|PF13588.1|PF04977.10	Kdo|Pkinase|APH|OmpH|Choline_kinase|HSDR_N_2|DivIC	Lipopolysaccharide kinase (Kdo/WaaP) family|Protein kinase domain|Phosphotransferase enzyme family|Outer membrane protein (OmpH-like)|Choline/ethanolamine kinase|Type I restriction enzyme R protein N terminus (HSDR_N)|Septum formation initiator	7.100617465632006	7.529051932772931	6.492853421036596	6.985457305973821	2193.0	2309.0	2137.0	2499.0			1.1182388993973507	1.096814054186031	-0.6216926697580316
	kinesin family protein	ucsf_hc.01_1.G217B.07442	HISTO_LF.Contig359.eannot.2061.final_new	PF00225.18|PF07799.7|PF01935.12|PF04791.11	Kinesin|DUF1643|DUF87|LMBR1	Kinesin motor domain|Protein of unknown function (DUF1643)|Domain of unknown function DUF87|LMBR1-like membrane protein	4.432514414273797	5.746866091287914	5.035574800030732	6.431347355537964	313.0	609.0	706.0	1544.0			-0.09258553095499389	-0.1312618368631293	-1.524861340328039
	translation initiation factor eif-2b delta subunit	ucsf_hc.01_1.G217B.07443	HISTO_LF.Contig359.Fgenesh_histo.19.final_new	PF01008.12|PF12569.3	IF-2B|NARP1	Initiation factor 2 subunit family|NMDA receptor-regulated protein 1	9.370562658423921	7.9662094906210985	8.79499623125856	8.071011402352106	9595.0	2836.0	9561.0	4811.0			1.0860412819673022	0.4484175156559136	0.5948960440856474
SNF4	nuclear protein SNF4, Snf1 protein kinase complex subunit	ucsf_hc.01_1.G217B.07447	HISTO_LF.Contig359.eannot.2072.final_new	PF00571.23	CBS	CBS domain	5.9715739675559005	6.285004089098957	5.925686088376654	5.801824465219396	504.0	490.0	725.0	553.0			0.5563627339811874	1.036399051266482	-0.005227161663548863
	conserved protein of unknown function	ucsf_hc.01_1.G217B.07448	HISTO_LF.Contig359.Fgenesh_histo.34.final_new					-2.4843235036707143	4.291598967848349	5.335757407661476	0.0	2.0	416.0	713.0				-7.26686148394527	-1.1732472246339345
	conserved protein of unknown function	ucsf_hc.01_1.G217B.07449	HISTO_LF.Contig359-snap.118.final_new	PF14441.1	OTT_1508_deam	OTT_1508-like deaminase	2.948913370144728	1.843553857547835	5.597734549912831	4.764144350583285	99.0	36.0	922.0	430.0			-2.138346324966162	-2.367371065648529	0.7045014145087389
	3-hydroxyisobutyryl Coenzyme A hydrolase	ucsf_hc.01_1.G217B.07450	HISTO_LF.Contig359.fgenesh_plus.132.final_new	PF13766.1|PF00378.15|PF15147.1	ECH_C|ECH|DUF4578	2-enoyl-CoA Hydratase C-terminal region|Enoyl-CoA hydratase/isomerase family|Domain of unknown function (DUF4578)	6.811532770183126	6.484555271310997	6.124990564678628	5.619968385082837	1164.0	726.0	1074.0	629.0			1.1970170603064392	1.4178063136150811	0.3759333947749841
	50S ribosomal protein L4	ucsf_hc.01_1.G217B.07451	HISTO_LF.Contig359.Fgenesh_Aspergillus.286.final_new	PF00573.17	Ribosomal_L4	Ribosomal protein L4/L1 family	6.800434155086789	5.890253877136727	7.301247697674985	6.670581582851	711.0	296.0	1494.0	802.0			0.009661312213744555	-0.2271082783273517	0.5015773300031787
MRPL35	mitochondrial large ribosomal subunit YmL35	ucsf_hc.01_1.G217B.07452	HISTO_LF.Contig359.Fgenesh_histo.45.final_new	PF01161.15|PF12848.2	PBP|ABC_tran_2	Phosphatidylethanolamine-binding protein|ABC transporter	6.216789971368171	5.4481021840449415	5.680798887115671	5.378547670547729	662.0	304.0	678.0	457.0			1.0464659390544413	0.6227739408841337	0.17316243174713541
IMP1	mitochondrial inner membrane protease subunit 1	ucsf_hc.01_1.G217B.07453	HISTO_LF.Contig359.eannot.2106.final_new	PF00717.18|PF10502.4	Peptidase_S24|Peptidase_S26	Peptidase S24-like|Signal peptidase, peptidase S26	5.584460538343883	5.392883067687957	7.701521583879548	7.057133807463622	181.0	124.0	1166.0	620.0			-1.6065861907337236	-1.1110313123887439	0.5152989915951194
	hydroxyacylglutathione hydrolase, cell morphogenesis protein Las1	ucsf_hc.01_1.G217B.07455	HISTO_LF.Contig359.Fgenesh_histo.49.final_new	PF04031.8	Las1	Las1-like	5.9321588339782005	5.2835418524909645	6.903037478410826	5.943479599395547	537.0	268.0	1563.0	668.0			-0.4604037896306843	-0.10671831951766197	0.8304690941944717
	conserved protein of unknown function	ucsf_hc.01_1.G217B.07457	HISTO_LF.Contig359.Fgenesh_histo.61.final_new	PF02724.9	CDC45	CDC45-like protein	5.242607784303147	6.269515147090041	7.396528201108094	8.41167866037864	345.0	550.0	2280.0	3830.0	Yeast	B	-1.6434455620030053	-1.5889440859016792	-1.144239244091354
	conserved protein of unknown function	ucsf_hc.01_1.G217B.07462	HISTO_LF.Contig359-snap.126.final_new	PF12937.2|PF00646.28	F-box-like|F-box	F-box-like|F-box domain	3.2984813778256163	3.095335973627768	3.5333888063904464	4.575162142266005	103.0	70.0	180.0	308.0			0.27556742623711106	-0.9266067412513159	-1.1708621206963654
	microfibril-associated protein	ucsf_hc.01_1.G217B.07466	HISTO_LF.Contig359-snap.128.final_new	PF06991.6	Prp19_bind	Splicing factor, Prp19-binding domain	5.458538982885209	4.3777889376323165	6.235241294647977	5.8232773819646715	465.0	172.0	1183.0	739.0			-0.2662274569608276	-0.8922690169454341	0.282875127862499
	extracellular cell wall glucanase crf1	ucsf_hc.01_1.G217B.07469	HISTO_LF.Contig359-snap.130.final_new	PF00722.16|PF06697.7	Glyco_hydro_16|DUF1191	Glycosyl hydrolases family 16|Protein of unknown function (DUF1191)	6.679147743374336	6.797795958999263	6.251626402326896	6.863811053155759	797.0	677.0	880.0	1118.0			0.9379961958493808	0.4872043332304248	-0.7412734356496697
	N-acetylmuramoyl-L-alanine amidase	ucsf_hc.01_1.G217B.07472	HISTO_LF.Contig359-snap.131.final_new	PF01510.20	Amidase_2	N-acetylmuramoyl-L-alanine amidase	1.8506898340566051	2.6641935587343055	3.5779252421156635	2.9163183946510296	24.0	33.0	118.0	62.0			-1.2167605532571173		0.5325180626438271
SSB3	ssDNA binding protein Ssb3	ucsf_hc.01_1.G217B.07473	HISTO_LF.Contig359.eannot.2097.final_new	PF08661.6|PF12658.2|PF06066.6	Rep_fac-A_3|Ten1|SepZ	Replication factor A protein 3|Telomere capping, CST complex subunit|SepZ	7.08658814382553	7.379445823377999	6.788423206328292	7.505319186295885	337.0	323.0	407.0	556.0			0.808639792299179	0.42734606446903545	-0.8459847647883993
SMD2	small nuclear ribonucleoprotein Sm D2	ucsf_hc.01_1.G217B.07475	HISTO_LF.Contig359.eannot.2099.final_new	PF01423.17|PF04631.7|PF04771.7	LSM|Baculo_44|CAV_VP3	LSM domain|Baculovirus hypothetical protein|Chicken anaemia virus VP-3 protein	8.266616879170366	8.27874686721279	8.383425120269495	8.003168756571053	744.0	587.0	1198.0	765.0			0.3936666137028122	0.8287975380286579	0.2511675788776344
	dihydroxyacetone kinase (DakA)	ucsf_hc.01_1.G217B.07476	HISTO_LF.Contig359.eannot.2111.final_new	PF02733.12|PF02734.12	Dak1|Dak2	Dak1 domain|DAK2 domain	4.01360490373641	5.328246864948276	3.9947360953813926	4.403896526939437	204.0	397.0	299.0	330.0	Yeast	B	0.5293436631569586	1.47756976539576	-0.5382492163788508
	cullin, nuclear pore complex subunit Nup192	ucsf_hc.01_1.G217B.07477	HISTO_LF.Contig359.eannot.2113.final_new	PF00888.17|PF10557.4|PF13601.1|PF08539.6|PF01978.14|PF03965.11	Cullin|Cullin_Nedd8|HTH_34|HbrB|TrmB|Penicillinase_R	Cullin family|Cullin protein neddylation domain|Winged helix DNA-binding domain|HbrB-like|Sugar-specific transcriptional regulator TrmB|Penicillinase repressor	6.488794821202042	5.492411838953216	5.915817895751493	5.153649340191678	1711.0	671.0	1708.0	837.0			1.08345178025249	0.8919819261484587	0.6330797707390081
NUP192	cullin, nuclear pore complex subunit Nup192	ucsf_hc.01_1.G217B.07478	HISTO_LF.Contig359-snap.135.final_new	PF11894.3	DUF3414	Protein of unknown function (DUF3414)	5.255391802190162	5.51685275804569	5.11485743736891	5.378523081084098	1351.0	1267.0	1820.0	1816.0			0.6510092196231931	0.6915491043485131	-0.3927544285359952
TEL1	ataxia telangiectasia mutated, phosphotidylinositol kinase Tel1, Atm1	ucsf_hc.01_1.G217B.07479	HISTO_LF.Contig359.Fgenesh_Aspergillus.43.final_new	PF00454.22|PF11640.3|PF02260.15|PF13414.1|PF07087.6	PI3_PI4_kinase|TAN|FATC|TPR_11|DUF1353	Phosphatidylinositol 3- and 4-kinase|Telomere-length maintenance and DNA damage repair|FATC domain|TPR repeat|Protein of unknown function (DUF1353)	3.3299739252291536	2.851374855943443	4.441534718972	3.9582536512332473	618.0	347.0	1983.0	1179.0			-0.6010859389409053	-0.5536593679028834	0.3541922829179458
	UPF0052 domain protein	ucsf_hc.01_1.G217B.07480	HISTO_LF.Contig359.eannot.2107.final_new	PF01933.13	UPF0052	Uncharacterised protein family UPF0052	5.428704076416604	2.6036326509853174	5.761673895142609	4.907293675504515	471.0	52.0	881.0	405.0			0.17750503607593648	-1.7504415971322764	0.7252914348172874
	DNA polymerase gamma	ucsf_hc.01_1.G217B.07482	HISTO_LF.Contig359-snap.138.final_new	PF00476.15|PF01612.15	DNA_pol_A|DNA_pol_A_exo1	DNA polymerase family A|3'-5' exonuclease	4.755508758088254	4.161419795648276	5.6300279780097675	4.64509828978212	656.0	340.0	1786.0	750.0			-0.36404436511957217	0.06954093325307653	0.8558409034068406
	CorA family metal ion transporter	ucsf_hc.01_1.G217B.07483	HISTO_LF.Contig359.Fgenesh_histo.122.final_new	PF01544.13	CorA	CorA-like Mg2+ transporter protein	0.44718473064538605	4.412691548768137	3.5269935510366355	5.564241530046814	18.0	220.0	226.0	771.0			-2.5693339655893084	-0.5983305538917563	-2.166336763830986
RAD5	DNA repair protein RAD5	ucsf_hc.01_1.G217B.07486	HISTO_LF.Contig359.eannot.2125.final_new	PF00176.18|PF08797.6|PF00271.26|PF13923.1|PF00097.20|PF13639.1|PF13920.1|PF14634.1|PF08429.6|PF15227.1|PF12927.2|PF13445.1	SNF2_N|HIRAN|Helicase_C|zf-C3HC4_2|zf-C3HC4|zf-RING_2|zf-C3HC4_3|zf-RING_5|PLU-1|zf-C3HC4_4|DUF3835|zf-RING_UBOX	SNF2 family N-terminal domain|HIRAN domain|Helicase conserved C-terminal domain|Zinc finger, C3HC4 type (RING finger)|Zinc finger, C3HC4 type (RING finger)|Ring finger domain|Zinc finger, C3HC4 type (RING finger)|zinc-RING finger domain|PLU-1-like protein|zinc finger of C3HC4-type, RING|Domain of unknown function (DUF3835)|RING-type zinc-finger	3.702668622274786	3.788450597029901	4.081050829703645	4.516556936221932	330.0	274.0	637.0	716.0			0.13209264737308235	-0.1748869118051104	-0.5645948913390946
	GTP-binding protein	ucsf_hc.01_1.G217B.07487	HISTO_LF.Contig359-snap.142.final_new	PF00009.22|PF03143.12|PF03144.20|PF10662.4|PF08477.8|PF01926.18|PF03205.9|PF00350.18|PF14578.1	GTP_EFTU|GTP_EFTU_D3|GTP_EFTU_D2|PduV-EutP|Miro|MMR_HSR1|MobB|Dynamin_N|GTP_EFTU_D4	Elongation factor Tu GTP binding domain|Elongation factor Tu C-terminal domain|Elongation factor Tu domain 2|Ethanolamine utilisation - propanediol utilisation|Miro-like protein|50S ribosome-binding GTPase|Molybdopterin guanine dinucleotide synthesis protein B|Dynamin family|Elongation factor Tu domain 4	8.417861150962885	8.263675415192965	8.817148570712463	8.302369849647427	4624.0	3251.0	9056.0	5268.0			0.11118743505236273	0.5145249929324596	0.38568993624422987
LSM3	U6 snRNP-associated protein Lsm3, 73aa, no start met	ucsf_hc.01_1.G217B.07488	HISTO_LF.Contig359.genewise.168.final_new	PF01423.17	LSM	LSM domain	7.294366392342946	7.523712018350376	9.055552621043953	7.814460497686056	326.0	299.0	1641.0	577.0			-1.2507113738990658	0.2624709480512406	1.1120033385370895
	N-acetylglucosaminyl-phosphatidylinositol deacetylase, pigL-like protein	ucsf_hc.01_1.G217B.07490	HISTO_LF.Contig359.eannot.2134.final_new	PF02585.12|PF01794.14	PIG-L|Ferric_reduct	GlcNAc-PI de-N-acetylase|Ferric reductase like transmembrane component	5.090862798925856	3.0493497683535873	6.974498248647127	5.689352961882575	221.0	42.0	1211.0	413.0			-1.3731605949193306	-2.0867837661420667	1.1560565019437457
	arrestin	ucsf_hc.01_1.G217B.07494	HISTO_LF.Contig359.Fgenesh_Aspergillus.67.final_new	PF13002.2|PF00339.24|PF15379.1	LDB19|Arrestin_N|DUF4606	Arrestin_N terminal like|Arrestin (or S-antigen), N-terminal domain|Domain of unknown function (DUF4606)	6.690158496378022	4.63280435669196	6.196002113835442	5.7943410075061825	1197.0	225.0	1262.0	794.0			1.0046312373445203	-0.608317223427302	0.272572321508453
	conserved protein of unknown function	ucsf_hc.01_1.G217B.07495	HISTO_LF.Contig359.Fgenesh_Aspergillus.68.final_new				5.919096450659376	5.198563620695372	5.619953331895144	5.568823142086797	377.0	179.0	455.0	365.0			0.8096179735661733	0.18295990599549583	-0.0779585950124595
	polyamine transporter 1, fluconazole/caffeine resistance protein, no start met	ucsf_hc.01_1.G217B.07496	HISTO_LF.Contig359.fgenesh_plus.149.final_new	PF07690.11|PF00083.19|PF06609.8|PF06770.6	MFS_1|Sugar_tr|TRI12|Arif-1	Major Facilitator Superfamily|Sugar (and other) transporter|Fungal trichothecene efflux pump (TRI12)|Actin-rearrangement-inducing factor (Arif-1)	-1.5297643374372132	-0.8537641365094473	5.121377643245966	4.361387267913741	4.0	5.0	597.0	293.0			-6.140667125881238	-4.661931977036267	0.6309015905114181
	cytochrome P450	ucsf_hc.01_1.G217B.07497	HISTO_LF.Contig359.Fgenesh_Aspergillus.76.final_new	PF00067.17	p450	Cytochrome P450	-0.6716730403071491	8.134297011685144	7.418472024645751	7.2599381723155885	6.0	2101.0	2428.0	1808.0			-7.579670210150958	1.427578266756476	0.029445067509355383
	pyruvate decarboxylase	ucsf_hc.01_1.G217B.07500	HISTO_LF.Contig359.eannot.2138.final_new	PF02776.13|PF00205.17|PF02775.16|PF00676.15|PF13292.1	TPP_enzyme_N|TPP_enzyme_M|TPP_enzyme_C|E1_dh|DXP_synthase_N	Thiamine pyrophosphate enzyme, N-terminal TPP binding domain|Thiamine pyrophosphate enzyme, central domain|Thiamine pyrophosphate enzyme, C-terminal TPP binding domain|Dehydrogenase E1 component|1-deoxy-D-xylulose-5-phosphate synthase	4.929961438615904	5.302135351031618	5.052087772842031	5.171925251965678	396.0	401.0	640.0	578.0	Yeast	E	0.3883485205758146	0.6834295264528603	-0.24892626394445472
	oxidoreductase	ucsf_hc.01_1.G217B.07520	HISTO_LF.Contig359.Fgenesh_histo.308.final_new	PF14226.1|PF03171.15	DIOX_N|2OG-FeII_Oxy	non-haem dioxygenase in morphine synthesis N-terminal|2OG-Fe(II) oxygenase superfamily		6.534671438991775	-1.8763456694657235	4.934814738268419	0.0	538.0	3.0	280.0				2.1530761281102766	-6.940249192554949
	2-amino-3-carboxymuconate-6-semialdehyde decarboxylase	ucsf_hc.01_1.G217B.07519	HISTO_LF.Contig359.eannot.2133.final_new	PF04909.9	Amidohydro_2	Amidohydrolase		4.711328322889968	5.953003358833921	5.655292209646057	0.0	172.0	772.0	522.0				-0.39074445936916824	0.16862236436705658
CWC23	pre-mRNA-splicing factor cwc23	ucsf_hc.01_1.G217B.07522	HISTO_LF.Contig359-snap.159.final_new	PF00226.26	DnaJ	DnaJ domain	5.629610744664189	5.176327928646989	5.593885350024097	5.546556570105175	448.0	256.0	649.0	522.0			0.5462002494420335	0.18299078592873474	-0.08176000490188517
	conserved protein of unknown function	ucsf_hc.01_1.G217B.07526	HISTO_LF.Contig359.Fgenesh_histo.319.final_new	PF10288.4	DUF2392	Protein of unknown function (DUF2392)	4.975385581505919	5.265585504379938	5.236434716567315	5.049417859908276	254.0	243.0	452.0	330.0			0.2494257197405454	0.7693870718585831	0.05792807183823179
PTM1	integral membrane protein (Ptm1)	ucsf_hc.01_1.G217B.07527	HISTO_LF.Contig359.Fgenesh_histo.321.final_new	PF06814.8|PF12666.2	Lung_7-TM_R|PrgI	Lung seven transmembrane receptor|PrgI family protein	6.453848460926397	7.105206667200138	7.041646516739448	7.21702684037244	992.0	1219.0	2214.0	2078.0			-0.07732320101110934	0.4413992542146188	-0.30446910845379893
	WD40 domain-containing protein	ucsf_hc.01_1.G217B.07529	HISTO_LF.Contig359.fgenesh_plus.176.final_new	PF00400.27|PF11768.3|PF14082.1|PF15390.1|PF04053.9	WD40|DUF3312|DUF4263|DUF4613|Coatomer_WDAD	WD domain, G-beta repeat|Protein of unknown function (DUF3312)|Domain of unknown function (DUF4263)|Domain of unknown function (DUF4613)|Coatomer WD associated region	5.049186881916037	5.272555296311846	6.344925437822481	6.356809788259704	254.0	232.0	926.0	776.0			-0.7852637011045034	-0.5310350645609372	-0.14097313525802946
	mitochondrial carrier protein	ucsf_hc.01_1.G217B.07530	HISTO_LF.Contig359.fgenesh_plus.167.final_new	PF00153.22	Mito_carr	Mitochondrial carrier protein	5.405069856749164	6.496107556955774	6.903972762858274	7.419014262054659	132.0	220.0	554.0	658.0			-0.9884280513071686	-0.3696872777119635	-0.6441302840171916
	ribonucleotide reductase small subunit RnrA	ucsf_hc.01_1.G217B.07534	HISTO_LF.Contig359.eannot.2154.final_new	PF00268.16	Ribonuc_red_sm	Ribonucleotide reductase, small chain	8.467937150393846	8.74602265657176	7.0175813932924	7.865380268470578	3099.0	2940.0	1684.0	2519.0			1.9608306119033867	1.433861815488103	-0.9768876599989849
	signal recognition particle 9 kDa protein SRP9 superfamily domain-containing protein	ucsf_hc.01_1.G217B.07536	HISTO_LF.Contig359.Fgenesh_Aspergillus.122.final_new	PF05486.7|PF04415.7	SRP9-21|DUF515	Signal recognition particle 9 kDa protein (SRP9)|Protein of unknown function (DUF515)	6.658837945626439	6.40766651989702	6.933946535671434	6.854714394438801	394.0	259.0	708.0	557.0			0.23536626475694566	0.10617155284514013	-0.04985664358817399
	WD40 domain-containing protein	ucsf_hc.01_1.G217B.07538	HISTO_LF.Contig359.Fgenesh_Aspergillus.125.final_new	PF00400.27	WD40	WD domain, G-beta repeat	2.4472854177404395	2.5104563245141054	4.507083657180836	6.285454129797309	115.0	94.0	712.0	2030.0			-1.549323384638455	-3.221778377896283	-1.9074592574372806
	no signficant blast hit	ucsf_hc.01_1.G217B.07539	HISTO_LF.Contig359.Fgenesh_histo.14.final_new	PF13391.1	HNH_2	HNH endonuclease	1.4202583103255262	-1.4735970970776557	6.535576311252549	5.078178913439597	19.0	2.0	978.0	296.0			-4.604843146125081	-5.998556583130332	1.3283086129921449
	alkaline phosphatase	ucsf_hc.01_1.G217B.07540	HISTO_LF.Contig359.Fgenesh_histo.16.final_new	PF09423.5	PhoD	PhoD-like phosphatase	-0.7250541366351727	1.583214279792106	4.315525520090554	3.8722074222742817	8.0	31.0	391.0	239.0			-4.530104801923786	-1.735773715095255	0.3142293129954652
	conserved protein of unknown function	ucsf_hc.01_1.G217B.07541	HISTO_LF.Contig359.Fgenesh_histo.21.final_new	PF09329.6|PF03302.8	zf-primase|VSP	Primase zinc finger|Giardia variant-specific surface protein	-0.6344087721951724	1.9675908472888168	3.004599452852151	2.9688765743420524	4.0	19.0	74.0	60.0					-0.09336590631070818
	conserved protein of unknown function	ucsf_hc.01_1.G217B.07543	HISTO_LF.Contig359.Fgenesh_histo.23.final_new				1.0823007854224314	2.2728741591799553	4.163932341420498	4.988148901980088	14.0	25.0	176.0	259.0			-2.571156701196126	-2.1620553154132116	-0.9533053453803966
	OHCU decarboxylase superfamily domain-containing protein	ucsf_hc.01_1.G217B.07544	HISTO_LF.Contig359.eannot.2167.final_new	PF09349.5|PF05400.8	OHCU_decarbox|FliT	OHCU decarboxylase|Flagellar protein FliT	4.128120821650716	3.907078212926311	4.200741136353815	4.892078856392057	73.0	49.0	114.0	153.0			0.4378545400988423	-0.43178121607882547	-0.8204265048590491
	GPI-anchored cell surface glycoprotein	ucsf_hc.01_1.G217B.07548	HISTO_LF.Contig359.eannot.2157.final_new				4.714552083865397	5.139432357992008	4.2480343859518435	4.994442436516599	656.0	689.0	705.0	983.0			0.9769925527154943	0.6982093488623295	-0.8754968353855626
PUS4	tRNA pseudouridine synthase B	ucsf_hc.01_1.G217B.07549	HISTO_LF.Contig359.Fgenesh_histo.33.final_new				5.007807059198297	4.039951070351338	5.4924032821746325	4.812261555984456	90.0	36.0	187.0	97.0			0.025878631825605236	-0.2190910582461969	0.5510529413693694
	conserved protein of unknown function	ucsf_hc.01_1.G217B.07551	HISTO_LF.Contig359.Fgenesh_histo.36.final_new	PF12047.3	DNMT1-RFD	Cytosine specific DNA methyltransferase replication foci domain	5.663014855959198	4.448167303774167	7.107472538026626	5.592952716012298	626.0	211.0	2530.0	736.0			-0.9339828272654871	-0.5915659848512096	1.3854310371935217
EBP2	rRNA processing protein Ebp2	ucsf_hc.01_1.G217B.07552	HISTO_LF.Contig359-snap.176.final_new	PF05890.7	Ebp2	Eukaryotic rRNA processing protein EBP2	5.456684523053485	5.649075621746484	5.701251001632386	6.106875484054722	349.0	312.0	614.0	676.0			0.2659083762230403	0.0954195650786831	-0.5347132672431432
TIG1	disulfide-isomerase tigA	ucsf_hc.01_1.G217B.07557	HISTO_LF.Contig359.eannot.1926.final_new	PF00085.15|PF07749.7|PF13098.1|PF13899.1|PF13905.1|PF14595.1|PF13848.1|PF07912.8|PF00578.16|PF08534.5|PF13192.1|PF00462.19|PF13728.1|PF13462.1	Thioredoxin|ERp29|Thioredoxin_2|Thioredoxin_7|Thioredoxin_8|Thioredoxin_9|Thioredoxin_6|ERp29_N|AhpC-TSA|Redoxin|Thioredoxin_3|Glutaredoxin|TraF|Thioredoxin_4	Thioredoxin|Endoplasmic reticulum protein ERp29, C-terminal domain|Thioredoxin-like domain|Thioredoxin-like|Thioredoxin-like|Thioredoxin|Thioredoxin-like domain|ERp29, N-terminal domain|AhpC/TSA family|Redoxin|Thioredoxin domain|Glutaredoxin|F plasmid transfer operon protein|Thioredoxin	8.19137020244675	7.982132590810745	8.062630511606049	7.129296021121164	2546.0	1723.0	3458.0	1505.0			0.6392145456426426	1.4060559970765025	0.8042457056640782
MKT1	XPG I-region protein, posttranscriptional regulation nuclease (Mkt1)	ucsf_hc.01_1.G217B.07558	HISTO_LF.Contig359-snap.178.final_new	PF12246.3|PF12247.3|PF00867.13|PF00752.12	MKT1_C|MKT1_N|XPG_I|XPG_N	Temperature dependent protein affecting M2 dsRNA replication|Temperature dependent protein affecting M2 dsRNA replication|XPG I-region|XPG N-terminal domain	6.7915626133636104	6.519227500385507	6.498970593327323	6.273628269072109	1695.0	1098.0	2055.0	1461.0			0.8030668748382284	0.798818658700319	0.09625353943440729
	oxidoreductase	ucsf_hc.01_1.G217B.07559	HISTO_LF.Contig359.Fgenesh_histo.63.final_new	PF03171.15|PF04228.8	2OG-FeII_Oxy|Zn_peptidase	2OG-Fe(II) oxygenase superfamily|Putative neutral zinc metallopeptidase	5.844692994306282	5.649323315976793	7.228034675947311	6.8873479994326505	341.0	233.0	1321.0	867.0			-0.8728668268390876	-0.6848052560689366	0.21159789169385324
NIT19	MYND domain-containing protein (SamB), nitrosative stress-induced transcript	ucsf_hc.01_1.G217B.07560	HISTO_LF.Contig359.Fgenesh_Aspergillus.277.final_new	PF01753.13	zf-MYND	MYND finger	7.9849370129930115	6.921372948909246	6.836866953908283	7.04168845622381	3334.0	1248.0	2234.0	2140.0			1.65854491388667	0.43290392007235745	-0.33391028713633375
STE4	G protein complex beta subunit SfaD, mating factor receptor-coupled G protein	ucsf_hc.01_1.G217B.07562	HISTO_LF.Contig359-snap.181.final_new	PF00400.27|PF08662.6	WD40|eIF2A	WD domain, G-beta repeat|Eukaryotic translation initiation factor eIF2A	7.549064949386713	7.422439368947071	5.825586586761548	6.285071556214276	1401.0	1004.0	630.0	720.0			2.2339532174271057	1.690587240119716	-0.5885737542735345
	glycerate-and formate-dehydrogenase, no start met	ucsf_hc.01_1.G217B.07563	HISTO_LF.Contig359.genewise.6.final_new	PF02826.14|PF00389.25|PF03446.10|PF03807.12	2-Hacid_dh_C|2-Hacid_dh|NAD_binding_2|F420_oxidored	D-isomer specific 2-hydroxyacid dehydrogenase, NAD binding domain|D-isomer specific 2-hydroxyacid dehydrogenase, catalytic domain|NAD binding domain of 6-phosphogluconate dehydrogenase|NADP oxidoreductase coenzyme F420-dependent	6.051823954070122	4.65477637163446	5.775268859929995	5.002170006070184	478.0	142.0	586.0	285.0			0.787029948942068	0.20582579295119707	0.6440100690390045
TAF14	transcription initiation factor TFIID subunit 14	ucsf_hc.01_1.G217B.07566	HISTO_LF.Contig359.eannot.1930.final_new	PF03366.11	YEATS	YEATS family	7.850980046624899	7.668619545871806	7.384282830881102	7.196687709684819	1140.0	786.0	1225.0	894.0			0.9771720705457381	1.0251512635739077	0.05850633637547631
	conserved protein of unknown function	ucsf_hc.01_1.G217B.07568	HISTO_LF.Contig359-snap.186.final_new				8.226289390628372	7.155179439984389	6.9899029416454495	6.0199924232212085	5661.0	2108.0	3568.0	1514.0			1.7468613037848635	1.6884064441501012	0.840821733603434
KRE5	alpha-1,2-mannosyltransferase Kre5	ucsf_hc.01_1.G217B.07570	HISTO_LF.Contig359.eannot.1932.final_new	PF01793.11	Glyco_transf_15	Glycolipid 2-alpha-mannosyltransferase	7.306729103137143	7.399642537364827	6.677070302693505	6.88586812235365	1691.0	1411.0	1623.0	1559.0			1.1401336552455787	1.066993842398098	-0.33788660448095165
	PH domain-containing protein	ucsf_hc.01_1.G217B.07571	HISTO_LF.Contig359.Fgenesh_histo.99.final_new	PF00169.24|PF15410.1|PF15413.1|PF14593.1|PF12814.2|PF15406.1	PH|PH_9|PH_11|PH_3|Mcp5_PH|PH_6	PH domain|Pleckstrin homology domain|Pleckstrin homology domain|PH domain|Meiotic cell cortex C-terminal pleckstrin homology|Pleckstrin homology domain	4.541875422155597	3.2267720235717587	5.647641844661081	5.403228921633266	194.0	61.0	620.0	435.0	Yeast	C	-0.5952915677035429	-1.6232374706745865	0.11532413820700782
	histone-lysine N-methyltransferase	ucsf_hc.01_1.G217B.07572	HISTO_LF.Contig359.Fgenesh_histo.101.final_new	PF08123.8|PF13659.1|PF05539.6	DOT1|Methyltransf_26|Pneumo_att_G	Histone methylation protein DOT1|Methyltransferase domain|Pneumovirinae attachment membrane glycoprotein G	6.267055855300602	5.636061108317516	6.322678418769804	5.832603126769685	865.0	437.0	1335.0	790.0			0.45485229133273863	0.3566774089347513	0.36098650717931235
YPT7	vacuolar biogenesis protein, GTPase Rab7/YPT7	ucsf_hc.01_1.G217B.07574	HISTO_LF.Contig359.eannot.1969.final_new	PF00071.17|PF08477.8|PF00025.16|PF04670.7|PF00009.22|PF01926.18|PF13401.1|PF03029.12|PF03193.11|PF13191.1|PF01637.13|PF00735.13|PF10662.4|PF09439.5|PF07728.9|PF13479.1|PF03205.9|PF12846.2|PF02492.14|PF05729.7	Ras|Miro|Arf|Gtr1_RagA|GTP_EFTU|MMR_HSR1|AAA_22|ATP_bind_1|DUF258|AAA_16|Arch_ATPase|Septin|PduV-EutP|SRPRB|AAA_5|AAA_24|MobB|AAA_10|cobW|NACHT	Ras family|Miro-like protein|ADP-ribosylation factor family|Gtr1/RagA G protein conserved region|Elongation factor Tu GTP binding domain|50S ribosome-binding GTPase|AAA domain|Conserved hypothetical ATP binding protein|Protein of unknown function, DUF258|AAA ATPase domain|Archaeal ATPase|Septin|Ethanolamine utilisation - propanediol utilisation|Signal recognition particle receptor beta subunit|AA…	8.281747419003814	7.912659730403042	8.316748920664937	7.689702240431888	1352.0	819.0	2057.0	1107.0			0.4754733531408184	0.7761769173580744	0.49795789541224167
		ucsf_hc.01_1.G217B.07575	HISTO_LF.Contig359.genewise.43.final_new|HISTO_LF.Contig359.genewise.44.final_new	PF05767.7|PF07123.7	Pox_A14|PsbW	Poxvirus virion envelope protein A14|Photosystem II reaction centre W protein (PsbW)	4.560348082227076	5.053971540666272	4.764690001246623	5.426667834598095	128.0	141.0	219.0	288.0			0.3061329357823941	0.18052313345509852	-0.7910666181722785
	polyamine transporter 1	ucsf_hc.01_1.G217B.07579	HISTO_LF.Contig359.Fgenesh_histo.119.final_new	PF07690.11|PF00083.19|PF03137.15	MFS_1|Sugar_tr|OATP	Major Facilitator Superfamily|Sugar (and other) transporter|Organic Anion Transporter Polypeptide (OATP) family	-0.1426116278925322	4.152908295792759	4.67300166383292	5.361138045093778	11.0	169.0	460.0	616.0			-4.305138436923512	-0.6550103219140979	-0.8172251660816645
SPB1	AdoMet-dependent rRNA methyltransferase SPB1	ucsf_hc.01_1.G217B.07580	HISTO_LF.Contig359.Fgenesh_histo.121.final_new	PF07780.7|PF11861.3|PF01728.14|PF14182.1	Spb1_C|DUF3381|FtsJ|YgaB	Spb1 C-terminal domain|Domain of unknown function (DUF3381)|FtsJ-like methyltransferase|YgaB-like protein	5.143569248951807	4.738828149614942	5.965330899268139	5.726421468335719	621.0	367.0	1630.0	1148.0			-0.31128679551439076	-0.4343738913338564	0.10982064611161313
	conserved protein of unknown function	ucsf_hc.01_1.G217B.07581	HISTO_LF.Contig359.Fgenesh_histo.123.final_new				6.889097442970452	5.212911727918176	6.407075553110485	5.586852585363362	2120.0	519.0	2254.0	1061.0			0.9924967446619077	0.17927856994173474	0.6911341829263167
	C6 zinc finger protein	ucsf_hc.01_1.G217B.07583	HISTO_LF.Contig359-snap.196.final_new	PF00172.13|PF04082.13	Zn_clus|Fungal_trans	Fungal Zn(2)-Cys(6) binuclear cluster domain|Fungal specific transcription factor domain	4.558328914590423	5.3839054715687	4.325087133235079	5.060345620352279	357.0	495.0	451.0	624.0			0.7437166361572856	0.8767792786033421	-0.8643472719380068
	increased rDNA silencing protein	ucsf_hc.01_1.G217B.07584	HISTO_LF.Contig359-snap.197.final_new	PF12763.2	EF-hand_4	Cytoskeletal-regulatory complex EF hand	3.9729588441113792	3.072713761419098	3.8499726805009744	3.4912080867928044	198.0	83.0	270.0	175.0			0.6334610184123459	0.1347251020132143	0.22967580888736316
		ucsf_hc.01_1.G217B.07586	HISTO_LF.Contig359.eannot.2008.final_new|HISTO_LF.Contig359.eannot.2006.final_new	PF01068.16|PF04675.9|PF04679.10|PF00533.21|PF01331.14|PF12738.2	DNA_ligase_A_M|DNA_ligase_A_N|DNA_ligase_A_C|BRCT|mRNA_cap_enzyme|PTCB-BRCT	ATP dependent DNA ligase domain|DNA ligase N terminus|ATP dependent DNA ligase C terminal region|BRCA1 C Terminus (BRCT) domain|mRNA capping enzyme, catalytic domain|twin BRCT domain	4.553950311028925	5.522601398556583	6.725750971954939	6.119558454422277	450.0	689.0	3011.0	1644.0			-1.6613258061240734	-0.04373762847877316	0.47710373271185524
	conserved protein of unknown function	ucsf_hc.01_1.G217B.07587	HISTO_LF.Contig359.eannot.1943.final_new	PF03247.9|PF11081.3|PF02724.9|PF05285.7|PF04147.7|PF10446.4	Prothymosin|DUF2890|CDC45|SDA1|Nop14|DUF2457	Prothymosin/parathymosin family|Protein of unknown function (DUF2890)|CDC45-like protein|SDA1|Nop14-like family|Protein of unknown function (DUF2457)	4.565994645368217	3.4278613916073173	5.977116786689606	4.676017325321096	256.0	91.0	1011.0	341.0			-0.9006472865194479	-0.694936506326858	1.1720106765477034
	nitrogen assimilation transcription factor nirA	ucsf_hc.01_1.G217B.07590	HISTO_LF.Contig359.eannot.2009.final_new	PF04082.13|PF00172.13|PF00628.24	Fungal_trans|Zn_clus|PHD	Fungal specific transcription factor domain|Fungal Zn(2)-Cys(6) binuclear cluster domain|PHD-finger	3.4216135899375377	5.131088495416392	4.9043613885215045	5.139855043164492	213.0	545.0	884.0	865.0			-0.9722729437820257	0.5444528796388202	-0.36458243946379465
	serine/threonine protein phosphatase	ucsf_hc.01_1.G217B.07591	HISTO_LF.Contig359.Fgenesh_Aspergillus.39.final_new	PF00149.23	Metallophos	Calcineurin-like phosphoesterase	5.416834711615559	5.565587909678456	6.823202073489459	6.115068462208047	392.0	340.0	1543.0	785.0			-0.895892507071959	0.0037388748573299324	0.5790448264606054
	conserved protein of unknown function	ucsf_hc.01_1.G217B.07593	HISTO_LF.Contig359.eannot.2013.final_new				3.255493500698655	3.948367520190817	6.044668745076341	6.159046159268649	34.0	43.0	349.0	314.0			-2.2787003895757447	-1.6574592116909113	-0.24346619901311506
	conserved protein of unknown function	ucsf_hc.01_1.G217B.07595	HISTO_LF.Contig359.Fgenesh_histo.152.final_new	PF15496.1	DUF4646	Domain of unknown function (DUF4646)	5.442166655878762	7.258865719716269	5.3020720700704835	7.181888838471568	328.0	904.0	442.0	1352.0	Yeast	E	0.6505694406102198	0.6301963086316222	-2.008905553221891
ALG3	alpha-1,3-mannosyltransferase (Alg3)	ucsf_hc.01_1.G217B.07596	HISTO_LF.Contig359.Fgenesh_Aspergillus.51.final_new	PF05208.8|PF04624.9	ALG3|Dec-1	ALG3 protein|Dec-1 repeat	4.2490151025789125	3.5853852068858565	5.011015928798648	4.369217562414194	164.0	81.0	413.0	220.0			-0.25152597141779465	-0.23061292814141687	0.5127095815636471
	eukaryotic initiation factor 1A	ucsf_hc.01_1.G217B.07597	HISTO_LF.Contig359.eannot.1949.final_new	PF01176.14	eIF-1a	Translation initiation factor 1A / IF-1	5.257420949269769	6.019773188413708	4.778398836451738	5.131211951071923	107.0	142.0	114.0	121.0			0.9894969676199721	1.4417806647287055	-0.4819018994409916
	protein kinase	ucsf_hc.01_1.G217B.07598	HISTO_LF.Contig359.Fgenesh_histo.161.final_new	PF00069.20|PF07714.12|PF02185.11|PF00130.17|PF00433.19|PF14531.1|PF04652.11|PF15456.1|PF02318.11	Pkinase|Pkinase_Tyr|HR1|C1_1|Pkinase_C|Kinase-like|DUF605|Uds1|FYVE_2	Protein kinase domain|Protein tyrosine kinase|Hr1 repeat|Phorbol esters/diacylglycerol binding domain (C1 domain)|Protein kinase C terminal domain|Kinase-like|Vta1 like|Up-regulated During Septation|FYVE-type zinc finger	7.991238232643595	7.255757594535101	6.618605757896606	6.5039355557303855	6131.0	2881.0	3516.0	2699.0			1.8831073295489298	1.3050414661916365	-0.014418582654585954
	conserved protein of unknown function	ucsf_hc.01_1.G217B.07599	HISTO_LF.Contig359-snap.207.final_new				4.567460808421642	4.628869414079878	5.657239571619729	5.781027970529539	305.0	249.0	964.0	873.0			-0.5793039083961458	-0.5989391290627406	-0.2528771837306172
	beta-tubulin cofactor d	ucsf_hc.01_1.G217B.07600	HISTO_LF.Contig359.eannot.2019.final_new	PF12612.3|PF02985.17|PF13646.1|PF05004.8|PF13513.1	TFCD_C|HEAT|HEAT_2|IFRD|HEAT_EZ	Tubulin folding cofactor D C terminal|HEAT repeat|HEAT repeats|Interferon-related developmental regulator (IFRD)|HEAT-like repeat	4.397460631524698	5.331220296245583	4.544366703796083	5.067285662049501	548.0	819.0	901.0	1076.0			0.36356878253055624	0.8171540615830031	-0.6520077430742246
	U2 small nuclear ribonucleoprotein B	ucsf_hc.01_1.G217B.07601	HISTO_LF.Contig359.eannot.2049.final_new	PF00076.17|PF13893.1|PF14259.1|PF11608.3	RRM_1|RRM_5|RRM_6|Limkain-b1	RNA recognition motif. (a.k.a. RRM, RBD, or RNP domain)|RNA recognition motif. (a.k.a. RRM, RBD, or RNP domain)|RNA recognition motif (a.k.a. RRM, RBD, or RNP domain)|Limkain b1	7.988865495544838	6.93985523564375	8.273695907646042	7.6091396131553966	1362.0	515.0	2464.0	1292.0			0.2256444427007369	-0.11606495012472529	0.5354675096698385
	vacuolar ATP synthase subunit D	ucsf_hc.01_1.G217B.07602	HISTO_LF.Contig359.fgenesh_plus.27.final_new	PF01813.12|PF05062.7|PF04521.8	ATP-synt_D|RICH|Viral_P18	ATP synthase subunit D|RICH domain|ssRNA positive strand viral 18kD cysteine rich protein	7.762405704610197	6.83167129548172	8.545321166752592	7.638811814097566	1362.0	559.0	3480.0	1543.0			-0.2724406073404535	-0.2539210912289249	0.777420567834219
SYF1	pre-mRNA-splicing factor syf1	ucsf_hc.01_1.G217B.07604	HISTO_LF.Contig359.Fgenesh_histo.175.final_new	PF13428.1|PF13424.1|PF14559.1|PF05843.9|PF13414.1|PF07719.12|PF08311.7|PF13181.1|PF02184.11|PF13176.1|PF13431.1|PF08424.5|PF07721.9|PF01535.15|PF13174.1	TPR_14|TPR_12|TPR_19|Suf|TPR_11|TPR_2|Mad3_BUB1_I|TPR_8|HAT|TPR_7|TPR_17|NRDE-2|TPR_4|PPR|TPR_6	Tetratricopeptide repeat|Tetratricopeptide repeat|Tetratricopeptide repeat|Suppressor of forked protein (Suf)|TPR repeat|Tetratricopeptide repeat|Mad3/BUB1 homology region 1|Tetratricopeptide repeat|HAT (Half-A-TPR) repeat|Tetratricopeptide repeat|Tetratricopeptide repeat|NRDE-2, necessary for RNA interference|Tetratricopeptide repeat|PPR repeat|Tetratricopeptide repeat	6.235029398138939	6.125154404419553	6.905347535094705	6.834916168214299	1360.0	986.0	3214.0	2544.0			-0.1598432821538256	-0.1565423364078251	-0.05865741794040069
	conserved protein of unknown function, conidia-enriched transcript	ucsf_hc.01_1.G217B.07605	HISTO_LF.Contig359.eannot.1958.final_new				10.150073528974193	8.946968882135671	9.510973626075133	8.308750136624111	3034.0	1031.0	2893.0	1045.0			1.1495747577010014	1.191438172898481	1.073134704630215
GEA2	guanine nucleotide exchange factor (Gea2)	ucsf_hc.01_1.G217B.07606	HISTO_LF.Contig359.eannot.1972.final_new	PF01369.15|PF12783.2	Sec7|Sec7_N	Sec7 domain|Guanine nucleotide exchange factor in Golgi transport N-terminal	5.6361608449932525	5.097747504815831	5.91035164254869	5.335908752668845	1719.0	926.0	3087.0	1723.0			0.23628405724650348	0.31505817953390647	0.44535410505903794
	rho guanyl nucleotide exchange factor	ucsf_hc.01_1.G217B.07607	HISTO_LF.Contig359.Fgenesh_Aspergillus.70.final_new	PF00621.15|PF12015.3|PF00620.22	RhoGEF|DUF3507|RhoGAP	RhoGEF domain|Domain of unknown function (DUF3507)|RhoGAP domain	5.051765347239701	5.521927670514186	5.034042370379022	5.465060069280507	1086.0	1177.0	1593.0	1785.0			0.5281978316626197	0.6100870286206002	-0.5601064837222918
	PP-loop family protein	ucsf_hc.01_1.G217B.07610	HISTO_LF.Contig359.Fgenesh_histo.185.final_new	PF01171.15	ATP_bind_3	PP-loop family	3.8483288451911006	3.3210454477301226	4.5915441835132365	3.802021632404456	210.0	114.0	522.0	251.0			-0.23274048352019472	0.07224324271258764	0.6604337662879738
	mitochondrial S-adenosylmethionine transporter	ucsf_hc.01_1.G217B.07611	HISTO_LF.Contig359-snap.217.final_new	PF00153.22	Mito_carr	Mitochondrial carrier protein	2.1868896866996312	1.6664926748238935	4.843513454663927	5.244031781406227	33.0	18.0	309.0	339.0			-2.1461489131623543	-3.024319679195413	-0.5296071115631076
	DUF985 domain-containing protein, cupin superfamily	ucsf_hc.01_1.G217B.07612	HISTO_LF.Contig359.eannot.1976.final_new	PF06172.6	Cupin_5	Cupin superfamily (DUF985)	3.9017285397806107	7.063155567878618	5.689840416077069	7.087225776022956	70.0	490.0	359.0	786.0			-1.2776370214945172	0.5291492192425826	-1.526474144766694
	WD40 repeat-containing protein	ucsf_hc.01_1.G217B.07613	HISTO_LF.Contig359.Fgenesh_Aspergillus.77.final_new	PF11816.3|PF00400.27|PF08745.6	DUF3337|WD40|UPF0278	Domain of unknown function (DUF3337)|WD domain, G-beta repeat|UPF0278 family	4.052293567211701	3.4529082591891345	5.6795351032830625	5.6036758866635825	366.0	189.0	1679.0	1324.0			-1.1167666812694201	-1.5975482000875272	-0.05322956820132685
	nitrogen permease reactivator protein	ucsf_hc.01_1.G217B.07616	HISTO_LF.Contig359-snap.221.final_new	PF00069.20|PF07714.12|PF04684.8|PF01636.18|PF14531.1	Pkinase|Pkinase_Tyr|BAF1_ABF1|APH|Kinase-like	Protein kinase domain|Protein tyrosine kinase|BAF1 / ABF1 chromatin reorganising factor|Phosphotransferase enzyme family|Kinase-like	5.627064304222812	6.183569568612635	5.940027035005881	6.5309683008116215	863.0	993.0	1592.0	1993.0			0.19751212401887264	0.205820695187934	-0.7200300506265478
MRPL19	mitochondrial 60S ribosomal protein L19	ucsf_hc.01_1.G217B.07617	HISTO_LF.Contig359.eannot.1984.final_new	PF03946.9|PF00298.14	Ribosomal_L11_N|Ribosomal_L11	Ribosomal protein L11, N-terminal domain|Ribosomal protein L11, RNA binding domain	6.578050083960535	6.199061050290648	6.508033933888397	6.096801920286091	492.0	296.0	696.0	435.0			0.5804910048740788	0.6554785573914774	0.2821432287814991
SVF1	Svf1 family protein, survival factor 1	ucsf_hc.01_1.G217B.07618	HISTO_LF.Contig359.Fgenesh_histo.203.final_new	PF08622.5|PF07143.6	Svf1|CrtC	Svf1-like|Hydroxyneurosporene synthase (CrtC)	7.523822206201962	8.402556302695707	7.996531680111353	7.910285639536461	1482.0	2132.0	3054.0	2391.0			0.037765380892550215	1.045490090546167	-0.04284274424591494
	acetyltransferase	ucsf_hc.01_1.G217B.07622	HISTO_LF.Contig359.Fgenesh_histo.208.final_new	PF00583.19|PF13673.1|PF13880.1|PF00324.16|PF13508.1|PF13527.1|PF15539.1	Acetyltransf_1|Acetyltransf_10|Acetyltransf_13|AA_permease|Acetyltransf_7|Acetyltransf_9|CAF1-p150_C2	Acetyltransferase (GNAT) family|Acetyltransferase (GNAT) domain|ESCO1/2 acetyl-transferase|Amino acid permease|Acetyltransferase (GNAT) domain|Acetyltransferase (GNAT) domain|CAF1 complex subunit p150, region binding to CAF1-p60 at C-term	4.342517546243885	4.042233816145458	5.668831299760912	5.623874797893747	181.0	115.0	674.0	543.0			-0.8158388987150862	-1.0284215543613682	-0.08413228295364217
DYN1	cytoplasmic dynein heavy chain, Hc G217B HMM yeast-phase induced	ucsf_hc.01_1.G217B.07623	HISTO_LF.Contig359.Fgenesh_Aspergillus.93.final_new	PF08393.8|PF03028.10|PF12774.2|PF12781.2|PF12780.2|PF12777.2|PF07728.9|PF12775.2|PF13401.1|PF00004.24|PF13671.1|PF13207.1|PF13238.1|PF13173.1|PF13191.1|PF00437.15|PF13555.1|PF06414.7|PF13245.1|PF01695.12|PF01078.16|PF00005.22|PF01580.13|PF03193.11|PF00910.17|PF00769.14|PF03475.9|PF09454.5|PF13481.1|PF10662.4|PF03205.9|PF10146.4|PF12846.2|PF07889.7	DHC_N2|Dynein_heavy|AAA_6|AAA_9|AAA_8|MT|AAA_5|AAA_7|AAA_22|AAA|AAA_33|AAA_17|AAA_18|AAA_14|AAA_16|T2SE|AAA_29|Zeta_toxin|AAA_19|IstB_IS21|Mg_chelatase|ABC_tran|FtsK_SpoIIIE|DUF258|RNA_helicase|ERM|3-alpha|Vps23_core|AAA_25|PduV-EutP|MobB|zf-C4H2|AAA_10|DUF1664	Dynein heavy chain, N-terminal region 2|Dynein heavy chain and region D6 of dynein motor|Hydrolytic ATP binding site of dynein motor region D1|ATP-binding dynein motor region D5|P-loop containing dynein motor region D4|Microtubule-binding stalk of dynein motor|AAA domain (dynein-related subfamily)|P-loop containing dynein motor region D3|AAA domain|ATPase family associated with various cellular a…	3.7612268997344245	4.51105083428575	4.986935740574167	4.9875127688906105	979.0	1288.0	3400.0	2827.0			-0.7152339860378016	0.07675749278206023	-0.12966581313725012
	RNAi, Dicer, RNA helicase/RNAse III	ucsf_hc.01_1.G217B.07625	HISTO_LF.Contig359.Fgenesh_histo.212.final_new	PF00636.21|PF03368.9|PF14622.1|PF00271.26|PF04851.10|PF00270.24	Ribonuclease_3|Dicer_dimer|Ribonucleas_3_3|Helicase_C|ResIII|DEAD	Ribonuclease III domain|Dicer dimerisation domain|Ribonuclease-III-like|Helicase conserved C-terminal domain|Type III restriction enzyme, res subunit|DEAD/DEAH box helicase	-0.03570359715588678	3.8899104938433515	3.5000506660944124	4.926783590513562	27.0	321.0	465.0	1039.0			-3.025279408448358	-0.48365366928328957	-1.5558217092399564
	TOR signaling pathway regulator TapA, type 2A phosphatase-associated protein	ucsf_hc.01_1.G217B.07626	HISTO_LF.Contig359-snap.228.final_new	PF04177.7|PF14780.1	TAP42|DUF4477	TAP42-like family|Domain of unknown function (DUF4477)	6.301394853205099	5.101947506175228	5.624410651334796	5.3668656473779235	590.0	201.0	548.0	381.0			1.1874590566722438	0.28830128618422535	0.12845621913606564
	hydroxymethylbilane synthase	ucsf_hc.01_1.G217B.07629	HISTO_LF.Contig359-snap.230.final_new	PF01379.15|PF03900.10	Porphobil_deam|Porphobil_deamC	Porphobilinogen deaminase, dipyromethane cofactor binding domain|Porphobilinogen deaminase, C-terminal domain	6.193673604509631	6.74039078849243	7.025326907499351	7.363365252689576	546.0	624.0	1443.0	1516.0			-0.32117844818777863	-0.06975503681022488	-0.4671271300110318
	lon protease Lon1 2, ATP-dependent protease La	ucsf_hc.01_1.G217B.07628	HISTO_LF.Contig359.eannot.2085.final_new	PF05362.8|PF00004.24|PF02190.11|PF13541.1|PF07728.9|PF13191.1|PF06068.8|PF13207.1|PF13245.1|PF01695.12|PF07726.6|PF05496.7|PF07724.9|PF13671.1|PF13401.1|PF01768.11|PF06414.7|PF13173.1|PF13479.1|PF13604.1|PF13481.1|PF01078.16|PF00910.17|PF02562.11|PF05729.7|PF00931.17|PF13238.1|PF13476.1|PF02367.12|PF13086.1|PF03205.9|PF08298.6|PF03266.10|PF13521.1	Lon_C|AAA|LON|ChlI|AAA_5|AAA_16|TIP49|AAA_17|AAA_19|IstB_IS21|AAA_3|RuvB_N|AAA_2|AAA_33|AAA_22|Birna_VP4|Zeta_toxin|AAA_14|AAA_24|AAA_30|AAA_25|Mg_chelatase|RNA_helicase|PhoH|NACHT|NB-ARC|AAA_18|AAA_23|UPF0079|AAA_11|MobB|AAA_PrkA|NTPase_1|AAA_28	Lon protease (S16) C-terminal proteolytic domain|ATPase family associated with various cellular activities (AAA)|ATP-dependent protease La (LON) domain|Subunit ChlI of Mg-chelatase|AAA domain (dynein-related subfamily)|AAA ATPase domain|TIP49 C-terminus|AAA domain|Part of AAA domain|IstB-like ATP binding protein|ATPase family associated with various cellular activities (AAA)|Holliday junction DNA…	7.861923115158271	6.541262087402053	6.407464502604599	5.609433181813832	4575.0	1433.0	2479.0	1185.0	Hyphae	E	1.9649334673556136	1.4850483329751425	0.6689425359699603
	mitochondrial ribosomal protein L23	ucsf_hc.01_1.G217B.07630	HISTO_LF.Contig359.eannot.2024.final_new	PF00276.15	Ribosomal_L23	Ribosomal protein L23	7.268692998453514	5.692027766931031	7.207687581866354	6.207611125824903	732.0	192.0	1042.0	433.0			0.5714802713891012	0.03763606849304857	0.8709876712206439
RIO2	serine/threonine protein kinase RIO2	ucsf_hc.01_1.G217B.07631	HISTO_LF.Contig359.eannot.2026.final_new	PF01163.17|PF09202.6|PF01636.18|PF06293.9|PF09026.5|PF06524.7|PF04514.7|PF04147.7|PF03344.10	RIO1|Rio2_N|APH|Kdo|CENP-B_dimeris|NOA36|BTV_NS2|Nop14|Daxx	RIO1 family|Rio2, N-terminal|Phosphotransferase enzyme family|Lipopolysaccharide kinase (Kdo/WaaP) family|Centromere protein B dimerisation domain|NOA36 protein|Bluetongue virus non-structural protein NS2|Nop14-like family|Daxx Family	5.814104674472859	5.8880688613205265	6.0364714322382405	6.188229094706432	527.0	434.0	913.0	843.0			0.28810809703655993	0.2530591940010156	-0.2808464472889982
RPN1	26S proteasome regulatory subunit rpn-1	ucsf_hc.01_1.G217B.07632	HISTO_LF.Contig359.Fgenesh_Aspergillus.113.final_new	PF01851.17|PF13646.1|PF01876.11|PF01956.11|PF12688.2	PC_rep|HEAT_2|RNase_P_p30|DUF106|TPR_5	Proteasome/cyclosome repeat|HEAT repeats|RNase P subunit p30|Integral membrane protein DUF106|Tetratrico peptide repeat	7.0605021951438705	7.1143202491552815	6.339305757326654	6.553909923908721	2560.0	2079.0	2306.0	2224.0			1.2316712926191573	1.1136297526334813	-0.3436929514028737
		ucsf_hc.01_1.G217B.07633					2.720062885067169	2.553302827806132	4.531488379829188	4.477098987335711	99.0	69.0	516.0	413.0			-1.300950639960078	-1.3705767321426578	-0.07469939232732958
MLH1	DNA mismatch repair protein mutL	ucsf_hc.01_1.G217B.07636	HISTO_LF.Contig359-snap.235.final_new	PF01119.14|PF13589.1|PF02518.21|PF04695.8|PF09726.4	DNA_mis_repair|HATPase_c_3|HATPase_c|Pex14_N|Macoilin	DNA mismatch repair protein, C-terminal domain|Histidine kinase-, DNA gyrase B-, and HSP90-like ATPase|Histidine kinase-, DNA gyrase B-, and HSP90-like ATPase|Peroxisomal membrane anchor protein (Pex14p) conserved region|Transmembrane protein	5.8233824880608696	4.757551339650613	5.452669171404519	4.973633987158947	990.0	370.0	1137.0	678.0			0.8811881714582914	0.3371367798785867	0.34994639942476535
PPS1	pps1 dual specificty phosphatase	ucsf_hc.01_1.G217B.07637	HISTO_LF.Contig359.eannot.2034.final_new	PF00782.15|PF00102.22|PF14566.1	DSPc|Y_phosphatase|PTPlike_phytase	Dual specificity phosphatase, catalytic domain|Protein-tyrosine phosphatase|Inositol hexakisphosphate	6.759963032635374	6.310348864598618	6.962756799632327	6.022525699743102	1571.0	900.0	2685.0	1163.0			0.30768108780498826	0.8410425922424372	0.8111423150684187
	G-patch domain-containing protein	ucsf_hc.01_1.G217B.07641	HISTO_LF.Contig359.Fgenesh_histo.57.final_new	PF13821.1|PF01585.18|PF15433.1	DUF4187|G-patch|MRP-S31	Domain of unknown function (DUF4187)|G-patch domain|Mitochondrial 28S ribosomal protein S31	5.350425012852844	4.596244228241225	5.362042482486579	4.406489952660464	332.0	154.0	497.0	213.0			0.49885738516820544	0.7429737029676815	0.8264637450053085
	conserved protein of unknown function	ucsf_hc.01_1.G217B.07642	HISTO_LF.Contig359-snap.239.final_new	PF00643.19	zf-B_box	B-box zinc finger	-1.5792032701717182	2.3598313365898416	5.190201592131281	5.230933646806177	2.0	24.0	324.0	277.0			-6.258930007501059	-2.3178828828294145	-0.1698208394957028
	carbamoyl-phosphate synthase, large subunit	ucsf_hc.01_1.G217B.07643	HISTO_LF.Contig359.Fgenesh_histo.62.final_new				4.394973147762565	4.430034642297901	4.559155359277944	5.608567071915992	247.0	198.0	411.0	707.0			0.3462926432865623	-0.6253130022311701	-1.178500497458855
	carbamoyl-phosphate synthase, large subunit	ucsf_hc.01_1.G217B.07645	HISTO_LF.Contig359.Fgenesh_histo.62.final_new	PF02786.12|PF02787.14|PF00289.17|PF13535.1|PF15632.1|PF02222.17|PF07478.8|PF08443.6|PF01071.14|PF13549.1|PF01370.16	CPSase_L_D2|CPSase_L_D3|CPSase_L_chain|ATP-grasp_4|ATPgrasp_Ter|ATP-grasp|Dala_Dala_lig_C|RimK|GARS_A|ATP-grasp_5|Epimerase	Carbamoyl-phosphate synthase L chain, ATP binding domain|Carbamoyl-phosphate synthetase large chain, oligomerisation domain|Carbamoyl-phosphate synthase L chain, N-terminal domain|ATP-grasp domain|ATP-grasp in the biosynthetic pathway with Ter operon|ATP-grasp domain|D-ala D-ala ligase C-terminus|RimK-like ATP-grasp domain|Phosphoribosylglycinamide synthetase, ATP-grasp (A) domain|ATP-grasp domai…	8.079551921381743	8.743235940924963	6.888142401168801	7.2108603959625555	6776.0	8398.0	4406.0	4580.0			1.7018843750148833	2.0855949723493286	-0.4518067796145617
	SET and MYND domain-containing protein, no start met	ucsf_hc.01_1.G217B.07646	HISTO_LF.Contig359.genewise.132.final_new	PF00856.23|PF01753.13	SET|zf-MYND	SET domain|MYND finger	3.3379556608906276	3.1455394140245105	5.980121920852864	5.570851423583845	111.0	76.0	1029.0	644.0			-2.131691405160295	-1.8720925821724133	0.2801817124482122
	SPT2 chromatin domain-containing protein	ucsf_hc.01_1.G217B.07647	HISTO_LF.Contig359.Fgenesh_histo.68.final_new	PF08243.6	SPT2	SPT2 chromatin protein	6.368307274467708	3.8406422621279313	6.979287036196274	6.128517122993858	597.0	81.0	1354.0	624.0			-0.10050490692662484	-1.734655433479006	0.7216811283816087
	60S acidic ribosomal protein P2	ucsf_hc.01_1.G217B.07648	HISTO_LF.Contig359.eannot.2090.final_new	PF00428.14	Ribosomal_60s	60s Acidic ribosomal protein	8.024578405828542	8.87129424268636	9.385812734410061	9.73018296841077	1054.0	1483.0	4021.0	4243.0			-0.8507594737795778	-0.305669298337488	-0.4734590188215151
	YjeF domain-containing protein	ucsf_hc.01_1.G217B.07650	HISTO_LF.Contig359.eannot.2092.final_new	PF01256.12	Carb_kinase	Carbohydrate kinase	5.52631175822766	4.451246167944365	6.2785598650524665	5.034973202694919	377.0	140.0	943.0	331.0			-0.24177325202286548	-0.030507607363633227	1.1144978775367402
	C2H2 zinc finger domain-containing protein	ucsf_hc.01_1.G217B.07651	HISTO_LF.Contig359.Fgenesh_histo.82.final_new	PF01653.13|PF13894.1	DNA_ligase_aden|zf-C2H2_4	NAD-dependent DNA ligase adenylation domain|C2H2-type zinc finger	-1.6181389327186608	3.4204313475938135	3.2280626788402143	3.4508099861673753	7.0	180.0	299.0	290.0			-4.335726756756934	0.522840788813359	-0.35183609214796796
	C2H2 finger domain-containing protein	ucsf_hc.01_1.G217B.07654	HISTO_LF.Contig359-snap.247.final_new	PF00096.21	zf-C2H2	Zinc finger, C2H2 type	0.10303340460187971	5.726910874453513	2.7076749705783447	5.083636584468789	31.0	1196.0	280.0	1208.0			-2.0941667111745237	1.196493717371645	-2.5050503987112513
	RNA polymerase Rpb1 C-terminal repeat domain-containing protein	ucsf_hc.01_1.G217B.07656	HISTO_LF.Contig359.Fgenesh_histo.87.final_new	PF04582.7|PF08317.6	Reo_sigmaC|Spc7	Reovirus sigma C capsid protein|Spc7 kinetochore protein	2.3065914899812925	4.783880612267309	3.886887794280805	5.270427748266573	143.0	623.0	635.0	1377.0			-1.0698214494975713	0.06667229138765673	-1.512628738806575
	NADH-ubiquinone oxidoreductase	ucsf_hc.01_1.G217B.07658	HISTO_LF.Contig359.eannot.2093.final_new				7.928281346378877	7.520716830667512	8.771116106839353	8.423978747070453	924.0	545.0	2461.0	1608.0			-0.3323599056585347	-0.35004248901602075	0.21804857494809227
	mitotic exit network interactor 1	ucsf_hc.01_1.G217B.07659	HISTO_LF.Contig359.eannot.2062.final_new	PF10294.4	Methyltransf_16	Putative methyltransferase	5.008661736380218	3.1881018383007818	5.089011086658374	3.8005136465568286	307.0	68.0	482.0	164.0			0.4301255045237853	-0.05919238086912593	1.1594086552807386
CYS3	cystathionine gamma-lyase	ucsf_hc.01_1.G217B.07660	HISTO_LF.Contig359.fgenesh_plus.105.final_new	PF01053.15|PF00155.16|PF00266.14|PF01041.12|PF01212.16|PF02347.11	Cys_Met_Meta_PP|Aminotran_1_2|Aminotran_5|DegT_DnrJ_EryC1|Beta_elim_lyase|GDC-P	Cys/Met metabolism PLP-dependent enzyme|Aminotransferase class I and II|Aminotransferase class-V|DegT/DnrJ/EryC1/StrS aminotransferase family|Beta-eliminating lyase|Glycine cleavage system P-protein	7.925744205690547	6.737690008920052	5.635794441008938	5.395788521714122	2190.0	752.0	665.0	468.0			2.8004246194835507	1.8951209145928507	0.11091713447400853
	hemolysin-III family protein	ucsf_hc.01_1.G217B.07662	HISTO_LF.Contig359.eannot.2067.final_new	PF03006.15|PF14619.1	HlyIII|SnAC	Haemolysin-III related|Snf2-ATP coupling, chromatin remodelling complex			5.363120265229666	4.926201607963711	0.0	0.0	272.0	167.0					0.30782987244514803
RPC25	DNA-directed RNA polymerase III 25 kD polypeptide	ucsf_hc.01_1.G217B.07664	HISTO_LF.Contig359.eannot.2071.final_new	PF08292.7|PF03876.12|PF00575.18|PF06283.6	RNA_pol_Rbc25|SHS2_Rpb7-N|S1|ThuA	RNA polymerase III subunit Rpc25|SHS2 domain found in N terminus of Rpb7p/Rpc25p/MJ0397|S1 RNA binding domain|Trehalose utilisation	4.707905270640934	3.629017969405231	6.559992165885076	6.241869556674252	108.0	40.0	579.0	386.0			-1.3416120404422007	-2.0596321598821	0.18903382439001692
	CCCH zinc finger protein	ucsf_hc.01_1.G217B.07665	HISTO_LF.Contig359.Fgenesh_histo.113.final_new	PF10453.4|PF00642.19|PF00558.14	NUFIP1|zf-CCCH|Vpu	Nuclear fragile X mental retardation-interacting protein 1 (NUFIP1)|Zinc finger C-x8-C-x5-C-x3-H type (and similar)|Vpu protein	5.629016627355258	4.2712766164577936	6.036656710345191	5.851178086497221	796.0	243.0	1568.0	1146.0			0.10283477181200817	-1.0266820426525065	0.056389839027163546
	Drmip_Hesp domain-containing protein, Developmentally Regulated MAPK Interacting Protein involved in both fruiting body formation	ucsf_hc.01_1.G217B.04440	HISTO_GI.Contig363.Fgenesh_histo.21.final_new	PF10342.4	GPI-anchored	Ser-Thr-rich glycosyl-phosphatidyl-inositol-anchored membrane family	7.563828650962037	5.857557851311803	7.663830735392952	7.24625045933814	830.0	199.0	1321.0	822.0			0.4104727703710265	-0.8354731806394158	0.2884914912340051
DEP1	transcriptional regulatory protein DEP1	ucsf_hc.01_1.G217B.04442	HISTO_GI.Contig363.Fgenesh_Neurospora.39.final_new	PF08598.6|PF07368.6	Sds3|DUF1487	Sds3-like|Protein of unknown function (DUF1487)	6.788153999749888	5.655718203229719	5.554229149672307	5.346118640486474	1869.0	667.0	1180.0	849.0			1.744399704879522	0.8628189901301653	0.07902172436502575
	conserved protein of unknown function	ucsf_hc.01_1.G217B.04443	HISTO_GI.Contig363.Fgenesh_histo.27.final_new				2.739318223272395	5.858925075675775	4.831838095413198	7.6937293052682705	15.0	102.0	95.0	574.0				-1.2815848022055745	-2.9909799946758797
	mRNA cleavage and polyadenylation specificity factor complex subunit	ucsf_hc.01_1.G217B.04449	HISTO_GI.Contig363.eannot.1210.final_new	PF11935.3	DUF3453	Domain of unknown function (DUF3453)	5.784222470864754	4.802973652090896	5.512411560989571	5.358583131862736	974.0	386.0	1198.0	895.0			0.7822857646771237	-0.0023900523849196276	0.024739644306028374
	protein of unknown function	ucsf_hc.01_1.G217B.04450	HISTO_GI.Contig363.Fgenesh_Aspergillus.28.final_new	PF13424.1|PF13374.1|PF13414.1|PF07719.12|PF00515.23|PF13431.1|PF13432.1|PF13176.1|PF12895.2|PF07721.9|PF13174.1|PF14559.1	TPR_12|TPR_10|TPR_11|TPR_2|TPR_1|TPR_17|TPR_16|TPR_7|Apc3|TPR_4|TPR_6|TPR_19	Tetratricopeptide repeat|Tetratricopeptide repeat|TPR repeat|Tetratricopeptide repeat|Tetratricopeptide repeat|Tetratricopeptide repeat|Tetratricopeptide repeat|Tetratricopeptide repeat|Anaphase-promoting complex, cyclosome, subunit 3|Tetratricopeptide repeat|Tetratricopeptide repeat|Tetratricopeptide repeat	-1.7839478256887413	2.4281052754792345	5.487957377143441	4.983909287796589	2.0	29.0	459.0	269.0			-6.76143034803024	-2.0025845849304336	0.37495930452604487
STT3	oligosaccharyl transferase stt3 subunit	ucsf_hc.01_1.G217B.04451	HISTO_GI.Contig363.eannot.1195.final_new	PF02516.9	STT3	Oligosaccharyl transferase STT3 subunit	7.332985200607444	6.390614183315206	7.944288164763556	6.443274269264775	2525.0	1028.0	5728.0	1682.0			-0.10082810935417053	0.5005593414373521	1.3719251106779744
CSN8	COP9 signalosome subunit 8 (CsnH)	ucsf_hc.01_1.G217B.04452	HISTO_GI.Contig363.Fgenesh_histo.30.final_new	PF10075.4|PF03399.11|PF15167.1	PCI_Csn8|SAC3_GANP|DUF4581	COP9 signalosome, subunit CSN8|SAC3/GANP/Nin1/mts3/eIF-3 p25 family|Domain of unknown function (DUF4581)	7.112295525720269	6.120871065734906	7.3580834585427	6.384719652600124	648.0	255.0	1141.0	483.0			0.2646869219795094	0.2893708405217028	0.8442750211217698
	cytoplasmic dynein intermediate chain, nudI	ucsf_hc.01_1.G217B.04454	HISTO_GI.Contig363.eannot.1211.final_new	PF00400.27|PF11540.3|PF05178.7|PF10186.4	WD40|Dynein_IC2|Kri1|Atg14	WD domain, G-beta repeat|Cytoplasmic dynein 1 intermediate chain 2|KRI1-like family|UV radiation resistance protein and autophagy-related subunit 14	5.367108935904497	5.339814480343499	4.791902421229145	5.214555761759379	607.0	466.0	605.0	674.0			1.0856813694772929	0.6784781459710407	-0.5517421253510406
	MFS transporter	ucsf_hc.01_1.G217B.04455	HISTO_GI.Contig363.Fgenesh_Aspergillus.27.final_new	PF07690.11	MFS_1	Major Facilitator Superfamily	1.4886870970996293	1.8427592031400328	5.6869164104115475	5.421716191940562	27.0	27.0	736.0	509.0			-3.687754458509977	-3.0257375614136084	0.13611143365017853
	conserved protein of unknown function	ucsf_hc.01_1.G217B.04456	HISTO_GI.Contig363-snap.9.final_new	PF15017.1	AF1Q	Drug resistance and apoptosis regulator	5.571021583741528	4.674061220401582	6.980049040903321	6.854740038931373	407.0	171.0	1605.0	1223.0			-0.8985526023598518	-1.62745939114287	-0.00377978284885927
	mannosyltransferase	ucsf_hc.01_1.G217B.04457	HISTO_GI.Contig363.eannot.1213.final_new	PF02366.13|PF02815.14|PF13231.1|PF10326.4	PMT|MIR|PMT_2|7TM_GPCR_Str	Dolichyl-phosphate-mannose-protein mannosyltransferase|MIR domain|Dolichyl-phosphate-mannose-protein mannosyltransferase|Serpentine type 7TM GPCR chemoreceptor Str	6.964655706358143	6.131490969335733	7.086088270414185	6.535647275582883	2054.0	902.0	3318.0	1883.0			0.3890422907458988	0.14906312113977105	0.42135221001049583
	pirin	ucsf_hc.01_1.G217B.04458	HISTO_GI.Contig363-snap.11.final_new	PF02678.11|PF05726.8|PF07883.6	Pirin|Pirin_C|Cupin_2	Pirin|Pirin C-terminal cupin domain|Cupin domain	5.945815259528588	7.23785816821248	6.736654660228442	7.043448660128085	499.0	956.0	1282.0	1318.0			-0.2803645458979136	0.7476289354713153	-0.43588278472044983
YOS9	misfolded glycoproteins degradation protein Yos9	ucsf_hc.01_1.G217B.04459	HISTO_GI.Contig363.fgenesh_plus.29.final_new	PF07915.8|PF13015.1	PRKCSH|PRKCSH_1	Glucosidase II beta subunit-like protein|Glucosidase II beta subunit-like protein	6.643354846480102	5.030112878026086	8.056619163641185	6.919855277797085	1091.0	279.0	4315.0	1631.0			-0.9027894623591419	-1.3365229723840777	1.0076751010232936
SLA1	cytoskeleton assembly control protein Sla1	ucsf_hc.01_1.G217B.04460	HISTO_GI.Contig363.Fgenesh_Aspergillus.44.final_new	PF03983.7|PF00018.23|PF14604.1|PF07653.12|PF00536.25|PF08239.6	SHD1|SH3_1|SH3_9|SH3_2|SAM_1|SH3_3	SLA1 homology domain 1, SHD1|SH3 domain|Variant SH3 domain|Variant SH3 domain|SAM domain (Sterile alpha motif)|Bacterial SH3 domain	7.1963522386340335	6.147637975297692	5.843017019506204	5.51311158443655	3596.0	1360.0	2090.0	1382.0			1.8638100739297703	1.1877458182480627	0.20081665024884732
	conserved protein of unknown function	ucsf_hc.01_1.G217B.04461	HISTO_GI.Contig363-snap.14.final_new				-3.1811189041740713	4.565270624645093	4.118800674827708	4.933128361640532	1.0	168.0	234.0	342.0			-6.7894447241998375	0.1853616903914821	-0.9434164716336308
	DnaJ domain-containing protein	ucsf_hc.01_1.G217B.04462	HISTO_GI.Contig363-snap.15.final_new	PF07743.8|PF00226.26	HSCB_C|DnaJ	HSCB C-terminal oligomerisation domain|DnaJ domain	4.887437882230217	5.744495186825167	6.002772741896492	6.7782799537353045	175.0	248.0	563.0	801.0			-0.6048600048643338	-0.480565339523217	-0.9045959966596193
	F-box domain-containing protein	ucsf_hc.01_1.G217B.04463	HISTO_GI.Contig363.Fgenesh_histo.52.final_new	PF00646.28|PF12937.2|PF09372.5	F-box|F-box-like|PRANC	F-box domain|F-box-like|PRANC domain	2.890935259706608	3.7348126334278278	4.241634698413742	5.07713527831613	47.0	66.0	178.0	264.0			-0.8402245839051932	-0.7891032175013817	-0.9645893647231949
	protein family of unknown function	ucsf_hc.01_1.G217B.04464	HISTO_GI.Contig363.Fgenesh_histo.54.final_new	PF06018.9	CodY	CodY GAF-like domain	-2.1331388752722495		2.8813784848672803	4.43362059523986	1.0	0.0	48.0	117.0					-1.681330895193387
PRP4	U4/U6 small nuclear ribonucleoprotein Prp4	ucsf_hc.01_1.G217B.04465	HISTO_GI.Contig363.Fgenesh_histo.56.final_new	PF00400.27|PF08799.6|PF13752.1|PF01366.13|PF04546.8	WD40|PRP4|DUF4165|PRTP|Sigma70_ner	WD domain, G-beta repeat|pre-mRNA processing factor 4 (PRP4) like|Domain of unknown function (DUF4165)|Herpesvirus processing and transport protein|Sigma-70, non-essential region	5.229142173751702	4.704306096709468	5.80703888449564	4.745186274160886	434.0	236.0	962.0	383.0			-0.06742185594199634	0.5123392499355024	0.9327638255139465
	7-dehydrosterol-delta 7-reductase	ucsf_hc.01_1.G217B.04466	HISTO_GI.Contig363.eannot.1218.final_new	PF01222.12|PF06966.7|PF04117.7	ERG4_ERG24|DUF1295|Mpv17_PMP22	Ergosterol biosynthesis ERG4/ERG24 family|Protein of unknown function (DUF1295)|Mpv17 / PMP22 family	7.030178054346298	5.00752959265896	7.746283500944252	5.897493112062684	1288.0	248.0	3142.0	725.0	Yeast	E	-0.20563059179601284	-0.33674409201680344	1.7197016040607611
	5-azacytidine resistance protein azr1	ucsf_hc.01_1.G217B.04468	HISTO_GI.Contig363.fgenesh_plus.33.final_new	PF07228.7|PF13672.1|PF00481.16	SpoIIE|PP2C_2|PP2C	Stage II sporulation protein E (SpoIIE)|Protein phosphatase 2C|Protein phosphatase 2C	2.596213534784081	3.025573768128722	5.881971576362124	5.243476578381908	56.0	59.0	811.0	433.0			-2.775283186776102	-1.664683382866265	0.5094062131594095
	PQ loop repeat protein	ucsf_hc.01_1.G217B.04469	HISTO_GI.Contig363.Fgenesh_Aspergillus.52.final_new	PF04193.9|PF09881.4	PQ-loop|DUF2108	PQ loop repeat|Predicted membrane protein (DUF2108)	3.1573834152488067	3.267529938403121	5.001975773946024	4.719477074465922	45.0	38.0	240.0	164.0			-1.3341175038952766	-0.8987277086758798	0.15340991465929577
	oxidase	ucsf_hc.01_1.G217B.04470	HISTO_GI.Contig363.Fgenesh_Aspergillus.54.final_new	PF01328.12	Peroxidase_2	Peroxidase, family 2		4.161152781772172	4.909917838858085	7.5062052194160485	0.0	132.0	421.0	2116.0				-2.7918330102569557	-2.72537616537877
	CFEM domain-containing protein	ucsf_hc.01_1.G217B.04471	HISTO_GI.Contig363.Fgenesh_Aspergillus.64.final_new	PF05730.6|PF04172.11|PF05421.6	CFEM|LrgB|DUF751	CFEM domain|LrgB-like family|Protein of unknown function (DUF751)		3.6199075509605176	4.080415234550892	6.174891079167495	0.0	85.0	222.0	788.0				-2.001764100820057	-2.2235646294374103
	glucose-methanol-choline (GMC) oxidoreductase	ucsf_hc.01_1.G217B.04472	HISTO_GI.Contig363.Fgenesh_histo.72.final_new	PF05199.8|PF00732.14|PF13450.1|PF07992.9|PF01266.19|PF05834.7|PF00890.19|PF01494.14	GMC_oxred_C|GMC_oxred_N|NAD_binding_8|Pyr_redox_2|DAO|Lycopene_cycl|FAD_binding_2|FAD_binding_3	GMC oxidoreductase|GMC oxidoreductase|NAD(P)-binding Rossmann-like domain|Pyridine nucleotide-disulphide oxidoreductase|FAD dependent oxidoreductase|Lycopene cyclase protein|FAD binding domain|FAD binding domain	-2.2619571812965003	4.006998311105953	4.125666997655955	5.727525981639587	3.0	181.0	373.0	941.0			-5.877149324150514	-1.1673082431467137	-1.7309477688044392
	PWWP domain-containing protein	ucsf_hc.01_1.G217B.04478	HISTO_GI.Contig363.Fgenesh_histo.75.final_new	PF00855.12	PWWP	PWWP domain	8.470540040925846	7.481088904448294	6.697570415385718	6.9583261859512024	4375.0	1724.0	1901.0	1893.0			2.283444480342069	1.0759821458840122	-0.3898445553862917
	3-hydroxyanthranilate 3,4-dioxygenase	ucsf_hc.01_1.G217B.04481	HISTO_GI.Contig363.eannot.1226.final_new	PF06052.7|PF07883.6|PF00190.17|PF02311.14|PF08271.7	3-HAO|Cupin_2|Cupin_1|AraC_binding|TF_Zn_Ribbon	3-hydroxyanthranilic acid dioxygenase|Cupin domain|Cupin|AraC-like ligand binding domain|TFIIB zinc-binding	3.882276177114438	7.221241390764633	5.657605873374542	8.064097755213387	60.0	475.0	305.0	1344.0			-1.2648548414581628	-0.28963693706183324	-2.5355806666596523
NOC1	Noc1p protein	ucsf_hc.01_1.G217B.04482	HISTO_GI.Contig363.Fgenesh_histo.10.final_new	PF01302.20|PF08317.6|PF13166.1|PF12329.3|PF12795.2|PF06009.7|PF07889.7|PF07926.7|PF07768.6|PF05667.6|PF06818.10|PF10046.4|PF01576.14|PF04102.7|PF05531.7|PF04012.7|PF08702.5|PF04156.9	CAP_GLY|Spc7|AAA_13|TMF_DNA_bd|MscS_porin|Laminin_II|DUF1664|TPR_MLP1_2|PVL_ORF50|DUF812|Fez1|BLOC1_2|Myosin_tail_1|SlyX|NPV_P10|PspA_IM30|Fib_alpha|IncA	CAP-Gly domain|Spc7 kinetochore protein|AAA domain|TATA element modulatory factor 1 DNA binding|Mechanosensitive ion channel porin domain|Laminin Domain II|Protein of unknown function (DUF1664)|TPR/MLP1/MLP2-like protein|PVL ORF-50-like family|Protein of unknown function (DUF812)|Fez1|Biogenesis of lysosome-related organelles complex-1 subunit 2|Myosin tail|SlyX|Nucleopolyhedrovirus P10 protein|P…	6.343285291723057	4.859654384836587	4.830532094985246	4.6551496578905045	1201.0	336.0	625.0	460.0			2.023228051539752	0.7577241543330038	0.04629365227393478
	serine/threonine protein kinase	ucsf_hc.01_1.G217B.04484	HISTO_GI.Contig363.eannot.1227.final_new	PF00069.20|PF07714.12|PF14531.1|PF01636.18	Pkinase|Pkinase_Tyr|Kinase-like|APH	Protein kinase domain|Protein tyrosine kinase|Kinase-like|Phosphotransferase enzyme family	6.133154520642294	5.853737152466232	6.163857308522762	5.942634242727718	650.0	419.0	986.0	703.0	Yeast	B	0.4797720669214729	0.46432233712543525	0.09213428097423737
MSH1	DNA mismatch repair protein Msh1	ucsf_hc.01_1.G217B.04486	HISTO_GI.Contig363.eannot.1229.final_new	PF00488.16|PF05192.13|PF01624.15|PF05188.12|PF05190.13|PF13555.1	MutS_V|MutS_III|MutS_I|MutS_II|MutS_IV|AAA_29	MutS domain V|MutS domain III|MutS domain I|MutS domain II|MutS family domain IV|P-loop containing region of AAA domain	3.350894716598126	2.9835023220125114	4.673020500307952	4.645548790861446	216.0	131.0	802.0	654.0			-0.8116509289078846	-1.108827041462014	-0.10161707537430154
	oxidoreductase, zinc-binding dehydrogenase family, conidia-enriched transcript	ucsf_hc.01_1.G217B.04487	HISTO_GI.Contig363.eannot.1183.final_new	PF08240.7|PF00107.21	ADH_N|ADH_zinc_N	Alcohol dehydrogenase GroES-like domain|Zinc-binding dehydrogenase	2.310369829218728	8.427968355696473	3.1451811671233605	7.332586591139288	37.0	2010.0	98.0	1484.0			-0.32433648310269136	1.6486011919441061	-4.316494208836734
	peroxisomal protein, Tim17/Tim22/Tim23/Pmp24 family	ucsf_hc.01_1.G217B.04488	HISTO_GI.Contig363.fgenesh_plus.9.final_new	PF02466.14	Tim17	Tim17/Tim22/Tim23/Pmp24 family	5.406127163532207	5.940771515214432	6.99156407601537	6.386975303929613	195.0	221.0	869.0	475.0			-1.0749620576812222	0.10701563867174002	0.4754999872649508
	transposase	ucsf_hc.01_1.G217B.04489	HISTO_GI.Contig363.eannot.1230.final_new	PF01498.13|PF13551.1|PF13592.1|PF13565.1|PF13518.1|PF08281.7|PF13384.1|PF04545.11	HTH_Tnp_Tc3_2|HTH_29|HTH_33|HTH_32|HTH_28|Sigma70_r4_2|HTH_23|Sigma70_r4	Transposase|Winged helix-turn helix|Winged helix-turn helix|Homeodomain-like domain|Helix-turn-helix domain|Sigma-70, region 4|Homeodomain-like domain|Sigma-70, region 4	5.889783713783379	5.326317980015756	7.03010926404047	6.452911933848621	289.0	153.0	946.0	527.0			-0.6298506954551502	-0.573374526445944	0.44810854537104206
RPF2	ribosome biogenesis protein RPF2	ucsf_hc.01_1.G217B.04490	HISTO_GI.Contig363.Fgenesh_histo.17.final_new	PF04427.13|PF14113.1	Brix|DUF4285	Brix domain|Domain of unknown function (DUF4285)	6.075348024780665	5.333719714400483	6.027815357941526	6.373532785007409	483.0	226.0	694.0	733.0			0.55800752164108	-0.4865936432200053	-0.4748062118866905
POP2	ribonuclease P protein subunit p30/Pop2	ucsf_hc.01_1.G217B.04492	HISTO_GI.Contig363.fgenesh_plus.10.final_new	PF01876.11	RNase_P_p30	RNase P subunit p30	3.3650917908281417	4.352106426491523	5.812826666311536	7.632442184484124	69.0	107.0	559.0	1640.0			-1.9372600206814532	-2.7271163306056803	-1.948704302993395
	valyl-tRNA synthetase	ucsf_hc.01_1.G217B.04494	HISTO_GI.Contig363.Fgenesh_Neurospora.24.final_new	PF00133.17|PF08264.8|PF09334.6|PF13603.1|PF01406.14|PF00750.14	tRNA-synt_1|Anticodon_1|tRNA-synt_1g|tRNA-synt_1_2|tRNA-synt_1e|tRNA-synt_1d	tRNA synthetases class I (I, L, M and V)|Anticodon-binding domain of tRNA|tRNA synthetases class I (M)|Leucyl-tRNA synthetase, Domain 2|tRNA synthetases class I (C) catalytic domain|tRNA synthetases class I (R)	8.384081931853606	8.74067233803415	7.796865613825464	7.973665874469224	7441.0	7454.0	7355.0	6910.0			1.0976911728300833	1.3202258909518472	-0.30588904546456686
	RING finger protein, E3 ubiquitin-protein ligase synoviolin-A	ucsf_hc.01_1.G217B.04505	HISTO_GI.Contig363.fgenesh_plus.12.final_new	PF12678.2|PF13639.1|PF00097.20|PF13920.1|PF14634.1|PF13923.1|PF12861.2|PF13445.1|PF15227.1|PF14570.1	zf-rbx1|zf-RING_2|zf-C3HC4|zf-C3HC4_3|zf-RING_5|zf-C3HC4_2|zf-Apc11|zf-RING_UBOX|zf-C3HC4_4|zf-RING_4	RING-H2 zinc finger|Ring finger domain|Zinc finger, C3HC4 type (RING finger)|Zinc finger, C3HC4 type (RING finger)|zinc-RING finger domain|Zinc finger, C3HC4 type (RING finger)|Anaphase-promoting complex subunit 11 RING-H2 finger|RING-type zinc-finger|zinc finger of C3HC4-type, RING|RING/Ubox like zinc-binding domain	6.759792170589443	5.945946693821423	6.822910673980946	6.372736128220602	1975.0	879.0	3064.0	1864.0			0.44735635141043817	0.1264299929877417	0.3210857609395372
	MFS transporter	ucsf_hc.01_1.G217B.04506	HISTO_GI.Contig363.eannot.1236.final_new	PF07690.11|PF11700.3|PF13347.1	MFS_1|ATG22|MFS_2	Major Facilitator Superfamily|Vacuole effluxer Atg22 like|MFS/sugar transport protein	4.862271501454464	4.475535947034268	6.299479933416273	5.877521513220909	376.0	225.0	1512.0	938.0			-0.9267335771598675	-0.8487661387997205	0.292869635374557
	bis(5'-nucleosyl)-tetraphosphatase	ucsf_hc.01_1.G217B.04508	HISTO_GI.Contig363-snap.42.final_new	PF09830.4|PF01230.18	ATP_transf|HIT	ATP adenylyltransferase|HIT domain	7.497590664628783	4.677659476642794	6.618392817907527	4.241061210923512	1417.0	157.0	1144.0	183.0			1.3896727015231973	0.989817693106203	2.248242822163208
		ucsf_hc.01_1.G217B.04511		PF05478.6	Prominin	Prominin	3.543274568868134	3.20546897027087	5.119670816615779	5.23966931979684	21.0	13.0	93.0	84.0					-0.24908728800186797
	C2H2 finger domain-containing protein	ucsf_hc.01_1.G217B.04524	HISTO_GI.Contig363.Fgenesh_histo.62.final_new	PF15553.1|PF13894.1|PF00096.21	TEX19|zf-C2H2_4|zf-C2H2	Testis-expressed protein 19|C2H2-type zinc finger|Zinc finger, C2H2 type	5.1134494839930955	7.547881206679826	5.67284752151311	8.067030659335678	515.0	2178.0	1127.0	4924.0			-0.04892318271807339	0.034069974731068875	-2.5232719226433753
CSN1	COP9 signalosome complex subunit 1	ucsf_hc.01_1.G217B.04526	HISTO_GI.Contig363.Fgenesh_histo.63.final_new	PF10602.4|PF01399.22	RPN7|PCI	26S proteasome subunit RPN7|PCI domain	6.247233057146022	6.023354559820643	6.708076505226415	7.055179690597988	821.0	550.0	1678.0	1774.0			0.0496314067215482	-0.47860570339042496	-0.4761919701923807
	DSBA family oxidoreductase	ucsf_hc.01_1.G217B.04527	HISTO_GI.Contig363.Fgenesh_histo.64.final_new	PF01323.15	DSBA	DSBA-like thioredoxin domain	5.212424778806769	3.3549927796534607	5.430475533031431	3.9571825512968735	176.0	38.0	304.0	91.0			0.29242410057727897	-0.04897034425649194	1.3442041969137506
	short chain dehydrogenase	ucsf_hc.01_1.G217B.04528	HISTO_GI.Contig363.fgenesh_plus.3.final_new	PF00106.20|PF13561.1|PF08659.5|PF13460.1|PF12242.3|PF02548.10	adh_short|adh_short_C2|KR|NAD_binding_10|Eno-Rase_NADH_b|Pantoate_transf	short chain dehydrogenase|Enoyl-(Acyl carrier protein) reductase|KR domain|NADH(P)-binding|NAD(P)H binding domain of trans-2-enoyl-CoA reductase|Ketopantoate hydroxymethyltransferase	4.178100518065902	2.4487566159186676	4.541312882655579	2.7206899329155716	89.0	21.0	170.0	40.0			0.14726249021226367		1.6915341649192008
	conserved protein of unknown function	ucsf_hc.01_1.G217B.04529	HISTO_GI.Contig363.Fgenesh_Aspergillus.57.final_new	PF06772.6|PF08730.5	LtrA|Rad33	Bacterial low temperature requirement A protein (LtrA)|Rad33	-2.7227402707969266	-1.0467400698691607	6.3596595616234275	5.545407123635325	2.0	5.0	1610.0	761.0			-8.571924977618412	-6.038927766117565	0.6851636531672955
TAF2	TATA-binding protein associated factor Taf2	ucsf_hc.01_1.G217B.04532	HISTO_GI.Contig363-snap.48.final_new	PF01433.15	Peptidase_M1	Peptidase family M1	4.430920441449509	4.241199235745161	5.897950006286546	5.577050312405149	570.0	391.0	2340.0	1557.0			-0.9565547100350957	-0.7826316492730667	0.19181090906059062
	sn-1,2-diacylglycerol cholinephosphotransferase	ucsf_hc.01_1.G217B.04533	HISTO_GI.Contig363.eannot.1178.final_new	PF01066.16	CDP-OH_P_transf	CDP-alcohol phosphatidyltransferase	6.113651427620164	6.762417094822429	6.723509523721741	6.6157670591577045	631.0	774.0	1430.0	1103.0			-0.09938324129963538	0.6998694630516455	-0.021346320256770746
	conserved protein of unknown function	ucsf_hc.01_1.G217B.04536	HISTO_GI.Contig363.eannot.1205.final_new				8.320084984051942	7.069698413745391	7.28535882517162	7.502367560729947	1341.0	441.0	972.0	939.0			1.5452010136822625	0.12055028040236415	-0.3460975203791339
	PX domain-containing protein, no start met	ucsf_hc.01_1.G217B.04537	HISTO_GI.Contig382.Fgenesh_histo.34.final_new	PF00787.19	PX	PX domain	6.050487036746639	3.524853376504754	7.523485310355032	5.619924612800189	368.0	50.0	1517.0	337.0			-0.9625234188064522	-1.5418518089085147	1.774471912734036
	PX domain-containing protein, no start met	ucsf_hc.01_1.G217B.04538	HISTO_GI.Contig382.Fgenesh_histo.34.final_new	PF15460.1|PF04514.7	SAS4|BTV_NS2	Something about silencing, SAS, complex subunit 4|Bluetongue virus non-structural protein NS2	5.627972515063837	4.488740065028133	6.281194599330861	6.394076237803946	808.0	287.0	1887.0	1696.0			-0.1427472294650829	-1.3521167453888925	-0.24197042329389262
	no significant blast hit	ucsf_hc.01_1.G217B.04543	HISTO_GI.Contig382.Fgenesh_histo.39.final_new	PF09749.4	HVSL	Uncharacterised conserved protein	4.396523280321182	4.906246256821779	7.255312713248415	6.120054161187401	79.0	88.0	851.0	322.0			-2.3483145781252923	-0.6605884769787007	1.0061697672402072
	Pal1 domain-containg protein	ucsf_hc.01_1.G217B.04547	HISTO_GI.Contig382.Fgenesh_histo.43.final_new	PF08316.6	Pal1	Pal1 cell morphology protein	8.848292495651778	6.561631129675356	8.028502631811678	6.592345864940222	1846.0	296.0	1553.0	477.0			1.330264718642041	0.5225046921220553	1.3070679820506497
	DUF185 superfamily domain-containing protein	ucsf_hc.01_1.G217B.04548	HISTO_GI.Contig382.Fgenesh_Aspergillus.56.final_new	PF02636.12|PF00398.15	Methyltransf_28|RrnaAD	Putative S-adenosyl-L-methionine-dependent methyltransferase|Ribosomal RNA adenine dimethylase	4.343692030439772	3.9201565578166235	5.7326049053608	4.812676285265406	216.0	126.0	840.0	369.0			-0.8784380201190864	-0.3393003000618613	0.7908398352745873
	cysteine synthase	ucsf_hc.01_1.G217B.04549	HISTO_GI.Contig382.Fgenesh_histo.47.final_new	PF00291.20	PALP	Pyridoxal-phosphate dependent enzyme	4.686389381808171	3.892817933782268	5.113134707639721	4.091405101209121	257.0	116.0	513.0	210.0			0.08372952897039143	0.35463225996006775	0.8926408216097927
	centromere protein Scm3 domain-containing protein	ucsf_hc.01_1.G217B.04550	HISTO_GI.Contig382.Fgenesh_histo.38.final_new	PF10384.4|PF13921.1	Scm3|Myb_DNA-bind_6	Centromere protein Scm3|Myb-like DNA-binding domain	3.1990818393892124	2.9504894429750013	3.7629377905191776	3.935955659672989	123.0	81.0	270.0	253.0			-0.053381096328024125	-0.43224678931106686	-0.3021066539746182
APG6	autophagy protein Apg6	ucsf_hc.01_1.G217B.04551	HISTO_GI.Contig382.Fgenesh_histo.40.final_new	PF04111.7|PF04032.11	APG6|Rpr2	Autophagy protein Apg6|RNAse P Rpr2/Rpp21/SNM1 subunit domain	5.221931864551144	4.447757000399106	4.834982364818106	4.629188455710157	435.0	199.0	494.0	356.0			0.8974243545349796	0.3717879720758699	0.07670512428714193
PEX13	peroxin 13, peroxisomal membrane protein	ucsf_hc.01_1.G217B.04552	HISTO_GI.Contig382.Fgenesh_histo.42.final_new	PF04088.8|PF07653.12|PF00018.23	Peroxin-13_N|SH3_2|SH3_1	Peroxin 13, N-terminal region|Variant SH3 domain|SH3 domain	7.422844558477141	5.9605166028569325	6.979718247959968	5.924630044582937	1680.0	477.0	1835.0	734.0			0.9536011653191143	0.5891059856609164	0.9259994185562244
ERO1	endoplasmic oxidoreductin	ucsf_hc.01_1.G217B.04553	HISTO_GI.Contig382.fgenesh_plus.12.final_new	PF04137.10	ERO1	Endoplasmic Reticulum Oxidoreductin 1 (ERO1)	7.419768015288309	5.2446742154442285	6.8971027634990465	4.964656749797345	2257.0	391.0	2333.0	508.0			1.0331401065912034	0.8332368930338045	1.8033572288808948
	peroxisomal targeting signal-1 receptor/2-hydroxyacyl-CoA lyase	ucsf_hc.01_1.G217B.04554	HISTO_GI.Contig382.eannot.1269.final_new	PF02776.13|PF00205.17|PF02775.16	TPP_enzyme_N|TPP_enzyme_M|TPP_enzyme_C	Thiamine pyrophosphate enzyme, N-terminal TPP binding domain|Thiamine pyrophosphate enzyme, central domain|Thiamine pyrophosphate enzyme, C-terminal TPP binding domain	7.065936203962172	7.7333303267251035	7.032848717301406	8.11274572691191	1715.0	2131.0	2489.0	4373.0			0.5435623414627071	0.1738040272001138	-1.2089857944313112
	peroxisomal targeting signal-1 receptor/2-hydroxyacyl-CoA lyase	ucsf_hc.01_1.G217B.04555	HISTO_GI.Contig382.eannot.1269.final_new	PF13414.1|PF00515.23|PF07719.12|PF13428.1|PF13431.1|PF13432.1|PF13181.1|PF14559.1|PF13424.1|PF13176.1|PF14561.1|PF13371.1|PF12895.2|PF13174.1|PF13374.1|PF13429.1|PF04212.13|PF07720.7|PF06552.7	TPR_11|TPR_1|TPR_2|TPR_14|TPR_17|TPR_16|TPR_8|TPR_19|TPR_12|TPR_7|TPR_20|TPR_9|Apc3|TPR_6|TPR_10|TPR_15|MIT|TPR_3|TOM20_plant	TPR repeat|Tetratricopeptide repeat|Tetratricopeptide repeat|Tetratricopeptide repeat|Tetratricopeptide repeat|Tetratricopeptide repeat|Tetratricopeptide repeat|Tetratricopeptide repeat|Tetratricopeptide repeat|Tetratricopeptide repeat|Tetratricopeptide repeat|Tetratricopeptide repeat|Anaphase-promoting complex, cyclosome, subunit 3|Tetratricopeptide repeat|Tetratricopeptide repeat|Tetratricopept…	6.453610714371299	5.403805029006405	6.137042623171459	4.78512180551057	1159.0	438.0	1382.0	450.0			0.827042946001781	1.171902650882755	1.2228320328400821
	nucleic acid-binding protein, no start met	ucsf_hc.01_1.G217B.04556	HISTO_GI.Contig382.genewise.19.final_new	PF00076.17|PF14259.1|PF13893.1|PF11608.3	RRM_1|RRM_6|RRM_5|Limkain-b1	RNA recognition motif. (a.k.a. RRM, RBD, or RNP domain)|RNA recognition motif (a.k.a. RRM, RBD, or RNP domain)|RNA recognition motif. (a.k.a. RRM, RBD, or RNP domain)|Limkain b1	7.6650213353569185	7.385646805565124	6.995921703152979	7.229957852067729	1286.0	829.0	1201.0	1174.0			1.179574487005881	0.7089083808843162	-0.3631249337355573
		ucsf_hc.01_1.G217B.04558	HISTO_GI.Contig382.fgenesh_plus.15.final_new|HISTO_GI.Contig382.eannot.1271.final_new	PF04082.13|PF00172.13|PF05931.6|PF02711.9	Fungal_trans|Zn_clus|AgrD|Pap_E4	Fungal specific transcription factor domain|Fungal Zn(2)-Cys(6) binuclear cluster domain|Staphylococcal AgrD protein|E4 protein	-2.2160849502176574	5.335203848932798	5.0176009303840345	6.515796252003202	4.0	587.0	894.0	2099.0			-6.723211025799751	-0.6273729756834836	-1.6272841064399746
	conserved protein of unknown function	ucsf_hc.01_1.G217B.04561	HISTO_GI.Contig382-snap.16.final_new				6.214392716693263	7.140521339257886	5.869090608464121	6.392078520223007	1048.0	1558.0	1225.0	1463.0	Yeast	B	0.8557769630310834	1.3016622464218006	-0.6520766965796927
RPB7	DNA-directed RNA polymerase II subunit RPB7	ucsf_hc.01_1.G217B.04562	HISTO_GI.Contig382.eannot.1273.final_new	PF03876.12|PF00575.18	SHS2_Rpb7-N|S1	SHS2 domain found in N terminus of Rpb7p/Rpc25p/MJ0397|S1 RNA binding domain	5.5688595820825935	5.546963753522745	7.50788674263786	7.510499425401565	170.0	131.0	968.0	806.0			-1.4285523057533251	-1.4103162444918986	-0.13170146758451207
	DUF962 domain-containing protein	ucsf_hc.01_1.G217B.04563	HISTO_GI.Contig382.eannot.1290.final_new	PF06127.6	DUF962	Protein of unknown function (DUF962)	7.2988558412016875	7.253222101719238	7.751347511897221	7.429237194210227	624.0	473.0	1268.0	843.0			0.057983184106408014	0.3772043348959322	0.19302153286618662
	ATP synthase alpha subunit	ucsf_hc.01_1.G217B.04564	HISTO_GI.Contig382.eannot.1291.final_new	PF00006.20|PF00306.22|PF02874.18|PF09378.5|PF09371.5	ATP-synt_ab|ATP-synt_ab_C|ATP-synt_ab_N|HAS-barrel|Tex_N	ATP synthase alpha/beta family, nucleotide-binding domain|ATP synthase alpha/beta chain, C terminal domain|ATP synthase alpha/beta family, beta-barrel domain|HAS barrel domain|Tex-like protein N-terminal domain	9.79214977028791	9.407314565797817	8.468617812864341	8.811664090281889	10409.0	6237.0	6176.0	6511.0			1.83400681222551	1.1488699029028488	-0.47213506223835466
	methylenetetrahydrofolate dehydrogenase	ucsf_hc.01_1.G217B.04565	HISTO_GI.Contig382.eannot.1292.final_new	PF00763.18|PF02882.14|PF03943.8	THF_DHG_CYH|THF_DHG_CYH_C|TAP_C	Tetrahydrofolate dehydrogenase/cyclohydrolase, catalytic domain|Tetrahydrofolate dehydrogenase/cyclohydrolase, NAD(P)-binding domain|TAP C-terminal domain	5.655052506173937	5.531646538159589	5.260718511450855	4.799968601604116	362.0	260.0	409.0	247.0			0.9048088495250233	1.2848973639423944	0.33166112502593226
	DUF850 domain-containing protein	ucsf_hc.01_1.G217B.04568	HISTO_GI.Contig382.eannot.1294.final_new	PF01956.11	DUF106	Integral membrane protein DUF106	6.266262930434318	6.391201037259219	7.979580729420256	7.522745513445153	429.0	366.0	2089.0	1265.0			-1.2028429441839967	-0.5783250487990124	0.3277464311542966
MMS19	DNA repair/transcription protein	ucsf_hc.01_1.G217B.04570	HISTO_GI.Contig382.Fgenesh_histo.78.final_new	PF12460.3|PF14500.1|PF13646.1|PF02985.17|PF13513.1	MMS19_C|MMS19_N|HEAT_2|HEAT|HEAT_EZ	RNAPII transcription regulator C-terminal|Dos2-interacting transcription regulator of RNA-Pol-II|HEAT repeats|HEAT repeat|HEAT-like repeat	4.669355113498765	4.656969900705387	4.975174604494894	5.093297385024296	584.0	453.0	1072.0	967.0			0.2046553638058124	0.11689194306801198	-0.2472115653502085
	conserved protein of unknown function	ucsf_hc.01_1.G217B.04571	HISTO_GI.Contig382.Fgenesh_histo.79.final_new				3.212809343660676	0.08575475996446259	3.501087516227058	3.2860583999803374	134.0	12.0	243.0	174.0			0.222196682235559	-2.647084212628954	0.08594033142591373
	SMC (structural maintenance of chromosomes) domain-containing protein	ucsf_hc.01_1.G217B.04575	HISTO_GI.Contig382.eannot.1320.final_new	PF14705.1|PF12329.3	Costars|TMF_DNA_bd	Costars|TATA element modulatory factor 1 DNA binding	6.402412658572327	4.794838572514807	5.941982311020223	5.256742833155782	631.0	162.0	681.0	352.0			0.9709052023540452	0.09131516674594575	0.5561506930436346
	extracellular matrix protein	ucsf_hc.01_1.G217B.04577	HISTO_GI.Contig382.eannot.1322.final_new	PF10342.4|PF05738.8|PF04484.7|PF11593.3|PF09032.6	GPI-anchored|Cna_B|DUF566|Med3|Siah-Interact_N	Ser-Thr-rich glycosyl-phosphatidyl-inositol-anchored membrane family|Cna protein B-type domain|Family of unknown function (DUF566)|Mediator complex subunit 3 fungal|Siah interacting protein, N terminal	1.1074891175132644	11.822298592912118	6.484242561193693	11.642772623228156	10.0	13149.0	617.0	18316.0	Yeast	A	-4.8662785888784885	0.7327453970708824	-5.28761884685527
	nonribosomal peptide synthetase, NRPS	ucsf_hc.01_1.G217B.04586	HISTO_GI.Contig382-snap.28.final_new	PF00501.23|PF07993.7|PF00106.20|PF08659.5|PF13561.1|PF01370.16|PF00550.20|PF01073.14|PF13460.1|PF04321.12|PF02719.10|PF13193.1|PF02558.11|PF04127.10|PF12242.3	AMP-binding|NAD_binding_4|adh_short|KR|adh_short_C2|Epimerase|PP-binding|3Beta_HSD|NAD_binding_10|RmlD_sub_bind|Polysacc_synt_2|AMP-binding_C|ApbA|DFP|Eno-Rase_NADH_b	AMP-binding enzyme|Male sterility protein|short chain dehydrogenase|KR domain|Enoyl-(Acyl carrier protein) reductase|NAD dependent epimerase/dehydratase family|Phosphopantetheine attachment site|3-beta hydroxysteroid dehydrogenase/isomerase family|NADH(P)-binding|RmlD substrate binding domain|Polysaccharide biosynthesis protein|AMP-binding enzyme C-terminal domain|Ketopantoate reductase PanE/ApbA…	0.5283376873244544	6.908188234555965	2.9204178413241655	6.169350655096547	39.0	2541.0	304.0	2402.0			-1.88160529919777	1.2920570068463384	-3.3780215985931887
	conserved protein of unknown function, conidia-enriched transcript	ucsf_hc.01_1.G217B.04587	HISTO_GI.Contig382.Fgenesh_histo.96.final_new				-1.8059741320187401	-0.4519020259783369	4.880968570092286	5.085177473332214	2.0	4.0	306.0	293.0			-6.176467847309084	-4.983860071923631	-0.33329768806073545
NOC4	ribosome biogenesis protein Noc4	ucsf_hc.01_1.G217B.04588	HISTO_GI.Contig382.eannot.1329.final_new	PF03914.12|PF10214.4	CBF|Rrn6	CBF/Mak21 family|RNA polymerase I-specific transcription-initiation factor	4.3625597010087205	4.101921962933916	4.177404716311886	4.8365620306009784	245.0	160.0	320.0	420.0			0.6956298394987752	-0.18142064028014193	-0.788246099109899
ATP4	mitochondrial ATPase subunit ATP4	ucsf_hc.01_1.G217B.04589	HISTO_GI.Contig382.eannot.1293.final_new	PF05405.9|PF12097.3|PF07222.7	Mt_ATP-synt_B|DUF3573|PBP_sp32	Mitochondrial ATP synthase B chain precursor (ATP-synt_B)|Protein of unknown function (DUF3573)|Proacrosin binding protein sp32	9.19614052728836	8.276004483506632	9.16278126047711	8.606196287809802	3033.0	1254.0	4401.0	2487.0			0.5438341216131906	0.2230276230837518	0.42749618784650245
		ucsf_hc.01_1.G217B.04591	HISTO_GI.Contig382.Fgenesh_histo.3.final_new|HISTO_GI.Contig382-snap.33.final_new	PF08238.7|PF13174.1	Sel1|TPR_6	Sel1 repeat|Tetratricopeptide repeat	6.806271219541523	7.021088249563963	7.375449849316693	7.165707757002159	989.0	898.0	2179.0	1566.0			-0.05870377497322865	0.4085999199487249	0.08065330749372723
	bZIP transcription factor	ucsf_hc.01_1.G217B.04590	HISTO_GI.Contig382.Fgenesh_histo.5.final_new	PF03131.12|PF07716.10|PF00170.16|PF09744.4	bZIP_Maf|bZIP_2|bZIP_1|Jnk-SapK_ap_N	bZIP Maf transcription factor|Basic region leucine zipper|bZIP transcription factor|JNK_SAPK-associated protein-1	4.964140824338297	6.98117794310113	4.475969686786214	6.245498075988159	426.0	1349.0	451.0	1278.0			0.9986459923540241	1.2888992944998918	-1.8986171740227524
	CCCH zinc finger protein	ucsf_hc.01_1.G217B.04598	HISTO_GI.Contig382.eannot.1331.final_new				7.07466268438836	5.174003168912344	7.705772700356147	6.1099014448265105	797.0	167.0	1833.0	504.0			-0.1206351611658456	-0.3826788485272461	1.4667824707088295
TFG2	transcription initiation factor IIF subunit beta	ucsf_hc.01_1.G217B.04599	HISTO_GI.Contig382.Fgenesh_histo.16.final_new	PF02270.10	TFIIF_beta	Transcription initiation factor IIF, beta subunit	7.454006286521963	6.480621760879974	7.45035090061424	6.324111181228644	1438.0	573.0	2130.0	811.0			0.514130240709664	0.7097300070382513	0.9971509345647895
CSN4	COP9 signalosome complex subunit 4	ucsf_hc.01_1.G217B.04600	HISTO_GI.Contig382.Fgenesh_histo.17.final_new	PF01399.22|PF10602.4|PF14559.1|PF13428.1|PF13424.1|PF13181.1	PCI|RPN7|TPR_19|TPR_14|TPR_12|TPR_8	PCI domain|26S proteasome subunit RPN7|Tetratricopeptide repeat|Tetratricopeptide repeat|Tetratricopeptide repeat|Tetratricopeptide repeat	6.847677515590471	5.763176607891242	6.220088467905237	5.478158149787837	1030.0	380.0	990.0	492.0			1.138063902487175	0.8382378854903259	0.6128415332965931
	conserved protein of unknown function	ucsf_hc.01_1.G217B.04602	HISTO_GI.Contig382.Fgenesh_Aspergillus.25.final_new				5.389566119048316	4.910989282867206	5.885095015870093	6.747300768429174	374.0	210.0	783.0	1183.0			0.01494595798016407	-1.283092058175047	-0.9912945373798872
	flavin-containing monooxygenase	ucsf_hc.01_1.G217B.04603	HISTO_GI.Contig382.eannot.1251.final_new	PF13738.1|PF00743.14|PF13434.1|PF07992.9|PF00070.22|PF01494.14|PF02737.13|PF03486.9|PF01946.12|PF03807.12|PF13450.1|PF01262.16|PF02826.14|PF13454.1|PF01266.19|PF07991.7|PF02558.11|PF01134.17|PF01488.15|PF00890.19|PF01210.18|PF02254.13|PF05834.7|PF13241.1|PF14480.1|PF01225.20|PF13460.1|PF00899.16	Pyr_redox_3|FMO-like|K_oxygenase|Pyr_redox_2|Pyr_redox|FAD_binding_3|3HCDH_N|HI0933_like|Thi4|F420_oxidored|NAD_binding_8|AlaDh_PNT_C|2-Hacid_dh_C|NAD_binding_9|DAO|IlvN|ApbA|GIDA|Shikimate_DH|FAD_binding_2|NAD_Gly3P_dh_N|TrkA_N|Lycopene_cycl|NAD_binding_7|DNA_pol3_a_NI|Mur_ligase|NAD_binding_10|ThiF	Pyridine nucleotide-disulphide oxidoreductase|Flavin-binding monooxygenase-like|L-lysine 6-monooxygenase (NADPH-requiring)|Pyridine nucleotide-disulphide oxidoreductase|Pyridine nucleotide-disulphide oxidoreductase|FAD binding domain|3-hydroxyacyl-CoA dehydrogenase, NAD binding domain|HI0933-like protein|Thi4 family|NADP oxidoreductase coenzyme F420-dependent|NAD(P)-binding Rossmann-like domain|A…	-2.6899503356792565	5.500172125419216	-1.0904704748185707	4.533921421309845	2.0	457.0	9.0	369.0				1.5194701314962922	-5.753480680949223
SIN3	transcriptional repressor Sin3p	ucsf_hc.01_1.G217B.04608	HISTO_GI.Contig382.Fgenesh_histo.25.final_new	PF02671.16|PF08295.7	PAH|Sin3_corepress	Paired amphipathic helix repeat|Sin3 family co-repressor	7.7014375818117315	6.002470391720346	7.002108173803034	5.738533376004274	7009.0	1689.0	6410.0	2219.0			1.2098042628106387	0.8171564431029923	1.1344860129779528
MFS11	MFS multidrug transporter, conidia-enriched transcript	ucsf_hc.01_1.G217B.04614	HISTO_GI.Contig382.Fgenesh_histo.57.final_new	PF07690.11|PF06609.8|PF00083.19	MFS_1|TRI12|Sugar_tr	Major Facilitator Superfamily|Fungal trichothecene efflux pump (TRI12)|Sugar (and other) transporter	-0.4169318412728409	1.5745701853828544	4.0811027560283	3.3189912738425025	9.0	28.0	302.0	148.0			-3.9875597424991995	-1.1912016610727272	0.6330226973649906
SKT5	protoplast regeneration and killer toxin resistance protein, chitin synthase activator (Chs3)	ucsf_hc.01_1.G217B.04615	HISTO_GI.Contig382.Fgenesh_Aspergillus.71.final_new	PF08238.7|PF13174.1|PF13432.1	Sel1|TPR_6|TPR_16	Sel1 repeat|Tetratricopeptide repeat|Tetratricopeptide repeat	7.666004328835984	7.039951070351339	6.851860998392759	6.585311203931286	3172.0	1608.0	2679.0	1851.0			1.3246181852451664	1.0078592938069741	0.1374610096406661
CHS4	chitin synthase D	ucsf_hc.01_1.G217B.04618	HISTO_GI.Contig382.fgenesh_plus.46.final_new	PF03142.10|PF13632.1|PF13641.1|PF00173.23|PF13506.1|PF00535.21	Chitin_synth_2|Glyco_trans_2_3|Glyco_tranf_2_3|Cyt-b5|Glyco_transf_21|Glycos_transf_2	Chitin synthase|Glycosyl transferase family group 2|Glycosyltransferase like family 2|Cytochrome b5-like Heme/Steroid binding domain|Glycosyl transferase family 21|Glycosyl transferase family 2	6.985842607319587	6.502532679412285	6.876149227337944	7.067472481994042	3277.0	1834.0	4510.0	4280.0			0.6201682347835846	-0.011720375194836485	-0.32041203947690544
VBA2	vacuolar basic amino acid transporter 2, no start met	ucsf_hc.01_1.G217B.04619	HISTO_GI.Contig382.genewise.5.final_new	PF07690.11|PF00083.19	MFS_1|Sugar_tr	Major Facilitator Superfamily|Sugar (and other) transporter	3.4654601343094753	3.8195322403498784	5.647087480284264	6.317649557845605	114.0	114.0	768.0	1016.0			-1.6711524911728475	-1.9448978901088054	-0.7996508623821477
	fasciclin domain-containing protein	ucsf_hc.01_1.G217B.04620	HISTO_GI.Contig382.Fgenesh_histo.82.final_new	PF02469.17|PF14580.1|PF10138.4	Fasciclin|LRR_9|vWA-TerF-like	Fasciclin domain|Leucine-rich repeat|vWA found in TerF C terminus		8.59497580092677	-0.3284138996895342	8.143974902993833	0.0	2558.0	10.0	2952.0				1.0042203253198583	-8.601477587504174
	actin patch assembly and actin polymerization protein	ucsf_hc.01_1.G217B.04624	HISTO_GI.Contig382-snap.53.final_new	PF04366.7	DUF500	Family of unknown function (DUF500)	4.164957825398692	2.0075295926589605	4.97757213973473	4.165950792676844	268.0	47.0	699.0	331.0			-0.30213945953409693	-1.6052017726309624	0.6825325622370793
	conserved protein of unknown function	ucsf_hc.01_1.G217B.04625	HISTO_GI.Contig382.eannot.1263.final_new	PF02466.14|PF10247.4	Tim17|Romo1	Tim17/Tim22/Tim23/Pmp24 family|Reactive mitochondrial oxygen species modulator 1	5.22661068505008	3.43525235156892	6.339785098103813	4.287769728776406	146.0	33.0	469.0	94.0			-0.6026995582517922		1.9229265845066
	ankyrin repeat protein	ucsf_hc.01_1.G217B.04627	HISTO_GI.Contig382.Fgenesh_Aspergillus.101.final_new	PF01636.18|PF01633.15|PF13608.1|PF00069.20	APH|Choline_kinase|Potyvirid-P3|Pkinase	Phosphotransferase enzyme family|Choline/ethanolamine kinase|Protein P3 of Potyviral polyprotein|Protein kinase domain	0.2998205320038566	-0.5160323633980525	4.018882008617216	3.4701464712649748	9.0	4.0	176.0	100.0			-3.2085866218114183		0.41964675253143424
	ankyrin repeat protein	ucsf_hc.01_1.G217B.04628	HISTO_GI.Contig382.Fgenesh_Aspergillus.101.final_new				0.4414070095035681	4.628369129708713	2.958424710172282	4.441582508609377	4.0	57.0	34.0	79.0				0.740006048486257
PSP1	parasitic phase-specific protein PSP-1, conidia-enriched	ucsf_hc.01_1.G217B.04630	HISTO_GI.Contig382.Fgenesh_histo.91.final_new	PF04479.8	RTA1	RTA1 like protein	1.2004521371406927	6.951414395749681	3.4373619186166704	6.46973655648998	15.0	632.0	105.0	714.0				1.034897266646622	-3.161463422694116
		ucsf_hc.01_1.G217B.04636		PF05960.6	DUF885	Bacterial protein of unknown function (DUF885)		-0.5367909235648498	5.030544926142796	4.6128866433810565	0.0	2.0	180.0	112.0					0.2885694979409328
	WD40 domain-containing protein	ucsf_hc.01_1.G217B.04638	HISTO_GI.Contig382-snap.58.final_new	PF00400.27	WD40	WD domain, G-beta repeat	6.066681415525471	5.647029377389549	5.9155207453228735	5.977670217230217	848.0	496.0	1134.0	984.0			0.6616355250045385	0.22257858754625293	-0.1912382567281501
	multiple domain-containing protein	ucsf_hc.01_1.G217B.04639	HISTO_GI.Contig382.Fgenesh_histo.7.final_new	PF05653.9|PF13536.1	Mg_trans_NIPA|EmrE	Magnesium transporter NIPA|Multidrug resistance efflux transporter	3.645942281729806	4.486390668769316	4.963202086221015	5.036113020518593	217.0	304.0	803.0	702.0			-0.8067849496892681	0.003497075637643121	-0.2019997191183851
	GRAM domain-containing protein	ucsf_hc.01_1.G217B.04641	HISTO_GI.Contig382.Fgenesh_histo.9.final_new	PF02893.15	GRAM	GRAM domain	5.30185760153823	5.986542223217045	5.8319458803238895	6.439755876579809	1060.0	1333.0	2273.0	2879.0			-0.01961342398371846	0.10000577402415711	-0.736898781076726
SEC72	F-box domain-containing protein, translocation protein sec72	ucsf_hc.01_1.G217B.04643	HISTO_GI.Contig382-snap.62.final_new	PF13414.1|PF07719.12|PF00515.23|PF13371.1|PF12895.2|PF13424.1|PF13428.1|PF14559.1	TPR_11|TPR_2|TPR_1|TPR_9|Apc3|TPR_12|TPR_14|TPR_19	TPR repeat|Tetratricopeptide repeat|Tetratricopeptide repeat|Tetratricopeptide repeat|Anaphase-promoting complex, cyclosome, subunit 3|Tetratricopeptide repeat|Tetratricopeptide repeat|Tetratricopeptide repeat	8.962723691764031	6.974680713084954	8.473986079166906	6.964003817152888	2231.0	440.0	2361.0	689.0			0.9992124673990666	0.5638963233189864	1.3808934771932107
	CCR4-NOT transcription complex subunit 7	ucsf_hc.01_1.G217B.04646	HISTO_GI.Contig382.Fgenesh_Aspergillus.8.final_new	PF04857.15	CAF1	CAF1 family ribonuclease	6.85381973106521	5.737787428313714	6.339737033102697	5.623065047401598	1255.0	453.0	1305.0	660.0			1.024557552764454	0.6679418082990374	0.5875832008802924
	ADH-ubiquinone oxidoreductase B12 subunit	ucsf_hc.01_1.G217B.04647	HISTO_GI.Contig382.eannot.1327.final_new	PF08122.7	NDUF_B12	NADH-ubiquinone oxidoreductase B12 subunit family	9.096700638723611	7.689127876425236	8.386352979799124	7.507412244873322	963.0	284.0	874.0	395.0			1.2208225137264281	0.7349350589388353	0.7498519501049952
	RhoGEF superfamily domain-containing protein	ucsf_hc.01_1.G217B.04654	HISTO_GI.Contig382-snap.68.final_new	PF00780.17|PF00621.15|PF15405.1|PF00169.24	CNH|RhoGEF|PH_5|PH	CNH domain|RhoGEF domain|Pleckstrin homology domain|PH domain	5.946495098053246	5.970521391403598	5.977704983730428	5.908819529735475	2406.0	1914.0	3651.0	2893.0			0.47926496912475924	0.6149212890550437	-0.06020333082585427
GYP2	GTPase-activating protein GYP2	ucsf_hc.01_1.G217B.04656	HISTO_GI.Contig382.eannot.1282.final_new	PF00566.13|PF02893.15|PF13405.1|PF13499.1|PF10446.4	RabGAP-TBC|GRAM|EF-hand_6|EF-hand_7|DUF2457	Rab-GTPase-TBC domain|GRAM domain|EF-hand domain|EF-hand domain pair|Protein of unknown function (DUF2457)	5.887246932920758	5.875910625160883	6.702287811336462	6.151439466614824	1381.0	1072.0	3608.0	2047.0			-0.3045660236137633	0.2776905859329801	0.42175955990083125
	phosphotransferase enzyme family protein	ucsf_hc.01_1.G217B.04658	HISTO_GI.Contig382-snap.70.final_new	PF04350.8	PilO	Pilus assembly protein, PilO	3.905483568275763	-0.2950331773614708	4.288244216215196	3.2567428331557817	47.0	2.0	91.0	37.0			0.12771420686250856		0.9024125982386071
	conserved protein of unknown function	ucsf_hc.01_1.G217B.06294	HISTO_JF.Contig157.Fgenesh_histo.5.final_new				10.13516918712548	9.18484079174221	9.636432955961078	8.533217921107655	8222.0	3329.0	8641.0	3343.0			1.0092110859663435	1.204842298021477	0.9741262500326169
SPS19	peroxisomal 2,4-dienoyl-CoA reductase, sporulation protein SPS19	ucsf_hc.01_1.G217B.06296	HISTO_JF.Contig157.eannot.1103.final_new	PF13561.1|PF00106.20|PF08659.5|PF02719.10	adh_short_C2|adh_short|KR|Polysacc_synt_2	Enoyl-(Acyl carrier protein) reductase|short chain dehydrogenase|KR domain|Polysaccharide biosynthesis protein	6.0247516588269	7.606406590968177	6.599011529698309	7.368703853268769	436.0	1021.0	964.0	1366.0			-0.06378501606946818	0.7909221650863287	-0.8987811083912671
		ucsf_hc.01_1.G217B.06297		PF00069.20|PF07714.12|PF06293.9|PF01636.18	Pkinase|Pkinase_Tyr|Kdo|APH	Protein kinase domain|Protein tyrosine kinase|Lipopolysaccharide kinase (Kdo/WaaP) family|Phosphotransferase enzyme family	-1.797203922391008	-1.4431318163506046	6.268975557571015	5.42275278459471	1.0	1.0	398.0	184.0			-7.555704625160082	-6.312665173558393	0.7171339881554983
	conserved protein of unknown function	ucsf_hc.01_1.G217B.06298	HISTO_JF.Contig157.Fgenesh_histo.12.final_new				8.591242090172859	8.22757807352711	8.521858192703444	7.674120470889142	1888.0	1148.0	2672.0	1234.0			0.5798587522713556	1.1066770300248878	0.7186489369934952
	AMP dependent CoA ligase, adenylate-forming enzyme AfeA	ucsf_hc.01_1.G217B.06301	HISTO_JF.Contig157.Fgenesh_histo.19.final_new	PF00501.23|PF13193.1	AMP-binding|AMP-binding_C	AMP-binding enzyme|AMP-binding enzyme C-terminal domain	-2.3100166373563287	1.503487087321372	4.485860436307861	3.3171154511352636	2.0	22.0	330.0	122.0			-6.285402218862249	-1.2604089364269708	1.0396562003517902
CCL1	cyclin-dependent protein kinase regulator	ucsf_hc.01_1.G217B.06304	HISTO_JF.Contig157.eannot.1112.final_new	PF00134.18|PF15444.1|PF08389.7	Cyclin_N|TMEM247|Xpo1	Cyclin, N-terminal domain|Transmembrane protein 247|Exportin 1-like protein	5.006035794346104	4.130476652819928	4.531945717659613	4.421084261164074	333.0	142.0	356.0	274.0			0.9845649314884324	0.26261181904277464	-0.018227328325267855
	ATP-binding cassette sub-family F member 2	ucsf_hc.01_1.G217B.06305	HISTO_JF.Contig157.eannot.1113.final_new	PF00005.22|PF13304.1|PF12848.2|PF02463.14|PF13555.1|PF03193.11|PF13476.1|PF13207.1|PF13238.1|PF13401.1|PF13175.1|PF13191.1|PF01926.18|PF05729.7|PF00910.17|PF03205.9|PF08477.8|PF00004.24|PF13671.1|PF00931.17|PF01637.13|PF12846.2|PF13521.1|PF07728.9|PF13481.1|PF13558.1|PF13173.1|PF00350.18|PF13604.1|PF10662.4|PF05673.8|PF03308.11|PF05272.6|PF00006.20|PF10236.4|PF11398.3|PF09818.4|PF13479.1|PF03266.…	ABC_tran|AAA_21|ABC_tran_2|SMC_N|AAA_29|DUF258|AAA_23|AAA_17|AAA_18|AAA_22|AAA_15|AAA_16|MMR_HSR1|NACHT|RNA_helicase|MobB|Miro|AAA|AAA_33|NB-ARC|Arch_ATPase|AAA_10|AAA_28|AAA_5|AAA_25|SbcCD_C|AAA_14|Dynamin_N|AAA_30|PduV-EutP|DUF815|ArgK|VirE|ATP-synt_ab|DAP3|DUF2813|ABC_ATPase|AAA_24|NTPase_1|DUF87|DUF3584	ABC transporter|AAA domain|ABC transporter|RecF/RecN/SMC N terminal domain|P-loop containing region of AAA domain|Protein of unknown function, DUF258|AAA domain|AAA domain|AAA domain|AAA domain|AAA ATPase domain|AAA ATPase domain|50S ribosome-binding GTPase|NACHT domain|RNA helicase|Molybdopterin guanine dinucleotide synthesis protein B|Miro-like protein|ATPase family associated with various cell…	6.985702872491434	7.729315631056823	6.5984481168241595	7.395918804611793	1684.0	2206.0	1912.0	2762.0			0.8977296104692152	0.8866162538319511	-0.9265594726084405
	conserved protein of unknown function	ucsf_hc.01_1.G217B.06307	HISTO_JF.Contig157.Fgenesh_Aspergillus.34.final_new	PF03839.11	Sec62	Translocation protein Sec62	-1.1261524449561426	3.4758471745278463	1.6253305093495931	6.379742499861724	3.0	57.0	30.0	673.0				-2.3506758979469566	-4.883500775332937
	possible oxidoreductase	ucsf_hc.01_1.G217B.06308	HISTO_JF.Contig157.Fgenesh_histo.27.final_new					4.716480810655571	5.500097673964634	6.87494862591275	0.0	187.0	611.0	1317.0				-1.6052483878702581	-1.5039397367689231
	catechol O-methyltransferase	ucsf_hc.01_1.G217B.06311	HISTO_JF.Contig157.fgenesh_plus.18.final_new	PF01596.12|PF13578.1	Methyltransf_3|Methyltransf_24	O-methyltransferase|Methyltransferase domain	4.891891265991159	5.483213752095124	4.767510520309002	5.54225748587546	207.0	244.0	282.0	401.0			0.6348556004840984	0.49417569360658486	-0.9038357503872652
	kelch repeat protein	ucsf_hc.01_1.G217B.06314	HISTO_JF.Contig157.Fgenesh_histo.32.final_new	PF13418.1|PF13854.1|PF13964.1|PF13415.1|PF08693.5|PF01344.20	Kelch_4|Kelch_5|Kelch_6|Kelch_3|SKG6|Kelch_1	Galactose oxidase, central domain|Kelch motif|Kelch motif|Galactose oxidase, central domain|Transmembrane alpha-helix domain|Kelch motif	-1.6417757416033854	3.7009810512091845	5.744881159377275	5.682152893798113	4.0	127.0	994.0	791.0			-6.8761820461787195	-1.4279524152020078	-0.06636051924164477
	conserved protein of unknown function	ucsf_hc.01_1.G217B.06317	HISTO_JF.Contig157.Fgenesh_histo.11.final_new	PF01284.18|PF03840.9	MARVEL|SecG	Membrane-associating domain|Preprotein translocase SecG subunit	5.382486820861001	7.5023945795207405	6.75064113561523	7.894980126919286	282.0	959.0	1081.0	1986.0			-0.8576794599522883	0.1606338799883753	-1.273427776124863
	RNP domain-containing protein	ucsf_hc.01_1.G217B.06321	HISTO_JF.Contig157.eannot.1116.final_new	PF00076.17|PF14259.1|PF13893.1|PF05918.6	RRM_1|RRM_6|RRM_5|API5	RNA recognition motif. (a.k.a. RRM, RBD, or RNP domain)|RNA recognition motif (a.k.a. RRM, RBD, or RNP domain)|RNA recognition motif. (a.k.a. RRM, RBD, or RNP domain)|Apoptosis inhibitory protein 5 (API5)	9.363710444944296	8.902022583135258	8.786174364574038	8.678607294567302	4691.0	2665.0	4668.0	3601.0			1.0880109351721994	0.7766347159548772	-0.021521714814070947
MEF2	mitochondrial elongation factor G	ucsf_hc.01_1.G217B.06323	HISTO_JF.Contig157.Fgenesh_Aspergillus.9.final_new	PF00009.22|PF14492.1|PF00679.19|PF03144.20	GTP_EFTU|EFG_II|EFG_C|GTP_EFTU_D2	Elongation factor Tu GTP binding domain|Elongation Factor G, domain II|Elongation factor G C-terminus|Elongation factor Tu domain 2	4.000586135631062	3.4454237055946475	4.757679058279382	4.646940204060173	308.0	164.0	773.0	595.0			-0.24661806784637852	-0.6482970710786047	-0.018349930601598174
VPS17	vacuolar protein sorting-associated protein vps17	ucsf_hc.01_1.G217B.06324	HISTO_JF.Contig157.Fgenesh_histo.31.final_new	PF09325.5|PF00787.19|PF13424.1	Vps5|PX|TPR_12	Vps5 C terminal like|PX domain|Tetratricopeptide repeat	7.224227640172453	6.547409130676489	6.3447269887795175	5.83090480227534	1841.0	901.0	1486.0	865.0			1.3899755061948764	1.2697237557880703	0.3847334016833708
	protein of unknown function, GFA superfamily	ucsf_hc.01_1.G217B.06325	HISTO_JF.Contig157.Fgenesh_histo.33.final_new	PF04828.9|PF03117.9|PF04032.11	GFA|Herpes_UL49_1|Rpr2	Glutathione-dependent formaldehyde-activating enzyme|UL49 family|RNAse P Rpr2/Rpp21/SNM1 subunit domain	2.5528535456801515	3.7142805737781592	3.3043364999858875	5.179985634171744	24.0	42.0	60.0	183.0				-0.9124856330066637	-2.004737919006663
	nucleoside-diphosphate-sugar epimerase	ucsf_hc.01_1.G217B.06327	HISTO_JF.Contig157.fgenesh_plus.15.final_new	PF01370.16|PF01118.19|PF05368.8|PF01073.14|PF13460.1|PF07993.7|PF03842.8	Epimerase|Semialdhyde_dh|NmrA|3Beta_HSD|NAD_binding_10|NAD_binding_4|Silic_transp	NAD dependent epimerase/dehydratase family|Semialdehyde dehydrogenase, NAD binding domain|NmrA-like family|3-beta hydroxysteroid dehydrogenase/isomerase family|NADH(P)-binding|Male sterility protein|Silicon transporter	8.190301121348767	8.281202518939102	8.063903523089225	7.416319146305633	2117.0	1764.0	2880.0	1528.0			0.6368724530614833	1.4181028000203897	0.5184955919627852
THO2	THO complex protein subunit 2	ucsf_hc.01_1.G217B.06329	HISTO_JF.Contig157.fgenesh_plus.16.final_new	PF11262.3|PF11732.3	Tho2|Thoc2	Transcription factor/nuclear export subunit protein 2|Transcription- and export-related complex subunit	5.731716500539057	5.436433436400246	6.172020068910138	5.862463894043735	2875.0	1833.0	5793.0	3885.0			0.07017128643086012	0.12718896974343163	0.18046739004559598
	conserved protein of unknown function	ucsf_hc.01_1.G217B.06330	HISTO_JF.Contig157.Fgenesh_histo.23.final_new	PF08368.7	FAST_2	FAST kinase-like protein, subdomain 2	2.853756137104388	4.1464276984806485	5.933564957495638	5.542617215347686	72.0	138.0	904.0	573.0			-2.569333965589309	-0.8429700894801169	0.2618589573271448
CSN6	COP9 signalosome complex subunit 6	ucsf_hc.01_1.G217B.10995	HISTO_ZU.Contig171.eannot.1062.final_new	PF01398.16|PF13012.1|PF03700.8	JAB|MitMem_reg|Sorting_nexin	JAB1/Mov34/MPN/PAD-1 ubiquitin protease|Maintenance of mitochondrial structure and function|Sorting nexin, N-terminal domain	6.145310582948232	5.878440891161913	6.5748654423666055	6.4937820304566305	609.0	396.0	1218.0	957.0			0.08091999538356776	-0.06212171190779703	-0.048005372910831845
	DNA-directed RNA polymerase III subunit RPC7	ucsf_hc.01_1.G217B.10996	HISTO_ZU.Contig171.Fgenesh_Aspergillus.4.final_new	PF10508.4	Proteasom_PSMB	Proteasome non-ATPase 26S subunit	5.633248629274523	6.122922221820488	5.72642862269927	6.279651893626672	690.0	758.0	1093.0	1333.0			0.41729486137719407	0.3964897555807374	-0.6823120557482083
	electron transfer flavoprotein beta-subunit	ucsf_hc.01_1.G217B.10997	HISTO_ZU.Contig171.fgenesh_plus.5.final_new	PF00258.20|PF00667.15|PF00175.16|PF12724.2|PF12641.2	Flavodoxin_1|FAD_binding_1|NAD_binding_1|Flavodoxin_5|Flavodoxin_3	Flavodoxin|FAD binding domain|Oxidoreductase NAD-binding domain|Flavodoxin domain|Flavodoxin domain	4.43106506528211	4.021025435143184	5.992070778328159	4.915705915320714	304.0	179.0	1332.0	525.0			-1.0505308582441084	-0.3414610527906099	0.9472760781866381
	HhH-GPD domain-containing protein, DUF488 domain, conidia-enriched transcript	ucsf_hc.01_1.G217B.10999	HISTO_ZU.Contig171-snap.5.final_new	PF04343.8	DUF488	Protein of unknown function, DUF488	-1.3996538498410054	-1.045581743800602	4.673757199352093	4.835899712195732	2.0	2.0	200.0	186.0			-5.562936194391158	-5.328262028609413	-0.2912312976644458
	RNA 3'-terminal phosphate cyclase	ucsf_hc.01_1.G217B.11000	HISTO_ZU.Contig171.Fgenesh_histo.9.final_new	PF01137.16	RTC	RNA 3'-terminal phosphate cyclase	6.502133468281781	6.88975813403321	7.268251768955913	7.276307386518861	1020.0	1044.0	2576.0	2153.0			-0.25564344587219123	0.16667017490126934	-0.13714440238375492
	conserved protein of unknown function	ucsf_hc.01_1.G217B.11010	HISTO_ZU.Contig171-snap.7.final_new				-1.3510439056163837	-1.6750437046886177	3.449198360609208	3.1462507452326265	8.0	5.0	331.0	223.0			-4.28976741142365	-4.268075022534323	0.17385883055577445
	amphiphysin	ucsf_hc.01_1.G217B.11013	HISTO_ZU.Contig171.genewise.2.final_new	PF14604.1|PF00018.23|PF03114.13|PF07653.12|PF05700.6	SH3_9|SH3_1|BAR|SH3_2|BCAS2	Variant SH3 domain|SH3 domain|BAR domain|Variant SH3 domain|Breast carcinoma amplified sequence 2 (BCAS2)	6.669309891614435	6.613466222473858	6.633034583799242	6.895034836283064	1031.0	776.0	1493.0	1488.0	Yeast	B	0.5467501626171338	0.2716508135777147	-0.39108903730462874
	DUF2439 superfamily domain-containing protein	ucsf_hc.01_1.G217B.11014	HISTO_ZU.Contig171.Fgenesh_histo.16.final_new	PF10382.4	DUF2439	Protein of unknown function (DUF2439)	4.913273222534034	3.6676613221465155	6.490614106125472	6.402301389813579	394.0	130.0	1746.0	1365.0			-1.0668660287894967	-2.181420640280143	-0.04077606850891424
	conserved protein of unknown function	ucsf_hc.01_1.G217B.11016	HISTO_ZU.Contig171.Fgenesh_histo.18.final_new	PF11885.3	DUF3405	Protein of unknown function (DUF3405)	3.014913945692557	2.1892800294980623	5.401596997849923	5.343157584973254	111.0	49.0	862.0	688.0			-1.876208197355425	-2.6006581280882712	-0.07064937194413812
	anucleate primary sterigmata protein ApsA	ucsf_hc.01_1.G217B.11017	HISTO_ZU.Contig171.Fgenesh_histo.19.final_new	PF12814.2|PF00169.24	Mcp5_PH|PH	Meiotic cell cortex C-terminal pleckstrin homology|PH domain	5.289583948536604	6.220847189614654	5.269362895392355	6.733424632504229	1303.0	1944.0	1908.0	4375.0			0.5306959079461904	0.040641984497345796	-1.5931505219326807
CWC24	pre-mRNA-splicing factor cwc24	ucsf_hc.01_1.G217B.11023	HISTO_ZU.Contig171.eannot.1076.final_new	PF13923.1|PF13920.1|PF13639.1|PF14634.1|PF00097.20|PF00642.19|PF15227.1|PF13445.1|PF11789.3|PF10235.4	zf-C3HC4_2|zf-C3HC4_3|zf-RING_2|zf-RING_5|zf-C3HC4|zf-CCCH|zf-C3HC4_4|zf-RING_UBOX|zf-Nse|Cript	Zinc finger, C3HC4 type (RING finger)|Zinc finger, C3HC4 type (RING finger)|Ring finger domain|zinc-RING finger domain|Zinc finger, C3HC4 type (RING finger)|Zinc finger C-x8-C-x5-C-x3-H type (and similar)|zinc finger of C3HC4-type, RING|RING-type zinc-finger|Zinc-finger of the MIZ type in Nse subunit|Microtubule-associated protein CRIPT	6.543115952514735	5.243183913404331	6.41961605435216	6.198483435183387	749.0	238.0	1021.0	728.0			0.6339747529645163	-0.40208009439213477	0.09204383434796615
	nucleotide excision repair protein RAD23, UV excision repair protein rhp23	ucsf_hc.01_1.G217B.11024	HISTO_ZU.Contig171.eannot.1077.final_new	PF09280.6|PF00240.18|PF00627.26|PF11976.3|PF13881.1|PF09288.5|PF11626.3|PF14551.1|PF10302.4|PF14560.1|PF10152.4	XPC-binding|ubiquitin|UBA|Rad60-SLD|Rad60-SLD_2|UBA_3|Rap1_C|MCM_N|DUF2407|Ubiquitin_2|DUF2360	XPC-binding domain|Ubiquitin family|UBA/TS-N domain|Ubiquitin-2 like Rad60 SUMO-like|Ubiquitin-2 like Rad60 SUMO-like|Fungal ubiquitin-associated domain|TRF2-interacting telomeric protein/Rap1 - C terminal domain|MCM N-terminal domain|DUF2407 ubiquitin-like domain|Ubiquitin-like domain|Predicted coiled-coil domain-containing protein (DUF2360)	8.137189740751841	8.569297329028128	6.8299878047656275	7.7404333239102066	2303.0	2431.0	1382.0	2159.0			1.817676790788155	1.3820834325048423	-1.039534303965386
	PKc-like superfamily domain-containing protein	ucsf_hc.01_1.G217B.10982	HISTO_ZU.Contig153f.Fgenesh_histo.1.final_new	PF01636.18|PF02958.15	APH|EcKinase	Phosphotransferase enzyme family|Ecdysteroid kinase	0.010150999666595897	2.804795697092981	4.1242040333570404	5.9571825512968735	7.0	38.0	180.0	533.0			-3.6035781788885033	-2.5991674268169715	-1.96206730276064
	AT DNA binding protein	ucsf_hc.01_1.G217B.10987	HISTO_ZU.Contig153f.Fgenesh_histo.5.final_new	PF02178.14	AT_hook	AT hook motif	5.045136689948339	4.988420769711256	5.643197273723691	7.494052704949149	226.0	170.0	508.0	1523.0			-0.08758572897341077	-1.9524125078509718	-1.979944216046265
	histone-lysine N-methyltransferase	ucsf_hc.01_1.G217B.00029	HISTO_AAR.Contig2.Fgenesh_histo.1.final_new	PF00856.23|PF08236.6|PF00397.21|PF11690.3	SET|SRI|WW|DUF3287	SET domain|SRI (Set2 Rpb1 interacting) domain|WW domain|Protein of unknown function (DUF3287)	5.125945258081301	4.655995035686275	4.97248588856804	4.950954440923672	740.0	418.0	988.0	809.0			0.6639342243152018	0.2582600221495239	-0.10755733717643867
	eukaryotic translation initiation factor 6	ucsf_hc.01_1.G217B.11026	HISTO_ZU.Contig2.eannot.1037.final_new	PF01912.13|PF10746.4	eIF-6|Phage_holin_6	eIF-6 family|Phage holin family 6	8.433291345912258	8.949634880851537	8.102150484466335	8.629759699975606	1890.0	2115.0	2231.0	2673.0			0.8416157162478632	0.8730946082628517	-0.6566980003300777
	DUF3431 superfamily domain-containing protein	ucsf_hc.01_1.G217B.11027	HISTO_ZU.Contig2.eannot.1038.final_new	PF11913.3	DUF3431	Protein of unknown function (DUF3431)	5.502185056668937	3.4593670101407565	7.208217735409996	5.9581941407090495	316.0	60.0	1531.0	535.0			-1.1955578239391182	-1.945607703181372	1.12093480988014
	vegetative cell wall protein gp1	ucsf_hc.01_1.G217B.11033	HISTO_ZU.Contig2.Fgenesh_Neurospora.5.final_new				4.793874183151609	4.099220249375591	5.08525991555985	5.703888827146951	542.0	262.0	985.0	1257.0			0.21908912239370038	-1.051449150384439	-0.747717696407908
KU70	double-strand break repair complex subunit Ku70	ucsf_hc.01_1.G217B.11035	HISTO_ZU.Contig2.Fgenesh_Aspergillus.5.final_new	PF02735.11|PF03731.10|PF03730.9|PF02037.22	Ku|Ku_N|Ku_C|SAP	Ku70/Ku80 beta-barrel domain|Ku70/Ku80 N-terminal alpha/beta domain|Ku70/Ku80 C-terminal arm|SAP domain	5.618624914826436	5.266428223923549	5.670725457774122	5.051138856235651	682.0	418.0	1050.0	568.0			0.4583743118542549	0.7685087950748191	0.4904978167176637
HEM15	ferrochelatase	ucsf_hc.01_1.G217B.11036	HISTO_ZU.Contig2.eannot.1040.final_new	PF00762.14	Ferrochelatase	Ferrochelatase	6.063047154768542	5.951114988248162	6.412942565009265	6.09607940157104	605.0	438.0	1145.0	764.0			0.16057944456121787	0.40825501406404285	0.1877743786174184
	zinc-containing alcohol dehydrogenase	ucsf_hc.01_1.G217B.11037	HISTO_ZU.Contig2.fgenesh_plus.5.final_new	PF00107.21|PF13602.1|PF08240.7|PF02254.13	ADH_zinc_N|ADH_zinc_N_2|ADH_N|TrkA_N	Zinc-binding dehydrogenase|Zinc-binding dehydrogenase|Alcohol dehydrogenase GroES-like domain|TrkA-N domain		4.706615303154078	5.410428066562724	5.738394616634642	0.0	142.0	439.0	458.0				-0.47855988609364264	-0.45705533489272465
	tetracycline-efflux transporter	ucsf_hc.01_1.G217B.11038	HISTO_ZU.Contig2-snap.7.final_new	PF07690.11|PF11700.3	MFS_1|ATG22	Major Facilitator Superfamily|Vacuole effluxer Atg22 like	3.5477919103599826	3.7972751151231865	5.495195074640976	5.276608138981066	143.0	133.0	819.0	585.0			-1.4369283094790521	-0.9261135964709588	0.08949815083910284
ERG1	squalene epoxidase	ucsf_hc.01_1.G217B.11039	HISTO_ZU.Contig2-snap.8.final_new	PF13812.1	PPR_3	Pentatricopeptide repeat domain	4.869728325863771	4.192251596029354	5.579814658338339	4.944080634223271	601.0	294.0	1460.0	781.0			-0.1996114776726272	-0.19860961080699635	0.5066452392942615
ERG1	squalene epoxidase	ucsf_hc.01_1.G217B.11040	HISTO_ZU.Contig2-snap.8.final_new	PF08491.5|PF01494.14|PF00890.19|PF01266.19|PF01134.17|PF13450.1|PF12831.2|PF07992.9|PF01946.12|PF05834.7|PF03486.9|PF00070.22|PF02558.11|PF00996.13|PF04820.9|PF01210.18|PF01488.15	SE|FAD_binding_3|FAD_binding_2|DAO|GIDA|NAD_binding_8|FAD_oxidored|Pyr_redox_2|Thi4|Lycopene_cycl|HI0933_like|Pyr_redox|ApbA|GDI|Trp_halogenase|NAD_Gly3P_dh_N|Shikimate_DH	Squalene epoxidase|FAD binding domain|FAD binding domain|FAD dependent oxidoreductase|Glucose inhibited division protein A|NAD(P)-binding Rossmann-like domain|FAD dependent oxidoreductase|Pyridine nucleotide-disulphide oxidoreductase|Thi4 family|Lycopene cyclase protein|HI0933-like protein|Pyridine nucleotide-disulphide oxidoreductase|Ketopantoate reductase PanE/ApbA|GDP dissociation inhibitor|Tr…	6.324479428634164	5.379261243466937	6.202896664979647	4.930336633149268	822.0	334.0	1122.0	386.0			0.6320576184564577	1.00214403770459	1.1434712470095727
	conserved protein of unknown function, no start met	ucsf_hc.01_1.G217B.11045	HISTO_ZU.Contig2.genewise.10.final_new	PF01544.13	CorA	CorA-like Mg2+ transporter protein	-0.014560753830157704	1.2139804701263868	4.807311528366976	4.06265578103948	6.0	11.0	252.0	125.0			-4.3113974273951925	-2.295455883526172	0.6155669625066897
	phosphatase	ucsf_hc.01_1.G217B.11050	HISTO_ZU.Contig65.fgenesh_plus.109.final_new	PF03372.18	Exo_endo_phos	Endonuclease/Exonuclease/phosphatase family	4.830248390565744	3.645696710551861	5.942016418764238	4.954997100841114	674.0	232.0	2163.0	907.0			-0.6012931733965527	-0.756080962902332	0.8579305331023175
	esterase/lipase superfamily domain-containing protein	ucsf_hc.01_1.G217B.11053	HISTO_ZU.Contig65-snap.3.final_new	PF10230.4|PF12695.2|PF12697.2|PF07859.8|PF07819.8|PF11288.3	DUF2305|Abhydrolase_5|Abhydrolase_6|Abhydrolase_3|PGAP1|DUF3089	Uncharacterised conserved protein (DUF2305)|Alpha/beta hydrolase family|Alpha/beta hydrolase family|alpha/beta hydrolase fold|PGAP1-like protein|Protein of unknown function (DUF3089)	4.460352292250354	4.653959726097511	6.051370574362845	6.333558430206613	209.0	187.0	935.0	945.0			-1.0805434273105496	-1.1263792767221803	-0.4112766406645747
		ucsf_hc.01_1.G217B.11064	HISTO_ZU.Contig65.genewise.124.final_new|HISTO_ZU.Contig65.genewise.125.final_new	PF13151.1|PF02443.10	DUF3990|Circo_capsid	Protein of unknown function (DUF3990)|Circovirus capsid protein	-0.05014951060121829	-1.5034323266184189	5.7167086695914335	4.646245240327488	7.0	2.0	566.0	224.0			-5.256383325390711	-5.596458139558986	0.9413746444431386
	conserved protein of unknown function	ucsf_hc.01_1.G217B.11065	HISTO_ZU.Contig65.Fgenesh_histo.114.final_new	PF13391.1	HNH_2	HNH endonuclease	7.498638510028091	6.46340339188307	7.488216700476099	6.093244100872902	1556.0	594.0	2294.0	725.0			0.5208966643539328	0.9233787183970881	1.2658838147823896
	SMK-1 superfamily domain-containing protein	ucsf_hc.01_1.G217B.11066	HISTO_ZU.Contig65.genewise.126.final_new	PF04802.10	SMK-1	Component of IIS longevity pathway SMK-1	5.719287222882502	5.748834122549504	5.506647213516835	5.8212826161235505	1112.0	888.0	1425.0	1473.0			0.723114864167608	0.4807709338128747	-0.44372418742752195
	DUF914 domain-containing protein	ucsf_hc.01_1.G217B.11068	HISTO_ZU.Contig65.fgenesh_plus.60.final_new	PF06027.7|PF00892.15|PF03151.11	DUF914|EamA|TPT	Eukaryotic protein of unknown function (DUF914)|EamA-like transporter family|Triose-phosphate Transporter family	5.641694037302719	5.443646899308984	5.976451142176843	5.952282000276336	456.0	311.0	854.0	698.0			0.17571774992781775	0.04458432641956911	-0.10491964292029987
	ssDNA binding protein	ucsf_hc.01_1.G217B.11071	HISTO_ZU.Contig65.eannot.2066.final_new	PF00436.20	SSB	Single-strand binding protein family	8.622124279813766	8.476880690493788	7.729442479475481	8.050787301630008	1169.0	827.0	935.0	971.0			1.4031566551402261	0.979312816250701	-0.4504336069753334
	conserved protein of unknown function	ucsf_hc.01_1.G217B.11074	HISTO_ZU.Contig65-snap.12.final_new	PF13886.1|PF15534.1	DUF4203|Toxin_56	Domain of unknown function (DUF4203)|Putative toxin 56	-3.0221075628835057	4.073431529558045	3.43719463992892	5.3919636111115965	3.0	321.0	392.0	1263.0			-5.948827348010484	-0.7653126541666309	-2.0838577560034834
ERF4	ras modification protein, ERF4 superfamily	ucsf_hc.01_1.G217B.11077	HISTO_ZU.Contig65.Fgenesh_histo.142.final_new	PF10256.4	Erf4	Golgin subfamily A member 7/ERF4 family	6.602473557899753	5.321420368480905	5.40894237148179	5.783553581091142	556.0	179.0	361.0	389.0			1.704006041219904	0.09108621477668422	-0.5036999944301588
	AP-2 complex subunit mu-1	ucsf_hc.01_1.G217B.11078	HISTO_ZU.Contig65.eannot.2002.final_new	PF00928.16|PF01217.15|PF10291.4	Adap_comp_sub|Clat_adaptor_s|muHD	Adaptor complexes medium subunit family|Clathrin adaptor complex small chain|Muniscin C-terminal mu homology domain	5.674806806811991	5.481626218184478	5.935964134534646	5.655976654210593	472.0	323.0	840.0	575.0			0.249317527079286	0.37886899136080565	0.15089869550324586
	vacuolar metal resistance ABC transporter	ucsf_hc.01_1.G217B.11093	HISTO_ZU.Contig65.Fgenesh_histo.161.final_new	PF00664.18|PF00005.22|PF02463.14|PF13191.1|PF01926.18|PF13555.1|PF13481.1|PF03193.11|PF13476.1|PF13304.1|PF00350.18|PF01580.13|PF08477.8|PF01935.12|PF00910.17	ABC_membrane|ABC_tran|SMC_N|AAA_16|MMR_HSR1|AAA_29|AAA_25|DUF258|AAA_23|AAA_21|Dynamin_N|FtsK_SpoIIIE|Miro|DUF87|RNA_helicase	ABC transporter transmembrane region|ABC transporter|RecF/RecN/SMC N terminal domain|AAA ATPase domain|50S ribosome-binding GTPase|P-loop containing region of AAA domain|AAA domain|Protein of unknown function, DUF258|AAA domain|AAA domain|Dynamin family|FtsK/SpoIIIE family|Miro-like protein|Domain of unknown function DUF87|RNA helicase	5.548173368280973	6.3163421877560655	6.670188016283136	6.606929188084657	1534.0	2044.0	4958.0	3944.0			-0.611539793200222	0.2626324270583291	-0.06582995662232793
	DUF2841 superfamily domain-containing protein	ucsf_hc.01_1.G217B.11099	HISTO_ZU.Contig65.Fgenesh_histo.163.final_new	PF11001.3|PF01544.13	DUF2841|CorA	Protein of unknown function (DUF2841)|CorA-like Mg2+ transporter protein	-0.28095417175386617	6.495649970112306	1.226603199665781	5.427909931137056	9.0	772.0	38.0	581.0				1.6209594663621711	-4.330395516292082
	plasma membrane zinc ion transporter, no start met	ucsf_hc.01_1.G217B.11101	HISTO_ZU.Contig65.genewise.139.final_new	PF02535.17	Zip	ZIP Zinc transporter	7.344208214653084	6.6478128581641345	8.13006879903819	7.097214963790798	1949.0	941.0	4990.0	2027.0	Yeast	B	-0.275385729583165	0.10381732176025693	0.9037650504265846
SAC3	80 kD MCM3-associated protein	ucsf_hc.01_1.G217B.11102	HISTO_ZU.Contig65.Fgenesh_histo.168.final_new	PF03399.11|PF10075.4|PF07382.6	SAC3_GANP|PCI_Csn8|HC2	SAC3/GANP/Nin1/mts3/eIF-3 p25 family|COP9 signalosome, subunit CSN8|Histone H1-like nucleoprotein HC2	4.050153349907892	4.148666170676648	5.688655099597762	5.668762427854098	462.0	387.0	2136.0	1751.0			-1.1280268948879288	-0.9668768297905288	-0.10919611307714305
SEC8	exocyst complex component Sec8	ucsf_hc.01_1.G217B.11108	HISTO_ZU.Contig65.Fgenesh_Aspergillus.239.final_new	PF04048.9|PF10475.4|PF06248.8	Sec8_exocyst|DUF2450|Zw10	Sec8 exocyst complex component specific domain|Protein of unknown function N-terminal domain (DUF2450)|Centromere/kinetochore Zw10	4.541780322187804	4.329457687546323	5.110197175363162	5.186169005610588	579.0	391.0	1275.0	1117.0			-0.05794199837341685	-0.3034918906773445	-0.20506061506823325
	xaa-pro aminopeptidase	ucsf_hc.01_1.G217B.11109	HISTO_ZU.Contig65.Fgenesh_Aspergillus.240.final_new	PF00557.19|PF01321.13	Peptidase_M24|Creatinase_N	Metallopeptidase family M24|Creatinase/Prolidase N-terminal domain	7.397545505354719	8.209110235196023	8.066186526908298	7.7403033016687255	2369.0	3253.0	5592.0	3708.0			-0.1581661667516383	1.0220263609142188	0.19679444041876604
	nuclear importer KapN	ucsf_hc.01_1.G217B.11110	HISTO_ZU.Contig65.Fgenesh_histo.174.final_new	PF03810.14	IBN_N	Importin-beta N-terminal domain	4.618633027511672	4.524521366291363	4.9291637837877715	5.147591470112857	543.0	398.0	1000.0	967.0			0.1999440985258416	-0.06985067643457388	-0.3475164711458927
	pyridoxal biosynthesis lyase pdxS	ucsf_hc.01_1.G217B.11111	HISTO_ZU.Contig65.eannot.2126.final_new	PF01680.12|PF05690.9|PF00977.16|PF01207.12|PF00218.16|PF04131.9|PF13714.1|PF03060.10	SOR_SNZ|ThiG|His_biosynth|Dus|IGPS|NanE|PEP_mutase|NMO	SOR/SNZ family|Thiazole biosynthesis protein ThiG|Histidine biosynthesis protein|Dihydrouridine synthase (Dus)|Indole-3-glycerol phosphate synthase|Putative N-acetylmannosamine-6-phosphate epimerase|Phosphoenolpyruvate phosphomutase|Nitronate monooxygenase	9.452131785445387	9.551044808811127	9.105986934409218	9.43216763174547	4750.0	3980.0	5549.0	5782.0			0.8566197058381095	0.6720966044525785	-0.45526948215705865
SEC61	protein transport protein, alpha subunit	ucsf_hc.01_1.G217B.11116	HISTO_ZU.Contig65.fgenesh_plus.15.final_new	PF00344.15|PF10559.4	SecY|Plug_translocon	SecY translocase|Plug domain of Sec61p	9.070094165515068	7.852102690261874	8.02486555337544	7.537736330327886	5456.0	1835.0	3926.0	2328.0			1.5557034669415688	0.867585787320909	0.35804043822674725
	conserved protein of unknown function	ucsf_hc.01_1.G217B.11117	HISTO_ZU.Contig65.Fgenesh_Aspergillus.246.final_new	PF12128.3|PF10046.4|PF06810.6|PF11932.3	DUF3584|BLOC1_2|Phage_GP20|DUF3450	Protein of unknown function (DUF3584)|Biogenesis of lysosome-related organelles complex-1 subunit 2|Phage minor structural protein GP20|Protein of unknown function (DUF3450)	0.09764133155691744	4.645485180994001	4.233174092657813	5.233659220042741	10.0	183.0	261.0	434.0			-3.6250579062989545	-0.0349546116618189	-1.1295739122057347
	conserved protein of unknown function	ucsf_hc.01_1.G217B.11120	HISTO_ZU.Contig65-snap.35.final_new	PF13455.1|PF10544.4	MUG113|T5orf172	Meiotically up-regulated gene 113|T5orf172 domain	3.151636221197647	3.3212837561006228	3.1661535813371766	3.862386265103422	100.0	88.0	150.0	202.0			0.4959574946624117	0.012116918384121433	-0.8253214685870525
	multidrug resistance protein	ucsf_hc.01_1.G217B.11122	HISTO_ZU.Contig65.Fgenesh_Aspergillus.250.final_new	PF00664.18|PF00005.22|PF02463.14|PF13304.1|PF13191.1|PF13555.1|PF03193.11|PF13481.1|PF09818.4|PF13207.1|PF13401.1|PF13671.1|PF13604.1|PF07728.9|PF13558.1|PF06414.7|PF13238.1|PF13521.1|PF12846.2|PF00448.17|PF01935.12|PF03205.9|PF00503.15|PF00910.17|PF00485.13|PF13476.1|PF03215.10|PF13925.1|PF04360.7	ABC_membrane|ABC_tran|SMC_N|AAA_21|AAA_16|AAA_29|DUF258|AAA_25|ABC_ATPase|AAA_17|AAA_22|AAA_33|AAA_30|AAA_5|SbcCD_C|Zeta_toxin|AAA_18|AAA_28|AAA_10|SRP54|DUF87|MobB|G-alpha|RNA_helicase|PRK|AAA_23|Rad17|Katanin_con80|Serglycin	ABC transporter transmembrane region|ABC transporter|RecF/RecN/SMC N terminal domain|AAA domain|AAA ATPase domain|P-loop containing region of AAA domain|Protein of unknown function, DUF258|AAA domain|Predicted ATPase of the ABC class|AAA domain|AAA domain|AAA domain|AAA domain|AAA domain (dynein-related subfamily)|Putative exonuclease SbcCD, C subunit|Zeta toxin|AAA domain|AAA domain|AAA-like dom…	7.386264599303031	8.728688757463804	7.503526660646344	7.873517357467232	4850.0	9622.0	7812.0	8391.0			0.39321279345862825	1.4083908273834922	-0.49907948164169547
		ucsf_hc.01_1.G217B.11123							5.164581473058397	3.1220933064609997	0.0	0.0	114.0	23.0					1.9133993817765904
	sulfur metabolite repression control protein C	ucsf_hc.01_1.G217B.11130	HISTO_ZU.Contig65.eannot.1956.final_new	PF01466.14|PF03931.10|PF14300.1	Skp1|Skp1_POZ|DUF4375	Skp1 family, dimerisation domain|Skp1 family, tetramerisation domain|Domain of unknown function (DUF4375)	10.3024853448382	10.159408138683819	9.104766898677452	8.784802942642461	4844.0	3432.0	3136.0	2088.0			1.7081933009626886	1.927824623428279	0.1908751712141843
SMP3	GPI mannosyltransferase	ucsf_hc.01_1.G217B.11131	HISTO_ZU.Contig65.eannot.2110.final_new	PF03901.12	Glyco_transf_22	Alg9-like mannosyltransferase family	2.69361461309054	4.604080067655328	4.5748654423666055	5.82767577397288	85.0	250.0	465.0	921.0			-1.3707759744741246	-0.6703762789306307	-1.381899116427081
BET5	TRAPP complex subunit Bet5	ucsf_hc.01_1.G217B.11133	HISTO_ZU.Contig65.eannot.1958.final_new	PF04099.7|PF04628.8	Sybindin|Sedlin_N	Sybindin-like family|Sedlin, N-terminal conserved region	6.687666912291529	4.879654770106803	6.372372578467862	4.34015884134342	367.0	82.0	438.0	89.0			0.8257691886256073	1.092715356150304	1.903124952303636
	calcium/calmodulin-dependent protein kinase	ucsf_hc.01_1.G217B.11135	HISTO_ZU.Contig65.Fgenesh_histo.192.final_new	PF00069.20|PF07714.12|PF14531.1|PF01636.18	Pkinase|Pkinase_Tyr|Kinase-like|APH	Protein kinase domain|Protein tyrosine kinase|Kinase-like|Phosphotransferase enzyme family	6.137980086218685	5.413044317819298	6.899378509389504	6.101924724103678	1276.0	604.0	3212.0	1536.0			-0.25092356836887797	-0.13566097889745876	0.6683650004650197
PTH1	peptidyl-tRNA hydrolase	ucsf_hc.01_1.G217B.11136	HISTO_ZU.Contig65.Fgenesh_Aspergillus.267.final_new	PF01195.14	Pept_tRNA_hydro	Peptidyl-tRNA hydrolase	4.593956474869896	3.6308384050295994	5.451540853786432	4.88162750045196	152.0	61.0	409.0	229.0			-0.3471095241145954	-0.6975696680354395	0.4408245685136656
	phytanoyl-CoA dioxygenase	ucsf_hc.01_1.G217B.11138	HISTO_ZU.Contig65-snap.43.final_new	PF05721.8|PF07883.6	PhyH|Cupin_2	Phytanoyl-CoA dioxygenase (PhyH)|Cupin domain	5.99755696250454	4.486558648631052	5.467404527870947	4.1735294649067995	459.0	126.0	472.0	160.0			1.0406272894355344	0.8662486111111729	1.1647862781433407
RPF1	RNA processing factor 1	ucsf_hc.01_1.G217B.11140	HISTO_ZU.Contig65-snap.44.final_new	PF04427.13	Brix	Brix domain	5.150853021731429	4.944099532932186	4.441133092547674	5.188517589848502	326.0	221.0	296.0	413.0			1.2201947839856957	0.3088013704706052	-0.8764732821216343
	glycyl-tRNA synthetase	ucsf_hc.01_1.G217B.11141	HISTO_ZU.Contig65.fgenesh_plus.147.final_new	PF00587.20|PF03129.15	tRNA-synt_2b|HGTP_anticodon	tRNA synthetase class II core domain (G, H, P, S and T)|Anticodon binding domain	7.4425005977512235	7.899878862446085	7.098846708160475	7.329295859789342	2573.0	2764.0	3011.0	2936.0			0.8541287443926895	1.1238024300436642	-0.3595379364496738
CLA4	serine/threonine protein kinase CLA4	ucsf_hc.01_1.G217B.11143	HISTO_ZU.Contig65.Fgenesh_histo.200.final_new	PF00069.20|PF07714.12|PF15413.1|PF00786.23|PF14531.1|PF00169.24|PF01636.18|PF07387.6	Pkinase|Pkinase_Tyr|PH_11|PBD|Kinase-like|PH|APH|Seadorna_VP7	Protein kinase domain|Protein tyrosine kinase|Pleckstrin homology domain|P21-Rho-binding domain|Kinase-like|PH domain|Phosphotransferase enzyme family|Seadornavirus VP7	7.923600319192648	7.647614457226432	6.799361769993116	6.4206508986917665	4533.0	2929.0	3088.0	1974.0			1.6347134040014732	1.780182985921586	0.2496220864805423
POS5	poly(p)/ATP NAD kinase POS5	ucsf_hc.01_1.G217B.11148	HISTO_ZU.Contig65.Fgenesh_histo.202.final_new				4.975385581505919	2.629017969405231	5.980625128057438	5.43077223293083	52.0	8.0	155.0	88.0			-0.49476469174957804		0.4207641103058011
CTR9	RNA polymerase II transcription elongation factor (Ctr9)	ucsf_hc.01_1.G217B.11153	HISTO_ZU.Contig65.Fgenesh_Aspergillus.286.final_new	PF01553.16	Acyltransferase	Acyltransferase	6.987358223171996	6.54496372329753	7.026829510643807	6.710008385545505	1089.0	627.0	1662.0	1109.0			0.4710035673301305	0.3881747651389462	0.18773234027749464
CTR9	RNA polymerase II transcription elongation factor (Ctr9)	ucsf_hc.01_1.G217B.11154	HISTO_ZU.Contig65.Fgenesh_Aspergillus.286.final_new	PF13414.1|PF07719.12|PF00515.23|PF14559.1|PF13428.1|PF13432.1|PF13424.1|PF13181.1|PF13174.1|PF13176.1|PF12895.2|PF13431.1|PF07720.7	TPR_11|TPR_2|TPR_1|TPR_19|TPR_14|TPR_16|TPR_12|TPR_8|TPR_6|TPR_7|Apc3|TPR_17|TPR_3	TPR repeat|Tetratricopeptide repeat|Tetratricopeptide repeat|Tetratricopeptide repeat|Tetratricopeptide repeat|Tetratricopeptide repeat|Tetratricopeptide repeat|Tetratricopeptide repeat|Tetratricopeptide repeat|Tetratricopeptide repeat|Anaphase-promoting complex, cyclosome, subunit 3|Tetratricopeptide repeat|Tetratricopeptide repeat	6.298241902284006	5.739408360779363	5.715916909786842	5.822622303047672	2073.0	1101.0	2056.0	1840.0			1.0927998472991045	0.4700054851186115	-0.23579417808163683
	lactonohydrolase, AkeP	ucsf_hc.01_1.G217B.11155	HISTO_ZU.Contig65.Fgenesh_Aspergillus.287.final_new	PF08450.7|PF01731.15	SGL|Arylesterase	SMP-30/Gluconolaconase/LRE-like region|Arylesterase	6.227772743140204	5.532432655055531	5.6426808265941775	4.990619143398747	594.0	287.0	588.0	311.0			1.095566771347968	1.0950329390437048	0.5229728983746238
	C6 transcription factor	ucsf_hc.01_1.G217B.11156	HISTO_ZU.Contig65.Fgenesh_histo.207.final_new	PF00172.13|PF11951.3	Zn_clus|Fungal_trans_2	Fungal Zn(2)-Cys(6) binuclear cluster domain|Fungal specific transcription factor domain	2.5912420901728592	3.107065266209875	4.464583387351696	4.205893691660029	59.0	66.0	321.0	223.0			-1.3628664423768955	-0.5456089980632335	0.12960091087085956
	conserved protein of unknown function, CRIB domain (cdc42/rac binding domain)	ucsf_hc.01_1.G217B.11160	HISTO_ZU.Contig65.Fgenesh_Aspergillus.292.final_new				7.491686121785876	4.46907992882511	7.6673499878552756	5.873559049775982	3303.0	318.0	5540.0	1328.0			0.33481098873254167	-0.8512596935639509	1.664702153258487
	Es2 superfamily domain-containing protein	ucsf_hc.01_1.G217B.11170	HISTO_ZU.Contig65-snap.56.final_new	PF09751.4|PF01213.14	Es2|CAP_N	Nuclear protein Es2|Adenylate cyclase associated (CAP) N terminal	6.631250003849533	4.842684434668565	5.789547022039436	4.841705333876938	1126.0	255.0	933.0	402.0			1.352177836612038	0.5541985281785484	0.8187529033416912
MID1	calcium channel subunit Mid1, no start met	ucsf_hc.01_1.G217B.11171	HISTO_ZU.Contig65.fgenesh_plus.51.final_new	PF12929.2|PF01392.17	Mid1|Fz	Stretch-activated Ca2+-permeable channel component|Fz domain	5.885004249230627	4.560277468514947	6.690692701045299	5.922818392821902	794.0	248.0	2061.0	1006.0			-0.29521359701273076	-0.8093214969200337	0.6387855234025901
ALR1	magnesium transporter ALR1	ucsf_hc.01_1.G217B.11173	HISTO_ZU.Contig65.eannot.1988.final_new	PF01544.13	CorA	CorA-like Mg2+ transporter protein	6.227935639887501	4.851488932541023	7.324530513339904	6.968640595965481	1042.0	314.0	3309.0	2149.0			-0.5861200186504623	-1.5639322360375374	0.2268011325536161
		ucsf_hc.01_1.G217B.11174						-1.2754043706125382	4.472503724736928	4.133007464733537	0.0	1.0	102.0	67.0					0.21040747518258396
	conserved protein of unknown function	ucsf_hc.01_1.G217B.11178	HISTO_ZU.Contig65.Fgenesh_histo.234.final_new				-1.9632138738299374		6.466340985588437	5.882927996603451	1.0	0.0	512.0	284.0			-7.919080004616433		0.4543242041641795
HRT1	ubiquitin ligase subunit HrtA, RING-box protein HRT1	ucsf_hc.01_1.G217B.11181	HISTO_ZU.Contig65.eannot.1939.final_new	PF12678.2|PF12861.2|PF13639.1|PF00097.20|PF13920.1|PF13923.1|PF11793.3|PF13832.1|PF13445.1|PF14634.1|PF13771.1	zf-rbx1|zf-Apc11|zf-RING_2|zf-C3HC4|zf-C3HC4_3|zf-C3HC4_2|FANCL_C|zf-HC5HC2H_2|zf-RING_UBOX|zf-RING_5|zf-HC5HC2H	RING-H2 zinc finger|Anaphase-promoting complex subunit 11 RING-H2 finger|Ring finger domain|Zinc finger, C3HC4 type (RING finger)|Zinc finger, C3HC4 type (RING finger)|Zinc finger, C3HC4 type (RING finger)|FANCL C-terminal domain|PHD-zinc-finger like domain|RING-type zinc-finger|zinc-RING finger domain|PHD-like zinc-binding domain	7.684676217229278	7.837379152503652	7.531913297182059	7.239325780078373	545.0	474.0	728.0	494.0			0.66323777484916	1.1512727998122	0.16349873228287937
	conserved protein of unknown function	ucsf_hc.01_1.G217B.11185	HISTO_ZU.Contig65-snap.61.final_new	PF15365.1	PNRC	Proline-rich nuclear receptor coactivator	7.3194810017391685	4.638295782993241	6.20027839820668	5.59287262027044	1574.0	192.0	1076.0	587.0			1.6296774583344296	-0.4013574098902781	0.47831699311543296
	1,3-beta-glucan biosynthesis protein, glucan synthesis regulatory protein	ucsf_hc.01_1.G217B.11186	HISTO_ZU.Contig65.Fgenesh_histo.250.final_new	PF09346.5|PF05086.7|PF05642.6	SMI1_KNR4|Dicty_REP|Sporozoite_P67	SMI1 / KNR4 family (SUKH-1)|Dictyostelium (Slime Mold) REP protein|Sporozoite P67 surface antigen	6.288124504938621	6.269052448227548	5.399204071375149	5.794286528635178	939.0	725.0	753.0	823.0			1.399395288365414	1.0279853469792908	-0.5241712420808362
	golgi GDP-mannose transporter	ucsf_hc.01_1.G217B.11191	HISTO_ZU.Contig65.eannot.1942.final_new	PF08449.6|PF03151.11|PF01384.15|PF00892.15	UAA|TPT|PHO4|EamA	UAA transporter family|Triose-phosphate Transporter family|Phosphate transporter family|EamA-like transporter family	7.0503536149478485	6.91442018826748	6.067110142137668	6.593699137275475	1073.0	764.0	806.0	965.0			1.4937183276121213	0.8739404783789251	-0.655677779958614
	macrophage erythroblast attacher	ucsf_hc.01_1.G217B.11194	HISTO_ZU.Contig65.eannot.2011.final_new	PF10607.4|PF08513.6|PF14138.1	CLTH|LisH|COX16	CTLH/CRA C-terminal to LisH motif domain|LisH|Cytochrome c oxidase assembly protein COX16	7.37637092775966	5.469237525368462	7.053799789186703	5.66009852738699	1419.0	296.0	1685.0	533.0			0.8330459933748977	0.36235842536839336	1.2646124769789067
	rhomboid superfamily domain-containing protein	ucsf_hc.01_1.G217B.11196	HISTO_ZU.Contig65.Fgenesh_histo.212.final_new	PF04511.10	DER1	Der1-like family	7.1207775712042904	6.53815225915321	7.900157771287344	6.882295339665881	758.0	396.0	1932.0	793.0			-0.26890534528111276	0.2090763468742498	0.8887736468006562
	hot_dog superfamily domain-containing protein	ucsf_hc.01_1.G217B.11197	HISTO_ZU.Contig65.Fgenesh_histo.216.final_new	PF01575.14	MaoC_dehydratas	MaoC like domain	3.433815676298144	1.8195966420658856	4.278408034995362	4.310782672868671	90.0	23.0	240.0	204.0			-0.3341175038952766	-1.9379666034158642	-0.16146342269411562
	eukaryotic peptide chain release factor subunit 1	ucsf_hc.01_1.G217B.11199	HISTO_ZU.Contig65.eannot.2017.final_new	PF03464.10|PF03465.10|PF03463.10	eRF1_2|eRF1_3|eRF1_1	eRF1 domain 2|eRF1 domain 3|eRF1 domain 1	8.324806956844332	8.09391656216358	8.408571691371161	7.461697052617043	2949.0	1966.0	4641.0	2001.0			0.426710120275112	1.1854389369334575	0.8177858539333114
	DUF74 domain-containing protein	ucsf_hc.01_1.G217B.11200	HISTO_ZU.Contig65.Fgenesh_histo.219.final_new	PF01906.12	YbjQ_1	Putative heavy-metal-binding	6.021679233779855	5.676260451072714	5.64292971731176	5.862463894043735	190.0	117.0	217.0	210.0			0.8892243712700361	0.3670159844159002	-0.34862296155278205
	60S ribosomal protein L23	ucsf_hc.01_1.G217B.11203	HISTO_ZU.Contig65.eannot.1960.final_new	PF03939.8|PF00276.15|PF06542.6	Ribosomal_L23eN|Ribosomal_L23|PHA-1	Ribosomal protein L23, N-terminal domain|Ribosomal protein L23|Regulator protein PHA-1	8.365006377254915	9.299986569055159	8.828571338133743	9.513575899821259	1069.0	1599.0	2189.0	2925.0			0.04690989392311229	0.3396300966208212	-0.8140933465083222
BUD31	cell cycle control protein Cwf14/Bud31	ucsf_hc.01_1.G217B.11205	HISTO_ZU.Contig65.eannot.1967.final_new	PF01125.12	G10	G10 protein	8.087296647916416	7.419212340304653	6.52864242560596	6.477742019192363	853.0	420.0	430.0	345.0			2.069129077112397	1.4946897484992103	-0.07818837840721038
	forkhead box protein L2, SEP1	ucsf_hc.01_1.G217B.11206	HISTO_ZU.Contig65.Fgenesh_histo.235.final_new	PF00250.13	Fork_head	Fork head domain	8.794130941665697	7.809253239625239	7.35555241396213	7.594592479602573	7460.0	2949.0	4087.0	4009.0			1.9490533825055087	0.7678801874095864	-0.3681288504612503
		ucsf_hc.01_1.G217B.11210					2.1566258961760663	1.5106980022164695	5.3762576862202085	5.534844687078517	12.0	6.0	166.0	154.0			-2.709156935242201	-3.470927257475127	-0.28767578567911567
	peptidase_C78 superfamily domain-containing protein	ucsf_hc.01_1.G217B.11211	HISTO_ZU.Contig65.Fgenesh_Aspergillus.303.final_new	PF07910.8|PF13909.1|PF13894.1|PF05605.7|PF00096.21	Peptidase_C78|zf-H2C2_5|zf-C2H2_4|zf-Di19|zf-C2H2	Peptidase family C78|C2H2-type zinc-finger domain|C2H2-type zinc finger|Drought induced 19 protein (Di19), zinc-binding|Zinc finger, C2H2 type	6.61901365916998	5.801791333156574	8.009372805843675	6.7249603702938	1054.0	468.0	4103.0	1400.0			-0.8798842918717544	-0.36994960975030544	1.155323650729068
HAM1	inosine triphosphate pyrophosphatase	ucsf_hc.01_1.G217B.11213	HISTO_ZU.Contig65.eannot.2029.final_new	PF01725.11	Ham1p_like	Ham1 family	5.674004864022643	5.376000273483354	6.268618969711513	4.940715339708103	198.0	126.0	444.0	147.0			-0.08413925088692897	0.9885043611621711	1.1988148451826026
MYO2	class V myosin 2	ucsf_hc.01_1.G217B.11214	HISTO_ZU.Contig65.eannot.2032.final_new	PF00063.16|PF01843.14|PF00612.22|PF12846.2|PF13401.1|PF13191.1|PF13851.1|PF04582.7|PF13245.1|PF09304.5|PF05377.6|PF08181.6|PF04513.7	Myosin_head|DIL|IQ|AAA_10|AAA_22|AAA_16|GAS|Reo_sigmaC|AAA_19|Cortex-I_coil|FlaC_arch|DegQ|Baculo_PEP_C	Myosin head (motor domain)|DIL domain|IQ calmodulin-binding motif|AAA-like domain|AAA domain|AAA ATPase domain|Growth-arrest specific micro-tubule binding|Reovirus sigma C capsid protein|Part of AAA domain|Cortexillin I, coiled coil|Flagella accessory protein C (FlaC)|DegQ (SacQ) family|Baculovirus polyhedron envelope protein, PEP, C terminus	5.396040478878905	5.8724648718261	5.057225966489064	5.84842834771658	1401.0	1525.0	1645.0	2366.0			0.849289367191782	0.5772559514964408	-0.9202911660483233
NAP1	nucleosome assembly protein Nap1	ucsf_hc.01_1.G217B.11215	HISTO_ZU.Contig65.eannot.2033.final_new	PF00956.13	NAP	Nucleosome assembly protein (NAP)	9.020064790291423	9.715938775764752	7.998891724872704	8.966321173544744	5061.0	6414.0	3703.0	6018.0			1.5316479202206605	1.3028370296069287	-1.096518233492847
	cation translocating P-type ATPase, no start met	ucsf_hc.01_1.G217B.11216	HISTO_ZU.Contig65.genewise.41.final_new	PF12409.3|PF12710.2|PF00122.15|PF00702.21|PF00690.21|PF13246.1|PF08282.7	P5-ATPase|HAD|E1-E2_ATPase|Hydrolase|Cation_ATPase_N|Hydrolase_like2|Hydrolase_3	P5-type ATPase cation transporter|haloacid dehalogenase-like hydrolase|E1-E2 ATPase|haloacid dehalogenase-like hydrolase|Cation transporter/ATPase, N-terminus|Putative hydrolase of sodium-potassium ATPase alpha subunit|haloacid dehalogenase-like hydrolase	4.114774268054738	4.194463863475572	6.5498958033476535	6.659165925538394	485.0	401.0	3895.0	3492.0			-1.9246466804909743	-1.9114826346759015	-0.2383589070115475
BUR1	serine/threonine-protein kinase BUR1, no start met	ucsf_hc.01_1.G217B.11218	HISTO_ZU.Contig65.genewise.44.final_new	PF00069.20|PF07714.12|PF14531.1	Pkinase|Pkinase_Tyr|Kinase-like	Protein kinase domain|Protein tyrosine kinase|Kinase-like	5.064991418436494	4.595093888568397	7.174223343315277	6.467181213725334	393.0	222.0	2518.0	1282.0			-1.5987570700768416	-1.3188678977700166	0.5779533447691358
	D-3-phosphoglycerate dehydrogenase	ucsf_hc.01_1.G217B.11219	HISTO_ZU.Contig65.fgenesh_plus.93.final_new	PF02826.14|PF00389.25|PF03446.10|PF01842.20|PF02737.13|PF00670.16|PF07991.7	2-Hacid_dh_C|2-Hacid_dh|NAD_binding_2|ACT|3HCDH_N|AdoHcyase_NAD|IlvN	D-isomer specific 2-hydroxyacid dehydrogenase, NAD binding domain|D-isomer specific 2-hydroxyacid dehydrogenase, catalytic domain|NAD binding domain of 6-phosphogluconate dehydrogenase|ACT domain|3-hydroxyacyl-CoA dehydrogenase, NAD binding domain|S-adenosyl-L-homocysteine hydrolase, NAD binding domain|Acetohydroxy acid isomeroreductase, catalytic domain	9.17786818963117	8.107639473198905	9.154372223833969	7.838127346113421	5781.0	2154.0	8446.0	2819.0			0.533970820599142	0.822731554472405	1.1871560928997411
SES1	seryl-tRNA synthetase	ucsf_hc.01_1.G217B.11220	HISTO_ZU.Contig65.eannot.2038.final_new	PF00587.20|PF02403.17|PF14966.1	tRNA-synt_2b|Seryl_tRNA_N|DNA_repr_REX1B	tRNA synthetase class II core domain (G, H, P, S and T)|Seryl-tRNA synthetase N-terminal domain|DNA repair REX1-B	7.150219383331855	8.269018875496215	7.256497891917514	8.54976540282251	1472.0	2501.0	2353.0	4793.0			0.40419634621628253	0.27247290006062563	-1.4223562957258036
	rheb small monomeric GTPase RhbA	ucsf_hc.01_1.G217B.11221	HISTO_ZU.Contig65.eannot.2040.final_new	PF00071.17|PF08477.8|PF00025.16|PF01926.18|PF00009.22|PF09439.5	Ras|Miro|Arf|MMR_HSR1|GTP_EFTU|SRPRB	Ras family|Miro-like protein|ADP-ribosylation factor family|50S ribosome-binding GTPase|Elongation factor Tu GTP binding domain|Signal recognition particle receptor beta subunit	8.64372074736621	9.246343012994071	7.839613262939672	8.296688161229971	1585.0	1883.0	1348.0	1538.0			1.3145823392284792	1.5028742791510208	-0.5861636831111063
	WAPL superfamily domain-containing protein	ucsf_hc.01_1.G217B.11222	HISTO_ZU.Contig65-snap.85.final_new	PF07814.8	WAPL	Wings apart-like protein regulation of heterochromatin	5.045774909397317	4.019117566934172	6.2779280263569435	5.573075465149624	651.0	250.0	2271.0	1158.0			-0.7216782621576852	-1.000738470828531	0.5757637763865127
ELF1	transcription elongation factor Elf1	ucsf_hc.01_1.G217B.11223	HISTO_ZU.Contig65.fgenesh_plus.97.final_new	PF05129.8|PF13912.1|PF04810.10	Elf1|zf-C2H2_6|zf-Sec23_Sec24	Transcription elongation factor Elf1 like|C2H2-type zinc finger|Sec23/Sec24 zinc finger	6.986881220343749	6.39157939945412	8.353914995204065	7.9721969602715	336.0	174.0	1287.0	821.0			-0.8565589200583745	-1.0273981334304594	0.25262925011175774
	dihydrolipoamide succinyltransferase	ucsf_hc.01_1.G217B.11235	HISTO_ZU.Contig65.eannot.2054.final_new	PF00198.18|PF00364.17|PF12700.2|PF13437.1|PF01597.14|PF15306.1	2-oxoacid_dh|Biotin_lipoyl|HlyD_2|HlyD_3|GCV_H|LIN37	2-oxoacid dehydrogenases acyltransferase (catalytic domain)|Biotin-requiring enzyme|HlyD family secretion protein|HlyD family secretion protein|Glycine cleavage H-protein|LIN37	8.259834897400308	7.169175116336707	7.21649085163192	6.379820700574039	3027.0	1112.0	2181.0	1015.0			1.5538189005703296	1.3425738431495882	0.7075813662370738
ATG4	cysteine protease	ucsf_hc.01_1.G217B.11239	HISTO_ZU.Contig65.Fgenesh_Aspergillus.118.final_new	PF03416.14	Peptidase_C54	Peptidase family C54	6.416478156693129	6.399040138995609	6.695761849694245	6.652953809662146	925.0	715.0	1667.0	1345.0			0.23119116180082555	0.2993057567203836	-0.0862807447887084
	G-patch and R3H domain-containing protein c	ucsf_hc.01_1.G217B.11240	HISTO_ZU.Contig65.Fgenesh_histo.7.final_new	PF01424.17|PF01585.18|PF00428.14|PF12656.2|PF02459.10|PF14153.1	R3H|G-patch|Ribosomal_60s|G-patch_2|Adeno_terminal|Spore_coat_CotO	R3H domain|G-patch domain|60s Acidic ribosomal protein|DExH-box splicing factor binding site|Adenoviral DNA terminal protein|Spore coat protein CotO	5.620504892657893	4.938784736666679	6.350619221310923	5.853358830526584	857.0	418.0	2111.0	1243.0			-0.2196394738510894	-0.36135466647298387	0.36817160596353293
	meiotically up-regulated gene 185 protein, C2H2 finger domain-containing protein	ucsf_hc.01_1.G217B.11241	HISTO_ZU.Contig65.Fgenesh_histo.9.final_new	PF00226.26|PF12874.2|PF12171.3|PF12756.2|PF00096.21|PF12296.3|PF13912.1|PF04988.7|PF13894.1|PF00412.17|PF13465.1	DnaJ|zf-met|zf-C2H2_jaz|zf-C2H2_2|zf-C2H2|HsbA|zf-C2H2_6|AKAP95|zf-C2H2_4|LIM|zf-H2C2_2	DnaJ domain|Zinc-finger of C2H2 type|Zinc-finger double-stranded RNA-binding|C2H2 type zinc-finger (2 copies)|Zinc finger, C2H2 type|Hydrophobic surface binding protein A|C2H2-type zinc finger|A-kinase anchoring protein 95 (AKAP95)|C2H2-type zinc finger|LIM domain|Zinc-finger double domain	5.313335694117624	5.082445299436872	6.419513242011566	5.774242366098198	498.0	332.0	1592.0	846.0			-0.5957026930920004	-0.13857763927440558	0.5161820910925607
	F-box domain-containing protein	ucsf_hc.01_1.G217B.11243	HISTO_ZU.Contig65.eannot.2008.final_new	PF08755.6|PF13369.1|PF00646.28|PF12937.2	YccV-like|Transglut_core2|F-box|F-box-like	Hemimethylated DNA-binding protein YccV like|Transglutaminase-like superfamily|F-box domain|F-box-like	4.307889961979743	3.1333620099181023	6.012641865940488	4.764060189982741	251.0	87.0	1215.0	425.0			-1.1942770491588033	-1.077478752677718	1.1194928911369395
	conserved protein of unknown function	ucsf_hc.01_1.G217B.11244	HISTO_ZU.Contig65.Fgenesh_Aspergillus.129.final_new				4.805713839967863	2.526149598551421	4.553088499971354	2.4248655919641084	211.0	34.0	263.0	50.0			0.7631001947984504		1.9991341231864386
	ubiquitin carboxyl-terminal hydrolase	ucsf_hc.01_1.G217B.11245	HISTO_ZU.Contig65.eannot.2062.final_new	PF01088.16	Peptidase_C12	Ubiquitin carboxyl-terminal hydrolase, family 1	4.355233652322463	3.3467356789781584	6.037769252910708	5.148489942503758	180.0	70.0	858.0	385.0			-1.1720607457863044	-1.248534836138679	0.7601905255861432
POM152	nucleoporin Pom152	ucsf_hc.01_1.G217B.11246	HISTO_ZU.Contig65.Fgenesh_Aspergillus.132.final_new	PF07679.11|PF08940.6	I-set|DUF1918	Immunoglobulin I-set domain|Domain of unknown function (DUF1918)	4.534935663054061	4.805036728760218	5.137778149467823	5.28845169288312	619.0	584.0	1396.0	1288.0			-0.09236763161182049	0.06980446326401868	-0.2797623282361039
STR2	cystathionine gamma-synthase	ucsf_hc.01_1.G217B.11248	HISTO_ZU.Contig65.Fgenesh_Aspergillus.143.final_new	PF01053.15|PF00155.16|PF07045.6	Cys_Met_Meta_PP|Aminotran_1_2|DUF1330	Cys/Met metabolism PLP-dependent enzyme|Aminotransferase class I and II|Protein of unknown function (DUF1330)	5.7544514591321	6.467915900891627	6.017647932128354	6.642598254832694	707.0	907.0	1260.0	1615.0			0.24727838180568673	0.3785370734458535	-0.7540391075251467
	conserved protein of unknown function	ucsf_hc.01_1.G217B.11249	HISTO_ZU.Contig65-snap.105.final_new				7.27094369320155	7.36310542544078	6.5895122183310075	7.192779774423816	1283.0	1070.0	1188.0	1500.0			1.1919063296724839	0.7235450784038848	-0.7323563409136158
MRPL20	60S ribosomal protein L20, no start met	ucsf_hc.01_1.G217B.11250	HISTO_ZU.Contig65.genewise.78.final_new	PF12824.2|PF04218.8|PF07223.6	MRP-L20|CENP-B_N|DUF1421	Mitochondrial ribosomal protein subunit L20|CENP-B N-terminal DNA-binding domain|Protein of unknown function (DUF1421)	7.247925649431118	5.791409298162136	7.239289934263469	6.578670928043144	670.0	191.0	989.0	520.0			0.5191105699695906	-0.2340422024940878	0.5315302213995174
	glutamate carboxypeptidase, cytosolic non-specific dipeptidase	ucsf_hc.01_1.G217B.11251	HISTO_ZU.Contig65.eannot.2014.final_new	PF01546.23|PF07687.9	Peptidase_M20|M20_dimer	Peptidase family M20/M25/M40|Peptidase dimerisation domain	7.525644612884103	8.952643660746997	7.563390123034145	7.99877941686941	2218.0	4666.0	3381.0	3800.0			0.47272934465189964	1.5070836712645077	-0.5644780786560721
		ucsf_hc.01_1.G217B.11252	HISTO_ZU.Contig65.eannot.2018.final_new|HISTO_ZU.Contig65.eannot.2016.final_new	PF02463.14|PF13476.1|PF13304.1|PF13555.1|PF00005.22|PF04582.7|PF13166.1	SMC_N|AAA_23|AAA_21|AAA_29|ABC_tran|Reo_sigmaC|AAA_13	RecF/RecN/SMC N terminal domain|AAA domain|AAA domain|P-loop containing region of AAA domain|ABC transporter|Reovirus sigma C capsid protein|AAA domain	5.654000100884214	4.131664243076445	6.0541950736158165	5.008272501286258	1241.0	338.0	2432.0	979.0			0.11027988207033834	-0.3233888308228918	0.916833787508752
	conserved protein of unknown function	ucsf_hc.01_1.G217B.11253	HISTO_ZU.Contig65-snap.109.final_new				6.165678380642194	6.103214083330336	8.26032559901396	7.652637321995577	642.0	481.0	4072.0	2221.0			-1.584172363569825	-0.9962038112783205	0.478599492197576
		ucsf_hc.01_1.G217B.11255					-0.054361761888132736	0.8846728448734269	4.945048705861189	4.423392702565233	2.0	3.0	95.0	55.0					0.39256721847514875
	conserved protein of unknown function	ucsf_hc.01_1.G217B.11257	HISTO_ZU.Contig65.Fgenesh_Aspergillus.161.final_new				4.493534729877269	6.577939337751432	5.041617978189605	6.055951175770055	327.0	1085.0	710.0	1192.0			-0.03760839351039502	1.075207589368298	-1.1434219824012564
		ucsf_hc.01_1.G217B.11259		PF05317.6	Thermopsin	Thermopsin	-0.7434326659500275		6.610934697074127	6.404173196811008	1.0	0.0	243.0	175.0			-6.843892508222213		0.07767271544231225
	WD40 domain-containing protein	ucsf_hc.01_1.G217B.11260	HISTO_ZU.Contig65.Fgenesh_histo.49.final_new	PF00400.27	WD40	WD domain, G-beta repeat	4.341223374724539	4.492355422094667	5.283228235079701	5.378998583206779	442.0	384.0	1261.0	1120.0			-0.43153000555322096	-0.3334237337251915	-0.22485913294788507
	integral membrane protein, MFS transporter	ucsf_hc.01_1.G217B.11262	HISTO_ZU.Contig65.eannot.2082.final_new	PF07690.11|PF07208.6|PF01545.16	MFS_1|DUF1414|Cation_efflux	Major Facilitator Superfamily|Protein of unknown function (DUF1414)|Cation efflux family	-1.6245272606812085	-1.270455154640805	5.081152004011403	4.966685253555441	2.0	2.0	310.0	238.0			-6.195204409890671	-5.683920980809325	-0.014622034364844438
	DNA primase small subunit, no start met	ucsf_hc.01_1.G217B.11264	HISTO_ZU.Contig65.genewise.88.final_new	PF01896.14	DNA_primase_S	Eukaryotic and archaeal DNA primase small subunit	5.597501080644542	6.305422755704406	6.55719441603955	6.671466668982822	590.0	754.0	1704.0	1533.0			-0.44921848059306724	0.18717551410850497	-0.24336103776407825
	Fig1 superfamily domain-containing protein	ucsf_hc.01_1.G217B.11268	HISTO_ZU.Contig65.eannot.2027.final_new	PF12351.3|PF06687.7|PF05987.8|PF07344.6	Fig1|SUR7|DUF898|Amastin	Ca2+ regulator and membrane fusion protein Fig1|SUR7/PalI family|Bacterial protein of unknown function (DUF898)|Amastin surface glycoprotein	4.664183893211615	4.9036134333108965	6.407629528451934	7.065634990351785	144.0	133.0	716.0	939.0			-1.2329707804383774	-1.6088021296539674	-0.7870942467206579
	RING finger domain-containing protein	ucsf_hc.01_1.G217B.11271	HISTO_ZU.Contig65.eannot.2028.final_new	PF13639.1|PF13920.1|PF13923.1|PF00097.20|PF12678.2|PF05417.6|PF14634.1	zf-RING_2|zf-C3HC4_3|zf-C3HC4_2|zf-C3HC4|zf-rbx1|Peptidase_C41|zf-RING_5	Ring finger domain|Zinc finger, C3HC4 type (RING finger)|Zinc finger, C3HC4 type (RING finger)|Zinc finger, C3HC4 type (RING finger)|RING-H2 zinc finger|Hepatitis E cysteine protease|zinc-RING finger domain	5.120868441681918	1.8154310936361122	7.0941506038943265	5.568686839470522	278.0	22.0	1621.0	468.0			-1.462807307410467	-3.2000363184474887	1.3963749796029976
SLD2	DNA replication regulator sld2	ucsf_hc.01_1.G217B.11272	HISTO_ZU.Contig65-snap.121.final_new	PF11719.3	Drc1-Sld2	DNA replication and checkpoint protein	4.392714892292753	3.125298621586886	5.375981318447843	5.388186798980784	280.0	91.0	822.0	689.0			-0.4727915713531483	-1.7096687500069772	-0.14129426535374812
CAP59	polysaccharide export protein (CAP59)	ucsf_hc.01_1.G217B.11273	HISTO_ZU.Contig65.Fgenesh_histo.69.final_new	PF11735.3	CAP59_mtransfer	Cryptococcal mannosyltransferase 1	2.6784940375558812	5.009107170772295	4.439254805449628	5.7870146923435275	62.0	244.0	312.0	660.0			-1.2502859130918056	-0.22468809418431146	-1.4768486717147065
	C6 transcription factor	ucsf_hc.01_1.G217B.11277	HISTO_ZU.Contig65-snap.124.final_new	PF04082.13|PF00172.13	Fungal_trans|Zn_clus	Fungal specific transcription factor domain|Fungal Zn(2)-Cys(6) binuclear cluster domain	5.196575055185838	2.991447756570167	5.729559504259617	5.013437326126486	666.0	113.0	1431.0	724.0			-0.02250959427183785	-1.4687701421693986	0.587033393312324
	condensin subunit	ucsf_hc.01_1.G217B.11280	HISTO_ZU.Contig65.eannot.2102.final_new	PF02463.14|PF06470.8|PF13304.1|PF13555.1|PF12718.2|PF02537.10|PF04582.7	SMC_N|SMC_hinge|AAA_21|AAA_29|Tropomyosin_1|CRCB|Reo_sigmaC	RecF/RecN/SMC N terminal domain|SMC proteins Flexible Hinge Domain|AAA domain|P-loop containing region of AAA domain|Tropomyosin like|CrcB-like protein|Reovirus sigma C capsid protein	5.629454951110818	5.3254640655057965	5.197549753174912	5.0955155286165645	1518.0	962.0	1671.0	1294.0			0.9423800527378465	0.7831679642761529	-0.027054560262459226
	conserved protein of unknown function	ucsf_hc.01_1.G217B.11281	HISTO_ZU.Contig65.fgenesh_plus.91.final_new	PF13934.1	ELYS	Nuclear pore complex assembly	5.753520364648531	4.154779156133376	5.791218947221714	5.1056768589647845	391.0	101.0	596.0	308.0			0.47277627222875784	-0.39767827544448764	0.5564533034361228
	CCCH zinc finger domain-containing protein, possible nuclear pore complex protein nup42	ucsf_hc.01_1.G217B.11282	HISTO_ZU.Contig65.Fgenesh_histo.84.final_new	PF00642.19	zf-CCCH	Zinc finger C-x8-C-x5-C-x3-H type (and similar)	6.517190499810948	4.937689967590326	6.237212995186227	5.5040528866965595	955.0	250.0	1168.0	584.0			0.7904523594266615	-0.013143491719312728	0.6040713236688608
RPS20	40S ribosomal protein S20	ucsf_hc.01_1.G217B.11283	HISTO_ZU.Contig65.eannot.2104.final_new	PF00338.17	Ribosomal_S10	Ribosomal protein S10p/S20e	7.305993432085695	9.146551612804195	7.818422473701096	8.877531457503974	389.0	1090.0	824.0	1427.0			-0.001954186813459824	0.8222395826871427	-1.1881977686236844
	phosphoglucomutase	ucsf_hc.01_1.G217B.11288	HISTO_ZU.Contig65.fgenesh_plus.95.final_new	PF00408.15	PGM_PMM_IV	Phosphoglucomutase/phosphomannomutase, C-terminal domain	4.951926608681931	4.54518637860176	7.681965311248604	7.60936772526606	61.0	36.0	601.0	475.0			-2.2195638477647317	-2.5109619192773796	-0.05649119883826348
DLD1	dihydrolipoamide dehydrogenase, Hc yeast-phase induced	ucsf_hc.01_1.G217B.11289	HISTO_ZU.Contig65.eannot.2106.final_new	PF07992.9|PF02852.17|PF00070.22|PF12831.2|PF01134.17|PF13738.1|PF13450.1|PF01266.19|PF00890.19|PF03486.9|PF13434.1|PF01262.16|PF01946.12|PF01494.14|PF05834.7|PF01593.19|PF02882.14|PF00743.14|PF13241.1|PF02737.13|PF04820.9|PF03721.9	Pyr_redox_2|Pyr_redox_dim|Pyr_redox|FAD_oxidored|GIDA|Pyr_redox_3|NAD_binding_8|DAO|FAD_binding_2|HI0933_like|K_oxygenase|AlaDh_PNT_C|Thi4|FAD_binding_3|Lycopene_cycl|Amino_oxidase|THF_DHG_CYH_C|FMO-like|NAD_binding_7|3HCDH_N|Trp_halogenase|UDPG_MGDP_dh_N	Pyridine nucleotide-disulphide oxidoreductase|Pyridine nucleotide-disulphide oxidoreductase, dimerisation domain|Pyridine nucleotide-disulphide oxidoreductase|FAD dependent oxidoreductase|Glucose inhibited division protein A|Pyridine nucleotide-disulphide oxidoreductase|NAD(P)-binding Rossmann-like domain|FAD dependent oxidoreductase|FAD binding domain|HI0933-like protein|L-lysine 6-monooxygenase…	8.658155221772242	7.519781030669479	6.9232555618533995	6.452885355334404	4409.0	1567.0	1967.0	1180.0			2.2453745147207838	1.6201151027219955	0.34128142169818876
	3'-5' exonuclease	ucsf_hc.01_1.G217B.11290	HISTO_ZU.Contig65.Fgenesh_histo.96.final_new	PF00929.19|PF04968.7	RNase_T|CHORD	Exonuclease|CHORD	3.845111362157903	3.058702244648476	5.970522313809656	5.20368811626966	194.0	88.0	1257.0	614.0			-1.6149360968498123	-1.5917664442342634	0.6377454127191893
	phosphate transporter	ucsf_hc.01_1.G217B.11294	HISTO_ZU.Contig65-snap.137.final_new	PF00083.19|PF07690.11|PF10841.3|PF09858.4	Sugar_tr|MFS_1|DUF2644|DUF2085	Sugar (and other) transporter|Major Facilitator Superfamily|Protein of unknown function (DUF2644)|Predicted membrane protein (DUF2085)	-3.7087785969223424	1.3457332272591533	4.927790582673564	5.925725480225603	1.0	26.0	591.0	981.0			-8.126094324793964	-4.026772825579529	-1.1270236823728457
	conserved protein of unknown function	ucsf_hc.01_1.G217B.11295	HISTO_ZU.Contig65-snap.138.final_new				-2.870104469438456		4.863231138157021	4.045458801952412	1.0	0.0	316.0	149.0			-7.222860752793535		0.6886835513838019
	formamidase	ucsf_hc.01_1.G217B.11296	HISTO_ZU.Contig65.Fgenesh_histo.105.final_new	PF03069.10	FmdA_AmdA	Acetamidase/Formamidase family	10.431186982600579	4.791409298162136	10.052675590318758	4.940007407488742	12172.0	191.0	13904.0	334.0			0.888986247083762	0.40462131806031465	4.983579398009209
	FAD binding domain-containing protein	ucsf_hc.01_1.G217B.11297	HISTO_ZU.Contig65.Fgenesh_histo.107.final_new	PF01565.18|PF08031.7|PF09265.5	FAD_binding_4|BBE|Cytokin-bind	FAD binding domain|Berberine and berberine like|Cytokinin dehydrogenase 1, FAD and cytokinin binding	-0.419220017868111	2.8983262121471784	5.099917734674971	5.34970933278355	10.0	78.0	681.0	673.0			-5.008662897741141	-1.8981636932494506	-0.37888038292938564
	peptidyl-prolyl cis-trans isomerase	ucsf_hc.01_1.G217B.11298	HISTO_ZU.Contig65.eannot.2107.final_new	PF00160.16|PF13414.1|PF07719.12|PF00515.23|PF13424.1|PF13181.1|PF13432.1|PF13428.1|PF13371.1|PF13174.1|PF01323.15	Pro_isomerase|TPR_11|TPR_2|TPR_1|TPR_12|TPR_8|TPR_16|TPR_14|TPR_9|TPR_6|DSBA	Cyclophilin type peptidyl-prolyl cis-trans isomerase/CLD|TPR repeat|Tetratricopeptide repeat|Tetratricopeptide repeat|Tetratricopeptide repeat|Tetratricopeptide repeat|Tetratricopeptide repeat|Tetratricopeptide repeat|Tetratricopeptide repeat|Tetratricopeptide repeat|DSBA-like thioredoxin domain	8.800521047096327	7.681133125827738	7.448119659123888	7.109185644741924	4082.0	1470.0	2374.0	1560.0			1.8628762427743797	1.1251669084727354	0.20984522956115725
	CCR4-NOT transcription complex subunit 3	ucsf_hc.01_1.G217B.11300	HISTO_ZU.Contig65.eannot.2048.final_new	PF04065.10|PF04153.13|PF08440.5|PF10180.4|PF14523.1|PF06657.8|PF11166.3	Not3|NOT2_3_5|Poty_PP|DUF2373|Syntaxin_2|Cep57_MT_bd|DUF2951	Not1 N-terminal domain, CCR4-Not complex component|NOT2 / NOT3 / NOT5 family|Potyviridae polyprotein|Uncharacterised conserved protein (DUF2373)|Syntaxin-like protein|Centrosome microtubule-binding domain of Cep57|Protein of unknown function (DUF2951)	6.995833110032044	6.02318338608439	5.193684051225849	4.985684256237167	1658.0	661.0	706.0	508.0			2.3126239136081366	1.590718557234144	0.07891101016787516
	C2H2 finger domain protein, putative	ucsf_hc.01_1.G217B.11305	HISTO_ZU.Contig65.Fgenesh_histo.125.final_new	PF13894.1|PF00096.21|PF15254.1	zf-C2H2_4|zf-C2H2|CCDC14	C2H2-type zinc finger|Zinc finger, C2H2 type|Coiled-coil domain-containing protein 14		0.08787170097656384	3.9707093764121386	4.312837395226707	0.0	4.0	112.0	118.0					-0.47121680363537566
	6-O-methylguanine DNA methyltransferase	ucsf_hc.01_1.G217B.11307	HISTO_ZU.Contig65.eannot.2109.final_new	PF01035.15|PF00922.12|PF05750.6	DNA_binding_1|Phosphoprotein|Rubella_Capsid	6-O-methylguanine DNA methyltransferase, DNA binding domain|Vesiculovirus phosphoprotein|Rubella capsid protein	5.795726145158004	4.820092805719326	5.320328213209352	5.55782414313754	279.0	111.0	298.0	292.0			0.9858727867505928	-0.18451191003129352	-0.3665847147489947
	integral membrane protein, putative	ucsf_hc.01_1.G217B.11311	HISTO_ZU.Contig65.eannot.1928.final_new	PF10639.4|PF06736.6|PF00892.15|PF13536.1	UPF0546|DUF1211|EamA|EmrE	Uncharacterised protein family UPF0546|Protein of unknown function (DUF1211)|EamA-like transporter family|Multidrug resistance efflux transporter	5.560348082227076	4.755516592916418	6.691023336864935	5.9192419343479585	163.0	73.0	530.0	258.0			-0.6202003998359173	-0.6105059140446194	0.6426926176961691
		ucsf_hc.01_1.G217B.11312		PF01644.12|PF08407.6|PF03142.10|PF13632.1|PF13641.1	Chitin_synth_1|Chitin_synth_1N|Chitin_synth_2|Glyco_trans_2_3|Glyco_tranf_2_3	Chitin synthase|Chitin synthase N-terminal|Chitin synthase|Glycosyl transferase family group 2|Glycosyltransferase like family 2	5.7265974255259895	6.479847270091279	5.749967132437696	6.1741881242874515	1029.0	1357.0	1553.0	1732.0	Hyphae	B	0.4871051478902344	0.858878573190748	-0.5533097766705621
	phosphotyrosine protein phosphatase	ucsf_hc.01_1.G217B.11315	HISTO_ZU.Contig65.fgenesh_plus.104.final_new	PF01451.16	LMWPc	Low molecular weight phosphotyrosine protein phosphatase	7.311119475918312	6.737542426183401	6.982950181003682	6.664827571792858	700.0	368.0	828.0	552.0			0.8386441497165706	0.6259342817774636	0.18903382439001692
	vegetative cell wall protein gp1, RNA polymerase II transcription elongation factor Rtf1p (conflicting annotations?)	ucsf_hc.01_1.G217B.11320	HISTO_ZU.Contig65.fgenesh_plus.105.final_new	PF03126.13	Plus-3	Plus-3 domain	7.2338832067429415	6.388804270981539	5.464287024359509	5.292532452445912	2032.0	885.0	885.0	653.0			2.280071037185374	1.6494912459225475	0.042665787092789564
	haloacid dehalogenase-like hydrolase	ucsf_hc.01_1.G217B.11324	HISTO_ZU.Contig65.eannot.2068.final_new	PF13242.1|PF13419.1|PF05402.7|PF01555.13	Hydrolase_like|HAD_2|PqqD|N6_N4_Mtase	HAD-hyrolase-like|Haloacid dehalogenase-like hydrolase|Coenzyme PQQ synthesis protein D (PqqD)|DNA methylase	4.316195142151817	4.83449664397053	5.69895579009125	5.495090360138105	141.0	158.0	546.0	394.0			-0.8722857931374919	-0.10737428878065458	0.07477664513233773
SGD1	putative nuclear protein, MIF4G domain-containing protein	ucsf_hc.01_1.G217B.11325	HISTO_ZU.Contig65.Fgenesh_Aspergillus.96.final_new	PF02854.14|PF02847.12	MIF4G|MA3	MIF4G domain|MA3 domain	4.054068931198398	2.9838850079305788	5.623631269361869	4.7202855334620795	314.0	117.0	1384.0	615.0			-1.0590874833615298	-1.1831810981445798	0.774256951078983
SRP14	signal recognition particle 14kD protein	ucsf_hc.01_1.G217B.11326	HISTO_ZU.Contig65.Fgenesh_histo.275.final_new	PF02290.10	SRP14	Signal recognition particle 14kD protein	6.764303255306848	6.605788915993574	7.062834464099301	6.83097892728388	311.0	218.0	568.0	402.0			0.2119436460094879	0.32802941609661485	0.10276675199461405
	Inp1 superfamily domain-containing protein	ucsf_hc.01_1.G217B.11327	HISTO_ZU.Contig65-snap.156.final_new	PF12634.2	Inp1	Inheritance of peroxisomes protein 1	6.669705469482109	5.415792856885503	6.889291396348815	5.882195223593595	1137.0	373.0	1966.0	813.0			0.2908889279352347	0.086817060678829	0.8780073879344137
	transmembrane protein UsgS	ucsf_hc.01_1.G217B.11328	HISTO_ZU.Contig65.fgenesh_plus.117.final_new	PF07264.6|PF00487.19	EI24|FA_desaturase	Etoposide-induced protein 2.4 (EI24)|Fatty acid desaturase	5.618593223263029	5.400618716467562	6.558563630037505	5.773475729503977	278.0	187.0	792.0	382.0			-0.429495551972535	0.18036241435050648	0.6559991157127216
	conserved protein of unknown function	ucsf_hc.01_1.G217B.11332	HISTO_ZU.Contig65.Fgenesh_histo.4.final_new	PF12937.2|PF00646.28|PF09372.5	F-box-like|F-box|PRANC	F-box-like|F-box domain|PRANC domain	2.4320239852515364	6.032256678561337	3.543838546745981	6.3168638255933525	43.0	408.0	138.0	784.0			-0.6013397066925035	0.2686122803549056	-2.9021140636681784
	lysozyme-like domain-containing protein	ucsf_hc.01_1.G217B.11334	HISTO_ZU.Contig65.Fgenesh_Aspergillus.116.final_new	PF01464.15|PF13702.1	SLT|Lysozyme_like	Transglycosylase SLT domain|Lysozyme-like		5.664282776448127	4.479529757344976	6.410217313817499	0.0	206.0	172.0	545.0				-0.19271510998245134	-2.05977634129333
	O-glcnacase, beta-N-acetylhexosaminidase	ucsf_hc.01_1.G217B.11335	HISTO_ZU.Contig65.Fgenesh_Aspergillus.117.final_new	PF07555.8|PF02838.10|PF03648.9	NAGidase|Glyco_hydro_20b|Glyco_hydro_67N	beta-N-acetylglucosaminidase|Glycosyl hydrolase family 20, domain 2|Glycosyl hydrolase family 67 N-terminus	-3.792798743271007	1.7311983642117088	4.198998540368439	4.202804026044978	1.0	36.0	378.0	315.0			-7.481322428837505	-1.9183862344463485	-0.1328942704973457
	sulfate transporter	ucsf_hc.01_1.G217B.11344	HISTO_ZU.Contig65-snap.164.final_new	PF03594.8|PF00916.15	BenE|Sulfate_transp	Benzoate membrane transport protein|Sulfate transporter family	4.616442644298002	7.746975664450226	6.047524973462969	7.66501177698219	236.0	1617.0	945.0	2410.0			-0.9206074743630261	0.6351833148549568	-1.7465755883400282
	mitochondrial large ribosomal subunit	ucsf_hc.01_1.G217B.11358	HISTO_ZU.Contig65.Fgenesh_histo.50.final_new	PF00237.14|PF03071.10|PF01456.12|PF11921.3	Ribosomal_L22|GNT-I|Mucin|DUF3439	Ribosomal protein L22p/L17e|GNT-I family|Mucin-like glycoprotein|Domain of unknown function (DUF3439)	6.58277384528831	6.272798820657215	6.802092817164479	6.675542251230824	778.0	491.0	1345.0	1024.0			0.2911558829257719	0.15047599681331203	-0.0025382188871514444
PRP24	pre-mRNA splicing factor Prp24	ucsf_hc.01_1.G217B.11359	HISTO_ZU.Contig65.Fgenesh_Neurospora.75.final_new	PF00076.17|PF14259.1|PF13893.1|PF14605.1|PF05391.6|PF13428.1|PF08469.5|PF02387.10	RRM_1|RRM_6|RRM_5|Nup35_RRM_2|Lsm_interact|TPR_14|NPHI_C|IncFII_repA	RNA recognition motif. (a.k.a. RRM, RBD, or RNP domain)|RNA recognition motif (a.k.a. RRM, RBD, or RNP domain)|RNA recognition motif. (a.k.a. RRM, RBD, or RNP domain)|Nup53/35/40-type RNA recognition motif|Lsm interaction motif|Tetratricopeptide repeat|Nucleoside triphosphatase I C-terminal|IncFII RepA protein family	7.04206331732987	6.329198186683875	7.067441050705945	7.3389454924853075	3882.0	1853.0	5867.0	5886.0			0.4850971214258659	-0.45652787841451126	-0.4005932266001695
	conserved protein of unknown function	ucsf_hc.01_1.G217B.11364	HISTO_ZU.Contig65.Fgenesh_histo.53.final_new	PF10242.4|PF00499.15|PF07344.6|PF07062.7|PF14126.1	L_HGMIC_fpl|Oxidored_q3|Amastin|Clc-like|DUF4293	Lipoma HMGIC fusion partner-like protein|NADH-ubiquinone/plastoquinone oxidoreductase chain 6|Amastin surface glycoprotein|Clc-like|Domain of unknown function (DUF4293)	6.906343937076268	6.64055875194933	6.526885413464784	6.463643078339312	544.0	354.0	621.0	494.0			0.8899333784134247	0.7301351009969386	-0.06584644969533482
	phosphoglycerate mutase, GPI-anchored	ucsf_hc.01_1.G217B.11365	HISTO_ZU.Contig65.Fgenesh_histo.55.final_new	PF00300.17	His_Phos_1	Histidine phosphatase superfamily (branch 1)	5.121380566149494	3.955062172764825	6.795651000673503	5.04740656464478	284.0	99.0	1346.0	333.0			-1.1637955797220685	-0.5391249644930345	1.6191556512079162
	conserved protein of unknown function	ucsf_hc.01_1.G217B.11366	HISTO_ZU.Contig65.Fgenesh_histo.57.final_new	PF13391.1	HNH_2	HNH endonuclease	3.935387513574	3.437982144324492	5.390782377927634	4.7565887202389865	83.0	46.0	338.0	181.0			-0.9449200095516925	-0.7653871485275738	0.5051048728678404
NCE102	non-classical export protein, conidia-enriched transcript	ucsf_hc.01_1.G217B.11370	HISTO_ZU.Contig65.fgenesh_plus.16.final_new	PF01284.18	MARVEL	Membrane-associating domain	1.7106823553115071	4.9392235792680514	7.067027367776105	6.325940343514809	12.0	88.0	730.0	363.0			-4.845870157662656	-0.8334973368598364	0.6119982394404895
SNF1	5'-AMP-activated protein kinase, carbon catabolite derepressing protein kinase	ucsf_hc.01_1.G217B.11373	HISTO_ZU.Contig65.Fgenesh_histo.70.final_new	PF00069.20|PF07714.12|PF08587.6|PF14531.1|PF01163.17|PF10140.4|PF06293.9|PF01636.18|PF00223.14	Pkinase|Pkinase_Tyr|UBA_2|Kinase-like|RIO1|YukC|Kdo|APH|PsaA_PsaB	Protein kinase domain|Protein tyrosine kinase|Ubiquitin associated domain (UBA)|Kinase-like|RIO1 family|WXG100 protein secretion system (Wss), protein YukC|Lipopolysaccharide kinase (Kdo/WaaP) family|Phosphotransferase enzyme family|Photosystem I psaA/psaB protein	5.787902208679303	4.926435564424321	5.186206134113236	4.586578009897741	980.0	422.0	959.0	526.0			1.1121709293680078	0.8930769819135014	0.47053933939468884
	class III chitin synthase, chitin synthase 2	ucsf_hc.01_1.G217B.11377	HISTO_ZU.Contig65.eannot.1955.final_new	PF01644.12|PF08407.6|PF03142.10|PF13632.1|PF13641.1	Chitin_synth_1|Chitin_synth_1N|Chitin_synth_2|Glyco_trans_2_3|Glyco_tranf_2_3	Chitin synthase|Chitin synthase N-terminal|Chitin synthase|Glycosyl transferase family group 2|Glycosyltransferase like family 2	7.790122938696909	8.09827075549079	6.874193227009852	7.009562378522825	4245.0	4112.0	3341.0	3050.0			1.4264045664889982	1.6419278043548848	-0.26445793633378045
	Rad51 family DNA repair protein	ucsf_hc.01_1.G217B.11385	HISTO_ZU.Contig65.Fgenesh_Aspergillus.200.final_new				2.28732958782066	0.31947359897370076	5.067381694323167	5.407750621255464	15.0	3.0	153.0	161.0			-2.269577251700566	-4.535057594894843	-0.4694577117531038
	ketol-acid reductoisomerase	ucsf_hc.01_1.G217B.11386	HISTO_ZU.Contig65.eannot.1966.final_new	PF01450.14|PF07991.7|PF03446.10	IlvC|IlvN|NAD_binding_2	Acetohydroxy acid isomeroreductase, catalytic domain|Acetohydroxy acid isomeroreductase, catalytic domain|NAD binding domain of 6-phosphogluconate dehydrogenase	8.693446426857008	10.280870352053611	8.299817341984737	9.701868740609529	3597.0	8457.0	4066.0	8931.0			0.9041039396742128	1.1322210388310037	-1.5311401834455989
	isochorismatase family	ucsf_hc.01_1.G217B.11387	HISTO_ZU.Contig65.Fgenesh_Neurospora.115.final_new	PF13532.1|PF00857.15|PF00043.20|PF13410.1|PF14497.1	2OG-FeII_Oxy_2|Isochorismatase|GST_C|GST_C_2|GST_C_3	2OG-Fe(II) oxygenase superfamily|Isochorismatase family|Glutathione S-transferase, C-terminal domain|Glutathione S-transferase, C-terminal domain|Glutathione S-transferase, C-terminal domain	6.373439373833825	6.2737935124313235	6.304339493622891	6.360678428693026	1764.0	1288.0	2497.0	2158.0			0.579574735012875	0.4663345111252184	-0.1854277198909422
	enoyl-CoA hydratase/isomerase	ucsf_hc.01_1.G217B.11391	HISTO_ZU.Contig65.eannot.1971.final_new	PF00378.15|PF09954.4|PF11703.3	ECH|DUF2188|UPF0506	Enoyl-CoA hydratase/isomerase family|Uncharacterized protein conserved in bacteria (DUF2188)|UPF0506	5.902740279674154	3.3397260230001504	6.328225474783481	4.116144502982981	355.0	47.0	708.0	127.0			0.08498965969261407	-0.22319905259590955	2.082992186979693
	conserved protein of unknown function	ucsf_hc.01_1.G217B.11392	HISTO_ZU.Contig65.Fgenesh_Neurospora.120.final_new				-1.1284850162660327	3.2988360718050096	3.829849508480373	5.0080867962200255	6.0	101.0	277.0	521.0			-4.4478596699444655	-1.156031297028095	-1.3073260725604592
	conserved protein of unknown function	ucsf_hc.01_1.G217B.11393	HISTO_ZU.Contig65.Fgenesh_histo.93.final_new	PF13894.1|PF15312.1|PF05605.7	zf-C2H2_4|JSRP|zf-Di19	C2H2-type zinc finger|Junctional sarcoplasmic reticulum protein|Drought induced 19 protein (Di19), zinc-binding	1.9636467450491533	3.2452063513051894	4.32068910468316	5.059078516562988	51.0	97.0	388.0	538.0			-1.8465675048320653	-1.260652737870878	-0.8674781967006355
RPO31	DNA-directed RNA polymerase III largest subunit	ucsf_hc.01_1.G217B.11394	HISTO_ZU.Contig65.fgenesh_plus.42.final_new	PF04998.12|PF04997.7|PF00623.15|PF04983.13|PF05000.12|PF04032.11	RNA_pol_Rpb1_5|RNA_pol_Rpb1_1|RNA_pol_Rpb1_2|RNA_pol_Rpb1_3|RNA_pol_Rpb1_4|Rpr2	RNA polymerase Rpb1, domain 5|RNA polymerase Rpb1, domain 1|RNA polymerase Rpb1, domain 2|RNA polymerase Rpb1, domain 3|RNA polymerase Rpb1, domain 4|RNAse P Rpr2/Rpp21/SNM1 subunit domain	6.145310582948232	5.798942970847543	6.648899052164933	6.346069621746654	2184.0	1344.0	4598.0	3098.0			0.006886385585240351	0.0060927764878098145	0.17374064559747193
GUF1	GTP-binding protein, translation factor GUF1, mitochondrial	ucsf_hc.01_1.G217B.11395	HISTO_ZU.Contig65.Fgenesh_histo.97.final_new	PF00009.22|PF06421.7|PF00679.19|PF01926.18|PF00071.17|PF03144.20|PF14492.1|PF09439.5	GTP_EFTU|LepA_C|EFG_C|MMR_HSR1|Ras|GTP_EFTU_D2|EFG_II|SRPRB	Elongation factor Tu GTP binding domain|GTP-binding protein LepA C-terminus|Elongation factor G C-terminus|50S ribosome-binding GTPase|Ras family|Elongation factor Tu domain 2|Elongation Factor G, domain II|Signal recognition particle receptor beta subunit	2.928518976467945	3.4494883912530927	4.5279988373286315	4.913801560520006	106.0	119.0	477.0	518.0			-1.0890050060587453	-0.9110937418799923	-0.5148915080121812
MAD2	mitotic spindle checkpoint component mad2	ucsf_hc.01_1.G217B.11396	HISTO_ZU.Contig65.eannot.2098.final_new	PF02301.13|PF01918.16	HORMA|Alba	HORMA domain|Alba	6.096183725477057	6.114135389462837	6.352822977378967	6.371735355445714	332.0	263.0	589.0	496.0			0.25383560290003127	0.29561946140404416	-0.14800116288755394
SLY1	Golgi transport protein Sly1	ucsf_hc.01_1.G217B.11399	HISTO_ZU.Contig65-snap.195.final_new	PF00995.18	Sec1	Sec1 family	7.014670226620961	5.842527269785694	6.976819464791538	5.54788794574652	1973.0	685.0	2854.0	881.0			0.5483256166313644	0.8478587514260942	1.2998427342242103
		ucsf_hc.01_1.G217B.11400	HISTO_ZU.Contig65.Fgenesh_Neurospora.145.final_new|HISTO_ZU.Contig65.Fgenesh_Neurospora.147.final_new	PF09776.4	Mitoc_L55	Mitochondrial ribosomal protein L55	6.093092247143266	5.418106955706363	5.3565308440036254	5.910652687594429	1655.0	811.0	1475.0	1800.0			1.247036257941582	0.060673695498854485	-0.6832106284116106
NIT45	FHA domain-containing protein, nitrositive stress-induced transcript	ucsf_hc.01_1.G217B.11401	HISTO_ZU.Contig65.Fgenesh_Neurospora.149.final_new	PF00498.21|PF00717.18	FHA|Peptidase_S24	FHA domain|Peptidase S24-like	8.813568063081464	7.812030517661412	7.67372512326585	6.895801077917847	7237.0	2828.0	4877.0	2364.0			1.6503177946175547	1.4694488671304864	0.6488352605271963
	mitochondrial precursor proteins import receptor	ucsf_hc.01_1.G217B.11402	HISTO_ZU.Contig65.Fgenesh_histo.120.final_new	PF13414.1|PF00515.23|PF07719.12|PF13432.1|PF13424.1|PF13431.1|PF13181.1|PF13371.1|PF14559.1|PF13428.1|PF13176.1|PF12895.2|PF13174.1|PF10516.4|PF12968.2|PF07423.6|PF07721.9|PF12685.2|PF13374.1|PF08238.7|PF12569.3	TPR_11|TPR_1|TPR_2|TPR_16|TPR_12|TPR_17|TPR_8|TPR_9|TPR_19|TPR_14|TPR_7|Apc3|TPR_6|SHNi-TPR|DUF3856|DUF1510|TPR_4|SpoIIIAH|TPR_10|Sel1|NARP1	TPR repeat|Tetratricopeptide repeat|Tetratricopeptide repeat|Tetratricopeptide repeat|Tetratricopeptide repeat|Tetratricopeptide repeat|Tetratricopeptide repeat|Tetratricopeptide repeat|Tetratricopeptide repeat|Tetratricopeptide repeat|Tetratricopeptide repeat|Anaphase-promoting complex, cyclosome, subunit 3|Tetratricopeptide repeat|SHNi-TPR|Domain of Unknown Function (DUF3856)|Protein of unknown…	6.442487268717746	6.37447522572941	5.923224177780225	5.482723644233629	1163.0	868.0	1205.0	738.0			1.0297379457394622	1.4449710088827015	0.3114117487257886
	mitochondrial precursor proteins import receptor	ucsf_hc.01_1.G217B.11403	HISTO_ZU.Contig65.Fgenesh_histo.120.final_new	PF02535.17|PF04955.7	Zip|HupE_UreJ	ZIP Zinc transporter|HupE / UreJ protein	6.4035757446341535	8.296224384363564	7.659917577681386	9.226247612102341	906.0	2632.0	3214.0	7911.0			-0.7458669782452918	-0.37680380035185657	-1.6954188192417616
	no significant blast hit	ucsf_hc.01_1.G217B.11408	HISTO_ZU.Contig65-snap.201.final_new						1.6542999098610107	5.229262096733675	0.0	0.0	21.0	208.0					-3.704050971693471
	Opy2 superfamily domain-containing protein	ucsf_hc.01_1.G217B.11411	HISTO_ZU.Contig65.Fgenesh_histo.135.final_new	PF09463.5|PF01034.15|PF14575.1|PF12669.2	Opy2|Syndecan|EphA2_TM|P12	Opy2 protein|Syndecan domain|Ephrin type-A receptor 2 transmembrane domain|Virus attachment protein p12 family	7.587065420602856	8.290596303255423	7.999561538611572	8.871727816976389	1744.0	2222.0	3447.0	5244.0			0.09797873679322455	-0.027912086334044517	-1.0012550631856234
	C6 zinc finger domain-containing protein	ucsf_hc.01_1.G217B.11421	HISTO_ZU.Contig65.fgenesh_plus.68.final_new	PF00172.13|PF11951.3	Zn_clus|Fungal_trans_2	Fungal Zn(2)-Cys(6) binuclear cluster domain|Fungal specific transcription factor domain	3.968432820864153	5.162347701711065	5.303483693819292	5.965694051152391	138.0	247.0	517.0	680.0			-0.8245760181531976	-0.2501269220544051	-0.791299142153906
	thioredoin superfamily domain-containing protein	ucsf_hc.01_1.G217B.06585	HISTO_JG.Contig206.eannot.1567.final_new	PF04908.10|PF07449.6	SH3BGR|HyaE	SH3-binding, glutamic acid-rich protein|Hydrogenase-1 expression protein HyaE	7.833922314329459	7.326936814913164	8.162958889995174	6.965219870362292	1731.0	953.0	3229.0	1170.0			0.18143827913622568	0.9149363719377934	1.0686502348120754
	ribulose-phosphate 3-epimerase	ucsf_hc.01_1.G217B.06584	HISTO_JG.Contig206.eannot.1530.final_new	PF00834.14|PF01729.14|PF00215.19|PF05690.9	Ribul_P_3_epim|QRPTase_C|OMPdecase|ThiG	Ribulose-phosphate 3 epimerase family|Quinolinate phosphoribosyl transferase, C-terminal domain|Orotidine 5'-phosphate decarboxylase / HUMPS family|Thiazole biosynthesis protein ThiG	6.0020535319679995	6.534831524992924	6.758284801171899	6.589397334636202	364.0	412.0	913.0	675.0			-0.2457564144019586	0.4986536177436429	0.039798681714890094
	conserved protein of unknown function	ucsf_hc.01_1.G217B.06583	HISTO_JG.Contig206.Fgenesh_Aspergillus.57.final_new	PF08241.7|PF12241.3	Methyltransf_11|Enoyl_reductase	Methyltransferase domain|Trans-2-enoyl-CoA reductase catalytic region	2.31242056878349	4.6664926748238935	4.2402262957296895	6.9471011115962495	100.0	400.0	565.0	3066.0			-1.4173308721442583	-1.7273890093854352	-2.835963600687367
		ucsf_hc.01_1.G217B.06582		PF01423.17|PF13413.1	LSM|HTH_25	LSM domain|Helix-turn-helix domain	6.4132437881948645	7.100610244072575	7.425041646980803	7.185064809295811	177.0	223.0	530.0	373.0			-0.5013230039839978	0.4687648621636846	0.11088805286418513
PSO2	DNA cross-link repair protein pso2/snm1	ucsf_hc.01_1.G217B.06581	HISTO_JG.Contig206.Fgenesh_histo.76.final_new	PF07522.9|PF12706.2	DRMBL|Lactamase_B_2	DNA repair metallo-beta-lactamase|Beta-lactamase superfamily domain	4.423184375942117	3.27226228596478	5.130646917675815	5.488571784000939	386.0	136.0	936.0	997.0			-0.1969876869317564	-1.6630900706492384	-0.4870136511459311
	conserved protein of unknown function	ucsf_hc.01_1.G217B.06579	HISTO_JG.Contig206.eannot.1564.final_new	PF13894.1	zf-C2H2_4	C2H2-type zinc finger	1.7930464096899106	1.8549377642370037	3.3655592229503277	3.811369255505979	60.0	49.0	265.0	300.0			-1.062037958458476	-1.4032120638820544	-0.5748988173764582
	conserved protein of unknown function, 86aa	ucsf_hc.01_1.G217B.06577	HISTO_JG.Contig206.eannot.1563.final_new	PF12734.2|PF04695.8|PF15240.1	CYSTM|Pex14_N|Pro-rich	Cysteine-rich TM module stress tolerance|Peroxisomal membrane anchor protein (Pex14p) conserved region|Proline-rich	8.49602710126022	8.761951032779645	7.755931001414119	8.027694771563736	658.0	619.0	585.0	587.0			1.2505709546480417	1.2874756886028305	-0.4008525549704238
	ab-hydrolase associated lipase family	ucsf_hc.01_1.G217B.06573	HISTO_JG.Contig206.Fgenesh_histo.61.final_new	PF12695.2|PF00561.15|PF12697.2	Abhydrolase_5|Abhydrolase_1|Abhydrolase_6	Alpha/beta hydrolase family|alpha/beta hydrolase fold|Alpha/beta hydrolase family	4.633845894876466	3.50440076375526	5.920393037762318	4.501226842617795	151.0	54.0	547.0	170.0			-0.776072288083911	-0.4436066514756143	1.2900774103237165
	mechanosensitive ion channel protein	ucsf_hc.01_1.G217B.06572	HISTO_JG.Contig206.eannot.1527.final_new	PF00924.13|PF00036.27|PF13499.1|PF13405.1|PF13202.1|PF06911.7	MS_channel|EF-hand_1|EF-hand_7|EF-hand_6|EF-hand_5|Senescence	Mechanosensitive ion channel|EF hand|EF-hand domain pair|EF-hand domain|EF hand|Senescence-associated protein	4.5006006191885595	6.971088128369419	5.644371947454665	7.480597692570716	473.0	2051.0	1552.0	4606.0			-0.6332964734641648	0.04370986318562409	-1.9653145299368573
TUB2	tubulin alpha chain	ucsf_hc.01_1.G217B.06567	HISTO_JG.Contig206.eannot.1555.final_new	PF00091.20|PF03953.12|PF14881.1	Tubulin|Tubulin_C|Tubulin_3	Tubulin/FtsZ family, GTPase domain|Tubulin C-terminal domain|Tubulin domain	8.49323388636854	10.033338247279685	7.730861605177515	9.467146903953164	3444.0	7836.0	3015.0	8349.0			1.2728471359929654	1.1194107707134417	-1.865374083596456
	mitochondrial deoxynucleotide carrier protein	ucsf_hc.01_1.G217B.06566	HISTO_JG.Contig206.eannot.1523.final_new	PF00153.22|PF14147.1	Mito_carr|Spore_YhaL	Mitochondrial carrier protein|Sporulation protein YhaL	2.9484185339056506	2.4814607809913727	5.705335374262014	5.5130825864155675	53.0	30.0	532.0	387.0			-2.2464419855544224	-2.478402378037274	0.06316400302563974
	gamma-butyrobetaine dioxygenase	ucsf_hc.01_1.G217B.06564	HISTO_JG.Contig206-snap.132.final_new	PF02668.11|PF06155.7|PF08943.5	TauD|DUF971|CsiD	Taurine catabolism dioxygenase TauD, TfdA family|Protein of unknown function (DUF971)|CsiD	7.299689787346359	6.885058128636135	6.774429934248793	6.4677664404130315	1823.0	1070.0	1881.0	1264.0			1.0357347078995072	0.9705111156100248	0.1775747090149542
GRX3	monothiol glutaredoxin-4	ucsf_hc.01_1.G217B.06565	HISTO_JG.Contig206.eannot.1521.final_new	PF00462.19|PF00085.15|PF13905.1|PF13098.1|PF09673.5|PF13192.1|PF07449.6	Glutaredoxin|Thioredoxin|Thioredoxin_8|Thioredoxin_2|TrbC_Ftype|Thioredoxin_3|HyaE	Glutaredoxin|Thioredoxin|Thioredoxin-like|Thioredoxin-like domain|Type-F conjugative transfer system pilin assembly protein|Thioredoxin domain|Hydrogenase-1 expression protein HyaE	7.5082595710786215	7.724695546627797	6.681658833048707	7.064097755213386	1088.0	989.0	911.0	987.0			1.3370755928318556	1.2138172188013314	-0.5115277069854862
	exonuclease	ucsf_hc.01_1.G217B.06563	HISTO_JG.Contig206.Fgenesh_histo.53.final_new	PF00929.19|PF13921.1	RNase_T|Myb_DNA-bind_6	Exonuclease|Myb-like DNA-binding domain	5.018887220142505	3.480282589794092	5.388655357336804	4.642032989040573	505.0	136.0	969.0	480.0			0.14070671760764286	-0.6085309718595604	0.6175335834754234
	protein family of unknown function	ucsf_hc.01_1.G217B.06562	HISTO_JG.Contig206-snap.129.final_new	PF01166.13|PF04612.7|PF12017.3	TSC22|T2SM|Tnp_P_element	TSC-22/dip/bun family|Type II secretion system (T2SS), protein M|Transposase protein	4.706818302003298	3.2945238974369353	3.790338449763263	3.70588818675489	347.0	102.0	273.0	214.0			1.4269547070419764	0.1418551380689661	-0.04463852181243411
	protein kinase	ucsf_hc.01_1.G217B.06560	HISTO_JG.Contig206.Fgenesh_histo.38.final_new	PF00069.20|PF07714.12|PF00498.21|PF14531.1|PF06293.9|PF01636.18|PF10707.4	Pkinase|Pkinase_Tyr|FHA|Kinase-like|Kdo|APH|YrbL-PhoP_reg	Protein kinase domain|Protein tyrosine kinase|FHA domain|Kinase-like|Lipopolysaccharide kinase (Kdo/WaaP) family|Phosphotransferase enzyme family|PhoP regulatory network protein YrbL	4.200756471081467	3.9428358704315656	4.813932321014438	5.115713053533256	431.0	282.0	979.0	1003.0			-0.10270099513102915	-0.6196577557147691	-0.43086951733962486
	DUF3716 superfamily domain-containing protein	ucsf_hc.01_1.G217B.06559	HISTO_JG.Contig206.Fgenesh_Aspergillus.14.final_new	PF12511.3|PF11081.3|PF12785.2|PF15234.1|PF04652.11|PF03353.10|PF03066.10|PF04147.7|PF05505.7|PF02724.9	DUF3716|DUF2890|VESA1_N|LAT|DUF605|Lin-8|Nucleoplasmin|Nop14|Ebola_NP|CDC45	Protein of unknown function (DUF3716)|Protein of unknown function (DUF2890)|Variant erythrocyte surface antigen-1|Linker for activation of T-cells|Vta1 like|Ras-mediated vulval-induction antagonist|Nucleoplasmin|Nop14-like family|Ebola nucleoprotein|CDC45-like protein	7.629370574354568	6.87284108451608	7.408522235736688	7.467082103044002	1477.0	684.0	1882.0	1629.0			0.7313231934198208	-0.04102159114100168	-0.18764865212812065
	alpha-1,6-mannosyltransferase subunit	ucsf_hc.01_1.G217B.06557	HISTO_JG.Contig206.Fgenesh_Aspergillus.13.final_new	PF05637.7	Glyco_transf_34	galactosyl transferase GMA12/MNN10 family	5.804536427164868	6.2828908690918714	5.985461598863675	7.611985601521108	578.0	630.0	973.0	2497.0			0.3295496831031337	-0.7758753050423159	-1.7556127874782401
	PH-signaling protein PalC	ucsf_hc.01_1.G217B.06553	HISTO_JG.Contig206.Fgenesh_histo.28.final_new				5.599876446413713	4.136812609603927	5.246242694905235	4.671780332434626	74.0	21.0	86.0	48.0			0.8641086063104191		0.4453735776498027
	bromodomain associated DNA binding protein	ucsf_hc.01_1.G217B.06552	HISTO_JG.Contig206.Fgenesh_histo.25.final_new	PF07524.8	Bromo_TP	Bromodomain associated	5.670630137241986	4.420880715309917	6.6747007099464	5.907593269533394	231.0	76.0	688.0	336.0			-0.49359571790247303	-0.9334931268365558	0.638018655592199
	transcription initiation factor tfiid 55 kd subunit	ucsf_hc.01_1.G217B.06551	HISTO_JG.Contig206.fgenesh_plus.67.final_new	PF04658.8	TAFII55_N	TAFII55 protein conserved region	5.61584319481878	4.821482216950989	5.575722404103052	5.190975063004761	583.0	263.0	842.0	536.0			0.5505956455176686	0.1837265813331488	0.255658556277484
	conserved protein of unknown function	ucsf_hc.01_1.G217B.06547	HISTO_JG.Contig206-snap.122.final_new				5.774472887579924	3.781525917770134	4.818534523333469	4.450829885272084	290.0	57.0	222.0	143.0			1.466413219048396	-0.116084540115029	0.238615853240578
	conserved protein of unknown function	ucsf_hc.01_1.G217B.06543	HISTO_JG.Contig206.eannot.1544.final_new	PF00743.14|PF13738.1|PF13434.1|PF07992.9|PF00070.22|PF01946.12|PF13577.1|PF00890.19|PF01488.15|PF12680.2|PF00208.16|PF01494.14	FMO-like|Pyr_redox_3|K_oxygenase|Pyr_redox_2|Pyr_redox|Thi4|SnoaL_4|FAD_binding_2|Shikimate_DH|SnoaL_2|ELFV_dehydrog|FAD_binding_3	Flavin-binding monooxygenase-like|Pyridine nucleotide-disulphide oxidoreductase|L-lysine 6-monooxygenase (NADPH-requiring)|Pyridine nucleotide-disulphide oxidoreductase|Pyridine nucleotide-disulphide oxidoreductase|Thi4 family|SnoaL-like domain|FAD binding domain|Shikimate / quinate 5-dehydrogenase|SnoaL-like domain|Glutamate/Leucine/Phenylalanine/Valine dehydrogenase|FAD binding domain	-3.7411481127554738	5.367811495448398	-0.9896651584497373	3.749662504523339	1.0	432.0	10.0	222.0				2.1713684183119804	-4.868416447793884
	oxidoreductase	ucsf_hc.01_1.G217B.06540	HISTO_JG.Contig206.Fgenesh_histo.10.final_new	PF10637.4|PF13640.1|PF00874.15|PF04147.7|PF09073.5	Ofd1_CTDD|2OG-FeII_Oxy_3|PRD|Nop14|BUD22	Oxoglutarate and iron-dependent oxygenase degradation C-term|2OG-Fe(II) oxygenase superfamily|PRD domain|Nop14-like family|BUD22	6.11018235954463	7.208458885981372	5.810251120814942	7.558989729617766	994.0	1665.0	1199.0	3349.0			0.8104060935316286	0.20268858375052723	-1.8778273936236305
	conserved protein of unknown function	ucsf_hc.01_1.G217B.06531	HISTO_JG.Contig206-snap.119.final_new	PF06653.6|PF00335.15	Claudin_3|Tetraspannin	Tight junction protein, Claudin-like|Tetraspanin family	0.3353817172268013	4.12622484449333	4.6370617540930175	6.278075963701048	35.0	379.0	1025.0	2657.0			-3.791205182064275	-1.5986316918207972	-1.7701029944288376
	ubiquitin carboxyl-terminal hydrolase	ucsf_hc.01_1.G217B.06527	HISTO_JG.Contig206.Fgenesh_Aspergillus.196.final_new	PF00443.24|PF12436.3|PF13423.1|PF00917.21	UCH|USP7_ICP0_bdg|UCH_1|MATH	Ubiquitin carboxyl-terminal hydrolase|ICP0-binding domain of Ubiquitin-specific protease 7|Ubiquitin carboxyl-terminal hydrolase|MATH domain	4.428476426556471	6.405478883517051	6.099435675837096	6.336328441170389	350.0	1078.0	1655.0	1621.0			-1.1604843944786842	0.6223698697335829	-0.3659815501540997
	type I phosphodiesterase/nucleotide pyrophosphatase	ucsf_hc.01_1.G217B.06526	HISTO_JG.Contig206.eannot.1535.final_new	PF01663.17|PF00884.18|PF08665.7|PF02995.12	Phosphodiest|Sulfatase|PglZ|DUF229	Type I phosphodiesterase / nucleotide pyrophosphatase|Sulfatase|PglZ domain|Protein of unknown function (DUF229)	5.429785513055537	5.30468978239738	6.500685343092585	6.36416954037171	644.0	462.0	2009.0	1519.0			-0.5604249752351076	-0.5062603305874083	0.007427017900068833
OXR1	oxidoreductase, iron-regulated transcript, yeast-enriched transcript	ucsf_hc.01_1.G217B.06523	HISTO_JG.Contig206.eannot.1534.final_new	PF00070.22|PF13738.1|PF07992.9|PF01266.19|PF13434.1|PF05834.7|PF01494.14|PF13241.1|PF13450.1|PF02254.13|PF01134.17|PF04820.9|PF01946.12|PF03486.9|PF12831.2|PF00890.19	Pyr_redox|Pyr_redox_3|Pyr_redox_2|DAO|K_oxygenase|Lycopene_cycl|FAD_binding_3|NAD_binding_7|NAD_binding_8|TrkA_N|GIDA|Trp_halogenase|Thi4|HI0933_like|FAD_oxidored|FAD_binding_2	Pyridine nucleotide-disulphide oxidoreductase|Pyridine nucleotide-disulphide oxidoreductase|Pyridine nucleotide-disulphide oxidoreductase|FAD dependent oxidoreductase|L-lysine 6-monooxygenase (NADPH-requiring)|Lycopene cyclase protein|FAD binding domain|Putative NAD(P)-binding|NAD(P)-binding Rossmann-like domain|TrkA-N domain|Glucose inhibited division protein A|Tryptophan halogenase|Thi4 family|…	9.297469466581964	7.9437223241156785	9.244702002636016	7.444901733490092	6174.0	1890.0	8839.0	2110.0			0.5632423187478888	1.052040018012507	1.6707114843251167
ABC1	ABC multidrug transporter, iron-regulated transcript, yeast-enriched transcript	ucsf_hc.01_1.G217B.06522	HISTO_JG.Contig206.Fgenesh_histo.188.final_new	PF00664.18|PF00005.22|PF02463.14|PF13304.1|PF13207.1|PF13555.1|PF09818.4|PF13604.1|PF13481.1|PF13401.1|PF03193.11|PF13191.1|PF13558.1|PF13671.1|PF13238.1|PF07728.9|PF01935.12|PF12846.2|PF13476.1|PF00004.24|PF06414.7|PF01583.15|PF01078.16|PF00503.15|PF01580.13|PF00006.20|PF13173.1|PF03205.9|PF01926.18|PF00931.17	ABC_membrane|ABC_tran|SMC_N|AAA_21|AAA_17|AAA_29|ABC_ATPase|AAA_30|AAA_25|AAA_22|DUF258|AAA_16|SbcCD_C|AAA_33|AAA_18|AAA_5|DUF87|AAA_10|AAA_23|AAA|Zeta_toxin|APS_kinase|Mg_chelatase|G-alpha|FtsK_SpoIIIE|ATP-synt_ab|AAA_14|MobB|MMR_HSR1|NB-ARC	ABC transporter transmembrane region|ABC transporter|RecF/RecN/SMC N terminal domain|AAA domain|AAA domain|P-loop containing region of AAA domain|Predicted ATPase of the ABC class|AAA domain|AAA domain|AAA domain|Protein of unknown function, DUF258|AAA ATPase domain|Putative exonuclease SbcCD, C subunit|AAA domain|AAA domain|AAA domain (dynein-related subfamily)|Domain of unknown function DUF87|A…	7.531669713554164	5.588664588657866	7.785823382480583	6.104861081654611	5180.0	1054.0	9174.0	2378.0			0.25632118587552233	0.03702293439017623	1.5518735160051653
	RTA1 domain-containing protein	ucsf_hc.01_1.G217B.06519	HISTO_JG.Contig206.Fgenesh_histo.186.final_new	PF04479.8|PF10954.3	RTA1|DUF2755	RTA1 like protein|Protein of unknown function (DUF2755)	-0.5143286040674208	4.667562526590302	4.732849512862384	5.581237240681109	5.0	142.0	282.0	422.0			-4.736703262127865	-0.3604552867038855	-0.9774765126395311
NIT22	peroxisomal dehydratase, nitrosative stress induced transcript, iron-regulated transcript	ucsf_hc.01_1.G217B.06517	HISTO_JG.Contig206.Fgenesh_histo.185.final_new	PF01575.14|PF13452.1	MaoC_dehydratas|MaoC_dehydrat_N	MaoC like domain|N-terminal half of MaoC dehydratase	7.357425525088853	4.967207602626915	7.442802822851014	6.073030879983393	1119.0	167.0	1763.0	567.0			0.42509755703978014	-0.5526038499695574	1.2406831580468145
SID1	ornithine monooxygenase (formerly LOM1), iron-regulated transcript, yeast-enriched transcript	ucsf_hc.01_1.G217B.06516	HISTO_JG.Contig206.eannot.1512.final_new	PF13434.1|PF13738.1|PF13454.1|PF07992.9|PF00070.22|PF05834.7|PF00890.19	K_oxygenase|Pyr_redox_3|NAD_binding_9|Pyr_redox_2|Pyr_redox|Lycopene_cycl|FAD_binding_2	L-lysine 6-monooxygenase (NADPH-requiring)|Pyridine nucleotide-disulphide oxidoreductase|FAD-NAD(P)-binding|Pyridine nucleotide-disulphide oxidoreductase|Pyridine nucleotide-disulphide oxidoreductase|Lycopene cyclase protein|FAD binding domain	8.675241094317753	7.352432823269871	8.42145552770731	7.388713483236889	4115.0	1287.0	5125.0	2082.0			0.7642604214123838	0.5169387674199033	0.903653259649615
SID4	acid co-A ligase, iron-regulated transcript, yeast-enriched transcript	ucsf_hc.01_1.G217B.06515	HISTO_JG.Contig206.fgenesh_plus.57.final_new	PF00501.23|PF13193.1	AMP-binding|AMP-binding_C	AMP-binding enzyme|AMP-binding enzyme C-terminal domain	7.869482753898883	6.161445009812455	8.026780875580572	6.829406068926494	2919.0	699.0	4834.0	1752.0			0.35317673312025244	-0.11474163172711815	1.0682860218332708
SID3	siderophore biosynthesis acetylase, iron-regulated transcript, yeast-enriched transcript	ucsf_hc.01_1.G217B.06514	HISTO_JG.Contig206.eannot.1510.final_new	PF13523.1|PF13302.1	Acetyltransf_8|Acetyltransf_3	Acetyltransferase (GNAT) domain|Acetyltransferase (GNAT) domain	9.209059847287278	5.125027745504287	8.88844407569861	6.076718203782024	5506.0	254.0	6547.0	775.0			0.8310906263906097	-0.3984710308908159	2.682637087095779
	kinesin family protein	ucsf_hc.01_1.G217B.06505	HISTO_JG.Contig206.Fgenesh_histo.168.final_new	PF00225.18|PF12473.3|PF12423.3|PF00169.24|PF10267.4	Kinesin|DUF3694|KIF1B|PH|Tmemb_cc2	Kinesin motor domain|Kinesin protein|Kinesin protein 1B|PH domain|Predicted transmembrane and coiled-coil 2 protein	4.217586483922547	3.4485103591900863	4.940815021525083	4.503308928133812	660.0	303.0	1618.0	993.0			-0.21275368280059448	-0.5015791415568049	0.3084173085704638
NIR1	copper-containing nitrite reductase	ucsf_hc.01_1.G217B.06504	HISTO_JG.Contig206.eannot.1524.final_new	PF07732.10|PF07731.9	Cu-oxidase_3|Cu-oxidase_2	Multicopper oxidase|Multicopper oxidase	-1.6588204382350862	7.880953060000921	4.586651356744316	7.754108006955012	3.0	1747.0	338.0	2524.0			-5.73499694017746	0.6800644804328302	-3.2965454350315033
ARS2	arsenite resistance protein Ars2	ucsf_hc.01_1.G217B.06499	HISTO_JG.Contig206.eannot.1522.final_new	PF12066.3|PF13821.1|PF04959.8	DUF3546|DUF4187|ARS2	Domain of unknown function (DUF3546)|Domain of unknown function (DUF4187)|Arsenite-resistance protein 2	7.244374710477335	6.412992882403523	7.253694866551984	6.60747777610352	3059.0	1345.0	4572.0	2428.0			0.5011546987272921	0.3587345336869232	0.517128305627657
	conserved protein of unknown function	ucsf_hc.01_1.G217B.06497	HISTO_JG.Contig206.eannot.1504.final_new				2.920720605907538	2.1266940729588075	4.211891981169989	4.092453366382903	82.0	37.0	298.0	228.0			-0.7806965204605101	-1.4125398660371742	-0.009650170033720151
	acetamidase	ucsf_hc.01_1.G217B.06496	HISTO_JG.Contig206.eannot.1503.final_new	PF01425.16	Amidase	Amidase	0.2615564861376478	3.305944093045436	3.1974640115808115	3.9497307302613853	11.0	71.0	125.0	175.0			-2.425432670641223	-0.09056720982902844	-0.8813555035013807
	translation initiation factor eIF3	ucsf_hc.01_1.G217B.06494	HISTO_JG.Contig206.Fgenesh_histo.132.final_new	PF15292.1|PF00170.16|PF06698.6|PF15279.1|PF08493.5	Treslin_N|bZIP_1|DUF1192|SOBP|AflR	Treslin N-terminus|bZIP transcription factor|Protein of unknown function (DUF1192)|Sine oculis-binding protein|Aflatoxin regulatory protein	8.262747185486528	4.998580635931478	7.601801021337654	5.1510035796162015	1842.0	150.0	1730.0	263.0			1.1714210189508152	0.4007964837021971	2.321708656900646
	translation initiation factor eIF3	ucsf_hc.01_1.G217B.06493	HISTO_JG.Contig206.Fgenesh_histo.132.final_new	PF05091.7	eIF-3_zeta	Eukaryotic translation initiation factor 3 subunit 7 (eIF-3)	6.544554210359427	7.78823008979523	6.672197666116825	7.531510200455592	1181.0	2188.0	1916.0	2889.0			0.3828313990445431	0.8099393167265596	-0.9884013191595731
ERG26	C-3 sterol dehydrogenase/C-4 decarboxylase, no start met	ucsf_hc.01_1.G217B.06489	HISTO_JG.Contig206.fgenesh_plus.27.final_new	PF01073.14|PF01370.16|PF07993.7|PF04321.12|PF13460.1|PF02719.10|PF00106.20|PF08659.5	3Beta_HSD|Epimerase|NAD_binding_4|RmlD_sub_bind|NAD_binding_10|Polysacc_synt_2|adh_short|KR	3-beta hydroxysteroid dehydrogenase/isomerase family|NAD dependent epimerase/dehydratase family|Male sterility protein|RmlD substrate binding domain|NADH(P)-binding|Polysaccharide biosynthesis protein|short chain dehydrogenase|KR domain	7.020395316423485	6.439453831732422	7.032448636611535	6.455723867882178	1172.0	613.0	1755.0	978.0			0.4984215346138918	0.5369493912371652	0.4476359839085502
	ubiquitin conjugating enzyme	ucsf_hc.01_1.G217B.06488	HISTO_JG.Contig206.Fgenesh_Aspergillus.126.final_new	PF00179.21|PF14461.1	UQ_con|Prok-E2_B	Ubiquitin-conjugating enzyme|Prokaryotic E2 family B	0.5379802691986211	4.971003716633847	3.6679748467580873	6.16037443868355	10.0	169.0	130.0	608.0			-2.619519722757525	-0.6361512946627821	-2.6214883767462696
	bZIP1 superfamily domain-containing protein	ucsf_hc.01_1.G217B.06486	HISTO_JG.Contig206.Fgenesh_Neurospora.90.final_new	PF00170.16|PF02545.9	bZIP_1|Maf	bZIP transcription factor|Maf-like protein	5.16242460381208	4.35336087407281	5.043968098682189	4.840557148348057	318.0	142.0	435.0	314.0			0.628931359931832	0.06602315311167395	0.07432216551332527
	high affinity methionine permease	ucsf_hc.01_1.G217B.06485	HISTO_JG.Contig206.Fgenesh_histo.126.final_new	PF13520.1|PF13239.1	AA_permease_2|2TM	Amino acid permease|2TM domain		-2.420970166426446	4.422696911728451	4.178740321154509	0.0	1.0	218.0	153.0				-6.046491060194034	0.1148678057531356
	methyltransferase	ucsf_hc.01_1.G217B.06484	HISTO_JG.Contig206.Fgenesh_Neurospora.149.final_new	PF13847.1|PF08241.7|PF01209.13|PF13489.1|PF12847.2|PF13649.1|PF13659.1|PF06325.8|PF08242.7|PF01135.14|PF05175.9|PF13679.1|PF01170.13|PF02353.15|PF01234.12|PF08704.5|PF01596.12	Methyltransf_31|Methyltransf_11|Ubie_methyltran|Methyltransf_23|Methyltransf_18|Methyltransf_25|Methyltransf_26|PrmA|Methyltransf_12|PCMT|MTS|Methyltransf_32|UPF0020|CMAS|NNMT_PNMT_TEMT|GCD14|Methyltransf_3	Methyltransferase domain|Methyltransferase domain|ubiE/COQ5 methyltransferase family|Methyltransferase domain|Methyltransferase domain|Methyltransferase domain|Methyltransferase domain|Ribosomal protein L11 methyltransferase (PrmA)|Methyltransferase domain|Protein-L-isoaspartate(D-aspartate) O-methyltransferase (PCMT)|Methyltransferase small domain|Methyltransferase domain|Putative RNA methylase …	5.94221871757072	6.461652299911193	5.9654083797247015	5.958303091190788	387.0	434.0	584.0	483.0			0.48728519264795933	1.0565686361073254	-0.12198349628689353
	Trappc4 protein, sybindin-like family protein	ucsf_hc.01_1.G217B.06483	HISTO_JG.Contig206.Fgenesh_histo.122.final_new	PF07716.10|PF00170.16|PF05335.8	bZIP_2|bZIP_1|DUF745	Basic region leucine zipper|bZIP transcription factor|Protein of unknown function (DUF745)	6.526098520274165	5.534215260780757	5.996235190469166	5.4053573283526815	666.0	262.0	685.0	378.0			1.0403381846069402	0.6820773598149961	0.46178907729567786
	26S proteasome regulatory subunit	ucsf_hc.01_1.G217B.06482	HISTO_JG.Contig206.eannot.1482.final_new	PF13519.1|PF04056.9|PF00092.23|PF02809.15|PF11757.3|PF08317.6	VWA_2|Ssl1|VWA|UIM|RSS_P20|Spc7	von Willebrand factor type A domain|Ssl1-like|von Willebrand factor type A domain|Ubiquitin interaction motif|Suppressor of RNA silencing P21-like|Spc7 kinetochore protein	8.037047352138165	7.636017381010481	8.038055963928327	7.422415230071937	1681.0	996.0	2498.0	1355.0			0.5094662430117789	0.766821578325465	0.48655194903558385
	Nbl1 / Borealin subunit of the conserved CPC, chromosomal passenger complex	ucsf_hc.01_1.G217B.06480	HISTO_JG.Contig206.eannot.1511.final_new	PF10444.4	Nbl1_Borealin_N	Nbl1 / Borealin N terminal	6.060082746081202	5.43301387937292	5.642589528338174	6.173885900751497	608.0	308.0	676.0	812.0			0.9279680725449686	-0.1876525939916558	-0.6603851572341295
	rho-GTPase-activating protein	ucsf_hc.01_1.G217B.06479	HISTO_JG.Contig206.eannot.1509.final_new	PF00620.22|PF00412.17	RhoGAP|LIM	RhoGAP domain|LIM domain	6.3817507787703125	6.563428782918234	5.790098898374601	6.400468288804651	2193.0	1946.0	2161.0	2742.0			1.1021267351976527	0.7161799215005038	-0.7394581752508573
RPB4	polymerase II polypeptide D	ucsf_hc.01_1.G217B.06478	HISTO_JG.Contig206.eannot.1507.final_new	PF03874.11|PF13356.1|PF05063.9|PF10073.4	RNA_pol_Rpb4|DUF4102|MT-A70|DUF2312	RNA polymerase Rpb4|Domain of unknown function (DUF4102)|MT-A70|Uncharacterized protein conserved in bacteria (DUF2312)	7.469767504146333	6.875946040452843	7.221755692230964	7.168686656490586	571.0	296.0	714.0	572.0			0.7584866667173098	0.26047881134917805	-0.07601974908042841
TRM5	tRNA methyltransferase Trm5	ucsf_hc.01_1.G217B.06477	HISTO_JG.Contig206.Fgenesh_Aspergillus.94.final_new	PF02475.11	Met_10	Met-10+ like-protein	5.08057888991876	5.092823343634096	5.649432786748683	6.088588227126322	365.0	288.0	804.0	906.0			-0.05837904202798194	-0.4425454561053046	-0.5682442251984456
TRM5	tRNA methyltransferase Trm5	ucsf_hc.01_1.G217B.06476	HISTO_JG.Contig206.Fgenesh_Aspergillus.94.final_new	PF06839.7	zf-GRF	GRF zinc finger	3.9245496160894855	3.769256840302892	6.258558085670545	6.759070323383328	158.0	111.0	1183.0	1391.0			-1.8235336147791186	-2.4365940556935146	-0.6296010225335893
	PX domain-containing protein	ucsf_hc.01_1.G217B.06475	HISTO_JG.Contig206.fgenesh_plus.19.final_new	PF12825.2|PF12828.2|PF00787.19	DUF3818|PXB|PX	Domain of unknown function in PX-proteins (DUF3818)|PX-associated|PX domain	6.372215660578591	6.057378142109522	6.2358308774426865	5.812946340895514	1601.0	1007.0	2163.0	1341.0			0.6468596379378453	0.7976512286009294	0.29379575172636585
ACE1	C2H2 transcription factor (Ace1)	ucsf_hc.01_1.G217B.06474	HISTO_JG.Contig206.eannot.1477.final_new	PF00096.21|PF13894.1	zf-C2H2|zf-C2H2_4	Zinc finger, C2H2 type|C2H2-type zinc finger	10.461113943851444	9.299597252211354	9.950570024110428	9.207874827480612	26796.0	9372.0	27932.0	13874.0			1.021018774542957	0.6449418521176629	0.613606411809009
		ucsf_hc.01_1.G217B.06472						0.3908582322104663	5.788269080475799	5.419681404281987	0.0	2.0	160.0	103.0					0.23949889137300495
	prolyl endopeptidase	ucsf_hc.01_1.G217B.06470	HISTO_JG.Contig206-snap.82.final_new	PF00326.16|PF12695.2|PF05448.7|PF02129.13|PF07676.7|PF01738.13	Peptidase_S9|Abhydrolase_5|AXE1|Peptidase_S15|PD40|DLH	Prolyl oligopeptidase family|Alpha/beta hydrolase family|Acetyl xylan esterase (AXE1)|X-Pro dipeptidyl-peptidase (S15 family)|WD40-like Beta Propeller Repeat|Dienelactone hydrolase family	4.464799874918519	2.9336421682049973	4.059165604082564	2.7245548720831705	314.0	85.0	352.0	116.0			0.9161091256378966	0.7623067235087477	1.2055219471785863
PEX6	peroxisomal biogenesis factor 6	ucsf_hc.01_1.G217B.06467	HISTO_JG.Contig206.Fgenesh_histo.92.final_new	PF00004.24|PF13207.1|PF13481.1|PF05496.7|PF13191.1|PF13401.1|PF01057.12|PF01695.12|PF07724.9|PF00910.17|PF06068.8|PF13245.1|PF06745.8|PF01078.16|PF07728.9|PF13671.1|PF13238.1|PF02562.11|PF13173.1|PF13521.1|PF00519.12	AAA|AAA_17|AAA_25|RuvB_N|AAA_16|AAA_22|Parvo_NS1|IstB_IS21|AAA_2|RNA_helicase|TIP49|AAA_19|KaiC|Mg_chelatase|AAA_5|AAA_33|AAA_18|PhoH|AAA_14|AAA_28|PPV_E1_C	ATPase family associated with various cellular activities (AAA)|AAA domain|AAA domain|Holliday junction DNA helicase ruvB N-terminus|AAA ATPase domain|AAA domain|Parvovirus non-structural protein NS1|IstB-like ATP binding protein|AAA domain (Cdc48 subfamily)|RNA helicase|TIP49 C-terminus|Part of AAA domain|KaiC|Magnesium chelatase, subunit ChlI|AAA domain (dynein-related subfamily)|AAA domain|AAA…	4.822427377108482	3.7238196499098675	5.432835462798815	4.970415360131554	906.0	331.0	2054.0	1239.0			-0.09993323088839245	-0.6933762828347656	0.3333313178464543
	conserved protein of unknown function	ucsf_hc.01_1.G217B.06466	HISTO_JG.Contig206.Fgenesh_histo.90.final_new				-2.6028822666412283	-1.5118445664346187	3.416635774556668	3.152406173341046	3.0	5.0	289.0	200.0			-5.509043186395955	-4.111031312388744	0.13514081639481512
	conserved protein of unknown function	ucsf_hc.01_1.G217B.06462	HISTO_JG.Contig206.fgenesh_plus.28.final_new	PF14027.1	DUF4243	Protein of unknown function (DUF4243)	6.062032187916444	4.673412088763684	6.916084875862729	5.916052675337019	589.0	176.0	1581.0	657.0			-0.343577833144344	-0.6894211591864137	0.870943415704903
	DUF2351 domain-containing protein	ucsf_hc.01_1.G217B.06461	HISTO_JG.Contig206.Fgenesh_Aspergillus.159.final_new	PF09814.4	HECT_2	HECT-like Ubiquitin-conjugating enzyme (E2)-binding	4.554723533033198	4.248645641958226	4.017701393989022	4.0966083349062785	128.0	81.0	131.0	115.0			1.0474969938461176	0.7052567344388683	-0.2079957257380638
	no significant blast hit, 61aa	ucsf_hc.01_1.G217B.06459	HISTO_JG.Contig206.eannot.1476.final_new				9.471961088077997	2.305610945591955	9.582727560139576	3.133360417650499	918.0	5.0	1472.0	14.0			0.399708382740362		6.32027835766827
	phospholipase C	ucsf_hc.01_1.G217B.06457	HISTO_JG.Contig206.Fgenesh_Aspergillus.156.final_new	PF00388.14|PF00387.14	PI-PLC-X|PI-PLC-Y	Phosphatidylinositol-specific phospholipase C, X domain|Phosphatidylinositol-specific phospholipase C, Y domain	0.7154035767763969	4.2873807131609345	3.5462089837435387	4.363969802614488	23.0	214.0	243.0	356.0			-2.3203305521652005	0.4766303379333676	-0.946849603691756
DAP2	dipeptidyl aminopeptidase	ucsf_hc.01_1.G217B.06456	HISTO_JG.Contig206.eannot.1470.final_new	PF00930.16|PF00326.16|PF12695.2|PF12697.2|PF02129.13|PF01738.13|PF02230.11|PF03403.8	DPPIV_N|Peptidase_S9|Abhydrolase_5|Abhydrolase_6|Peptidase_S15|DLH|Abhydrolase_2|PAF-AH_p_II	Dipeptidyl peptidase IV (DPP IV) N-terminal region|Prolyl oligopeptidase family|Alpha/beta hydrolase family|Alpha/beta hydrolase family|X-Pro dipeptidyl-peptidase (S15 family)|Dienelactone hydrolase family|Phospholipase/Carboxylesterase|Platelet-activating factor acetylhydrolase, isoform II	5.317622658793621	6.314433596834381	5.678555572196546	6.049868318909247	775.0	1210.0	1478.0	1589.0			0.14954194139901533	0.8177847053120555	-0.5004015315335071
	succinate dehydrogenase	ucsf_hc.01_1.G217B.06455	HISTO_JG.Contig206.Fgenesh_histo.155.final_new	PF00890.19|PF02910.15|PF07992.9|PF01946.12|PF01134.17|PF01266.19|PF01494.14|PF03486.9	FAD_binding_2|Succ_DH_flav_C|Pyr_redox_2|Thi4|GIDA|DAO|FAD_binding_3|HI0933_like	FAD binding domain|Fumarate reductase flavoprotein C-term|Pyridine nucleotide-disulphide oxidoreductase|Thi4 family|Glucose inhibited division protein A|FAD dependent oxidoreductase|FAD binding domain|HI0933-like protein	8.37880925652325	6.934350290893056	7.628845163068272	6.132225150805181	4564.0	1312.0	4030.0	1187.0			1.2604389482569185	1.3553445674747957	1.3675312274422842
CCT4	T-complex protein 1 subunit delta, chaperonin, no start met	ucsf_hc.01_1.G217B.06454	HISTO_JG.Contig206.genewise.28.final_new	PF00118.19|PF05489.7	Cpn60_TCP1|Phage_tail_X	TCP-1/cpn60 chaperonin family|Phage Tail Protein X	7.799591924726119	8.050083930631992	7.857984094243732	7.804372549174625	2526.0	2351.0	3906.0	3128.0			0.45208268528432827	0.7989308088442879	-0.07547723975169962
	ribosomal L37 superfamily domain-containing protein, no start met	ucsf_hc.01_1.G217B.06449	HISTO_JG.Contig206.genewise.27.final_new	PF08561.5	Ribosomal_L37	Mitochondrial ribosomal protein L37	7.36770300428468	6.044816825523154	6.895926793436436	5.793243844920292	777.0	243.0	832.0	322.0			0.982251065650185	0.8047924079897824	0.9735941636953367
	WSC domain-containing protein	ucsf_hc.01_1.G217B.06447	HISTO_JG.Contig206.eannot.1483.final_new	PF09362.5	DUF1996	Domain of unknown function (DUF1996)	1.39577631527897	1.302389444348152	5.052866899309751	4.89952598826528	30.0	22.0	562.0	420.0			-3.14661572922884	-3.0439171165302072	0.024252126223664128
	protein-tyrosine phosphatase 2, no start met	ucsf_hc.01_1.G217B.06445	HISTO_JG.Contig206.fgenesh_plus.21.final_new	PF00102.22|PF14566.1|PF00782.15|PF13350.1	Y_phosphatase|PTPlike_phytase|DSPc|Y_phosphatase3	Protein-tyrosine phosphatase|Inositol hexakisphosphate|Dual specificity phosphatase, catalytic domain|Tyrosine phosphatase family	5.208407418273274	5.980762683096175	5.4729030314211515	6.291952710729582	333.0	445.0	594.0	871.0			0.2459792416540636	0.24202939975351345	-0.9481384641292374
	VanZ domain-containing protein	ucsf_hc.01_1.G217B.06444	HISTO_JG.Contig206.fgenesh_plus.4.final_new	PF04892.7	VanZ	VanZ like family	6.291239161983597	5.807504984350968	5.9929306343430175	5.841705333876937	395.0	221.0	477.0	357.0			0.8087833824425208	0.5190190778609516	0.022136515645273747
SPT7	bromodomain-containing protein, transcriptional activator spt7	ucsf_hc.01_1.G217B.06443	HISTO_JG.Contig206.Fgenesh_histo.119.final_new	PF00439.20|PF07524.8	Bromodomain|Bromo_TP	Bromodomain|Bromodomain associated	6.061789874729542	4.745394342379912	5.064682823610183	4.5595972826005084	1703.0	535.0	1267.0	742.0			1.5075819059213003	0.7390164871663245	0.37599675618886774
	SNARE-dependent exocytosis protein	ucsf_hc.01_1.G217B.06442	HISTO_JG.Contig206.eannot.1478.final_new	PF01636.18	APH	Phosphotransferase enzyme family	-1.2253768238589857	-2.4562672185397387	4.501858584200074	4.463484254384312	3.0	1.0	236.0	191.0			-5.216760553257117	-6.36653204553713	-0.09071445500504538
	SNARE-dependent exocytosis protein	ucsf_hc.01_1.G217B.06440	HISTO_JG.Contig206.eannot.1478.final_new	PF08596.5|PF00400.27	Lgl_C|WD40	Lethal giant larvae(Lgl) like, C-terminal|WD domain, G-beta repeat	5.821940513886963	6.095670511609764	6.052654029399035	5.987352932282164	1200.0	1135.0	2091.0	1661.0			0.27976133928986924	0.6615370067145205	-0.06378768770393606
ASF1	histone chaperone ASF1	ucsf_hc.01_1.G217B.06439	HISTO_JG.Contig206.eannot.1456.final_new	PF04729.8|PF04147.7	ASF1_hist_chap|Nop14	ASF1 like histone chaperone|Nop14-like family	6.536181771096324	7.442351743952257	5.9826954576745335	7.238656156141735	592.0	868.0	599.0	1189.0			1.0639611682237313	0.7569150151974426	-1.3850494832880083
RNA14	mRNA 3'-end-processing protein rna14	ucsf_hc.01_1.G217B.06438	HISTO_JG.Contig206.eannot.1474.final_new	PF05843.9|PF13428.1|PF13432.1|PF02184.11	Suf|TPR_14|TPR_16|HAT	Suppressor of forked protein (Suf)|Tetratricopeptide repeat|Tetratricopeptide repeat|HAT (Half-A-TPR) repeat	7.138659141747738	5.361613695546004	6.063007367029813	5.068452064133984	3246.0	741.0	2287.0	954.0			1.5861266295198662	0.8463810587989409	0.8654665180750216
		ucsf_hc.01_1.G217B.06437	HISTO_JG.Contig206.Fgenesh_histo.115.final_new|HISTO_JG.Contig206-snap.61.final_new	PF02171.12|PF08699.5|PF02170.17	Piwi|DUF1785|PAZ	Piwi domain|Domain of unknown function (DUF1785)|PAZ domain	1.0353281219622017	4.152960032180524	5.0258822387510165	5.2153512019588515	43.0	292.0	1015.0	962.0			-3.4800792619868735	-0.5091717423914064	-0.3185577480286419
	protein of unknown function, conidia-enriched transcript	ucsf_hc.01_1.G217B.06436	HISTO_JG.Contig206.Fgenesh_histo.113.final_new	PF02926.12|PF02800.15	THUMP|Gp_dh_C	THUMP domain|Glyceraldehyde 3-phosphate dehydrogenase, C-terminal domain	4.209019070899155	4.665452894569235	6.279031543630388	6.262965826445945	136.0	146.0	848.0	697.0			-1.559537617929292	-1.0442935044897892	-0.11302306763636416
PDC1	pyruvate decarboxylase, conidia-enriched transcript	ucsf_hc.01_1.G217B.06435	HISTO_JG.Contig206.eannot.1472.final_new	PF02776.13|PF00205.17|PF02775.16|PF00676.15	TPP_enzyme_N|TPP_enzyme_M|TPP_enzyme_C|E1_dh	Thiamine pyrophosphate enzyme, N-terminal TPP binding domain|Thiamine pyrophosphate enzyme, central domain|Thiamine pyrophosphate enzyme, C-terminal TPP binding domain|Dehydrogenase E1 component	5.490713894390024	5.1866570871472994	7.388799558053373	6.1884291900707815	546.0	346.0	3022.0	1093.0			-1.387610808861408	-0.4485526755365612	1.0712815831617846
MUT3	C6 transcription factor (Mut3)	ucsf_hc.01_1.G217B.06433	HISTO_JG.Contig206.Fgenesh_histo.93.final_new	PF04082.13|PF00172.13|PF03902.8	Fungal_trans|Zn_clus|Gal4_dimer	Fungal specific transcription factor domain|Fungal Zn(2)-Cys(6) binuclear cluster domain|Gal4-like dimerisation domain	3.700430150078787	3.8211387169617397	4.789494463583371	5.033920206048772	308.0	262.0	973.0	958.0			-0.578589458702643	-0.6595620617001114	-0.3735145272862077
		ucsf_hc.01_1.G217B.06430	HISTO_JG.Contig206.eannot.1601.final_new|HISTO_JG.Contig206.Fgenesh_Neurospora.67.final_new	PF13489.1|PF13847.1|PF12847.2|PF08241.7|PF08242.7|PF01209.13|PF13649.1|PF13659.1|PF01728.14|PF06325.8|PF02390.12	Methyltransf_23|Methyltransf_31|Methyltransf_18|Methyltransf_11|Methyltransf_12|Ubie_methyltran|Methyltransf_25|Methyltransf_26|FtsJ|PrmA|Methyltransf_4	Methyltransferase domain|Methyltransferase domain|Methyltransferase domain|Methyltransferase domain|Methyltransferase domain|ubiE/COQ5 methyltransferase family|Methyltransferase domain|Methyltransferase domain|FtsJ-like methyltransferase|Ribosomal protein L11 methyltransferase (PrmA)|Putative methyltransferase	3.5603480822270757	6.890319938466986	5.2623219367534455	7.745115360750495	83.0	653.0	401.0	1863.0			-1.1914989997244287	-0.30157599489658793	-2.611882208817856
	MFS sugar transporter	ucsf_hc.01_1.G217B.06426	HISTO_JG.Contig206.Fgenesh_Aspergillus.85.final_new	PF00083.19|PF07690.11|PF05631.9	Sugar_tr|MFS_1|DUF791	Sugar (and other) transporter|Major Facilitator Superfamily|Protein of unknown function (DUF791)	0.3961594503339077	1.1128016357590196	3.8257143097522817	5.497087573751013	14.0	18.0	224.0	593.0			-2.9190800046164327	-3.8310665106050728	-1.8004620488195386
	sigma-70 region 2 family protein	ucsf_hc.01_1.G217B.06421	HISTO_JG.Contig206-snap.53.final_new	PF11951.3|PF04542.9	Fungal_trans_2|Sigma70_r2	Fungal specific transcription factor domain|Sigma-70 region 2	0.5582028103955188	2.1923828356286577	3.78526480591515	4.682459100960652	21.0	51.0	292.0	452.0			-2.71658714071769	-1.9368568379450735	-1.026283079866309
	PHD transcription factor	ucsf_hc.01_1.G217B.06420	HISTO_JG.Contig206.Fgenesh_histo.84.final_new	PF00628.24	PHD	PHD-finger	4.8338558192903776	4.528003366928403	5.727814255308576	5.815719681166235	553.0	350.0	1526.0	1348.0			-0.3834835812162569	-0.734496886850911	-0.21699421067846636
	conserved protein of unknown function	ucsf_hc.01_1.G217B.06417	HISTO_JG.Contig206.Fgenesh_histo.72.final_new				3.270392377077993	2.894071542875677	4.153978867391075	3.7993303821551363	73.0	44.0	200.0	130.0			-0.3731116355111408	-0.3520394118925383	0.22555970041513174
	aldolase	ucsf_hc.01_1.G217B.06416	HISTO_JG.Contig206.Fgenesh_Aspergillus.69.final_new	PF00596.16|PF13711.1	Aldolase_II|DUF4160	Class II Aldolase and Adducin N-terminal domain|Domain of unknown function (DUF4160)	5.684280410085457	6.085941974644121	5.236063528914848	5.744222345103265	328.0	339.0	357.0	422.0			0.9586917359725509	0.8949390569277771	-0.6372476010092241
EFR3	protein EFR3	ucsf_hc.01_1.G217B.06415	HISTO_JG.Contig206.Fgenesh_histo.70.final_new				5.066047304423578	5.707445741554282	5.319974209841426	5.724399645343387	903.0	1102.0	1599.0	1759.0			0.256547949384093	0.536265523597816	-0.5335142203227674
SOH1	RNA polymerase II mediator complex subunit Soh1	ucsf_hc.01_1.G217B.06414	HISTO_JG.Contig206.Fgenesh_Aspergillus.67.final_new	PF05669.7|PF04097.9	Med31|Nic96	SOH1|Nup93/Nic96	6.139707876718855	5.617438450510347	5.5351817408941235	5.578670928043144	257.0	140.0	251.0	215.0			1.115000990626673	0.5919869498541237	-0.17257797196982771
AZG1	purine transporter	ucsf_hc.01_1.G217B.06409	HISTO_JG.Contig206.fgenesh_plus.90.final_new	PF00860.15	Xan_ur_permease	Permease family	2.324459818406405	1.5460816284231587	4.772873705076095	3.491745303347472	57.0	26.0	462.0	158.0			-1.937939031867749	-1.3924442475373924	1.1520396169078162
	MAGE superfamily domain-containing protein	ucsf_hc.01_1.G217B.06408	HISTO_JG.Contig206-snap.46.final_new	PF01454.14	MAGE	MAGE family	5.838948745450337	4.35903080292967	6.370383218887925	5.604056246463058	410.0	115.0	880.0	430.0			-0.02095961863564666	-0.691806016146467	0.6372381876040603
	DNA-directed RNA polymerase III polypeptide	ucsf_hc.01_1.G217B.06407	HISTO_JG.Contig206.Fgenesh_Aspergillus.51.final_new	PF01096.13|PF02150.11|PF12760.2|PF13408.1|PF07975.7|PF01485.16|PF12773.2|PF04032.11|PF13824.1|PF09526.5|PF13717.1|PF08271.7|PF08772.6|PF14803.1|PF13453.1|PF03811.8|PF13719.1|PF01428.11	TFIIS_C|RNA_POL_M_15KD|Zn_Tnp_IS1595|Zn_ribbon_recom|C1_4|IBR|DZR|Rpr2|zf-Mss51|DUF2387|zinc_ribbon_4|TF_Zn_Ribbon|NOB1_Zn_bind|Nudix_N_2|zf-TFIIB|Zn_Tnp_IS1|zinc_ribbon_5|zf-AN1	Transcription factor S-II (TFIIS)|RNA polymerases M/15 Kd subunit|Transposase zinc-ribbon domain|Recombinase zinc beta ribbon domain|TFIIH C1-like domain|IBR domain|Double zinc ribbon|RNAse P Rpr2/Rpp21/SNM1 subunit domain|Zinc-finger of mitochondrial splicing suppressor 51|Probable metal-binding protein (DUF2387)|zinc-ribbon domain|TFIIB zinc-binding|Nin one binding (NOB1) Zn-ribbon like|Nudix N…	6.998322392783079	6.876945482848816	8.185627412519818	7.311190617178158	317.0	228.0	1072.0	486.0			-0.6768301649347976	0.11897429305757878	0.7453480105208525
	translation elongation factor 1-alpha	ucsf_hc.01_1.G217B.06405	HISTO_JG.Contig206.eannot.1462.final_new	PF00009.22|PF03143.12|PF03144.20|PF14578.1|PF01926.18|PF13555.1	GTP_EFTU|GTP_EFTU_D3|GTP_EFTU_D2|GTP_EFTU_D4|MMR_HSR1|AAA_29	Elongation factor Tu GTP binding domain|Elongation factor Tu C-terminal domain|Elongation factor Tu domain 2|Elongation factor Tu domain 4|50S ribosome-binding GTPase|P-loop containing region of AAA domain	11.581509123925535	12.918164176888531	10.099699536225543	11.343513679009902	29875.0	59033.0	15884.0	31265.0			1.992284442501933	2.12786992526555	-1.3729029276051659
	DUF3210 superfamily domain-containing protein	ucsf_hc.01_1.G217B.06404	HISTO_JG.Contig206.Fgenesh_histo.51.final_new	PF11489.3	DUF3210	Protein of unknown function (DUF3210)	6.803183679453996	6.575115643105828	6.338038484130632	6.029513518692453	2298.0	1535.0	2472.0	1659.0			0.9756200501253054	1.0988215518002962	0.17943618061737165
	DUF1765 domain containing protein	ucsf_hc.01_1.G217B.06402	HISTO_JG.Contig206.Fgenesh_Aspergillus.48.final_new	PF08578.5	DUF1765	Protein of unknown function (DUF1765)	5.530054159913476	4.945314196213263	6.326000809668967	5.914372940654413	1131.0	590.0	2916.0	1822.0			-0.2854717949535499	-0.41583931705422916	0.28253908419374696
	transcription initiation factor IIB	ucsf_hc.01_1.G217B.06397	HISTO_JG.Contig206.eannot.1454.final_new	PF00382.14|PF08271.7|PF12773.2|PF00301.15	TFIIB|TF_Zn_Ribbon|DZR|Rubredoxin	Transcription factor TFIIB repeat|TFIIB zinc-binding|Double zinc ribbon|Rubredoxin	7.620552716432991	7.53580609723851	6.541698578431407	7.067606540990525	1468.0	1083.0	1032.0	1235.0			1.5893289928035252	1.0214189836349057	-0.6549967473799247
	glutamate carboxypeptidase	ucsf_hc.01_1.G217B.06396	HISTO_JG.Contig206.Fgenesh_histo.47.final_new	PF04253.10|PF04389.12|PF02225.17	TFR_dimer|Peptidase_M28|PA	Transferrin receptor-like dimerisation domain|Peptidase family M28|PA domain	5.483962035426721	5.061887519931852	5.063984389378919	4.743555312784927	846.0	494.0	939.0	625.0			0.9304525008497433	0.8715516345338461	0.19134029177318546
	conserved protein of unknown function	ucsf_hc.01_1.G217B.06393	HISTO_JG.Contig206.Fgenesh_histo.43.final_new				0.010150999666595897	0.9491856064281557	4.387238439190835	2.9435849478961513	14.0	21.0	432.0	132.0			-3.8666125847222976	-1.4411799140810748	1.3145647064738766
	phosphoglucomutase	ucsf_hc.01_1.G217B.06390	HISTO_JG.Contig206.eannot.1576.final_new	PF02878.11|PF02880.11|PF02879.11|PF00408.15	PGM_PMM_I|PGM_PMM_III|PGM_PMM_II|PGM_PMM_IV	Phosphoglucomutase/phosphomannomutase, alpha/beta/alpha domain I|Phosphoglucomutase/phosphomannomutase, alpha/beta/alpha domain III|Phosphoglucomutase/phosphomannomutase, alpha/beta/alpha domain II|Phosphoglucomutase/phosphomannomutase, C-terminal domain	7.4350530695201655	8.125835832501915	7.152312383902978	7.339313104932421	2039.0	2575.0	2489.0	2355.0			0.7932155404191286	1.339742154956415	-0.31608950585024953
REX2	oligoribonuclease, RNA exonuclease Rex2	ucsf_hc.01_1.G217B.06389	HISTO_JG.Contig206.eannot.1575.final_new	PF00929.19	RNase_T	Exonuclease	5.398985094288188	4.875739720103419	6.82640420936257	5.264356017265657	169.0	92.0	675.0	190.0			-0.9169442602724414	0.1646031302246831	1.4329594072761065
	conserved protein of unknown function	ucsf_hc.01_1.G217B.06388	HISTO_JG.Contig206.Fgenesh_histo.20.final_new	PF01456.12|PF11593.3	Mucin|Med3	Mucin-like glycoprotein|Mediator complex subunit 3 fungal	5.034027249414487	6.316802386740294	5.611496314210033	6.490788027089477	477.0	908.0	1057.0	1616.0			-0.0669942099936045	0.37923378703773825	-1.0083804977002506
	sugar transporter	ucsf_hc.01_1.G217B.06386	HISTO_JG.Contig206.Fgenesh_Aspergillus.16.final_new	PF00083.19|PF07690.11	Sugar_tr|MFS_1	Sugar (and other) transporter|Major Facilitator Superfamily	-0.21443897737409792	8.484668690554177	3.933934129500223	7.980140143650194	12.0	3902.0	316.0	4339.0			-3.6378982520723793	1.057747974290903	-4.1752947989707785
KES1	oxysterol binding protein	ucsf_hc.01_1.G217B.06382	HISTO_JG.Contig206.eannot.1604.final_new	PF01237.13|PF12711.2	Oxysterol_BP|Kinesin-relat_1	Oxysterol-binding protein|Kinesin motor	6.974981182052427	7.026409624577136	5.636086267934797	5.961654487155071	1189.0	964.0	698.0	727.0			1.8493697689195714	1.6179745648089856	-0.45465700404108134
	RTA1 domain-containing protein	ucsf_hc.01_1.G217B.06381	HISTO_JG.Contig206.Fgenesh_Aspergillus.2.final_new	PF04479.8|PF05620.6|PF03910.8|PF12569.3	RTA1|DUF788|Adeno_PV|NARP1	RTA1 like protein|Protein of unknown function (DUF788)|Adenovirus minor core protein PV|NMDA receptor-regulated protein 1	3.2142401748445866	3.6853517020752093	4.145099605937207	4.631252525852015	71.0	77.0	201.0	234.0			-0.4203845762906795	-0.392681396389885	-0.6152417047356149
DEF1	RNAPII degradation factor Def1	ucsf_hc.01_1.G217B.06379	HISTO_JG.Contig206.eannot.1500.final_new	PF02845.11	CUE	CUE domain	8.579397851046382	7.797173877994489	6.782258949753806	6.441102122497642	7166.0	3260.0	3062.0	2009.0			2.307613756094517	1.9092911828837673	0.21206804243535693
	conserved protein of unknown function	ucsf_hc.01_1.G217B.06378	HISTO_JG.Contig206-snap.29.final_new				4.123649800093639	4.650706707325412	5.346046751870725	5.662414914210947	157.0	177.0	544.0	563.0			-0.7119220969751452	-0.4584887794986141	-0.4454569471610288
	conserved protein of unknown function	ucsf_hc.01_1.G217B.06376	HISTO_JG.Contig206.Fgenesh_histo.1.final_new				8.669092612995588	7.511982725768269	7.62828169165429	7.268087806749791	1639.0	575.0	1183.0	766.0			1.551285776143239	0.7971143464053991	0.2311051000836919
UBP16	ubiquitin carboxyl-terminal hydrolase	ucsf_hc.01_1.G217B.06375	HISTO_JG.Contig206.Fgenesh_histo.198.final_new	PF00443.24|PF13423.1|PF15018.1|PF14522.1	UCH|UCH_1|InaF-motif|Cytochrome_C7	Ubiquitin carboxyl-terminal hydrolase|Ubiquitin carboxyl-terminal hydrolase|TRP-interacting helix|Cytochrome c7	4.439955374393023	4.576550549511095	5.58014038440728	6.146164415148685	293.0	252.0	959.0	1180.0			-0.6297101552123165	-1.0163944382506687	-0.6951128155622115
	TAM domain methyltransferase	ucsf_hc.01_1.G217B.06374	HISTO_JG.Contig206.Fgenesh_histo.197.final_new	PF13489.1|PF13847.1|PF12847.2|PF08241.7|PF08242.7|PF13659.1|PF06325.8|PF02390.12|PF05175.9|PF13649.1|PF01728.14|PF10294.4	Methyltransf_23|Methyltransf_31|Methyltransf_18|Methyltransf_11|Methyltransf_12|Methyltransf_26|PrmA|Methyltransf_4|MTS|Methyltransf_25|FtsJ|Methyltransf_16	Methyltransferase domain|Methyltransferase domain|Methyltransferase domain|Methyltransferase domain|Methyltransferase domain|Methyltransferase domain|Ribosomal protein L11 methyltransferase (PrmA)|Putative methyltransferase|Methyltransferase small domain|Methyltransferase domain|FtsJ-like methyltransferase|Putative methyltransferase	3.326390909257706	9.59107407843557	5.706860988176596	9.093719161733933	71.0	4271.0	549.0	4773.0			-1.8699952241169493	1.0505743440885578	-3.5159469583781435
	fructose 1,6-biphosphate aldolase	ucsf_hc.01_1.G217B.06371	HISTO_JG.Contig206.eannot.1499.final_new	PF01116.15	F_bP_aldolase	Fructose-bisphosphate aldolase class-II	10.471906518878438	10.691255284165994	8.997646626805528	9.784827893250903	10835.0	9869.0	5791.0	8306.0			1.9847347468748509	1.4596468183020122	-0.9162700512661814
	DUF221 domain-containing protein	ucsf_hc.01_1.G217B.06366	HISTO_JG.Contig206-snap.24.final_new	PF02714.10|PF13967.1|PF14703.1|PF06195.8|PF06698.6	DUF221|RSN1_TM|DUF4463|DUF996|DUF1192	Domain of unknown function DUF221|Late exocytosis, associated with Golgi transport|Domain of unknown function (DUF4463)|Protein of unknown function (DUF996)|Protein of unknown function (DUF1192)	7.473414733717198	5.812145152828527	7.165221201857981	6.282303778391145	3687.0	912.0	4422.0	1993.0			0.8186683866611584	0.08306080182430264	0.7538286386460289
	DUF3445 superfamily domain-containing protein	ucsf_hc.01_1.G217B.06362	HISTO_JG.Contig206.Fgenesh_Aspergillus.181.final_new	PF11927.3|PF04120.7|PF12279.3	DUF3445|Iron_permease|DUF3619	Protein of unknown function (DUF3445)|Low affinity iron permease|Protein of unknown function (DUF3619)	5.523568232952315	6.594141830599209	7.523905264255536	7.720669299257709	426.0	700.0	2531.0	2411.0			-1.4898621765012794	-0.573308041271579	-0.3258528198229804
	homoserine dehydrogenase	ucsf_hc.01_1.G217B.06361	HISTO_JG.Contig206.Fgenesh_histo.176.final_new	PF00742.14|PF03447.11|PF06231.6	Homoserine_dh|NAD_binding_3|DUF1010	Homoserine dehydrogenase|Homoserine dehydrogenase, NAD binding domain|Protein of unknown function (DUF1010)	7.957484996968653	7.605833630619278	7.62969827878091	7.539142563856506	1949.0	1195.0	2306.0	1800.0			0.8382615729896847	0.6199104941496927	-0.03853306989640348
	conserved protein of unknown function	ucsf_hc.01_1.G217B.06360	HISTO_JG.Contig206.eannot.1562.final_new	PF13300.1	DUF4078	Domain of unknown function (DUF4078)	4.860743015564797	3.714121537781648	6.407442948127463	5.293018219547331	266.0	94.0	1154.0	443.0			-1.0362250777607254	-1.0256772543787624	0.985335943759325
ATG11	autophagy-related protein 11	ucsf_hc.01_1.G217B.06359	HISTO_JG.Contig206.Fgenesh_histo.174.final_new	PF10377.4|PF04108.7|PF12938.2|PF09769.4	ATG11|APG17|M_domain|ApoO	Autophagy-related protein 11|Autophagy protein Apg17|M domain of GW182|Apolipoprotein O	5.731132671326109	4.019913317114793	5.704137930573712	4.70780864161884	1469.0	351.0	2141.0	892.0			0.5374695955543385	-0.13467589711712602	0.867240504134065
	CENP-H superfamily domain-containing protein	ucsf_hc.01_1.G217B.06358	HISTO_JG.Contig206.Fgenesh_histo.173.final_new	PF05837.7	CENP-H	Centromere protein H (CENP-H)	5.2139791280764145	4.712786327097829	6.508746551853435	6.759578567163376	199.0	110.0	725.0	717.0			-0.7842925689750797	-1.493572812678626	-0.3799208001307477
	conserved protein of unknown function	ucsf_hc.01_1.G217B.06353	HISTO_JG.Contig206.Fgenesh_histo.145.final_new				3.9149497276439456	4.705120948491023	4.522123980294632	5.6587746226098625	187.0	253.0	423.0	773.0			-0.09669939784874515	-0.4004342467319191	-1.2657394271360376
	conserved protein of unknown function	ucsf_hc.01_1.G217B.06352	HISTO_JG.Contig206.Fgenesh_histo.143.final_new				4.106801019841636	3.8542155540615637	5.322015730218294	5.434074106546856	134.0	88.0	462.0	415.0			-0.7047398555747173	-1.026639125098371	-0.2411471611493683
	conserved protein of unknown function	ucsf_hc.01_1.G217B.06351	HISTO_JG.Contig206-snap.15.final_new				5.6886330759476325	4.198738152469239	5.554506354732027	5.330191960796237	858.0	239.0	1161.0	826.0			0.6446015760175468	-0.5782343809400778	0.09522560911498257
	conserved protein of unknown function	ucsf_hc.01_1.G217B.06350	HISTO_JG.Contig206.Fgenesh_histo.139.final_new	PF01102.13|PF13584.1|PF08693.5|PF07466.6|PF00396.13	Glycophorin_A|BatD|SKG6|DUF1517|Granulin	Glycophorin A|Oxygen tolerance|Transmembrane alpha-helix domain|Protein of unknown function (DUF1517)|Granulin	-0.5057411082306968	2.018255999252019	5.60680833486936	5.552597416433251	4.0	18.0	411.0	329.0			-5.602074588298116	-2.9811219897943113	-0.07487786638469807
	alcohol oxidase	ucsf_hc.01_1.G217B.06349	HISTO_JG.Contig206-snap.14.final_new	PF00732.14|PF05199.8|PF05834.7|PF01266.19|PF13450.1|PF01946.12|PF00890.19|PF07992.9|PF04820.9|PF13454.1|PF03486.9	GMC_oxred_N|GMC_oxred_C|Lycopene_cycl|DAO|NAD_binding_8|Thi4|FAD_binding_2|Pyr_redox_2|Trp_halogenase|NAD_binding_9|HI0933_like	GMC oxidoreductase|GMC oxidoreductase|Lycopene cyclase protein|FAD dependent oxidoreductase|NAD(P)-binding Rossmann-like domain|Thi4 family|FAD binding domain|Pyridine nucleotide-disulphide oxidoreductase|Tryptophan halogenase|FAD-NAD(P)-binding|HI0933-like protein	2.7929075297205226	6.496204945323051	4.718272512123271	6.43352902753072	89.0	907.0	502.0	1370.0			-1.414890127600807	0.6158953451792515	-1.8443453002282562
	DnaJ domain containing protein	ucsf_hc.01_1.G217B.06346	HISTO_JG.Contig206-snap.13.final_new	PF00226.26	DnaJ	DnaJ domain	5.618152533749938	5.465723377637404	6.485984161280356	6.103731214649816	331.0	233.0	897.0	572.0			-0.35735677272847743	-0.08478840962549139	0.25316416180973356
	smad nuclear interacting protein, no start met	ucsf_hc.01_1.G217B.06343	HISTO_JG.Contig206.genewise.83.final_new	PF00498.21	FHA	FHA domain	5.585883174334213	4.721775110325083	6.0133272871567796	5.30736890622575	342.0	147.0	683.0	348.0			0.08303074197937432	-0.032374368513745644	0.5768695961102228
	LipA and NB-ARC domain-containing protein	ucsf_hc.01_1.G217B.06342	HISTO_JG.Contig206.Fgenesh_histo.133.final_new	PF00931.17|PF13191.1|PF07819.8|PF05729.7|PF12697.2|PF01637.13|PF13401.1|PF05057.9|PF13207.1|PF13671.1|PF06745.8|PF12846.2|PF00158.21|PF13479.1	NB-ARC|AAA_16|PGAP1|NACHT|Abhydrolase_6|Arch_ATPase|AAA_22|DUF676|AAA_17|AAA_33|KaiC|AAA_10|Sigma54_activat|AAA_24	NB-ARC domain|AAA ATPase domain|PGAP1-like protein|NACHT domain|Alpha/beta hydrolase family|Archaeal ATPase|AAA domain|Putative serine esterase (DUF676)|AAA domain|AAA domain|KaiC|AAA-like domain|Sigma-54 interaction domain|AAA domain	0.4679596812557835	5.404195654664671	2.493617599000514	5.498809624948015	43.0	1030.0	260.0	1735.0	Hyphae	C	-1.5151830629427896	0.4586054571035767	-3.1342808107683076
	enoyl-CoA hydratase/isomerase	ucsf_hc.01_1.G217B.06341	HISTO_JG.Contig206.eannot.1492.final_new	PF00378.15|PF05313.7	ECH|Pox_P21	Enoyl-CoA hydratase/isomerase family|Poxvirus P21 membrane protein	5.750626145625556	6.125279129088412	5.478704495596348	5.714883834404885	348.0	353.0	428.0	419.0			0.7823965048311483	0.9636147220704476	-0.3652681236293436
	conserved protein of unknown function	ucsf_hc.01_1.G217B.06340	HISTO_JG.Contig206.Fgenesh_histo.39.final_new				1.3176667383494491	0.720648444870799	4.144269172458981	4.535458861221845	58.0	30.0	611.0	666.0			-2.3161275793075906	-3.2615909889641252	-0.5202784735836712
	conserved protein of unknown function	ucsf_hc.01_1.G217B.06339	HISTO_JG.Contig206.Fgenesh_histo.37.final_new	PF10109.4	FluMu_gp41	Mu-like prophage FluMu protein gp41	6.6240638719572695	5.438810882522995	5.218636889855724	4.928046182815985	1898.0	653.0	1064.0	723.0			1.9159018369034864	1.0639841270939314	0.16150192221893267
	conserved protein of unknown function	ucsf_hc.01_1.G217B.06338	HISTO_JG.Contig206-snap.6.final_new	PF08735.5|PF11594.3	DUF1786|Med28	Putative pyruvate format-lyase activating enzyme (DUF1786)|Mediator complex subunit 28	-0.4226454924672344	5.216828832435417	2.482642797917537	5.150266205026472	8.0	312.0	89.0	470.0				0.6197820547958663	-2.7967121919297413
PET112	mitochondrial cytochrome c oxidase assembly factor, aspartyl/glutamyl-tRNA(Asn/Gln) amidotransferase subunit B	ucsf_hc.01_1.G217B.06337	HISTO_JG.Contig206.Fgenesh_histo.31.final_new	PF02934.10|PF02637.13	GatB_N|GatB_Yqey	GatB/GatE catalytic domain|GatB domain	4.430016213879395	3.4087209660709763	6.538462458716955	5.697315424541763	275.0	106.0	1761.0	817.0			-1.5979713900356187	-1.735375031083866	0.712058249354385
	arginase	ucsf_hc.01_1.G217B.06336	HISTO_JG.Contig206.eannot.1556.final_new	PF00491.16	Arginase	Arginase family	9.221482263433636	7.30590966551942	9.47089991011768	6.864696976503168	4200.0	871.0	7414.0	1012.0			0.2610572081178968	0.9944321164031731	2.4771141487937056
	conserved protein of unknown function	ucsf_hc.01_1.G217B.06335	HISTO_JG.Contig206.eannot.1554.final_new	PF01284.18|PF07695.6|PF12351.3	MARVEL|7TMR-DISM_7TM|Fig1	Membrane-associating domain|7TM diverse intracellular signalling|Ca2+ regulator and membrane fusion protein Fig1	5.49621774480736	4.975820732931623	6.0993361827313946	6.17197272967703	176.0	96.0	397.0	347.0			-0.09264358312209309	-0.6429325693584866	-0.20172533176644247
PEP2	aspartic endopeptidase Pep2	ucsf_hc.01_1.G217B.06333	HISTO_JG.Contig206.eannot.1552.final_new	PF00026.18|PF14543.1|PF13650.1|PF14541.1	Asp|TAXi_N|Asp_protease_2|TAXi_C	Eukaryotic aspartyl protease|Xylanase inhibitor N-terminal|Aspartyl protease|Xylanase inhibitor C-terminal	10.911520390725968	10.659338518908415	10.409831368528666	10.319148360498554	16246.0	10672.0	17039.0	13299.0			1.0121638769992436	0.8934095857967819	-0.0384057767906949
	26S protease regulatory subunit 6B	ucsf_hc.01_1.G217B.06769	HISTO_JG.Contig207.eannot.1384.final_new	PF00004.24|PF07728.9|PF07724.9|PF13401.1|PF05673.8|PF13191.1|PF13173.1|PF13207.1|PF05496.7|PF13521.1|PF06068.8|PF05729.7|PF13245.1|PF02367.12|PF00910.17|PF06414.7|PF01695.12|PF13604.1|PF01078.16|PF13671.1|PF03266.10|PF07726.6|PF13086.1|PF13238.1|PF13479.1|PF01637.13|PF13476.1|PF00308.13|PF13481.1|PF06745.8|PF03225.9|PF00158.21|PF01057.12	AAA|AAA_5|AAA_2|AAA_22|DUF815|AAA_16|AAA_14|AAA_17|RuvB_N|AAA_28|TIP49|NACHT|AAA_19|UPF0079|RNA_helicase|Zeta_toxin|IstB_IS21|AAA_30|Mg_chelatase|AAA_33|NTPase_1|AAA_3|AAA_11|AAA_18|AAA_24|Arch_ATPase|AAA_23|Bac_DnaA|AAA_25|KaiC|Viral_Hsp90|Sigma54_activat|Parvo_NS1	ATPase family associated with various cellular activities (AAA)|AAA domain (dynein-related subfamily)|AAA domain (Cdc48 subfamily)|AAA domain|Protein of unknown function (DUF815)|AAA ATPase domain|AAA domain|AAA domain|Holliday junction DNA helicase ruvB N-terminus|AAA domain|TIP49 C-terminus|NACHT domain|Part of AAA domain|Uncharacterised P-loop hydrolase UPF0079|RNA helicase|Zeta toxin|IstB-lik…	7.969819456325317	7.625862899948553	6.967508419708609	6.9796231870498495	2242.0	1382.0	1662.0	1393.0			1.5127858914186496	1.199459140285624	-0.1412035521620476
	kinase, pfkB family protein	ucsf_hc.01_1.G217B.06768	HISTO_JG.Contig207.Fgenesh_histo.50.final_new	PF00294.19|PF13459.1	PfkB|Fer4_15	pfkB family carbohydrate kinase|4Fe-4S single cluster domain	3.4028068052405955	3.2580730543095573	6.2130058752055115	4.720689932915572	65.0	46.0	677.0	200.0			-2.299724215162975	-0.9093974512190934	1.363227157469133
SWI1	ARID/BRIGHT domain protein (SWI1)	ucsf_hc.01_1.G217B.06767	HISTO_JG.Contig207.Fgenesh_histo.48.final_new	PF01388.16	ARID	ARID/BRIGHT DNA binding domain	6.332640194765362	5.499834166082255	8.130635520392074	6.875180038428026	1819.0	799.0	9393.0	3270.0			-1.2875204708247714	-0.8221264449588501	1.126366697143241
	mitochondrial large ribosomal subunit L49	ucsf_hc.01_1.G217B.06766	HISTO_JG.Contig207.fgenesh_plus.37.final_new	PF05046.9	Img2	Mitochondrial large subunit ribosomal protein (Img2)	5.684606185189221	4.952090606233534	5.310303566786218	5.381000936117927	206.0	97.0	236.0	206.0			0.8847774732049438	0.12430909750252717	-0.1997861541525161
	eukaryotic translation initiation factor 3 subunit 6	ucsf_hc.01_1.G217B.06765	HISTO_JG.Contig207.eannot.1339.final_new	PF09440.5|PF01399.22|PF10075.4|PF10602.4	eIF3_N|PCI|PCI_Csn8|RPN7	eIF3 subunit 6 N terminal domain|PCI domain|COP9 signalosome, subunit CSN8|26S proteasome subunit RPN7	8.02352210255019	8.086105647574229	6.653034826734138	7.0138598860315495	2509.0	2050.0	1441.0	1538.0			1.8809621306179936	1.6254651889296001	-0.4899138441182185
	possible retrotransposable element, 77aa	ucsf_hc.01_1.G217B.06764	HISTO_JG.Contig207.eannot.1378.final_new				6.423367179399679	4.478321073460806	6.447432523038373	4.820643718349108	251.0	51.0	379.0	102.0			0.4864095111632474	0.21089678249861876	1.497700019868458
	arsenite translocating ATPase ArsA	ucsf_hc.01_1.G217B.06762	HISTO_JG.Contig207.eannot.1374.final_new	PF02374.10|PF01656.18|PF13614.1|PF00142.13|PF00448.17|PF13481.1|PF09140.6|PF13245.1|PF00931.17|PF02562.11|PF06564.7|PF01695.12|PF03915.8	ArsA_ATPase|CbiA|AAA_31|Fer4_NifH|SRP54|AAA_25|MipZ|AAA_19|NB-ARC|PhoH|YhjQ|IstB_IS21|AIP3	Anion-transporting ATPase|CobQ/CobB/MinD/ParA nucleotide binding domain|AAA domain|4Fe-4S iron sulfur cluster binding proteins, NifH/frxC family|SRP54-type protein, GTPase domain|AAA domain|ATPase MipZ|Part of AAA domain|NB-ARC domain|PhoH-like protein|YhjQ protein|IstB-like ATP binding protein|Actin interacting protein 3	7.766939978710389	7.248985108832768	7.523181287077675	6.977541224352535	1574.0	860.0	1974.0	1124.0			0.7542335464346555	0.8246633118671536	0.41655127790433255
	transthyretin domain-containing protein	ucsf_hc.01_1.G217B.06761	HISTO_JG.Contig207-snap.86.final_new	PF00576.16|PF01456.12	Transthyretin|Mucin	HIUase/Transthyretin family|Mucin-like glycoprotein	6.726858419256623	5.83556476755624	6.848942018991985	6.506285002661461	422.0	178.0	682.0	447.0			0.38839125506657934	-0.11750080771830085	0.2135682315097167
ATF1	bZIP transcription factor, nitrosative stress induced transcript	ucsf_hc.01_1.G217B.06757	HISTO_JG.Contig207.Fgenesh_histo.20.final_new	PF11787.3|PF11786.3|PF11785.3|PF00170.16|PF07716.10|PF03131.12|PF02840.10	Aft1_HRR|Aft1_HRA|Aft1_OSA|bZIP_1|bZIP_2|bZIP_Maf|Prp18	Aft1 HRR domain|Aft1 HRA domain|Aft1 osmotic stress response (OSM) domain|bZIP transcription factor|Basic region leucine zipper|bZIP Maf transcription factor|Prp18 domain	9.40693816756778	7.226754734916725	8.30167117031259	6.8501175736931375	7380.0	1274.0	5094.0	1548.0			1.6157418520571318	0.9298565886105088	1.3224648117986453
ALP6	spindle pole body component alp6,Spc97/Spc98 family protein, no start met	ucsf_hc.01_1.G217B.06755	HISTO_JG.Contig207.fgenesh_plus.7.final_new	PF04130.8|PF10479.4	Spc97_Spc98|FSA_C	Spc97 / Spc98 family|Fragile site-associated protein C-terminus	4.503609277877181	3.9157135052889998	5.089869849705893	4.965222082150166	536.0	279.0	1195.0	911.0			-0.0757857170267715	-0.49628914947424496	-0.004441017265079061
	proteasome subunit alpha type 6	ucsf_hc.01_1.G217B.06753	HISTO_JG.Contig207-snap.83.final_new	PF10180.4	DUF2373	Uncharacterised conserved protein (DUF2373)	4.2290416550238525	3.485816559709341	4.319909901293497	4.74172445278017	184.0	86.0	291.0	324.0			0.4196066085322969	-0.7026884656839085	-0.5509033363074805
	proteasome subunit alpha	ucsf_hc.01_1.G217B.06752	HISTO_JG.Contig207.eannot.1336.final_new	PF00227.21|PF10584.4	Proteasome|Proteasome_A_N	Proteasome subunit|Proteasome subunit A N-terminal signature	7.574478411061963	8.013198342745653	7.780937610016688	7.871684491369808	1026.0	1088.0	1758.0	1556.0			0.3040156558472167	0.694733278762766	-0.21983566617392736
RPL27	60S ribosomal protein L27A	ucsf_hc.01_1.G217B.06746	HISTO_JG.Contig207.eannot.1373.final_new	PF01777.13|PF00467.24|PF15477.1	Ribosomal_L27e|KOW|SMAP	Ribosomal L27e protein family|KOW motif|Small acidic protein family	8.615389445785038	9.540642980203065	8.619583362655806	9.265399695286234	1122.0	1667.0	1671.0	2173.0			0.5062809379311726	0.828462712303752	-0.7749051174512349
	DUF887 domain-containing protein	ucsf_hc.01_1.G217B.06743	HISTO_JG.Contig207.Fgenesh_histo.88.final_new	PF03798.11|PF01957.13	TRAM_LAG1_CLN8|NfeD	TLC domain|NfeD-like C-terminal, partner-binding	6.091750338197705	6.498099723105162	6.762210916603852	6.832700520615728	542.0	562.0	1281.0	1118.0			-0.15998572360420615	0.21861862987635483	-0.1995783888326832
PHF1	PHD finger containing protein Phf1	ucsf_hc.01_1.G217B.06742	HISTO_JG.Contig207-snap.78.final_new	PF00628.24|PF14483.1|PF02318.11|PF00130.17|PF14446.1|PF13831.1|PF00643.19	PHD|Cut8_M|FYVE_2|C1_1|Prok-RING_1|PHD_2|zf-B_box	PHD-finger|Cut8 dimerisation domain|FYVE-type zinc finger|Phorbol esters/diacylglycerol binding domain (C1 domain)|Prokaryotic RING finger family 1|PHD-finger|B-box zinc finger	5.760188661573675	4.4404889999350665	5.959353878285843	5.608586505947431	603.0	189.0	1028.0	670.0			0.3113096380897731	-0.614878078625444	0.22167858751760505
		ucsf_hc.01_1.G217B.06741	HISTO_JG.Contig207.Fgenesh_histo.86.final_new|HISTO_JG.Contig207.genewise.3.final_new	PF00999.16|PF00487.19	Na_H_Exchanger|FA_desaturase	Sodium/hydrogen exchanger family|Fatty acid desaturase	-2.2534331089899617		4.187349005851667	3.197849144102213	1.0	0.0	129.0	54.0			-5.930307260039687		0.860411076928647
	riboflavin synthase	ucsf_hc.01_1.G217B.06739	HISTO_JG.Contig207.eannot.1331.final_new	PF00677.12	Lum_binding	Lumazine binding domain	7.085232762352989	6.533471579567917	7.596015277238388	7.146076713792881	682.0	364.0	1443.0	878.0			-0.00030766008345795015	-0.059385706838043006	0.32084977862470065
SSF2	ribosome biogenesis protein Ssf2	ucsf_hc.01_1.G217B.06738	HISTO_JG.Contig207-snap.74.final_new	PF04427.13|PF11600.3	Brix|CAF-1_p150	Brix domain|Chromatin assembly factor 1 complex p150 subunit, N-terminal	5.527028009027049	5.173056130203756	5.463043395487862	6.076280377479455	428.0	262.0	608.0	773.0			0.5744594683411282	-0.3500048198887784	-0.7423257668124004
	N-acetylglucosamine-phosphate mutase	ucsf_hc.01_1.G217B.06736	HISTO_JG.Contig207.fgenesh_plus.18.final_new	PF02878.11|PF02879.11|PF00408.15|PF02880.11	PGM_PMM_I|PGM_PMM_II|PGM_PMM_IV|PGM_PMM_III	Phosphoglucomutase/phosphomannomutase, alpha/beta/alpha domain I|Phosphoglucomutase/phosphomannomutase, alpha/beta/alpha domain II|Phosphoglucomutase/phosphomannomutase, C-terminal domain|Phosphoglucomutase/phosphomannomutase, alpha/beta/alpha domain III	8.667920101561666	9.078200449488882	8.355572024723019	8.264604950928753	4732.0	4920.0	5659.0	4416.0			0.8228229316405886	1.3668149259470503	-0.03812171102654105
PER1	Mn2+ homeostasis protein (Per1)	ucsf_hc.01_1.G217B.06735	HISTO_JG.Contig207.Fgenesh_histo.46.final_new	PF04080.8	Per1	Per1-like	5.8854786091527815	4.992422700268752	6.131045042458733	6.034016415975525	451.0	190.0	794.0	617.0			0.2649084214959898	-0.48837428831985275	-0.032060158337599454
RMT1	histone H4 arginine methyltransferase RmtA	ucsf_hc.01_1.G217B.06734	HISTO_JG.Contig207.Fgenesh_Aspergillus.46.final_new	PF06325.8|PF13847.1|PF13659.1|PF12847.2|PF05185.11|PF08241.7|PF08003.6|PF13649.1|PF13489.1|PF05175.9|PF02353.15|PF01728.14|PF08242.7|PF10294.4|PF13679.1|PF01135.14	PrmA|Methyltransf_31|Methyltransf_26|Methyltransf_18|PRMT5|Methyltransf_11|Methyltransf_9|Methyltransf_25|Methyltransf_23|MTS|CMAS|FtsJ|Methyltransf_12|Methyltransf_16|Methyltransf_32|PCMT	Ribosomal protein L11 methyltransferase (PrmA)|Methyltransferase domain|Methyltransferase domain|Methyltransferase domain|PRMT5 arginine-N-methyltransferase|Methyltransferase domain|Protein of unknown function (DUF1698)|Methyltransferase domain|Methyltransferase domain|Methyltransferase small domain|Mycolic acid cyclopropane synthetase|FtsJ-like methyltransferase|Methyltransferase domain|Putative…	5.647331383821715	6.69948007063473	5.666955634394335	6.505099273327929	376.0	610.0	566.0	841.0			0.49085060422932125	0.7476002246937226	-0.9672324237544005
	26S protease regulatory subunit 6A	ucsf_hc.01_1.G217B.06731	HISTO_JG.Contig207.Fgenesh_Aspergillus.42.final_new	PF02668.11|PF06155.7|PF08943.5	TauD|DUF971|CsiD	Taurine catabolism dioxygenase TauD, TfdA family|Protein of unknown function (DUF971)|CsiD	5.803715454604792	3.376133148918942	6.7662309680824295	5.338119385633404	612.0	89.0	1771.0	547.0			-0.452040658675696	-1.4087668093275414	1.2990227976282185
SCH9	serine/threonine-protein kinase sck1/SCH9	ucsf_hc.01_1.G217B.06729	HISTO_JG.Contig207.eannot.1344.final_new	PF00069.20|PF07714.12|PF00433.19|PF14531.1|PF00168.25|PF01636.18|PF10707.4|PF06293.9	Pkinase|Pkinase_Tyr|Pkinase_C|Kinase-like|C2|APH|YrbL-PhoP_reg|Kdo	Protein kinase domain|Protein tyrosine kinase|Protein kinase C terminal domain|Kinase-like|C2 domain|Phosphotransferase enzyme family|PhoP regulatory network protein YrbL|Lipopolysaccharide kinase (Kdo/WaaP) family	7.373596374575025	6.761957710949454	7.175814912578755	6.952404883697659	2453.0	1256.0	3176.0	2261.0			0.7082563167982117	0.362772254638716	0.09432124406028919
NPL6	nuclear localization protein NPL6	ucsf_hc.01_1.G217B.06726	HISTO_JG.Contig207.fgenesh_plus.54.final_new	PF08624.5	CRC_subunit	Chromatin remodelling complex Rsc7/Swp82 subunit	5.723044301718904	5.2669715118271965	5.782203517980765	5.443760924390345	647.0	369.0	1001.0	658.0			0.45131563854008006	0.3764300148237725	0.20935380876961318
		ucsf_hc.01_1.G217B.06725	HISTO_JG.Contig207.genewise.65.final_new|HISTO_JG.Contig207.eannot.1408.final_new	PF02386.11	TrkH	Cation transport protein	-0.26408035318946993	6.839302537436969	4.0275952317174	8.192757143735875	12.0	1291.0	349.0	5204.0			-3.781200730104928	-0.8002351789119855	-4.294250696839282
CLG1	cyclin-like protein (Clg1), meiotically up-regulated gene 80 protein	ucsf_hc.01_1.G217B.06721	HISTO_JG.Contig207.eannot.1406.final_new	PF08613.6|PF00134.18	Cyclin|Cyclin_N	Cyclin|Cyclin, N-terminal domain	8.267101574300371	6.579382011053855	8.15736510496101	7.5066671566633145	2977.0	723.0	4097.0	2169.0			0.620211324141303	-0.3740657182225391	0.5216091634768878
	phosphoglycerate mutase	ucsf_hc.01_1.G217B.06720	HISTO_JG.Contig207.eannot.1343.final_new	PF00300.17|PF00328.17	His_Phos_1|His_Phos_2	Histidine phosphatase superfamily (branch 1)|Histidine phosphatase superfamily (branch 2)	5.3474159901396945	5.149156599698908	4.679454343643806	5.215480867969527	459.0	313.0	429.0	517.0			1.17843650129783	0.486895159116302	-0.665115309146528
	EAF superfamily domain-containing protein	ucsf_hc.01_1.G217B.06718	HISTO_JG.Contig207-snap.60.final_new	PF09816.4	EAF	RNA polymerase II transcription elongation factor	7.537264469114035	6.366756228969299	7.0602922695368475	6.642283435190129	1240.0	431.0	1323.0	823.0			0.9874470543791287	0.2776922211660908	0.28892004952591144
PCH1	cyclin Pch1, no start met	ucsf_hc.01_1.G217B.06717	HISTO_JG.Contig207.genewise.54.final_new	PF00134.18|PF02984.14|PF00382.14	Cyclin_N|Cyclin_C|TFIIB	Cyclin, N-terminal domain|Cyclin, C-terminal domain|Transcription factor TFIIB repeat	5.330050462805281	4.047813188124309	4.99847767738346	4.488625696411974	572.0	184.0	675.0	394.0			0.8420476402237624	0.11240691909925538	0.3807631961506788
	transcription initiation factor TFIID-2, TATA-box-binding protein	ucsf_hc.01_1.G217B.06708	HISTO_JG.Contig207.fgenesh_plus.71.final_new	PF00352.16|PF11858.3	TBP|DUF3378	Transcription factor TFIID (or TATA-binding protein, TBP)|Domain of unknown function (DUF3378)	8.622981319870572	7.619089446350519	8.793319299856716	9.184407721615663	2189.0	854.0	3658.0	3987.0			0.34013687481579735	-1.0120988478782236	-0.5201772065797545
	electron transfer flavoprotein ubiquinone oxidoreductase	ucsf_hc.01_1.G217B.06706	HISTO_JG.Contig207.eannot.1383.final_new	PF05187.8|PF01266.19|PF00890.19|PF13450.1|PF12831.2|PF07992.9|PF03486.9|PF01946.12|PF01494.14|PF13738.1|PF04820.9|PF00070.22|PF12838.2|PF13454.1|PF05834.7|PF01134.17	ETF_QO|DAO|FAD_binding_2|NAD_binding_8|FAD_oxidored|Pyr_redox_2|HI0933_like|Thi4|FAD_binding_3|Pyr_redox_3|Trp_halogenase|Pyr_redox|Fer4_7|NAD_binding_9|Lycopene_cycl|GIDA	Electron transfer flavoprotein-ubiquinone oxidoreductase|FAD dependent oxidoreductase|FAD binding domain|NAD(P)-binding Rossmann-like domain|FAD dependent oxidoreductase|Pyridine nucleotide-disulphide oxidoreductase|HI0933-like protein|Thi4 family|FAD binding domain|Pyridine nucleotide-disulphide oxidoreductase|Tryptophan halogenase|Pyridine nucleotide-disulphide oxidoreductase|4Fe-4S dicluster d…	5.715260512814364	4.18341615233999	5.755701218019368	4.608820538722847	717.0	194.0	1095.0	411.0			0.4700341495969371	0.12781504100406327	1.0177918944757138
	serine/threonine protein kinase	ucsf_hc.01_1.G217B.06704	HISTO_JG.Contig207.Fgenesh_Aspergillus.106.final_new	PF00069.20|PF07714.12|PF14531.1|PF01636.18	Pkinase|Pkinase_Tyr|Kinase-like|APH	Protein kinase domain|Protein tyrosine kinase|Kinase-like|Phosphotransferase enzyme family	5.84193465474746	5.1598184531725675	6.858957781979601	6.915248570241314	767.0	374.0	2305.0	1992.0			-0.5065482724302002	-1.2022106896818254	-0.1853795730825194
	conserved protein of unknown function	ucsf_hc.01_1.G217B.06703	HISTO_JG.Contig207.Fgenesh_Aspergillus.105.final_new				1.4799746657630555	0.8340467718034591	4.646495119347636	4.24389341088877	60.0	30.0	800.0	503.0			-2.656045598782639	-2.85662721169839	0.2735129236380587
	HEC/Ndc80p family protein	ucsf_hc.01_1.G217B.06702	HISTO_JG.Contig207.eannot.1427.final_new	PF03801.8|PF04156.9|PF07926.7|PF10174.4|PF13851.1|PF00038.16	Ndc80_HEC|IncA|TPR_MLP1_2|Cast|GAS|Filament	HEC/Ndc80p family|IncA protein|TPR/MLP1/MLP2-like protein|RIM-binding protein of the cytomatrix active zone|Growth-arrest specific micro-tubule binding|Intermediate filament protein	6.023705404078174	4.8168487015970785	5.924565982422136	5.25477596844638	1012.0	343.0	1403.0	733.0			0.6096142764579793	0.11529216053761893	0.5407012291549487
PEX14	peroxin 14, peroxisomal membrane anchor protein	ucsf_hc.01_1.G217B.06701	HISTO_JG.Contig207.eannot.1375.final_new	PF04695.8|PF10146.4|PF04156.9|PF12128.3|PF12352.3|PF05130.7|PF01730.11|PF04513.7|PF10152.4|PF13747.1	Pex14_N|zf-C4H2|IncA|DUF3584|V-SNARE_C|FlgN|UreF|Baculo_PEP_C|DUF2360|DUF4164	Peroxisomal membrane anchor protein (Pex14p) conserved region|Zinc finger-containing protein|IncA protein|Protein of unknown function (DUF3584)|Snare region anchored in the vesicle membrane C-terminus|FlgN protein|UreF|Baculovirus polyhedron envelope protein, PEP, C terminus|Predicted coiled-coil domain-containing protein (DUF2360)|Domain of unknown function (DUF4164)	5.519869012872006	4.4705854246812	6.734829821514338	6.061651817852903	246.0	93.0	848.0	442.0			-0.7044859538403911	-1.037846965784782	0.5440892188406279
	heavy metal tolerance protein, ABC transporter, no start met	ucsf_hc.01_1.G217B.06698	HISTO_JG.Contig207.genewise.80.final_new	PF00005.22|PF00664.18|PF02463.14|PF03193.11|PF06414.7|PF13304.1|PF13555.1|PF00437.15|PF13558.1|PF13191.1	ABC_tran|ABC_membrane|SMC_N|DUF258|Zeta_toxin|AAA_21|AAA_29|T2SE|SbcCD_C|AAA_16	ABC transporter|ABC transporter transmembrane region|RecF/RecN/SMC N terminal domain|Protein of unknown function, DUF258|Zeta toxin|AAA domain|P-loop containing region of AAA domain|Type II/IV secretion system protein|Putative exonuclease SbcCD, C subunit|AAA ATPase domain	1.7004301500787868	3.0451035581169403	4.2251422425375	5.380336778218924	77.0	153.0	658.0	1218.0			-2.0142372376567725	-1.7820137927150626	-1.2842833205022304
	3'-5' exoribonuclease, Ccr4-Not transcription complex subunit	ucsf_hc.01_1.G217B.06695	HISTO_JG.Contig207-snap.43.final_new	PF04054.10|PF12842.2	Not1|DUF3819	CCR4-Not complex component, Not1|Domain of unknown function (DUF3819)	6.963044231304151	6.496512469117325	6.697697110925693	6.344928358907978	6208.0	3515.0	7670.0	4992.0			0.7758219751803987	0.7048035375962671	0.22367996719690808
	Tic20 superfamily domain-containing protein	ucsf_hc.01_1.G217B.06693	HISTO_JG.Contig207.eannot.1417.final_new	PF09685.5	Tic20	Tic20-like protein	7.152728054510715	5.464254465585034	5.820442651123853	5.45124585731876	585.0	142.0	345.0	222.0			1.8427602581888025	0.5662280356531948	0.24010800898428641
DUO1	DASH complex subunit Duo1	ucsf_hc.01_1.G217B.06692	HISTO_JG.Contig207.eannot.1416.final_new	PF08651.5|PF05335.8	DASH_Duo1|DUF745	DASH complex subunit Duo1|Protein of unknown function (DUF745)	6.090862798925855	4.8440308603760815	6.407085712755849	5.747068459738863	364.0	120.0	673.0	354.0			0.19425194097194654	-0.3498181719758602	0.5309284681961799
	conserved protein of unknown function	ucsf_hc.01_1.G217B.06691	HISTO_JG.Contig207.Fgenesh_histo.74.final_new				7.651528253647678	7.32708288035842	6.4766850484277025	6.308023338099475	1943.0	1214.0	1278.0	945.0			1.6853180600219164	1.5722789696458657	0.03957292550742064
	cell division cycle protein, DNA replication protein	ucsf_hc.01_1.G217B.06690	HISTO_JG.Contig207-snap.39.final_new	PF09329.6	zf-primase	Primase zinc finger	2.897383069504646	2.7819698922438296	3.923305192916426	3.9652260511645134	126.0	91.0	381.0	326.0			-0.5154472686098388	-0.6300367315337629	-0.17100964306889432
	galactokinase	ucsf_hc.01_1.G217B.06688	HISTO_JG.Contig207.Fgenesh_histo.69.final_new	PF10509.4|PF08544.8|PF00288.21|PF01381.17|PF12833.2	GalKase_gal_bdg|GHMP_kinases_C|GHMP_kinases_N|HTH_3|HTH_18	Galactokinase galactose-binding signature|GHMP kinases C terminal|GHMP kinases N terminal domain|Helix-turn-helix|Helix-turn-helix domain	6.224321317951276	7.2103829386227725	6.604668653286015	6.892803323159575	835.0	1294.0	1614.0	1638.0	Yeast	E	0.13012751946720202	0.870799042850118	-0.4172234546943674
	TAM domain methyltransf	ucsf_hc.01_1.G217B.06687	HISTO_JG.Contig207.Fgenesh_histo.35.final_new	PF13489.1|PF12847.2|PF13847.1|PF08242.7|PF08241.7|PF13649.1|PF05175.9|PF02390.12|PF01209.13|PF01135.14|PF02353.15|PF06325.8|PF13659.1	Methyltransf_23|Methyltransf_18|Methyltransf_31|Methyltransf_12|Methyltransf_11|Methyltransf_25|MTS|Methyltransf_4|Ubie_methyltran|PCMT|CMAS|PrmA|Methyltransf_26	Methyltransferase domain|Methyltransferase domain|Methyltransferase domain|Methyltransferase domain|Methyltransferase domain|Methyltransferase domain|Methyltransferase small domain|Putative methyltransferase|ubiE/COQ5 methyltransferase family|Protein-L-isoaspartate(D-aspartate) O-methyltransferase (PCMT)|Mycolic acid cyclopropane synthetase|Ribosomal protein L11 methyltransferase (PrmA)|Methyltra…	6.288802176537764	5.1805943016318405	6.97806780520848	5.412982919487303	507.0	184.0	1214.0	341.0	Yeast	B	-0.17879077386877418	0.3208308095314587	1.43599610090037
	iterative type I polyketide synthase	ucsf_hc.01_1.G217B.06683	HISTO_JG.Contig207-snap.36.final_new	PF08659.5|PF14765.1|PF00106.20|PF00107.21|PF08242.7|PF00698.16|PF13489.1|PF13847.1|PF08241.7|PF12847.2|PF13602.1|PF08240.7|PF13649.1|PF01209.13|PF13659.1|PF00550.20|PF06080.7|PF02636.12|PF10294.4	KR|PS-DH|adh_short|ADH_zinc_N|Methyltransf_12|Acyl_transf_1|Methyltransf_23|Methyltransf_31|Methyltransf_11|Methyltransf_18|ADH_zinc_N_2|ADH_N|Methyltransf_25|Ubie_methyltran|Methyltransf_26|PP-binding|DUF938|Methyltransf_28|Methyltransf_16	KR domain|Polyketide synthase dehydratase|short chain dehydrogenase|Zinc-binding dehydrogenase|Methyltransferase domain|Acyl transferase domain|Methyltransferase domain|Methyltransferase domain|Methyltransferase domain|Methyltransferase domain|Zinc-binding dehydrogenase|Alcohol dehydrogenase GroES-like domain|Methyltransferase domain|ubiE/COQ5 methyltransferase family|Methyltransferase domain|Pho…	-3.3344696810808685	0.341530519846898	3.8780833872579197	3.462587408853037	4.0	40.0	881.0	549.0			-6.702078213536847	-2.567837461619218	0.28640719358407596
ILV2	acetolactate synthase, large subunit, catalytic subunit	ucsf_hc.01_1.G217B.06682	HISTO_JG.Contig207.Fgenesh_Neurospora.26.final_new	PF02776.13|PF02775.16|PF00205.17|PF01855.14	TPP_enzyme_N|TPP_enzyme_C|TPP_enzyme_M|POR_N	Thiamine pyrophosphate enzyme, N-terminal TPP binding domain|Thiamine pyrophosphate enzyme, C-terminal TPP binding domain|Thiamine pyrophosphate enzyme, central domain|Pyruvate flavodoxin/ferredoxin oxidoreductase, thiamine diP-bdg	9.086065191241902	9.644133440205426	8.866015247113936	8.921936198585406	8039.0	9260.0	10249.0	8855.0			0.7305247989299075	1.2754166690069404	-0.1850097362922778
	RING finger domain-containing protein	ucsf_hc.01_1.G217B.06681	HISTO_JG.Contig207.Fgenesh_Aspergillus.35.final_new	PF12906.2|PF11793.3|PF13639.1	RINGv|FANCL_C|zf-RING_2	RING-variant domain|FANCL C-terminal domain|Ring finger domain	6.939269911636794	5.609722464041837	5.9146386241368285	5.0781248573097155	1407.0	438.0	1027.0	478.0			1.5351061423019066	1.084817034119042	0.7074249820063061
MRPL28	mitochondrial ribosomal protein MRPL28	ucsf_hc.01_1.G217B.06680	HISTO_JG.Contig207.eannot.1350.final_new	PF09812.4	MRP-L28	Mitochondrial ribosomal protein L28	6.3003799794410655	5.760710772872026	6.042644403717422	5.6851475561724545	314.0	169.0	390.0	253.0			0.7682104305255844	0.6287826440864928	0.22840806272416092
		ucsf_hc.01_1.G217B.06679	HISTO_JG.Contig207-snap.33.final_new	PF00071.17|PF08477.8|PF00025.16|PF04670.7|PF09439.5|PF10662.4|PF01926.18|PF13304.1	Ras|Miro|Arf|Gtr1_RagA|SRPRB|PduV-EutP|MMR_HSR1|AAA_21	Ras family|Miro-like protein|ADP-ribosylation factor family|Gtr1/RagA G protein conserved region|Signal recognition particle receptor beta subunit|Ethanolamine utilisation - propanediol utilisation|50S ribosome-binding GTPase|AAA domain	6.081398819128039	5.863021035760836	6.043014278105011	6.513753451361806	287.0	193.0	415.0	478.0			0.548859395824969	-0.0975129882140493	-0.5998279580776016
		ucsf_hc.01_1.G217B.06678	HISTO_JG.Contig207.eannot.1346.final_new|HISTO_JG.Contig207-snap.31.final_new	PF13945.1	NST1	Salt tolerance down-regulator	7.090862798925855	5.382285375900537	5.848695449132096	5.396588312174596	3718.0	890.0	2334.0	1418.0			1.7526422045956997	0.5389164911128619	0.3230183521366934
VPS35	vacuolar protein sorting-associated protein VPS35, no start met	ucsf_hc.01_1.G217B.06676	HISTO_JG.Contig207.genewise.60.final_new	PF03635.12	Vps35	Vacuolar protein sorting-associated protein 35	7.220978846284234	6.388548318111479	6.842724463048937	6.165273787145557	2779.0	1221.0	3175.0	1650.0			0.8887292380372389	0.7764939583528427	0.5483618910825729
		ucsf_hc.01_1.G217B.06674					5.517136015405777	4.580617993091825	7.399015606967188	6.491917434528585	296.0	121.0	1620.0	718.0			-1.37140473675947	-1.3580800140498388	0.7780093876177965
TFC6	transcription factor TFIIIC complex subunit Tfc6	ucsf_hc.01_1.G217B.06673	HISTO_JG.Contig207.Fgenesh_Aspergillus.27.final_new	PF00400.27|PF11942.3	WD40|Spt5_N	WD domain, G-beta repeat|Spt5 transcription elongation factor, acidic N-terminal	3.8171234975891872	3.8726000125728524	5.700396324450464	5.331586301790791	230.0	187.0	1260.0	811.0			-1.372797972059336	-0.905766861831018	0.23972123783886623
	dolichol-phosphate mannosyltransferase	ucsf_hc.01_1.G217B.06672	HISTO_JG.Contig207.eannot.1332.final_new	PF08538.5|PF12695.2|PF12697.2|PF06821.8|PF07819.8	DUF1749|Abhydrolase_5|Abhydrolase_6|Ser_hydrolase|PGAP1	Protein of unknown function (DUF1749)|Alpha/beta hydrolase family|Alpha/beta hydrolase family|Serine hydrolase|PGAP1-like protein	3.88144918079435	5.208803948458974	5.63557685635565	5.812474622553184	109.0	214.0	546.0	513.0			-1.2436528207593587	-0.050451246707289066	-0.30598655101834105
	dolichol-phosphate mannosyltransferase	ucsf_hc.01_1.G217B.06671	HISTO_JG.Contig207-snap.26.final_new	PF00535.21|PF13641.1|PF10111.4|PF13506.1	Glycos_transf_2|Glyco_tranf_2_3|Glyco_tranf_2_2|Glyco_transf_21	Glycosyl transferase family 2|Glycosyltransferase like family 2|Glycosyltransferase like family 2|Glycosyl transferase family 21	7.340958149052152	7.1205275260164385	8.044255306173701	7.617307776650113	962.0	646.0	2326.0	1438.0			-0.1928223023196085	0.056439176753245945	0.29785874470278095
	conserved protein of unknown function	ucsf_hc.01_1.G217B.06670	HISTO_JG.Contig207.eannot.1434.final_new	PF14559.1|PF13424.1|PF13432.1|PF13174.1|PF07719.12|PF13414.1	TPR_19|TPR_12|TPR_16|TPR_6|TPR_2|TPR_11	Tetratricopeptide repeat|Tetratricopeptide repeat|Tetratricopeptide repeat|Tetratricopeptide repeat|Tetratricopeptide repeat|TPR repeat	5.127068751445747	3.620998521069111	6.209092930943554	4.574185530121327	334.0	92.0	1050.0	281.0			-0.5715493246958663	-0.3999675816652952	1.5058186160014202
	PCI superfamily domain-containing protein	ucsf_hc.01_1.G217B.06669	HISTO_JG.Contig207.Fgenesh_Aspergillus.24.final_new	PF03399.11|PF10075.4	SAC3_GANP|PCI_Csn8	SAC3/GANP/Nin1/mts3/eIF-3 p25 family|COP9 signalosome, subunit CSN8	4.564597555228434	4.2371991796943345	5.51845213346134	6.186991724713362	170.0	106.0	489.0	646.0			-0.44337972343096466	-1.3965731176321068	-0.7976283760728293
ZH2	haemolysin-III channel protein Izh2	ucsf_hc.01_1.G217B.06668	HISTO_JG.Contig207.Fgenesh_histo.114.final_new	PF03006.15	HlyIII	Haemolysin-III related	4.599756466785311	5.0858241186357045	6.2021130884015605	6.367774145544526	167.0	183.0	753.0	702.0			-1.0918817668143084	-0.7287305995219002	-0.29474984196377196
NIT5	Ran1-like serine/threonine protein kinase, negative regulator of sexual conjugation and meiosis, nitrosative stress-induced transcript	ucsf_hc.01_1.G217B.06665	HISTO_JG.Contig207.eannot.1399.final_new	PF00069.20|PF07714.12|PF14531.1|PF01636.18|PF06293.9|PF01633.15|PF10937.3	Pkinase|Pkinase_Tyr|Kinase-like|APH|Kdo|Choline_kinase|DUF2638	Protein kinase domain|Protein tyrosine kinase|Kinase-like|Phosphotransferase enzyme family|Lipopolysaccharide kinase (Kdo/WaaP) family|Choline/ethanolamine kinase|Protein of unknown function (DUF2638)	6.359316652854662	8.838878411107641	5.488549873575048	8.787621687058055	729.0	3181.0	592.0	4843.0			1.381241634081555	0.6044761514365078	-3.4281605983038137
	integral membrane protein, putative	ucsf_hc.01_1.G217B.06661	HISTO_JG.Contig207.Fgenesh_histo.102.final_new	PF14145.1	YrhK	YrhK-like protein	4.12738867495097	4.24699552735435	5.736852624384278	6.160066813744107	160.0	136.0	725.0	808.0			-1.0989890946313676	-1.3598518590028368	-0.5523029741806358
PRP4	serine/threonine-protein kinase prp4	ucsf_hc.01_1.G217B.06660	HISTO_JG.Contig207.Fgenesh_Aspergillus.1.final_new	PF00069.20|PF07714.12|PF05445.6	Pkinase|Pkinase_Tyr|Pox_ser-thr_kin	Protein kinase domain|Protein tyrosine kinase|Poxvirus serine/threonine protein kinase	5.799258122743305	4.656464422471446	7.606910012342939	6.947365399304401	937.0	332.0	4871.0	2563.0			-1.2971770347976928	-1.7376815494460338	0.5304558282177316
DAP1	DNA damage response protein DAP1	ucsf_hc.01_1.G217B.06657	HISTO_JG.Contig207.eannot.1428.final_new	PF00173.23	Cyt-b5	Cytochrome b5-like Heme/Steroid binding domain	5.942817719049489	6.848532252611022	7.751137550574801	7.547419994058704	219.0	321.0	1139.0	822.0			-1.2978449767233706	-0.14566831406076108	0.07462877169528959
ISH1	stress response protein ish1, conidia-enriched transcript	ucsf_hc.01_1.G217B.06646	HISTO_JG.Contig207.genewise.57.final_new	PF10281.4|PF12949.2|PF09494.5|PF02037.22|PF08672.6|PF15463.1|PF10520.4|PF03549.9|PF12998.2|PF13145.1	Ish1|HeH|Slx4|SAP|APC2|ECM11|Kua-UEV1_localn|Tir_receptor_M|ING|Rotamase_2	Putative stress-responsive nuclear envelope protein|HeH/LEM domain|Slx4 endonuclease|SAP domain|Anaphase promoting complex (APC) subunit 2|Extracellular mutant protein 11|Kua-ubiquitin conjugating enzyme hybrid localisation domain|Translocated intimin receptor (Tir) intimin-binding domain|Inhibitor of growth proteins N-terminal histone-binding|PPIC-type PPIASE domain	6.189876135381677	6.651385782433685	6.915157743389845	6.386510708126111	789.0	850.0	1937.0	1116.0			-0.2148067532062261	0.8180945016944952	0.3995582504429267
	conserved protein of unknown function	ucsf_hc.01_1.G217B.06640	HISTO_JG.Contig207.Fgenesh_histo.66.final_new	PF07790.6|PF11368.3|PF13488.1|PF05433.10|PF11283.3|PF13441.1	DUF1628|DUF3169|Gly-zipper_Omp|Rick_17kDa_Anti|DUF3084|Gly-zipper_YMGG	Protein of unknown function (DUF1628)|Protein of unknown function (DUF3169)|Glycine zipper|Glycine zipper 2TM domain|Protein of unknown function (DUF3084)|YMGG-like Gly-zipper	7.279670715606032	6.471212016297474	6.533767917909399	6.446021350985834	2384.0	1065.0	2111.0	1651.0			1.2563776524985735	0.5784100926985607	-0.041342217897241795
	conserved protein of unknown function	ucsf_hc.01_1.G217B.06636	HISTO_JG.Contig207.Fgenesh_histo.60.final_new	PF04445.8	SAM_MT	Putative SAM-dependent methyltransferase	4.81203751446686	4.114579319867182	3.6083747045568573	3.3193984410055495	228.0	110.0	147.0	100.0			1.7141376647119442	1.348400306248553	0.1598874787305009
	Suppressor-of-White-APricot splicing regulator superfamily domain-containing protein	ucsf_hc.01_1.G217B.06635	HISTO_JG.Contig207-snap.10.final_new	PF01805.15	Surp	Surp module	5.890535904108371	4.7029160830737675	5.3364696910956715	5.202228674076879	1051.0	361.0	1063.0	805.0			1.0645410678146408	0.053906836383809775	0.005152232197985995
	WD domain-containing protein, vegetative incompatibility protein HET-E-1	ucsf_hc.01_1.G217B.06632	HISTO_JG.Contig207.Fgenesh_histo.63.final_new	PF00400.27|PF08662.6|PF05729.7|PF15492.1|PF11715.3|PF07676.7|PF13191.1|PF02239.11|PF00931.17|PF13401.1|PF01583.15|PF13245.1|PF13604.1|PF00910.17|PF13207.1|PF01637.13	WD40|eIF2A|NACHT|Nbas_N|Nup160|PD40|AAA_16|Cytochrom_D1|NB-ARC|AAA_22|APS_kinase|AAA_19|AAA_30|RNA_helicase|AAA_17|Arch_ATPase	WD domain, G-beta repeat|Eukaryotic translation initiation factor eIF2A|NACHT domain|Neuroblastoma-amplified sequence, N terminal|Nucleoporin Nup120/160|WD40-like Beta Propeller Repeat|AAA ATPase domain|Cytochrome D1 heme domain|NB-ARC domain|AAA domain|Adenylylsulphate kinase|Part of AAA domain|AAA domain|RNA helicase|AAA domain|Archaeal ATPase	-2.8059741320187404	5.022209487964071	5.310781422051528	5.464067806403288	5.0	889.0	2061.0	1905.0			-7.606280699268327	0.11136110894770379	-0.28237516917256666
	RING finger domain-containing protein	ucsf_hc.01_1.G217B.06630	HISTO_JG.Contig207.Fgenesh_Aspergillus.65.final_new	PF01485.16|PF03066.10	IBR|Nucleoplasmin	IBR domain|Nucleoplasmin	9.99392425901885	7.573468685017019	10.677075039309377	8.26695664601778	12166.0	1778.0	29008.0	4536.0			-0.17267592548858568	-0.14026853361384006	2.2810296084707904
	glutaredoxin	ucsf_hc.01_1.G217B.06629	HISTO_JG.Contig207.eannot.1394.final_new	PF00462.19|PF13417.1	Glutaredoxin|GST_N_3	Glutaredoxin|Glutathione S-transferase, N-terminal domain	9.078624359516711	8.960855761257765	8.70889185155394	8.67892552277046	1226.0	884.0	1409.0	1147.0			0.8802073627647125	0.8351496658742263	-0.0991224560373265
	conserved protein of unknown function	ucsf_hc.01_1.G217B.06627	HISTO_JG.Contig207.Fgenesh_histo.57.final_new				6.084222073548826	5.263368497088551	5.6875794046975985	5.650085261335307	867.0	384.0	978.0	792.0	Yeast	B	0.9071175236531688	0.1665026631401645	-0.09159464145851537
		ucsf_hc.01_1.G217B.06625					3.029833365528296	-0.3709820305947692	4.6113913183917195	2.8293216094211053	27.0	2.0	120.0	29.0			-1.0710830980614823		1.6529809241498072
	LMBR1 domain-containing protein	ucsf_hc.01_1.G217B.06624	HISTO_JG.Contig207.fgenesh_plus.43.final_new	PF04791.11|PF04156.9|PF04632.7	LMBR1|IncA|FUSC	LMBR1-like membrane protein|IncA protein|Fusaric acid resistance protein family	6.182252161336368	5.573660418649745	7.2393613982003675	6.341512936634533	1068.0	548.0	3300.0	1472.0			-0.546634382062058	-0.21463309059786706	0.7687596767450273
	conserved protein of unknown function	ucsf_hc.01_1.G217B.06623	HISTO_JG.Contig207.Fgenesh_Aspergillus.53.final_new	PF05397.7	Med15_fungi	Mediator complex subunit 15	6.73930295657743	5.879185524683609	5.716388196938943	5.490475103141376	3566.0	1537.0	2606.0	1852.0			1.5333896144404284	0.9419298489291537	0.09682430897675953
	integral membrane protein	ucsf_hc.01_1.G217B.06622	HISTO_JG.Contig207.eannot.1367.final_new	PF00892.15|PF08449.6|PF04142.10|PF03151.11|PF13536.1|PF13425.1|PF09534.5	EamA|UAA|Nuc_sug_transp|TPT|EmrE|O-antigen_lig|Trp_oprn_chp	EamA-like transporter family|UAA transporter family|Nucleotide-sugar transporter|Triose-phosphate Transporter family|Multidrug resistance efflux transporter|O-antigen ligase like membrane protein|Tryptophan-associated transmembrane protein (Trp_oprn_chp)	7.502915660019865	6.9498848689222825	8.26640634414506	7.121685246766329	1699.0	906.0	4283.0	1610.0			-0.2530158293232545	0.381419049542874	1.0156323125579245
	sterol O-acyltransferase	ucsf_hc.01_1.G217B.10421	HISTO_ZT.Contig1128f.fgenesh_plus.13.final_new	PF03062.14	MBOAT	MBOAT, membrane-bound O-acyltransferase family	5.570975718064549	4.034607749277028	5.956177819201318	4.254073646379798	545.0	147.0	1057.0	270.0			0.12527275366517232	0.33375353028415145	1.5730153880007132
	AP-1 complex subunit gamma-1, gamma adaptin	ucsf_hc.01_1.G217B.10420	HISTO_ZT.Contig1128f-snap.37.final_new	PF01602.15|PF02883.15|PF13646.1|PF08623.5|PF12717.2|PF02985.17	Adaptin_N|Alpha_adaptinC2|HEAT_2|TIP120|Cnd1|HEAT	Adaptin N terminal region|Adaptin C-terminal domain|HEAT repeats|TATA-binding protein interacting (TIP20)|non-SMC mitotic condensation complex subunit 1|HEAT repeat	6.908027171505303	6.910997422626691	6.8640612343873	6.937056523162774	2148.0	1684.0	3094.0	2705.0			0.5544407919199439	0.5271603268508382	-0.20208407359628033
	DUF563 domain-containing protein	ucsf_hc.01_1.G217B.10416	HISTO_ZT.Contig1128f-snap.35.final_new	PF04577.9	DUF563	Protein of unknown function (DUF563)	1.4496622841594393	4.5003422467499075	4.728595280531124	5.791901777956324	29.0	188.0	418.0	726.0			-2.768458141569744	-0.7383401038194961	-1.1923952822460073
	conserved protein of unknown function	ucsf_hc.01_1.G217B.10414	HISTO_ZT.Contig1128f.Fgenesh_Aspergillus.21.final_new				0.9940012596732666	5.048513083854762	2.7892055914083205	5.0667718895117115	13.0	169.0	67.0	270.0				0.5349606217299714	-2.406655082924198
	DnaJ domain-containing protein	ucsf_hc.01_1.G217B.10413	HISTO_ZT.Contig1128f.Fgenesh_Aspergillus.19.final_new	PF00226.26	DnaJ	DnaJ domain	4.535081323616645	6.7724011833950515	3.7972578637030536	6.095246453784051	283.0	1044.0	252.0	1030.0			1.2482983147155329	1.2303741569979216	-2.427077374901804
		ucsf_hc.01_1.G217B.10410					3.653457486618557		6.092001129264186	2.7283638608009926	20.0	0.0	161.0	13.0			-1.9280687878436877		3.2345484836423863
	conserved protein of unknown function	ucsf_hc.01_1.G217B.10408	HISTO_ZT.Contig1128f.Fgenesh_Aspergillus.15.final_new				0.8445767103299927	2.5205769112577587	4.983789817918837	5.568263152926439	18.0	45.0	471.0	587.0			-3.628738252786903	-2.494466814281759	-0.7135621198284081
	serine/threonine phosphatase	ucsf_hc.01_1.G217B.10407	HISTO_ZT.Contig1128f.Fgenesh_histo.13.final_new	PF00149.23|PF12850.2|PF14582.1	Metallophos|Metallophos_2|Metallophos_3	Calcineurin-like phosphoesterase|Calcineurin-like phosphoesterase superfamily domain|Metallophosphoesterase, calcineurin superfamily	2.7529931601694715	1.6709661514032017	5.170738717298212	4.510788455762321	46.0	17.0	365.0	192.0			-1.9072707023267994	-2.286602876972198	0.5308614767150841
RPL16	60S ribosomal protein L13a/L16	ucsf_hc.01_1.G217B.10406	HISTO_ZT.Contig1128f.eannot.1146.final_new	PF00572.13	Ribosomal_L13	Ribosomal protein L13	8.474836825962573	9.232772828931015	8.457750574964335	8.736162948639414	1523.0	2015.0	2235.0	2253.0			0.5275611058001792	1.0498293076785217	-0.40750115849588653
	AMP dependent synthetase and ligase, 2-succinylbenzoate-CoA ligase	ucsf_hc.01_1.G217B.10405	HISTO_ZT.Contig1128f.eannot.1145.final_new	PF00501.23|PF13193.1	AMP-binding|AMP-binding_C	AMP-binding enzyme|AMP-binding enzyme C-terminal domain	5.688566510482075	4.397361752048127	6.029095709505726	4.8849201144924	635.0	203.0	1194.0	449.0			0.16994565577829013	0.06566106494264812	1.0150868101925195
GRR1	SCF E3 ubiquitin ligase complex F-box protein grrA, no start met	ucsf_hc.01_1.G217B.10404	HISTO_ZT.Contig1128f.fgenesh_plus.21.final_new	PF12937.2|PF13855.1|PF12799.2|PF00646.28|PF13516.1|PF00560.28|PF08004.6|PF13466.1|PF04528.8	F-box-like|LRR_8|LRR_4|F-box|LRR_6|LRR_1|DUF1699|STAS_2|Adeno_E4_34	F-box-like|Leucine rich repeat|Leucine Rich repeats (2 copies)|F-box domain|Leucine Rich repeat|Leucine Rich Repeat|Protein of unknown function (DUF1699)|STAS domain|Adenovirus early E4 34 kDa protein conserved region	5.9188507920135915	5.7817824196893595	5.181329012298685	5.1610316335760205	759.0	540.0	676.0	554.0			1.247996634516848	1.1739702135002599	-0.10879140609814275
	peptidase family M28 family	ucsf_hc.01_1.G217B.10402	HISTO_ZT.Contig1128f.Fgenesh_histo.2.final_new	PF04389.12|PF01546.23	Peptidase_M28|Peptidase_M20	Peptidase family M28|Peptidase family M20/M25/M40	4.727685289180232	6.159896222716969	4.1905247403106785	5.261099238199917	557.0	1176.0	570.0	995.0			1.0476354036714945	1.4520164119039727	-1.1996632827100457
NUT2	RNA polymerase II mediator complex protein Nut2	ucsf_hc.01_1.G217B.10401	HISTO_ZT.Contig1128f.eannot.1125.final_new	PF09748.4|PF05531.7|PF12993.2|PF13075.1	Med10|NPV_P10|DUF3877|DUF3939	Transcription factor subunit Med10 of Mediator complex|Nucleopolyhedrovirus P10 protein|Domain of unknown function, E. rectale Gene description (DUF3877)|Protein of unknown function (DUF3939)	7.0047601836394335	6.331738628797561	8.175970153907645	8.089953197058907	430.0	211.0	1438.0	1126.0			-0.6607351154662706	-1.2049951408744253	-0.04307182797206899
PPK30	serine/threonine protein kinase ppk30	ucsf_hc.01_1.G217B.10400	HISTO_ZT.Contig1128f.eannot.1124.final_new	PF00069.20|PF07714.12|PF14531.1|PF06293.9	Pkinase|Pkinase_Tyr|Kinase-like|Kdo	Protein kinase domain|Protein tyrosine kinase|Kinase-like|Lipopolysaccharide kinase (Kdo/WaaP) family	5.677793953635757	4.8681574655788316	5.520745953951719	5.5826492111574	1100.0	491.0	1465.0	1271.0			0.6675228544859793	-0.16127231819164756	-0.19099204202648767
	possible trans-sialidase, conserved protein	ucsf_hc.01_1.G217B.10397	HISTO_ZT.Contig1128f.eannot.1143.final_new	PF07382.6|PF07758.6|PF10243.4|PF08648.7	HC2|DUF1614|MIP-T3|DUF1777	Histone H1-like nucleoprotein HC2|Protein of unknown function (DUF1614)|Microtubule-binding protein MIP-T3|Protein of unknown function (DUF1777)	0.30296023953442386	3.300888535349552	2.9321874437891617	5.632350187606088	16.0	100.0	147.0	794.0			-2.1187523494527967	-1.778242224869615	-2.829251528637733
	conserved protein of unknown function	ucsf_hc.01_1.G217B.10396	HISTO_ZT.Contig1128f-snap.21.final_new	PF13345.1	DUF4098	Domain of unknown function (DUF4098)	1.017112707115643	12.363377801588353	3.2431341724488845	11.982634137193768	19.0	38702.0	132.0	46892.0			-1.7155466105313004	0.9339630917815054	-8.86858874956569
	DnaJ domain-containing protein	ucsf_hc.01_1.G217B.10395	HISTO_ZT.Contig1128f.eannot.1122.final_new	PF13414.1|PF00515.23|PF07719.12|PF00226.26|PF13432.1|PF14559.1|PF13428.1|PF13176.1|PF13424.1|PF13181.1|PF13431.1|PF12895.2|PF13174.1|PF13371.1|PF13429.1|PF04212.13|PF07721.9|PF14863.1|PF13374.1|PF03704.12|PF09295.5|PF01535.15|PF14853.1|PF07720.7|PF14561.1|PF09986.4|PF10516.4	TPR_11|TPR_1|TPR_2|DnaJ|TPR_16|TPR_19|TPR_14|TPR_7|TPR_12|TPR_8|TPR_17|Apc3|TPR_6|TPR_9|TPR_15|MIT|TPR_4|Alkyl_sulf_dimr|TPR_10|BTAD|ChAPs|PPR|Fis1_TPR_C|TPR_3|TPR_20|DUF2225|SHNi-TPR	TPR repeat|Tetratricopeptide repeat|Tetratricopeptide repeat|DnaJ domain|Tetratricopeptide repeat|Tetratricopeptide repeat|Tetratricopeptide repeat|Tetratricopeptide repeat|Tetratricopeptide repeat|Tetratricopeptide repeat|Tetratricopeptide repeat|Anaphase-promoting complex, cyclosome, subunit 3|Tetratricopeptide repeat|Tetratricopeptide repeat|Tetratricopeptide repeat|MIT (microtubule interactin…	7.009546526937726	6.273763482498267	6.041195725315059	6.418479252263143	2037.0	957.0	1546.0	1669.0			1.478825656424608	0.40850365762204444	-0.5063723117688914
	conserved protein of unknown function	ucsf_hc.01_1.G217B.10393	HISTO_ZT.Contig1128f.Fgenesh_histo.38.final_new	PF14616.1	DUF4451	Domain of unknown function (DUF4451)	-1.8426639413479209	-0.31866683386520517	3.4260947061673965	3.2374351020548375	4.0	9.0	229.0	167.0			-4.758283792713376	-3.002882508533122	0.05957081929175212
	conserved protein of unknown function	ucsf_hc.01_1.G217B.10391	HISTO_ZT.Contig1128f.Fgenesh_histo.20.final_new	PF00350.18|PF01926.18|PF05049.8|PF00005.22|PF03193.11|PF00437.15|PF08477.8|PF13207.1|PF13191.1|PF06414.7|PF04548.11|PF01935.12|PF13555.1|PF13238.1	Dynamin_N|MMR_HSR1|IIGP|ABC_tran|DUF258|T2SE|Miro|AAA_17|AAA_16|Zeta_toxin|AIG1|DUF87|AAA_29|AAA_18	Dynamin family|50S ribosome-binding GTPase|Interferon-inducible GTPase (IIGP)|ABC transporter|Protein of unknown function, DUF258|Type II/IV secretion system protein|Miro-like protein|AAA domain|AAA ATPase domain|Zeta toxin|AIG1 family|Domain of unknown function DUF87|P-loop containing region of AAA domain|AAA domain	-2.5204694453812517	0.418565161380308	2.360296525869451	2.6597410828117107	4.0	24.0	175.0	179.0			-4.370291116448762	-1.687956494044482	-0.42853334176306657
	protein of unknown function	ucsf_hc.01_1.G217B.10388	HISTO_ZT.Contig1128f-snap.17.final_new				1.4728852409767361	5.921474945801429	3.200120649035795	5.687605299596308	12.0	205.0	59.0	275.0				0.7870890735920417	-2.61657343538132
	conserved protein of unknown function	ucsf_hc.01_1.G217B.10387	HISTO_ZT.Contig1128f.Fgenesh_histo.10.final_new	PF02454.11	Sigma_1s	Sigma 1s protein	2.568568589032044	2.9867710324921632	5.662813141642308	5.313326361522149	22.0	23.0	279.0	182.0			-2.5837696978083233	-1.773335901643065	0.22039799529935244
	MAP kinase kinase, MKK1/SSP32, MKK2/SSP33, skh1/pek1	ucsf_hc.01_1.G217B.10378	HISTO_ZT.Contig1128f.Fgenesh_histo.44.final_new	PF00069.20|PF07714.12|PF14531.1	Pkinase|Pkinase_Tyr|Kinase-like	Protein kinase domain|Protein tyrosine kinase|Kinase-like	7.0997531080367695	7.6659111143102265	7.2396372117946655	7.845516947826956	1465.0	1697.0	2397.0	3032.0			0.37059075104404515	0.373613593870191	-0.7349685208530978
	epoxide hydrolase	ucsf_hc.01_1.G217B.10377	HISTO_ZT.Contig1128f.Fgenesh_histo.40.final_new	PF00561.15|PF12697.2	Abhydrolase_1|Abhydrolase_6	alpha/beta hydrolase fold|Alpha/beta hydrolase family	-1.5111142803295485	5.226662118184907	5.005903420339165	5.63236369680881	2.0	167.0	272.0	349.0			-6.006542845866772	0.14751784876301777	-0.7555490612904521
	NADH-ubiquinone oxidoreductase	ucsf_hc.01_1.G217B.10375	HISTO_ZT.Contig1128f.eannot.1137.final_new	PF10200.4|PF11326.3|PF02297.12|PF05254.7	Ndufs5|DUF3128|COX6B|UPF0203	NADH:ubiquinone oxidoreductase, NDUFS5-15kDa|Protein of unknown function (DUF3128)|Cytochrome oxidase c subunit VIb|Uncharacterised protein family (UPF0203)	9.047524691347277	8.131801506820441	8.509195663859387	7.839368985121981	1155.0	479.0	1181.0	617.0			1.0488038822898313	0.8456519490853811	0.5407378939165994
	TATA-binding protein-associated factor MOT1	ucsf_hc.01_1.G217B.10373	HISTO_ZT.Contig1128f.Fgenesh_Aspergillus.44.final_new	PF12054.3|PF00176.18|PF02985.17|PF00271.26|PF13646.1|PF12755.2|PF13513.1|PF12348.3|PF07571.8	DUF3535|SNF2_N|HEAT|Helicase_C|HEAT_2|Vac14_Fab1_bd|HEAT_EZ|CLASP_N|DUF1546	Domain of unknown function (DUF3535)|SNF2 family N-terminal domain|HEAT repeat|Helicase conserved C-terminal domain|HEAT repeats|Vacuolar 14 Fab1-binding region|HEAT-like repeat|CLASP N terminal|Protein of unknown function (DUF1546)	4.814080422810085	4.391985484546151	5.488373343287781	5.25749443256892	1144.0	668.0	2711.0	1920.0			-0.1638180656757542	-0.31228952063584803	0.10179012589805403
	conserved protein of unknown function	ucsf_hc.01_1.G217B.10372	HISTO_ZT.Contig1128f.eannot.1118.final_new				6.20841109604239	5.052146367321643	4.78495859875261	4.694863945547667	923.0	324.0	511.0	399.0			1.9339273520917213	0.9105018491608972	-0.038994131615863736
SCS3	inositol phospholipid biosynthesis protein	ucsf_hc.01_1.G217B.10369	HISTO_ZT.Contig1128f.eannot.1116.final_new	PF10261.4|PF11833.3	Scs3p|DUF3353	Inositol phospholipid synthesis and fat-storage-inducing TM|Protein of unknown function (DUF3353)	6.367040153346814	5.320149945320095	8.27375803431022	7.41476391560344	544.0	206.0	3029.0	1388.0			-1.3962430261614647	-1.5413945428964242	0.7299053338859727
	conserved protein of unknown function	ucsf_hc.01_1.G217B.10368	HISTO_ZT.Contig1128f-snap.6.final_new	PF00172.13|PF10446.4	Zn_clus|DUF2457	Fungal Zn(2)-Cys(6) binuclear cluster domain|Protein of unknown function (DUF2457)	-3.013299105266247	6.870203554920309	4.846708305817659	6.44630801247686	1.0	739.0	345.0	869.0			-7.3495325562819644	0.97711496983037	-1.7286884914800078
	conserved protein of unknown function	ucsf_hc.01_1.G217B.10366	HISTO_ZT.Contig1128f.eannot.1115.final_new	PF05241.7	EBP	Emopamil binding protein	8.185158516311255	6.397310779728765	8.305312378718428	6.545174016055057	1505.0	341.0	2429.0	596.0			0.3903209923947677	0.4053561910606289	1.631049577842564
	H antigen, beta-glucosidase	ucsf_hc.01_1.G217B.10365	HISTO_ZT.Contig1128f.genewise.21.final_new	PF00933.16|PF01915.17|PF14310.1	Glyco_hydro_3|Glyco_hydro_3_C|Fn3-like	Glycosyl hydrolase family 3 N terminal domain|Glycosyl hydrolase family 3 C-terminal domain|Fibronectin type III-like domain	8.92087349909731	10.465626066573643	7.506981518938534	9.159280394121044	8864.0	20233.0	4940.0	12906.0			1.924366834960717	1.8595650998395197	-1.7813876600033174
MRL1	vacuolar sorting receptor (Mrl1)	ucsf_hc.01_1.G217B.10358	HISTO_ZT.Contig1128f.eannot.1113.final_new	PF02157.10|PF00878.13|PF09451.5	Man-6-P_recep|CIMR|ATG27	Mannose-6-phosphate receptor|Cation-independent mannose-6-phosphate receptor repeat|Autophagy-related protein 27	6.634529895382778	5.300163380752284	7.452626131504993	6.716833367100668	838.0	260.0	2194.0	1095.0			-0.3076213813202737	-0.8634505589614632	0.6067039795835178
ERG24	c-14 sterol reductase	ucsf_hc.01_1.G217B.10357	HISTO_ZT.Contig1128f.eannot.1131.final_new	PF01222.12|PF06966.7	ERG4_ERG24|DUF1295	Ergosterol biosynthesis ERG4/ERG24 family|Protein of unknown function (DUF1295)	6.985832368941035	6.686191141764639	6.679115404363287	6.650657040868872	1386.0	881.0	1664.0	1356.0			0.8171918193796892	0.5887535282826883	-0.10063042132639133
TAD1	tRNA-specific adenosine deaminase, no start met	ucsf_hc.01_1.G217B.10356	HISTO_ZT.Contig1128f-snap.1.final_new	PF02137.13	A_deamin	Adenosine-deaminase (editase) domain	3.5000475719592616	2.4965676733815814	5.632746358447106	5.213929749616808	123.0	48.0	801.0	498.0			-1.622223931685903	-2.1641426488483058	0.28972782400949093
	conserved protein of unknown function	ucsf_hc.01_1.G217B.10680	HISTO_ZT.Contig174.Fgenesh_Aspergillus.97.final_new	PF06936.6|PF09618.5|PF07851.8|PF03938.9|PF15621.1	Selenoprotein_S|Cas_Csy4|TMPIT|OmpH|PROL5-SMR	Selenoprotein S (SelS)|CRISPR-associated protein (Cas_Csy4)|TMPIT-like protein|Outer membrane protein (OmpH-like)|Proline-rich submaxillary gland androgen-regulated family	6.37539739607468	4.776916664517544	5.567129793587001	4.567829368395717	329.0	85.0	279.0	116.0			1.3187424572896203	0.7623067235087477	0.8702116403704769
RMP1	respiratory complex assembly protein Rmp1	ucsf_hc.01_1.G217B.10678	HISTO_ZT.Contig174-snap.116.final_new	PF14611.1	SLS	Mitochondrial inner-membrane-bound regulator	3.1092413282407096	3.1819004991324653	4.6923963185545166	4.801063349379592	158.0	130.0	703.0	630.0			-1.0726801355118658	-1.0659434228602058	-0.23775581564588233
	G-protein coupled receptor	ucsf_hc.01_1.G217B.10677	HISTO_ZT.Contig174.Fgenesh_Aspergillus.92.final_new	PF05462.6|PF00002.19|PF11710.3|PF03707.11	Dicty_CAR|7tm_2|Git3|MHYT	Slime mold cyclic AMP receptor|7 transmembrane receptor (Secretin family)|G protein-coupled glucose receptor regulating Gpa2|Bacterial signalling protein N terminal repeat	6.314570288072143	0.4609624706748147	7.066408105260221	3.710175711171636	813.0	11.0	2033.0	165.0	Hyphae	D	-0.24136296238613708	-2.6959938131099004	3.2271436092677783
	phosphatidylinositol 3-phosphate phosphatase, 40S ribosomal protein S3	ucsf_hc.01_1.G217B.10672	HISTO_ZT.Contig174.Fgenesh_histo.128.final_new	PF06602.9|PF13350.1|PF00102.22	Myotub-related|Y_phosphatase3|Y_phosphatase	Myotubularin-like phosphatase domain|Tyrosine phosphatase family|Protein-tyrosine phosphatase	5.156567038291355	4.263956943905408	6.6046896577490015	5.927024661851037	579.0	244.0	2346.0	1219.0			-0.9376477646557055	-1.1098482905587082	0.5485762110771573
	40S ribosomal protein S3	ucsf_hc.01_1.G217B.10671	HISTO_ZT.Contig174.eannot.1393.final_new	PF00189.15|PF07650.12|PF11543.3	Ribosomal_S3_C|KH_2|UN_NPL4	Ribosomal protein S3, C-terminal domain|KH domain|Nuclear pore localisation protein NPL4	8.668023599753221	9.425195302541246	8.232497010785995	9.014191274823084	2336.0	3089.0	2565.0	3665.0			0.9460014437691675	0.964223455105083	-0.9107830488578958
	phenylalanyl-tRNA synthetase subunit beta	ucsf_hc.01_1.G217B.10670	HISTO_ZT.Contig174.eannot.1502.final_new	PF03483.12|PF03484.10	B3_4|B5	B3/4 domain|tRNA synthetase B5 domain	8.260417831128832	8.626282146195692	8.044172604173571	7.846905682092344	3899.0	3931.0	4984.0	3613.0			0.7267200817572017	1.3325958914902687	0.06817813726042043
	protein phosphatase PP2A regulatory subunit A	ucsf_hc.01_1.G217B.10669	HISTO_ZT.Contig174.eannot.1391.final_new	PF02985.17|PF13646.1|PF12755.2|PF13513.1|PF01602.15|PF12348.3|PF12719.2|PF00514.18|PF10508.4|PF12717.2	HEAT|HEAT_2|Vac14_Fab1_bd|HEAT_EZ|Adaptin_N|CLASP_N|Cnd3|Arm|Proteasom_PSMB|Cnd1	HEAT repeat|HEAT repeats|Vacuolar 14 Fab1-binding region|HEAT-like repeat|Adaptin N terminal region|CLASP N terminal|Nuclear condensing complex subunits, C-term domain|Armadillo/beta-catenin-like repeat|Proteasome non-ATPase 26S subunit|non-SMC mitotic condensation complex subunit 1	7.283451668043546	7.8127116549497995	6.417743788730319	7.005120555115778	2037.0	2300.0	1660.0	2073.0			1.3761827341151682	1.3608105272209423	-0.7164655512062659
NIT44	glycogenin, alpha/beta hydrolase domain-containing protein, nitrosative stress-induced transcript	ucsf_hc.01_1.G217B.10667	HISTO_ZT.Contig174.Fgenesh_histo.113.final_new	PF01501.15	Glyco_transf_8	Glycosyl transferase family 8	3.5193208139670205	4.958055317076808	5.3298242820849575	5.84491203677726	182.0	386.0	948.0	1126.0			-1.300028613315996	-0.3336372923135311	-0.6441765395131096
	capsule-associated protein CAP1, CAP10 superfamily	ucsf_hc.01_1.G217B.10666	HISTO_ZT.Contig174.eannot.1495.final_new	PF05686.7	Glyco_transf_90	Glycosyl transferase family 90	5.297313676393282	5.403805029006405	6.32838221279666	6.500771168439684	520.0	438.0	1578.0	1478.0			-0.5205936816014369	-0.5437467120463584	-0.3014777404638309
CDO1	cysteine dioxygenase, yeast phase-enriched transcript	ucsf_hc.01_1.G217B.10665	HISTO_ZT.Contig174.Fgenesh_histo.111.final_new	PF05995.7|PF07847.7	CDO_I|DUF1637	Cysteine dioxygenase type I|Protein of unknown function (DUF1637)	10.782014619250909	8.533959949986881	10.163210582482415	8.033785866697324	7948.0	1309.0	7686.0	1460.0			1.1292788915704342	1.0533935106764787	2.000335930964285
RBG1	developmentally regulated GTP-binding protein RBG1	ucsf_hc.01_1.G217B.10664	HISTO_ZT.Contig174.Fgenesh_Aspergillus.43.final_new	PF02824.16|PF01926.18|PF02421.13|PF00350.18|PF00009.22|PF08477.8|PF03308.11|PF04548.11	TGS|MMR_HSR1|FeoB_N|Dynamin_N|GTP_EFTU|Miro|ArgK|AIG1	TGS domain|50S ribosome-binding GTPase|Ferrous iron transport protein B|Dynamin family|Elongation factor Tu GTP binding domain|Miro-like protein|ArgK protein|AIG1 family	7.3341834782219975	6.337298440763507	6.862584111580998	7.125123865657703	1255.0	492.0	1344.0	1340.0			0.9820742214429408	-0.23460599750727518	-0.39162853889751226
	conserved Tc5 transposase DNA-binding domain, CENPB domain	ucsf_hc.01_1.G217B.10659	HISTO_ZT.Contig174.eannot.1389.final_new	PF03221.11|PF04218.8|PF01047.17|PF13545.1|PF04545.11|PF13412.1|PF13384.1|PF13613.1|PF12802.2	HTH_Tnp_Tc5|CENP-B_N|MarR|HTH_Crp_2|Sigma70_r4|HTH_24|HTH_23|HTH_Tnp_4|MarR_2	Tc5 transposase DNA-binding domain|CENP-B N-terminal DNA-binding domain|MarR family|Crp-like helix-turn-helix domain|Sigma-70, region 4|Winged helix-turn-helix DNA-binding|Homeodomain-like domain|Helix-turn-helix of DDE superfamily endonuclease|MarR family	-0.6684706082688054	7.310788476102252	1.7350890426166239	6.302718261956168	7.0	1382.0	55.0	1084.0				1.5612896415330049	-4.696718004160351
URH1	uridine nucleosidase	ucsf_hc.01_1.G217B.10657	HISTO_ZT.Contig174.Fgenesh_histo.83.final_new	PF01156.14	IU_nuc_hydro	Inosine-uridine preferring nucleoside hydrolase	5.377088115348961	4.854610793032176	6.083813112444218	5.556531950773896	347.0	189.0	841.0	485.0			-0.1962501422933154	-0.14870173035479883	0.39819237684951503
	vacuolar import and degradation protein, putative	ucsf_hc.01_1.G217B.10654	HISTO_ZT.Contig174.eannot.1385.final_new	PF09783.4	Vac_ImportDeg	Vacuolar import and degradation protein	1.9316251959775064	4.875877512010086	6.979086654731952	5.71732648814024	46.0	277.0	2259.0	783.0	Yeast	A	-4.536986603952505	-0.28822954874323337	1.1326713817709049
HOS4	histone deacetylase complex subunit (Hos4)	ucsf_hc.01_1.G217B.10652	HISTO_ZT.Contig174.eannot.1469.final_new	PF12796.2|PF13857.1|PF00023.25|PF13637.1|PF13606.1	Ank_2|Ank_5|Ank|Ank_4|Ank_3	Ankyrin repeats (3 copies)|Ankyrin repeats (many copies)|Ankyrin repeat|Ankyrin repeats (many copies)|Ankyrin repeat	6.101173148056409	5.141060356840874	6.42381280355827	6.3900395645622785	2044.0	822.0	3796.0	3082.0			0.18783519930008064	-0.6957597803344839	-0.09531554582481583
	3-oxo-5-alpha-steroid 4-dehydrogenase, no start met	ucsf_hc.01_1.G217B.10651	HISTO_ZT.Contig174.genewise.79.final_new	PF02544.11	Steroid_dh	3-oxo-5-alpha-steroid 4-dehydrogenase	6.72506222742168	6.5699746568186885	7.5748654423666055	7.081621805725072	760.0	534.0	2034.0	1201.0			-0.3393283601429844	0.04157227848053768	0.36415485182072693
	calpain, Alkbh6 protein	ucsf_hc.01_1.G217B.10650	HISTO_ZT.Contig174.fgenesh_plus.67.final_new	PF13532.1	2OG-FeII_Oxy_2	2OG-Fe(II) oxygenase superfamily	3.63208383582599	2.9644608707670743	4.326466382901208	4.1450324456587655	67.0	33.0	161.0	118.0			-0.1839076922732774	-0.6273521475047703	0.052345152421636065
PIN4	peptidyl-prolyl cis-trans isomerase pin4	ucsf_hc.01_1.G217B.10649	HISTO_ZT.Contig174.eannot.1478.final_new	PF13616.1|PF00639.16|PF13145.1	Rotamase_3|Rotamase|Rotamase_2	PPIC-type PPIASE domain|PPIC-type PPIASE domain|PPIC-type PPIASE domain	6.969868576538354	6.823511692069269	7.0545120230685265	6.947833684738281	348.0	246.0	548.0	423.0			0.42583140827176846	0.42889743471790887	-0.022410446490561675
	conserved protein of unknown function	ucsf_hc.01_1.G217B.10647	HISTO_ZT.Contig174.Fgenesh_histo.72.final_new				-0.44607818693235746	3.971003716633847	0.08301234603693088	5.962597894781957	7.0	117.0	15.0	734.0				-1.4383747507611888	-6.008674333565833
HUT1	UDP-Glc/Gal endoplasmic reticulum nucleotide sugar transporter	ucsf_hc.01_1.G217B.10646	HISTO_ZT.Contig174.eannot.1466.final_new	PF08449.6|PF04142.10|PF00892.15|PF13536.1|PF03151.11|PF14015.1	UAA|Nuc_sug_transp|EamA|EmrE|TPT|DUF4231	UAA transporter family|Nucleotide-sugar transporter|EamA-like transporter family|Multidrug resistance efflux transporter|Triose-phosphate Transporter family|Protein of unknown function (DUF4231)	7.401495714800562	4.676430911880013	7.088662764120452	5.266681070211901	1555.0	184.0	1859.0	437.0			0.8233078054820511	-0.03703073094496734	1.6928929090877434
SIP3	transcription factor SipA3	ucsf_hc.01_1.G217B.10644	HISTO_ZT.Contig174.Fgenesh_Aspergillus.11.final_new	PF00169.24|PF02893.15|PF14470.1|PF15413.1	PH|GRAM|bPH_3|PH_11	PH domain|GRAM domain|Bacterial PH domain|Pleckstrin homology domain	5.339513927512929	4.922711561898871	6.16490055353977	5.693700331997577	1191.0	698.0	3134.0	1879.0			-0.3149117712248999	-0.21776934271178483	0.3421114367213862
KRI1	ribosome biogenesis protein Kri1	ucsf_hc.01_1.G217B.10643	HISTO_ZT.Contig174.fgenesh_plus.72.final_new	PF12936.2|PF05178.7|PF02626.10	Kri1_C|Kri1|AHS2	KRI1-like family C-terminal|KRI1-like family|Allophanate hydrolase subunit 2	6.186111114073672	5.045292413146017	5.633587881489309	5.574383569640045	1040.0	369.0	1053.0	840.0			1.0629980873863043	0.024128270892892267	-0.06988447297154377
	ADP,ATP mitochondrial carrier protein	ucsf_hc.01_1.G217B.10641	HISTO_ZT.Contig174.eannot.1472.final_new	PF00153.22	Mito_carr	Mitochondrial carrier protein	10.743995429835037	11.30673761104624	9.597685179094062	11.066911479009557	11303.0	13062.0	7583.0	17450.0			1.6567851055429155	0.7930455594236037	-1.598315084736301
	Stb3 superfamily domain-containing protein	ucsf_hc.01_1.G217B.10640	HISTO_ZT.Contig174-snap.90.final_new	PF10330.4	Stb3	Putative Sin3 binding protein	9.004693413840704	6.185209434163041	7.547085608806309	5.533469104059195	4376.0	485.0	2366.0	487.0			1.9680826598363352	1.2049597574907667	1.8845277199263073
	tRNA splicing 2' phosphotransferase, ubiquitin-protein ligase E3 Conflicting annotations?)	ucsf_hc.01_1.G217B.10636	HISTO_ZT.Contig174-snap.88.final_new	PF12678.2|PF08625.6|PF13639.1	zf-rbx1|Utp13|zf-RING_2	RING-H2 zinc finger|Utp13 specific WD40 associated domain|Ring finger domain	4.252295673029454	3.3912250968127964	5.309774868967774	4.3128747077528224	397.0	171.0	1227.0	511.0			-0.5470043411363794	-0.3684301835531052	0.8678113763941449
	serine/threonine protein kinase	ucsf_hc.01_1.G217B.10632	HISTO_ZT.Contig174.Fgenesh_Aspergillus.85.final_new	PF00069.20|PF07714.12|PF14531.1|PF01636.18|PF01163.17|PF13426.1|PF07387.6	Pkinase|Pkinase_Tyr|Kinase-like|APH|RIO1|PAS_9|Seadorna_VP7	Protein kinase domain|Protein tyrosine kinase|Kinase-like|Phosphotransferase enzyme family|RIO1 family|PAS domain|Seadornavirus VP7	5.306015870194076	4.986174552603575	6.072884561404799	5.19431185009748	970.0	608.0	2451.0	1108.0			-0.2563938364087819	0.3450821298930151	0.7494839264865121
	TBC domain-containing protein	ucsf_hc.01_1.G217B.10630	HISTO_ZT.Contig174.Fgenesh_histo.104.final_new	PF00566.13	RabGAP-TBC	Rab-GTPase-TBC domain	3.572626412005512	3.145593495146137	6.279409558840435	5.231868164516753	177.0	103.0	1716.0	690.0			-2.1963082920329815	-1.533055241983695	0.9184526095028751
	conserved protein of unknown function	ucsf_hc.01_1.G217B.10629	HISTO_ZT.Contig174-snap.83.final_new				4.432371262782734	4.031963810969156	6.359425781671924	6.261216309735089	221.0	131.0	1248.0	969.0			-1.4165796640872492	-1.6760330713790124	-0.03087931288397172
	KH domain RNA-binding protein	ucsf_hc.01_1.G217B.10625	HISTO_ZT.Contig174.eannot.1443.final_new	PF00013.24|PF13014.1|PF07650.12|PF13083.1|PF13184.1|PF00692.14	KH_1|KH_3|KH_2|KH_4|KH_5|dUTPase	KH domain|KH domain|KH domain|KH domain|NusA-like KH domain|dUTPase	9.294329817954461	8.560976419089576	8.371392264699075	8.69543160049927	4830.0	2273.0	3783.0	3936.0			1.4334124080573267	0.4187642459772256	-0.4531281206210025
GRE2	ketoreductase, NADPH-dependent methylglyoxal reductase GRE2	ucsf_hc.01_1.G217B.10624	HISTO_ZT.Contig174.fgenesh_plus.47.final_new	PF01370.16|PF01073.14|PF13460.1|PF07993.7|PF00106.20|PF08659.5|PF02719.10|PF04321.12|PF05368.8	Epimerase|3Beta_HSD|NAD_binding_10|NAD_binding_4|adh_short|KR|Polysacc_synt_2|RmlD_sub_bind|NmrA	NAD dependent epimerase/dehydratase family|3-beta hydroxysteroid dehydrogenase/isomerase family|NADH(P)-binding|Male sterility protein|short chain dehydrogenase|KR domain|Polysaccharide biosynthesis protein|RmlD substrate binding domain|NmrA-like family	6.876340896755942	5.809131289382713	7.788771397815226	6.228977304773069	849.0	317.0	2373.0	669.0			-0.40195564625734237	0.1333734119965646	1.4307053082213494
	sarcosine oxidase	ucsf_hc.01_1.G217B.10622	HISTO_ZT.Contig174.Fgenesh_Aspergillus.40.final_new	PF01266.19|PF07992.9|PF13454.1|PF13450.1|PF05834.7|PF00070.22|PF01134.17|PF04820.9|PF02254.13|PF13738.1|PF13434.1|PF03435.13|PF02558.11|PF13241.1|PF01488.15	DAO|Pyr_redox_2|NAD_binding_9|NAD_binding_8|Lycopene_cycl|Pyr_redox|GIDA|Trp_halogenase|TrkA_N|Pyr_redox_3|K_oxygenase|Saccharop_dh|ApbA|NAD_binding_7|Shikimate_DH	FAD dependent oxidoreductase|Pyridine nucleotide-disulphide oxidoreductase|FAD-NAD(P)-binding|NAD(P)-binding Rossmann-like domain|Lycopene cyclase protein|Pyridine nucleotide-disulphide oxidoreductase|Glucose inhibited division protein A|Tryptophan halogenase|TrkA-N domain|Pyridine nucleotide-disulphide oxidoreductase|L-lysine 6-monooxygenase (NADPH-requiring)|Saccharopine dehydrogenase|Ketopanto…	1.7563211778872259	7.747719320111489	2.846389571033933	6.583328006233419	31.0	1543.0	98.0	1086.0			-0.5795935383447659	1.7176107412649912	-3.866027220020293
	conserved protein of unknown function	ucsf_hc.01_1.G217B.10621	HISTO_ZT.Contig174.Fgenesh_histo.96.final_new	PF11951.3	Fungal_trans_2	Fungal specific transcription factor domain	-0.4553457248780696	4.213422906818621	1.7397438809032815	4.629927364862626	10.0	199.0	68.0	419.0				0.13671496934291572	-3.019272268780151
	protein of unknown function	ucsf_hc.01_1.G217B.10620	HISTO_ZT.Contig174.Fgenesh_histo.79.final_new	PF13894.1|PF00096.21|PF09174.5	zf-C2H2_4|zf-C2H2|Maf1	C2H2-type zinc finger|Zinc finger, C2H2 type|Maf1 regulator		3.389578679983894	2.9164407797044283	5.024082076365507	0.0	49.0	67.0	240.0				-1.081283968994692	-2.2367300814818853
	short chain dehydrogenase	ucsf_hc.01_1.G217B.10613	HISTO_ZT.Contig174.Fgenesh_histo.69.final_new	PF00106.20|PF13561.1|PF08659.5|PF02737.13|PF02719.10|PF08242.7|PF00056.18|PF08241.7|PF12242.3|PF13847.1|PF13460.1	adh_short|adh_short_C2|KR|3HCDH_N|Polysacc_synt_2|Methyltransf_12|Ldh_1_N|Methyltransf_11|Eno-Rase_NADH_b|Methyltransf_31|NAD_binding_10	short chain dehydrogenase|Enoyl-(Acyl carrier protein) reductase|KR domain|3-hydroxyacyl-CoA dehydrogenase, NAD binding domain|Polysaccharide biosynthesis protein|Methyltransferase domain|lactate/malate dehydrogenase, NAD binding domain|Methyltransferase domain|NAD(P)H binding domain of trans-2-enoyl-CoA reductase|Methyltransferase domain|NADH(P)-binding	9.101817866331311	7.778358638691452	9.207415682115064	7.087145679695994	3202.0	1001.0	5116.0	978.0			0.40487703901818817	1.2444323863823783	1.991181217598263
	Rad21/Rec8 N terminal domain-containing protein	ucsf_hc.01_1.G217B.10612	HISTO_ZT.Contig174.Fgenesh_Aspergillus.10.final_new	PF04825.8|PF04824.11	Rad21_Rec8_N|Rad21_Rec8	N terminus of Rad21 / Rec8 like protein|Conserved region of Rad21 / Rec8 like protein	-3.9923210152871964	0.5316760921955197	4.783747577296813	2.347929925416235	1.0	18.0	651.0	100.0			-8.265593737782067		2.306728867059771
ARG6	acetylglutamate kinase	ucsf_hc.01_1.G217B.10611	HISTO_ZT.Contig174.Fgenesh_histo.59.final_new	PF04768.8|PF01118.19|PF00696.23|PF01408.17|PF15525.1|PF01113.15	DUF619|Semialdhyde_dh|AA_kinase|GFO_IDH_MocA|DUF4652|DapB_N	Protein of unknown function (DUF619)|Semialdehyde dehydrogenase, NAD binding domain|Amino acid kinase family|Oxidoreductase family, NAD-binding Rossmann fold|Domain of unknown function (DUF4652)|Dihydrodipicolinate reductase, N-terminus	7.332352954661252	7.3684677957629905	6.380774129793541	6.874872197812136	3084.0	2474.0	2368.0	2772.0			1.4620536796696517	1.046815025337775	-0.6231868528394022
SNC2	synaptobrevin, SNARE protein Snc2	ucsf_hc.01_1.G217B.10610	HISTO_ZT.Contig174.eannot.1426.final_new	PF00957.16|PF00517.12	Synaptobrevin|GP41	Synaptobrevin|Retroviral envelope protein	9.963107251727482	10.437982144324492	8.619012546050989	9.51748299778376	2496.0	2714.0	1460.0	2262.0			1.8545695604784345	1.473718573927652	-1.0275592365535786
NIT48	SAM dependent methyltransferase, UMTA, nitrosative stress-induced transcript	ucsf_hc.01_1.G217B.10607	HISTO_ZT.Contig174-snap.70.final_new	PF13489.1|PF08241.7|PF08242.7	Methyltransf_23|Methyltransf_11|Methyltransf_12	Methyltransferase domain|Methyltransferase domain|Methyltransferase domain	1.2898191398463574	5.355386152536849	5.881261681641625	6.50033615094577	10.0	131.0	358.0	457.0	Yeast	D	-4.080967686993327	-0.5917305710220004	-0.7481632541249521
DFG5	glycosyl hydrolase, cell wall glycosyl hydrolase Dfg5	ucsf_hc.01_1.G217B.10606	HISTO_ZT.Contig174.Fgenesh_Aspergillus.6.final_new	PF03663.9|PF07944.7|PF07470.8	Glyco_hydro_76|DUF1680|Glyco_hydro_88	Glycosyl hydrolase family 76|Putative glycosyl hydrolase of unknown function (DUF1680)|Glycosyl Hydrolase Family 88	8.5576654236546	9.457164562629254	7.9775984317423285	8.727270026890926	3761.0	5489.0	3736.0	5221.0			1.090541846714212	1.283113963125249	-0.8787603799694041
	chitin synthase activator	ucsf_hc.01_1.G217B.10602	HISTO_ZT.Contig174.Fgenesh_histo.50.final_new	PF08238.7|PF13174.1	Sel1|TPR_6	Sel1 repeat|Tetratricopeptide repeat	5.090737960519609	5.332699700238475	5.150965374377965	5.940483488355111	642.0	594.0	994.0	1428.0			0.4502474409435844	-0.05456436072971549	-0.918606898797953
	dioxygenase	ucsf_hc.01_1.G217B.10600	HISTO_ZT.Contig174.eannot.1414.final_new	PF02900.13|PF06114.8	LigB|DUF955	Catalytic LigB subunit of aromatic ring-opening dioxygenase|Domain of unknown function (DUF955)	4.227965629702547	7.231130573883822	4.9422499660540335	7.033264944127702	110.0	690.0	268.0	949.0			-0.20380948154954526	0.7510850571430403	-2.2201037628944755
	UPF0041 domain-containing protein	ucsf_hc.01_1.G217B.10598	HISTO_ZT.Contig174.Fgenesh_Neurospora.7.final_new	PF03650.8	MPC	Uncharacterised protein family (UPF0041)	8.442045146328455	8.738754847803014	8.641707884535666	8.854270715062798	1334.0	1282.0	2275.0	2191.0			0.3108121165947302	0.4377035601271366	-0.34165161534793853
NIT13	alcohol dehydrogenase, nitrosative stress induced transcript	ucsf_hc.01_1.G217B.10595	HISTO_ZT.Contig174.eannot.1411.final_new	PF08240.7|PF00107.21|PF13602.1|PF06131.6|PF02254.13	ADH_N|ADH_zinc_N|ADH_zinc_N_2|DUF963|TrkA_N	Alcohol dehydrogenase GroES-like domain|Zinc-binding dehydrogenase|Zinc-binding dehydrogenase|Schizosaccharomyces pombe repeat of unknown function (DUF963)|TrkA-N domain	6.041926437516316	2.842011692739429	6.840326585594941	3.7115813404926006	599.0	51.0	1547.0	147.0			-0.2879252932766838	-0.3163502203662505	2.999656460281533
	malate synthase AcuE	ucsf_hc.01_1.G217B.10593	HISTO_ZT.Contig174.eannot.1410.final_new	PF01274.17	Malate_synthase	Malate synthase	7.6498562954903955	9.637332246144778	5.9395158321923605	8.092494454173318	2294.0	7117.0	1041.0	3848.0			2.220815318099976	2.098057219358381	-2.2820674068017643
	beta-glucosidase	ucsf_hc.01_1.G217B.10592	HISTO_ZT.Contig174.eannot.1405.final_new	PF00933.16|PF01915.17|PF14310.1	Glyco_hydro_3|Glyco_hydro_3_C|Fn3-like	Glycosyl hydrolase family 3 N terminal domain|Glycosyl hydrolase family 3 C-terminal domain|Fibronectin type III-like domain	6.711676861548661	5.185422553828548	7.398465264488935	6.098567594491278	2139.0	581.0	5113.0	1726.0			-0.1763135481383329	-0.3599256132758084	1.1708088851768501
	choline transporter	ucsf_hc.01_1.G217B.10590	HISTO_ZT.Contig174.eannot.1404.final_new	PF13520.1|PF00324.16	AA_permease_2|AA_permease	Amino acid permease|Amino acid permease	2.1625451203645856	5.082214402259215	4.781133804172977	5.448703358278269	50.0	296.0	456.0	602.0			-2.10811382900645	0.18673047136786636	-0.7966583389260995
	elongation factor 3, mRNA export factor elf1	ucsf_hc.01_1.G217B.10588	HISTO_ZT.Contig174.eannot.1402.final_new	PF00005.22|PF13304.1|PF02463.14|PF13476.1|PF00385.19|PF13555.1|PF13207.1|PF13175.1|PF03193.11|PF13558.1|PF01926.18|PF08477.8|PF13401.1|PF12846.2|PF01602.15|PF01935.12|PF02985.17|PF13646.1|PF05729.7|PF00910.17|PF00350.18|PF13671.1|PF13166.1|PF10274.4|PF03205.9|PF01580.13|PF13521.1|PF03308.11|PF13238.1|PF13481.1|PF00006.20|PF12128.3|PF13513.1	ABC_tran|AAA_21|SMC_N|AAA_23|Chromo|AAA_29|AAA_17|AAA_15|DUF258|SbcCD_C|MMR_HSR1|Miro|AAA_22|AAA_10|Adaptin_N|DUF87|HEAT|HEAT_2|NACHT|RNA_helicase|Dynamin_N|AAA_33|AAA_13|ParcG|MobB|FtsK_SpoIIIE|AAA_28|ArgK|AAA_18|AAA_25|ATP-synt_ab|DUF3584|HEAT_EZ	ABC transporter|AAA domain|RecF/RecN/SMC N terminal domain|AAA domain|Chromo (CHRromatin Organisation MOdifier) domain|P-loop containing region of AAA domain|AAA domain|AAA ATPase domain|Protein of unknown function, DUF258|Putative exonuclease SbcCD, C subunit|50S ribosome-binding GTPase|Miro-like protein|AAA domain|AAA-like domain|Adaptin N terminal region|Domain of unknown function DUF87|HEAT r…	7.183694735282845	6.554321182922617	5.562415385579403	5.5025764982359675	3466.0	1753.0	1673.0	1334.0			2.1317542045053837	1.6049641120735707	-0.06924989747737165
	isocitrate lyase; AcuD	ucsf_hc.01_1.G217B.10587	HISTO_ZT.Contig174.Fgenesh_histo.41.final_new	PF00463.16|PF13714.1	ICL|PEP_mutase	Isocitrate lyase family|Phosphoenolpyruvate phosphomutase	6.084746140910149	5.665741075410756	6.241874452245384	5.185271078022744	863.0	505.0	1429.0	571.0			0.353346543466706	1.0336894247749324	0.9275145894018335
	2-methylcitrate synthase	ucsf_hc.01_1.G217B.10586	HISTO_ZT.Contig174.Fgenesh_histo.40.final_new	PF00285.16	Citrate_synt	Citrate synthase	8.625245606604986	7.597280332229163	7.762192944806221	6.87308050676553	3933.0	1509.0	3211.0	1441.0			1.3735275166007068	1.277419252850554	0.7600236532198839
	3'-5' exonuclease	ucsf_hc.01_1.G217B.10585	HISTO_ZT.Contig174.Fgenesh_histo.38.final_new					6.181900499132465	4.834928281669108	6.676781013492993	0.0	130.0	97.0	289.0				0.05833891302639316	-1.9709415166446913
	esterase/lipase superfamily domain-containing protein	ucsf_hc.01_1.G217B.10580	HISTO_ZT.Contig174.Fgenesh_histo.34.final_new	PF12697.2|PF12695.2|PF06821.8|PF01674.13|PF12146.3|PF05990.7	Abhydrolase_6|Abhydrolase_5|Ser_hydrolase|Lipase_2|Hydrolase_4|DUF900	Alpha/beta hydrolase family|Alpha/beta hydrolase family|Serine hydrolase|Lipase (class 2)|Putative lysophospholipase|Alpha/beta hydrolase of unknown function (DUF900)	2.25453965270299	4.157505004757028	2.973601129316349	4.196046901468227	27.0	79.0	66.0	128.0				0.5146775306757219	-1.3515345569726849
	2-methylcitrate dehydratase	ucsf_hc.01_1.G217B.10579	HISTO_ZT.Contig174.fgenesh_plus.12.final_new	PF03972.9|PF11836.3	MmgE_PrpD|DUF3356	MmgE/PrpD family|Protein of unknown function (DUF3356)	7.828445904147565	6.904022341162155	7.455678152638963	6.765476440842519	2683.0	1106.0	3077.0	1585.0			0.8832426063105436	0.6917653277065563	0.5611129269756363
	ATP synthase D chain, mitochondrial	ucsf_hc.01_1.G217B.10571	HISTO_ZT.Contig174.eannot.1497.final_new	PF05873.7|PF12754.2|PF14988.1|PF00804.20|PF12718.2	Mt_ATP-synt_D|Blt1|DUF4515|Syntaxin|Tropomyosin_1	ATP synthase D chain, mitochondrial (ATP5H)|Cell-cycle control medial ring component|Domain of unknown function (DUF4515)|Syntaxin|Tropomyosin like	9.57939553696392	9.028940394016574	9.360339832721449	8.955906394609604	2821.0	1507.0	3599.0	2260.0			0.7295305590444126	0.6262534267938911	0.27534465329103774
	nascent polypeptide-associated complex subunit alpha	ucsf_hc.01_1.G217B.10570	HISTO_ZT.Contig174.eannot.1494.final_new	PF01849.13|PF00627.26|PF12136.3|PF12685.2	NAC|UBA|RNA_pol_Rpo13|SpoIIIAH	NAC domain|UBA/TS-N domain|RNA polymerase Rpo13 subunit HTH domain|SpoIIIAH-like protein	8.522391847883394	9.13755915297939	8.482530223687768	8.983742488482232	1613.0	1933.0	2330.0	2741.0			0.550336478997568	0.7070360918840795	-0.6303010496152712
RPL14	60S ribosomal protein L14	ucsf_hc.01_1.G217B.10569	HISTO_ZT.Contig174.eannot.1492.final_new	PF01929.12|PF00467.24	Ribosomal_L14e|KOW	Ribosomal protein L14|KOW motif	8.719326938283599	9.846604804039908	9.119466338542885	9.719738863836959	1313.0	2244.0	2573.0	3242.0			0.1103354545426547	0.6800853675898697	-0.7293613101148804
	allantoate permease	ucsf_hc.01_1.G217B.10566	HISTO_ZT.Contig174-snap.47.final_new	PF07690.11|PF06779.9|PF00487.19	MFS_1|DUF1228|FA_desaturase	Major Facilitator Superfamily|Protein of unknown function (DUF1228)|Fatty acid desaturase	0.001380790038863926	5.805485816714316	1.5777770377865088	5.671780332434626	7.0	306.0	31.0	440.0				0.686924911666611	-4.223092079468923
	MFS transporter	ucsf_hc.01_1.G217B.10564	HISTO_ZT.Contig174.Fgenesh_histo.16.final_new	PF07690.11|PF00083.19|PF01770.13|PF13347.1|PF12832.2	MFS_1|Sugar_tr|Folate_carrier|MFS_2|MFS_1_like	Major Facilitator Superfamily|Sugar (and other) transporter|Reduced folate carrier|MFS/sugar transport protein|MFS_1 like family	4.624478419646791	4.222154401572087	6.521775124038334	6.096871496377393	299.0	177.0	1654.0	1024.0			-1.386821849589602	-1.3214976674183845	0.2958148428401346
[truncated: 6,268 more rows]
