# Supplementary material for: Genome-Wide Reprogramming of Transcript Architecture by Temperature Specifies the Developmental States of the Human Pathogen Histoplasma
Source: PLoS Genet. 2015 Jul 15;11(7):e1005395. doi: 10.1371/journal.pgen.1005395 (PMC4503680; doi:10.1371/journal.pgen.1005395)
Supplement: S28 Data — Rows are taken from S27 Data and are given in clustered order. Columns are identical to S27 Data, with the addition of UNIQID, which assigns a unique integer to each transcript, and GID, which indicates the corresponding leaf node in the clustered dendrogram (S29 Data). (CDT) [file pgen.1005395.s049.cdt]

GID	UNIQID	NAME	G217B gene name	G217B Annotation	G217B transcript	G217B predicted gene	G217B Pfam accession	G217B Pfam name	G217B Pfam description	Y footprint FPKM	H footprint FPKM	Y mRNA FPKM	H mRNA FPKM	Y footprint counts	H footprint counts	Y mRNA counts	H mRNA counts	Longer Leader	Leader Category	GWEIGHT	Y TE	H TE	mRNA Y/H
EWEIGHT																				1.0	1.0	1.0	1.0
GENE14X	2062	HISTO_DM.Contig933.eannot.1686.final_new		amino acid permease, arginine permease,	ucsf_hc.01_1.G217B.02525	HISTO_DM.Contig933.eannot.1686.final_new	PF00324.16|PF13520.1	AA_permease|AA_permease_2	Amino acid permease|Amino acid permease	8.273505855542702	2.187796538322732	7.62876854111917	4.219950801786146	3646.0	42.0	3463.0	271.0			1	1.1552121692254729	-1.4789348360764931	3.2797289545122172
GENE27X	1916	HISTO_BP.Contig457.Fgenesh_Aspergillus.167.final_new		histidine acid phosphatase, yeast-enriched transcript	ucsf_hc.01_1.G217B.00875	HISTO_BP.Contig457.Fgenesh_Aspergillus.167.final_new	PF00328.17	His_Phos_2	Histidine phosphatase superfamily (branch 2)	8.516621937756307	2.401970187330691	7.54902045979734	4.551647754276598	4517.0	51.0	3430.0	357.0			1	1.4780763327609079	-1.5964581395589859	2.8682839206999358
GENE204X	53	HISTO_AZ.Contig47.Fgenesh_Aspergillus.179.final_new	CHA4	C6 transcription factor	ucsf_hc.01_1.G217B.00492	HISTO_AZ.Contig47.Fgenesh_Aspergillus.179.final_new	PF04082.13	Fungal_trans	Fungal specific transcription factor domain	7.588917234423847	4.454361174516625	7.560999328242981	6.330116019486001	2346.0	209.0	3417.0	1210.0			1	0.538392760982807	-1.322535417582455	1.1017945239361735
GENE492X	3903	HISTO_ER.Contig17.Fgenesh_histo.73.final_new		SMC (structural maintenance of chromosomes) domain-containing protein, conidia-enriched transcript	ucsf_hc.01_1.G217B.03742	HISTO_ER.Contig17.Fgenesh_histo.73.final_new	PF12757.2	DUF3812	Protein of unknown function (DUF3812)	5.515260192698538	2.6821293058647933	5.4513509058812515	4.7579369761843395	756.0	83.0	1074.0	552.0			1	0.5743841416192272	-1.5225882429326254	0.5643251448761051
GENE9X	1752	HISTO_BP.Contig459-snap.79.final_new	LYP1	lysine-specific permease, yeast-phase induced gene	ucsf_hc.01_1.G217B.01192	HISTO_BP.Contig459-snap.79.final_new	PF00324.16|PF13520.1	AA_permease|AA_permease_2	Amino acid permease|Amino acid permease	8.312773394761802	2.384200652140755	8.362988391155788	4.306360765572347	3659.0	47.0	5626.0	281.0			1	0.4602598584079547	-1.3689406860446707	3.927538840762635
GENE67X	5889	HISTO_LF.Contig359.Fgenesh_Aspergillus.202.final_new		conserved protein of unknown function	ucsf_hc.01_1.G217B.07360	HISTO_LF.Contig359.Fgenesh_Aspergillus.202.final_new				7.996537577302589	1.7235558491328036	7.389527164864526	5.376371693846185	1878.0	19.0	1831.0	377.0			1	1.1174852672400042	-3.0995964173264605	1.8840666861975341
GENE32X	12525	HISTO_AZ.Contig47.eannot.1551.final_new		MFS membrane sugar transporter	ucsf_hc.01_1.G217B.00475	HISTO_AZ.Contig47.eannot.1551.final_new	PF07690.11|PF00083.19	MFS_1|Sugar_tr	Major Facilitator Superfamily|Sugar (and other) transporter	7.530897315057912	2.9884207697112557	7.5865691168677065	4.827169240719057	2085.0	70.0	3218.0	395.0			1	0.4548030529921463	-1.2855290436208802	2.630311091327843
GENE2342X	5717	HISTO_GX.Contig297.Fgenesh_histo.39.final_new		conserved protein of unknown function	ucsf_hc.01_1.G217B.05304	HISTO_GX.Contig297.Fgenesh_histo.39.final_new	PF14244.1|PF00098.18|PF03732.12|PF00350.18|PF04102.7	UBN2_3|zf-CCHC|Retrotrans_gag|Dynamin_N|SlyX	gag-polypeptide of LTR copia-type|Zinc knuckle|Retrotransposon gag protein|Dynamin family|SlyX	5.021028247061632	6.287637511851695	4.979560997423991	8.409389843166258	289.0	544.0	417.0	3735.0			1	0.5519421044395822	-1.5685329039276414	-3.558917630563074
GENE87X	4540	HISTO_GL.Contig233.Fgenesh_Neurospora.36.final_new	CFP8	glycosyl hydrolase catalytic core domain-containing protein	ucsf_hc.01_1.G217B.04710	HISTO_GL.Contig233.Fgenesh_Neurospora.36.final_new	PF11790.3	Glyco_hydro_cc	Glycosyl hydrolase catalytic core	7.930639198675838	3.5979465234722245	7.893145760238824	6.134189650871818	1365.0	53.0	1975.0	485.0			1	0.5479682932389545	-1.9830237000126725	1.6298673245461996
GENE150X	4319	HISTO_ZZ.Contig127a.eannot.1389.final_new		conserved protein of unknown function	ucsf_hc.01_1.G217B.11736	HISTO_ZZ.Contig127a.eannot.1389.final_new	PF00170.16|PF10224.4|PF14282.1|PF03131.12|PF06156.8|PF07246.6|PF04849.8|PF01496.14|PF04977.10|PF07716.10|PF06386.6|PF00012.15	bZIP_1|DUF2205|FlxA|bZIP_Maf|DUF972|Phlebovirus_NSM|HAP1_N|V_ATPase_I|DivIC|bZIP_2|GvpL_GvpF|HSP70	bZIP transcription factor|Predicted coiled-coil protein (DUF2205)|FlxA-like protein|bZIP Maf transcription factor|Protein of unknown function (DUF972)|Phlebovirus nonstructural protein NS-M|HAP1 N-terminal conserved region|V-type ATPase 116kDa subunit family|Septum formation initiator|Basic region leucine zipper|Gas vesicle synthesis protein GvpL/GvpF|Hsp70 protein	7.5187923489598045	4.264055212324683	7.643159905465167	6.20175697387948	1403.0	115.0	2271.0	695.0			1	0.38610729829657897	-1.3844823341678758	1.31231414676488
GENE2007X	5809	HISTO_ZL.Contig1161a.fgenesh_plus.17.final_new		bZIP transcription factor, DUF2205 superfamily domain-containg protein, no start met	ucsf_hc.01_1.G217B.09194	HISTO_ZL.Contig1161a.fgenesh_plus.17.final_new				4.919676148919631	3.532991081631455	4.828151871648837	6.015403498421307	127.0	38.0	177.0	335.0			1	0.6019991320727356	-1.9291929894029312	-1.316340411593277
GENE25X	2236	HISTO_DM.Contig93.Fgenesh_histo.182.final_new		potassium/sodium efflux P-type ATPase	ucsf_hc.01_1.G217B.02206	HISTO_DM.Contig93.Fgenesh_histo.182.final_new	PF00122.15|PF00689.16|PF00702.21|PF13246.1|PF00690.21|PF12710.2|PF08282.7|PF14609.1	E1-E2_ATPase|Cation_ATPase_C|Hydrolase|Hydrolase_like2|Cation_ATPase_N|HAD|Hydrolase_3|GCP5-Mod21	E1-E2 ATPase|Cation transporting ATPase, C-terminus|haloacid dehalogenase-like hydrolase|Putative hydrolase of sodium-potassium ATPase alpha subunit|Cation transporter/ATPase, N-terminus|haloacid dehalogenase-like hydrolase|haloacid dehalogenase-like hydrolase|gamma-Tubulin ring complex non-core subunit mod21	7.39775468084603	1.5056580144151226	6.980121920852864	3.9696101037049565	4099.0	54.0	4557.0	470.0			1	0.9281076147951075	-1.9107326619029132	2.8814230323271004
GENE29X	3947	HISTO_ZY.Contig571f.Fgenesh_histo.8.final_new	KCC4	serine/threonine protein kinase (Kcc4)	ucsf_hc.01_1.G217B.11643	HISTO_ZY.Contig571f.Fgenesh_histo.8.final_new	PF00069.20|PF07714.12|PF01636.18|PF06293.9|PF14531.1|PF01633.15	Pkinase|Pkinase_Tyr|APH|Kdo|Kinase-like|Choline_kinase	Protein kinase domain|Protein tyrosine kinase|Phosphotransferase enzyme family|Lipopolysaccharide kinase (Kdo/WaaP) family|Kinase-like|Choline/ethanolamine kinase	5.806184227765084	-0.6313717151729995	5.169112041436215	2.3129869437954005	1551.0	14.0	1481.0	170.0			1	1.1475470411308106	-2.3911392315814792	2.7270363128200072
GENE189X	3365	HISTO_ZL.Contig1161d.eannot.1449.final_new		conserved protein of unknown function	ucsf_hc.01_1.G217B.09766	HISTO_ZL.Contig1161d.eannot.1449.final_new	PF00170.16|PF07716.10|PF03131.12	bZIP_1|bZIP_2|bZIP_Maf	bZIP transcription factor|Basic region leucine zipper|bZIP Maf transcription factor	6.102438775687224	2.164398441275827	5.76629151301984	4.498500579359161	431.0	22.0	507.0	175.0			1	0.8466221174693254	-1.780882710696413	1.1387021488398723
GENE109X	5026	HISTO_ZE.Contig158.eannot.1347.final_new		aromatic-L-amino acid decarboxylase	ucsf_hc.01_1.G217B.08351	HISTO_ZE.Contig158.eannot.1347.final_new	PF00282.14|PF01212.16	Pyridoxal_deC|Beta_elim_lyase	Pyridoxal-dependent decarboxylase conserved domain|Beta-eliminating lyase	6.839353444972653	3.2153181568618985	6.737535460863511	5.148385655065363	1308.0	83.0	1810.0	500.0			1	0.6122928389110833	-1.3798480708165437	1.4600610209773413
GENE126X	4678	HISTO_DY.Contig31-snap.58.final_new		similar to AMID-like mitochondrial oxidoreductase and apoptosis-inducing factor 1 (AIF1)	ucsf_hc.01_1.G217B.03260	HISTO_DY.Contig31-snap.58.final_new	PF07992.9|PF00070.22|PF13738.1|PF13380.1|PF01593.19|PF05834.7	Pyr_redox_2|Pyr_redox|Pyr_redox_3|CoA_binding_2|Amino_oxidase|Lycopene_cycl	Pyridine nucleotide-disulphide oxidoreductase|Pyridine nucleotide-disulphide oxidoreductase|Pyridine nucleotide-disulphide oxidoreductase|CoA binding domain|Flavin containing amine oxidoreductase|Lycopene cyclase protein	5.372415131634001	1.1033896080664767	5.0545120230685265	3.5331750942051188	345.0	14.0	411.0	119.0			1	0.8283779633674153	-1.8765660587517212	1.3922481440426009
GENE395X	4895	HISTO_KF.Contig597.eannot.1447.final_new		serine/threonine protein kinase	ucsf_hc.01_1.G217B.06904	HISTO_KF.Contig597.eannot.1447.final_new	PF00924.13|PF13405.1|PF00036.27|PF13499.1|PF02723.9	MS_channel|EF-hand_6|EF-hand_1|EF-hand_7|NS3_envE	Mechanosensitive ion channel|EF-hand domain|EF hand|EF-hand domain pair|Non-structural protein NS3/Small envelope protein E	7.474794325602129	3.5809389181989473	6.909301014444744	6.079427236844665	3781.0	199.0	3794.0	1774.0			1	1.0759681659593263	-1.9452688912587965	0.7007849927792726
GENE822X	6905	HISTO_ZL.Contig1161b.fgenesh_plus.32.final_new		alcohol dehydrogenase	ucsf_hc.01_1.G217B.09438	HISTO_ZL.Contig1161b.fgenesh_plus.32.final_new	PF00107.21|PF13602.1|PF08240.7|PF02254.13|PF01327.16|PF01262.16|PF01455.13	ADH_zinc_N|ADH_zinc_N_2|ADH_N|TrkA_N|Pep_deformylase|AlaDh_PNT_C|HupF_HypC	Zinc-binding dehydrogenase|Zinc-binding dehydrogenase|Alcohol dehydrogenase GroES-like domain|TrkA-N domain|Polypeptide deformylase|Alanine dehydrogenase/PNT, C-terminal domain|HupF/HypC family	6.701648174065091	4.438163946988824	6.541017671882933	6.244142796376147	761.0	124.0	1011.0	684.0			1	0.6711053569840986	-1.2527594220004028	0.16778609068597916
GENE1891X	1216	HISTO_ZT.Contig181.Fgenesh_histo.142.final_new		conserved protein of unknown function, yeast-enriched transcript	ucsf_hc.01_1.G217B.10833	HISTO_ZT.Contig181.Fgenesh_histo.142.final_new				7.4220687074012295	3.8563880668960637	6.20340353180877	7.114188803229609	2028.0	134.0	1294.0	2022.0	Hyphae	A	1	1.7291400303944005	-2.704581308946624	-1.0398740562416453
GENE2120X	2099	HISTO_DM.Contig933.Fgenesh_histo.156.final_new	MSG5	tyrosine-protein phosphatase MSG5	ucsf_hc.01_1.G217B.02628	HISTO_DM.Contig933.Fgenesh_histo.156.final_new	PF00782.15|PF00102.22	DSPc|Y_phosphatase	Dual specificity phosphatase, catalytic domain|Protein-tyrosine phosphatase	6.427880765161054	5.813619547479988	6.1225706115685	7.686748923042541	1487.0	760.0	1787.0	4392.0			1	0.8157850083944944	-1.3199099481756322	-1.6932670962948473
GENE3X	1189	HISTO_ZT.Contig181.Fgenesh_Aspergillus.184.final_new		PCI superfamily domain-containing protein	ucsf_hc.01_1.G217B.10876	HISTO_ZT.Contig181.Fgenesh_Aspergillus.184.final_new	PF13391.1	HNH_2	HNH endonuclease	10.600740923925608	2.9899712212746556	9.689745888303001	4.135436536933648	12242.0	49.0	9668.0	171.0			1	1.421469890424548	-0.5922458882720716	5.425220566548546
GENE1003X	45	HISTO_AZ.Contig47.eannot.1550.final_new		conserved protein of unknown function	ucsf_hc.01_1.G217B.00473	HISTO_AZ.Contig47.eannot.1550.final_new				8.194420794573338	6.12411753675556	7.2456967047229845	7.098003095227158	4960.0	924.0	3816.0	2863.0			1	1.4591989446522944	-0.4206661310846771	0.01860482467501967
GENE559X	543	HISTO_ZU.Contig65-snap.61.final_new		conserved protein of unknown function	ucsf_hc.01_1.G217B.11185	HISTO_ZU.Contig65-snap.61.final_new	PF15365.1	PNRC	Proline-rich nuclear receptor coactivator	7.3194810017391685	4.638295782993241	6.20027839820668	5.59287262027044	1574.0	192.0	1076.0	587.0			1	1.6296774583344296	-0.4013574098902781	0.47831699311543296
GENE1984X	10603	HISTO_FE.Contig19.Fgenesh_Aspergillus.133.final_new		conserved protein of unknown function	ucsf_hc.01_1.G217B.04082	HISTO_FE.Contig19.Fgenesh_Aspergillus.133.final_new				6.270841465032092	5.760796999154267	5.510293441070522	6.638613468499427	162.0	89.0	142.0	258.0			1	1.2710228787635107	-0.32459704195823935	-1.2574088122497118
GENE78X	1723	HISTO_BP.Contig459.eannot.1522.final_new		DUF1212 domain-containing protein, pheromone-regulated membrane protein Prm10	ucsf_hc.01_1.G217B.01252	HISTO_BP.Contig459.eannot.1522.final_new	PF06738.7|PF12821.2|PF12446.3	DUF1212|DUF3815|DUF3682	Protein of unknown function (DUF1212)|Protein of unknown function (DUF3815)|Protein of unknown function (DUF3682)	8.12821095769816	3.7600389752791226	7.192180368307074	5.287664722768652	5200.0	197.0	4036.0	896.0			1	1.446505444193027	-0.974406320102609	1.775426860717615
GENE1917X	5630	HISTO_EA.Contig33.Fgenesh_histo.217.final_new		histone promoter control 2 domain-containing protein	ucsf_hc.01_1.G217B.03478	HISTO_EA.Contig33.Fgenesh_histo.217.final_new				7.008621910979851	5.458041893607736	5.959008933699666	6.928688635471578	322.0	86.0	231.0	376.0			1	1.5600878320821265	-0.9174273144769209	-1.0987684865927188
GENE22X	1891	HISTO_BP.Contig457.Fgenesh_Aspergillus.201.final_new		salicylate hydroxylase	ucsf_hc.01_1.G217B.00930	HISTO_BP.Contig457.Fgenesh_Aspergillus.201.final_new	PF01494.14|PF01266.19|PF13450.1|PF04820.9|PF01734.17	FAD_binding_3|DAO|NAD_binding_8|Trp_halogenase|Patatin	FAD binding domain|FAD dependent oxidoreductase|NAD(P)-binding Rossmann-like domain|Tryptophan halogenase|Patatin-like phospholipase	8.255564693920357	2.9929322164460026	8.535606011919379	5.452611811972464	2895.0	59.0	5220.0	512.0			1	0.23043353680291956	-1.9064601681395401	2.9539054151261084
GENE373X	237	HISTO_LF.Contig359.eannot.2107.final_new		UPF0052 domain protein	ucsf_hc.01_1.G217B.07480	HISTO_LF.Contig359.eannot.2107.final_new	PF01933.13	UPF0052	Uncharacterised protein family UPF0052	5.428704076416604	2.6036326509853174	5.761673895142609	4.907293675504515	471.0	52.0	881.0	405.0			1	0.17750503607593648	-1.7504415971322764	0.7252914348172874
GENE207X	2529	HISTO_HS.Contig68.Fgenesh_histo.114.final_new		conserved protein of unknown function	ucsf_hc.01_1.G217B.06147	HISTO_HS.Contig68.Fgenesh_histo.114.final_new	PF11763.3|PF04652.11|PF10152.4	DIPSY|DUF605|DUF2360	Cell-wall adhesin ligand-binding C-terminal|Vta1 like|Predicted coiled-coil domain-containing protein (DUF2360)	8.263366344469944	3.442351743952256	8.437851121774226	7.222795501232444	1120.0	31.0	1877.0	672.0	Hyphae	A	1	0.3359900774976583	-3.2272243298932666	1.085966835720976
GENE1247X	6599	HISTO_ZL.Contig1161d.eannot.1472.final_new		RSC complex subunit Sfh1	ucsf_hc.01_1.G217B.09759	HISTO_ZL.Contig1161d.eannot.1472.final_new				6.063922256107578	4.698102281340716	6.4410096956318155	6.515204509199752	112.0	34.0	216.0	189.0			1	0.13338741527770326	-1.2638828004721159	-0.20328359838874377
GENE916X	412	HISTO_GI.Contig382.Fgenesh_histo.79.final_new		conserved protein of unknown function	ucsf_hc.01_1.G217B.04571	HISTO_GI.Contig382.Fgenesh_histo.79.final_new				3.212809343660676	0.08575475996446259	3.501087516227058	3.2860583999803374	134.0	12.0	243.0	174.0			1	0.222196682235559	-2.647084212628954	0.08594033142591373
GENE99X	5063	HISTO_ZE.Contig158.Fgenesh_histo.94.final_new		C6 finger domain-containing protein	ucsf_hc.01_1.G217B.08422	HISTO_ZE.Contig158.Fgenesh_histo.94.final_new	PF11951.3|PF00172.13	Fungal_trans_2|Zn_clus	Fungal specific transcription factor domain|Fungal Zn(2)-Cys(6) binuclear cluster domain	7.503111418185068	4.003442635135718	7.9023603877615365	6.25060804698368	2718.0	188.0	5323.0	1408.0			1	0.11122588522547305	-1.693945984461041	1.5226635559570498
GENE1179X	6230	HISTO_ZT.Contig1089.genewise.39.final_new		kinesin family protein, no start met	ucsf_hc.01_1.G217B.10221	HISTO_ZT.Contig1089.genewise.39.final_new	PF00225.18|PF00633.18|PF14520.1|PF12836.2	Kinesin|HHH|HHH_5|HHH_3	Kinesin motor domain|Helix-hairpin-helix motif|Helix-hairpin-helix domain|Helix-hairpin-helix motif	4.65988375577799	2.3576087278604723	5.019795315956023	5.017671670672704	435.0	69.0	829.0	688.0			1	0.15056329462390794	-2.106843515425311	-0.12696513953748756
GENE1720X	7318	HISTO_ZY.Contig518.Fgenesh_Aspergillus.10.final_new	GLI11	gliotoxin biosynthesis protein GliK	ucsf_hc.01_1.G217B.11578	HISTO_ZY.Contig518.Fgenesh_Aspergillus.10.final_new	PF13772.1	AIG2_2	AIG2-like family	5.463386352339987	4.140928718076159	5.845892638953931	6.458376694325432	374.0	117.0	724.0	920.0			1	0.12796856818799762	-1.7642285488623521	-0.7415728401923083
GENE574X	2490	HISTO_HS.Contig68.Fgenesh_histo.137.final_new		voltage-gated chloride channel (ClcA)	ucsf_hc.01_1.G217B.06064	HISTO_HS.Contig68.Fgenesh_histo.137.final_new	PF00654.15	Voltage_CLC	Voltage gated chloride channel	6.89379662605452	4.503025203199966	7.131946368965563	6.539055725138517	2326.0	347.0	4074.0	2245.0			1	0.27232511189089825	-1.4828110945516295	0.4638018590062396
GENE843X	2912	HISTO_ZL.Contig1131.genewise.181.final_new		cutinase transcription factor 1 alpha, Ctf1A/farA, no start met	ucsf_hc.01_1.G217B.08928	HISTO_ZL.Contig1131.genewise.181.final_new	PF04082.13|PF00172.13|PF12090.3|PF05843.9|PF06459.7|PF09766.4	Fungal_trans|Zn_clus|Spt20|Suf|RR_TM4-6|FimP	Fungal specific transcription factor domain|Fungal Zn(2)-Cys(6) binuclear cluster domain|Spt20 family|Suppressor of forked protein (Suf)|Ryanodine Receptor TM 4-6|Fms-interacting protein	5.901692070789826	3.9758207329316226	6.166135346957018	5.891878623117827	1253.0	258.0	2235.0	1536.0			1	0.2460315786347489	-1.3628384627992833	0.14516793901838465
GENE1378X	5755	Novel in HcG217B			ucsf_hc.01_1.G217B.09758		PF10703.4	MoaF	Molybdenum cofactor biosynthesis protein F	5.3113205343871615	3.878796278536758	5.5027156566107704	5.706545750595303	69.0	20.0	117.0	112.0			1	0.3190797325783321	-1.2745300446716237	-0.332918878805339
GENE1433X	1630	HISTO_EA.Contig33.fgenesh_plus.20.final_new		aminoalcoholphosphotransferase	ucsf_hc.01_1.G217B.03409	HISTO_EA.Contig33.fgenesh_plus.20.final_new				5.49044606899692	4.097284245417289	5.699312813291094	5.972101971132612	141.0	42.0	242.0	243.0			1	0.3016081105077668	-1.3215982983284018	-0.4018779426623249
GENE47X	4966	HISTO_ZE.Contig149.Fgenesh_histo.63.final_new		carbonic anhydrase	ucsf_hc.01_1.G217B.08205	HISTO_ZE.Contig149.Fgenesh_histo.63.final_new	PF00484.14|PF01832.15	Pro_CA|Glucosaminidase	Carbonic anhydrase|Mannosyl-glycoprotein endo-beta-N-acetylglucosaminidase	6.348843977033365	0.9524882291009985	7.517149944510319	5.161059485100473	323.0	6.0	1078.0	175.0	Yeast	C	1	-0.6578311126750127	-3.655351828612554	2.2270016745890384
GENE990X	5935	HISTO_BP.Contig457.Fgenesh_Aspergillus.111.final_new		conserved protein of unknown function	ucsf_hc.01_1.G217B.00892	HISTO_BP.Contig457.Fgenesh_Aspergillus.111.final_new	PF04415.7	DUF515	Protein of unknown function (DUF515)	4.579684567324675	2.4636145746457805	5.500143693679175	5.340766286780596	338.0	61.0	950.0	707.0			1	-0.40998427155255923	-2.3239322847478947	0.030288622077772054
GENE388X	2340	HISTO_DM.Contig93.genewise.79.final_new	AGS1	alpha-1,3-glucan synthase, no start met	ucsf_hc.01_1.G217B.02408	HISTO_DM.Contig93.genewise.79.final_new	PF00128.19|PF08323.6|PF13692.1|PF00534.15|PF13205.1	Alpha-amylase|Glyco_transf_5|Glyco_trans_1_4|Glycos_transf_1|Big_5	Alpha amylase, catalytic domain|Starch synthase catalytic domain|Glycosyl transferases group 1|Glycosyl transferases group 1|Bacterial Ig-like domain	4.3847414057500025	-0.28018745013965	5.755472799047523	4.916342462794137	1070.0	33.0	4109.0	1909.0			1	-0.8602565384955798	-4.643310485546865	0.71004155143258
GENE404X	433	HISTO_GI.Contig382-snap.53.final_new		actin patch assembly and actin polymerization protein	ucsf_hc.01_1.G217B.04624	HISTO_GI.Contig382-snap.53.final_new	PF04366.7	DUF500	Family of unknown function (DUF500)	4.164957825398692	2.0075295926589605	4.97757213973473	4.165950792676844	268.0	47.0	699.0	331.0			1	-0.30213945953409693	-1.6052017726309624	0.6825325622370793
GENE728X	5581	HISTO_GL.Contig59.Fgenesh_Aspergillus.4.final_new		MFS transporter	ucsf_hc.01_1.G217B.05144	HISTO_GL.Contig59.Fgenesh_Aspergillus.4.final_new	PF07690.11|PF14880.1	MFS_1|COX14	Major Facilitator Superfamily|Cytochrome oxidase c assembly	4.773341805561274	-0.8080458362036123	6.470050537322845	6.078081984649087	306.0	5.0	1473.0	933.0			1	-1.1862338769596303	-6.332908393465778	0.26287976785295175
GENE913X	2685	HISTO_AL.Contig317.Fgenesh_histo.50.final_new		DUF3433 superfamily domain-containing protein	ucsf_hc.01_1.G217B.00125	HISTO_AL.Contig317.Fgenesh_histo.50.final_new	PF11915.3	DUF3433	Protein of unknown function (DUF3433)	4.8690336003335855	3.3798312100614427	5.670490045976625	5.454869976114593	488.0	136.0	1263.0	904.0			1	-0.29098159084109865	-1.5218193386662295	0.0865312850412252
GENE182X	1637	HISTO_EA.Contig33.Fgenesh_histo.99.final_new		conserved protein of unknown function	ucsf_hc.01_1.G217B.03397	HISTO_EA.Contig33.Fgenesh_histo.99.final_new				5.920244027313459	2.3294576875463227	6.9830165560602095	5.692244434994341	539.0	35.0	1672.0	568.0			1	-0.5522976739448091	-2.809567320061097	1.161683336245062
GENE1896X	6579	HISTO_DA.Contig93.Fgenesh_Aspergillus.129.final_new		histone acetyltransferase type B catalytic subunit	ucsf_hc.01_1.G217B.01804	HISTO_DA.Contig93.Fgenesh_Aspergillus.129.final_new	PF03383.10	Serpentine_r_xa	Caenorhabditis serpentine receptor-like protein, class xa	4.171305791481176	2.380987988186405	5.337826245065757	6.263285679022553	84.0	19.0	280.0	442.0			1	-0.6560455987826397	-3.329078263449227	-1.0545482187776027
GENE117X	5283	HISTO_LG.Contig392.Fgenesh_histo.28.final_new	OCH1	alpha 1,6 mannosyltransferase	ucsf_hc.01_1.G217B.07733	HISTO_LG.Contig392.Fgenesh_histo.28.final_new	PF04488.10	Gly_transf_sug	Glycosyltransferase sugar-binding region containing DXD motif	6.533177881061606	3.217564807475426	7.370207846722231	5.824859662439016	789.0	62.0	2093.0	596.0			1	-0.3265551108586835	-2.054075427576669	1.4162593994624082
GENE304X	6534	HISTO_ZL.Contig1161c-snap.29.final_new		protein kinase	ucsf_hc.01_1.G217B.09492	HISTO_ZL.Contig1161c-snap.29.final_new	PF00069.20|PF07714.12|PF01636.18	Pkinase|Pkinase_Tyr|APH	Protein kinase domain|Protein tyrosine kinase|Phosphotransferase enzyme family	6.496600737466938	4.3227003213710145	7.24490944397753	6.2751640299764695	819.0	142.0	2043.0	867.0			1	-0.2378338517086509	-1.3992442812185342	0.8406566291802537
GENE423X	9501	HISTO_LG.Contig392.Fgenesh_histo.87.final_new		scramblase, ubiquitin-conjugating enzyme E2-18 kDa	ucsf_hc.01_1.G217B.07901	HISTO_LG.Contig392.Fgenesh_histo.87.final_new	PF03803.10	Scramblase	Scramblase	5.703643243786774	3.4588136581481477	6.501536663049468	5.71454861804036	624.0	103.0	1611.0	776.0			1	-0.287418564460753	-1.7025155325052914	0.6578992601883016
GENE1206X	548	HISTO_ZU.Contig65.Fgenesh_histo.216.final_new		hot_dog superfamily domain-containing protein	ucsf_hc.01_1.G217B.11197	HISTO_ZU.Contig65.Fgenesh_histo.216.final_new	PF01575.14	MaoC_dehydratas	MaoC like domain	3.433815676298144	1.8195966420658856	4.278408034995362	4.310782672868671	90.0	23.0	240.0	204.0			1	-0.3341175038952766	-1.9379666034158642	-0.16146342269411562
GENE1235X	4749	HISTO_DF.Contig537.Fgenesh_Aspergillus.72.final_new		conserved protein of unknown function	ucsf_hc.01_1.G217B.02030	HISTO_DF.Contig537.Fgenesh_Aspergillus.72.final_new				7.121293701829697	5.710061689761293	7.927762515411734	7.989278274902219	1251.0	368.0	3249.0	2818.0			1	-0.29599395878009593	-1.725997157754005	-0.1906045443112916
GENE1629X	4954	HISTO_ZE.Contig149.Fgenesh_histo.20.final_new		conserved protein of unknown function	ucsf_hc.01_1.G217B.08186	HISTO_ZE.Contig149.Fgenesh_histo.20.final_new	PF14016.1	DUF4232	Protein of unknown function (DUF4232)	3.7636012597354527	0.8322711469136075	4.952148019650031	5.441380332496811	78.0	8.0	264.0	308.0			1	-0.6780719051126374	-4.055889758196283	-0.6183210976675868
GENE1768X	1414	HISTO_GY.Contig460.genewise.43.final_new		rhomboid family protein, no start met	ucsf_hc.01_1.G217B.05577	HISTO_GY.Contig460.genewise.43.final_new	PF01694.17	Rhomboid	Rhomboid family	4.805151750983783	3.9242679742238264	5.615461678578971	6.29813945498695	346.0	147.0	901.0	1202.0			1	-0.2998350727932464	-1.820652053376203	-0.8117665612287865
GENE267X	3498	HISTO_DA.Contig93.Fgenesh_histo.222.final_new		dual specificity phosphatase	ucsf_hc.01_1.G217B.01807	HISTO_DA.Contig93.Fgenesh_histo.222.final_new	PF00782.15|PF00102.22|PF13350.1|PF14566.1	DSPc|Y_phosphatase|Y_phosphatase3|PTPlike_phytase	Dual specificity phosphatase, catalytic domain|Protein-tyrosine phosphatase|Tyrosine phosphatase family|Inositol hexakisphosphate	5.113151915173858	2.858414778538737	5.99711282692037	4.926842024961479	366.0	60.0	1003.0	397.0			1	-0.37348605694457104	-1.5152078190358211	0.9411820171380842
GENE244X	4473	HISTO_GL.Contig59.Fgenesh_histo.91.final_new		conserved protein of unknown function	ucsf_hc.01_1.G217B.05090	HISTO_GL.Contig59.Fgenesh_histo.91.final_new	PF05701.6|PF04582.7|PF04728.8|PF08898.5	WEMBL|Reo_sigmaC|LPP|DUF1843	Weak chloroplast movement under blue light|Reovirus sigma C capsid protein|Lipoprotein leucine-zipper|Domain of unknown function (DUF1843)	2.5326327040152528	-0.748883763735468	3.6916715762303807	2.5542682838721564	174.0	14.0	577.0	218.0			1	-0.6485640174131868	-2.7499326202207035	1.0083145075374174
GENE974X	4049	HISTO_FJ.Contig636.Fgenesh_Aspergillus.17.final_new	SYG1	signal transduction protein Syg1	ucsf_hc.01_1.G217B.04199	HISTO_FJ.Contig636.Fgenesh_Aspergillus.17.final_new	PF03124.9|PF03105.14|PF15478.1	EXS|SPX|LKAAEAR	EXS family|SPX domain|Family of unknown function with LKAAEAR motif	4.935977196947684	3.2218778003465083	5.910740111861717	5.73722468533601	650.0	155.0	1897.0	1398.0			1	-0.46428806011209156	-1.9621274576025804	0.044426641704900405
GENE655X	7408	HISTO_ZU.Contig2.Fgenesh_Neurospora.4.final_new		conserved protein of unknown function	ucsf_hc.01_1.G217B.11030	HISTO_ZU.Contig2.Fgenesh_Neurospora.4.final_new	PF06451.6|PF03620.8|PF04932.10	Moricin|IBV_3C|Wzy_C	Moricin|IBV 3C protein|O-Antigen ligase	5.98188129279869	3.608032944275895	7.069069994708274	6.5890500738231434	742.0	112.0	2341.0	1395.0			1	-0.576713847107643	-2.4277977021603276	0.35093113606432347
GENE92X	4346	HISTO_ZZ.Contig2f-snap.10.final_new		MFS monocarboxylate transporter	ucsf_hc.01_1.G217B.12283	HISTO_ZZ.Contig2f-snap.10.final_new	PF07690.11|PF09107.6|PF15511.1|PF15099.1	MFS_1|SelB-wing_3|CENP-T|PIRT	Major Facilitator Superfamily|Elongation factor SelB, winged helix|Centromere kinetochore component CENP-T|Phosphoinositide-interacting protein family	5.584194824181444	0.007529592658960426	7.300364251307266	5.5834719143069655	488.0	8.0	2381.0	602.0			1	-1.2056945723238806	-5.022722894261085	1.5878035521794933
GENE1849X	3051	HISTO_ZL.Contig1131.Fgenesh_Aspergillus.225.final_new		serine-rich protein	ucsf_hc.01_1.G217B.08639	HISTO_ZL.Contig1131.Fgenesh_Aspergillus.225.final_new				4.197225351986773	3.313902873351481	5.231505966947732	6.054673777152243	290.0	123.0	882.0	1297.0			1	-0.5238057601590183	-2.1875514764138413	-0.9522565950253181
GENE8X	10535	HISTO_BP.Contig457.eannot.1630.final_new		conserved protein of unknown function, similar to cell wall protein TOS1, yeast-enriched transcript	ucsf_hc.01_1.G217B.00825	HISTO_BP.Contig457.eannot.1630.final_new	PF10287.4|PF10290.4	DUF2401|DUF2403	Putative TOS1-like glycosyl hydrolase (DUF2401)|Glycine-rich protein domain (DUF2403)	7.343024724223726	1.3095581301086179	8.410795667540258	4.308504260845523	1507.0	18.0	4691.0	227.0			1	-0.5572960885145908	-2.445726703349984	3.973202621873928
GENE169X	5675	HISTO_ZE.Contig149.eannot.1243.final_new		conserved protein of unknown function	ucsf_hc.01_1.G217B.08210	HISTO_ZE.Contig149.eannot.1243.final_new	PF05057.9|PF12697.2|PF07819.8|PF12695.2|PF05990.7	DUF676|Abhydrolase_6|PGAP1|Abhydrolase_5|DUF900	Putative serine esterase (DUF676)|Alpha/beta hydrolase family|PGAP1-like protein|Alpha/beta hydrolase family|Alpha/beta hydrolase of unknown function (DUF900)	7.222997992831645	3.0238986650659716	8.569617909802172	7.223436746538603	1526.0	65.0	5763.0	1884.0			1	-0.8361450621685864	-3.646318654085711	1.2170923784427625
GENE2280X	3777	HISTO_FE.Contig19-snap.103.final_new		conserved protein of unknown function	ucsf_hc.01_1.G217B.03971	HISTO_FE.Contig19-snap.103.final_new	PF01456.12	Mucin	Mucin-like glycoprotein	4.7529931601694715	6.024603106017903	5.654416741463366	8.268958782865422	252.0	476.0	699.0	3558.0	Yeast	B	1	-0.3909487264919531	-1.6911362494605982	-2.743630826222863
GENE1478X	1772	HISTO_BP.Contig459.eannot.1459.final_new	DAD1	DASH complex subunit DAD1	ucsf_hc.01_1.G217B.01164	HISTO_BP.Contig459.eannot.1459.final_new	PF08649.5|PF05086.7|PF08654.5	DASH_Dad1|Dicty_REP|DASH_Dad2	DASH complex subunit Dad1|Dictyostelium (Slime Mold) REP protein|DASH complex subunit Dad2	6.478664284633368	5.5556267996282545	7.338062578105991	7.658483509821168	206.0	85.0	555.0	576.0			1	-0.34892343867068254	-1.5496372828059926	-0.4495097165359834
GENE1304X	5373	HISTO_DU.Contig190.Fgenesh_histo.92.final_new		TMEM1 family protein, transmembrane protein	ucsf_hc.01_1.G217B.03062	HISTO_DU.Contig190.Fgenesh_histo.92.final_new	PF12584.3|PF11817.3|PF01541.19	TRAPPC10|Foie-gras_1|GIY-YIG	Trafficking protein particle complex subunit 10, TRAPPC10|Foie gras liver health family 1|GIY-YIG catalytic domain	4.567187827707539	3.6425439056818787	5.418830188838448	5.540360890988307	740.0	305.0	1983.0	1793.0			1	-0.3411675063289681	-1.3445975579195073	-0.25061948697066594
GENE1766X	5240	HISTO_LG.Contig392-snap.75.final_new		conserved protein of unknown function	ucsf_hc.01_1.G217B.07826	HISTO_LG.Contig392-snap.75.final_new				4.0914437109694965	3.291187670618606	5.105961071109026	5.787838461898202	138.0	62.0	414.0	552.0			1	-0.5040425053375883	-1.9434313638926755	-0.8109661756099831
GENE520X	1548	HISTO_EA.Contig33.Fgenesh_Aspergillus.138.final_new		acyltransferase	ucsf_hc.01_1.G217B.03580	HISTO_EA.Contig33.Fgenesh_Aspergillus.138.final_new	PF01757.17	Acyl_transf_3	Acyltransferase family	5.064310860834746	1.8637941151975108	6.274029003820428	5.620348959293015	329.0	28.0	1130.0	597.0			1	-0.6992432881837414	-3.2033354167085832	0.5245912597066065
GENE769X	1587	HISTO_EA.Contig33.eannot.1608.final_new		abhydrolase 6 family protein	ucsf_hc.01_1.G217B.03495	HISTO_EA.Contig33.eannot.1608.final_new	PF12695.2|PF05057.9|PF07819.8|PF12697.2|PF02450.10|PF07312.6|PF07859.8|PF10630.4|PF00975.15|PF05990.7|PF02230.11	Abhydrolase_5|DUF676|PGAP1|Abhydrolase_6|LCAT|DUF1459|Abhydrolase_3|DUF2476|Thioesterase|DUF900|Abhydrolase_2	Alpha/beta hydrolase family|Putative serine esterase (DUF676)|PGAP1-like protein|Alpha/beta hydrolase family|Lecithin:cholesterol acyltransferase|Protein of unknown function (DUF1459)|alpha/beta hydrolase fold|Protein of unknown function (DUF2476)|Thioesterase domain|Alpha/beta hydrolase of unknown function (DUF900)|Phospholipase/Carboxylesterase	5.387343687852791	3.7414157938931947	6.237992346470105	5.88911027456	416.0	104.0	1114.0	727.0			1	-0.340173803815373	-1.5944750532798846	0.21979328708929824
GENE1218X	5975	HISTO_ZY.Contig571f.Fgenesh_Aspergillus.17.final_new	POP1	ribonuclease P complex subunit Pop1	ucsf_hc.01_1.G217B.11652	HISTO_ZY.Contig571f.Fgenesh_Aspergillus.17.final_new	PF06978.6|PF08170.7	POP1|POPLD	Ribonucleases P/MRP protein subunit POP1|POPLD (NUC188) domain	4.718495915893035	3.6157618727029637	5.531204213570466	5.579843374300999	549.0	200.0	1432.0	1231.0			1	-0.3022334428754898	-1.4108620742111149	-0.1777279455513403
GENE1210X	6287	HISTO_HS.Contig68.Fgenesh_histo.18.final_new		conserved protein of unknown function	ucsf_hc.01_1.G217B.06012	HISTO_HS.Contig68.Fgenesh_histo.18.final_new				2.7643307041037524	1.7359331733217427	3.535442465158421	3.574681644329544	73.0	28.0	185.0	158.0			1	-0.2606369062527274	-1.2855290436208804	-0.16832796399192995
GENE1538X	7777	HISTO_ZZ.Contig127a.Fgenesh_histo.16.final_new		conserved protein of unknown function	ucsf_hc.01_1.G217B.11714	HISTO_ZZ.Contig127a.Fgenesh_histo.16.final_new	PF10176.4|PF03006.15|PF11169.3|PF15159.1|PF14155.1|PF01127.17	DUF2370|HlyIII|DUF2956|PIG-Y|DUF4307|Sdh_cyt	Protein of unknown function (DUF2370)|Haemolysin-III related|Protein of unknown function (DUF2956)|Phosphatidylinositol N-acetylglucosaminyltransferase subunit Y|Domain of unknown function (DUF4307)|Succinate dehydrogenase/Fumarate reductase transmembrane subunit	4.1507038417184505	3.3455773529095993	4.948797738315776	5.3279038620770205	67.0	30.0	173.0	187.0			1	-0.2876190417953848	-1.4291070817805003	-0.508194908582051
GENE2035X	1528	HISTO_EA.Contig33.Fgenesh_Aspergillus.5.final_new		conserved protein of unknown function	ucsf_hc.01_1.G217B.03614	HISTO_EA.Contig33.Fgenesh_Aspergillus.5.final_new	PF14153.1|PF09606.5|PF09726.4|PF04791.11	Spore_coat_CotO|Med15|Macoilin|LMBR1	Spore coat protein CotO|ARC105 or Med15 subunit of Mediator complex non-fungal|Transmembrane protein|LMBR1-like membrane protein	4.446457115699092	4.412713191195675	5.285887769280531	6.571989562951495	280.0	214.0	744.0	1508.0			1	-0.32895579877949777	-1.6060569443688983	-1.4151905784917709
GENE11X	2354	HISTO_DM.Contig93.genewise.91.final_new		long-chain acyl-CoA synthetase, no start met	ucsf_hc.01_1.G217B.02437	HISTO_DM.Contig93.genewise.91.final_new	PF00501.23|PF13193.1	AMP-binding|AMP-binding_C	AMP-binding enzyme|AMP-binding enzyme C-terminal domain	6.336662343869108	0.37526137715944763	7.1012830457945135	3.457123559877783	1115.0	14.0	2813.0	187.0			1	-0.25414584712346455	-2.5286427553314144	3.5150707010959237
GENE13X	2985	HISTO_ZL.Contig1131.eannot.2054.final_new	MFS2	MFS transporter,	ucsf_hc.01_1.G217B.08774	HISTO_ZL.Contig1131.eannot.2054.final_new	PF07690.11|PF00083.19|PF05977.8|PF10003.4	MFS_1|Sugar_tr|MFS_3|DUF2244	Major Facilitator Superfamily|Sugar (and other) transporter|Transmembrane secretion effector|Integral membrane protein (DUF2244)	7.400407169357385	2.089143358212613	8.109191773015404	4.656432368101189	2030.0	40.0	4927.0	374.0			1	-0.19830974885607722	-2.0140695825016555	3.3236706200934076
GENE2X	1006	HISTO_ZT.Contig1089.eannot.1639.final_new		alphaN-acetylglucosamine transferase, yeast-enriched transcript	ucsf_hc.01_1.G217B.10308	HISTO_ZT.Contig1089.eannot.1639.final_new	PF01501.15|PF11051.3	Glyco_transf_8|Mannosyl_trans3	Glycosyl transferase family 8|Mannosyltransferase putative	8.664684742041812	1.764673068762797	9.30796512832055	3.7392639291506122	3053.0	20.0	7081.0	124.0			1	-0.13280553147679663	-1.4213714330008944	5.439612414349131
GENE1867X	4579	HISTO_GL.Contig286.Fgenesh_histo.1.final_new		conserved protein of unknown function	ucsf_hc.01_1.G217B.04794	HISTO_GL.Contig286.Fgenesh_histo.1.final_new				3.9608860118108047	3.399847015437721	4.615952634409806	5.470867638508628	198.0	105.0	463.0	696.0			1	-0.14459176779705984	-1.5178011956839863	-0.9840037889196296
GENE459X	2392	HISTO_HS.Contig68-snap.17.final_new	ACR2	C6 finger domain-containing protein Acr-2	ucsf_hc.01_1.G217B.05851	HISTO_HS.Contig68-snap.17.final_new	PF11951.3|PF00172.13	Fungal_trans_2|Zn_clus	Fungal specific transcription factor domain|Fungal Zn(2)-Cys(6) binuclear cluster domain	3.3569483762336754	0.5612733627693965	4.104361666230365	3.3630276262949965	142.0	16.0	354.0	176.0			1	-0.23693843519474855	-2.248534836138679	0.6122452551145616
GENE1294X	392	HISTO_GI.Contig382.Fgenesh_histo.34.final_new		PX domain-containing protein, no start met	ucsf_hc.01_1.G217B.04538	HISTO_GI.Contig382.Fgenesh_histo.34.final_new	PF15460.1|PF04514.7	SAS4|BTV_NS2	Something about silencing, SAS, complex subunit 4|Bluetongue virus non-structural protein NS2	5.627972515063837	4.488740065028133	6.281194599330861	6.394076237803946	808.0	287.0	1887.0	1696.0			1	-0.1427472294650829	-1.3521167453888925	-0.24197042329389262
GENE2147X	4305	HISTO_ZZ.Contig127a.Fgenesh_Aspergillus.3.final_new		SLD3 domain-containing protein	ucsf_hc.01_1.G217B.11757	HISTO_ZZ.Contig127a.Fgenesh_Aspergillus.3.final_new	PF08639.5|PF14775.1	SLD3|NYD-SP28_assoc	DNA replication regulator SLD3|Sperm tail C-terminal domain	3.2989247262992674	3.5321424374652852	3.9736927144641903	5.670772511897037	224.0	206.0	531.0	1431.0			1	-0.1642931333629818	-1.585410647044831	-1.8261685822536537
GENE1627X	1230	HISTO_ZT.Contig181.eannot.1588.final_new		Nulp1-pending protein	ucsf_hc.01_1.G217B.10813	HISTO_ZT.Contig181.eannot.1588.final_new	PF04910.9|PF07719.12|PF13414.1|PF13424.1|PF13945.1	Tcf25|TPR_2|TPR_11|TPR_12|NST1	Transcriptional repressor TCF25|Tetratricopeptide repeat|TPR repeat|Tetratricopeptide repeat|Salt tolerance down-regulator	5.014698505530745	4.297217350546115	5.668721905568716	6.15670890539826	496.0	236.0	1159.0	1351.0			1	-0.14354854523602922	-1.306272127465225	-0.6170757846503516
GENE234X	3983	HISTO_ZY.Contig518.Fgenesh_histo.36.final_new		TAM domain methyltransferase	ucsf_hc.01_1.G217B.11521	HISTO_ZY.Contig518.Fgenesh_histo.36.final_new	PF13489.1|PF12847.2|PF08241.7|PF13847.1|PF08242.7|PF13649.1|PF01728.14|PF02390.12	Methyltransf_23|Methyltransf_18|Methyltransf_11|Methyltransf_31|Methyltransf_12|Methyltransf_25|FtsJ|Methyltransf_4	Methyltransferase domain|Methyltransferase domain|Methyltransferase domain|Methyltransferase domain|Methyltransferase domain|Methyltransferase domain|FtsJ-like methyltransferase|Putative methyltransferase	7.607789077144393	5.042744285243018	8.242678373336412	7.0890441123436165	1422.0	188.0	3279.0	1225.0			1	-0.12441444139007851	-1.4930803997136772	1.0245454761719888
GENE16X	892	HISTO_ZT.Contig174.Fgenesh_Aspergillus.92.final_new		G-protein coupled receptor	ucsf_hc.01_1.G217B.10677	HISTO_ZT.Contig174.Fgenesh_Aspergillus.92.final_new	PF05462.6|PF00002.19|PF11710.3|PF03707.11	Dicty_CAR|7tm_2|Git3|MHYT	Slime mold cyclic AMP receptor|7 transmembrane receptor (Secretin family)|G protein-coupled glucose receptor regulating Gpa2|Bacterial signalling protein N terminal repeat	6.314570288072143	0.4609624706748147	7.066408105260221	3.710175711171636	813.0	11.0	2033.0	165.0	Hyphae	D	1	-0.24136296238613708	-2.6959938131099004	3.2271436092677783
GENE1972X	6561	HISTO_DM.Contig93.Fgenesh_histo.29.final_new	SEB1	C2H2 transcription factor	ucsf_hc.01_1.G217B.02382	HISTO_DM.Contig93.Fgenesh_histo.29.final_new	PF00096.21|PF13465.1|PF13894.1|PF12171.3|PF12874.2|PF13912.1	zf-C2H2|zf-H2C2_2|zf-C2H2_4|zf-C2H2_jaz|zf-met|zf-C2H2_6	Zinc finger, C2H2 type|Zinc-finger double domain|C2H2-type zinc finger|Zinc-finger double-stranded RNA-binding|Zinc-finger of C2H2 type|C2H2-type zinc finger	5.514795930412668	5.222242515848111	6.152008438628463	7.235631043537647	717.0	458.0	1656.0	2917.0			1	-0.12673765341385357	-1.4601691003026147	-1.212711389729991
GENE17X	12239	HISTO_DA.Contig93.Fgenesh_histo.231.final_new		vacuolar protein sorting protein 62	ucsf_hc.01_1.G217B.01475	HISTO_DA.Contig93.Fgenesh_histo.231.final_new	PF06101.6|PF06980.6	DUF946|DUF1302	Plant protein of unknown function (DUF946)|Protein of unknown function (DUF1302)	6.115956670200969	1.45062337706878	6.727739991616401	3.401755264632606	973.0	30.0	2208.0	183.0			1	-0.10130846661349091	-1.3979124601769053	3.196895942162988
GENE727X	2698	HISTO_AL.Contig317.Fgenesh_Aspergillus.15.final_new		DUF3317 superfamily protein	ucsf_hc.01_1.G217B.00090	HISTO_AL.Contig317.Fgenesh_Aspergillus.15.final_new	PF11779.3	DUF3317	Protein of unknown function (DUF3317)	5.968531910464858	2.9482085017237623	6.680314740950336	6.287187703537694	280.0	27.0	681.0	431.0			1	-0.20130797568353698	-2.785759774427011	0.2640382525918348
GENE1916X	1554	HISTO_EA.Contig33.Fgenesh_histo.159.final_new		Med20 superfamily domain-containing protein	ucsf_hc.01_1.G217B.03569	HISTO_EA.Contig33.Fgenesh_histo.159.final_new	PF08612.6|PF06708.6|PF05843.9|PF14851.1|PF03348.10|PF09770.4	Med20|DUF1195|Suf|FAM176|Serinc|PAT1	TATA-binding related factor (TRF) of subunit 20 of Mediator complex|Protein of unknown function (DUF1195)|Suppressor of forked protein (Suf)|FAM176 family|Serine incorporator (Serinc)|Topoisomerase II-associated protein PAT1	5.494139931139189	5.231009199458229	6.099805936416107	7.067899325373243	362.0	236.0	818.0	1330.0			1	-0.09519115047497673	-1.283670698528093	-1.0971821737779424
GENE1553X	5705	HISTO_FX.Contig167.eannot.1268.final_new	CLN1	G1/S-specific cyclin CLN1	ucsf_hc.01_1.G217B.04299	HISTO_FX.Contig167.eannot.1268.final_new	PF00134.18|PF02984.14	Cyclin_N|Cyclin_C	Cyclin, N-terminal domain|Cyclin, C-terminal domain	5.904824084028914	4.840238375111777	6.532943992933501	6.929640691930483	532.0	199.0	1221.0	1336.0			1	-0.11764505410264592	-1.5361828894317853	-0.5257854838177884
GENE972X	10504	HISTO_ZE.Contig149.Fgenesh_histo.36.final_new		protein tyrosine phosphatase	ucsf_hc.01_1.G217B.08231	HISTO_ZE.Contig149.Fgenesh_histo.36.final_new	PF00102.22|PF00581.15|PF00782.15|PF13350.1	Y_phosphatase|Rhodanese|DSPc|Y_phosphatase3	Protein-tyrosine phosphatase|Rhodanese-like domain|Dual specificity phosphatase, catalytic domain|Tyrosine phosphatase family	6.47081204830747	5.15518543026024	7.162981376126637	6.989123671265172	1718.0	540.0	4122.0	3037.0			1	-0.18169447301722608	-1.2807188136180105	0.044768920040658244
GENE1266X	2968	HISTO_ZL.Contig1131.Fgenesh_histo.164.final_new		conserved protein of unknown function	ucsf_hc.01_1.G217B.08817	HISTO_ZL.Contig1131.Fgenesh_histo.164.final_new				5.762306911309102	4.377245586500589	6.470248438921576	6.557587326748265	444.0	133.0	1077.0	951.0			1	-0.19746667281053343	-1.627122312860755	-0.2164276726474954
GENE1513X	650	HISTO_JG.Contig206.Fgenesh_histo.76.final_new	PSO2	DNA cross-link repair protein pso2/snm1	ucsf_hc.01_1.G217B.06581	HISTO_JG.Contig206.Fgenesh_histo.76.final_new	PF07522.9|PF12706.2	DRMBL|Lactamase_B_2	DNA repair metallo-beta-lactamase|Beta-lactamase superfamily domain	4.423184375942117	3.27226228596478	5.130646917675815	5.488571784000939	386.0	136.0	936.0	997.0			1	-0.1969876869317564	-1.6630900706492384	-0.4870136511459311
GENE2234X	1880	HISTO_BP.Contig457.Fgenesh_histo.50.final_new		conserved protein of unknown function	ucsf_hc.01_1.G217B.00949	HISTO_BP.Contig457.Fgenesh_histo.50.final_new	PF07489.6|PF06933.6	Tir_receptor_C|SSP160	Translocated intimin receptor (Tir) C-terminus|Special lobe-specific silk protein SSP160	4.335717188694628	4.43301387937292	5.118227038620989	7.2800394530669195	92.0	77.0	235.0	874.0			1	-0.2720349951244203	-2.2938061463070785	-2.290901199266737
GENE211X	3023	HISTO_ZL.Contig1131.eannot.2002.final_new		medium-chain fatty acid ethyl ester synthase/esterase	ucsf_hc.01_1.G217B.08700	HISTO_ZL.Contig1131.eannot.2002.final_new	PF12697.2|PF00561.15|PF12695.2|PF12146.3	Abhydrolase_6|Abhydrolase_1|Abhydrolase_5|Hydrolase_4	Alpha/beta hydrolase family|alpha/beta hydrolase fold|Alpha/beta hydrolase family|Putative lysophospholipase	6.485889090026631	3.2241046874000943	7.0179312735500625	5.813368387545933	944.0	77.0	2027.0	731.0			1	-0.021567328721490586	-2.0360442727589176	1.0754741011833229
GENE479X	590	HISTO_ZU.Contig65-snap.124.final_new		C6 transcription factor	ucsf_hc.01_1.G217B.11277	HISTO_ZU.Contig65-snap.124.final_new	PF04082.13|PF00172.13	Fungal_trans|Zn_clus	Fungal specific transcription factor domain|Fungal Zn(2)-Cys(6) binuclear cluster domain	5.196575055185838	2.991447756570167	5.729559504259617	5.013437326126486	666.0	113.0	1431.0	724.0			1	-0.02250959427183785	-1.4687701421693986	0.587033393312324
GENE212X	6652	HISTO_ZL.Contig1161a.eannot.1153.final_new	AMY2	alpha-amylase	ucsf_hc.01_1.G217B.09179	HISTO_ZL.Contig1161a.eannot.1153.final_new	PF00128.19|PF09260.6	Alpha-amylase|DUF1966	Alpha amylase, catalytic domain|Domain of unknown function (DUF1966)	6.965792938991449	4.066950678918508	7.522495703168597	6.319955498577704	1449.0	152.0	3165.0	1143.0			1	-0.0462279093752076	-1.6997853922722745	1.0734514197700866
GENE857X	2420	HISTO_HS.Contig68.Fgenesh_histo.264.final_new	UTR1	NAD kinase associated with ferric reductase Utr1	ucsf_hc.01_1.G217B.05916	HISTO_HS.Contig68.Fgenesh_histo.264.final_new	PF01513.16	NAD_kinase	ATP-NAD kinase	6.132094963444068	4.404225455948295	6.6723532872686615	6.407539522224039	978.0	231.0	2112.0	1461.0			1	-0.029783469022652387	-1.4500946388888227	0.13572498022381563
GENE44X	4990	HISTO_ZE.Contig158.fgenesh_plus.30.final_new		creatine transporter, no start met	ucsf_hc.01_1.G217B.08255	HISTO_ZE.Contig158.fgenesh_plus.30.final_new	PF00209.13|PF03818.8|PF09771.4	SNF|MadM|Tmemb_18A	Sodium:neurotransmitter symporter family|Malonate/sodium symporter MadM subunit|Transmembrane protein 188	7.484236754187491	0.4225670919378045	8.157451179715128	5.7573560641407	2049.0	12.0	4852.0	764.0			1	-0.16273957072569578	-4.781569544815974	2.2710063307536217
GENE884X	1132	HISTO_ZT.Contig1129.Fgenesh_histo.24.final_new		Alba superfamily domain-containing protein	ucsf_hc.01_1.G217B.10451	HISTO_ZT.Contig1129.Fgenesh_histo.24.final_new				4.623208106065652	0.28798105157016374	5.331554556993391	5.089735315095764	129.0	5.0	313.0	220.0			1	-0.1978715961257973	-4.248534836138679	0.11273045707681995
GENE2185X	484	HISTO_ZU.Contig153f.Fgenesh_histo.5.final_new		AT DNA binding protein	ucsf_hc.01_1.G217B.10987	HISTO_ZU.Contig153f.Fgenesh_histo.5.final_new	PF02178.14	AT_hook	AT hook motif	5.045136689948339	4.988420769711256	5.643197273723691	7.494052704949149	226.0	170.0	508.0	1523.0			1	-0.08758572897341077	-1.9524125078509718	-1.979944216046265
GENE378X	329	HISTO_LF.Contig359.Fgenesh_histo.68.final_new		SPT2 chromatin domain-containing protein	ucsf_hc.01_1.G217B.07647	HISTO_LF.Contig359.Fgenesh_histo.68.final_new	PF08243.6	SPT2	SPT2 chromatin protein	6.368307274467708	3.8406422621279313	6.979287036196274	6.128517122993858	597.0	81.0	1354.0	624.0			1	-0.10050490692662484	-1.734655433479006	0.7216811283816087
GENE2191X	996	HISTO_ZT.Contig1089.eannot.1617.final_new		NADPH oxidase (NoxA)	ucsf_hc.01_1.G217B.10323	HISTO_ZT.Contig1089.eannot.1617.final_new	PF08022.7|PF08030.7|PF01794.14|PF00970.19|PF00175.16	FAD_binding_8|NAD_binding_6|Ferric_reduct|FAD_binding_6|NAD_binding_1	FAD-binding domain|Ferric reductase NAD binding domain|Ferric reductase like transmembrane component|Oxidoreductase FAD-binding domain|Oxidoreductase NAD-binding domain	4.084367818722925	4.138316200194315	4.715238098731158	6.586023594330219	197.0	160.0	453.0	1377.0			1	-0.12039542520629132	-1.894487966748983	-1.999874280419868
GENE20X	1264	HISTO_ZT.Contig181.Fgenesh_histo.31.final_new		conserved protein of unknown function, PlpE	ucsf_hc.01_1.G217B.10747	HISTO_ZT.Contig181.Fgenesh_histo.31.final_new	PF01391.13	Collagen	Collagen triple helix repeat (20 copies)	7.998188531030174	-0.12057523308872486	8.285184196467071	5.072603972493769	2487.0	7.0	4506.0	404.0			1	0.2234791893650443	-4.639959778195573	3.0834914391524952
GENE1215X	4195	HISTO_ZZ.Contig127b.Fgenesh_histo.33.final_new		C6 finger domain-containing protein; Wor2	ucsf_hc.01_1.G217B.11975	HISTO_ZZ.Contig127b.Fgenesh_histo.33.final_new	PF00172.13	Zn_clus	Fungal Zn(2)-Cys(6) binuclear cluster domain	6.744865279286071	5.127186862130649	7.188614020287199	7.232220514021713	1416.0	361.0	2860.0	2450.0			1	0.06672611380081284	-1.5518142245041435	-0.17269527855532107
GENE1468X	7853	HISTO_DF.Contig537.eannot.1339.final_new		UPF0047 domain-containing protein	ucsf_hc.01_1.G217B.02097	HISTO_DF.Contig537.eannot.1339.final_new	PF01894.12	UPF0047	Uncharacterised protein family UPF0047	6.602355608748651	5.445943430027175	7.055600574212126	7.362603735099507	453.0	159.0	921.0	947.0			1	0.057229889338465956	-1.3634408776854103	-0.43609194570818754
GENE998X	6110	HISTO_DA.Contig93.Fgenesh_histo.96.final_new		tafazzin, conserved protein	ucsf_hc.01_1.G217B.01755	HISTO_DA.Contig93.Fgenesh_histo.96.final_new				6.033532395914532	4.0247599633206805	6.503809280610371	6.350935185632386	751.0	146.0	1545.0	1155.0			1	0.0401979701061026	-1.7729557949247843	0.02378531015717833
GENE1457X	3809	HISTO_FE.Contig19.Fgenesh_Neurospora.34.final_new		conserved protein of unknown function	ucsf_hc.01_1.G217B.04020	HISTO_FE.Contig19.Fgenesh_Neurospora.34.final_new				6.624300715016291	4.296385865940675	7.087666513539099	7.385675497152682	738.0	115.0	1511.0	1544.0			1	0.04710905627913364	-2.536070203825086	-0.42709776843438974
GENE1544X	2041	HISTO_DM.Contig940.Fgenesh_histo.51.final_new		conserved protein of unknown function	ucsf_hc.01_1.G217B.02964	HISTO_DM.Contig940.Fgenesh_histo.51.final_new				6.014131663998173	4.99089891811484	6.488263551813708	6.875748797403903	478.0	184.0	986.0	1072.0			1	0.03634296698640549	-1.331630451902142	-0.5165740304110011
GENE635X	12706	HISTO_DU.Contig190.Fgenesh_histo.35.final_new		inosine-uridine preferring nucleoside hydrolase	ucsf_hc.01_1.G217B.03040	HISTO_DU.Contig190.Fgenesh_histo.35.final_new	PF00010.21|PF04360.7	HLH|Serglycin	Helix-loop-helix DNA-binding domain|Serglycin	5.899086570754511	3.648655989678113	6.396049663542047	5.887338562682764	669.0	110.0	1402.0	819.0			1	0.013511762014405182	-1.6854631456177303	0.37962231603847574
GENE2177X	1903	HISTO_BP.Contig457.Fgenesh_Neurospora.98.final_new		conserved protein of unknown function	ucsf_hc.01_1.G217B.00901	HISTO_BP.Contig457.Fgenesh_Neurospora.98.final_new	PF12220.3	U1snRNP70_N	U1 small nuclear ribonucleoprotein of 70kDa MW N terminal	5.165424163633834	5.408008335967901	5.664063334987692	7.463425171403569	632.0	585.0	1326.0	3836.0			1	0.011835683448083056	-1.5021974080487466	-1.9284506212366832
GENE1868X	425	HISTO_GI.Contig382.Fgenesh_Aspergillus.25.final_new		conserved protein of unknown function	ucsf_hc.01_1.G217B.04602	HISTO_GI.Contig382.Fgenesh_Aspergillus.25.final_new				5.389566119048316	4.910989282867206	5.885095015870093	6.747300768429174	374.0	210.0	783.0	1183.0			1	0.01494595798016407	-1.283092058175047	-0.9912945373798872
GENE4X	6183	HISTO_AL.Contig317.Fgenesh_histo.45.final_new		reverse transcriptase-domain containing protein, Ty1/Copia family of RNase HI	ucsf_hc.01_1.G217B.00116	HISTO_AL.Contig317.Fgenesh_histo.45.final_new	PF07727.9|PF13976.1|PF00665.21	RVT_2|gag_pre-integrs|rve	Reverse transcriptase (RNA-dependent DNA polymerase)|GAG-pre-integrase domain|Integrase core domain	6.985010155110235	1.1743486832334513	8.36294487952	3.093318560630906	4161.0	58.0	16059.0	346.0			1	-0.8674598696078246	-1.365750450010534	5.1405375340682875
GENE43X	2973	HISTO_ZL.Contig1131.Fgenesh_histo.134.final_new		N-alkane-inducible cytochrome P450	ucsf_hc.01_1.G217B.08809	HISTO_ZL.Contig1131.Fgenesh_histo.134.final_new	PF00067.17|PF03347.8	p450|TDH	Cytochrome P450|Vibrio thermostable direct hemolysin	5.013520710392691	1.3294576875463227	7.656929979691114	5.251006463606638	345.0	21.0	3201.0	502.0			1	-2.1329344144964817	-3.3683293486733943	2.276834731263669
GENE232X	136	HISTO_LF.Contig359.Fgenesh_Aspergillus.116.final_new		conserved protein of unknown function	ucsf_hc.01_1.G217B.07268	HISTO_LF.Contig359.Fgenesh_Aspergillus.116.final_new				4.511253532698906	2.6758478398755967	6.113197433511074	4.956769940099756	260.0	57.0	1172.0	437.0			1	-1.0914690460102263	-1.7277026728372382	1.027338708590511
GENE434X	5973	HISTO_JG.Contig207.eannot.1360.final_new		conserved protein of unknown function	ucsf_hc.01_1.G217B.06699	HISTO_JG.Contig207.eannot.1360.final_new	PF01153.14|PF09495.5	Glypican|DUF2462	Glypican|Protein of unknown function (DUF2462)	5.077565976312398	3.572500618192651	6.729513257067219	5.956164058461853	156.0	43.0	728.0	354.0			1	-1.14147242595288	-1.8304440128822814	0.6442604137845587
GENE824X	1687	HISTO_BP.Contig459-snap.154.final_new	REV3	DNA polymerase zeta catalytic subunit	ucsf_hc.01_1.G217B.01336	HISTO_BP.Contig459-snap.154.final_new	PF00136.16|PF03104.14|PF14260.1|PF06212.7|PF13639.1|PF10446.4|PF08595.6|PF06524.7|PF03066.10	DNA_pol_B|DNA_pol_B_exo1|zf-C4pol|GRIM-19|zf-RING_2|DUF2457|RXT2_N|NOA36|Nucleoplasmin	DNA polymerase family B|DNA polymerase family B, exonuclease domain|C4-type zinc-finger of DNA polymerase delta|GRIM-19 protein|Ring finger domain|Protein of unknown function (DUF2457)|RXT2-like, N-terminal|NOA36 protein|Nucleoplasmin	3.42854360520382	2.516634021360093	4.887244810281711	4.59237755337119	392.0	163.0	1600.0	1084.0			1	-0.94822635027595	-1.5225241046241758	0.1657784720897144
GENE158X	4795	HISTO_KF.Contig601.Fgenesh_histo.106.final_new		conserved protein of unknown function	ucsf_hc.01_1.G217B.07045	HISTO_KF.Contig601.Fgenesh_histo.106.final_new	PF10341.4	TPP1	Shelterin complex subunit, TPP1/ACD	4.7340081351852135	2.634809607214994	6.323621414964019	4.9137701911058675	701.0	128.0	3133.0	980.0			1	-1.0791384249768643	-1.7257411565039527	1.2807624390373444
GENE79X	391	HISTO_GI.Contig382.Fgenesh_histo.34.final_new		PX domain-containing protein, no start met	ucsf_hc.01_1.G217B.04537	HISTO_GI.Contig382.Fgenesh_histo.34.final_new	PF00787.19	PX	PX domain	6.050487036746639	3.524853376504754	7.523485310355032	5.619924612800189	368.0	50.0	1517.0	337.0			1	-0.9625234188064522	-1.5418518089085147	1.774471912734036
GENE1682X	5955	HISTO_ZW.Contig245.Fgenesh_histo.8.final_new		conserved protein of unknown function	ucsf_hc.01_1.G217B.11504	HISTO_ZW.Contig245.Fgenesh_histo.8.final_new	PF01636.18|PF01633.15	APH|Choline_kinase	Phosphotransferase enzyme family|Choline/ethanolamine kinase	5.6353751276351	5.625483918990929	7.015347958202913	7.570432818344319	296.0	230.0	1144.0	1397.0			1	-0.8694979757658721	-1.3917294719664692	-0.6841736449622129
GENE599X	2457	HISTO_HS.Contig68.eannot.2028.final_new		phosphatidylinositol:UDP-GlcNAc transferase PIG-C	ucsf_hc.01_1.G217B.06000	HISTO_HS.Contig68.eannot.2028.final_new	PF06432.6	GPI2	Phosphatidylinositol N-acetylglucosaminyltransferase	5.0061478352766065	3.7568789112809995	6.604409717980621	6.046939633753028	395.0	130.0	1776.0	1003.0			1	-1.0877870279020736	-1.7368412950851075	0.4283812994067864
GENE1088X	3932	HISTO_ER.Contig17-snap.14.final_new		similar to A. fumigatus allergen Asp f 4	ucsf_hc.01_1.G217B.03683	HISTO_ER.Contig17-snap.14.final_new				8.548158673219161	7.461907983569973	10.681333312850837	10.605244023642053	2475.0	912.0	16123.0	12712.0			1	-1.6226997848297349	-2.5901166126851587	-0.05299949561202233
GENE1081X	4160	HISTO_ZZ.Contig127b.eannot.1467.final_new	COQ4	ubiquinone biosynthesis protein COQ4	ucsf_hc.01_1.G217B.12032	HISTO_ZZ.Contig127b.eannot.1467.final_new	PF05019.8	Coq4	Coenzyme Q (ubiquinone) biosynthesis protein Coq4	5.790901824093705	5.029496712714172	7.364000809419312	7.2799917791868225	325.0	150.0	1436.0	1126.0			1	-1.0626241305236657	-1.6972756390857295	-0.04507975458831748
GENE374X	4585	HISTO_GL.Contig286.fgenesh_plus.7.final_new		pyrimidine 5'-nucleotidase	ucsf_hc.01_1.G217B.04806	HISTO_GL.Contig286.fgenesh_plus.7.final_new	PF13419.1|PF13242.1|PF00702.21	HAD_2|Hydrolase_like|Hydrolase	Haloacid dehalogenase-like hydrolase|HAD-hyrolase-like|haloacid dehalogenase-like hydrolase	5.088650415359509	3.697764136480176	6.434101155984768	5.579820028096637	181.0	54.0	683.0	314.0			1	-0.8349758858233183	-1.32883646422954	0.7251923430673246
GENE944X	6617	HISTO_FE.Contig19.eannot.1847.final_new		cmc1-like, cytochrome c oxidase biogenesis protein, 79aa	ucsf_hc.01_1.G217B.04025	HISTO_FE.Contig19.eannot.1847.final_new				5.542200735516817	4.11605404943713	8.060292269536848	7.865552075831306	79.0	23.0	672.0	488.0			1	-2.0076166792180907	-3.196278599007255	0.06565140888473575
GENE2075X	3756	HISTO_FE.Contig19.genewise.72.final_new		capsular associated protein, no start met	ucsf_hc.01_1.G217B.03918	HISTO_FE.Contig19.genewise.72.final_new	PF05686.7	Glyco_transf_90	Glycosyl transferase family 90	3.153112674715207	3.755497680882639	4.939326173783562	6.3411977722367245	197.0	234.0	1009.0	2216.0			1	-1.275738644266414	-2.032480663967165	-1.5309603832739693
GENE1355X	8245	HISTO_GL.Contig233.Fgenesh_histo.22.final_new		OB-fold nucleic acid binding domain-containing protein	ucsf_hc.01_1.G217B.04741	HISTO_GL.Contig233.Fgenesh_histo.22.final_new	PF10451.4|PF11942.3|PF08648.7	Stn1|Spt5_N|DUF1777	Telomere regulation protein Stn1|Spt5 transcription elongation factor, acidic N-terminal|Protein of unknown function (DUF1777)	3.200452137140693	2.601829957959453	4.975781833400797	5.164881974961559	60.0	31.0	305.0	289.0			1	-1.2648548414581628	-2.009832589615185	-0.3181889263815689
GENE2330X	3149	HISTO_ZL.Contig1161b.Fgenesh_histo.5.final_new		conserved protein of unknown function	ucsf_hc.01_1.G217B.09313	HISTO_ZL.Contig1161b.Fgenesh_histo.5.final_new				1.1096866732175104	2.3642231057069996	4.851519457489527	8.05147567084428	15.0	28.0	298.0	2276.0	Hyphae	A	1	-3.2313579294700756	-5.134033137750359	-3.3290449981755597
GENE194X	487	HISTO_ZU.Contig2.eannot.1038.final_new		DUF3431 superfamily domain-containing protein	ucsf_hc.01_1.G217B.11027	HISTO_ZU.Contig2.eannot.1038.final_new	PF11913.3	DUF3431	Protein of unknown function (DUF3431)	5.502185056668937	3.4593670101407565	7.208217735409996	5.9581941407090495	316.0	60.0	1531.0	535.0			1	-1.1955578239391182	-1.945607703181372	1.12093480988014
GENE1579X	8303	HISTO_BP.Contig459.Fgenesh_Aspergillus.72.final_new		protein kinase domain-containing protein	ucsf_hc.01_1.G217B.01157	HISTO_BP.Contig459.Fgenesh_Aspergillus.72.final_new	PF00069.20|PF07714.12|PF00533.21	Pkinase|Pkinase_Tyr|BRCT	Protein kinase domain|Protein tyrosine kinase|BRCA1 C Terminus (BRCT) domain	-0.30754838176557936	-2.2754043706125384	4.038483122090511	4.4677977105579485	5.0	1.0	151.0	169.0			1	-3.83555664905415	-6.1899826537835665	-0.5584033732882441
GENE708X	12737	HISTO_ZY.Contig571f.Fgenesh_histo.26.final_new		F-box domain-containing protein, conidia-enriched transcript	ucsf_hc.01_1.G217B.11669	HISTO_ZY.Contig571f.Fgenesh_histo.26.final_new	PF12937.2|PF00646.28	F-box-like|F-box	F-box-like|F-box domain	3.0832144618563198	1.9047914870697022	4.715951138645306	4.2977402050279725	81.0	28.0	373.0	232.0			1	-1.1222618219870455	-1.8397292905713494	0.289122148796527
GENE1836X	1678	HISTO_EA.Contig33.Fgenesh_histo.61.final_new	SRB8	RNA polymerase II mediator complex component Srb8	ucsf_hc.01_1.G217B.03323	HISTO_EA.Contig33.Fgenesh_histo.61.final_new	PF09497.5|PF12145.3	Med12|Med12-LCEWAV	Transcription mediator complex subunit Med12|Eukaryotic Mediator 12 subunit domain	2.903576801977802	3.0537765746525554	4.356703368550189	5.1576504519853374	258.0	224.0	1049.0	1519.0			1	-0.9426517117704458	-1.5506544499458612	-0.9300358682559553
GENE30X	158	HISTO_LF.Contig359.Fgenesh_histo.231.final_new		endoglucanase	ucsf_hc.01_1.G217B.07327	HISTO_LF.Contig359.Fgenesh_histo.231.final_new	PF03153.8	TFIIA	Transcription factor IIA, alpha/beta subunit	7.118675456444765	2.804795697092981	10.434968271112544	7.62455708643334	966.0	38.0	14289.0	1693.0			1	-2.8058179598658373	-4.266541961953438	2.681322399858397
GENE185X	243	HISTO_LF.Contig359.eannot.2134.final_new		N-acetylglucosaminyl-phosphatidylinositol deacetylase, pigL-like protein	ucsf_hc.01_1.G217B.07490	HISTO_LF.Contig359.eannot.2134.final_new	PF02585.12|PF01794.14	PIG-L|Ferric_reduct	GlcNAc-PI de-N-acetylase|Ferric reductase like transmembrane component	5.090862798925856	3.0493497683535873	6.974498248647127	5.689352961882575	221.0	42.0	1211.0	413.0			1	-1.3731605949193306	-2.0867837661420667	1.1560565019437457
GENE714X	1376	HISTO_GY.Contig460.Fgenesh_histo.101.final_new		methylated-DNA-protein-cysteine methyltransferase, DNA repair and transcription factor Ada	ucsf_hc.01_1.G217B.05473	HISTO_GY.Contig460.Fgenesh_histo.101.final_new	PF02805.11|PF00165.18|PF12833.2	Ada_Zn_binding|HTH_AraC|HTH_18	Metal binding domain of Ada|Bacterial regulatory helix-turn-helix proteins, AraC family|Helix-turn-helix domain	3.3340722264034	2.2821519727679664	4.986991346225546	4.5740095506732805	106.0	40.0	495.0	309.0			1	-1.1424442650202047	-1.7386381505183932	0.28389301073145834
GENE930X	1284	HISTO_ZT.Contig181.Fgenesh_histo.164.final_new		tyrosine phosphatase	ucsf_hc.01_1.G217B.10716	HISTO_ZT.Contig181.Fgenesh_histo.164.final_new	PF03162.8|PF13350.1|PF00782.15|PF00102.22|PF05706.7	Y_phosphatase2|Y_phosphatase3|DSPc|Y_phosphatase|CDKN3	Tyrosine phosphatase family|Tyrosine phosphatase family|Dual specificity phosphatase, catalytic domain|Protein-tyrosine phosphatase|Cyclin-dependent kinase inhibitor 3 (CDKN3)	4.206119495436404	3.0417245125425576	6.4851827283273265	6.277881600213932	106.0	37.0	764.0	550.0			1	-1.7685883780889813	-2.6829376602844532	0.07821234329258786
GENE1571X	1736	HISTO_BP.Contig459.eannot.1512.final_new	ARP1	dynactin Arp1 p25 subunit	ucsf_hc.01_1.G217B.01229	HISTO_BP.Contig459.eannot.1512.final_new	PF14602.1|PF00132.19|PF07959.7	Hexapep_2|Hexapep|Fucokinase	Hexapeptide repeat of succinyl-transferase|Bacterial transferase hexapeptide (six repeats)|L-fucokinase	5.4228445584771405	5.066423281712529	7.356313472443642	7.777133332580854	180.0	110.0	1021.0	1136.0			1	-1.42299405916456	-2.1574906234814035	-0.5499086449580188
GENE1295X	2210	HISTO_DM.Contig936.eannot.1265.final_new		toxin biosynthesis protein	ucsf_hc.01_1.G217B.02845	HISTO_DM.Contig936.eannot.1265.final_new	PF12697.2|PF00561.15|PF12695.2	Abhydrolase_6|Abhydrolase_1|Abhydrolase_5	Alpha/beta hydrolase family|alpha/beta hydrolase fold|Alpha/beta hydrolase family	3.569171932614082	3.1804018781516095	4.949513817553779	5.0628327879768085	82.0	49.0	317.0	285.0			1	-0.869867030137756	-1.3292114824382781	-0.2424077552438364
GENE225X	5923	Novel			ucsf_hc.01_1.G217B.05222					4.052864334183637	1.3194735989737008	7.323721447582953	6.1482961056974705	51.0	6.0	731.0	269.0			1	-2.760382258597375	-4.2756030793368485	1.0463365570646754
GENE859X	2991	HISTO_ZL.Contig1131.Fgenesh_Aspergillus.314.final_new		plasma-membrane choline transporter	ucsf_hc.01_1.G217B.08764	HISTO_ZL.Contig1131.Fgenesh_Aspergillus.314.final_new	PF04515.7	Choline_transpo	Plasma-membrane choline transporter	1.0982957634306425	-0.38413339824607456	3.7543591526576967	3.4906843274692485	25.0	7.0	234.0	162.0			1	-2.145588534425113	-3.3215982983284023	0.13458604036764132
GENE1207X	5146	HISTO_GX.Contig297.Fgenesh_histo.63.final_new	PCL5	G1/S-specific cyclin Pcl5	ucsf_hc.01_1.G217B.05200	HISTO_GX.Contig297.Fgenesh_histo.63.final_new	PF08613.6|PF00134.18	Cyclin|Cyclin_N	Cyclin|Cyclin, N-terminal domain	6.8316994092525505	5.795775691768861	9.225424806723607	9.25975967227937	2018.0	770.0	15748.0	13404.0			1	-1.8832505426691157	-2.910764553123589	-0.16342365037657025
GENE1092X	973	HISTO_ZT.Contig174-snap.11.final_new		DUF28 domain-containing protein	ucsf_hc.01_1.G217B.10517	HISTO_ZT.Contig174-snap.11.final_new	PF01709.15	Transcrip_reg	Transcriptional regulator	4.480028917715337	3.5820377357429503	6.405591329742412	6.332825225986611	131.0	55.0	739.0	584.0			1	-1.4150875572251338	-2.1975680628567402	-0.05632268106500593
GENE1315X	1019	HISTO_ZT.Contig1089.eannot.1628.final_new		magnesium dependent phosphatase	ucsf_hc.01_1.G217B.10280	HISTO_ZT.Contig1089.eannot.1628.final_new	PF12689.2|PF13419.1|PF03031.13	Acid_PPase|HAD_2|NIF	Acid Phosphatase|Haloacid dehalogenase-like hydrolase|NLI interacting factor-like phosphatase	5.320521067554607	4.847924776480572	6.8554829677253215	6.989803972866072	188.0	106.0	809.0	738.0			1	-1.0244870453687738	-1.5886597689985793	-0.2634097899615577
GENE86X	2690	HISTO_AL.Contig317-snap.44.final_new		conserved protein of unknown function, yeast-enriched transcript	ucsf_hc.01_1.G217B.00110	HISTO_AL.Contig317-snap.44.final_new				3.3492004180582504	0.17971056804164082	6.379314633248799	4.620065295890471	46.0	4.0	558.0	137.0			1	-2.5196393603886076	-3.8871353004619094	1.6301605525375216
GENE398X	5820	HISTO_KF.Contig601.eannot.1345.final_new		DUF1769 superfamily domain-containing protein	ucsf_hc.01_1.G217B.07053	HISTO_KF.Contig601.eannot.1345.final_new	PF08588.5	DUF1769	Protein of unknown function (DUF1769)	5.313307198970706	3.8712081214461804	6.88444243413743	6.062069123464709	257.0	74.0	1134.0	533.0			1	-1.0606603803647832	-1.6376415746316075	0.6932845258519142
GENE1843X	957	HISTO_ZT.Contig174.Fgenesh_histo.139.final_new		protein of unknown function	ucsf_hc.01_1.G217B.10543	HISTO_ZT.Contig174.Fgenesh_histo.139.final_new	PF08192.6	Peptidase_S64	Peptidase family S64	0.005759230549438095	-1.6401686634101584	4.974472901075844	5.784303022832017	4.0	1.0	186.0	271.0			1	-4.458238815724464	-6.871252258855254	-0.9389189065769799
GENE805X	339	HISTO_LF.Contig359.eannot.2071.final_new	RPC25	DNA-directed RNA polymerase III 25 kD polypeptide	ucsf_hc.01_1.G217B.07664	HISTO_LF.Contig359.eannot.2071.final_new	PF08292.7|PF03876.12|PF00575.18|PF06283.6	RNA_pol_Rbc25|SHS2_Rpb7-N|S1|ThuA	RNA polymerase III subunit Rpc25|SHS2 domain found in N terminus of Rpb7p/Rpc25p/MJ0397|S1 RNA binding domain|Trehalose utilisation	4.707905270640934	3.629017969405231	6.559992165885076	6.241869556674252	108.0	40.0	579.0	386.0			1	-1.3416120404422007	-2.0596321598821	0.18903382439001692
GENE307X	3392	HISTO_ZL.Contig1161e-snap.21.final_new		conserved protein of unknown function	ucsf_hc.01_1.G217B.09809	HISTO_ZL.Contig1161e-snap.21.final_new	PF13391.1	HNH_2	HNH endonuclease	6.188899851495915	4.448335083398243	8.057444531937579	7.091650060397923	504.0	118.0	2733.0	1163.0			1	-1.3580698256397228	-2.0900955496127587	0.8367056867188492
GENE2080X	3207	HISTO_ZL.Contig1161c.fgenesh_plus.23.final_new		H+/Ca2+ exchanger. no start met	ucsf_hc.01_1.G217B.09455	HISTO_ZL.Contig1161c.fgenesh_plus.23.final_new	PF01699.19	Na_Ca_ex	Sodium/calcium exchanger protein	2.5082595710786215	3.1147188387533102	4.457681902996266	5.882063071493079	68.0	81.0	390.0	870.0			1	-1.4389474771157036	-2.2141248053528475	-1.5534699533176193
GENE2270X	2289	HISTO_DM.Contig93.Fgenesh_histo.162.final_new		conserved protein of unknown function	ucsf_hc.01_1.G217B.02303	HISTO_DM.Contig93.Fgenesh_histo.162.final_new	PF03286.9|PF12301.3|PF05285.7|PF04147.7|PF10446.4|PF04006.7|PF02724.9|PF04546.8|PF05327.6	Pox_Ag35|CD99L2|SDA1|Nop14|DUF2457|Mpp10|CDC45|Sigma70_ner|RRN3	Pox virus Ag35 surface protein|CD99 antigen like protein 2|SDA1|Nop14-like family|Protein of unknown function (DUF2457)|Mpp10 protein|CDC45-like protein|Sigma-70, non-essential region|RNA polymerase I specific transcription initiation factor RRN3	3.9013850000621426	5.433794347361059	6.094239601460185	8.574887484356182	133.0	301.0	903.0	4189.0			1	-1.682379746596101	-2.5878737096082025	-2.6097366677168043
GENE648X	1875	HISTO_BP.Contig457.Fgenesh_histo.62.final_new	DBP7	ATP-dependent RNA helicase DBP7	ucsf_hc.01_1.G217B.00957	HISTO_BP.Contig457.Fgenesh_histo.62.final_new	PF02569.10	Pantoate_ligase	Pantoate-beta-alanine ligase	4.797989330632472	3.1919541637963875	7.493805318281953	6.998469801415713	214.0	55.0	2059.0	1214.0			1	-2.18534113284754	-3.253296210232405	0.36624673204543257
GENE428X	1167	HISTO_ZT.Contig181.Fgenesh_Aspergillus.54.final_new	NIT11	golgi transport complex component Cog5, nitrosative stress-induced transcript	ucsf_hc.01_1.G217B.10915	HISTO_ZT.Contig181.Fgenesh_Aspergillus.54.final_new	PF10392.4	COG5	Golgi transport complex subunit 5	6.179189581181047	4.934842906020867	7.533131684057424	6.750749059991583	754.0	249.0	2862.0	1383.0			1	-0.8434672480744356	-1.2626867265837953	0.653293839245034
GENE873X	4387	HISTO_GL.Contig296-snap.13.final_new		conserved protein of unknown function	ucsf_hc.01_1.G217B.04844	HISTO_GL.Contig296-snap.13.final_new				3.8002988749478286	1.9006143887424487	7.550617896119928	7.295714064668615	62.0	13.0	1239.0	863.0			1	-3.2398441663701587	-4.841880248539245	0.1258150466305068
GENE1357X	2590	HISTO_HS.Contig68.Fgenesh_Aspergillus.223.final_new		mitochondrial carrier protein	ucsf_hc.01_1.G217B.06259	HISTO_HS.Contig68.Fgenesh_Aspergillus.223.final_new	PF00153.22	Mito_carr	Mitochondrial carrier protein	4.62483680867879	4.24456878995981	6.205803371888148	6.397988758591533	183.0	110.0	813.0	772.0			1	-1.0704917084074173	-1.6002005412448028	-0.321274171524192
GENE233X	6637	HISTO_DA.Contig93.Fgenesh_histo.327.final_new		conserved protein of unknown function	ucsf_hc.01_1.G217B.01570	HISTO_DA.Contig93.Fgenesh_histo.327.final_new				5.268885268066764	3.4637587792579136	6.985497762525449	5.829928166100585	67.0	15.0	327.0	122.0			1	-1.2061376396567431	-1.81294995945575	1.0264808116040571
GENE940X	4202	HISTO_ZZ.Contig127b.Fgenesh_Aspergillus.28.final_new		phosphatidylinositol phospholipase C	ucsf_hc.01_1.G217B.11968	HISTO_ZZ.Contig127b.Fgenesh_Aspergillus.28.final_new	PF00388.14	PI-PLC-X	Phosphatidylinositol-specific phospholipase C, X domain	2.3720445514699087	1.1956019408115324	4.741404628969536	4.542925266758202	52.0	18.0	399.0	289.0			1	-1.8588852226976864	-2.794103898559748	0.06939057739052767
GENE1852X	1732	HISTO_BP.Contig459-snap.97.final_new		MFS multidrug transporter	ucsf_hc.01_1.G217B.01233	HISTO_BP.Contig459-snap.97.final_new	PF07690.11|PF03603.8	MFS_1|DNA_III_psi	Major Facilitator Superfamily|DNA polymerase III psi subunit	1.019996468206211	0.5805194517140407	3.9585649751124423	4.790738560594998	26.0	15.0	296.0	438.0			1	-2.42809365210429	-3.656999681494036	-0.9612623703033627
GENE1087X	5323	HISTO_BI.Contig285.Fgenesh_Aspergillus.37.final_new		ferric-chelate reductase	ucsf_hc.01_1.G217B.00720	HISTO_BI.Contig285.Fgenesh_Aspergillus.37.final_new	PF01794.14|PF08030.7|PF08022.7	Ferric_reduct|NAD_binding_6|FAD_binding_8	Ferric reductase like transmembrane component|Ferric reductase NAD binding domain|FAD-binding domain	5.08588512277147	3.9168107356924735	7.645672452963675	7.567140836375049	434.0	151.0	3800.0	2991.0			1	-2.049312475390264	-3.097110673295655	-0.05055716823218148
GENE600X	1354	HISTO_GY.Contig460.Fgenesh_Aspergillus.54.final_new	PGS1	CDP-diacylglycerol-glycerol-3-phosphate 3-phosphatidyltransferase	ucsf_hc.01_1.G217B.05433	HISTO_GY.Contig460.Fgenesh_Aspergillus.54.final_new	PF13091.1|PF00614.17	PLDc_2|PLDc	PLD-like domain|Phospholipase D Active site motif	4.6163044882010915	3.401010948571357	6.33714685016698	5.779714029186159	276.0	93.0	1351.0	763.0			1	-1.2103675071639475	-1.8254836532278809	0.4283440361600146
GENE1892X	4465	HISTO_GL.Contig59.Fgenesh_Neurospora.48.final_new		BTB domain and ankyrin repeat protein	ucsf_hc.01_1.G217B.05071	HISTO_GL.Contig59.Fgenesh_Neurospora.48.final_new				3.3124205687834896	3.25145517554505	5.6648075676794045	6.5837241557694295	24.0	18.0	182.0	286.0			1	-1.8419121440939739	-2.7790495528374586	-1.0480053729108318
GENE413X	2103	HISTO_DM.Contig933.eannot.1577.final_new	PFA4	palmitoyltransferase pfa4, DHHC zinc finger membrane protein	ucsf_hc.01_1.G217B.02634	HISTO_DM.Contig933.eannot.1577.final_new	PF01529.15|PF13471.1	zf-DHHC|Transglut_core3	DHHC palmitoyltransferase|Transglutaminase-like superfamily	2.723381504058932	0.9306122217700646	5.102621898826611	4.304783732697707	62.0	14.0	479.0	229.0			1	-1.8687655399657381	-2.820952083540722	0.6687493813080971
GENE2257X	983	HISTO_ZT.Contig1089.eannot.1638.final_new		conserved protein of unknown function	ucsf_hc.01_1.G217B.10347	HISTO_ZT.Contig1089.eannot.1638.final_new				3.897383069504646	5.039951070351338	6.683423245846751	9.027647732656618	66.0	114.0	676.0	2853.0			1	-2.275565321540164	-3.4344772349183588	-2.4733132716306736
GENE1620X	2782	HISTO_ZL.Contig658.Fgenesh_histo.18.final_new	BCS1	mitochondrial chaperone BCS1, one of two orthologs	ucsf_hc.01_1.G217B.09916	HISTO_ZL.Contig658.Fgenesh_histo.18.final_new	PF08740.6|PF00004.24|PF13207.1|PF13238.1|PF13671.1|PF13191.1|PF13401.1|PF13555.1|PF00005.22|PF05673.8|PF13481.1|PF06414.7|PF07728.9|PF00910.17|PF13304.1|PF13245.1|PF01443.13|PF03193.11|PF08477.8|PF06745.8	BCS1_N|AAA|AAA_17|AAA_18|AAA_33|AAA_16|AAA_22|AAA_29|ABC_tran|DUF815|AAA_25|Zeta_toxin|AAA_5|RNA_helicase|AAA_21|AAA_19|Viral_helicase1|DUF258|Miro|KaiC	BCS1 N terminal|ATPase family associated with various cellular activities (AAA)|AAA domain|AAA domain|AAA domain|AAA ATPase domain|AAA domain|P-loop containing region of AAA domain|ABC transporter|Protein of unknown function (DUF815)|AAA domain|Zeta toxin|AAA domain (dynein-related subfamily)|RNA helicase|AAA domain|Part of AAA domain|Viral (Superfamily 1) RNA helicase|Protein of unknown function…	3.3465687911953363	2.852643990680789	5.675872176978209	6.152262184614853	108.0	60.0	806.0	932.0			1	-1.8188285309809316	-2.7463987665471428	-0.6054787924574505
GENE181X	2274	HISTO_DM.Contig93.Fgenesh_Aspergillus.87.final_new		amine oxidase, lysine-specific histone demethylase	ucsf_hc.01_1.G217B.02276	HISTO_DM.Contig93.Fgenesh_Aspergillus.87.final_new	PF01593.19|PF04433.12|PF13450.1|PF01266.19|PF13738.1|PF00505.14|PF13454.1|PF07992.9|PF03486.9|PF00890.19	Amino_oxidase|SWIRM|NAD_binding_8|DAO|Pyr_redox_3|HMG_box|NAD_binding_9|Pyr_redox_2|HI0933_like|FAD_binding_2	Flavin containing amine oxidoreductase|SWIRM domain|NAD(P)-binding Rossmann-like domain|FAD dependent oxidoreductase|Pyridine nucleotide-disulphide oxidoreductase|HMG (high mobility group) box|FAD-NAD(P)-binding|Pyridine nucleotide-disulphide oxidoreductase|HI0933-like protein|FAD binding domain	4.416512309653425	2.474599588058747	5.786688621992866	4.489627628309872	496.0	101.0	1904.0	644.0			1	-0.8597014575375002	-1.4618086128642043	1.167972208862187
GENE357X	2245	HISTO_DM.Contig93.eannot.1611.final_new	RAD1	DNA repair exonuclease RAD1	ucsf_hc.01_1.G217B.02229	HISTO_DM.Contig93.eannot.1611.final_new	PF02144.11	Rad1	Repair protein Rad1/Rec1/Rad17	4.5639413469510846	1.9674014799536508	7.458138467387541	6.583698996506389	201.0	26.0	2219.0	1006.0			1	-2.3837222656345154	-4.063078089165817	0.7453506860603456
GENE782X	2676	HISTO_AL.Contig317.Fgenesh_histo.86.final_new		telomere-binding alpha subunit central domain-containing protein	ucsf_hc.01_1.G217B.00143	HISTO_AL.Contig317.Fgenesh_histo.86.final_new	PF02765.12|PF10168.4	POT1|Nup88	Telomeric single stranded DNA binding POT1/CDC13|Nuclear pore component	4.144571686624326	3.2261179378536387	5.414878677980412	5.0751360266658345	244.0	101.0	874.0	574.0			1	-0.7598321365541447	-1.295798661425275	0.21065386649377071
GENE1636X	1044	HISTO_ZT.Contig1089-snap.84.final_new		NADH-ubiquinone oxidoreductase	ucsf_hc.01_1.G217B.10229	HISTO_ZT.Contig1089-snap.84.final_new	PF02602.10	HEM4	Uroporphyrinogen-III synthase HemD	4.472885240976736	3.7904314709920257	6.624906124866201	7.121147496232345	80.0	39.0	528.0	619.0			1	-1.641546029087524	-2.777496597853398	-0.6253301561869504
GENE381X	12766	HISTO_ZT.Contig1128f.eannot.1133.final_new		no blast hit, 62aa	ucsf_hc.01_1.G217B.10363	HISTO_ZT.Contig1128f.eannot.1133.final_new	PF03886.8	DUF330	Protein of unknown function (DUF330)	5.952115802183072	4.077918920550359	7.847485897029597	6.998317680574577	164.0	35.0	906.0	418.0			1	-1.384895240044584	-2.3671793326372974	0.720079431634213
GENE477X	5100	HISTO_GX.Contig297-snap.58.final_new		conserved protein of unknown function	ucsf_hc.01_1.G217B.05302	HISTO_GX.Contig297-snap.58.final_new	PF00069.20|PF01636.18|PF06293.9|PF13588.1	Pkinase|APH|Kdo|HSDR_N_2	Protein kinase domain|Phosphotransferase enzyme family|Lipopolysaccharide kinase (Kdo/WaaP) family|Type I restriction enzyme R protein N terminus (HSDR_N)	3.8233824880608696	1.6299667987987798	6.341888270388991	5.623525163827404	228.0	39.0	1940.0	980.0			1	-2.0080309275261805	-3.4403389376417035	0.5892743217407803
GENE894X	2332	HISTO_DM.Contig93.Fgenesh_histo.17.final_new		phosphatidate cytidylyltransferase	ucsf_hc.01_1.G217B.02378	HISTO_DM.Contig93.Fgenesh_histo.17.final_new	PF01148.15	CTP_transf_1	Cytidylyltransferase family	4.053388093507192	2.9789604404621897	5.68574153028406	5.453311479034276	323.0	120.0	1487.0	1052.0			1	-1.121878581974927	-1.921131611185165	0.1033412664289779
GENE1042X	1359	HISTO_GY.Contig460.eannot.1659.final_new		C2H2 transcription factor (AmdA)	ucsf_hc.01_1.G217B.05438	HISTO_GY.Contig460.eannot.1659.final_new	PF04082.13|PF00096.21|PF13894.1|PF13465.1|PF12171.3|PF13913.1|PF05605.7|PF12874.2|PF02892.10	Fungal_trans|zf-C2H2|zf-C2H2_4|zf-H2C2_2|zf-C2H2_jaz|zf-C2HC_2|zf-Di19|zf-met|zf-BED	Fungal specific transcription factor domain|Zinc finger, C2H2 type|C2H2-type zinc finger|Zinc-finger double domain|Zinc-finger double-stranded RNA-binding|zinc-finger of a C2HC-type|Drought induced 19 protein (Di19), zinc-binding|Zinc-finger of C2H2 type|BED zinc finger	4.055645153421379	3.2303935600172204	5.507279546310671	5.395146447425225	308.0	136.0	1251.0	962.0			1	-0.941159538087351	-1.611533460021084	-0.01695568593536123
GENE784X	5157	HISTO_LG.Contig392.Fgenesh_histo.76.final_new		high-affinity nicotinic acid transporter	ucsf_hc.01_1.G217B.07999	HISTO_LG.Contig392.Fgenesh_histo.76.final_new	PF07690.11|PF12832.2|PF10177.4	MFS_1|MFS_1_like|DUF2371	Major Facilitator Superfamily|MFS_1 like family|Uncharacterised conserved protein (DUF2371)	0.833861005865134	-1.4750319008168922	4.037856164868377	3.7001807582361526	19.0	3.0	260.0	171.0			1	-2.6935203042013023	-4.621993231666124	0.20858662181141785
GENE1410X	4352	HISTO_ZZ.Contig2f.Fgenesh_Aspergillus.14.final_new	RAS2	GTPase Ras2p	ucsf_hc.01_1.G217B.12262	HISTO_ZZ.Contig2f.Fgenesh_Aspergillus.14.final_new	PF00071.17|PF08477.8|PF01926.18|PF00025.16|PF00485.13	Ras|Miro|MMR_HSR1|Arf|PRK	Ras family|Miro-like protein|50S ribosome-binding GTPase|ADP-ribosylation factor family|Phosphoribulokinase / Uridine kinase family	4.444206487617922	3.953733112292305	5.910017232410134	6.149214368851337	167.0	93.0	685.0	672.0			1	-0.9553358899902702	-1.642261829172111	-0.36828592126201
GENE105X	4898	HISTO_KF.Contig597.eannot.1471.final_new		syntaxin, SNARE protein	ucsf_hc.01_1.G217B.06909	HISTO_KF.Contig597.eannot.1471.final_new	PF10496.4|PF05739.14|PF12842.2	Syntaxin-18_N|SNARE|DUF3819	SNARE-complex protein Syntaxin-18 N-terminus|SNARE domain|Domain of unknown function (DUF3819)	5.880037704918439	3.693269863469994	7.174252952973001	5.558398533016883	483.0	83.0	1759.0	477.0			1	-0.783740393252621	-1.3119092421599676	1.4867656351353116
GENE685X	2819	Novel in HcG217B			ucsf_hc.01_1.G217B.09112		PF08457.5|PF00636.21	Sfi1|Ribonuclease_3	Sfi1 spindle body protein|Ribonuclease III domain	3.200016475038367	1.9758207329316224	4.8150691398195145	4.374630569166398	215.0	72.0	978.0	599.0			1	-1.1045778099792063	-1.8455904088478547	0.3113497858323093
GENE904X	994	HISTO_ZT.Contig1089.Fgenesh_histo.107.final_new		DUF1740 domain-containing protein	ucsf_hc.01_1.G217B.10329	HISTO_ZT.Contig1089.Fgenesh_histo.107.final_new	PF08424.5|PF13432.1|PF13428.1	NRDE-2|TPR_16|TPR_14	NRDE-2, necessary for RNA interference|Tetratricopeptide repeat|Tetratricopeptide repeat	4.40501061700781	3.523079870193112	5.82801933191141	5.606805598971493	497.0	211.0	1979.0	1411.0			1	-0.9125338601016586	-1.5305063013914606	0.09212494811910954
GENE977X	1856	HISTO_BP.Contig457.eannot.1699.final_new	SHE9	She9/Mdm33 family protein	ucsf_hc.01_1.G217B.01005	HISTO_BP.Contig457.eannot.1699.final_new	PF05546.6|PF00737.15|PF06533.7|PF04156.9	She9_MDM33|PsbH|DUF1110|IncA	She9 / Mdm33 family|Photosystem II 10 kDa phosphoprotein|Protein of unknown function (DUF1110)|IncA protein	4.277590584620391	3.4536643886828	5.6876930813725926	5.517569595037924	224.0	99.0	884.0	653.0			1	-0.8996276419502602	-1.5106857789682029	0.041034701513861904
GENE536X	5043	HISTO_ZE.Contig158.Fgenesh_histo.40.final_new		HD superfamily hydrolase	ucsf_hc.01_1.G217B.08375	HISTO_ZE.Contig158.Fgenesh_histo.40.final_new	PF01966.17	HD	HD domain	6.520683864653559	5.152792539867004	8.041540485923633	7.4053185144046605	574.0	174.0	2446.0	1308.0			1	-1.0103817664681327	-1.6993065471507354	0.5071331866981659
GENE1550X	1009	HISTO_ZT.Contig1089.Fgenesh_Aspergillus.13.final_new		ankyrin repeat protein	ucsf_hc.01_1.G217B.10303	HISTO_ZT.Contig1089.Fgenesh_Aspergillus.13.final_new	PF00023.25|PF12796.2|PF13637.1|PF13857.1|PF13606.1	Ank|Ank_2|Ank_4|Ank_5|Ank_3	Ankyrin repeat|Ankyrin repeats (3 copies)|Ankyrin repeats (many copies)|Ankyrin repeats (many copies)|Ankyrin repeat	2.272103113596002	0.5106980022164694	5.88843887034167	6.283473198770303	52.0	12.0	947.0	1035.0			1	-3.1058609019437267	-5.219555769166913	-0.5241231132494404
GENE644X	5278	HISTO_LG.Contig392.eannot.1814.final_new		conserved protein of unknown function, conidia-enriched transcript	ucsf_hc.01_1.G217B.07742	HISTO_LG.Contig392.eannot.1814.final_new	PF14234.1	DUF4336	Domain of unknown function (DUF4336)	3.8705164636519647	2.3558331029706205	5.832566403897359	5.329411900854014	84.0	23.0	486.0	285.0			1	-1.4515750854434533	-2.4203593704964725	0.3740657182225382
GENE668X	1803	HISTO_BP.Contig459.eannot.1565.final_new	AQY1	aquaporin	ucsf_hc.01_1.G217B.01103	HISTO_BP.Contig459.eannot.1565.final_new	PF00230.15	MIP	Major intrinsic protein	3.083534385361542	1.9230333185721868	4.583478572671313	4.120966054125315	60.0	21.0	252.0	152.0			1	-0.9894693325078303	-1.6447133081662075	0.3334237337251915
GENE985X	4784	HISTO_KF.Contig601.Fgenesh_histo.60.final_new		homeobox transcription factor	ucsf_hc.01_1.G217B.07024	HISTO_KF.Contig601.Fgenesh_histo.60.final_new	PF00046.24|PF05920.6|PF12231.3	Homeobox|Homeobox_KN|Rif1_N	Homeobox domain|Homeobox KN domain|Rap1-interacting factor 1 N terminal	1.2145732453853457	-0.43135464857425093	3.8983693921795073	3.735396431730597	24.0	6.0	229.0	170.0			1	-2.1733212919922207	-3.613531652917927	0.0338841756281032
GENE1021X	1941	HISTO_BP.Contig457.Fgenesh_histo.71.final_new		plasma membrane zinc ion transporter	ucsf_hc.01_1.G217B.00823	HISTO_BP.Contig457.Fgenesh_histo.71.final_new	PF02535.17|PF11241.3	Zip|DUF3043	ZIP Zinc transporter|Protein of unknown function (DUF3043)	4.408685287177492	3.649546782769904	5.805547983528417	5.676367601930277	212.0	98.0	829.0	630.0			1	-0.8863878415489839	-1.4736013917734523	9.159677733272531e-05
GENE416X	7208	HISTO_BP.Contig457.eannot.1712.final_new		G-patch domain-containing protein	ucsf_hc.01_1.G217B.01028	HISTO_BP.Contig457.eannot.1712.final_new	PF01585.18|PF12656.2|PF05308.6	G-patch|G-patch_2|Mito_fiss_reg	G-patch domain|DExH-box splicing factor binding site|Mitochondrial fission regulator	5.566297348558263	3.723477405556084	7.603395629659704	6.807521413120703	243.0	53.0	1481.0	709.0			1	-1.5266234262995	-2.5308245801776983	0.6667854317181936
GENE2103X	1890	HISTO_BP.Contig457.Fgenesh_Neurospora.164.final_new		MFS transporter	ucsf_hc.01_1.G217B.00931	HISTO_BP.Contig457.Fgenesh_Neurospora.164.final_new	PF07690.11|PF06609.8|PF14012.1	MFS_1|TRI12|DUF4229	Major Facilitator Superfamily|Fungal trichothecene efflux pump (TRI12)|Protein of unknown function (DUF4229)	-0.8562986699134254	-2.309581485930626	4.092330754569647	5.6063883464509985	7.0	2.0	321.0	762.0			1	-4.4381545696811315	-7.362750404994704	-1.6431463767021581
GENE1799X	5770	HISTO_ZL.Contig1161d.eannot.1467.final_new		conserved protein of unknown function	ucsf_hc.01_1.G217B.09742	HISTO_ZL.Contig1161d.eannot.1467.final_new	PF08693.5|PF03229.8|PF15102.1	SKG6|Alpha_GJ|TMEM154	Transmembrane alpha-helix domain|Alphavirus glycoprotein J|TMEM154 protein family	5.024769051277015	4.9087215829350255	6.7496271200015245	7.4733006933531545	525.0	379.0	2577.0	3537.0			1	-1.2143832139225688	-2.011359683031208	-0.8527623581724368
GENE15X	2812	HISTO_ZL.Contig1158.Fgenesh_histo.83.final_new		peptidase family M13 protein, neprilysin, endothelin-converting enzyme	ucsf_hc.01_1.G217B.09119	HISTO_ZL.Contig1158.Fgenesh_histo.83.final_new	PF05649.8|PF01431.16|PF09548.5|PF14005.1	Peptidase_M13_N|Peptidase_M13|Spore_III_AB|YpjP	Peptidase family M13|Peptidase family M13|Stage III sporulation protein AB (spore_III_AB)|YpjP-like protein	6.295368032078313	1.7010729065340382	8.380923559805758	5.00455580955898	1235.0	40.0	7784.0	623.0			1	-1.575080672925504	-2.750263475638021	3.2472789654259717
GENE350X	3193	HISTO_ZL.Contig1161b.Fgenesh_Aspergillus.43.final_new		ER glycosyl hydrolase (Edem)	ucsf_hc.01_1.G217B.09424	HISTO_ZL.Contig1161b.Fgenesh_Aspergillus.43.final_new	PF01532.15	Glyco_hydro_47	Glycosyl hydrolase family 47	5.1246264287764935	3.394703712161761	6.6990051560356125	5.80794135266121	831.0	196.0	3675.0	1647.0			1	-1.0639038724571779	-1.8600182131125282	0.7619750185535956
GENE1134X	4673	HISTO_DY.Contig31.Fgenesh_histo.105.final_new	GCP5	gamma-tubulin complex component GCP5	ucsf_hc.01_1.G217B.03246	HISTO_DY.Contig31.Fgenesh_histo.105.final_new	PF04130.8|PF14609.1	Spc97_Spc98|GCP5-Mod21	Spc97 / Spc98 family|gamma-Tubulin ring complex non-core subunit mod21	3.8470985570346774	2.874005919821571	5.550752986249798	5.517117892539086	276.0	110.0	1335.0	1084.0			1	-1.19317957441318	-2.0898925453305943	-0.0954536911100945
GENE1448X	3157	HISTO_ZL.Contig1161b.Fgenesh_Aspergillus.33.final_new	PIB1	FYVE zinc finger protein, E3 ubiquitin-protein ligase PIB1	ucsf_hc.01_1.G217B.09330	HISTO_ZL.Contig1161b.Fgenesh_Aspergillus.33.final_new	PF01363.16|PF13639.1|PF00097.20|PF12678.2|PF04423.9|PF13923.1|PF02318.11|PF12172.3|PF10462.4|PF13240.1|PF13248.1	FYVE|zf-RING_2|zf-C3HC4|zf-rbx1|Rad50_zn_hook|zf-C3HC4_2|FYVE_2|DUF35_N|Peptidase_M66|zinc_ribbon_2|zf-ribbon_3	FYVE zinc finger|Ring finger domain|Zinc finger, C3HC4 type (RING finger)|RING-H2 zinc finger|Rad50 zinc hook motif|Zinc finger, C3HC4 type (RING finger)|FYVE-type zinc finger|Rubredoxin-like zinc ribbon domain (DUF35_N)|Peptidase M66|zinc-ribbon domain|zinc-ribbon domain	5.528023465459296	5.187365197634231	6.830064901543404	7.119345856065242	662.0	409.0	2424.0	2462.0			1	-0.7915665812821664	-1.3787612310440895	-0.4183697393426451
GENE775X	2132	HISTO_DM.Contig933-snap.102.final_new		glutaminyl cyclase	ucsf_hc.01_1.G217B.02691	HISTO_DM.Contig933-snap.102.final_new	PF04389.12	Peptidase_M28	Peptidase family M28	5.509447183927038	4.28253664015883	7.161109769063593	6.815826702051333	362.0	121.0	1689.0	1105.0			1	-1.141187730334614	-1.9800706345055819	0.2161942821914531
GENE793X	4420	HISTO_GL.Contig296.eannot.1352.final_new	GPI16	GPI transamidase component GPI16	ucsf_hc.01_1.G217B.04932	HISTO_GL.Contig296.eannot.1352.final_new	PF04113.9	Gpi16	Gpi16 subunit, GPI transamidase component	6.242573338053735	5.039554888819015	7.892826817568045	7.564339402498648	974.0	331.0	4540.0	3005.0			1	-1.1397786247123682	-1.9715650862927125	0.19939863024858973
GENE971X	6425	HISTO_GL.Contig233.Fgenesh_Aspergillus.22.final_new		conserved protein of unknown function	ucsf_hc.01_1.G217B.04696	HISTO_GL.Contig233.Fgenesh_Aspergillus.22.final_new	PF01601.11|PF01299.12|PF05624.9	Corona_S2|Lamp|LSR	Coronavirus S2 glycoprotein|Lysosome-associated membrane glycoprotein (Lamp)|Lipolysis stimulated receptor (LSR)	5.910590458708852	5.136812609603927	7.158383080632604	6.983927406529403	566.0	259.0	1996.0	1470.0			1	-0.737317767121811	-1.2938953695385544	0.04536688928239485
GENE1202X	4613	HISTO_GY.Contig471-snap.39.final_new		conserved protein of unknown function	ucsf_hc.01_1.G217B.05755	HISTO_GY.Contig471-snap.39.final_new	PF01284.18|PF15364.1	MARVEL|PAXIP1_C	Membrane-associating domain|PAXIP1-associated-protein-1 C term PTIP binding protein	4.537628005726992	3.772401183395051	6.039751491096011	6.066243027044943	189.0	87.0	795.0	673.0			1	-0.9916486305670777	-1.7406224162629713	-0.15558032076973927
GENE1654X	2430	HISTO_HS.Contig68.Fgenesh_histo.291.final_new		MYB DNA-binding domain-containing protein	ucsf_hc.01_1.G217B.05942	HISTO_HS.Contig68.Fgenesh_histo.291.final_new	PF13921.1|PF00249.26	Myb_DNA-bind_6|Myb_DNA-binding	Myb-like DNA-binding domain|Myb-like DNA-binding domain	4.4579863645973985	3.955550064227334	6.258598921460301	6.775044185561989	306.0	169.0	1583.0	1882.0			1	-1.2901377020609615	-2.2662746939477345	-0.645534048922495
GENE1322X	69	HISTO_AZ.Contig47.Fgenesh_Neurospora.131.final_new		conserved protein of unknown function	ucsf_hc.01_1.G217B.00530	HISTO_AZ.Contig47.Fgenesh_Neurospora.131.final_new				2.990982436556938	2.1278238263766727	4.779223940872792	4.9295780899022725	93.0	40.0	477.0	440.0			1	-1.277766649513913	-2.248534836138679	-0.2794429338502873
GENE1829X	5095	HISTO_GX.Contig297.Fgenesh_histo.46.final_new		WD40 repeat-containing protein	ucsf_hc.01_1.G217B.05311	HISTO_GX.Contig297.Fgenesh_histo.46.final_new	PF00400.27|PF14624.1	WD40|Vwaint	WD domain, G-beta repeat|VWA / Hh protein intein-like	4.0218304404291345	4.082748152259409	5.428854466482856	6.21246093899851	484.0	395.0	1906.0	2727.0			1	-0.8965491712517806	-1.5764933593521802	-0.9126952573364608
GENE2255X	2548	HISTO_HS.Contig68.Fgenesh_histo.194.final_new		involucrin repeat protein, 5792aa	ucsf_hc.01_1.G217B.06180	HISTO_HS.Contig68.Fgenesh_histo.194.final_new	PF08391.5|PF04582.7	Ly49|Reo_sigmaC	Ly49-like protein, N-terminal region|Reovirus sigma C capsid protein	2.6386328391751337	4.095623258161104	4.2328350012907805	6.561767664276197	426.0	915.0	1910.0	7976.0			1	-1.0837273073137057	-1.9129249787281726	-2.4580214478062237
GENE46X	2353	HISTO_DM.Contig93.eannot.1597.final_new		peroxisomal 3-ketoacyl-coA thiolase (Kat1)	ucsf_hc.01_1.G217B.02436	HISTO_DM.Contig93.eannot.1597.final_new	PF02803.13|PF00108.18|PF08541.5	Thiolase_C|Thiolase_N|ACP_syn_III_C	Thiolase, C-terminal domain|Thiolase, N-terminal domain|3-Oxoacyl-[acyl-carrier-protein (ACP)] synthase III C terminal	3.3004809554719645	-2.1783369526523737	7.752792966752864	5.378304813036695	57.0	1.0	1853.0	297.0			1	-3.941837156478958	-7.003422338302148	2.245399368895362
GENE1388X	3038	HISTO_ZL.Contig1131.eannot.1969.final_new		urease accessory protein UreF	ucsf_hc.01_1.G217B.08676	HISTO_ZL.Contig1131.eannot.1969.final_new	PF01730.11|PF09656.5|PF01125.12|PF00261.15|PF11471.3	UreF|PGPGW|G10|Tropomyosin|Sugarporin_N	UreF|Putative transmembrane protein (PGPGW)|G10 protein|Tropomyosin|Maltoporin periplasmic N-terminal extension	3.6887643553545097	2.9944734398335138	5.314428148018851	5.532000494612487	91.0	44.0	417.0	403.0			1	-1.1151889378624	-1.9843076273920524	-0.346661131414443
GENE924X	1982	HISTO_BP.Contig457.eannot.1653.final_new	GCP6	gamma-tubulin complex component GCP6	ucsf_hc.01_1.G217B.00758	HISTO_BP.Contig457.eannot.1653.final_new	PF04130.8	Spc97_Spc98	Spc97 / Spc98 family	3.9050708481204137	3.041442228149091	5.195358856976275	4.986829180133861	307.0	132.0	1115.0	802.0			1	-0.7798131540539206	-1.3921675245978489	0.07944089202160765
GENE1245X	9357	HISTO_KF.Contig597-snap.62.final_new		conserved protein of unknown function	ucsf_hc.01_1.G217B.06918	HISTO_KF.Contig597-snap.62.final_new	PF13391.1	HNH_2	HNH endonuclease	2.1500641129188662	0.5781368004030466	4.698013673139471	4.768456351846299	19.0	5.0	165.0	144.0			1	-2.0374747054186635	-3.6371001240563317	-0.1995314635276353
GENE1197X	4948	HISTO_ZE.Contig149.Fgenesh_histo.19.final_new	MRF1	mitochondrial peptide chain release factor 1	ucsf_hc.01_1.G217B.08175	HISTO_ZE.Contig149.Fgenesh_histo.19.final_new	PF00472.15|PF03462.13|PF11827.3	RF-1|PCRF|DUF3347	RF-1 domain|PCRF domain|Protein of unknown function (DUF3347)	4.324719833733933	3.205722319124078	6.223544504114857	6.241843956776443	186.0	67.0	1030.0	867.0			1	-1.3883498155789824	-2.4829022102654443	-0.14738823748239316
GENE2111X	2107	HISTO_DM.Contig933.Fgenesh_Neurospora.138.final_new		ornithine decarboxylase	ucsf_hc.01_1.G217B.02639	HISTO_DM.Contig933.Fgenesh_Neurospora.138.final_new	PF02784.11|PF00278.17|PF07498.7	Orn_Arg_deC_N|Orn_DAP_Arg_deC|Rho_N	Pyridoxal-dependent decarboxylase, pyridoxal binding domain|Pyridoxal-dependent decarboxylase, C-terminal sheet domain|Rho termination factor, N-terminal domain	5.744515006245167	6.66548597947854	6.9663647789080265	8.49548875612698	509.0	754.0	1763.0	4229.0			1	-0.7113749178609186	-1.2767833492615184	-1.65821276203976
GENE575X	3282	HISTO_ZL.Contig1161c.Fgenesh_Aspergillus.45.final_new		conserved protein of unknown function	ucsf_hc.01_1.G217B.09591	HISTO_ZL.Contig1161c.Fgenesh_Aspergillus.45.final_new	PF03169.10|PF12420.3	OPT|DUF3671	OPT oligopeptide transporter protein|Protein of unknown function	4.364981450863202	2.41445534055416	6.361958229693597	5.770173578811505	331.0	67.0	1962.0	1082.0			1	-1.4865019240284538	-2.8024988108704245	0.462695866061285
GENE1347X	3425	HISTO_ZL.Contig1161e.Fgenesh_histo.22.final_new		bZIP family transcription factor	ucsf_hc.01_1.G217B.09882	HISTO_ZL.Contig1161e.Fgenesh_histo.22.final_new	PF00170.16|PF07716.10|PF09786.4|PF10506.4|PF11600.3|PF07795.6|PF09770.4	bZIP_1|bZIP_2|CytochromB561_N|MCC-bdg_PDZ|CAF-1_p150|DUF1635|PAT1	bZIP transcription factor|Basic region leucine zipper|Cytochrome B561, N terminal|PDZ domain of MCC-2 bdg protein for Usher syndrome|Chromatin assembly factor 1 complex p150 subunit, N-terminal|Protein of unknown function (DUF1635)|Topoisomerase II-associated protein PAT1	4.700829305776907	1.776916664517544	8.675766657941749	8.852593650019674	97.0	10.0	2265.0	2128.0			1	-3.464462497362901	-6.522457558115209	-0.3059157768987326
GENE621X	6407	HISTO_AL.Contig317.Fgenesh_Neurospora.122.final_new	LEU5	mitochondrial carrier protein LEU5	ucsf_hc.01_1.G217B.00055	HISTO_AL.Contig317.Fgenesh_Neurospora.122.final_new	PF00153.22	Mito_carr	Mitochondrial carrier protein	4.204068482548936	2.642532775879712	5.836012738656135	5.313326361522149	166.0	44.0	764.0	442.0			1	-1.1214694013052573	-2.117574158255516	0.3935975923131787
GENE1574X	4827	HISTO_KF.Contig601.Fgenesh_histo.8.final_new	ALG10	alpha-1,2 glucosyltransferase alg10	ucsf_hc.01_1.G217B.07108	HISTO_KF.Contig601.Fgenesh_histo.8.final_new	PF04922.7	DIE2_ALG10	DIE2/ALG10 family	2.637716637615393	2.0455600000967773	4.243271012885764	4.666955260910645	79.0	41.0	357.0	398.0			1	-1.0950795204684294	-2.0681758334269467	-0.5527730328456881
GENE1293X	2815	HISTO_ZL.Contig1158.Fgenesh_Aspergillus.59.final_new		serine/threonine-protein kinase pctaire-3, cell division protein kinase	ucsf_hc.01_1.G217B.09116	HISTO_ZL.Contig1158.Fgenesh_Aspergillus.59.final_new	PF00069.20|PF07714.12|PF01636.18|PF14531.1	Pkinase|Pkinase_Tyr|APH|Kinase-like	Protein kinase domain|Protein tyrosine kinase|Phosphotransferase enzyme family|Kinase-like	4.629389726656727	3.956240363962106	5.972113628201921	6.084163378267491	214.0	105.0	806.0	724.0			1	-0.8322490467432524	-1.5747035869184645	-0.24113853488637726
GENE1526X	10871	HISTO_ZU.Contig65.Fgenesh_histo.269.final_new		conserved protein of unknown function	ucsf_hc.01_1.G217B.11323	HISTO_ZU.Contig65.Fgenesh_histo.269.final_new				1.824284454355262	0.3158600841456004	4.383122330718603	4.753339962074243	40.0	11.0	350.0	376.0			1	-2.0483630215613995	-3.8842604505417215	-0.4993064161764469
GENE776X	1301	HISTO_ZT.Contig1141.fgenesh_plus.19.final_new		DnaJ domain-containing protein	ucsf_hc.01_1.G217B.10497	HISTO_ZT.Contig1141.fgenesh_plus.19.final_new	PF00226.26	DnaJ	DnaJ domain	5.289219994346945	4.058329599666193	6.72029588188817	6.375320954597873	237.0	79.0	949.0	621.0			1	-0.9206010327392833	-1.7637719275447594	0.21588614246948978
GENE1329X	5332	HISTO_DU.Contig190.Fgenesh_Aspergillus.65.final_new	ALG6	glucosyltransferase	ucsf_hc.01_1.G217B.03129	HISTO_DU.Contig190.Fgenesh_Aspergillus.65.final_new	PF03155.10	Alg6_Alg8	ALG6, ALG8 glycosyltransferase family	4.765376884625304	4.2714520841107575	5.946618843916649	6.1031595697379855	351.0	195.0	1182.0	1095.0			1	-0.6707671044894039	-1.278488058240307	-0.2856295106421429
GENE1417X	764	HISTO_JG.Contig206.Fgenesh_histo.173.final_new		CENP-H superfamily domain-containing protein	ucsf_hc.01_1.G217B.06358	HISTO_JG.Contig206.Fgenesh_histo.173.final_new	PF05837.7	CENP-H	Centromere protein H (CENP-H)	5.2139791280764145	4.712786327097829	6.508746551853435	6.759578567163376	199.0	110.0	725.0	717.0			1	-0.7842925689750797	-1.493572812678626	-0.3799208001307477
GENE97X	3689	HISTO_DA.Contig93.Fgenesh_histo.48.final_new		ornithine decarboxylase antizyme	ucsf_hc.01_1.G217B.01444	HISTO_DA.Contig93.Fgenesh_histo.48.final_new				2.767790162097552	-1.6854926539196484	6.456079289916094	4.796381343367448	28.0	1.0	536.0	141.0			1	-3.1778142730166006	-5.928654569900175	1.5306091617278392
GENE1048X	6013	HISTO_ZT.Contig174.eannot.1449.final_new		Vps51 superfamily domain-containing protein	ucsf_hc.01_1.G217B.10514	HISTO_ZT.Contig174.eannot.1449.final_new	PF08700.6|PF04673.7	Vps51|Cyclase_polyket	Vps51/Vps67|Polyketide synthesis cyclase	4.538321775897077	3.702916083073768	5.8534009417405874	5.745029314465264	390.0	171.0	1441.0	1111.0			1	-0.8046043110415693	-1.4888938040045754	-0.020717157545483644
GENE419X	1480	HISTO_ZW.Contig245-snap.3.final_new		F-box domain-containing protein	ucsf_hc.01_1.G217B.11440	HISTO_ZW.Contig245-snap.3.final_new	PF00646.28|PF00400.27|PF12937.2	F-box|WD40|F-box-like	F-box domain|WD domain, G-beta repeat|F-box-like	5.743655295590136	4.08123927884197	7.280783906618246	6.489403589946057	704.0	174.0	3034.0	1457.0			1	-1.0266537562261688	-1.8549448837171658	0.6622915318513822
GENE1031X	685	HISTO_JG.Contig206.eannot.1504.final_new		conserved protein of unknown function	ucsf_hc.01_1.G217B.06497	HISTO_JG.Contig206.eannot.1504.final_new				2.920720605907538	2.1266940729588075	4.211891981169989	4.092453366382903	82.0	37.0	298.0	228.0			1	-0.7806965204605101	-1.4125398660371742	-0.009650170033720151
GENE1025X	350	HISTO_GI.Contig363-snap.9.final_new		conserved protein of unknown function	ucsf_hc.01_1.G217B.04456	HISTO_GI.Contig363-snap.9.final_new	PF15017.1	AF1Q	Drug resistance and apoptosis regulator	5.571021583741528	4.674061220401582	6.980049040903321	6.854740038931373	407.0	171.0	1605.0	1223.0			1	-0.8985526023598518	-1.62745939114287	-0.00377978284885927
GENE1897X	8604	HISTO_GY.Contig460.eannot.1661.final_new		Gal4-like DNA-binding domain-containing protein, 63aa	ucsf_hc.01_1.G217B.05439	HISTO_GY.Contig460.eannot.1661.final_new	PF00172.13|PF11951.3	Zn_clus|Fungal_trans_2	Fungal Zn(2)-Cys(6) binuclear cluster domain|Fungal specific transcription factor domain	3.3528787119246277	3.60566748212785	4.644624359480707	5.573898177736225	118.0	110.0	429.0	679.0			1	-0.781270792754138	-1.4150112682214537	-1.0583626030763247
GENE1797X	4395	HISTO_GL.Contig296.eannot.1408.final_new		DHHC zinc finger domain-containing protein	ucsf_hc.01_1.G217B.04880	HISTO_GL.Contig296.eannot.1408.final_new	PF01529.15	zf-DHHC	DHHC palmitoyltransferase	4.296614865509728	4.143285454122629	5.823466926283016	6.544024785236253	172.0	121.0	736.0	1008.0			1	-1.0163772059713474	-1.8475199037267034	-0.8496466437740438
GENE1614X	5606	Novel			ucsf_hc.01_1.G217B.05909					2.9082713856473825	1.776916664517544	5.285358825171621	5.757313146586565	28.0	10.0	216.0	249.0			1	-1.8666125847222976	-3.4271770546821	-0.6010431062357506
GENE1165X	1436	HISTO_GY.Contig460.Fgenesh_histo.95.final_new		RNA polymerase I-specific transcription-initiation factor	ucsf_hc.01_1.G217B.05619	HISTO_GY.Contig460.Fgenesh_histo.95.final_new	PF10214.4	Rrn6	RNA polymerase I-specific transcription-initiation factor	2.1470456343189794	0.6751471401344317	4.368013871925935	4.355699692239197	78.0	22.0	540.0	445.0			1	-1.7104933828050148	-3.1273331247178446	-0.11677460513406857
GENE2294X	12161	Novel			ucsf_hc.01_1.G217B.07683		PF01956.11|PF13815.1|PF02993.9|PF03938.9	DUF106|Dzip-like_N|MCPVI|OmpH	Integral membrane protein DUF106|Iguana/Dzip1-like DAZ-interacting protein N-terminal|Minor capsid protein VI|Outer membrane protein (OmpH-like)	2.891969573318282	3.930539853630756	5.353373298775996	8.055969874329985	28.0	45.0	229.0	1239.0			1	-1.950928870655773	-3.5722105933123087	-2.831685360374796
GENE275X	2683	HISTO_AL.Contig317.Fgenesh_histo.64.final_new		RNA-binding protein, G-patch domain protein	ucsf_hc.01_1.G217B.00128	HISTO_AL.Contig317.Fgenesh_histo.64.final_new	PF01585.18|PF12656.2|PF00076.17|PF00641.13|PF07808.8|PF14259.1|PF13893.1|PF04423.9|PF05141.7	G-patch|G-patch_2|RRM_1|zf-RanBP|RED_N|RRM_6|RRM_5|Rad50_zn_hook|DIT1_PvcA	G-patch domain|DExH-box splicing factor binding site|RNA recognition motif. (a.k.a. RRM, RBD, or RNP domain)|Zn-finger in Ran binding protein and others|RED-like protein N-terminal region|RNA recognition motif (a.k.a. RRM, RBD, or RNP domain)|RNA recognition motif. (a.k.a. RRM, RBD, or RNP domain)|Rad50 zinc hook motif|Pyoverdine/dityrosine biosynthesis protein	5.813634511509308	4.172588838929457	8.493688533966441	7.4456488213806455	590.0	148.0	5615.0	2257.0			1	-2.169579167655192	-2.719840555064268	0.918950927764989
GENE106X	8150	HISTO_GL.Contig59.eannot.1269.final_new		protein kinase	ucsf_hc.01_1.G217B.05104	HISTO_GL.Contig59.eannot.1269.final_new	PF00069.20|PF07714.12	Pkinase|Pkinase_Tyr	Protein kinase domain|Protein tyrosine kinase	4.270481196572012	2.2460416793586857	6.243450356706455	4.6340069898027005	182.0	35.0	1061.0	289.0			1	-1.4624943053325015	-1.834745883057094	1.4803545820829473
GENE770X	5086	HISTO_GX.Contig297-snap.74.final_new		esterase/lipase domain-containing protein	ucsf_hc.01_1.G217B.05335	HISTO_GX.Contig297-snap.74.final_new	PF00326.16|PF12695.2|PF02230.11|PF12697.2	Peptidase_S9|Abhydrolase_5|Abhydrolase_2|Abhydrolase_6	Prolyl oligopeptidase family|Alpha/beta hydrolase family|Phospholipase/Carboxylesterase|Alpha/beta hydrolase family	2.672240962297973	1.8671144734891223	4.810493690859747	4.462417859547296	67.0	30.0	438.0	286.0			1	-1.6277778737598334	-2.0420839586712525	0.21898704649164458
GENE82X	3445	HISTO_DA.Contig93.Fgenesh_Aspergillus.125.final_new		peptidase family S64 domain-containing protein	ucsf_hc.01_1.G217B.01907	HISTO_DA.Contig93.Fgenesh_Aspergillus.125.final_new	PF08192.6|PF00949.16|PF13365.1|PF05579.8	Peptidase_S64|Peptidase_S7|Trypsin_2|Peptidase_S32	Peptidase family S64|Peptidase S7, Flavivirus NS3 serine protease|Trypsin-like peptidase domain|Equine arteritis virus serine endopeptidase S32	3.3666940089940662	0.9026044380202832	6.27415812808921	4.464605119547997	134.0	19.0	1493.0	354.0			1	-2.396989264293203	-3.008781254140793	1.6804642237204064
GENE756X	3171	HISTO_ZL.Contig1161b.Fgenesh_histo.68.final_new		F-box domain-containing protein	ucsf_hc.01_1.G217B.09379	HISTO_ZL.Contig1161b.Fgenesh_histo.68.final_new	PF12799.2|PF13516.1|PF13504.1|PF13855.1|PF00560.28	LRR_4|LRR_6|LRR_7|LRR_8|LRR_1	Leucine Rich repeats (2 copies)|Leucine Rich repeat|Leucine rich repeat|Leucine rich repeat|Leucine Rich Repeat	3.485801128862022	2.8252264589380234	4.996805801900138	4.63498830106499	99.0	49.0	419.0	271.0			1	-1.0005298182361746	-1.2565424147400455	0.23272871601434097
GENE554X	2011	HISTO_DM.Contig940.eannot.1262.final_new	ELC1	transcriptional elongation regulator Elc1/Elongin C	ucsf_hc.01_1.G217B.02903	HISTO_DM.Contig940.eannot.1262.final_new	PF03931.10	Skp1_POZ	Skp1 family, tetramerisation domain	6.093016075506019	5.182115971471136	7.607183162639334	6.996507060674661	149.0	62.0	632.0	344.0			1	-1.0036922323313742	-1.2611716618166042	0.48158731714386604
GENE235X	1240	HISTO_ZT.Contig181.Fgenesh_Aspergillus.69.final_new		glycosyltransferase	ucsf_hc.01_1.G217B.10792	HISTO_ZT.Contig181.Fgenesh_Aspergillus.69.final_new	PF08660.6|PF10152.4	Alg14|DUF2360	Oligosaccharide biosynthesis protein Alg14 like|Predicted coiled-coil domain-containing protein (DUF2360)	3.299388004631141	1.6028340376015757	5.822246583888914	4.669183220948587	58.0	14.0	495.0	185.0			1	-2.012383724455832	-2.5131297559600903	1.0239745781195202
GENE888X	3418	HISTO_ZL.Contig1161e-snap.47.final_new	VPS52	Vps52/Sac2 family protein	ucsf_hc.01_1.G217B.09864	HISTO_ZL.Contig1161e-snap.47.final_new	PF04129.7|PF09763.4|PF10498.4|PF04156.9	Vps52|Sec3_C|IFT57|IncA	Vps52 / Sac2 family|Exocyst complex component Sec3|Intra-flagellar transport protein 57|IncA protein	4.4545099183313885	3.879996357663954	6.144405074414293	5.904994441217509	335.0	176.0	1605.0	1130.0			1	-1.1794203012809636	-1.4717786561666344	0.11032184837597736
GENE956X	3539	HISTO_DA.Contig93-snap.185.final_new		conserved protein of unknown function	ucsf_hc.01_1.G217B.01718	HISTO_DA.Contig93-snap.185.final_new	PF09257.5	BCMA-Tall_bind	BCMA, TALL-1 binding	3.138521417285593	2.5460327822874564	5.1232441751647695	4.936718448737158	106.0	55.0	623.0	455.0			1	-1.4742479030772353	-1.8374662390627803	0.057436941606805014
GENE681X	2899	HISTO_ZL.Contig1131-snap.219.final_new	VPS36	vacuolar sorting-associated protein	ucsf_hc.01_1.G217B.08963	HISTO_ZL.Contig1131-snap.219.final_new	PF04157.11|PF11605.3|PF04810.10|PF00641.13|PF02893.15|PF12773.2|PF00301.15	EAP30|Vps36_ESCRT-II|zf-Sec23_Sec24|zf-RanBP|GRAM|DZR|Rubredoxin	EAP30/Vps36 family|Vacuolar protein sorting protein 36 Vps36|Sec23/Sec24 zinc finger|Zn-finger in Ran binding protein and others|GRAM domain|Double zinc ribbon|Rubredoxin	4.569253635448968	3.6234239529320074	6.916019896153579	6.473060740082546	325.0	132.0	2455.0	1501.0			1	-1.8362914059026703	-2.2964173597636175	0.31387037125022665
GENE349X	3367	HISTO_ZL.Contig1161d.eannot.1452.final_new		fungal specific transcription factor	ucsf_hc.01_1.G217B.09771	HISTO_ZL.Contig1161d.eannot.1452.final_new	PF04082.13|PF00172.13	Fungal_trans|Zn_clus	Fungal specific transcription factor domain|Fungal Zn(2)-Cys(6) binuclear cluster domain	4.474308251160385	3.239382343244475	6.252146179353637	5.361079492970517	358.0	119.0	1823.0	817.0			1	-1.2673630733913108	-1.568477722339121	0.7619779015623127
GENE1573X	840	HISTO_JG.Contig207.Fgenesh_histo.102.final_new		integral membrane protein, putative	ucsf_hc.01_1.G217B.06661	HISTO_JG.Contig207.Fgenesh_histo.102.final_new	PF14145.1	YrhK	YrhK-like protein	4.12738867495097	4.24699552735435	5.736852624384278	6.160066813744107	160.0	136.0	725.0	808.0			1	-1.0989890946313676	-1.3598518590028368	-0.5523029741806358
GENE332X	1237	HISTO_ZT.Contig181.Fgenesh_histo.134.final_new		lipoyltransferase	ucsf_hc.01_1.G217B.10797	HISTO_ZT.Contig181.Fgenesh_histo.134.final_new	PF03099.14|PF07944.7	BPL_LplA_LipB|DUF1680	Biotin/lipoate A/B protein ligase family|Putative glycosyl hydrolase of unknown function (DUF1680)	3.1837293458063036	1.601931789266422	6.2831356035323465	5.363206983436952	88.0	23.0	1120.0	492.0			1	-2.5889314029241017	-3.2080557667836094	0.7908398352745873
GENE1953X	1999	HISTO_DM.Contig940.Fgenesh_Aspergillus.31.final_new		aldo/keto reductase	ucsf_hc.01_1.G217B.02878	HISTO_DM.Contig940.Fgenesh_Aspergillus.31.final_new	PF00248.16|PF09133.5	Aldo_ket_red|SANTA	Aldo/keto reductase family|SANTA (SANT Associated)	-0.7434326659500275	-0.8043980591884679	4.201822031752389	5.242980931911298	4.0	3.0	183.0	313.0			1	-4.434779842900475	-5.494159563712845	-1.1702476849797154
GENE1033X	4969	HISTO_ZE.Contig149-snap.30.final_new		PKc-like superfamily domain-containing protein	ucsf_hc.01_1.G217B.08213	HISTO_ZE.Contig149-snap.30.final_new	PF01636.18	APH	Phosphotransferase enzyme family	4.2547679814271975	3.6489175268429355	6.659989191824204	6.542882599252367	142.0	73.0	1117.0	856.0			1	-1.8947463555950654	-2.340745645022511	-0.011982192248970236
GENE237X	7	HISTO_AZ.Contig47.eannot.1591.final_new		long chain fatty acid oxidase	ucsf_hc.01_1.G217B.00388	HISTO_AZ.Contig47.eannot.1591.final_new	PF00732.14|PF05199.8|PF01266.19|PF00890.19|PF07992.9|PF13450.1|PF01946.12|PF01494.14|PF03486.9|PF12831.2	GMC_oxred_N|GMC_oxred_C|DAO|FAD_binding_2|Pyr_redox_2|NAD_binding_8|Thi4|FAD_binding_3|HI0933_like|FAD_oxidored	GMC oxidoreductase|GMC oxidoreductase|FAD dependent oxidoreductase|FAD binding domain|Pyridine nucleotide-disulphide oxidoreductase|NAD(P)-binding Rossmann-like domain|Thi4 family|FAD binding domain|HI0933-like protein|FAD dependent oxidoreductase	2.829088606406086	0.7425881210605079	7.049177741529629	5.906912463970816	114.0	21.0	3155.0	1188.0			1	-3.709614280321602	-4.611104915523387	1.0131764927380065
GENE1974X	6653	HISTO_BP.Contig459.Fgenesh_Aspergillus.93.final_new		endo-1,3(4)-beta-glucanase	ucsf_hc.01_1.G217B.01170	HISTO_BP.Contig459.Fgenesh_Aspergillus.93.final_new	PF00722.16	Glyco_hydro_16	Glycosyl hydrolases family 16	-1.6620443391093727	-1.892934733790125	4.148332304249933	5.23729047048961	3.0	2.0	250.0	442.0			1	-5.299901788557364	-6.577005776892814	-1.2180469510604839
GENE188X	2994	HISTO_ZL.Contig1131.genewise.85.final_new		methyltransferase domain-containing protein	ucsf_hc.01_1.G217B.08753	HISTO_ZL.Contig1131.genewise.85.final_new	PF10294.4	Methyltransf_16	Putative methyltransferase	2.8309956721707445	0.9371402647675624	5.889139964710532	4.619312912540489	57.0	12.0	705.0	243.0			1	-2.5476694377378464	-3.128953220386006	1.140738267349236
GENE2254X	5924	HISTO_ZY.Contig571f.Fgenesh_histo.49.final_new		conserved protein of unknown function	ucsf_hc.01_1.G217B.11703	HISTO_ZY.Contig571f.Fgenesh_histo.49.final_new	PF11593.3	Med3	Mediator complex subunit 3 fungal	3.653457486618557	5.57637242801684	5.679947488424163	7.99659093585511	60.0	178.0	363.0	1503.0			1	-1.5160151470036647	-1.8669990804513494	-2.4457322322517543
GENE180X	1597	HISTO_EA.Contig33.Fgenesh_histo.207.final_new		possible Zn(II)2Cys6 transcription factor	ucsf_hc.01_1.G217B.03470	HISTO_EA.Contig33.Fgenesh_histo.207.final_new	PF11951.3|PF00172.13	Fungal_trans_2|Zn_clus	Fungal specific transcription factor domain|Fungal Zn(2)-Cys(6) binuclear cluster domain	5.0636019063691915	3.2036938308893474	7.468081643408823	6.1696002705261135	399.0	86.0	3137.0	1060.0			1	-1.8940048822376903	-2.412687012249845	1.1693925880619025
GENE476X	2837	HISTO_ZL.Contig1158.eannot.1393.final_new	APS2	AP-2 adaptor complex subunit sigma, clathrin coat assembly protein	ucsf_hc.01_1.G217B.09068	HISTO_ZL.Contig1158.eannot.1393.final_new	PF01217.15	Clat_adaptor_s	Clathrin adaptor complex small chain	5.939466007250976	4.841663845832165	7.673875448197772	6.9529312894177435	238.0	87.0	1176.0	593.0			1	-1.2239345861448547	-1.5580480161986578	0.5918553739592216
GENE2168X	6052	Novel			ucsf_hc.01_1.G217B.04261					2.3771262581713057	2.846675581631645	7.520926635255802	9.29107487350008	12.0	13.0	630.0	1786.0			1	-4.633325522282554	-5.891179864481513	-1.8992370230650844
GENE1154X	5836	HISTO_ZU.Contig65.Fgenesh_histo.266.final_new		condensation domain superfamily domain-containing protein	ucsf_hc.01_1.G217B.11224	HISTO_ZU.Contig65.Fgenesh_histo.266.final_new	PF07247.7|PF00668.15	AATase|Condensation	Alcohol acetyltransferase|Condensation domain	2.9783571480372104	2.2405067646365744	5.918248842216734	5.900955934252384	81.0	38.0	923.0	758.0			1	-2.4294168393775823	-3.1072297422288884	-0.11179587685645664
GENE1331X	554	Novel in HcG217B			ucsf_hc.01_1.G217B.11210					2.1566258961760663	1.5106980022164695	5.3762576862202085	5.534844687078517	12.0	6.0	166.0	154.0			1	-2.709156935242201	-3.470927257475127	-0.28767578567911567
GENE362X	2957	HISTO_ZL.Contig1131.eannot.2097.final_new		integral peroxisomal membrane protein	ucsf_hc.01_1.G217B.08843	HISTO_ZL.Contig1131.eannot.2097.final_new	PF06398.6	Pex24p	Integral peroxisomal membrane peroxin	5.05504503068357	3.8825713222281393	6.575565270195458	5.710627457066218	484.0	168.0	2062.0	941.0			1	-1.0100453847099469	-1.2748367074511582	0.7358490283084329
GENE1476X	7855	Novel			ucsf_hc.01_1.G217B.10969		PF10500.4|PF04088.8|PF03343.8|PF06375.6	SR-25|Peroxin-13_N|SART-1|BLVR	Nuclear RNA-splicing-associated protein|Peroxin 13, N-terminal region|SART-1 family|Bovine leukaemia virus receptor (BLVR)	1.1680306594483152	0.35217776404640644	5.811364809898429	6.1291286365714335	9.0	4.0	334.0	346.0			1	-4.1328592956481724	-5.223731445138106	-0.44685261149381095
GENE1050X	1252	HISTO_ZT.Contig181.Fgenesh_histo.81.final_new		DUF1712 domain-containing protein	ucsf_hc.01_1.G217B.10762	HISTO_ZT.Contig181.Fgenesh_histo.81.final_new	PF08217.6	DUF1712	Fungal domain of unknown function (DUF1712)	3.433236164323737	2.958919648434339	5.1694523619761625	5.065586860841089	190.0	107.0	940.0	727.0			1	-1.2257413428504846	-1.553447785019829	-0.025223283685733122
GENE1282X	5544	HISTO_JG.Contig207.eannot.1345.final_new		conserved protein of unknown function	ucsf_hc.01_1.G217B.06730	HISTO_JG.Contig207.eannot.1345.final_new	PF12937.2	F-box-like	F-box-like	-0.5376840007334511	-1.1836118946930478	2.619791313248122	2.7234953689787806	12.0	6.0	159.0	142.0			1	-2.647000459179632	-3.3538878362849074	-0.23279284055146565
GENE1402X	1591	HISTO_EA.Contig33-snap.100.final_new		ABC multidrug transporter	ucsf_hc.01_1.G217B.03489	HISTO_EA.Contig33-snap.100.final_new	PF01061.19|PF06422.7|PF00005.22|PF13481.1|PF12698.2|PF13191.1|PF13555.1|PF13304.1|PF02492.14|PF03193.11|PF02463.14|PF13207.1|PF13238.1|PF13671.1|PF05729.7|PF13401.1|PF12403.3|PF13476.1|PF13521.1|PF02367.12|PF13175.1	ABC2_membrane|PDR_CDR|ABC_tran|AAA_25|ABC2_membrane_3|AAA_16|AAA_29|AAA_21|cobW|DUF258|SMC_N|AAA_17|AAA_18|AAA_33|NACHT|AAA_22|Pax2_C|AAA_23|AAA_28|UPF0079|AAA_15	ABC-2 type transporter|CDR ABC transporter|ABC transporter|AAA domain|ABC-2 family transporter protein|AAA ATPase domain|P-loop containing region of AAA domain|AAA domain|CobW/HypB/UreG, nucleotide-binding domain|Protein of unknown function, DUF258|RecF/RecN/SMC N terminal domain|AAA domain|AAA domain|AAA domain|NACHT domain|AAA domain|Paired-box protein 2 C terminal|AAA domain|AAA domain|Unchara…	1.807658135767853	1.2938337778156017	4.936131685204469	5.167537883220216	73.0	40.0	948.0	925.0			1	-2.6179986946346747	-3.320484678017694	-0.36049498283655446
GENE209X	3511	HISTO_DA.Contig93-snap.217.final_new		conserved protein of unknown function	ucsf_hc.01_1.G217B.01783	HISTO_DA.Contig93-snap.217.final_new				3.8527989760376045	2.1391264754421733	6.55171646464123	5.339430115458049	109.0	26.0	1051.0	377.0			1	-2.1884426338016847	-2.6470842126289544	1.0831975643623748
GENE828X	11481	HISTO_KF.Contig597.fgenesh_plus.52.final_new		DNA repair and recombination protein RAD26, one of two orthologs	ucsf_hc.01_1.G217B.06863	HISTO_KF.Contig597.fgenesh_plus.52.final_new	PF00176.18|PF00271.26	SNF2_N|Helicase_C	SNF2 family N-terminal domain|Helicase conserved C-terminal domain	5.197939767157264	4.616078913697733	6.888161420247487	6.5957817439590265	991.0	518.0	4749.0	3223.0			1	-1.1797467982882819	-1.4264834028743723	0.1632908914676534
GENE629X	11913	HISTO_GI.Contig382.Fgenesh_histo.8.final_new		Herpes virus major outer envelope glycoprotein (BLLF1) domain-containing protein	ucsf_hc.01_1.G217B.04640	HISTO_GI.Contig382.Fgenesh_histo.8.final_new	PF11315.3|PF05483.7|PF08232.7	Med30|SCP-1|Striatin	Mediator complex subunit 30|Synaptonemal complex protein 1 (SCP-1)|Striatin family	5.460499153862013	4.518260699194324	7.84167096601588	7.327862824542609	614.0	250.0	4750.0	2765.0			1	-1.8706969573519259	-2.2563826979613637	0.3847193566524645
GENE252X	6651	Novel in HcG217B			ucsf_hc.01_1.G217B.11368					0.8691861776739943	-1.3617042170067584	6.749952148924697	5.631670119060473	6.0	1.0	525.0	201.0			1	-5.370291116448762	-6.440154908680311	0.9891932450434169
GENE512X	863	HISTO_ZT.Contig1128f.Fgenesh_histo.13.final_new		serine/threonine phosphatase	ucsf_hc.01_1.G217B.10407	HISTO_ZT.Contig1128f.Fgenesh_histo.13.final_new	PF00149.23|PF12850.2|PF14582.1	Metallophos|Metallophos_2|Metallophos_3	Calcineurin-like phosphoesterase|Calcineurin-like phosphoesterase superfamily domain|Metallophosphoesterase, calcineurin superfamily	2.7529931601694715	1.6709661514032017	5.170738717298212	4.510788455762321	46.0	17.0	365.0	192.0			1	-1.9072707023267994	-2.286602876972198	0.5308614767150841
GENE1069X	7274	HISTO_GX.Contig297-snap.35.final_new		F-box domain-containing protein	ucsf_hc.01_1.G217B.05256	HISTO_GX.Contig297-snap.35.final_new	PF12937.2|PF00646.28	F-box-like|F-box	F-box-like|F-box domain	4.529651285004159	3.883723391044563	7.582438662071406	7.490211143866325	186.0	93.0	2292.0	1787.0			1	-2.542312522265306	-3.0532683254348405	-0.036861266615725086
GENE1271X	4501	HISTO_GL.Contig59.eannot.1239.final_new	PRM6	pheromone-regulated membrane protein 6	ucsf_hc.01_1.G217B.05142	HISTO_GL.Contig59.eannot.1239.final_new				4.504432092973402	4.22821770778316	6.673181795068838	6.764982883034028	291.0	188.0	1943.0	1721.0			1	-1.658274847293495	-1.983545747863947	-0.22088987278599692
GENE95X	3772	HISTO_FE.Contig19.fgenesh_plus.62.final_new		cystinosin, lysosomal L-cystine transporter	ucsf_hc.01_1.G217B.03963	HISTO_FE.Contig19.fgenesh_plus.62.final_new	PF04193.9	PQ-loop	PQ loop repeat	5.964943834784273	3.9327987175823336	7.954799140689533	6.279679644432941	413.0	79.0	2436.0	634.0			1	-1.4793804511033195	-1.7936614994636861	1.5460307114357859
GENE774X	2520	HISTO_HS.Contig68.eannot.2093.final_new		transcription factor spTFIIE alpha subunit	ucsf_hc.01_1.G217B.06126	HISTO_HS.Contig68.eannot.2093.final_new	PF02002.12|PF09723.5|PF08271.7|PF13545.1|PF12760.2|PF09332.6	TFIIE_alpha|Zn-ribbon_8|TF_Zn_Ribbon|HTH_Crp_2|Zn_Tnp_IS1595|Mcm10	TFIIE alpha subunit|Zinc ribbon domain|TFIIB zinc-binding|Crp-like helix-turn-helix domain|Transposase zinc-ribbon domain|Mcm10 replication factor	5.295349489512768	4.66894415381799	6.9117641141491175	6.566185673270166	367.0	186.0	1671.0	1093.0			1	-1.1059397698344084	-1.3440220920652548	0.21648965605814485
GENE1128X	719	HISTO_JG.Contig206.eannot.1478.final_new		SNARE-dependent exocytosis protein	ucsf_hc.01_1.G217B.06442	HISTO_JG.Contig206.eannot.1478.final_new	PF01636.18	APH	Phosphotransferase enzyme family	-1.2253768238589857	-2.4562672185397387	4.501858584200074	4.463484254384312	3.0	1.0	236.0	191.0			1	-5.216760553257117	-6.36653204553713	-0.09071445500504538
GENE712X	2258	HISTO_DM.Contig93-snap.38.final_new		oxidoreductase	ucsf_hc.01_1.G217B.02250	HISTO_DM.Contig93-snap.38.final_new	PF01613.13	Flavin_Reduct	Flavin reductase like domain	3.89609667170128	3.148885441904502	5.7422165001450916	5.3282338755267515	118.0	55.0	630.0	393.0			1	-1.3356449736418705	-1.6261290062353289	0.28489383979753313
GENE410X	6722	HISTO_FE.Contig19.eannot.1830.final_new	ADK2	adenylate kinase	ucsf_hc.01_1.G217B.03935	HISTO_FE.Contig19.eannot.1830.final_new	PF00406.17|PF05191.9|PF13207.1|PF13238.1|PF13671.1|PF03308.11	ADK|ADK_lid|AAA_17|AAA_18|AAA_33|ArgK	Adenylate kinase|Adenylate kinase, active site lid|AAA domain|AAA domain|AAA domain|ArgK protein	4.659481274246327	3.5054064766164053	6.594847687584296	5.7946678777532945	128.0	45.0	727.0	347.0			1	-1.4248915585360273	-1.7360419737499684	0.6710910250101945
GENE2033X	2155	HISTO_DM.Contig933.Fgenesh_histo.74.final_new		basic region leucine zipper domain protein	ucsf_hc.01_1.G217B.02742	HISTO_DM.Contig933.Fgenesh_histo.74.final_new	PF07716.10|PF03131.12|PF00170.16	bZIP_2|bZIP_Maf|bZIP_1	Basic region leucine zipper|bZIP Maf transcription factor|bZIP transcription factor	1.4467855234038758	2.369141389018805	3.375911392312761	4.651521493450826	29.0	43.0	164.0	330.0			1	-1.418651014106944	-1.7291606770450998	-1.4046988859588718
GENE2295X	648	HISTO_JG.Contig206.Fgenesh_Aspergillus.57.final_new		conserved protein of unknown function	ucsf_hc.01_1.G217B.06583	HISTO_JG.Contig206.Fgenesh_Aspergillus.57.final_new	PF08241.7|PF12241.3	Methyltransf_11|Enoyl_reductase	Methyltransferase domain|Trans-2-enoyl-CoA reductase catalytic region	2.31242056878349	4.6664926748238935	4.2402262957296895	6.9471011115962495	100.0	400.0	565.0	3066.0			1	-1.4173308721442583	-1.7273890093854352	-2.835963600687367
GENE143X	2338	HISTO_DM.Contig93.eannot.1684.final_new	ALG7	UDP-N-acetylglucosamine-1-P transferase	ucsf_hc.01_1.G217B.02403	HISTO_DM.Contig93.eannot.1684.final_new	PF00953.16	Glycos_transf_4	Glycosyl transferase family 4	4.664612896468186	2.9297844979196586	6.395253986912158	4.928622904554151	251.0	59.0	1237.0	372.0			1	-1.2201662356420306	-1.445618979247572	1.3375422975371993
GENE1469X	8967	HISTO_EA.Contig33-snap.155.final_new		conserved protein of unknown function	ucsf_hc.01_1.G217B.03593	HISTO_EA.Contig33-snap.155.final_new	PF13812.1|PF13041.1|PF01535.15	PPR_3|PPR_2|PPR	Pentatricopeptide repeat domain|PPR repeat family|PPR repeat	2.34602896142631	2.324591932374507	4.39763564030106	4.705388725077445	96.0	74.0	591.0	608.0			1	-1.5411318240728091	-1.8275773653160177	-0.43684186959719185
GENE693X	2566	HISTO_HS.Contig68.Fgenesh_histo.62.final_new	DHX8	ATP-dependent RNA helicase DHX8	ucsf_hc.01_1.G217B.06230	HISTO_HS.Contig68.Fgenesh_histo.62.final_new	PF07717.11|PF04408.18|PF00271.26|PF00270.24|PF00437.15|PF13401.1|PF01480.12|PF00448.17|PF14532.1|PF13245.1|PF13476.1|PF13555.1|PF00005.22	OB_NTP_bind|HA2|Helicase_C|DEAD|T2SE|AAA_22|PWI|SRP54|Sigma54_activ_2|AAA_19|AAA_23|AAA_29|ABC_tran	Oligonucleotide/oligosaccharide-binding (OB)-fold|Helicase associated domain (HA2)|Helicase conserved C-terminal domain|DEAD/DEAH box helicase|Type II/IV secretion system protein|AAA domain|PWI domain|SRP54-type protein, GTPase domain|Sigma-54 interaction domain|Part of AAA domain|AAA domain|P-loop containing region of AAA domain|ABC transporter	4.300884074286366	3.5988616182558446	6.050531927593067	5.618461513848983	472.0	227.0	2357.0	1452.0			1	-1.2391729985047593	-1.4663804682062174	0.30298162892327696
GENE1057X	917	HISTO_ZT.Contig174-snap.83.final_new		conserved protein of unknown function	ucsf_hc.01_1.G217B.10629	HISTO_ZT.Contig174-snap.83.final_new				4.432371262782734	4.031963810969156	6.359425781671924	6.261216309735089	221.0	131.0	1248.0	969.0			1	-1.4165796640872492	-1.6760330713790124	-0.03087931288397172
GENE975X	2446	HISTO_HS.Contig68.Fgenesh_histo.301.final_new		conserved protein of unknown function	ucsf_hc.01_1.G217B.05976	HISTO_HS.Contig68.Fgenesh_histo.301.final_new	PF10243.4	MIP-T3	Microtubule-binding protein MIP-T3	4.605260504102651	4.1793541270167545	6.26429720964379	6.09233143594233	261.0	152.0	1224.0	903.0			1	-1.1485618507391986	-1.3597578815386546	0.0428769888806535
GENE1436X	5212	HISTO_LG.Contig392.Fgenesh_Aspergillus.200.final_new	GTR1	GTP-binding protein GTR1	ucsf_hc.01_1.G217B.07889	HISTO_LG.Contig392.Fgenesh_Aspergillus.200.final_new	PF04670.7|PF00071.17|PF00025.16|PF08477.8|PF01926.18|PF13555.1|PF00009.22|PF05673.8|PF00005.22|PF03193.11|PF04548.11|PF00503.15	Gtr1_RagA|Ras|Arf|Miro|MMR_HSR1|AAA_29|GTP_EFTU|DUF815|ABC_tran|DUF258|AIG1|G-alpha	Gtr1/RagA G protein conserved region|Ras family|ADP-ribosylation factor family|Miro-like protein|50S ribosome-binding GTPase|P-loop containing region of AAA domain|Elongation factor Tu GTP binding domain|Protein of unknown function (DUF815)|ABC transporter|Protein of unknown function, DUF258|AIG1 family|G-protein alpha subunit	5.218476995510203	5.234679462794223	6.881704201131028	7.157504960212981	273.0	216.0	1284.0	1292.0			1	-1.1527523508188842	-1.3696060700318373	-0.40488954390276
GENE659X	9620	HISTO_ZU.Contig65.eannot.2108.final_new		peptidyl-prolyl cis-trans isomerase D	ucsf_hc.01_1.G217B.11299	HISTO_ZU.Contig65.eannot.2108.final_new	PF02580.11	Tyr_Deacylase	D-Tyr-tRNA(Tyr) deacylase	4.12738867495097	3.15953268610401	7.215563076815809	6.741624321048735	70.0	28.0	884.0	529.0			1	-2.5776995470628985	-3.028872207557804	0.34484997094626735
GENE1064X	5282	HISTO_LG.Contig392.eannot.1801.final_new		ubiquitin-protein ligase molybdopterin-converting factor	ucsf_hc.01_1.G217B.07738	HISTO_LG.Contig392.eannot.1801.final_new	PF00899.16|PF02254.13|PF02558.11|PF01266.19|PF03435.13|PF03721.9|PF02737.13|PF04820.9|PF00332.13	ThiF|TrkA_N|ApbA|DAO|Saccharop_dh|UDPG_MGDP_dh_N|3HCDH_N|Trp_halogenase|Glyco_hydro_17	ThiF family|TrkA-N domain|Ketopantoate reductase PanE/ApbA|FAD dependent oxidoreductase|Saccharopine dehydrogenase|UDP-glucose/GDP-mannose dehydrogenase family, NAD binding domain|3-hydroxyacyl-CoA dehydrogenase, NAD binding domain|Tryptophan halogenase|Glycosyl hydrolases family 17	4.571575337650329	4.2273031435518345	6.261365969549825	6.1666359169258245	258.0	159.0	1236.0	962.0			1	-1.1793157770975546	-1.3861133459870691	-0.03435873219680641
GENE516X	12368	HISTO_LF.Contig359.Fgenesh_Aspergillus.238.final_new		conserved protein of unknown function	ucsf_hc.01_1.G217B.07395	HISTO_LF.Contig359.Fgenesh_Aspergillus.238.final_new	PF04030.9	ALO	D-arabinono-1,4-lactone oxidase	1.3353817172268012	-0.04751177089900148	5.714471509662188	5.0585765274992225	10.0	3.0	309.0	163.0			1	-3.868614937633445	-4.552868871011303	0.5268061973421583
GENE1281X	1991	HISTO_ZL.Contig1117.fgenesh_plus.3.final_new		deoxyhypusine synthase	ucsf_hc.01_1.G217B.08524	HISTO_ZL.Contig1117.fgenesh_plus.3.final_new	PF01916.12	DS	Deoxyhypusine synthase	1.649281810647364	0.9392235792680516	6.491912653011295	6.593604075019655	23.0	11.0	980.0	874.0			1	-4.33215598756199	-5.101161068364683	-0.23078020682916733
GENE758X	2817	HISTO_ZL.Contig1158.eannot.1335.final_new		oligopeptide transporter	ucsf_hc.01_1.G217B.09114	HISTO_ZL.Contig1158.eannot.1335.final_new	PF03169.10|PF13937.1|PF09679.5	OPT|DUF4212|TraQ	OPT oligopeptide transporter protein|Domain of unknown function (DUF4212)|Type-F conjugative transfer system pilin chaperone (TraQ)	3.889867510319862	3.1412539523857017	6.307673411059156	5.946229717155105	262.0	122.0	2079.0	1345.0			1	-1.9073310459373527	-2.2517563373824823	0.2323549090832442
GENE1431X	6223	HISTO_JG.Contig206.Fgenesh_histo.165.final_new		CAP10 superfamily domain-containing protein	ucsf_hc.01_1.G217B.06503	HISTO_JG.Contig206.Fgenesh_histo.165.final_new	PF05686.7|PF13524.1|PF10748.4	Glyco_transf_90|Glyco_trans_1_2|DUF2531	Glycosyl transferase family 90|Glycosyl transferases group 1|Protein of unknown function (DUF2531)	2.4918683443443093	2.448604952839328	4.506385704483839	4.777671501025363	54.0	41.0	324.0	325.0			1	-1.5040425053375888	-1.7758471207991144	-0.40037458136233095
GENE1020X	2126	HISTO_DM.Contig933.Fgenesh_Aspergillus.120.final_new		RNA polymerase I specific transcription initiation factor domain-containing protein	ucsf_hc.01_1.G217B.02676	HISTO_DM.Contig933.Fgenesh_Aspergillus.120.final_new	PF10680.4|PF13894.1|PF00096.21	RRN9|zf-C2H2_4|zf-C2H2	RNA polymerase I specific transcription initiation factor|C2H2-type zinc finger|Zinc finger, C2H2 type	2.3276873254368007	1.9447938373109979	4.064670710047421	3.930972671974025	60.0	36.0	297.0	225.0			1	-1.2265085298086795	-1.4329594072761063	0.004609253252589429
GENE1869X	2333	HISTO_DM.Contig93.Fgenesh_Neurospora.172.final_new		ATP binding L-PSP endoribonuclease family protein	ucsf_hc.01_1.G217B.02379	HISTO_DM.Contig93.Fgenesh_Neurospora.172.final_new	PF01042.16	Ribonuc_L-PSP	Endoribonuclease L-PSP	3.659298365207617	4.168648696725932	5.978149760219773	6.840729550924022	132.0	147.0	978.0	1478.0			1	-1.8083765402102143	-2.1188614268111685	-0.9916685755250558
GENE486X	11285	HISTO_ZU.Contig65.eannot.2115.final_new		PKc-like superfamily domain-containing protein	ucsf_hc.01_1.G217B.11083	HISTO_ZU.Contig65.eannot.2115.final_new	PF01636.18|PF02958.15|PF03881.9	APH|EcKinase|Fructosamin_kin	Phosphotransferase enzyme family|Ecdysteroid kinase|Fructosamine kinase	1.0743358644864616	-0.0310236481104325	3.9692716088733193	3.2654953071647452	22.0	8.0	243.0	124.0			1	-2.3844608895849166	-2.743299527888257	0.5746875168877672
GENE83X	5001	HISTO_ZE.Contig158.Fgenesh_Aspergillus.91.final_new		RPA1_DBD superfamily domain-containing protein	ucsf_hc.01_1.G217B.08283	HISTO_ZE.Contig158.Fgenesh_Aspergillus.91.final_new	PF04057.7|PF11983.3	Rep-A_N|DUF3484	Replication factor-A protein 1, N-terminal domain|Domain of unknown function (DUF3484)	3.1354259940163876	0.8456419102820665	6.752431907462088	4.9660416847057265	100.0	16.0	1822.0	439.0			1	-3.1065310586437596	-3.5671803470367394	1.6573014379355548
GENE1783X	1922	HISTO_BP.Contig457.Fgenesh_Aspergillus.130.final_new	TFB4	RNA polymerase II transcription factor B subunit 4	ucsf_hc.01_1.G217B.00865	HISTO_BP.Contig457.Fgenesh_Aspergillus.130.final_new	PF03850.9|PF06221.8|PF01667.12	Tfb4|zf-C2HC5|Ribosomal_S27e	Transcription factor Tfb4|Putative zinc finger motif, C2HC5-type|Ribosomal protein S27	5.373934957996195	5.814884514716565	7.363361337172893	8.067840156899203	145.0	154.0	855.0	1158.0			1	-1.4789515243747577	-1.6997362147957178	-0.8335676045471168
GENE338X	5478	HISTO_FX.Contig167.fgenesh_plus.25.final_new		coenzyme a synthetase, AMP-binding enzyme	ucsf_hc.01_1.G217B.04268	HISTO_FX.Contig167.fgenesh_plus.25.final_new	PF00501.23|PF13193.1	AMP-binding|AMP-binding_C	AMP-binding enzyme|AMP-binding enzyme C-terminal domain	3.786398370096016	2.5713619266161003	5.992231747705422	5.080979316902043	181.0	61.0	1240.0	548.0			1	-1.695358522807465	-1.9563979628990222	0.782163645982572
GENE1936X	7730	Novel			ucsf_hc.01_1.G217B.02565		PF08374.6|PF06375.6|PF04868.7|PF07771.6|PF06783.6	Protocadherin|BLVR|PDE6_gamma|TSGP1|UPF0239	Protocadherin|Bovine leukaemia virus receptor (BLVR)|Retinal cGMP phosphodiesterase, gamma subunit|Tick salivary peptide group 1|Uncharacterised protein family (UPF0239)	0.9604352400399478	1.3145073460803516	5.434384218816775	6.438189704493313	4.0	4.0	132.0	220.0			1	-3.9634741239748856	-4.57046293102604	-1.1328942704973448
GENE390X	2336	HISTO_DM.Contig93-snap.125.final_new		conserved protein of unknown function	ucsf_hc.01_1.G217B.02397	HISTO_DM.Contig93-snap.125.final_new	PF00172.13|PF01540.11	Zn_clus|Lipoprotein_7	Fungal Zn(2)-Cys(6) binuclear cluster domain|Adhesin lipoprotein	1.7975661962567324	0.3967508001336672	5.470823983256966	4.6338912083299135	54.0	16.0	1023.0	476.0			1	-3.1627829321982923	-3.683920980809326	0.7078439901062454
GENE809X	4584	HISTO_GL.Contig286.Fgenesh_histo.7.final_new		hemerythrin HHE cation binding domain-containing protein	ucsf_hc.01_1.G217B.04805	HISTO_GL.Contig286.Fgenesh_histo.7.final_new	PF01814.18	Hemerythrin	Hemerythrin HHE cation binding domain	4.662480867264029	4.107065266209875	6.3546376051434805	6.037596071322987	139.0	74.0	667.0	445.0			1	-1.1816818830775104	-1.3773113777261914	0.1879527489996864
GENE2228X	5173	HISTO_LG.Contig392.Fgenesh_Aspergillus.120.final_new		conserved protein of unknown function	ucsf_hc.01_1.G217B.07974	HISTO_LG.Contig392.Fgenesh_Aspergillus.120.final_new				3.320482840847463	5.216448725717137	4.933103801396215	7.054053064704534	170.0	495.0	772.0	2791.0			1	-1.1021461057468112	-1.2843849116004762	-2.2500380481291256
GENE1430X	5317	HISTO_BI.Contig285.fgenesh_plus.15.final_new		conserved protein of unknown function, no start met	ucsf_hc.01_1.G217B.00706	HISTO_BI.Contig285.fgenesh_plus.15.final_new				4.765538413488585	4.640001018954061	7.452195348531054	7.722840821358791	396.0	284.0	3786.0	3796.0			1	-2.1761820802405283	-2.5296203750178092	-0.39973425764854387
GENE1757X	431	HISTO_GI.Contig382.genewise.5.final_new	VBA2	vacuolar basic amino acid transporter 2, no start met	ucsf_hc.01_1.G217B.04619	HISTO_GI.Contig382.genewise.5.final_new	PF07690.11|PF00083.19	MFS_1|Sugar_tr	Major Facilitator Superfamily|Sugar (and other) transporter	3.4654601343094753	3.8195322403498784	5.647087480284264	6.317649557845605	114.0	114.0	768.0	1016.0			1	-1.6711524911728475	-1.9448978901088054	-0.7996508623821477
GENE1617X	3538	HISTO_DA.Contig93.Fgenesh_histo.24.final_new		DEAD/DEAH box helicase, GPI inositol-deacylase (conflicting annotations?)	ucsf_hc.01_1.G217B.01719	HISTO_DA.Contig93.Fgenesh_histo.24.final_new	PF04851.10|PF00271.26|PF00270.24|PF09848.4|PF13401.1|PF00437.15	ResIII|Helicase_C|DEAD|DUF2075|AAA_22|T2SE	Type III restriction enzyme, res subunit|Helicase conserved C-terminal domain|DEAD/DEAH box helicase|Uncharacterized conserved protein (DUF2075)|AAA domain|Type II/IV secretion system protein	1.9907686142053045	2.055334103050723	4.808888761541331	5.283014181997903	55.0	45.0	576.0	665.0			1	-2.3076452925340853	-2.674460651560259	-0.6032142052773786
GENE433X	2516	HISTO_HS.Contig68.eannot.2105.final_new		50S ribosomal protein L14	ucsf_hc.01_1.G217B.06121	HISTO_HS.Contig68.eannot.2105.final_new	PF00238.14	Ribosomal_L14	Ribosomal protein L14p/L23e	6.830705828866729	5.480910028917156	8.474149328241811	7.699053262584729	316.0	97.0	1466.0	712.0			1	-1.132968644573141	-1.664923806280652	0.6460072808362751
GENE245X	353	HISTO_GI.Contig363.fgenesh_plus.29.final_new	YOS9	misfolded glycoproteins degradation protein Yos9	ucsf_hc.01_1.G217B.04459	HISTO_GI.Contig363.fgenesh_plus.29.final_new	PF07915.8|PF13015.1	PRKCSH|PRKCSH_1	Glucosidase II beta subunit-like protein|Glucosidase II beta subunit-like protein	6.643354846480102	5.030112878026086	8.056619163641185	6.919855277797085	1091.0	279.0	4315.0	1631.0			1	-0.9027894623591419	-1.3365229723840777	1.0076751010232936
GENE68X	2570	HISTO_HS.Contig68.Fgenesh_Aspergillus.184.final_new		PHO85 cyclin-7	ucsf_hc.01_1.G217B.06236	HISTO_HS.Contig68.Fgenesh_Aspergillus.184.final_new	PF08613.6|PF00134.18	Cyclin|Cyclin_N	Cyclin|Cyclin, N-terminal domain	1.9049962536145215	-2.0628597352324376	6.4761473914167125	4.479135254492229	20.0	1.0	706.0	147.0			1	-4.06067628300025	-5.9887755623377465	1.8679233521036762
GENE1467X	2668	HISTO_AL.Contig317.fgenesh_plus.28.final_new		chromosome condensation protein, CrcB-like	ucsf_hc.01_1.G217B.00160	HISTO_AL.Contig317.fgenesh_plus.28.final_new	PF02537.10	CRCB	CrcB-like protein	2.7302730836693883	1.8737782037701332	5.604612785760658	5.910185071759705	81.0	35.0	882.0	906.0			1	-2.3638648472893284	-3.4831874406026513	-0.43466107081985417
GENE409X	7430	HISTO_ZL.Contig1131-snap.206.final_new		LysM domain-containing protein	ucsf_hc.01_1.G217B.08927	HISTO_ZL.Contig1131-snap.206.final_new				4.644006011273985	3.307762616447004	6.1906002918825775	5.390325987534374	355.0	110.0	1540.0	735.0			1	-1.036119425806651	-1.5293439437004492	0.6711855195273966
GENE1118X	3353	HISTO_ZL.Contig1161d.Fgenesh_histo.84.final_new		PX domain-containing protein	ucsf_hc.01_1.G217B.09736	HISTO_ZL.Contig1161d.Fgenesh_histo.84.final_new	PF02194.10|PF08628.7|PF00787.19|PF12631.2	PXA|Nexin_C|PX|GTPase_Cys_C	PXA domain|Sorting nexin C terminal|PX domain|Catalytic cysteine-containing C-terminus of GTPase, MnmE	4.516582490358646	3.9981590698178966	5.9124192339687	5.858846466698332	487.0	266.0	1903.0	1524.0			1	-0.8853618888081134	-1.3074679694935147	-0.0755160175504388
GENE284X	11950	HISTO_GL.Contig296.Fgenesh_histo.32.final_new		conserved protein of unknown function	ucsf_hc.01_1.G217B.04901	HISTO_GL.Contig296.Fgenesh_histo.32.final_new	PF00651.26	BTB	BTB/POZ domain	-0.3206638815558374	-2.8734823711239526	3.5418503851386425	2.5132343931228034	15.0	2.0	324.0	132.0			1	-3.3520394118925387	-4.8334973368598355	0.8995272071950322
GENE24X	3422	HISTO_ZL.Contig1161e.eannot.1224.final_new	ENG1	endo-1,3-beta-glucanase Engl1	ucsf_hc.01_1.G217B.09874	HISTO_ZL.Contig1161e.eannot.1224.final_new	PF03639.8	Glyco_hydro_81	Glycosyl hydrolase family 81	5.496294711119677	1.5016386629290033	7.9709408642509665	4.890539674437635	815.0	40.0	6727.0	661.0			1	-1.9641712983293487	-2.835681584121711	2.9513124049925246
GENE1332X	5351	HISTO_DU.Contig190.Fgenesh_histo.43.final_new		conserved protein of unknown function	ucsf_hc.01_1.G217B.03100	HISTO_DU.Contig190.Fgenesh_histo.43.final_new	PF11778.3	SID	Septation initiation	4.780869060778221	4.121394634980677	7.0419728830197235	7.202722980490002	321.0	159.0	2285.0	2123.0			1	-1.7506289674395616	-2.5281089181224035	-0.2898388822910851
GENE261X	4343	HISTO_ZZ.Contig2f.Fgenesh_histo.26.final_new		DNA polymerase sigma domain-containing protein	ucsf_hc.01_1.G217B.12288	HISTO_ZZ.Contig2f.Fgenesh_histo.26.final_new				4.15807787902211	2.6163388353344845	5.592391494951619	4.511739919924157	227.0	61.0	911.0	358.0			1	-0.9238387611275685	-1.3421816572027514	0.9515627902066557
GENE723X	1270	HISTO_ZT.Contig181.fgenesh_plus.127.final_new		DNA helicase RecQ, no start met	ucsf_hc.01_1.G217B.10738	HISTO_ZT.Contig181.fgenesh_plus.127.final_new	PF13812.1|PF13041.1|PF01535.15	PPR_3|PPR_2|PPR	Pentatricopeptide repeat domain|PPR repeat family|PPR repeat	3.1061721890412737	1.8163881053069522	5.473824609533741	5.072796847207978	125.0	40.0	958.0	603.0			1	-1.8571775656905265	-2.7031893145141046	0.27193897750495655
GENE485X	3669	HISTO_DA.Contig93.Fgenesh_histo.229.final_new		TFIIIC_sub6 superfamily domain-containing protein	ucsf_hc.01_1.G217B.01474	HISTO_DA.Contig93.Fgenesh_histo.229.final_new	PF10419.4	TFIIIC_sub6	TFIIIC subunit	4.875044607883362	3.5924920933801165	6.571856692494267	5.865552075831306	199.0	64.0	958.0	488.0			1	-1.1863372298089634	-1.7198405550642684	0.5772158318421541
GENE1942X	4426	HISTO_GL.Contig296.eannot.1390.final_new		sugar isomerase, KpsF/GutQ	ucsf_hc.01_1.G217B.04949	HISTO_GL.Contig296.eannot.1390.final_new	PF01380.17|PF13580.1	SIS|SIS_2	SIS domain|SIS domain	4.0094787801743275	4.536535687406102	5.508547545709126	6.523692288992959	157.0	177.0	659.0	1107.0			1	-0.9885939107328574	-1.4339371741999365	-1.1442335281046399
GENE10X	1595	HISTO_EA.Contig33.eannot.1580.final_new	PLC1	non-hemolytic phospholipase C precursor, Hc yeast-phase induced, conidia-enriched transcript	ucsf_hc.01_1.G217B.03473	HISTO_EA.Contig33.eannot.1580.final_new	PF04185.9	Phosphoesterase	Phosphoesterase family	5.125498474823534	0.3598313365898417	7.893799575633684	4.11545642938624	452.0	13.0	4573.0	277.0			1	-2.2578262460082095	-3.202405665409478	3.649254361426637
GENE748X	3927	HISTO_ER.Contig17-snap.20.final_new		protein family of unknown function	ucsf_hc.01_1.G217B.03694	HISTO_ER.Contig17-snap.20.final_new	PF09403.5|PF00973.14	FadA|Paramyxo_ncap	Adhesion protein FadA|Paramyxovirus nucleocapsid protein	0.7246485344755098	-1.0912043609263993	4.59898823656678	4.22839820746182	9.0	2.0	196.0	126.0			1	-3.363864847289329	-4.766383141001298	0.24150124428415332
GENE1007X	1933	HISTO_BP.Contig457-snap.56.final_new		pentatricopeptide repeat protein	ucsf_hc.01_1.G217B.00839	HISTO_BP.Contig457-snap.56.final_new	PF13041.1|PF13812.1|PF01535.15|PF13801.1|PF12854.2	PPR_2|PPR_3|PPR|Metal_resist|PPR_1	PPR repeat family|Pentatricopeptide repeat domain|PPR repeat|Heavy-metal resistance|PPR repeat	3.5945637975649882	2.9992619766753603	5.0653866753550965	4.922395479014352	224.0	116.0	922.0	694.0			1	-0.9603480229881671	-1.3699140749520704	0.013902411519937985
GENE2105X	12570	HISTO_BP.Contig459.Fgenesh_histo.68.final_new		no significant blast hit	ucsf_hc.01_1.G217B.01258	HISTO_BP.Contig459.Fgenesh_histo.68.final_new				2.4932338863685386	2.454988569630182	6.563894324545602	8.079241241473927	21.0	16.0	524.0	1245.0			1	-3.5601855833751226	-5.0710332444568245	-1.6444357017491313
GENE1089X	307	HISTO_LF.Contig359.Fgenesh_Aspergillus.77.final_new		WD40 repeat-containing protein	ucsf_hc.01_1.G217B.07613	HISTO_LF.Contig359.Fgenesh_Aspergillus.77.final_new	PF11816.3|PF00400.27|PF08745.6	DUF3337|WD40|UPF0278	Domain of unknown function (DUF3337)|WD domain, G-beta repeat|UPF0278 family	4.052293567211701	3.4529082591891345	5.6795351032830625	5.6036758866635825	366.0	189.0	1679.0	1324.0			1	-1.1167666812694201	-1.5975482000875272	-0.05322956820132685
GENE1274X	1646	HISTO_EA.Contig33.genewise.155.final_new		C6 transcription factor	ucsf_hc.01_1.G217B.03381	HISTO_EA.Contig33.genewise.155.final_new	PF00172.13	Zn_clus	Fungal Zn(2)-Cys(6) binuclear cluster domain	3.9012731675718046	3.327331386437935	5.855264962377087	5.948822879314243	215.0	113.0	1237.0	1097.0			1	-1.4435169400033416	-2.0682720654893867	-0.22264670175796208
GENE1502X	5663	HISTO_ZT.Contig1089.eannot.1549.final_new		conserved protein of unknown function	ucsf_hc.01_1.G217B.10212	HISTO_ZT.Contig1089.eannot.1549.final_new	PF06693.6|PF10148.4	DUF1190|SCHIP-1	Protein of unknown function (DUF1190)|Schwannomin-interacting protein 1	4.625936423854653	4.295510355622985	6.5915441835132365	6.939002535231853	45.0	28.0	261.0	276.0			1	-1.4551329048566424	-2.0902727522219466	-0.4765471365394234
GENE165X	2428	HISTO_HS.Contig68.eannot.1939.final_new	YMC2	mitochondrial carrier protein YMC2	ucsf_hc.01_1.G217B.05937	HISTO_HS.Contig68.eannot.1939.final_new	PF00153.22	Mito_carr	Mitochondrial carrier protein	5.047699786321809	3.202700545260384	6.623475386591227	5.252241440920841	225.0	49.0	996.0	320.0			1	-1.0653007454674763	-1.496321468273536	1.2421451608495788
GENE933X	1696	HISTO_BP.Contig459.eannot.1558.final_new	STE2	mating-type alpha-pheromone receptor PreB	ucsf_hc.01_1.G217B.01326	HISTO_BP.Contig459.eannot.1558.final_new	PF02116.10|PF15420.1	STE2|Abhydrolase_9_N	Fungal pheromone mating factor STE2 GPCR|Alpha/beta-hydrolase family N-terminus	0.41529774942379266	-1.3461073619557402	4.671889896761471	4.466535217712596	13.0	3.0	369.0	266.0			1	-3.7461172925357364	-5.259423152281415	0.07626589422806784
GENE1583X	1318	HISTO_KK.Contig134.eannot.1129.final_new		phosphoribulokinase/uridine kinase	ucsf_hc.01_1.G217B.07216	HISTO_KK.Contig134.eannot.1129.final_new	PF13207.1|PF13238.1|PF00437.15|PF13671.1|PF13401.1|PF06414.7|PF00931.17|PF13191.1|PF13521.1|PF13173.1|PF00910.17|PF02223.12|PF13245.1|PF07728.9|PF07693.9|PF05729.7|PF00004.24|PF08433.5|PF00485.13|PF03266.10|PF01583.15|PF02492.14|PF13479.1|PF01443.13|PF00005.22|PF01202.17|PF00448.17|PF13614.1|PF09848.4|PF07726.6|PF01656.18|PF13481.1|PF05496.7|PF12846.2|PF02367.12|PF01580.13	AAA_17|AAA_18|T2SE|AAA_33|AAA_22|Zeta_toxin|NB-ARC|AAA_16|AAA_28|AAA_14|RNA_helicase|Thymidylate_kin|AAA_19|AAA_5|KAP_NTPase|NACHT|AAA|KTI12|PRK|NTPase_1|APS_kinase|cobW|AAA_24|Viral_helicase1|ABC_tran|SKI|SRP54|AAA_31|DUF2075|AAA_3|CbiA|AAA_25|RuvB_N|AAA_10|UPF0079|FtsK_SpoIIIE	AAA domain|AAA domain|Type II/IV secretion system protein|AAA domain|AAA domain|Zeta toxin|NB-ARC domain|AAA ATPase domain|AAA domain|AAA domain|RNA helicase|Thymidylate kinase|Part of AAA domain|AAA domain (dynein-related subfamily)|KAP family P-loop domain|NACHT domain|ATPase family associated with various cellular activities (AAA)|Chromatin associated protein KTI12|Phosphoribulokinase / Uridin…	4.029156837946901	3.908319988731061	5.7946466502465155	6.225980579385094	82.0	59.0	414.0	464.0			1	-1.2550149574976737	-1.7644411632671124	-0.5604227139593858
GENE1556X	305	HISTO_LF.Contig359-snap.217.final_new		mitochondrial S-adenosylmethionine transporter	ucsf_hc.01_1.G217B.07611	HISTO_LF.Contig359-snap.217.final_new	PF00153.22	Mito_carr	Mitochondrial carrier protein	2.1868896866996312	1.6664926748238935	4.843513454663927	5.244031781406227	33.0	18.0	309.0	339.0			1	-2.1461489131623543	-3.024319679195413	-0.5296071115631076
GENE1546X	775	HISTO_JG.Contig206.Fgenesh_histo.39.final_new		conserved protein of unknown function	ucsf_hc.01_1.G217B.06340	HISTO_JG.Contig206.Fgenesh_histo.39.final_new				1.3176667383494491	0.720648444870799	4.144269172458981	4.535458861221845	58.0	30.0	611.0	666.0			1	-2.3161275793075906	-3.2615909889641252	-0.5202784735836712
GENE2179X	375	HISTO_GI.Contig363.fgenesh_plus.10.final_new	POP2	ribonuclease P protein subunit p30/Pop2	ucsf_hc.01_1.G217B.04492	HISTO_GI.Contig363.fgenesh_plus.10.final_new	PF01876.11	RNase_P_p30	RNase P subunit p30	3.3650917908281417	4.352106426491523	5.812826666311536	7.632442184484124	69.0	107.0	559.0	1640.0			1	-1.9372600206814532	-2.7271163306056803	-1.948704302993395
GENE967X	1118	HISTO_ZT.Contig1129.Fgenesh_Aspergillus.20.final_new		conserved protein of unknown function	ucsf_hc.01_1.G217B.10473	HISTO_ZT.Contig1129.Fgenesh_Aspergillus.20.final_new				-0.26892161625896915	-1.72220443227617	3.446035462021653	3.271169903791061	14.0	4.0	273.0	201.0			1	-3.204482223478681	-4.44015490868031	0.04577677340978514
GENE1107X	479	HISTO_ZU.Contig171.Fgenesh_histo.18.final_new		conserved protein of unknown function	ucsf_hc.01_1.G217B.11016	HISTO_ZU.Contig171.Fgenesh_histo.18.final_new	PF11885.3	DUF3405	Protein of unknown function (DUF3405)	3.014913945692557	2.1892800294980623	5.401596997849923	5.343157584973254	111.0	49.0	862.0	688.0			1	-1.876208197355425	-2.6006581280882712	-0.07064937194413812
GENE1016X	3944	HISTO_BX.Contig20.eannot.1085.final_new		methyltransferase TYW3 domain-containing protein, putative DUF207 domain-containing protein	ucsf_hc.01_1.G217B.01392	HISTO_BX.Contig20.eannot.1085.final_new	PF02676.9	TYW3	Methyltransferase TYW3	3.102999778090268	2.5672548018810937	4.543959400780891	4.407077106240213	63.0	34.0	254.0	192.0			1	-0.9304847678886823	-1.2866028769721987	0.007793509719871139
GENE2058X	5039	HISTO_ZE.Contig158.Fgenesh_histo.36.final_new		conserved protein of unknown function	ucsf_hc.01_1.G217B.08371	HISTO_ZE.Contig158.Fgenesh_histo.36.final_new				2.7100410149849243	3.5924920933801165	4.352045492492168	5.711620596966417	104.0	150.0	482.0	1028.0			1	-1.1315296227053029	-1.5659090761993792	-1.4886638892950552
GENE1141X	6583	HISTO_DF.Contig537-snap.24.final_new		conserved protein of unknown function	ucsf_hc.01_1.G217B.01993	HISTO_DF.Contig537-snap.24.final_new				3.2384199873397135	1.7851371713225126	7.226942138946299	7.197133344017627	21.0	6.0	495.0	403.0			1	-3.4780472968046445	-4.858776745308194	-0.0992799898921346
GENE1681X	1791	HISTO_BP.Contig459.Fgenesh_histo.55.final_new		conserved protein of unknown function	ucsf_hc.01_1.G217B.01122	HISTO_BP.Contig459.Fgenesh_histo.55.final_new				2.182566752606196	2.096066267260618	4.2221750937085565	4.775692232923198	38.0	28.0	232.0	283.0			1	-1.5291334863004193	-2.1264065382756594	-0.6826059240354487
GENE145X	259	HISTO_LF.Contig359.Fgenesh_histo.14.final_new		no signficant blast hit	ucsf_hc.01_1.G217B.07539	HISTO_LF.Contig359.Fgenesh_histo.14.final_new	PF13391.1	HNH_2	HNH endonuclease	1.4202583103255262	-1.4735970970776557	6.535576311252549	5.078178913439597	19.0	2.0	978.0	296.0			1	-4.604843146125081	-5.998556583130332	1.3283086129921449
GENE568X	3497	HISTO_DA.Contig93.Fgenesh_histo.225.final_new		pentatricopeptide repeat protein	ucsf_hc.01_1.G217B.01808	HISTO_DA.Contig93.Fgenesh_histo.225.final_new	PF13041.1|PF13812.1|PF01535.15|PF12854.2	PPR_2|PPR_3|PPR|PPR_1	PPR repeat family|Pentatricopeptide repeat domain|PPR repeat|PPR repeat	4.149152649242626	3.1965634170489774	5.682330139735157	5.0821214370487136	188.0	76.0	808.0	443.0			1	-1.0227026356905902	-1.3323385926128153	0.4711199178656367
GENE950X	2918	HISTO_ZL.Contig1131.fgenesh_plus.162.final_new	HRQ1	DEAD box ATP-dependent RNA helicase, no start met	ucsf_hc.01_1.G217B.08918	HISTO_ZL.Contig1131.fgenesh_plus.162.final_new	PF00270.24|PF00271.26|PF09369.5	DEAD|Helicase_C|DUF1998	DEAD/DEAH box helicase|Helicase conserved C-terminal domain|Domain of unknown function (DUF1998)	1.8988440266329265	1.325065918429165	3.5388516940762225	3.3487555479916864	78.0	41.0	361.0	263.0			1	-1.1295328126413549	-1.4704702021756004	0.06100736126372919
GENE1047X	3733	HISTO_FE.Contig19.Fgenesh_histo.219.final_new		Rab5ip superfamily domain-containing protein	ucsf_hc.01_1.G217B.03865	HISTO_FE.Contig19.Fgenesh_histo.219.final_new	PF07019.7	Rab5ip	Rab5-interacting protein (Rab5ip)	6.685878964310935	6.163939787626791	8.43180239327477	8.323283689166178	312.0	170.0	1554.0	1198.0			1	-1.2354485741618944	-1.606124474152466	-0.02057008071221489
GENE553X	5164	HISTO_LG.Contig392.Fgenesh_histo.37.final_new		Cog2 superfamily domain-containing protein	ucsf_hc.01_1.G217B.07988	HISTO_LG.Contig392.Fgenesh_histo.37.final_new	PF06148.6|PF08700.6|PF12998.2|PF10392.4|PF04048.9|PF04156.9	COG2|Vps51|ING|COG5|Sec8_exocyst|IncA	COG (conserved oligomeric Golgi) complex component, COG2|Vps51/Vps67|Inhibitor of growth proteins N-terminal histone-binding|Golgi transport complex subunit 5|Sec8 exocyst complex component specific domain|IncA protein	6.095005501100167	4.980308123923936	8.107970741626955	7.49636738420457	465.0	168.0	2787.0	1516.0			1	-1.502490385724847	-1.9628398328937129	0.4825145726015787
GENE1817X	1865	HISTO_BP.Contig457.Fgenesh_histo.108.final_new		conserved protein of unknown function	ucsf_hc.01_1.G217B.00985	HISTO_BP.Contig457.Fgenesh_histo.108.final_new				1.4672386778355941	1.8213107838759977	3.189575286481814	3.9571825512968735	30.0	30.0	147.0	208.0			1	-1.2118617538442786	-1.5826523400339552	-0.8966960496358665
GENE1749X	586	HISTO_ZU.Contig65.eannot.2027.final_new		Fig1 superfamily domain-containing protein	ucsf_hc.01_1.G217B.11268	HISTO_ZU.Contig65.eannot.2027.final_new	PF12351.3|PF06687.7|PF05987.8|PF07344.6	Fig1|SUR7|DUF898|Amastin	Ca2+ regulator and membrane fusion protein Fig1|SUR7/PalI family|Bacterial protein of unknown function (DUF898)|Amastin surface glycoprotein	4.664183893211615	4.9036134333108965	6.407629528451934	7.065634990351785	144.0	133.0	716.0	939.0			1	-1.2329707804383774	-1.6088021296539674	-0.7870942467206579
GENE1251X	1924	HISTO_BP.Contig457.Fgenesh_histo.123.final_new	TRM12	tRNA wybutosine-synthesizing protein	ucsf_hc.01_1.G217B.00850	HISTO_BP.Contig457.Fgenesh_histo.123.final_new				2.5945637975649887	1.948635903605392	5.433509593121064	5.510127068955856	16.0	8.0	170.0	149.0			1	-2.3284709407541344	-3.0082717379635433	-0.2057062606555986
GENE1303X	2751	HISTO_ZL.Contig658.Fgenesh_Aspergillus.22.final_new		conserved protein of unknown function	ucsf_hc.01_1.G217B.09994	HISTO_ZL.Contig658.Fgenesh_Aspergillus.22.final_new	PF13622.1	4HBT_3	Thioesterase-like superfamily	4.577523226035208	4.338070817851031	6.151163081960635	6.269643321863588	169.0	112.0	747.0	674.0			1	-1.0631650011234863	-1.3783530766256353	-0.2475690247237594
GENE380X	4544	HISTO_GL.Contig233-snap.20.final_new		N-acetyl-beta-glucosaminidase	ucsf_hc.01_1.G217B.04717	HISTO_GL.Contig233-snap.20.final_new	PF00728.17|PF14845.1|PF02838.10	Glyco_hydro_20|Glycohydro_20b2|Glyco_hydro_20b	Glycosyl hydrolase family 20, catalytic domain|beta-acetyl hexosaminidase like|Glycosyl hydrolase family 20, domain 2	4.794333955550371	3.575618274815721	6.3012476976749845	5.451483329100371	354.0	119.0	1494.0	689.0			1	-0.9964388873226722	-1.322645626897729	0.720675583753807
GENE549X	5276	HISTO_LG.Contig392.eannot.1817.final_new		mitochondrial GTPase, mitochondrial ribosome assembly protein	ucsf_hc.01_1.G217B.07744	HISTO_LG.Contig392.eannot.1817.final_new	PF01926.18|PF02421.13|PF03193.11|PF03205.9|PF00350.18|PF05049.8|PF03308.11|PF08477.8	MMR_HSR1|FeoB_N|DUF258|MobB|Dynamin_N|IIGP|ArgK|Miro	50S ribosome-binding GTPase|Ferrous iron transport protein B|Protein of unknown function, DUF258|Molybdopterin guanine dinucleotide synthesis protein B|Dynamin family|Interferon-inducible GTPase (IIGP)|ArgK protein|Miro-like protein	4.490807148973999	3.4119198477382957	6.272255524679022	5.654706819075685	162.0	60.0	827.0	448.0			1	-1.2709735209030826	-1.689567543950468	0.48845992078253087
GENE1240X	1925	HISTO_BP.Contig457.Fgenesh_histo.121.final_new		tRNA wybutosine-synthesizing protein	ucsf_hc.01_1.G217B.00849	HISTO_BP.Contig457.Fgenesh_histo.121.final_new	PF07690.11|PF00902.13	MFS_1|TatC	Major Facilitator Superfamily|Sec-independent protein translocase protein (TatC)	1.9304890435315967	1.3334707500529461	4.353811949238456	4.4199544905116595	29.0	15.0	231.0	201.0			1	-1.9128480509049184	-2.5332643130717925	-0.19523132609401017
GENE1971X	9636	HISTO_LL.Contig1.Fgenesh_Aspergillus.31.final_new		no significant blast hit, 86aa	ucsf_hc.01_1.G217B.08033	HISTO_LL.Contig1.Fgenesh_Aspergillus.31.final_new				4.728075527965142	5.309558130108618	6.651827424181489	7.7322541914609415	41.0	48.0	231.0	406.0			1	-1.4132770414144056	-1.8694766339654025	-1.2095155521002594
GENE1600X	651	HISTO_JG.Contig206.eannot.1564.final_new		conserved protein of unknown function	ucsf_hc.01_1.G217B.06579	HISTO_JG.Contig206.eannot.1564.final_new	PF13894.1	zf-C2H2_4	C2H2-type zinc finger	1.7930464096899106	1.8549377642370037	3.3655592229503277	3.811369255505979	60.0	49.0	265.0	300.0			1	-1.062037958458476	-1.4032120638820544	-0.5748988173764582
GENE689X	3065	HISTO_ZL.Contig1131.eannot.2183.final_new	CYC2	cytochrome c mitochondrial import factor (Cyc2)	ucsf_hc.01_1.G217B.08600	HISTO_ZL.Contig1131.eannot.2183.final_new				3.435652334777761	2.5266900349843704	5.339138382528548	4.9046365896033945	36.0	15.0	200.0	123.0			1	-1.3930111929488453	-1.8247271272321033	0.30541300810434624
GENE1665X	3638	HISTO_DA.Contig93-snap.61.final_new		methyltransferase	ucsf_hc.01_1.G217B.01534	HISTO_DA.Contig93-snap.61.final_new	PF13659.1|PF05175.9	Methyltransf_26|MTS	Methyltransferase domain|Methyltransferase small domain	2.0578477416978926	1.914420188267479	4.616685618061233	5.152273566599752	24.0	17.0	210.0	253.0			1	-2.048363021561399	-2.6846339509453525	-0.6646767333593262
GENE678X	4723	HISTO_DF.Contig537.Fgenesh_Aspergillus.124.final_new		DUF3431 superfamily domain-containing protein	ucsf_hc.01_1.G217B.02101	HISTO_DF.Contig537.Fgenesh_Aspergillus.124.final_new	PF11913.3	DUF3431	Protein of unknown function (DUF3431)	5.250326754023887	4.26006435212865	7.351919394621396	6.905373528250854	292.0	115.0	1861.0	1135.0			1	-1.5911177857955674	-2.092089748735283	0.31745708154973507
GENE1144X	1514	HISTO_ZW.Contig245.Fgenesh_histo.1.final_new		methyltransferase	ucsf_hc.01_1.G217B.11500	HISTO_ZW.Contig245.Fgenesh_histo.1.final_new	PF12847.2|PF13489.1|PF01209.13|PF13847.1|PF06080.7|PF13659.1	Methyltransf_18|Methyltransf_23|Ubie_methyltran|Methyltransf_31|DUF938|Methyltransf_26	Methyltransferase domain|Methyltransferase domain|ubiE/COQ5 methyltransferase family|Methyltransferase domain|Protein of unknown function (DUF938)|Methyltransferase domain	3.3749930402151573	2.862331677119025	5.293295085095385	5.26693860026167	31.0	17.0	174.0	142.0			1	-1.4078271900782862	-1.8513874957557244	-0.10273229998709255
GENE848X	4470	HISTO_GL.Contig59.Fgenesh_Aspergillus.70.final_new		conserved protein of unknown function	ucsf_hc.01_1.G217B.05083	HISTO_GL.Contig59.Fgenesh_Aspergillus.70.final_new	PF06333.7|PF11597.3	Med13_C|Med13_N	Mediator complex subunit 13 C-terminal|Mediator complex subunit 13 N-terminal	2.7320565850196843	1.9672924615502372	4.688379066989199	4.418350745979421	215.0	99.0	1239.0	854.0			1	-1.445847627167574	-1.8978388570422626	0.14093953618897181
GENE2142X	728	HISTO_JG.Contig206.Fgenesh_Aspergillus.85.final_new		MFS sugar transporter	ucsf_hc.01_1.G217B.06426	HISTO_JG.Contig206.Fgenesh_Aspergillus.85.final_new	PF00083.19|PF07690.11|PF05631.9	Sugar_tr|MFS_1|DUF791	Sugar (and other) transporter|Major Facilitator Superfamily|Protein of unknown function (DUF791)	0.3961594503339077	1.1128016357590196	3.8257143097522817	5.497087573751013	14.0	18.0	224.0	593.0			1	-2.9190800046164327	-3.8310665106050728	-1.8004620488195386
GENE288X	2821	HISTO_ZL.Contig1158.fgenesh_plus.54.final_new	USO1	intracellular protein transport protein usoA	ucsf_hc.01_1.G217B.09109	HISTO_ZL.Contig1158.fgenesh_plus.54.final_new	PF04869.9|PF04871.8|PF12128.3|PF13166.1	Uso1_p115_head|Uso1_p115_C|DUF3584|AAA_13	Uso1 / p115 like vesicle tethering protein, head region|Uso1 / p115 like vesicle tethering protein, C terminal region|Protein of unknown function (DUF3584)|AAA domain	5.142725570536705	3.5674826689927284	7.124445065024277	6.114349733884554	697.0	183.0	4088.0	1687.0			1	-1.4712446396856307	-1.9936476375049046	0.8810065463189165
GENE1226X	3408	HISTO_ZL.Contig1161e-snap.39.final_new	CYA5	translation regulator (Cya5)	ucsf_hc.01_1.G217B.09849	HISTO_ZL.Contig1161e-snap.39.final_new	PF13812.1|PF13041.1|PF01535.15|PF12854.2|PF13432.1|PF13428.1	PPR_3|PPR_2|PPR|PPR_1|TPR_16|TPR_14	Pentatricopeptide repeat domain|PPR repeat family|PPR repeat|PPR repeat|Tetratricopeptide repeat|Tetratricopeptide repeat	2.235575369183369	1.64550070995729	4.440957068457574	4.497823797885527	152.0	79.0	1041.0	900.0			1	-1.6949068444722637	-2.299103660541316	-0.1859555142487599
GENE851X	3501	HISTO_DA.Contig93.eannot.2137.final_new	ZIP9	zinc transporter ZIP9	ucsf_hc.01_1.G217B.01802	HISTO_DA.Contig93.eannot.2137.final_new	PF02535.17	Zip	ZIP Zinc transporter	4.465190849186736	3.7898191773346572	6.0119034096639625	5.744117274581836	198.0	97.0	859.0	593.0			1	-1.0362377056752856	-1.4010786698602575	0.13869735026132002
GENE555X	3388	HISTO_ZL.Contig1161e-snap.17.final_new		mitochondrial carrier protein	ucsf_hc.01_1.G217B.09803	HISTO_ZL.Contig1161e-snap.17.final_new	PF00153.22|PF04684.8|PF09606.5|PF02377.10|PF13779.1|PF12090.3|PF06112.6|PF10265.4	Mito_carr|BAF1_ABF1|Med15|Dishevelled|DUF4175|Spt20|Herpes_capsid|DUF2217	Mitochondrial carrier protein|BAF1 / ABF1 chromatin reorganising factor|ARC105 or Med15 subunit of Mediator complex non-fungal|Dishevelled specific domain|Domain of unknown function (DUF4175)|Spt20 family|Gammaherpesvirus capsid protein|Uncharacterized conserved protein (DUF2217)	4.549931466281738	3.4393353053186964	6.377434754524393	5.767158380511884	207.0	75.0	1091.0	594.0			1	-1.3170284334407145	-1.7746036478062663	0.4811875891917028
GENE1270X	965	HISTO_ZT.Contig174.eannot.1458.final_new	CAX4	dolichyldiphosphatase, PAP2 domain-containing protein,	ucsf_hc.01_1.G217B.10531	HISTO_ZT.Contig174.eannot.1458.final_new	PF01569.16|PF02681.9|PF03631.10	PAP2|DUF212|Virul_fac_BrkB	PAP2 superfamily|Divergent PAP2 family|Virulence factor BrkB	4.47134307616833	3.9747928062469615	6.549990773727576	6.641406683391107	110.0	61.0	690.0	611.0			1	-1.568172842757305	-2.113394449757225	-0.22050469448433763
GENE1052X	2196	HISTO_DM.Contig936.Fgenesh_Aspergillus.24.final_new		conserved protein of unknown function	ucsf_hc.01_1.G217B.02817	HISTO_DM.Contig936.Fgenesh_Aspergillus.24.final_new				2.3146555731667986	1.4392458330844349	4.914135434027485	4.812330731743424	68.0	29.0	612.0	474.0			1	-2.0890050060587453	-2.8198654712720685	-0.02728408253674619
GENE2158X	2887	HISTO_ZL.Contig1131.Fgenesh_histo.81.final_new		conserved protein of unknown function	ucsf_hc.01_1.G217B.08982	HISTO_ZL.Contig1131.Fgenesh_histo.81.final_new				1.9261420624860703	3.1546832864426144	3.7931022342117426	5.537420199776825	24.0	44.0	130.0	362.0			1	-1.3564853169237312	-1.82951748594729	-1.8734067503858896
GENE1159X	195	HISTO_LF.Contig359.Fgenesh_Aspergillus.260.final_new		BRCT domain-containing protein	ucsf_hc.01_1.G217B.07406	HISTO_LF.Contig359.Fgenesh_Aspergillus.260.final_new	PF12738.2|PF00533.21	PTCB-BRCT|BRCT	twin BRCT domain|BRCA1 C Terminus (BRCT) domain	3.672167636614606	3.1314219793470652	5.592767133366497	5.57703243264739	238.0	128.0	1338.0	1100.0			1	-1.4101246419499498	-1.8923910259134038	-0.1133540841017
GENE1238X	7677	HISTO_DM.Contig940-snap.51.final_new	APP1	actin cytoskeleton organization protein App1	ucsf_hc.01_1.G217B.02960	HISTO_DM.Contig940-snap.51.final_new	PF09949.4	DUF2183	Uncharacterized conserved protein (DUF2183)	3.7097257062653024	3.399847015437721	5.17864911873297	5.2419120282299865	244.0	154.0	1003.0	871.0			1	-0.9584485576657267	-1.2888455854053444	-0.19235169431782317
GENE513X	841	HISTO_JG.Contig207.Fgenesh_Aspergillus.1.final_new	PRP4	serine/threonine-protein kinase prp4	ucsf_hc.01_1.G217B.06660	HISTO_JG.Contig207.Fgenesh_Aspergillus.1.final_new	PF00069.20|PF07714.12|PF05445.6	Pkinase|Pkinase_Tyr|Pox_ser-thr_kin	Protein kinase domain|Protein tyrosine kinase|Poxvirus serine/threonine protein kinase	5.799258122743305	4.656464422471446	7.606910012342939	6.947365399304401	937.0	332.0	4871.0	2563.0			1	-1.2971770347976928	-1.7376815494460338	0.5304558282177316
GENE866X	1770	HISTO_BP.Contig459.Fgenesh_histo.129.final_new		sphingosine-1-phosphate phosphohydrolase, PAP2 domain-containing protein	ucsf_hc.01_1.G217B.01166	HISTO_BP.Contig459.Fgenesh_histo.129.final_new	PF01569.16|PF13285.1	PAP2|DUF4073	PAP2 superfamily|Domain of unknown function (DUF4073)	4.145310582948231	3.430995714008385	5.868464814195473	5.608418271437196	216.0	103.0	1059.0	735.0			1	-1.2126793764453008	-1.6242031300418898	0.13095775793747055
GENE1379X	2541	HISTO_HS.Contig68.Fgenesh_Aspergillus.86.final_new		maltose permease, major facilitator superfamily	ucsf_hc.01_1.G217B.06169	HISTO_HS.Contig68.Fgenesh_Aspergillus.86.final_new	PF00083.19|PF07690.11|PF13347.1	Sugar_tr|MFS_1|MFS_2	Sugar (and other) transporter|Major Facilitator Superfamily|MFS/sugar transport protein	2.7194705875722964	1.9792153110645465	5.891004360196249	6.09507816501821	79.0	37.0	1057.0	1012.0			1	-2.661058917822012	-3.5626434265667424	-0.33316258964276724
GENE1997X	5229	HISTO_LG.Contig392-snap.90.final_new		pathway-specific nitrogen regulator NirA	ucsf_hc.01_1.G217B.07854	HISTO_LG.Contig392-snap.90.final_new	PF04082.13|PF00172.13	Fungal_trans|Zn_clus	Fungal specific transcription factor domain|Fungal Zn(2)-Cys(6) binuclear cluster domain	2.6255552123209536	3.292785203620987	4.464672440952021	5.624808095138436	99.0	123.0	526.0	977.0			1	-1.3286423738291262	-1.7788034641305277	-1.2892244390072216
GENE1589X	1744	HISTO_BP.Contig459-snap.86.final_new		HET domain-containing protein	ucsf_hc.01_1.G217B.01214	HISTO_BP.Contig459-snap.86.final_new	PF06985.6|PF06336.6	HET|Corona_5a	Heterokaryon incompatibility protein (HET)|Coronavirus 5a protein	0.8599083640859833	0.6290179694052308	3.1999116385260655	3.6343056270159626	27.0	18.0	203.0	228.0			1	-1.8295284196381414	-2.452068230223811	-0.563482773310704
GENE707X	889	HISTO_ZT.Contig1128f-snap.1.final_new	TAD1	tRNA-specific adenosine deaminase, no start met	ucsf_hc.01_1.G217B.10356	HISTO_ZT.Contig1128f-snap.1.final_new	PF02137.13	A_deamin	Adenosine-deaminase (editase) domain	3.5000475719592616	2.4965676733815814	5.632746358447106	5.213929749616808	123.0	48.0	801.0	498.0			1	-1.622223931685903	-2.1641426488483058	0.28972782400949093
GENE1941X	3493	HISTO_DA.Contig93.Fgenesh_Aspergillus.169.final_new		monocarboxylate permease-like protein, MFS superfamily	ucsf_hc.01_1.G217B.01816	HISTO_DA.Contig93.Fgenesh_Aspergillus.169.final_new	PF07690.11	MFS_1	Major Facilitator Superfamily	1.5408782180288507	1.7637057907910014	4.292361172334587	5.306168050168624	23.0	21.0	230.0	386.0			1	-2.2410080995037953	-2.989242831990702	-1.142895662654844
GENE1639X	700	HISTO_JG.Contig206.Fgenesh_Aspergillus.94.final_new	TRM5	tRNA methyltransferase Trm5	ucsf_hc.01_1.G217B.06476	HISTO_JG.Contig206.Fgenesh_Aspergillus.94.final_new	PF06839.7	zf-GRF	GRF zinc finger	3.9245496160894855	3.769256840302892	6.258558085670545	6.759070323383328	158.0	111.0	1183.0	1391.0			1	-1.8235336147791186	-2.4365940556935146	-0.6296010225335893
GENE202X	3703	HISTO_FE.Contig19-snap.10.final_new|HISTO_FE.Contig19.eannot.1808.final_new			ucsf_hc.01_1.G217B.03800	HISTO_FE.Contig19-snap.10.final_new|HISTO_FE.Contig19.eannot.1808.final_new	PF12706.2|PF00753.22|PF07522.9|PF07521.7|PF12411.3	Lactamase_B_2|Lactamase_B|DRMBL|RMMBL|Choline_sulf_C	Beta-lactamase superfamily domain|Metallo-beta-lactamase superfamily|DNA repair metallo-beta-lactamase|RNA-metabolising metallo-beta-lactamase|Choline sulfatase enzyme C terminal	4.349241468437143	2.640772108408833	6.050910027600172	4.816305117200263	330.0	79.0	1594.0	563.0			1	-1.1911937043610874	-1.6223135814045087	1.1055161255791024
GENE1508X	6627	HISTO_ER.Contig17.Fgenesh_histo.7.final_new		Ilm1 superfamily domain-containing protein	ucsf_hc.01_1.G217B.03756	HISTO_ER.Contig17.Fgenesh_histo.7.final_new	PF10311.4	Ilm1	Increased loss of mitochondrial DNA protein 1	4.475266581337308	4.354658241671466	6.18572226738299	6.538718802643035	107.0	77.0	520.0	552.0			1	-1.199980831243741	-1.6308411335846484	-0.48208532008085214
GENE656X	5445	HISTO_FX.Contig167.eannot.1316.final_new		mitochondrial ATPase	ucsf_hc.01_1.G217B.04363	HISTO_FX.Contig167.eannot.1316.final_new	PF03969.11|PF13191.1|PF13173.1|PF00004.24|PF13401.1|PF07728.9|PF00910.17|PF05729.7	AFG1_ATPase|AAA_16|AAA_14|AAA|AAA_22|AAA_5|RNA_helicase|NACHT	AFG1-like ATPase|AAA ATPase domain|AAA domain|ATPase family associated with various cellular activities (AAA)|AAA domain|AAA domain (dynein-related subfamily)|RNA helicase|NACHT domain	4.285341034727206	3.3878743737716452	5.827262417218143	5.349106851304441	250.0	105.0	1081.0	645.0			1	-1.031446527688996	-1.408013050145875	0.3490667810928949
GENE2326X	3871	HISTO_FE.Contig19-snap.201.final_new		GPI anchored serine-threonine rich protein	ucsf_hc.01_1.G217B.04149	HISTO_FE.Contig19-snap.201.final_new	PF10342.4|PF05283.6	GPI-anchored|MGC-24	Ser-Thr-rich glycosyl-phosphatidyl-inositol-anchored membrane family|Multi-glycosylated core protein 24 (MGC-24)	6.8540792852837855	9.577560147335953	8.341442692643351	11.464757998001813	532.0	2749.0	2215.0	16042.0			1	-0.9768885525576247	-1.3339784232789391	-3.252404090179269
GENE1106X	12312	HISTO_ZH.Contig107.Fgenesh_histo.20.final_new		conserved protein of unknown function	ucsf_hc.01_1.G217B.08506	HISTO_ZH.Contig107.Fgenesh_histo.20.final_new	PF13391.1	HNH_2	HNH endonuclease	5.08600475418585	4.470665180059677	6.979667719450994	6.921073572572428	280.0	143.0	1545.0	1233.0			1	-1.3831881104632031	-1.8971889651258307	-0.07049463794224131
GENE1742X	4429	HISTO_GL.Contig296.Fgenesh_histo.51.final_new	SFG1	sfgA negative regulator of A. nidulans conidiation, C6 transcription factor	ucsf_hc.01_1.G217B.04953	HISTO_GL.Contig296.Fgenesh_histo.51.final_new	PF11951.3|PF00172.13	Fungal_trans_2|Zn_clus	Fungal specific transcription factor domain|Fungal Zn(2)-Cys(6) binuclear cluster domain	1.7372258443111548	1.8502898508477632	3.532430176046209	4.170586189406067	39.0	33.0	201.0	260.0			1	-1.284729476933113	-1.767076911171383	-0.7672447981806649
GENE28X	3987	HISTO_ZY.Contig518.genewise.3.final_new		gamma-glutamyltranspeptidase, no start met	ucsf_hc.01_1.G217B.11530	HISTO_ZY.Contig518.genewise.3.final_new	PF01019.16|PF11715.3	G_glu_transpept|Nup160	Gamma-glutamyltranspeptidase|Nucleoporin Nup120/160	6.389035206660521	1.8095902150470515	7.5822449727322025	4.641878846720764	1039.0	34.0	3528.0	382.0			1	-0.6827349112697401	-2.2790692042867917	2.8112773411906318
GENE139X	2951	HISTO_ZL.Contig1131.eannot.2107.final_new		MFS transporter	ucsf_hc.01_1.G217B.08859	HISTO_ZL.Contig1131.eannot.2107.final_new	PF07690.11|PF00083.19|PF11833.3|PF11700.3	MFS_1|Sugar_tr|DUF3353|ATG22	Major Facilitator Superfamily|Sugar (and other) transporter|Protein of unknown function (DUF3353)|Vacuole effluxer Atg22 like	3.190236453829748	-2.1836118946930476	5.338954084894575	3.85219770769458	106.0	2.0	698.0	207.0			1	-1.638242776262886	-5.482590175000707	1.357667592379188
GENE885X	2182	HISTO_DM.Contig933.Fgenesh_Aspergillus.111.final_new		conserved protein of unknown function	ucsf_hc.01_1.G217B.02787	HISTO_DM.Contig933.Fgenesh_Aspergillus.111.final_new	PF11204.3	DUF2985	Protein of unknown function (DUF2985)	4.37543036630929	0.7660283483748079	6.297660136400775	6.0563287809148285	234.0	15.0	1317.0	926.0	Yeast	C	1	-1.4117549152895434	-4.7370810051531	0.11224257066513932
GENE1383X	9395	HISTO_ZZ.Contig127a.Fgenesh_histo.31.final_new	POL4	DNA polymerase POL4	ucsf_hc.01_1.G217B.11783	HISTO_ZZ.Contig127a.Fgenesh_histo.31.final_new	PF14792.1|PF14791.1|PF10391.4|PF14716.1|PF01909.18|PF11801.3	DNA_pol_B_palm|DNA_pol_B_thumb|DNA_pol_lambd_f|HHH_8|NTP_transf_2|Tom37_C	DNA polymerase beta palm|DNA polymerase beta thumb|Fingers domain of DNA polymerase lambda|Helix-hairpin-helix domain|Nucleotidyltransferase domain|Tom37 C-terminal domain	3.31510298983681	2.117765154867084	4.417415954471354	4.630012801197699	85.0	29.0	271.0	261.0			1	-0.5918381098326027	-1.9590282189436943	-0.34168563154715237
GENE1237X	3831	HISTO_FE.Contig19-snap.163.final_new		coiled-coil domain-containing protein MTMR15	ucsf_hc.01_1.G217B.04070	HISTO_FE.Contig19-snap.163.final_new	PF08774.6	VRR_NUC	VRR-NUC domain	2.428031005192476	1.3821725043442439	3.380487397199754	3.4433133966884935	95.0	36.0	273.0	237.0			1	-0.44198153720533684	-1.5079214649573287	-0.19191478430954634
GENE98X	8302	HISTO_EA.Contig33-snap.186.final_new		conserved protein of unknown function	ucsf_hc.01_1.G217B.03640	HISTO_EA.Contig33-snap.186.final_new	PF01636.18|PF00069.20|PF01633.15|PF07714.12	APH|Pkinase|Choline_kinase|Pkinase_Tyr	Phosphotransferase enzyme family|Protein kinase domain|Choline/ethanolamine kinase|Protein tyrosine kinase	6.394469913847465	3.661079178637529	7.299894416765113	5.647258013300557	476.0	56.0	1324.0	350.0			1	-0.3949496481157069	-1.432959407276107	1.5235476186437493
GENE319X	3075	HISTO_ZL.Contig1131.Fgenesh_histo.198.final_new		C2H2 finger domain transcription factor	ucsf_hc.01_1.G217B.08577	HISTO_ZL.Contig1131.Fgenesh_histo.198.final_new	PF04082.13|PF00096.21|PF13894.1|PF12874.2	Fungal_trans|zf-C2H2|zf-C2H2_4|zf-met	Fungal specific transcription factor domain|Zinc finger, C2H2 type|C2H2-type zinc finger|Zinc-finger of C2H2 type	4.2406469417940755	1.849073697975859	5.284533154090371	4.336230363343643	389.0	58.0	1191.0	513.0	Yeast	C	1	-0.5334113574943546	-1.9339372379808628	0.8192140059259216
GENE1223X	3658	HISTO_DA.Contig93.Fgenesh_Aspergillus.251.final_new		MFS multidrug transporter	ucsf_hc.01_1.G217B.01494	HISTO_DA.Contig93.Fgenesh_Aspergillus.251.final_new	PF07690.11|PF06609.8	MFS_1|TRI12	Major Facilitator Superfamily|Fungal trichothecene efflux pump (TRI12)	4.313366081678648	2.2781108075461027	5.603170811586751	5.657204330589834	241.0	46.0	875.0	755.0	Hyphae	A	1	-0.7793298751061619	-2.8258740956568102	-0.1831223038238896
GENE1418X	3082	HISTO_ZL.Contig1131.Fgenesh_Aspergillus.149.final_new		6-phosphofructo-2-kinase	ucsf_hc.01_1.G217B.08567	HISTO_ZL.Contig1131.Fgenesh_Aspergillus.149.final_new	PF01591.13|PF00300.17|PF13207.1|PF08433.5|PF13671.1|PF01583.15	6PF2K|His_Phos_1|AAA_17|KTI12|AAA_33|APS_kinase	6-phosphofructo-2-kinase|Histidine phosphatase superfamily (branch 1)|AAA domain|Chromatin associated protein KTI12|AAA domain|Adenylylsulphate kinase	5.818660077818467	5.077183976550313	6.688561188013495	6.940269168360527	671.0	314.0	1821.0	1802.0			1	-0.3594262553930876	-1.309865764423293	-0.38079676516783856
GENE1193X	588	HISTO_ZU.Contig65-snap.121.final_new	SLD2	DNA replication regulator sld2	ucsf_hc.01_1.G217B.11272	HISTO_ZU.Contig65-snap.121.final_new	PF11719.3	Drc1-Sld2	DNA replication and checkpoint protein	4.392714892292753	3.125298621586886	5.375981318447843	5.388186798980784	280.0	91.0	822.0	689.0			1	-0.4727915713531483	-1.7096687500069772	-0.14129426535374812
GENE1287X	6545	HISTO_BP.Contig459.Fgenesh_histo.132.final_new	ULP1	sentrin/SUMO-specific protease, Ulp1	ucsf_hc.01_1.G217B.01167	HISTO_BP.Contig459.Fgenesh_histo.132.final_new	PF02902.14	Peptidase_C48	Ulp1 protease family, C-terminal catalytic domain	3.969739018364778	2.809237951575423	4.949904873713531	5.057642733076086	340.0	119.0	996.0	892.0			1	-0.469691000546812	-1.6951853541137418	-0.23682664418336152
GENE1013X	2825	HISTO_ZL.Contig1158.eannot.1410.final_new		Mpv17/PMP22 family integral membrane protein	ucsf_hc.01_1.G217B.09103	HISTO_ZL.Contig1158.eannot.1410.final_new	PF04117.7	Mpv17_PMP22	Mpv17 / PMP22 family	4.703875393604781	3.552712191394762	5.576876167487752	5.438025066528905	264.0	93.0	718.0	542.0			1	-0.36252591908103016	-1.332093447747222	0.009762316138040461
GENE1946X	4734	HISTO_DF.Contig537.Fgenesh_histo.98.final_new	KCS1	inositol hexaphosphate kinase KCS1	ucsf_hc.01_1.G217B.02077	HISTO_DF.Contig537.Fgenesh_histo.98.final_new	PF03770.11|PF08566.5	IPK|Pam17	Inositol polyphosphate kinase|Mitochondrial import protein Pam17	5.224283757060325	5.126762631006361	6.135017442711025	7.152769338096345	1239.0	906.0	3459.0	5821.0			1	-0.40025883084875824	-1.4727872797030628	-1.146840680206127
GENE199X	5299	HISTO_LG.Contig392.Fgenesh_histo.211.final_new		PQ loop repeat protein	ucsf_hc.01_1.G217B.07699	HISTO_LG.Contig392.Fgenesh_histo.211.final_new	PF04193.9|PF11026.3|PF13346.1	PQ-loop|DUF2721|ABC2_membrane_5	PQ loop repeat|Protein of unknown function (DUF2721)|ABC-2 family transporter protein	4.719045828246134	0.777662050760366	6.267157298016416	5.022496850746612	216.0	11.0	938.0	329.0			1	-1.0376366149683407	-3.6916153725993253	1.115571662448997
GENE1101X	7951	HISTO_DM.Contig936.Fgenesh_histo.43.final_new		alkaline ceramidase	ucsf_hc.01_1.G217B.02848	HISTO_DM.Contig936.Fgenesh_histo.43.final_new	PF03188.11|PF10067.4|PF00487.19|PF03617.8|PF13172.1	Cytochrom_B561|DUF2306|FA_desaturase|IBV_3A|PepSY_TM_1	Eukaryotic cytochrome b561|Predicted membrane protein (DUF2306)|Fatty acid desaturase|IBV 3A protein|PepSY-associated TM helix	2.7415883968972223	-1.074264498504687	4.7085773869541665	4.643097577730541	36.0	2.0	209.0	166.0			1	-1.456514135255003	-5.164142648848307	-0.06360897559718115
GENE973X	6357	HISTO_ZL.Contig658-snap.5.final_new		conserved protein of unknown function	ucsf_hc.01_1.G217B.09919	HISTO_ZL.Contig658-snap.5.final_new				4.015792043181603	2.837516274664272	4.914488646182729	4.74075594630708	350.0	121.0	969.0	714.0			1	-0.38822174819918454	-1.3500202442558868	0.04464391505484233
GENE2145X	2401	HISTO_HS.Contig68-snap.32.final_new		conserved protein of unknown function	ucsf_hc.01_1.G217B.05876	HISTO_HS.Contig68-snap.32.final_new				4.625661441476828	5.066918117951608	5.61633205966199	7.30121193861269	305.0	324.0	900.0	2405.0			1	-0.48019576338322123	-1.6810743932741614	-1.8139686637715071
GENE148X	4048	HISTO_ZM.Contig34.eannot.1043.final_new	MET2	homoserine O-acetyltransferase	ucsf_hc.01_1.G217B.10054	HISTO_ZM.Contig34.eannot.1043.final_new	PF00561.15|PF12697.2|PF12695.2|PF08386.5|PF10340.4	Abhydrolase_1|Abhydrolase_6|Abhydrolase_5|Abhydrolase_4|DUF2424	alpha/beta hydrolase fold|Alpha/beta hydrolase family|Alpha/beta hydrolase family|TAP-like protein|Protein of unknown function (DUF2424)	6.660266890832928	4.051401091094876	7.785716241820363	6.341836994318211	1076.0	138.0	3486.0	1065.0			1	-0.6149744961854933	-1.737216475836414	1.3147904626813451
GENE414X	4781	HISTO_KF.Contig601.Fgenesh_histo.63.final_new		PaaI_thioesterase family protein	ucsf_hc.01_1.G217B.07019	HISTO_KF.Contig601.Fgenesh_histo.63.final_new	PF03061.17	4HBT	Thioesterase superfamily	5.468425592786036	3.5745701853828544	6.553934784497005	5.756096618368101	152.0	32.0	479.0	229.0			1	-0.5750343369090278	-1.6283070055983258	0.6687493813080971
GENE1650X	12422	HISTO_ZL.Contig1161e.eannot.1275.final_new		protein of unknown function, DUF3716 superfamily domain-containing protein	ucsf_hc.01_1.G217B.09833	HISTO_ZL.Contig1161e.eannot.1275.final_new	PF12511.3	DUF3716	Protein of unknown function (DUF3716)	5.695058391085331	5.242474385951683	6.703973044995485	7.21548680521827	516.0	295.0	1542.0	1827.0			1	-0.49843979910821323	-1.4197929918796666	-0.6406025450435919
GENE818X	6495	Novel in HcG217B			ucsf_hc.01_1.G217B.12168					4.815907367498723	3.658080435007694	5.773091552572301	5.464684098194689	77.0	27.0	222.0	149.0			1	-0.4467093302716365	-1.2533842358000742	0.17931866955680498
GENE1260X	94	HISTO_AZ.Contig47.Fgenesh_histo.41.final_new	NIT62	conserved protein of unknown function, nitrosative stress-induced transcript	ucsf_hc.01_1.G217B.00587	HISTO_AZ.Contig47.Fgenesh_histo.41.final_new	PF06223.7|PF10083.4	Phage_tail_T|DUF2321	Minor tail protein T|Uncharacterized protein conserved in bacteria (DUF2321)	5.428642403015254	4.203046308004014	6.65337747054513	6.738014030834712	272.0	91.0	944.0	832.0			1	-0.7142602127279347	-1.9817482954437775	-0.21372534511038932
GENE1521X	9849	HISTO_BP.Contig457.Fgenesh_Aspergillus.152.final_new	NIT2	ubiquitin/metalloprotease fusion protein, nitrosative stress-induced transcript	ucsf_hc.01_1.G217B.00772	HISTO_BP.Contig457.Fgenesh_Aspergillus.152.final_new	PF08325.5|PF01863.12|PF10263.4|PF13485.1|PF00240.18|PF06114.8	WLM|DUF45|SprT-like|Peptidase_MA_2|ubiquitin|DUF955	WLM domain|Protein of unknown function DUF45|SprT-like family|Peptidase MA superfamily|Ubiquitin family|Domain of unknown function (DUF955)	4.759252150641154	4.19821315426807	5.768903755608868	6.132351970918592	198.0	105.0	592.0	633.0			1	-0.4991767501657729	-1.3809193892636005	-0.4925370001305307
GENE359X	1578	HISTO_EA.Contig33.Fgenesh_histo.47.final_new		conserved protein of unknown function	ucsf_hc.01_1.G217B.03514	HISTO_EA.Contig33.Fgenesh_histo.47.final_new	PF04695.8|PF05308.6	Pex14_N|Mito_fiss_reg	Peroxisomal membrane anchor protein (Pex14p) conserved region|Mitochondrial fission regulator	3.9393163267983975	0.3115357795490605	5.88207406129505	5.011410429055447	79.0	5.0	451.0	205.0			1	-1.4322828796947116	-4.146655222119466	0.7415748474187964
GENE7X	5141	HISTO_GX.Contig297.eannot.1476.final_new	SSU1b	sulfite transporter, duplicate orf identical to SSU1a HISTO_GY.Contig471.eannot.1321.final_new	ucsf_hc.01_1.G217B.05210	HISTO_GX.Contig297.eannot.1476.final_new	PF03595.12	SLAC1	Voltage-dependent anion channel	8.26770721430796	3.107065266209875	9.23426677676596	4.97294986715519	2926.0	64.0	8491.0	368.0			1	-0.45608470765605924	-1.3126651735583943	4.132228124789963
GENE2091X	1562	HISTO_EA.Contig33.eannot.1616.final_new		homeobox domain-containing protein RfeB	ucsf_hc.01_1.G217B.03550	HISTO_EA.Contig33.eannot.1616.final_new	PF00046.24|PF05920.6	Homeobox|Homeobox_KN	Homeobox domain|Homeobox KN domain	5.001643647840609	3.678221967406001	6.9741140558413175	8.43536534423131	499.0	156.0	2908.0	6655.0			1	-1.4619955531987672	-4.203923949438387	-1.5903400732107986
GENE1285X	1740	HISTO_BP.Contig459.eannot.1505.final_new		conserved protein of unknown function	ucsf_hc.01_1.G217B.01221	HISTO_BP.Contig459.eannot.1505.final_new	PF02949.15	7tm_6	7tm Odorant receptor	4.313910186923977	2.3174850458802467	5.903929718535596	6.010304937852682	153.0	30.0	684.0	612.0			1	-1.0795446768096784	-3.1396004645855147	-0.23546400413789303
GENE1395X	2	HISTO_AZ.Contig47.Fgenesh_histo.36.final_new		ADP-ribosylation factor	ucsf_hc.01_1.G217B.00381	HISTO_AZ.Contig47.Fgenesh_histo.36.final_new	PF00025.16|PF00503.15|PF01926.18|PF08477.8|PF00071.17|PF04670.7|PF00009.22|PF09439.5|PF00350.18|PF13555.1|PF02421.13|PF10662.4	Arf|G-alpha|MMR_HSR1|Miro|Ras|Gtr1_RagA|GTP_EFTU|SRPRB|Dynamin_N|AAA_29|FeoB_N|PduV-EutP	ADP-ribosylation factor family|G-protein alpha subunit|50S ribosome-binding GTPase|Miro-like protein|Ras family|Gtr1/RagA G protein conserved region|Elongation factor Tu GTP binding domain|Signal recognition particle receptor beta subunit|Dynamin family|P-loop containing region of AAA domain|Ferrous iron transport protein B|Ethanolamine utilisation - propanediol utilisation	6.283507876868251	4.948367520190817	7.589107364942384	7.812792641961699	416.0	129.0	1527.0	1482.0			1	-0.795124633272192	-2.311205694383961	-0.3527740618401216
GENE1382X	2309	HISTO_DM.Contig93.Fgenesh_histo.166.final_new	APM3	adaptin, AP-3 adaptor complex subunit mu	ucsf_hc.01_1.G217B.02335	HISTO_DM.Contig93.Fgenesh_histo.166.final_new	PF00928.16|PF01217.15	Adap_comp_sub|Clat_adaptor_s	Adaptor complexes medium subunit family|Clathrin adaptor complex small chain	4.902564797081053	4.228853746607917	5.851402392948515	6.06089057706956	367.0	180.0	1052.0	1011.0			1	-0.4383627410655211	-1.2788174030747221	-0.33857696894185185
GENE306X	10264	HISTO_AL.Contig317-snap.120.final_new		alcohol dehydrogenase II	ucsf_hc.01_1.G217B.00249	HISTO_AL.Contig317-snap.120.final_new	PF08240.7|PF00107.21	ADH_N|ADH_zinc_N	Alcohol dehydrogenase GroES-like domain|Zinc-binding dehydrogenase	3.0591539391985174	-0.6091417677895337	4.909284481437165	3.942634242727719	65.0	4.0	348.0	148.0			1	-1.3396556874367067	-3.9985565831303314	0.8375614538886396
GENE1518X	2089	HISTO_DM.Contig933.eannot.1687.final_new		conserved protein of unknown function	ucsf_hc.01_1.G217B.02601	HISTO_DM.Contig933.eannot.1687.final_new	PF10157.4|PF15272.1|PF03750.8|PF03036.11|PF06386.6|PF07201.6|PF00804.20|PF05615.8|PF05335.8|PF03836.10|PF12998.2|PF14712.1|PF04156.9	DUF2365|BBP1_C|DUF310|Perilipin|GvpL_GvpF|HrpJ|Syntaxin|THOC7|DUF745|RasGAP_C|ING|Snapin_Pallidin|IncA	Uncharacterized conserved protein (DUF2365)|Spindle pole body component BBP1, C-terminal|Protein of unknown function (DUF310)|Perilipin family|Gas vesicle synthesis protein GvpL/GvpF|HrpJ-like domain|Syntaxin|Tho complex subunit 7|Protein of unknown function (DUF745)|RasGAP C-terminus|Inhibitor of growth proteins N-terminal histone-binding|Snapin/Pallidin|IncA protein	4.119775490841095	3.584030514631921	5.04778385772595	5.408745926600831	63.0	34.0	178.0	190.0			1	-0.417533512082914	-1.2714959845819895	-0.49005085369568846
GENE155X	803	HISTO_JG.Contig207.Fgenesh_Aspergillus.42.final_new		26S protease regulatory subunit 6A	ucsf_hc.01_1.G217B.06731	HISTO_JG.Contig207.Fgenesh_Aspergillus.42.final_new	PF02668.11|PF06155.7|PF08943.5	TauD|DUF971|CsiD	Taurine catabolism dioxygenase TauD, TfdA family|Protein of unknown function (DUF971)|CsiD	5.803715454604792	3.376133148918942	6.7662309680824295	5.338119385633404	612.0	89.0	1771.0	547.0			1	-0.452040658675696	-1.4087668093275414	1.2990227976282185
GENE1908X	4735	HISTO_DF.Contig537-snap.58.final_new		conserved protein of unknown function	ucsf_hc.01_1.G217B.02075	HISTO_DF.Contig537-snap.58.final_new	PF02732.10	ERCC4	ERCC4 domain	2.852988950146193	2.2945238974369357	4.063903523089226	5.011545112467768	96.0	51.0	330.0	529.0			1	-0.7004397181410917	-2.1638017876439117	-1.0767303741993492
GENE692X	7661	HISTO_JG.Contig206.Fgenesh_histo.28.final_new		PH-signaling protein PalC	ucsf_hc.01_1.G217B.06554	HISTO_JG.Contig206.Fgenesh_histo.28.final_new				5.195351265447828	3.752956765573363	6.1503676138386965	5.717716616601484	66.0	19.0	190.0	117.0			1	-0.4445414935889276	-1.4115404236412	0.3035622124164057
GENE504X	3475	HISTO_DA.Contig93.Fgenesh_histo.81.final_new		GAL4 & fungal specific transcription factor domain-containing protein, priB	ucsf_hc.01_1.G217B.01849	HISTO_DA.Contig93.Fgenesh_histo.81.final_new	PF04082.13|PF00172.13	Fungal_trans|Zn_clus	Fungal specific transcription factor domain|Fungal Zn(2)-Cys(6) binuclear cluster domain	2.7887099104060904	-1.3297057550162503	4.885328350760513	4.214250751041703	111.0	5.0	705.0	368.0			1	-1.586143585552482	-4.990737078671033	0.5419888148980032
GENE1755X	837	HISTO_JG.Contig207.Fgenesh_Aspergillus.24.final_new		PCI superfamily domain-containing protein	ucsf_hc.01_1.G217B.06669	HISTO_JG.Contig207.Fgenesh_Aspergillus.24.final_new	PF03399.11|PF10075.4	SAC3_GANP|PCI_Csn8	SAC3/GANP/Nin1/mts3/eIF-3 p25 family|COP9 signalosome, subunit CSN8	4.564597555228434	4.2371991796943345	5.51845213346134	6.186991724713362	170.0	106.0	489.0	646.0			1	-0.44337972343096466	-1.3965731176321068	-0.7976283760728293
GENE1450X	6767	HISTO_LF.Contig359.Fgenesh_histo.279.final_new		UV radiation resistance protein, Atg14 domain	ucsf_hc.01_1.G217B.07401	HISTO_LF.Contig359.Fgenesh_histo.279.final_new	PF10186.4|PF14335.1|PF04111.7|PF04678.8|PF13166.1|PF04048.9|PF02181.18|PF05103.8	Atg14|DUF4391|APG6|DUF607|AAA_13|Sec8_exocyst|FH2|DivIVA	UV radiation resistance protein and autophagy-related subunit 14|Domain of unknown function (DUF4391)|Autophagy protein Apg6|Protein of unknown function, DUF607|AAA domain|Sec8 exocyst complex component specific domain|Formin Homology 2 Domain|DivIVA protein	3.738886213974096	2.7975024364883283	4.781124331672076	5.072710885518094	189.0	77.0	578.0	588.0			1	-0.5317632628960385	-1.721989021642845	-0.4206753386668254
GENE80X	12222	HISTO_AZ.Contig47.eannot.1645.final_new		amyloid beta-peptide binding protein, 3-hydroxyacyl-CoA dehydrogenase type-II	ucsf_hc.01_1.G217B.00665	HISTO_AZ.Contig47.eannot.1645.final_new	PF00106.20|PF08659.5|PF13561.1	adh_short|KR|adh_short_C2	short chain dehydrogenase|KR domain|Enoyl-(Acyl carrier protein) reductase	5.136908141952535	1.9974407750353766	6.598135221689453	4.699166220229705	214.0	19.0	875.0	195.0			1	-0.9507522249349765	-2.1485060178074074	1.7698802166389411
GENE286X	5466	HISTO_FX.Contig167.Fgenesh_histo.15.final_new		acyltransferase family protein	ucsf_hc.01_1.G217B.04295	HISTO_FX.Contig167.Fgenesh_histo.15.final_new	PF01757.17	Acyl_transf_3	Acyltransferase family	2.9468164293091488	0.6570323455748274	4.4283233683622445	3.4143924897419735	75.0	12.0	311.0	128.0			1	-0.9710320842511546	-2.204140716780225	0.8848420937994641
GENE1043X	6074	HISTO_AZ.Contig47.Fgenesh_Neurospora.164.final_new		protein phosphatase 2c	ucsf_hc.01_1.G217B.00537	HISTO_AZ.Contig47.Fgenesh_Neurospora.164.final_new	PF00481.16|PF13672.1	PP2C|PP2C_2	Protein phosphatase 2C|Protein phosphatase 2C	4.2250616044846945	2.9772973912395457	5.585903713819054	5.474378589975878	258.0	85.0	984.0	757.0			1	-0.8503672545324181	-1.943861771349411	-0.017563660977630846
GENE1760X	6156	Novel			ucsf_hc.01_1.G217B.04255					4.192196970579068	3.0268949175258912	6.108376411525305	6.784255061693038	43.0	15.0	241.0	320.0			1	-1.4057045861442963	-3.204140716780226	-0.8049674349885398
GENE1900X	2066	HISTO_DM.Contig933-snap.26.final_new		cell wall proline rich protein	ucsf_hc.01_1.G217B.02540	HISTO_DM.Contig933-snap.26.final_new				5.03329415953392	4.52271811846921	6.639590328016026	7.5720907796194314	610.0	335.0	2758.0	4375.0			1	-1.0958213136801649	-2.496153233763301	-1.0615892364242123
GENE889X	5695	HISTO_ZZ.Contig127a.Fgenesh_histo.14.final_new		conserved protein of unknown function	ucsf_hc.01_1.G217B.11712	HISTO_ZZ.Contig127a.Fgenesh_histo.14.final_new				4.345754031451035	3.1418306843705515	5.563088274590252	5.325455583239796	53.0	18.0	183.0	129.0			1	-0.7068593883372762	-1.6304054714823235	0.10854390652964963
GENE214X	5358	HISTO_DU.Contig190.Fgenesh_histo.12.final_new		carboxypeptidase	ucsf_hc.01_1.G217B.03087	HISTO_DU.Contig190.Fgenesh_histo.12.final_new	PF01161.15	PBP	Phosphatidylethanolamine-binding protein	4.981564156435044	2.857588965670803	6.170110916349623	4.96998551653725	156.0	28.0	528.0	191.0			1	-0.6780719051126378	-1.5591771234795258	1.0710366149915664
GENE1955X	2708	HISTO_AL.Contig317.Fgenesh_Aspergillus.162.final_new		protein kinase	ucsf_hc.01_1.G217B.00073	HISTO_AL.Contig317.Fgenesh_Aspergillus.162.final_new	PF00069.20|PF07714.12|PF14047.1|PF14531.1	Pkinase|Pkinase_Tyr|DCR|Kinase-like	Protein kinase domain|Protein tyrosine kinase|Dppa2/4 conserved region|Kinase-like	3.347831204060295	3.5837218837523848	4.453937474818853	5.506601850241842	178.0	164.0	569.0	981.0			1	-0.5956314159566172	-1.3696605391025365	-1.1817531602437956
GENE794X	3605	HISTO_DA.Contig93.Fgenesh_histo.350.final_new	MUS42	DNA damage repair protein Mus42	ucsf_hc.01_1.G217B.01584	HISTO_DA.Contig93.Fgenesh_histo.350.final_new	PF00817.15|PF11799.3|PF14377.1|PF00533.21|PF11798.3|PF12738.2|PF14520.1	IMS|IMS_C|DUF4414|BRCT|IMS_HHH|PTCB-BRCT|HHH_5	impB/mucB/samB family|impB/mucB/samB family C-terminal domain|Domain of unknown function (DUF4414)|BRCA1 C Terminus (BRCT) domain|IMS family HHH motif|twin BRCT domain|Helix-hairpin-helix domain	5.09734254976463	3.798115025320723	6.357774395109661	6.030724637000923	843.0	268.0	2999.0	1987.0			1	-0.7499569905430898	-1.6793901842932795	0.1979609732879304
GENE970X	8298	HISTO_BP.Contig459-snap.52.final_new		PKc-like superfamily domain-containing protein	ucsf_hc.01_1.G217B.01146	HISTO_BP.Contig459-snap.52.final_new	PF05925.7	IpgD	Enterobacterial virulence protein IpgD	3.7962167358199874	1.3188884458361356	6.125490535444625	5.950958779862651	121.0	17.0	903.0	665.0			1	-1.8187989448226962	-4.078850906639595	0.04544297076116699
GENE54X	3298	HISTO_ZL.Contig1161d.eannot.1455.final_new		DUF282 superfamily domain-containing protein	ucsf_hc.01_1.G217B.09624	HISTO_ZL.Contig1161d.eannot.1455.final_new	PF02656.10	DUF202	Domain of unknown function (DUF202)	6.00723444754526	2.5664968848471723	7.5059781396404395	5.34015884134342	458.0	33.0	1922.0	356.0			1	-0.9882688372932384	-2.2204425291093264	2.036730513476213
GENE1641X	4658	HISTO_DY.Contig31.fgenesh_plus.45.final_new		conserved protein of unknown function	ucsf_hc.01_1.G217B.03212	HISTO_DY.Contig31.fgenesh_plus.45.final_new	PF13840.1	ACT_7	ACT domain	3.626437272684848	2.7970632376293207	5.172297295049979	5.676703011003671	134.0	59.0	581.0	685.0			1	-1.0353851675631893	-2.326420345987429	-0.633494500774499
GENE1367X	6643	HISTO_ZU.Contig65.fgenesh_plus.80.final_new		nucleolar protein	ucsf_hc.01_1.G217B.11202	HISTO_ZU.Contig65.fgenesh_plus.80.final_new	PF11968.3|PF13489.1|PF13480.1	DUF3321|Methyltransf_23|Acetyltransf_6	Putative methyltransferase (DUF3321)|Methyltransferase domain|Acetyltransferase (GNAT) domain	4.145310582948231	2.4423517439522566	6.1410670149791	6.338272718652379	129.0	31.0	764.0	728.0			1	-1.4852815772289278	-3.342701547313202	-0.32629448849408593
GENE741X	12767	HISTO_ZT.Contig1128f.Fgenesh_Aspergillus.39.final_new		no significant blast hit	ucsf_hc.01_1.G217B.10364	HISTO_ZT.Contig1128f.Fgenesh_Aspergillus.39.final_new	PF00522.13|PF04654.7	VPR|DUF599	VPR/VPX protein|Protein of unknown function, DUF599	5.025310806837602	3.5720279908204016	6.379314633248799	6.001813476959042	49.0	14.0	186.0	119.0			1	-0.8435289716092558	-1.87656605875172	0.2484123714689499
GENE2346X	8945	HISTO_ZT.Contig181.Fgenesh_Neurospora.128.final_new		protein of unknown function, possible RNase HI	ucsf_hc.01_1.G217B.10862	HISTO_ZT.Contig181.Fgenesh_Neurospora.128.final_new				2.967117965522319	4.3700996720436684	5.153401673928329	8.630490461851975	29.0	60.0	196.0	1814.0			1	-1.6758088536040687	-3.707171362421386	-3.6061775727444534
GENE144X	2031	HISTO_DM.Contig940-snap.38.final_new		exo-beta-1,3-glucanase	ucsf_hc.01_1.G217B.02937	HISTO_DM.Contig940-snap.38.final_new	PF12708.2|PF00082.17	Pectate_lyase_3|Peptidase_S8	Pectate lyase superfamily protein|Subtilase family	2.685098496322796	-0.6161812262493546	4.458173981122891	2.992927959333849	252.0	20.0	1279.0	385.0			1	-1.2626006299981536	-3.0558897581962827	1.3361572369682349
GENE764X	3368	HISTO_ZL.Contig1161d.eannot.1497.final_new		JmjC domain-containing protein	ucsf_hc.01_1.G217B.09772	HISTO_ZL.Contig1161d.eannot.1497.final_new	PF13621.1|PF02373.17|PF08007.7	Cupin_8|JmjC|Cupin_4	Cupin-like domain|JmjC domain, hydroxylase|Cupin superfamily protein	4.5560860553729166	2.866830729749219	5.97277876385424	5.619785694796365	169.0	41.0	670.0	436.0			1	-0.9062178536793826	-2.199735537660225	0.22390428423706865
GENE1695X	5385	HISTO_DU.Contig190.Fgenesh_Aspergillus.93.final_new		conserved protein of unknown function	ucsf_hc.01_1.G217B.03027	HISTO_DU.Contig190.Fgenesh_Aspergillus.93.final_new	PF15383.1	TMEM237	Transmembrane protein 237	4.657536000921567	3.9686817820539533	6.035667358755383	6.612454587036374	307.0	149.0	1185.0	1469.0			1	-0.8676565030318746	-2.0905533775954996	-0.7058760131017978
GENE147X	4814	HISTO_KF.Contig601.Fgenesh_histo.107.final_new		hot dog superfamily domain containing protein	ucsf_hc.01_1.G217B.07088	HISTO_KF.Contig601.Fgenesh_histo.107.final_new				4.4500660272121655	1.8700260689090258	5.711801087722715	4.2629747868672965	107.0	14.0	381.0	116.0			1	-0.7512602057086082	-1.8397292905713498	1.3197375160346114
GENE1512X	5942	HISTO_ZZ.Contig127c.Fgenesh_histo.74.final_new		acyl CoA binding protein	ucsf_hc.01_1.G217B.12188	HISTO_ZZ.Contig127c.Fgenesh_histo.74.final_new	PF00887.14|PF10446.4|PF05470.7|PF05764.8|PF01153.14	ACBP|DUF2457|eIF-3c_N|YL1|Glypican	Acyl CoA binding protein|Protein of unknown function (DUF2457)|Eukaryotic translation initiation factor 3 subunit 8 N-terminus|YL1 nuclear protein|Glypican	4.992663572937755	3.958919648434339	6.433765186184163	6.79099648763268	280.0	107.0	1129.0	1202.0			1	-0.930626758444467	-2.27885741181142	-0.4863200862693233
GENE617X	1408	HISTO_GY.Contig460.eannot.1726.final_new		SNF7 family protein	ucsf_hc.01_1.G217B.05563	HISTO_GY.Contig460.eannot.1726.final_new	PF03357.16|PF03842.8|PF03634.8|PF09969.4	Snf7|Silic_transp|TCP|DUF2203	Snf7|Silicon transporter|TCP family transcription factor|Uncharacterized conserved protein (DUF2203)	5.257101408405789	3.837177189335019	6.356266594188604	5.825662491381214	171.0	50.0	544.0	313.0			1	-0.588690330980874	-1.4352658746592746	0.4015153179865827
GENE1796X	5879	HISTO_DA.Contig93.Fgenesh_histo.319.final_new		methyltransferase	ucsf_hc.01_1.G217B.01536	HISTO_DA.Contig93.Fgenesh_histo.319.final_new				3.9463565328943875	2.8008576294442795	5.71879910583577	6.437484121511591	82.0	29.0	416.0	569.0			1	-1.2619677181394415	-3.083407064680391	-0.8477738004966282
GENE1205X	103	Novel			ucsf_hc.01_1.G217B.00612					3.6109741552970434	-0.8929347337901252	7.458672424862083	7.491047062735392	29.0	1.0	620.0	527.0			1	-3.337223414763099	-7.830762369138597	-0.16146342269411562
GENE1404X	4124	HISTO_ZZ.Contig127c.eannot.1620.final_new		conserved protein of unknown function, 24aa	ucsf_hc.01_1.G217B.12104	HISTO_ZZ.Contig127c.eannot.1620.final_new				1.437951450867349	-2.792938943813404	5.219181748567138	5.453265546811079	24.0	1.0	490.0	479.0			1	-3.270755442897848	-7.692985063237561	-0.3631725830647481
GENE1793X	2180	HISTO_DM.Contig933.Fgenesh_histo.184.final_new		conserved protein of unknown function	ucsf_hc.01_1.G217B.02784	HISTO_DM.Contig933.Fgenesh_histo.184.final_new				2.936764287478612	2.0740250044458675	4.5694110122744975	5.286379067532035	86.0	37.0	396.0	541.0			1	-1.1221718699939442	-2.659134635699247	-0.8460568400783446
GENE583X	3350	HISTO_ZL.Contig1161d.eannot.1418.final_new		methyltransferase domain-containing protein	ucsf_hc.01_1.G217B.09729	HISTO_ZL.Contig1161d.eannot.1418.final_new	PF10294.4|PF05175.9|PF12847.2|PF14602.1	Methyltransf_16|MTS|Methyltransf_18|Hexapep_2	Putative methyltransferase|Methyltransferase small domain|Methyltransferase domain|Hexapeptide repeat of succinyl-transferase	5.642810242419048	4.167994264852206	6.701181892148005	6.120370391424496	270.0	76.0	835.0	464.0			1	-0.5478967949270159	-1.3991566991853688	0.45172271590270263
GENE40X	6101	HISTO_DM.Contig933.fgenesh_plus.48.final_new		MFS transporter	ucsf_hc.01_1.G217B.02710	HISTO_DM.Contig933.fgenesh_plus.48.final_new	PF07690.11|PF00083.19|PF10099.4	MFS_1|Sugar_tr|RskA	Major Facilitator Superfamily|Sugar (and other) transporter|Anti-sigma-K factor rskA	5.404397804265363	0.7910377727621969	7.277728840272834	4.821860522480066	438.0	14.0	2383.0	361.0			1	-1.36285618120553	-3.477603322330949	2.326779532971961
GENE2397X	7609	HISTO_ZL.Contig1161b.eannot.1356.final_new	ESDC	GTP-binding protein EsdC	ucsf_hc.01_1.G217B.09363	HISTO_ZL.Contig1161b.eannot.1356.final_new	PF09787.4	Golgin_A5	Golgin subfamily A member 5	3.013282189264448	7.39513745181839	4.616319869538323	10.73573923677935	45.0	734.0	203.0	11730.0			1	-1.092562825471934	-2.7873823575740397	-6.248508152061834
GENE1501X	4394	HISTO_GL.Contig296-snap.22.final_new	RAP1	transcription factor Rap1	ucsf_hc.01_1.G217B.04879	HISTO_GL.Contig296-snap.22.final_new	PF11626.3|PF08914.6|PF09197.5	Rap1_C|Myb_DNA-bind_2|Rap1-DNA-bind	TRF2-interacting telomeric protein/Rap1 - C terminal domain|Rap1 Myb domain|Rap1, DNA-binding	3.7041663328628154	3.0582384389032184	4.811249811738418	5.157378613053389	166.0	83.0	531.0	561.0			1	-0.5966086240736614	-1.5459207467632496	-0.4752175861357779
GENE1014X	4880	HISTO_KF.Contig597.Fgenesh_histo.42.final_new		conserved protein of unknown function	ucsf_hc.01_1.G217B.06866	HISTO_KF.Contig597.Fgenesh_histo.42.final_new	PF11571.3	Med27	Mediator complex subunit 27	5.0013448085686	4.015566911724379	6.043305564919789	5.904784016500318	243.0	96.0	743.0	561.0			1	-0.5314859015492481	-1.3359976773890176	0.009432763598664629
GENE1059X	5864	HISTO_KF.Contig597.eannot.1486.final_new		MIPC synthase subunit SurA	ucsf_hc.01_1.G217B.06886	HISTO_KF.Contig597.eannot.1486.final_new	PF04488.10	Gly_transf_sug	Glycosyltransferase sugar-binding region containing DXD motif	6.08969106684854	5.193856201040763	7.105965668424433	7.0081014087495594	547.0	230.0	1643.0	1276.0			1	-0.5057997467739512	-1.2610257803218756	-0.031224525145933768
GENE327X	2582	HISTO_HS.Contig68.Fgenesh_histo.115.final_new		integral membrane protein	ucsf_hc.01_1.G217B.06249	HISTO_HS.Contig68.Fgenesh_histo.115.final_new	PF14378.1|PF14360.1|PF01569.16	PAP2_3|PAP2_C|PAP2	PAP2 superfamily|PAP2 superfamily C-terminal|PAP2 superfamily	2.6938152242346978	-1.8100936648524706	5.239803678331027	4.307016039637006	58.0	2.0	503.0	219.0			1	-2.0355135992943882	-5.563890277102555	0.8036988538732146
GENE879X	277	HISTO_LF.Contig359.Fgenesh_histo.99.final_new		PH domain-containing protein	ucsf_hc.01_1.G217B.07571	HISTO_LF.Contig359.Fgenesh_histo.99.final_new	PF00169.24|PF15410.1|PF15413.1|PF14593.1|PF12814.2|PF15406.1	PH|PH_9|PH_11|PH_3|Mcp5_PH|PH_6	PH domain|Pleckstrin homology domain|Pleckstrin homology domain|PH domain|Meiotic cell cortex C-terminal pleckstrin homology|Pleckstrin homology domain	4.541875422155597	3.2267720235717587	5.647641844661081	5.403228921633266	194.0	61.0	620.0	435.0	Yeast	C	1	-0.5952915677035429	-1.6232374706745865	0.11532413820700782
GENE1127X	1386	HISTO_GY.Contig460.Fgenesh_Aspergillus.169.final_new		sucrose transporter	ucsf_hc.01_1.G217B.05505	HISTO_GY.Contig460.Fgenesh_Aspergillus.169.final_new	PF13347.1|PF12312.3|PF07462.6	MFS_2|NeA_P2|MSP1_C	MFS/sugar transport protein|Nepovirus subgroup A polyprotein|Merozoite surface protein 1 (MSP1) C-terminus	4.942356781118448	3.513169640718711	6.240016120540348	6.198178940661173	475.0	138.0	1734.0	1400.0			1	-0.7871844846199587	-2.1317898725555415	-0.08725160494163209
GENE762X	537	HISTO_ZU.Contig65.eannot.1988.final_new	ALR1	magnesium transporter ALR1	ucsf_hc.01_1.G217B.11173	HISTO_ZU.Contig65.eannot.1988.final_new	PF01544.13	CorA	CorA-like Mg2+ transporter protein	6.227935639887501	4.851488932541023	7.324530513339904	6.968640595965481	1042.0	314.0	3309.0	2149.0			1	-0.5861200186504623	-1.5639322360375374	0.2268011325536161
GENE1568X	2602	HISTO_AL.Contig320.Fgenesh_Aspergillus.71.final_new		TBC domain-containing protein	ucsf_hc.01_1.G217B.00319	HISTO_AL.Contig320.Fgenesh_Aspergillus.71.final_new	PF00566.13	RabGAP-TBC	Rab-GTPase-TBC domain	4.822123042288271	4.27950586557097	5.881098156527719	6.300450118394674	458.0	246.0	1417.0	1575.0			1	-0.5485002594375072	-1.4677248254367834	-0.5484407466877617
GENE1316X	3552	HISTO_DA.Contig93.Fgenesh_histo.361.final_new		mitochondrial carrier protein, mitoferrin	ucsf_hc.01_1.G217B.01691	HISTO_DA.Contig93.Fgenesh_histo.361.final_new	PF00153.22	Mito_carr	Mitochondrial carrier protein	4.518700384868584	3.6723454010693315	5.603894490978138	5.738394616634642	239.0	104.0	753.0	687.0			1	-0.5747192513076125	-1.5128297881783892	-0.2635889104773108
GENE1973X	7012	HISTO_ZU.Contig65-snap.30.final_new	ORC2	origin recognition complex subunit Orc2	ucsf_hc.01_1.G217B.11114	HISTO_ZU.Contig65-snap.30.final_new	PF04084.9	ORC2	Origin recognition complex subunit 2	3.825111301977621	3.5768388290686315	5.118889382365528	6.203890950890047	167.0	110.0	608.0	1072.0			1	-0.783303225585966	-2.0738326944344947	-1.214090353345326
GENE125X	587	HISTO_ZU.Contig65.eannot.2028.final_new		RING finger domain-containing protein	ucsf_hc.01_1.G217B.11271	HISTO_ZU.Contig65.eannot.2028.final_new	PF13639.1|PF13920.1|PF13923.1|PF00097.20|PF12678.2|PF05417.6|PF14634.1	zf-RING_2|zf-C3HC4_3|zf-C3HC4_2|zf-C3HC4|zf-rbx1|Peptidase_C41|zf-RING_5	Ring finger domain|Zinc finger, C3HC4 type (RING finger)|Zinc finger, C3HC4 type (RING finger)|Zinc finger, C3HC4 type (RING finger)|RING-H2 zinc finger|Hepatitis E cysteine protease|zinc-RING finger domain	5.120868441681918	1.8154310936361122	7.0941506038943265	5.568686839470522	278.0	22.0	1621.0	468.0			1	-1.462807307410467	-3.2000363184474887	1.3963749796029976
GENE1455X	5686	HISTO_ZL.Contig1131.eannot.1993.final_new	MOD5	tRNA isopentenyltransferase	ucsf_hc.01_1.G217B.08571	HISTO_ZL.Contig1131.eannot.1993.final_new	PF01715.12|PF12171.3|PF12874.2|PF13671.1|PF13207.1|PF13238.1|PF01745.11|PF13401.1|PF13521.1|PF12756.2|PF13481.1	IPPT|zf-C2H2_jaz|zf-met|AAA_33|AAA_17|AAA_18|IPT|AAA_22|AAA_28|zf-C2H2_2|AAA_25	IPP transferase|Zinc-finger double-stranded RNA-binding|Zinc-finger of C2H2 type|AAA domain|AAA domain|AAA domain|Isopentenyl transferase|AAA domain|AAA domain|C2H2 type zinc-finger (2 copies)|AAA domain	3.0644542560057655	2.3467356789781584	4.392471088962077	4.689058323866461	103.0	49.0	384.0	392.0			1	-0.8175419781543707	-1.7891032175013817	-0.42567601972519054
GENE979X	1168	HISTO_ZT.Contig181.eannot.1682.final_new	SYS1	integral membrane protein	ucsf_hc.01_1.G217B.10914	HISTO_ZT.Contig181.eannot.1682.final_new	PF09801.4|PF04341.7	SYS1|DUF485	Integral membrane protein S linking to the trans Golgi network|Protein of unknown function, DUF485	5.264298619165318	4.335970994504997	6.3794199202432536	6.210307260165497	180.0	74.0	579.0	428.0			1	-0.6046464462759942	-1.3211168382735794	0.04002387525694928
GENE1186X	5469	HISTO_FX.Contig167-snap.29.final_new		similar to anaphase promoting complex subunit Apc11, one of two orthologs	ucsf_hc.01_1.G217B.04278	HISTO_FX.Contig167-snap.29.final_new	PF14968.1|PF09786.4	CCDC84|CytochromB561_N	Coiled coil protein 84|Cytochrome B561, N terminal	5.1958859435011595	4.368628284827	6.376536725920627	6.3833762716867986	254.0	112.0	855.0	714.0			1	-0.6701759276175268	-1.4615285594728773	-0.13592833058697806
GENE1914X	5322	HISTO_BI.Contig285.eannot.1106.final_new	GYP3	GTPase-activating protein GYP3	ucsf_hc.01_1.G217B.00717	HISTO_BI.Contig285.eannot.1106.final_new	PF00566.13	RabGAP-TBC	Rab-GTPase-TBC domain	4.355496242199763	3.9462112551825594	5.97851318479665	6.942710895523307	331.0	195.0	1514.0	2455.0			1	-1.1125420877949463	-2.4432802129538267	-1.0932864955474635
GENE19X	3490	HISTO_DA.Contig93.Fgenesh_Aspergillus.185.final_new	SKN1	beta-glucan synthesis-associated protein KRE6/SKN1	ucsf_hc.01_1.G217B.01820	HISTO_DA.Contig93.Fgenesh_Aspergillus.185.final_new	PF03935.10	SKN1	Beta-glucan synthesis-associated protein (SKN1)	6.854640099689639	2.6942697177177006	8.160077220849228	4.944876193514388	1577.0	69.0	5788.0	518.0	Yeast	B	1	-0.7949622663576483	-1.6973870484097668	3.086112242514033
GENE1676X	9404	Novel			ucsf_hc.01_1.G217B.04678		PF01956.11|PF13815.1|PF01456.12	DUF106|Dzip-like_N|Mucin	Integral membrane protein DUF106|Iguana/Dzip1-like DAZ-interacting protein N-terminal|Mucin-like glycoprotein	3.6392035029383156	2.4386867573010815	5.6485958308999775	6.194637331213556	47.0	16.0	281.0	341.0			1	-1.4989174731597208	-3.202731146525554	-0.6751302851343857
GENE637X	3406	HISTO_ZL.Contig1161e.Fgenesh_histo.50.final_new		conserved protein of unknown function	ucsf_hc.01_1.G217B.09844	HISTO_ZL.Contig1161e.Fgenesh_histo.50.final_new	PF03772.11	Competence	Competence protein	4.296135485196	2.6216384390396335	5.787974622868717	5.280106826221292	102.0	25.0	426.0	249.0			1	-0.9813642828707754	-2.105248959794738	0.37877901182661766
GENE1761X	3595	HISTO_DA.Contig93-snap.113.final_new	MUS7	DNA repair protein Mus7	ucsf_hc.01_1.G217B.01614	HISTO_DA.Contig93-snap.113.final_new	PF09462.5|PF10636.4	Mus7|hemP	Mus7/MMS22 family|Hemin uptake protein hemP	2.4520621465771493	1.8757397201034192	4.022607106718155	4.699189054728338	263.0	138.0	1160.0	1541.0			1	-1.0600701053390646	-2.270229907237998	-0.8056707328309898
GENE1115X	4237	HISTO_ZZ.Contig127b.Fgenesh_Aspergillus.86.final_new		protein RMD11, NPR3 superfamily domain-containing protein	ucsf_hc.01_1.G217B.11903	HISTO_ZZ.Contig127b.Fgenesh_Aspergillus.86.final_new	PF03666.8|PF06218.6	NPR3|NPR2	Nitrogen Permease regulator of amino acid transport activity 3|Nitrogen permease regulator 2	4.430728157552974	3.5225518534428164	5.639854782515414	5.584766579138384	367.0	153.0	1260.0	1008.0			1	-0.6986517701604993	-1.5089952983086463	-0.07400058144377653
GENE1786X	2499	HISTO_HS.Contig68.Fgenesh_Aspergillus.109.final_new		conserved protein of unknown function	ucsf_hc.01_1.G217B.06084	HISTO_HS.Contig68.Fgenesh_Aspergillus.109.final_new				1.4339437394149017	0.3617510907532072	3.448461099554432	4.155284847473839	43.0	16.0	258.0	350.0			1	-1.5040425053375892	-3.2403143293337107	-0.8359125327402137
GENE157X	5476	HISTO_FX.Contig167.eannot.1331.final_new		Mpv17/PMP22 family protein	ucsf_hc.01_1.G217B.04270	HISTO_FX.Contig167.eannot.1331.final_new	PF04117.7	Mpv17_PMP22	Mpv17 / PMP22 family	7.194779259212532	4.617438450510347	8.70638346369488	7.285805298758245	534.0	70.0	2261.0	702.0			1	-1.0011293496804075	-2.1151474208609766	1.291489380115829
GENE216X	5644	HISTO_LN.Contig75.Fgenesh_histo.15.final_new		conserved protein of unknown function	ucsf_hc.01_1.G217B.08061	HISTO_LN.Contig75.Fgenesh_histo.15.final_new				6.842198737739103	4.607238678749303	8.249227028140869	7.0499118489700745	355.0	59.0	1398.0	506.0			1	-0.8965534355998241	-1.889453742833851	1.0702263943499872
GENE1713X	3904	HISTO_ER.Contig17.fgenesh_plus.4.final_new	YIP3	COPII vesicles protein Yip3	ucsf_hc.01_1.G217B.03734	HISTO_ER.Contig17.fgenesh_plus.4.final_new	PF04652.11	DUF605	Vta1 like	4.767790162097552	3.0424278006435506	7.339816810217433	7.93933929720949	224.0	53.0	1978.0	2491.0			1	-2.0615517933179395	-4.343692069179019	-0.7286112718128646
GENE1158X	7432	HISTO_DM.Contig93.eannot.1699.final_new	RRP8	rRNA processing protein Rrp8	ucsf_hc.01_1.G217B.02434	HISTO_DM.Contig93.eannot.1699.final_new	PF05148.10|PF08241.7	Methyltransf_8|Methyltransf_11	Hypothetical methyltransferase|Methyltransferase domain	5.178810498201558	4.4404889999350665	6.3024574833230425	6.286658411060069	403.0	189.0	1304.0	1072.0			1	-0.6131721303195437	-1.2929499837380813	-0.11328971255783316
GENE2072X	4093	HISTO_ZZ.Contig127c-snap.72.final_new		nuclear RNA binding protein	ucsf_hc.01_1.G217B.12162	HISTO_ZZ.Contig127c-snap.72.final_new	PF04508.7	Pox_A_type_inc	Viral A-type inclusion protein repeat	3.471992207806229	4.144951954413943	4.589079301586307	5.987624872308461	190.0	237.0	612.0	1341.0			1	-0.606612238978137	-1.2894534905075972	-1.5276343555429612
GENE725X	6529	HISTO_ZL.Contig1161c.eannot.1482.final_new		cation transporter ChaC	ucsf_hc.01_1.G217B.09524	HISTO_ZL.Contig1161c.eannot.1482.final_new	PF04752.7|PF00730.20	ChaC|HhH-GPD	ChaC-like protein|HhH-GPD superfamily base excision DNA repair protein	5.841761017375724	4.415614331296037	7.262155877508622	6.867370217270285	158.0	46.0	628.0	397.0			1	-0.9099200053309571	-1.8985364585873263	0.2656968754175306
GENE1360X	8158	HISTO_GX.Contig297-snap.80.final_new		serine/arginine repetitive matrix protein, ER lumen protein retaining receptor	ucsf_hc.01_1.G217B.05348	HISTO_GX.Contig297-snap.80.final_new				4.904931382774748	4.279294892808228	6.135404469148543	6.328860974963931	353.0	179.0	1230.0	1169.0			1	-0.719998231571854	-1.4963466547687814	-0.3225452906361941
GENE2171X	258	HISTO_LF.Contig359.Fgenesh_Aspergillus.125.final_new		WD40 domain-containing protein	ucsf_hc.01_1.G217B.07538	HISTO_LF.Contig359.Fgenesh_Aspergillus.125.final_new	PF00400.27	WD40	WD domain, G-beta repeat	2.4472854177404395	2.5104563245141054	4.507083657180836	6.285454129797309	115.0	94.0	712.0	2030.0			1	-1.549323384638455	-3.221778377896283	-1.9074592574372806
GENE547X	2389	HISTO_HS.Contig68-snap.13.final_new		Rad4 family protein, DNA repair protein	ucsf_hc.01_1.G217B.05844	HISTO_HS.Contig68-snap.13.final_new	PF03835.10|PF10405.4|PF10403.4|PF10404.4|PF01841.14	Rad4|BHD_3|BHD_1|BHD_2|Transglut_core	Rad4 transglutaminase-like domain|Rad4 beta-hairpin domain 3|Rad4 beta-hairpin domain 1|Rad4 beta-hairpin domain 2|Transglutaminase-like superfamily	3.7313342790396984	2.0683328717211604	5.250015028931056	4.625668407580313	255.0	63.0	1085.0	585.0			1	-1.0082058950894166	-2.0041161084722314	0.4952578365299365
GENE1095X	2861	HISTO_ZL.Contig1158.Fgenesh_histo.36.final_new		GRF zinc finger domain-containing protein, CUE domain-containing protein	ucsf_hc.01_1.G217B.09025	HISTO_ZL.Contig1158.Fgenesh_histo.36.final_new	PF13532.1|PF06839.7|PF02845.11	2OG-FeII_Oxy_2|zf-GRF|CUE	2OG-Fe(II) oxygenase superfamily|GRF zinc finger|CUE domain	4.2384199873397135	2.884672844873427	6.006006249829368	5.934814738268419	196.0	60.0	991.0	784.0			1	-1.2571114076877135	-2.4969224660080713	-0.05789727325985794
GENE1724X	5721	HISTO_GX.Contig297.eannot.1457.final_new	COF1	cofilin	ucsf_hc.01_1.G217B.05295	HISTO_GX.Contig297.eannot.1457.final_new				5.195063618145332	3.620688985210769	7.910647546334094	8.526484707846008	118.0	31.0	1151.0	1466.0			1	-2.2051090733868217	-4.352576295248317	-0.74492594633272
GENE489X	2111	HISTO_DM.Contig933-snap.74.final_new		conserved protein of unknown function	ucsf_hc.01_1.G217B.02651	HISTO_DM.Contig933-snap.74.final_new	PF07902.6|PF11298.3	Gp58|DUF3099	gp58-like protein|Protein of unknown function (DUF3099)	4.217914331905072	2.704384973451014	5.5387372768997345	4.844804572535825	489.0	134.0	1814.0	932.0			1	-0.8103480901927216	-1.5872001716978899	0.5648439195431028
GENE1472X	4576	HISTO_GL.Contig285.fgenesh_plus.18.final_new		carboxylase:pyruvate/acetyl-CoA/propionyl-CoA	ucsf_hc.01_1.G217B.04782	HISTO_GL.Contig285.fgenesh_plus.18.final_new	PF02786.12|PF00289.17|PF02785.14|PF13535.1|PF00364.17|PF15632.1|PF07478.8|PF02222.17|PF02655.9|PF13375.1|PF13533.1|PF12700.2|PF13437.1|PF08443.6	CPSase_L_D2|CPSase_L_chain|Biotin_carb_C|ATP-grasp_4|Biotin_lipoyl|ATPgrasp_Ter|Dala_Dala_lig_C|ATP-grasp|ATP-grasp_3|RnfC_N|Biotin_lipoyl_2|HlyD_2|HlyD_3|RimK	Carbamoyl-phosphate synthase L chain, ATP binding domain|Carbamoyl-phosphate synthase L chain, N-terminal domain|Biotin carboxylase C-terminal domain|ATP-grasp domain|Biotin-requiring enzyme|ATP-grasp in the biosynthetic pathway with Ter operon|D-ala D-ala ligase C-terminus|ATP-grasp domain|ATP-grasp domain|RnfC Barrel sandwich hybrid domain|Biotin-lipoyl like|HlyD family secretion protein|HlyD f…	1.1179396114320925	-0.31225959147206706	3.4070793516806277	3.718119047101495	31.0	9.0	225.0	232.0			1	-1.7786648854465938	-3.477159211186641	-0.44012848024167406
GENE959X	50	HISTO_AZ.Contig47.Fgenesh_Aspergillus.176.final_new		octanoyltransferase	ucsf_hc.01_1.G217B.00485	HISTO_AZ.Contig47.Fgenesh_Aspergillus.176.final_new	PF03099.14	BPL_LplA_LipB	Biotin/lipoate A/B protein ligase family	4.783416080743224	3.9096822692608164	5.963649701983987	5.778864460306707	178.0	76.0	599.0	438.0			1	-0.6697587664388212	-1.3159627636589697	0.05569645685647284
GENE1323X	2707	HISTO_AL.Contig317.eannot.1584.final_new		C6 zinc finger domain-containing protein	ucsf_hc.01_1.G217B.00074	HISTO_AL.Contig317.eannot.1584.final_new	PF11951.3|PF00172.13	Fungal_trans_2|Zn_clus	Fungal specific transcription factor domain|Fungal Zn(2)-Cys(6) binuclear cluster domain	4.521209688320117	3.440878970214746	6.265461073394778	6.416098592887907	200.0	74.0	995.0	918.0			1	-1.2337765302727202	-2.4220001952862398	-0.2797263043139351
GENE1736X	7783	HISTO_ZT.Contig174-snap.33.final_new		GAS2 domain-containing protein	ucsf_hc.01_1.G217B.10547	HISTO_ZT.Contig174-snap.33.final_new	PF02187.12	GAS2	Growth-Arrest-Specific Protein 2 Domain	3.721966264548847	3.59139540382454	4.974472901075844	5.601295077481728	368.0	263.0	1302.0	1671.0			1	-0.7420317817250557	-1.4566802462702673	-0.7559109612266912
GENE721X	7202	HISTO_ZE.Contig149.eannot.1279.final_new		oxidoreductase-like protein	ucsf_hc.01_1.G217B.08196	HISTO_ZE.Contig149.eannot.1279.final_new	PF09791.4	Oxidored-like	Oxidoreductase-like protein, N-terminal	5.416408733495466	4.218255125226713	6.676777487795433	6.273765980998095	305.0	104.0	1085.0	682.0			1	-0.749893899498026	-1.5022914283844617	0.2739227219765308
GENE862X	4398	HISTO_GL.Contig296.Fgenesh_histo.10.final_new		oxidoreductase	ucsf_hc.01_1.G217B.04883	HISTO_GL.Contig296.Fgenesh_histo.10.final_new	PF00970.19|PF01243.15|PF08021.6	FAD_binding_6|Pyridox_oxidase|FAD_binding_9	Oxidoreductase FAD-binding domain|Pyridoxamine 5'-phosphate oxidase|Siderophore-interacting FAD-binding domain	5.14023959340081	4.107065266209875	6.375074449967291	6.113151979526932	497.0	190.0	1737.0	1204.0			1	-0.72436000176454	-1.452867285930136	0.132833685619552
GENE1697X	5064	HISTO_ZE.Contig158.eannot.1440.final_new	RYL2	ras-like GTP-binding protein RYL2	ucsf_hc.01_1.G217B.08424	HISTO_ZE.Contig158.eannot.1440.final_new	PF00071.17|PF08477.8|PF00025.16|PF13401.1|PF04670.7|PF01926.18|PF13191.1|PF09439.5|PF10662.4|PF13521.1|PF03193.11|PF05729.7|PF13479.1|PF13671.1|PF07728.9|PF13173.1|PF01637.13	Ras|Miro|Arf|AAA_22|Gtr1_RagA|MMR_HSR1|AAA_16|SRPRB|PduV-EutP|AAA_28|DUF258|NACHT|AAA_24|AAA_33|AAA_5|AAA_14|Arch_ATPase	Ras family|Miro-like protein|ADP-ribosylation factor family|AAA domain|Gtr1/RagA G protein conserved region|50S ribosome-binding GTPase|AAA ATPase domain|Signal recognition particle receptor beta subunit|Ethanolamine utilisation - propanediol utilisation|AAA domain|Protein of unknown function, DUF258|NACHT domain|AAA domain|AAA domain|AAA domain (dynein-related subfamily)|AAA domain|Archaeal ATPa…	4.565101612197711	4.329457687546323	5.844761041133026	6.427196778707003	152.0	101.0	548.0	682.0			1	-0.7691845741333743	-1.5445196637737597	-0.7115245223947841
GENE1496X	628	HISTO_ZU.Contig65.Fgenesh_Aspergillus.200.final_new		Rad51 family DNA repair protein	ucsf_hc.01_1.G217B.11385	HISTO_ZU.Contig65.Fgenesh_Aspergillus.200.final_new				2.28732958782066	0.31947359897370076	5.067381694323167	5.407750621255464	15.0	3.0	153.0	161.0			1	-2.269577251700566	-4.535057594894843	-0.4694577117531038
GENE1060X	4767	HISTO_DF.Contig537.Fgenesh_histo.18.final_new		possible F-box and WD domain-containing protein	ucsf_hc.01_1.G217B.01975	HISTO_DF.Contig537.Fgenesh_histo.18.final_new	PF12937.2|PF00646.28	F-box-like|F-box	F-box-like|F-box domain	4.115284188288148	3.0791739837359833	5.510240386182554	5.412507845397031	422.0	161.0	1648.0	1280.0			1	-0.8844813430924652	-1.780114434274127	-0.03135624403528414
GENE2369X	1647	HISTO_EA.Contig33.Fgenesh_Aspergillus.63.final_new		epidermal growth factor domain protein of unknown function, mycelia-enriched transcript	ucsf_hc.01_1.G217B.03380	HISTO_EA.Contig33.Fgenesh_Aspergillus.63.final_new				0.5707898289487223	2.9926065416249603	2.6922223930047644	6.789539764604448	26.0	109.0	168.0	2390.0			1	-1.6109577092541012	-3.2437137955925666	-4.22640615642049
GENE995X	6034	HISTO_ZY.Contig518.Fgenesh_histo.60.final_new		riboflavin aldehyde-forming enzyme	ucsf_hc.01_1.G217B.11567	HISTO_ZY.Contig518.Fgenesh_histo.60.final_new	PF03330.13|PF00967.12	DPBB_1|Barwin	Rare lipoprotein A (RlpA)-like double-psi beta-barrel|Barwin family	5.287514536867883	4.284369798017785	6.5837163599488715	6.430116313373777	269.0	105.0	981.0	733.0			1	-0.7857269682790471	-1.5925270879690707	0.024511261754287972
GENE1603X	2391	HISTO_HS.Contig68.Fgenesh_Aspergillus.175.final_new		ABC multidrug transporter	ucsf_hc.01_1.G217B.05850	HISTO_HS.Contig68.Fgenesh_Aspergillus.175.final_new	PF01061.19|PF00005.22|PF06422.7|PF13481.1|PF03193.11|PF13304.1|PF12698.2|PF01926.18|PF13401.1|PF13671.1|PF13555.1|PF13191.1|PF01580.13|PF12846.2|PF02492.14|PF05729.7|PF08477.8|PF13238.1|PF02367.12|PF03308.11|PF13604.1|PF13476.1	ABC2_membrane|ABC_tran|PDR_CDR|AAA_25|DUF258|AAA_21|ABC2_membrane_3|MMR_HSR1|AAA_22|AAA_33|AAA_29|AAA_16|FtsK_SpoIIIE|AAA_10|cobW|NACHT|Miro|AAA_18|UPF0079|ArgK|AAA_30|AAA_23	ABC-2 type transporter|ABC transporter|CDR ABC transporter|AAA domain|Protein of unknown function, DUF258|AAA domain|ABC-2 family transporter protein|50S ribosome-binding GTPase|AAA domain|AAA domain|P-loop containing region of AAA domain|AAA ATPase domain|FtsK/SpoIIIE family|AAA-like domain|CobW/HypB/UreG, nucleotide-binding domain|NACHT domain|Miro-like protein|AAA domain|Uncharacterised P-loop…	0.30444985767491045	-1.7820506276706678	3.2309110411492443	3.6836544327229173	38.0	7.0	429.0	488.0			1	-2.4159863286723926	-4.912485633006664	-0.5818321763944798
GENE835X	4187	HISTO_ZZ.Contig127b.eannot.1395.final_new		RNA polymerase II transcription factor	ucsf_hc.01_1.G217B.11988	HISTO_ZZ.Contig127b.eannot.1395.final_new	PF03909.12|PF08567.6|PF00804.20	BSD|TFIIH_BTF_p62_N|Syntaxin	BSD domain|TFIIH p62 subunit, N-terminal domain|Syntaxin	3.5472919294016294	2.316401534720877	4.921137356233715	4.635587680811244	165.0	55.0	635.0	433.0			1	-0.8633705720301448	-1.7659667187034462	0.15646089060166446
GENE1076X	478	HISTO_ZU.Contig171.Fgenesh_histo.16.final_new		DUF2439 superfamily domain-containing protein	ucsf_hc.01_1.G217B.11014	HISTO_ZU.Contig171.Fgenesh_histo.16.final_new	PF10382.4	DUF2439	Protein of unknown function (DUF2439)	4.913273222534034	3.6676613221465155	6.490614106125472	6.402301389813579	394.0	130.0	1746.0	1365.0			1	-1.0668660287894967	-2.181420640280143	-0.04077606850891424
GENE898X	3636	HISTO_DA.Contig93.Fgenesh_histo.320.final_new		elongation factor Tu GTP binding domain-containing protein	ucsf_hc.01_1.G217B.01537	HISTO_DA.Contig93.Fgenesh_histo.320.final_new	PF00009.22	GTP_EFTU	Elongation factor Tu GTP binding domain	5.921872351460233	4.7413554792946	7.305229740374621	7.077920622901762	1182.0	408.0	4579.0	3251.0			1	-0.8728825341124469	-1.783345716220241	0.0982203326520521
GENE1706X	2555	HISTO_HS.Contig68.eannot.2127.final_new		BRCA1 C Terminus domain-containing protein	ucsf_hc.01_1.G217B.06197	HISTO_HS.Contig68.eannot.2127.final_new	PF00533.21|PF12738.2|PF08518.6	BRCT|PTCB-BRCT|GIT_SHD	BRCA1 C Terminus (BRCT) domain|twin BRCT domain|Spa2 homology domain (SHD) of GIT	3.828996094524396	3.4738475968814977	5.205045623902509	5.79599235983217	103.0	63.0	397.0	497.0			1	-0.8655746745761723	-1.7689253355637518	-0.7200355207504678
GENE1397X	3633	HISTO_DA.Contig93.Fgenesh_histo.324.final_new		anaphase-promoting complex subunit ApcB	ucsf_hc.01_1.G217B.01543	HISTO_DA.Contig93.Fgenesh_histo.324.final_new	PF00888.17|PF08672.6|PF01231.13	Cullin|APC2|IDO	Cullin family|Anaphase promoting complex (APC) subunit 2|Indoleamine 2,3-dioxygenase	2.975385581505919	2.3294576875463227	4.2743563311141495	4.500120279621566	156.0	78.0	570.0	554.0			1	-0.7884958948062892	-1.6174431646883223	-0.3548527333282232
GENE2189X	8052	Novel			ucsf_hc.01_1.G217B.00372		PF10459.4|PF11989.3|PF13815.1|PF01956.11|PF01793.11|PF01456.12|PF02993.9	Peptidase_S46|Dsl1_C|Dzip-like_N|DUF106|Glyco_transf_15|Mucin|MCPVI	Peptidase S46|Retrograde transport protein Dsl1 C terminal|Iguana/Dzip1-like DAZ-interacting protein N-terminal|Integral membrane protein DUF106|Glycolipid 2-alpha-mannosyltransferase|Mucin-like glycoprotein|Minor capsid protein VI	2.744772653364503	3.312969564757754	4.449334560282747	6.313011052802527	25.0	29.0	121.0	366.0			1	-1.1940870521163025	-2.446822060657852	-1.9927652773405873
GENE2202X	3120	HISTO_ZL.Contig1161a-snap.38.final_new		conserved protein of unknown function	ucsf_hc.01_1.G217B.09255	HISTO_ZL.Contig1161a-snap.38.final_new				1.930991462147466	1.8700260689090258	4.291283659128726	6.224818065759544	24.0	18.0	183.0	581.0			1	-1.849817342179319	-3.8015725694635982	-2.0626231914516255
GENE2304X	10101	HISTO_KK.Contig134.eannot.1134.final_new		extracellular cellulase, proline-rich	ucsf_hc.01_1.G217B.07219	HISTO_KK.Contig134.eannot.1134.final_new	PF03330.13	DPBB_1	Rare lipoprotein A (RlpA)-like double-psi beta-barrel	5.3229534975513815	6.773430087544846	7.043613528390217	9.813235674459138	246.0	526.0	1204.0	6824.0			1	-1.210185176036894	-2.486586159527371	-2.8987109308897283
GENE314X	5960	Novel in HcG217B			ucsf_hc.01_1.G217B.05962		PF09721.5	Exosortase_EpsH	Transmembrane exosortase (Exosortase_EpsH)	2.5072367457675133	3.539380756920554	9.772210445661367	8.816868451412551	10.0	16.0	2284.0	979.0			1	-6.754498845091913	-4.724268267105076	0.8262532094280086
GENE500X	2715	HISTO_AL.Contig317.Fgenesh_histo.131.final_new		SNF7 family protein	ucsf_hc.01_1.G217B.00063	HISTO_AL.Contig317.Fgenesh_histo.131.final_new	PF03357.16|PF14448.1|PF04102.7|PF10046.4|PF05615.8|PF06103.6	Snf7|Nuc_N|SlyX|BLOC1_2|THOC7|DUF948	Snf7|Nuclease N terminal|SlyX|Biogenesis of lysosome-related organelles complex-1 subunit 2|Tho complex subunit 7|Bacterial protein of unknown function (DUF948)	4.281488709231599	4.143044563315441	6.735585752912765	6.058674867367765	204.0	145.0	1660.0	863.0			1	-1.943622188879225	-1.362410876665403	0.5478221007241935
GENE291X	4222	HISTO_ZZ.Contig127b-snap.31.final_new		conserved protein of unknown function	ucsf_hc.01_1.G217B.11940	HISTO_ZZ.Contig127b-snap.31.final_new	PF06723.8|PF10372.4	MreB_Mbl|YojJ	MreB/Mbl protein|Bacterial membrane-spanning protein N-terminus	-1.4373959438325563	-0.4052519326795155	6.087028348304516	5.08681783171347	5.0	8.0	1367.0	568.0			1	-7.013949437335132	-4.938850337006064	0.8711217317702395
GENE402X	387	HISTO_GI.Contig363.Fgenesh_Aspergillus.57.final_new		conserved protein of unknown function	ucsf_hc.01_1.G217B.04529	HISTO_GI.Contig363.Fgenesh_Aspergillus.57.final_new	PF06772.6|PF08730.5	LtrA|Rad33	Bacterial low temperature requirement A protein (LtrA)|Rad33	-2.7227402707969266	-1.0467400698691607	6.3596595616234275	5.545407123635325	2.0	5.0	1610.0	761.0			1	-8.571924977618412	-6.038927766117565	0.6851636531672955
GENE505X	5375	HISTO_DU.Contig190.eannot.1293.final_new	RAD57	RecA family ATPase, DNA repair protein Rhp57/Rad57	ucsf_hc.01_1.G217B.03057	HISTO_DU.Contig190.eannot.1293.final_new	PF08423.6|PF13481.1|PF06745.8|PF00154.16|PF13401.1	Rad51|AAA_25|KaiC|RecA|AAA_22	Rad51|AAA domain|KaiC|recA bacterial DNA recombination protein|AAA domain	2.3173276995038985	2.0391315900447893	4.292532135618602	3.6217685642668025	62.0	40.0	362.0	189.0			1	-1.4647295813127625	-1.0294175468350923	0.5416747865309928
GENE1978X	3470	HISTO_DA.Contig93.Fgenesh_histo.92.final_new		PKc-like superfamily domain-containing protein	ucsf_hc.01_1.G217B.01857	HISTO_DA.Contig93.Fgenesh_histo.92.final_new	PF01636.18|PF01633.15|PF01163.17	APH|Choline_kinase|RIO1	Phosphotransferase enzyme family|Choline/ethanolamine kinase|RIO1 family	-2.303838062427205	0.8575889656708029	5.275463916495851	6.375550263195811	1.0	7.0	284.0	506.0			1	-7.068827124121114	-4.964741870138088	-1.2291751315207673
GENE250X	2385	HISTO_HS.Contig68.Fgenesh_histo.170.final_new		cobalamin synthesis protein, CobW domain-containing protein	ucsf_hc.01_1.G217B.05840	HISTO_HS.Contig68.Fgenesh_histo.170.final_new	PF02492.14	cobW	CobW/HypB/UreG, nucleotide-binding domain	6.048791523232181	5.289268597430624	7.897850069736844	6.775010489543282	383.0	177.0	2049.0	782.0			1	-1.338583691702722	-0.9325224647257375	0.9937507953727547
GENE277X	916	HISTO_ZT.Contig174.Fgenesh_histo.104.final_new		TBC domain-containing protein	ucsf_hc.01_1.G217B.10630	HISTO_ZT.Contig174.Fgenesh_histo.104.final_new	PF00566.13	RabGAP-TBC	Rab-GTPase-TBC domain	3.572626412005512	3.145593495146137	6.279409558840435	5.231868164516753	177.0	103.0	1716.0	690.0			1	-2.1963082920329815	-1.533055241983695	0.9184526095028751
GENE1358X	1914	HISTO_BP.Contig457.eannot.1678.final_new	ARG82	arginine metabolism regulation protein III	ucsf_hc.01_1.G217B.00879	HISTO_BP.Contig457.eannot.1678.final_new	PF03770.11	IPK	Inositol polyphosphate kinase	4.08184973178709	4.785728965290292	6.425315614491755	6.6179091712077645	164.0	209.0	1236.0	1174.0			1	-1.832991027902724	-1.2789607785305517	-0.32168234153681663
GENE942X	1912	HISTO_BP.Contig457-snap.91.final_new		conserved protein of unknown function	ucsf_hc.01_1.G217B.00886	HISTO_BP.Contig457-snap.91.final_new	PF08209.6	Sgf11	Sgf11 (transcriptional regulation protein)	-2.4490140209766156	-0.872549493599764	3.9992046827067944	3.801969581629728	3.0	7.0	389.0	282.0			1	-5.937743848881469	-4.121299647842571	0.06814631625625944
GENE691X	2932	HISTO_ZL.Contig1131.Fgenesh_histo.116.final_new		C6 zinc finger protein	ucsf_hc.01_1.G217B.08899	HISTO_ZL.Contig1131.Fgenesh_histo.116.final_new	PF00172.13|PF11951.3|PF05987.8	Zn_clus|Fungal_trans_2|DUF898	Fungal Zn(2)-Cys(6) binuclear cluster domain|Fungal specific transcription factor domain|Bacterial protein of unknown function (DUF898)	-1.6261788865523665	-0.2721067805119632	4.883749389330027	4.4510376483172704	3.0	6.0	406.0	250.0			1	-5.999453421080451	-4.169925001442313	0.30362295619194946
GENE1895X	10562	HISTO_AZ.Contig47.Fgenesh_Aspergillus.91.final_new		conserved protein of unknown function	ucsf_hc.01_1.G217B.00604	HISTO_AZ.Contig47.Fgenesh_Aspergillus.91.final_new				1.7959017516387628	3.632755963593844	5.441891577097185	6.365503971919699	39.0	109.0	725.0	1143.0			1	-3.1355149706564815	-2.179528580938934	-1.0527011796433206
GENE77X	8625	HISTO_ZT.Contig1128f.Fgenesh_Aspergillus.30.final_new		conserved protein of unknown function	ucsf_hc.01_1.G217B.10419	HISTO_ZT.Contig1128f.Fgenesh_Aspergillus.30.final_new				-2.439651917772925	-2.0855798117325213	6.216315134434235	4.301136952514235	1.0	1.0	599.0	132.0			1	-8.145492197405218	-5.8334973368598355	1.7860893970991931
GENE443X	1200	HISTO_ZT.Contig181-snap.104.final_new		neutral ceramidase	ucsf_hc.01_1.G217B.10856	HISTO_ZT.Contig181-snap.104.final_new	PF04734.8	Ceramidase_alk	Neutral/alkaline non-lysosomal ceramidase	2.1319879095227843	2.3687030649250294	6.322262716406781	5.559701691476554	64.0	59.0	1735.0	850.0			1	-3.6797999520820555	-2.6377791991646036	0.6334722401094206
GENE72X	10513	HISTO_ZY.Contig518.Fgenesh_histo.37.final_new		caffeine resistance protein, MFS transporter	ucsf_hc.01_1.G217B.11522	HISTO_ZY.Contig518.Fgenesh_histo.37.final_new				-2.0690085378525342	-1.7149364318121305	6.784712610383941	4.807295303091107	1.0	1.0	687.0	145.0			1	-8.343246293434532	-5.969012307516317	1.848328522472027
GENE870X	6776	Novel in HcG217B			ucsf_hc.01_1.G217B.03029					0.5159539628686223	2.092418490245474	7.622641166936019	7.365478472696662	3.0	7.0	614.0	427.0			1	-6.596212349265455	-4.719840555064267	0.1280739094185499
GENE224X	3885	HISTO_FE.Contig19.Fgenesh_Aspergillus.120.final_new		conserved protein of unknown function	ucsf_hc.01_1.G217B.04189	HISTO_FE.Contig19.Fgenesh_Aspergillus.120.final_new	PF07940.8	Hepar_II_III	Heparinase II/III-like protein	-1.5235744013180152	-0.754464795998768	5.946726800443669	4.76776693890447	3.0	4.0	790.0	290.0			1	-6.959826346959742	-4.969012307516317	1.049871076718392
GENE1291X	3876	HISTO_FE.Contig19.Fgenesh_histo.175.final_new		WD domain-containing protein	ucsf_hc.01_1.G217B.04161	HISTO_FE.Contig19.Fgenesh_histo.175.final_new	PF00400.27|PF08662.6|PF01213.14	WD40|eIF2A|CAP_N	WD domain, G-beta repeat|Eukaryotic translation initiation factor eIF2A|Adenylate cyclase associated (CAP) N terminal	3.3362334510157177	4.028546307079089	6.029626670059039	6.140103349605939	299.0	378.0	2872.0	2577.0			1	-2.18291836424138	-1.558337615139929	-0.23956546436770676
GENE1945X	4162	HISTO_ZZ.Contig127b.fgenesh_plus.63.final_new		cell surface receptor/MFS transporter	ucsf_hc.01_1.G217B.12030	HISTO_ZZ.Contig127b.fgenesh_plus.63.final_new	PF07690.11|PF07670.9	MFS_1|Gate	Major Facilitator Superfamily|Nucleoside recognition	4.262667533586391	5.735680712350302	6.5155896330509995	7.532709472008418	192.0	417.0	1359.0	2286.0			1	-1.7424472446626678	-1.2438093322711952	-1.1462086237782252
GENE1883X	729	HISTO_JG.Contig206-snap.53.final_new		sigma-70 region 2 family protein	ucsf_hc.01_1.G217B.06421	HISTO_JG.Contig206-snap.53.final_new	PF11951.3|PF04542.9	Fungal_trans_2|Sigma70_r2	Fungal specific transcription factor domain|Sigma-70 region 2	0.5582028103955188	2.1923828356286577	3.78526480591515	4.682459100960652	21.0	51.0	292.0	452.0			1	-2.71658714071769	-1.9368568379450735	-1.026283079866309
GENE186X	737	HISTO_JG.Contig206.fgenesh_plus.90.final_new	AZG1	purine transporter	ucsf_hc.01_1.G217B.06409	HISTO_JG.Contig206.fgenesh_plus.90.final_new	PF00860.15	Xan_ur_permease	Permease family	2.324459818406405	1.5460816284231587	4.772873705076095	3.491745303347472	57.0	26.0	462.0	158.0			1	-1.937939031867749	-1.3924442475373924	1.1520396169078162
GENE608X	2608	HISTO_AL.Contig320.Fgenesh_Aspergillus.50.final_new		conserved protein of unknown function	ucsf_hc.01_1.G217B.00306	HISTO_AL.Contig320.Fgenesh_Aspergillus.50.final_new	PF12756.2|PF13894.1	zf-C2H2_2|zf-C2H2_4	C2H2 type zinc-finger (2 copies)|C2H2-type zinc finger	-2.480398260116234	-1.1263261540758303	4.937841286074306	4.389257204818041	3.0	6.0	762.0	433.0			1	-6.907764691388598	-4.9623639315069505	0.4194952964354579
GENE355X	4539	HISTO_GL.Contig233.eannot.1159.final_new		WD40 repeat-containing protein	ucsf_hc.01_1.G217B.04709	HISTO_GL.Contig233.eannot.1159.final_new	PF00400.27|PF08662.6|PF11715.3|PF07433.6|PF07676.7|PF11768.3|PF15492.1	WD40|eIF2A|Nup160|DUF1513|PD40|DUF3312|Nbas_N	WD domain, G-beta repeat|Eukaryotic translation initiation factor eIF2A|Nucleoporin Nup120/160|Protein of unknown function (DUF1513)|WD40-like Beta Propeller Repeat|Protein of unknown function (DUF3312)|Neuroblastoma-amplified sequence, N terminal	4.0329366040680785	3.5031057750313526	5.94012538062039	5.062499200987909	179.0	97.0	997.0	451.0			1	-1.3967139217503708	-1.0061739985696354	0.7485373948116747
GENE2119X	2164	HISTO_DM.Contig933.Fgenesh_histo.106.final_new		MFS multidrug transporter	ucsf_hc.01_1.G217B.02758	HISTO_DM.Contig933.Fgenesh_histo.106.final_new	PF07690.11	MFS_1	Major Facilitator Superfamily	3.006035794346104	5.34376916357176	6.442883146330835	8.005388447914926	111.0	439.0	1785.0	4382.0			1	-2.92637249718279	-2.108399856956246	-1.6915940864048986
GENE567X	3902	HISTO_ER.Contig17-snap.59.final_new		monocarboxylate permease-like protein	ucsf_hc.01_1.G217B.03749	HISTO_ER.Contig17-snap.59.final_new	PF07690.11|PF12832.2|PF09579.5|PF13829.1	MFS_1|MFS_1_like|Spore_YtfJ|DUF4191	Major Facilitator Superfamily|MFS_1 like family|Sporulation protein YtfJ (Spore_YtfJ)|Domain of unknown function (DUF4191)	-1.6095769192152367	-0.5185392190086272	5.1207118128213756	4.5186636186788665	3.0	5.0	473.0	259.0			1	-6.219813877234671	-4.4839834103005725	0.4729594093217022
GENE2181X	483	HISTO_ZU.Contig153f.Fgenesh_histo.1.final_new		PKc-like superfamily domain-containing protein	ucsf_hc.01_1.G217B.10982	HISTO_ZU.Contig153f.Fgenesh_histo.1.final_new	PF01636.18|PF02958.15	APH|EcKinase	Phosphotransferase enzyme family|Ecdysteroid kinase	0.010150999666595897	2.804795697092981	4.1242040333570404	5.9571825512968735	7.0	38.0	180.0	533.0			1	-3.6035781788885033	-2.5991674268169715	-1.96206730276064
GENE60X	2153	HISTO_DM.Contig933.Fgenesh_Aspergillus.36.final_new		AT DNA binding protein	ucsf_hc.01_1.G217B.02733	HISTO_DM.Contig933.Fgenesh_Aspergillus.36.final_new	PF01878.13	EVE	EVE domain	4.663107656652277	3.087569090584078	7.013908404656239	4.944464908302138	160.0	42.0	1212.0	240.0			1	-1.8403258932020212	-1.3036763903311397	1.9403547115332938
GENE1073X	30	HISTO_AZ.Contig47.eannot.1562.final_new	GTR2	GTP-binding protein GTR2	ucsf_hc.01_1.G217B.00445	HISTO_AZ.Contig47.eannot.1562.final_new	PF04670.7|PF00025.16|PF08477.8|PF09439.5	Gtr1_RagA|Arf|Miro|SRPRB	Gtr1/RagA G protein conserved region|ADP-ribosylation factor family|Miro-like protein|Signal recognition particle receptor beta subunit	5.05102001934277	5.522358177552923	7.629010457229238	7.538052297384147	248.0	269.0	2199.0	1716.0	Yeast	B	1	-2.067515583084526	-1.462474692444303	-0.03813062497571629
GENE1751X	6635	HISTO_ZZ.Contig127c.Fgenesh_histo.134.final_new		DNA polymerase iota	ucsf_hc.01_1.G217B.12093	HISTO_ZZ.Contig127c.Fgenesh_histo.134.final_new				-1.5271147590232637	0.8269573470171395	4.891124787167276	5.5529842843794945	1.0	4.0	127.0	167.0			1	-5.907764691388598	-4.172807509975434	-0.7909482820330256
GENE964X	4238	HISTO_ZZ.Contig127b-snap.12.final_new		nonribosomal peptide synthetase TdiA	ucsf_hc.01_1.G217B.11902	HISTO_ZZ.Contig127b-snap.12.final_new	PF00975.15|PF00501.23|PF00550.20|PF12695.2	Thioesterase|AMP-binding|PP-binding|Abhydrolase_5	Thioesterase domain|AMP-binding enzyme|Phosphopantetheine attachment site|Alpha/beta hydrolase family	-1.2649287478277909	-0.2327847366747499	3.5706184712664197	3.394940127075801	5.0	8.0	212.0	156.0			1	-4.32507236429227	-3.07450543636363	0.046589559369811795
GENE569X	8676	HISTO_ZU.Contig65.Fgenesh_histo.272.final_new		kinase domain-containing protein	ucsf_hc.01_1.G217B.11232	HISTO_ZU.Contig65.Fgenesh_histo.272.final_new	PF00069.20|PF07714.12|PF02021.12|PF06293.9|PF14531.1	Pkinase|Pkinase_Tyr|UPF0102|Kdo|Kinase-like	Protein kinase domain|Protein tyrosine kinase|Uncharacterised protein family UPF0102|Lipopolysaccharide kinase (Kdo/WaaP) family|Kinase-like	4.528639222499738	4.488890315170993	7.1173926767673645	6.517815722656289	180.0	137.0	1608.0	882.0			1	-2.0782785994656856	-1.4757059800983754	0.4704881692902685
GENE1747X	5009	HISTO_ZE.Contig158.Fgenesh_histo.123.final_new		ankyrin repeat protein	ucsf_hc.01_1.G217B.08302	HISTO_ZE.Contig158.Fgenesh_histo.123.final_new	PF12796.2|PF13857.1|PF00023.25|PF13637.1|PF13606.1|PF05729.7|PF13191.1|PF13401.1|PF09848.4|PF13086.1|PF00931.17|PF01443.13|PF12846.2|PF06758.8|PF01637.13|PF13173.1|PF02492.14|PF13671.1|PF13245.1|PF00910.17	Ank_2|Ank_5|Ank|Ank_4|Ank_3|NACHT|AAA_16|AAA_22|DUF2075|AAA_11|NB-ARC|Viral_helicase1|AAA_10|DUF1220|Arch_ATPase|AAA_14|cobW|AAA_33|AAA_19|RNA_helicase	Ankyrin repeats (3 copies)|Ankyrin repeats (many copies)|Ankyrin repeat|Ankyrin repeats (many copies)|Ankyrin repeat|NACHT domain|AAA ATPase domain|AAA domain|Uncharacterized conserved protein (DUF2075)|AAA domain|NB-ARC domain|Viral (Superfamily 1) RNA helicase|AAA-like domain|Repeat of unknown function (DUF1220)|Archaeal ATPase|AAA domain|CobW/HypB/UreG, nucleotide-binding domain|AAA domain|Par…	1.6877016999177523	2.7626197347610852	3.8218006758099548	4.468412736779934	54.0	89.0	352.0	458.0			1	-1.6236241210902613	-1.1525735746319277	-0.7757008457907859
GENE1268X	4763	HISTO_DF.Contig537.Fgenesh_histo.22.final_new		ABC transporter	ucsf_hc.01_1.G217B.01979	HISTO_DF.Contig537.Fgenesh_histo.22.final_new	PF00005.22|PF13304.1|PF13558.1|PF13555.1|PF13166.1|PF08477.8|PF13476.1	ABC_tran|AAA_21|SbcCD_C|AAA_29|AAA_13|Miro|AAA_23	ABC transporter|AAA domain|Putative exonuclease SbcCD, C subunit|P-loop containing region of AAA domain|AAA domain|Miro-like protein|AAA domain	3.0734705811881087	3.5445821084187314	5.053718039242893	5.141718652335859	142.0	154.0	832.0	735.0			1	-1.4697726032528435	-1.0439171165302068	-0.21708939791377269
GENE386X	9148	HISTO_ER.Contig17.Fgenesh_histo.70.final_new		HET domain-containing protein	ucsf_hc.01_1.G217B.03695	HISTO_ER.Contig17.Fgenesh_histo.70.final_new	PF06985.6|PF00569.12	HET|ZZ	Heterokaryon incompatibility protein (HET)|Zinc finger, ZZ type	4.326292743365047	4.011010161393923	6.902512697956625	6.059110902543628	264.0	166.0	2338.0	1083.0			1	-2.0657450997896363	-1.494881313762784	0.71431301059219
GENE576X	3888	HISTO_FE.Contig19.fgenesh_plus.52.final_new		conserved protein of unknown function	ucsf_hc.01_1.G217B.04194	HISTO_FE.Contig19.fgenesh_plus.52.final_new				-2.3525412540028863	-0.9984691479624827	5.434565610033571	4.843699384009025	1.0	2.0	328.0	181.0			1	-7.2766320092345165	-5.288949104584587	0.461777441203739
GENE1298X	291	HISTO_LF.Contig359.eannot.2013.final_new		conserved protein of unknown function	ucsf_hc.01_1.G217B.07593	HISTO_LF.Contig359.eannot.2013.final_new				3.255493500698655	3.948367520190817	6.044668745076341	6.159046159268649	34.0	43.0	349.0	314.0			1	-2.2787003895757447	-1.6574592116909113	-0.24346619901311506
GENE1489X	10855	HISTO_ZW.Contig245.eannot.1206.final_new		no blast hit, 44aa	ucsf_hc.01_1.G217B.11463	HISTO_ZW.Contig245.eannot.1206.final_new	PF05502.8	Dynactin_p62	Dynactin p62 family	1.363950869423572	3.454988569630182	8.510039423103338	8.835132679953453	3.0	10.0	631.0	657.0			1	-6.635613698877824	-4.826924682936351	-0.45418204167092213
GENE240X	3571	HISTO_DA.Contig93.Fgenesh_histo.127.final_new	RGP1	intracellular protein transporter RGP1	ucsf_hc.01_1.G217B.01666	HISTO_DA.Contig93.Fgenesh_histo.127.final_new	PF08737.5|PF07070.6|PF00339.24	Rgp1|Spo0M|Arrestin_N	Rgp1|SpoOM protein|Arrestin (or S-antigen), N-terminal domain	4.581512692225118	3.9355847982655208	7.102644153995632	5.962094322777823	412.0	206.0	3512.0	1324.0			1	-2.0106566069685727	-1.473290097125381	1.0114610463970024
GENE865X	11605	HISTO_KF.Contig597.Fgenesh_histo.38.final_new		no blast hit, 195aa	ucsf_hc.01_1.G217B.07009	HISTO_KF.Contig597.Fgenesh_histo.38.final_new				-1.8319693405516848	0.10706526620987492	7.059064966152845	6.798116065329255	1.0	3.0	705.0	489.0			1	-8.380559451902588	-6.137831371732459	0.13186011600278302
GENE638X	3923	HISTO_ER.Contig17.Fgenesh_histo.85.final_new	ATG10	autophagy-related protein Atg10	ucsf_hc.01_1.G217B.03701	HISTO_ER.Contig17.Fgenesh_histo.85.final_new	PF03987.10|PF04147.7|PF10446.4|PF14812.1	Autophagy_act_C|Nop14|DUF2457|PBP1_TM	Autophagocytosis associated protein, active-site domain|Nop14-like family|Protein of unknown function (DUF2457)|Transmembrane domain of transglycosylase PBP1 at N-terminal	2.8317947278770697	3.0450042980776235	6.207949892705933	5.701837566290806	43.0	39.0	663.0	388.0			1	-2.8656803100269226	-2.1036138408262612	0.37702354159432083
GENE511X	10913	HISTO_LF.Contig359.Fgenesh_histo.164.final_new		ABC drug exporter AbcA	ucsf_hc.01_1.G217B.07514	HISTO_LF.Contig359.Fgenesh_histo.164.final_new	PF01061.19|PF06422.7|PF00005.22|PF14510.1|PF13481.1|PF13191.1|PF13671.1|PF03193.11|PF12698.2|PF13555.1|PF13238.1|PF13207.1|PF13304.1|PF13401.1|PF05729.7|PF02492.14|PF02463.14|PF00004.24|PF13245.1|PF13479.1|PF13521.1|PF00437.15|PF01637.13|PF13604.1|PF12846.2|PF06414.7|PF08477.8|PF00910.17|PF03215.10|PF01926.18|PF10662.4	ABC2_membrane|PDR_CDR|ABC_tran|ABC_trans_N|AAA_25|AAA_16|AAA_33|DUF258|ABC2_membrane_3|AAA_29|AAA_18|AAA_17|AAA_21|AAA_22|NACHT|cobW|SMC_N|AAA|AAA_19|AAA_24|AAA_28|T2SE|Arch_ATPase|AAA_30|AAA_10|Zeta_toxin|Miro|RNA_helicase|Rad17|MMR_HSR1|PduV-EutP	ABC-2 type transporter|CDR ABC transporter|ABC transporter|ABC-transporter extracellular N-terminal|AAA domain|AAA ATPase domain|AAA domain|Protein of unknown function, DUF258|ABC-2 family transporter protein|P-loop containing region of AAA domain|AAA domain|AAA domain|AAA domain|AAA domain|NACHT domain|CobW/HypB/UreG, nucleotide-binding domain|RecF/RecN/SMC N terminal domain|ATPase family associ…	-0.373342572725158	0.39576703259408913	5.672148391010504	5.010719462458761	24.0	32.0	2354.0	1237.0			1	-5.535016108933721	-4.061733002477751	0.5323401437309361
GENE1272X	2102	HISTO_DM.Contig933-snap.65.final_new		possible epoxide hydrolase	ucsf_hc.01_1.G217B.02633	HISTO_DM.Contig933-snap.65.final_new	PF12697.2|PF00561.15|PF12695.2|PF03096.9	Abhydrolase_6|Abhydrolase_1|Abhydrolase_5|Ndr	Alpha/beta hydrolase family|alpha/beta hydrolase fold|Alpha/beta hydrolase family|Ndr family	-1.9553517560569673	-0.01631714929540725	5.649128785862086	5.741042994871739	2.0	6.0	578.0	512.0			1	-7.094005687117113	-5.204140716780225	-0.22100299383046007
GENE1540X	2049	HISTO_DM.Contig933.Fgenesh_histo.41.final_new		vacuolar ATP synthase proteolipid subunit	ucsf_hc.01_1.G217B.02496	HISTO_DM.Contig933.Fgenesh_histo.41.final_new				2.1659503490072685	3.382518931297737	5.990941973048581	6.370620078091792	66.0	120.0	1389.0	1502.0			1	-3.314516769239371	-2.4348817194071346	-0.5087668898640185
GENE651X	4442	HISTO_GL.Contig296.Fgenesh_Aspergillus.19.final_new	RAD4	nitrilase, DNA repair protein Rad4	ucsf_hc.01_1.G217B.04987	HISTO_GL.Contig296.Fgenesh_Aspergillus.19.final_new	PF03835.10|PF10405.4|PF10403.4|PF10404.4|PF01841.14	Rad4|BHD_3|BHD_1|BHD_2|Transglut_core	Rad4 transglutaminase-like domain|Rad4 beta-hairpin domain 3|Rad4 beta-hairpin domain 1|Rad4 beta-hairpin domain 2|Transglutaminase-like superfamily	2.8633165750754705	3.0878290473469576	6.182548019587846	5.693791128499766	163.0	149.0	2416.0	1431.0			1	-2.808756589710434	-2.052742653765888	0.3596681062672724
GENE561X	12056	HISTO_DA.Contig93.Fgenesh_Aspergillus.258.final_new		PKc-like superfamily domain-containing protein	ucsf_hc.01_1.G217B.01861	HISTO_DA.Contig93.Fgenesh_Aspergillus.258.final_new	PF00069.20|PF01636.18|PF07714.12|PF06293.9|PF01163.17	Pkinase|APH|Pkinase_Tyr|Kdo|RIO1	Protein kinase domain|Phosphotransferase enzyme family|Protein tyrosine kinase|Lipopolysaccharide kinase (Kdo/WaaP) family|RIO1 family	-0.8659166724750225	0.07311793428653716	5.5351817408941235	4.928510161414211	2.0	3.0	251.0	137.0			1	-5.890623558567205	-4.302172799740753	0.4775827946591056
GENE715X	6018	Novel in HcG217B			ucsf_hc.01_1.G217B.07750					-1.9865463776605612	-0.6324742716201577	5.230911041149245	4.8183728300463144	1.0	2.0	221.0	138.0			1	-6.706982564007864	-4.897627674279551	0.28344942628212344
GENE1668X	6373	HISTO_ZU.Contig65-snap.170.final_new		phosphotransferase enzyme family protein	ucsf_hc.01_1.G217B.11352	HISTO_ZU.Contig65-snap.170.final_new	PF01636.18|PF02958.15|PF01633.15|PF07914.6|PF06293.9	APH|EcKinase|Choline_kinase|DUF1679|Kdo	Phosphotransferase enzyme family|Ecdysteroid kinase|Choline/ethanolamine kinase|Protein of unknown function (DUF1679)|Lipopolysaccharide kinase (Kdo/WaaP) family	-1.229728848398693	0.8613088518079167	5.1732842235671885	5.7145934159735985	3.0	10.0	377.0	456.0			1	-5.89253821716394	-4.300065136778761	-0.6703979772272168
GENE1770X	5727	HISTO_BP.Contig457.fgenesh_plus.34.final_new	GDE1	glycerophosphodiesterase GDE1	ucsf_hc.01_1.G217B.00861	HISTO_BP.Contig457.fgenesh_plus.34.final_new	PF12796.2|PF13637.1|PF03105.14|PF00023.25|PF13857.1|PF13606.1	Ank_2|Ank_4|SPX|Ank|Ank_5|Ank_3	Ankyrin repeats (3 copies)|Ankyrin repeats (many copies)|SPX domain|Ankyrin repeat|Ankyrin repeats (many copies)|Ankyrin repeat	3.8465189868588046	5.156196973540754	6.833450515326435	7.517067560300707	264.0	512.0	3108.0	4149.0			1	-2.4764566736656892	-1.807651159373032	-0.8127058297950791
GENE190X	9874	HISTO_DA.Contig93.Fgenesh_histo.243.final_new		MFS quinate transporter	ucsf_hc.01_1.G217B.01920	HISTO_DA.Contig93.Fgenesh_histo.243.final_new	PF00083.19|PF09801.4	Sugar_tr|SYS1	Sugar (and other) transporter|Integral membrane protein S linking to the trans Golgi network	3.0497879719039407	2.470974273802881	6.349120253913734	5.081785754617085	63.0	33.0	921.0	318.0			1	-2.788857427207852	-2.0575920534272836	1.1382457144758416
GENE912X	2493	HISTO_HS.Contig68.eannot.2055.final_new	RRP45	exosome complex exonuclease RRP45	ucsf_hc.01_1.G217B.06073	HISTO_HS.Contig68.eannot.2055.final_new	PF01138.16|PF03725.10	RNase_PH|RNase_PH_C	3' exoribonuclease family, domain 1|3' exoribonuclease family, domain 2	5.302229166807399	5.420103051986324	7.252526966295736	7.036400568539061	245.0	208.0	1406.0	1006.0			1	-1.4398229446863966	-1.063078089165816	0.08703761293586876
GENE872X	4887	HISTO_KF.Contig597.Fgenesh_histo.52.final_new		methionine aminopeptidase	ucsf_hc.01_1.G217B.06882	HISTO_KF.Contig597.Fgenesh_histo.52.final_new	PF00557.19	Peptidase_M24	Metallopeptidase family M24	4.09542943427179	4.332583788533042	6.63613558570731	6.379663446677216	167.0	154.0	1443.0	1004.0			1	-2.0302312966335783	-1.493860230757253	0.12738335420928681
GENE1035X	2418	HISTO_HS.Contig68.Fgenesh_histo.261.final_new		conserved protein of unknown function	ucsf_hc.01_1.G217B.05908	HISTO_HS.Contig68.Fgenesh_histo.261.final_new	PF01636.18|PF01633.15	APH|Choline_kinase	Phosphotransferase enzyme family|Choline/ethanolamine kinase	-2.6875794312165104	-0.7485448244549505	5.78909934031589	5.674151236897372	1.0	3.0	529.0	406.0			1	-7.966203916730459	-5.869476633965402	-0.014140681402288635
GENE56X	5829	Novel			ucsf_hc.01_1.G217B.04395					0.01345362233943879	-0.04751177089900148	8.76437291379726	6.62871161054274	4.0	3.0	2559.0	484.0			1	-8.24044443665588	-6.123003954054821	2.006572518433713
GENE468X	1645	HISTO_EA.Contig33.Fgenesh_Aspergillus.65.final_new		MFS efflux pump	ucsf_hc.01_1.G217B.03383	HISTO_EA.Contig33.Fgenesh_Aspergillus.65.final_new	PF07690.11|PF00083.19|PF11021.3	MFS_1|Sugar_tr|DUF2613	Major Facilitator Superfamily|Sugar (and other) transporter|Protein of unknown function (DUF2613)	-3.5969988531357675	-2.242926747095364	5.198878220528423	4.465718112038754	1.0	2.0	660.0	330.0			1	-8.285402218862249	-6.155425431747197	0.6040713236688617
GENE1114X	12590	Novel			ucsf_hc.01_1.G217B.09561					0.6296107446641894	1.983682850704593	6.807358453672024	6.752270250294993	2.0	4.0	215.0	172.0			1	-5.667272854205894	-4.215367972203479	-0.07400058144377564
GENE1051X	12203	HISTO_DA.Contig93-snap.262.final_new		conserved protein of unknown function	ucsf_hc.01_1.G217B.01855	HISTO_DA.Contig93-snap.262.final_new				-1.3465425133814428	0.3294576875463227	6.230217270979161	6.127929367082621	2.0	5.0	567.0	439.0			1	-7.0662849295586625	-5.245252252149378	-0.026800880924267467
GENE2312X	150	HISTO_LF.Contig359.Fgenesh_Neurospora.151.final_new		cAMP-specific phosphodiesterase	ucsf_hc.01_1.G217B.07303	HISTO_LF.Contig359.Fgenesh_Neurospora.151.final_new	PF02112.10|PF12706.2|PF00753.22	PDEase_II|Lactamase_B_2|Lactamase_B	cAMP phosphodiesterases class-II|Beta-lactamase superfamily domain|Metallo-beta-lactamase superfamily	4.057847741697892	7.301677293543623	6.041991452793903	8.94858896586534	192.0	1423.0	1128.0	7030.0			1	-1.4736688562940699	-1.0936922449347968	-3.0356862978922443
GENE861X	3675	HISTO_DA.Contig93-snap.20.final_new		60S ribosomal protein L19	ucsf_hc.01_1.G217B.01462	HISTO_DA.Contig93-snap.20.final_new	PF13515.1|PF11744.3|PF04632.7|PF10334.4	FUSC_2|ALMT|FUSC|DUF2421	Fusaric acid resistance protein-like|Aluminium activated malate transporter|Fusaric acid resistance protein family|Protein of unknown function (DUF2421)	3.3742720306529312	3.6091547814833027	5.964542414852928	5.702524907527255	227.0	209.0	2030.0	1407.0			1	-2.0797955293980555	-1.540150698657031	0.13292872250486631
GENE1618X	9637	HISTO_BI.Contig285.Fgenesh_Neurospora.20.final_new		protein of unknown function	ucsf_hc.01_1.G217B.00682	HISTO_BI.Contig285.Fgenesh_Neurospora.20.final_new	PF15260.1|PF07797.9|PF02197.12	FAM219A|DUF1639|RIIa	Protein family FAM219A|Protein of unknown function (DUF1639)|Regulatory subunit of type II PKA R-subunit	2.3687280096854444	3.217564807475426	4.478402602865314	4.954419296207931	22.0	31.0	141.0	163.0			1	-1.5991997383779286	-1.183635061345584	-0.6051054781634235
GENE142X	3993	HISTO_ZY.Contig518.eannot.1164.final_new	PSP11	parasitic phase-specific protein PSP-1	ucsf_hc.01_1.G217B.11545	HISTO_ZY.Contig518.eannot.1164.final_new	PF04479.8	RTA1	RTA1 like protein	1.2923129953349155	1.3244570064879564	6.226488247156842	4.754242492626598	15.0	12.0	681.0	204.0			1	-4.423700397019985	-2.8765660587517203	1.3431569697094377
GENE470X	1747	HISTO_BP.Contig459-snap.83.final_new		RNA binding protein MSSP-2	ucsf_hc.01_1.G217B.01204	HISTO_BP.Contig459-snap.83.final_new	PF00076.17|PF14259.1|PF13893.1	RRM_1|RRM_6|RRM_5	RNA recognition motif. (a.k.a. RRM, RBD, or RNP domain)|RNA recognition motif (a.k.a. RRM, RBD, or RNP domain)|RNA recognition motif. (a.k.a. RRM, RBD, or RNP domain)	-1.5481763745510935	-0.4571386743444841	4.313224271832678	3.5856236886849113	3.0	5.0	259.0	130.0			1	-5.35092579158183	-3.4895429356424748	0.5985117983269599
GENE239X	2152	HISTO_DM.Contig933.eannot.1631.final_new		MFS multidrug transporter	ucsf_hc.01_1.G217B.02731	HISTO_DM.Contig933.eannot.1631.final_new	PF07690.11|PF06609.8	MFS_1|TRI12	Major Facilitator Superfamily|Fungal trichothecene efflux pump (TRI12)	3.1655791804542193	2.5702773595645905	5.3951094315646	4.254291354161685	112.0	58.0	780.0	294.0			1	-1.7190553963084394	-1.1307945672101738	1.0117292925821078
GENE439X	3455	HISTO_DA.Contig93.Fgenesh_Aspergillus.83.final_new|HISTO_DA.Contig93.Fgenesh_Aspergillus.85.final_new			ucsf_hc.01_1.G217B.01888	HISTO_DA.Contig93.Fgenesh_Aspergillus.83.final_new|HISTO_DA.Contig93.Fgenesh_Aspergillus.85.final_new	PF05971.7|PF05175.9|PF12847.2|PF13659.1|PF13847.1|PF06325.8|PF08241.7|PF03409.10|PF01170.13|PF02475.11|PF13649.1	Methyltransf_10|MTS|Methyltransf_18|Methyltransf_26|Methyltransf_31|PrmA|Methyltransf_11|Glycoprotein|UPF0020|Met_10|Methyltransf_25	Protein of unknown function (DUF890)|Methyltransferase small domain|Methyltransferase domain|Methyltransferase domain|Methyltransferase domain|Ribosomal protein L11 methyltransferase (PrmA)|Methyltransferase domain|Transmembrane glycoprotein|Putative RNA methylase family UPF0020|Met-10+ like-protein|Methyltransferase domain	3.5319041042129253	3.1743217046163106	5.377294193116196	4.607792237562808	113.0	69.0	603.0	294.0			1	-1.3349152341013295	-0.880251105559577	0.6404131707325806
GENE751X	833	HISTO_JG.Contig207.Fgenesh_Aspergillus.27.final_new	TFC6	transcription factor TFIIIC complex subunit Tfc6	ucsf_hc.01_1.G217B.06673	HISTO_JG.Contig207.Fgenesh_Aspergillus.27.final_new	PF00400.27|PF11942.3	WD40|Spt5_N	WD domain, G-beta repeat|Spt5 transcription elongation factor, acidic N-terminal	3.8171234975891872	3.8726000125728524	5.700396324450464	5.331586301790791	230.0	187.0	1260.0	811.0			1	-1.372797972059336	-0.905766861831018	0.23972123783886623
GENE259X	1773	HISTO_BP.Contig459-snap.60.final_new		conserved protein of unknown function	ucsf_hc.01_1.G217B.01162	HISTO_BP.Contig459-snap.60.final_new	PF11913.3	DUF3431	Protein of unknown function (DUF3431)	2.993307489503182	3.1160540494371296	7.151790624022344	6.058936050097607	54.0	46.0	1432.0	558.0			1	-3.6480082797172213	-2.3896625732735566	0.9637657891039302
GENE2238X	101	HISTO_AZ.Contig47.Fgenesh_histo.78.final_new		metalloreductase FreB	ucsf_hc.01_1.G217B.00608	HISTO_AZ.Contig47.Fgenesh_histo.78.final_new	PF01794.14|PF08030.7|PF08022.7|PF00175.16	Ferric_reduct|NAD_binding_6|FAD_binding_8|NAD_binding_1	Ferric reductase like transmembrane component|Ferric reductase NAD binding domain|FAD-binding domain|Oxidoreductase NAD-binding domain	-0.2516833270400016	2.7514816171412737	2.718439913741075	4.916017142814294	11.0	69.0	128.0	488.0			1	-2.4596483859791354	-1.6113160982860992	-2.326666013894026
GENE1678X	2133	HISTO_DM.Contig933.Fgenesh_histo.188.final_new		YeeE/YedE family integral membrane protein	ucsf_hc.01_1.G217B.02692	HISTO_DM.Contig933.Fgenesh_histo.188.final_new	PF04143.9|PF14241.1	Sulf_transp|DUF4341	Sulphur transport|Domain of unknown function (DUF4341)	3.3157257135071623	4.594696364306847	6.065116288851658	6.614402441357051	69.0	131.0	689.0	838.0			1	-2.2389157205425545	-1.466486649663283	-0.6783749373261996
GENE1611X	3910	HISTO_ER.Contig17.Fgenesh_Neurospora.62.final_new|HISTO_ER.Contig17.eannot.1283.final_new			ucsf_hc.01_1.G217B.03720	HISTO_ER.Contig17.Fgenesh_Neurospora.62.final_new|HISTO_ER.Contig17.eannot.1283.final_new	PF12796.2|PF00023.25|PF13637.1|PF13606.1|PF13857.1|PF01544.13|PF09685.5|PF04235.7|PF07332.6	Ank_2|Ank|Ank_4|Ank_3|Ank_5|CorA|Tic20|DUF418|DUF1469	Ankyrin repeats (3 copies)|Ankyrin repeat|Ankyrin repeats (many copies)|Ankyrin repeat|Ankyrin repeats (many copies)|CorA-like Mg2+ transporter protein|Tic20-like protein|Protein of unknown function (DUF418)|Protein of unknown function (DUF1469)	-0.18918618544218618	1.4036727801853337	3.705036940979632	4.173965157371323	25.0	59.0	552.0	635.0			1	-3.3837482716198775	-2.2170729497990687	-0.5980170012124977
GENE243X	11625	HISTO_GY.Contig460.genewise.121.final_new		DUF1446 domain-containing protein, no start met	ucsf_hc.01_1.G217B.05614	HISTO_GY.Contig460.genewise.121.final_new	PF07287.6	DUF1446	Protein of unknown function (DUF1446)	-2.861716683945737	-1.5076445779053336	5.407041963569581	4.269306294619694	1.0	2.0	458.0	173.0			1	-7.758283792713376	-5.223731445138107	1.0086468841290799
GENE264X	2755	HISTO_ZL.Contig658.Fgenesh_histo.24.final_new		zinc metalloproteinase	ucsf_hc.01_1.G217B.09978	HISTO_ZL.Contig658.Fgenesh_histo.24.final_new	PF12044.3|PF01419.12|PF04476.8	Metallopep|Jacalin|DUF556	Putative peptidase family|Jacalin-like lectin domain|Protein of unknown function (DUF556)	4.189574083410175	3.680280881472424	6.562497642312278	5.488342018608857	302.0	166.0	2323.0	917.0			1	-1.8624487041001614	-1.254841709749512	0.9450668388826138
GENE838X	362	HISTO_GI.Contig363.Fgenesh_Aspergillus.52.final_new		PQ loop repeat protein	ucsf_hc.01_1.G217B.04469	HISTO_GI.Contig363.Fgenesh_Aspergillus.52.final_new	PF04193.9|PF09881.4	PQ-loop|DUF2108	PQ loop repeat|Predicted membrane protein (DUF2108)	3.1573834152488067	3.267529938403121	5.001975773946024	4.719477074465922	45.0	38.0	240.0	164.0			1	-1.3341175038952766	-0.8987277086758798	0.15340991465929577
GENE1732X	9738	HISTO_LG.Contig392.eannot.1718.final_new		conserved protein of unknown function	ucsf_hc.01_1.G217B.07837	HISTO_LG.Contig392.eannot.1718.final_new				3.0655833904774976	4.850994808125846	7.277292617828333	7.901219403520969	33.0	89.0	908.0	1163.0			1	-3.701234372548894	-2.4970051680082017	-0.7530155705134431
GENE108X	5703	HISTO_ZT.Contig1089.eannot.1543.final_new		serine/threonine protein kinase	ucsf_hc.01_1.G217B.10163	HISTO_ZT.Contig1089.eannot.1543.final_new	PF00069.20|PF07714.12|PF06293.9	Pkinase|Pkinase_Tyr|Kdo	Protein kinase domain|Protein tyrosine kinase|Lipopolysaccharide kinase (Kdo/WaaP) family	6.671221299712271	5.756714735458246	9.369153124988571	7.778447799587261	730.0	303.0	7034.0	1941.0			1	-2.187456970474359	-1.4685136367420943	1.4616165405805033
GENE882X	3693	HISTO_DA.Contig94.Fgenesh_histo.6.final_new		secreted protein	ucsf_hc.01_1.G217B.01944	HISTO_DA.Contig94.Fgenesh_histo.6.final_new	PF14273.1	DUF4360	Domain of unknown function (DUF4360)	-2.272541931937666	-0.3335073251761066	5.01499392260828	4.772580973222118	1.0	3.0	232.0	163.0			1	-6.777060999744005	-4.552868871011303	0.11332416456535555
GENE1833X	3842	HISTO_FE.Contig19.Fgenesh_histo.54.final_new		conserved protein of unknown function	ucsf_hc.01_1.G217B.04094	HISTO_FE.Contig19.Fgenesh_histo.54.final_new	PF08241.7	Methyltransf_11	Methyltransferase domain	0.779448631919237	2.3229985368233534	3.718188145172008	4.50868663953496	57.0	130.0	649.0	933.0			1	-2.42826465845083	-1.6324686753246858	-0.9195872791837592
GENE420X	3378	HISTO_ZL.Contig1161e.eannot.1247.final_new		conserved protein of unknown function	ucsf_hc.01_1.G217B.09782	HISTO_ZL.Contig1161e.eannot.1247.final_new				2.694533429621473	3.292531118547965	7.51006418494478	6.722316604686608	38.0	45.0	1589.0	765.0			1	-4.305055900521365	-2.8765660587517217	0.6586587954373657
GENE918X	5419	HISTO_BQ.Contig243-snap.10.final_new		MFS toxin transporter	ucsf_hc.01_1.G217B.01360	HISTO_BQ.Contig243-snap.10.final_new	PF07690.11|PF06609.8|PF10099.4	MFS_1|TRI12|RskA	Major Facilitator Superfamily|Fungal trichothecene efflux pump (TRI12)|Anti-sigma-K factor rskA	1.2517695409987328	2.586732824091432	6.5399598274184045	6.3259456215483185	38.0	75.0	2205.0	1580.0			1	-4.777715431617731	-3.1859933700699656	0.08492542104927914
GENE1023X	1970	HISTO_BP.Contig457.eannot.1660.final_new	MNN4	mannosylphosphate transferase (Mnn4)	ucsf_hc.01_1.G217B.00771	HISTO_BP.Contig457.eannot.1660.final_new	PF04991.8	LicD	LicD family	3.5124136051633736	3.786315362519794	5.3655102960957555	5.237759729788209	74.0	70.0	397.0	302.0	Yeast	E	1	-1.3426218361304407	-0.8982249398814943	-0.0013382185132604363
GENE1156X	724	HISTO_JG.Contig206.Fgenesh_histo.113.final_new		protein of unknown function, conidia-enriched transcript	ucsf_hc.01_1.G217B.06436	HISTO_JG.Contig206.Fgenesh_histo.113.final_new	PF02926.12|PF02800.15	THUMP|Gp_dh_C	THUMP domain|Glyceraldehyde 3-phosphate dehydrogenase, C-terminal domain	4.209019070899155	4.665452894569235	6.279031543630388	6.262965826445945	136.0	146.0	848.0	697.0			1	-1.559537617929292	-1.0442935044897892	-0.11302306763636416
GENE1000X	2538	HISTO_HS.Contig68.Fgenesh_Aspergillus.71.final_new		MFS transporter	ucsf_hc.01_1.G217B.06166	HISTO_HS.Contig68.Fgenesh_Aspergillus.71.final_new	PF07690.11	MFS_1	Major Facilitator Superfamily	-2.919432181802024	-0.2434319808742584	6.066628732288278	5.916513921525476	1.0	5.0	753.0	564.0			1	-8.47558605928836	-5.606726475012813	0.021026025941995208
GENE1169X	6242	HISTO_ZL.Contig1161b.eannot.1314.final_new		no blast hit	ucsf_hc.01_1.G217B.09360	HISTO_ZL.Contig1161b.eannot.1314.final_new				0.04464824394303298	2.3987203499834364	7.698204777559512	7.687949269328137	4.0	16.0	1196.0	987.0			1	-7.1430816788145375	-4.73600949195778	-0.11883327658943177
GENE1637X	1340	HISTO_GY.Contig460.eannot.1804.final_new		protein kinase	ucsf_hc.01_1.G217B.05413	HISTO_GY.Contig460.eannot.1804.final_new	PF12745.2|PF00069.20|PF07714.12|PF05773.17|PF13393.1|PF03129.15|PF01636.18|PF03702.9	HGTP_anticodon2|Pkinase|Pkinase_Tyr|RWD|tRNA-synt_His|HGTP_anticodon|APH|UPF0075	Anticodon binding domain of tRNAs|Protein kinase domain|Protein tyrosine kinase|RWD domain|Histidyl-tRNA synthetase|Anticodon binding domain|Phosphotransferase enzyme family|Uncharacterised protein family (UPF0075)	2.0295318303530125	3.181970075223766	4.623192017969588	5.121227862499301	138.0	240.0	1237.0	1452.0			1	-2.0831853328146344	-1.3860383598886137	-0.6271246293505195
GENE766X	2157	HISTO_DM.Contig933.Fgenesh_histo.77.final_new		GPI-anchored cell surface glycoprotein	ucsf_hc.01_1.G217B.02746	HISTO_DM.Contig933.Fgenesh_histo.77.final_new				2.052396482332757	2.2239905365877637	4.387889348985068	4.03602358688758	101.0	89.0	757.0	493.0			1	-1.8250180118503696	-1.258813622912895	0.22277697727668144
GENE849X	176	HISTO_LF.Contig359.Fgenesh_Aspergillus.207.final_new	NHA1	Na+/H+ antiporter Nha1	ucsf_hc.01_1.G217B.07366	HISTO_LF.Contig359.Fgenesh_Aspergillus.207.final_new	PF08619.5|PF00999.16|PF14143.1	Nha1_C|Na_H_Exchanger|YrhC	Alkali metal cation/H+ antiporter Nha1 C terminus|Sodium/hydrogen exchanger family|YrhC-like protein	3.8720003403020167	4.0267636381190135	5.886517700441548	5.617269434803815	341.0	297.0	2046.0	1411.0			1	-1.50404250533759	-1.0372863692978802	0.14015948081692642
GENE5X	4153	HISTO_ZZ.Contig127b.fgenesh_plus.72.final_new		alpha-amylase	ucsf_hc.01_1.G217B.12046	HISTO_ZZ.Contig127b.fgenesh_plus.72.final_new	PF00128.19|PF09260.6|PF14701.1	Alpha-amylase|DUF1966|hDGE_amylase	Alpha amylase, catalytic domain|Domain of unknown function (DUF1966)|glucanotransferase domain of human glycogen debranching enzyme	3.371430365441716	0.127243148147505	8.138709408654321	3.621568886480858	109.0	9.0	4408.0	160.0			1	-4.256804188410664	-2.941106310946432	4.388051737352656
GENE1066X	3192	HISTO_ZL.Contig1161b.Fgenesh_Aspergillus.41.final_new		conserved protein of unknown function	ucsf_hc.01_1.G217B.09423	HISTO_ZL.Contig1161b.Fgenesh_Aspergillus.41.final_new				1.539999436835273	2.604564925680692	5.934288966434449	5.840357650415192	22.0	36.0	687.0	535.0			1	-3.8838146747972355	-2.682573297347579	-0.03515746880154946
GENE1098X	3998	HISTO_ZY.Contig518-snap.20.final_new		FAD binding monooxygenase	ucsf_hc.01_1.G217B.11560	HISTO_ZY.Contig518-snap.20.final_new	PF01494.14|PF00070.22|PF04820.9|PF13450.1|PF01266.19|PF00890.19|PF03486.9|PF08491.5|PF05834.7|PF12831.2|PF13454.1|PF07992.9	FAD_binding_3|Pyr_redox|Trp_halogenase|NAD_binding_8|DAO|FAD_binding_2|HI0933_like|SE|Lycopene_cycl|FAD_oxidored|NAD_binding_9|Pyr_redox_2	FAD binding domain|Pyridine nucleotide-disulphide oxidoreductase|Tryptophan halogenase|NAD(P)-binding Rossmann-like domain|FAD dependent oxidoreductase|FAD binding domain|HI0933-like protein|Squalene epoxidase|Lycopene cyclase protein|FAD dependent oxidoreductase|FAD-NAD(P)-binding|Pyridine nucleotide-disulphide oxidoreductase	2.7698014478560258	3.3738518069047765	5.5860926977898595	5.518837678525961	74.0	88.0	774.0	614.0			1	-2.3058163951318926	-1.5917664442342638	-0.06183376555690856
GENE530X	224	HISTO_LF.Contig359.eannot.2106.final_new	IMP1	mitochondrial inner membrane protease subunit 1	ucsf_hc.01_1.G217B.07453	HISTO_LF.Contig359.eannot.2106.final_new	PF00717.18|PF10502.4	Peptidase_S24|Peptidase_S26	Peptidase S24-like|Signal peptidase, peptidase S26	5.584460538343883	5.392883067687957	7.701521583879548	7.057133807463622	181.0	124.0	1166.0	620.0			1	-1.6065861907337236	-1.1110313123887439	0.5152989915951194
GENE792X	4583	HISTO_GL.Contig286.eannot.1054.final_new		DUF300 domain-containing protein	ucsf_hc.01_1.G217B.04799	HISTO_GL.Contig286.eannot.1054.final_new	PF03619.11	Solute_trans_a	Organic solute transporter Ostalpha	4.085123576873142	4.2456260967428525	6.321108850120822	5.991845683304798	223.0	195.0	1560.0	1032.0			1	-1.7255104184457388	-1.1930001591750248	0.2001743819952173
GENE1782X	3509	HISTO_DA.Contig93.Fgenesh_Aspergillus.103.final_new	MDN1	midasin	ucsf_hc.01_1.G217B.01787	HISTO_DA.Contig93.Fgenesh_Aspergillus.103.final_new				1.861246050821495	2.995096834567078	3.9030254909654825	4.606767659221377	166.0	285.0	1015.0	1374.0			1	-1.5313045853420464	-1.058451397267378	-0.8328309530767011
GENE768X	876	HISTO_ZT.Contig1128f.Fgenesh_histo.10.final_new		conserved protein of unknown function	ucsf_hc.01_1.G217B.10387	HISTO_ZT.Contig1128f.Fgenesh_histo.10.final_new	PF02454.11	Sigma_1s	Sigma 1s protein	2.568568589032044	2.9867710324921632	5.662813141642308	5.313326361522149	22.0	23.0	279.0	182.0			1	-2.5837696978083233	-1.773335901643065	0.22039799529935244
GENE694X	9559	HISTO_GX.Contig297.Fgenesh_Aspergillus.88.final_new		serine/threonine protein kinase	ucsf_hc.01_1.G217B.05327	HISTO_GX.Contig297.Fgenesh_Aspergillus.88.final_new	PF00069.20|PF07714.12|PF06293.9|PF13549.1|PF01636.18|PF05445.6	Pkinase|Pkinase_Tyr|Kdo|ATP-grasp_5|APH|Pox_ser-thr_kin	Protein kinase domain|Protein tyrosine kinase|Lipopolysaccharide kinase (Kdo/WaaP) family|ATP-grasp domain|Phosphotransferase enzyme family|Poxvirus serine/threonine protein kinase	4.321381436355113	4.696515157923345	7.54305670413593	7.112707699438007	136.0	138.0	1884.0	1162.0			1	-2.7112004129788763	-1.8629731141277412	0.3012602198771157
GENE1700X	862	HISTO_ZT.Contig1128f.Fgenesh_Aspergillus.15.final_new		conserved protein of unknown function	ucsf_hc.01_1.G217B.10408	HISTO_ZT.Contig1128f.Fgenesh_Aspergillus.15.final_new				0.8445767103299927	2.5205769112577587	4.983789817918837	5.568263152926439	18.0	45.0	471.0	587.0			1	-3.628738252786903	-2.494466814281759	-0.7135621198284081
GENE653X	3474	HISTO_DA.Contig93.Fgenesh_histo.82.final_new		monocarboxylate permease-like protein	ucsf_hc.01_1.G217B.01850	HISTO_DA.Contig93.Fgenesh_histo.82.final_new	PF07690.11|PF12832.2	MFS_1|MFS_1_like	Major Facilitator Superfamily|MFS_1 like family	-0.19453941993639315	0.6189643047413077	4.556943534369343	4.0717109393232604	8.0	11.0	320.0	190.0			1	-4.241008099503794	-2.8995272071950318	0.35614381022527564
GENE415X	3648	HISTO_DA.Contig93.Fgenesh_histo.296.final_new	RAD8	DNA repair protein, SNF2 family helicase	ucsf_hc.01_1.G217B.01515	HISTO_DA.Contig93.Fgenesh_histo.296.final_new	PF00176.18|PF00271.26|PF14634.1|PF13923.1|PF00097.20|PF13639.1|PF04851.10|PF15227.1	SNF2_N|Helicase_C|zf-RING_5|zf-C3HC4_2|zf-C3HC4|zf-RING_2|ResIII|zf-C3HC4_4	SNF2 family N-terminal domain|Helicase conserved C-terminal domain|zinc-RING finger domain|Zinc finger, C3HC4 type (RING finger)|Zinc finger, C3HC4 type (RING finger)|Ring finger domain|Type III restriction enzyme, res subunit|zinc finger of C3HC4-type, RING	-0.25816462971505016	-0.1057263848442972	3.368927462353496	2.572879647908438	23.0	20.0	422.0	202.0			1	-3.1166172372666052	-2.125386605365814	0.6669590296242514
GENE1805X	633	HISTO_ZU.Contig65.Fgenesh_histo.93.final_new		conserved protein of unknown function	ucsf_hc.01_1.G217B.11393	HISTO_ZU.Contig65.Fgenesh_histo.93.final_new	PF13894.1|PF15312.1|PF05605.7	zf-C2H2_4|JSRP|zf-Di19	C2H2-type zinc finger|Junctional sarcoplasmic reticulum protein|Drought induced 19 protein (Di19), zinc-binding	1.9636467450491533	3.2452063513051894	4.32068910468316	5.059078516562988	51.0	97.0	388.0	538.0			1	-1.8465675048320653	-1.260652737870878	-0.8674781967006355
GENE309X	4681	HISTO_DY.Contig31.Fgenesh_Aspergillus.2.final_new		conserved protein of unknown function	ucsf_hc.01_1.G217B.03266	HISTO_DY.Contig31.Fgenesh_Aspergillus.2.final_new				4.372081444795254	4.1012983229909885	7.156413278674997	6.19400707780782	165.0	107.0	1688.0	720.0			1	-2.2738569790778027	-1.5394893274299104	0.8333174160463708
GENE487X	6164	HISTO_DA.Contig94-snap.3.final_new		serine/threonine-protein kinase	ucsf_hc.01_1.G217B.01941	HISTO_DA.Contig94-snap.3.final_new	PF00069.20|PF01636.18|PF07714.12|PF01163.17	Pkinase|APH|Pkinase_Tyr|RIO1	Protein kinase domain|Phosphotransferase enzyme family|Protein tyrosine kinase|RIO1 family	3.2543419826278863	3.1697253213248007	5.8131798589912265	5.1108541170723205	164.0	121.0	1435.0	733.0			1	-2.048363021561399	-1.387909368360599	0.5732369570980991
GENE2372X	6000	HISTO_ZZ.Contig127c.eannot.1552.final_new		SCP-like extracellular protein	ucsf_hc.01_1.G217B.12180	HISTO_ZZ.Contig127c.eannot.1552.final_new	PF00188.21|PF05887.6|PF07174.6|PF05616.8|PF04652.11	CAP|Trypan_PARP|FAP|Neisseria_TspB|DUF605	Cysteine-rich secretory protein family|Procyclic acidic repetitive protein (PARP)|Fibronectin-attachment protein (FAP)|Neisseria meningitidis TspB protein|Vta1 like	2.9863566993269224	7.754441299245406	5.468232593875379	9.641172346504229	44.0	938.0	365.0	5472.0			1	-1.9714010397465151	-1.333511619871902	-4.302028537449657
GENE1221X	5844	HISTO_DY.Contig31.fgenesh_plus.50.final_new		zinc-containing alcohol dehydrogenase	ucsf_hc.01_1.G217B.03237	HISTO_DY.Contig31.fgenesh_plus.50.final_new	PF00107.21|PF13602.1|PF08240.7|PF01262.16|PF00208.16	ADH_zinc_N|ADH_zinc_N_2|ADH_N|AlaDh_PNT_C|ELFV_dehydrog	Zinc-binding dehydrogenase|Zinc-binding dehydrogenase|Alcohol dehydrogenase GroES-like domain|Alanine dehydrogenase/PNT, C-terminal domain|Glutamate/Leucine/Phenylalanine/Valine dehydrogenase	2.9951488363273495	3.567401112417287	5.257077077840168	5.31045341990055	49.0	57.0	349.0	301.0			1	-1.7514533867108772	-1.189832880096342	-0.18246512688118877
GENE262X	12124	HISTO_ZT.Contig1129.eannot.1107.final_new		DNA polymerase III subunits gamma and tau domain-containing protein	ucsf_hc.01_1.G217B.10467	HISTO_ZT.Contig1129.eannot.1107.final_new	PF00187.14	Chitin_bind_1	Chitin recognition protein	-0.5843101606048069	-0.2302380545644034	6.162657312578437	5.083628144274671	4.0	4.0	638.0	251.0			1	-6.236492618381304	-4.760646771452154	0.949940383482959
GENE654X	2040	HISTO_DM.Contig940.fgenesh_plus.36.final_new	UVE1	UV DNA damage endonuclease	ucsf_hc.01_1.G217B.02961	HISTO_DM.Contig940.fgenesh_plus.36.final_new	PF03851.9	UvdE	UV-endonuclease UvdE	3.4854940875428624	3.4610545703295363	6.107560633470789	5.624930453478418	169.0	130.0	1545.0	919.0			1	-2.1115916911259855	-1.6106564557619611	0.3535413951715638
GENE293X	11987	HISTO_GX.Contig297.Fgenesh_Aspergillus.142.final_new	MEI2	meiosis protein MEI2	ucsf_hc.01_1.G217B.05355	HISTO_GX.Contig297.Fgenesh_Aspergillus.142.final_new	PF04059.7|PF00076.17|PF13893.1|PF14259.1	RRM_2|RRM_1|RRM_5|RRM_6	RNA recognition motif 2|RNA recognition motif. (a.k.a. RRM, RBD, or RNP domain)|RNA recognition motif. (a.k.a. RRM, RBD, or RNP domain)|RNA recognition motif (a.k.a. RRM, RBD, or RNP domain)	-0.9052183225823233	-0.9661837158207635	3.7675105203090014	2.7684563518462992	8.0	6.0	303.0	126.0			1	-4.162253988089384	-3.181420640280142	0.8699653836418952
GENE636X	10274	Novel			ucsf_hc.01_1.G217B.03327					3.653457486618557	5.00752959265896	12.239253465272682	11.730719105003796	32.0	64.0	18258.0	10667.0			1	-8.075321123852184	-6.1699700849579155	0.379445575448079
GENE1119X	4308	HISTO_ZZ.Contig127a.Fgenesh_histo.4.final_new	NIT1	ferric-chelate reductase, nitrosative stress-induced transcript	ucsf_hc.01_1.G217B.11753	HISTO_ZZ.Contig127a.Fgenesh_histo.4.final_new	PF01794.14|PF08030.7|PF08022.7|PF00175.16	Ferric_reduct|NAD_binding_6|FAD_binding_8|NAD_binding_1	Ferric reductase like transmembrane component|Ferric reductase NAD binding domain|FAD-binding domain|Oxidoreductase NAD-binding domain	-0.07033271879991593	1.1462358634905527	6.0187315947046685	5.967530313411797	11.0	20.0	1112.0	892.0			1	-5.578589458702643	-4.268075022534323	-0.07788750352793539
GENE365X	2208	HISTO_DM.Contig936.eannot.1247.final_new		alcohol dehydrogenase	ucsf_hc.01_1.G217B.02843	HISTO_DM.Contig936.eannot.1247.final_new	PF08240.7|PF00107.21|PF02826.14|PF01262.16	ADH_N|ADH_zinc_N|2-Hacid_dh_C|AlaDh_PNT_C	Alcohol dehydrogenase GroES-like domain|Zinc-binding dehydrogenase|D-isomer specific 2-hydroxyacid dehydrogenase, NAD binding domain|Alanine dehydrogenase/PNT, C-terminal domain	1.3508947165981258	1.342396743253821	5.5906641522133445	4.729113507500577	18.0	14.0	505.0	231.0			1	-3.7292945808132774	-2.8334973368598346	0.732461859891961
GENE375X	7927	HISTO_KF.Contig597.Fgenesh_histo.150.final_new		conserved protein of unknown function	ucsf_hc.01_1.G217B.06990	HISTO_KF.Contig597.Fgenesh_histo.150.final_new				1.6534574866185572	1.4839676366019476	5.1960750105235665	4.341990119774293	23.0	16.0	398.0	183.0			1	-3.032142669103068	-2.304803055785424	0.7249961059284669
GENE445X	246	HISTO_LF.Contig359.fgenesh_plus.149.final_new		polyamine transporter 1, fluconazole/caffeine resistance protein, no start met	ucsf_hc.01_1.G217B.07496	HISTO_LF.Contig359.fgenesh_plus.149.final_new	PF07690.11|PF00083.19|PF06609.8|PF06770.6	MFS_1|Sugar_tr|TRI12|Arif-1	Major Facilitator Superfamily|Sugar (and other) transporter|Fungal trichothecene efflux pump (TRI12)|Actin-rearrangement-inducing factor (Arif-1)	-1.5297643374372132	-0.8537641365094473	5.121377643245966	4.361387267913741	4.0	5.0	597.0	293.0			1	-6.140667125881238	-4.661931977036267	0.6309015905114181
GENE1608X	1310	HISTO_ZT.Contig1141.eannot.1160.final_new		DNA-3-methyladenine glycosylase	ucsf_hc.01_1.G217B.10482	HISTO_ZT.Contig1141.eannot.1160.final_new	PF00730.20|PF14747.1	HhH-GPD|DUF4473	HhH-GPD superfamily base excision DNA repair protein|Domain of unknown function (DUF4473)	4.901053384145066	5.660178900891691	6.824891421694189	7.285589898803996	290.0	384.0	1634.0	1869.0			1	-1.4133631827471818	-1.0721915705253844	-0.5897872619306144
GENE221X	5926	HISTO_JG.Contig206.eannot.1586.final_new		conserved protein of unknown function	ucsf_hc.01_1.G217B.06605	HISTO_JG.Contig206.eannot.1586.final_new				0.7760767732825128	0.7675787999382079	6.421569031900035	5.233283860331793	9.0	7.0	669.0	244.0			1	-5.135017403815581	-3.912485633006664	1.0591963867474359
GENE121X	1182	HISTO_ZT.Contig181.Fgenesh_histo.76.final_new		meiotically up-regulated gene 65 protein	ucsf_hc.01_1.G217B.10890	HISTO_ZT.Contig181.Fgenesh_histo.76.final_new				3.333712437123288	2.297325066605514	6.123356386422616	4.585012454916971	97.0	37.0	996.0	285.0			1	-2.279169094497387	-1.734467960924536	1.4092551466848384
GENE1866X	2083	HISTO_DM.Contig933.genewise.14.final_new		C2H2 finger domain-containing protein	ucsf_hc.01_1.G217B.02584	HISTO_DM.Contig933.genewise.14.final_new	PF04082.13|PF13465.1|PF00172.13|PF00096.21|PF13894.1|PF09092.6|PF09596.5	Fungal_trans|zf-H2C2_2|Zn_clus|zf-C2H2|zf-C2H2_4|Lyase_N|MamL-1	Fungal specific transcription factor domain|Zinc-finger double domain|Fungal Zn(2)-Cys(6) binuclear cluster domain|Zinc finger, C2H2 type|C2H2-type zinc finger|Lyase, N terminal|MamL-1 domain	3.4497342767261796	4.56934112912956	5.256065708027536	6.108446682597194	160.0	272.0	831.0	1247.0			1	-1.295856576499415	-0.9858861260807128	-0.9814697593904649
GENE260X	4405	HISTO_GL.Contig296.Fgenesh_histo.34.final_new		short-chain dehydrogenase	ucsf_hc.01_1.G217B.04903	HISTO_GL.Contig296.Fgenesh_histo.34.final_new	PF00106.20|PF08659.5|PF13561.1|PF01370.16|PF02719.10|PF12242.3|PF13460.1|PF01488.15|PF03807.12|PF03853.10|PF01073.14|PF00070.22	adh_short|KR|adh_short_C2|Epimerase|Polysacc_synt_2|Eno-Rase_NADH_b|NAD_binding_10|Shikimate_DH|F420_oxidored|YjeF_N|3Beta_HSD|Pyr_redox	short chain dehydrogenase|KR domain|Enoyl-(Acyl carrier protein) reductase|NAD dependent epimerase/dehydratase family|Polysaccharide biosynthesis protein|NAD(P)H binding domain of trans-2-enoyl-CoA reductase|NADH(P)-binding|Shikimate / quinate 5-dehydrogenase|NADP oxidoreductase coenzyme F420-dependent|YjeF-related protein N-terminus|3-beta hydroxysteroid dehydrogenase/isomerase family|Pyridine n…	1.9358572173192823	1.7049668226385293	6.385929094078169	5.295216980970418	24.0	16.0	779.0	304.0			1	-3.939597021956946	-3.0370307309449673	0.9616233282869446
GENE778X	2990	HISTO_ZL.Contig1131.genewise.87.final_new	SKI2	antiviral helicase SKI2, translation repressor, no start met	ucsf_hc.01_1.G217B.08765	HISTO_ZL.Contig1131.genewise.87.final_new	PF08148.7|PF00270.24|PF00271.26|PF04851.10|PF14619.1	DSHCT|DEAD|Helicase_C|ResIII|SnAC	DSHCT (NUC185) domain|DEAD/DEAH box helicase|Helicase conserved C-terminal domain|Type III restriction enzyme, res subunit|Snf2-ATP coupling, chromatin remodelling complex	3.5219032291998085	3.454988569630182	5.41331644465002	5.070740791714656	324.0	242.0	1785.0	1170.0			1	-1.3809383606482704	-1.0625327946975536	0.21348686811455675
GENE1975X	1104	HISTO_ZT.Contig1089.Fgenesh_histo.145.final_new		conserved protein of unknown function	ucsf_hc.01_1.G217B.10108	HISTO_ZT.Contig1089.Fgenesh_histo.145.final_new	PF05057.9|PF05728.7|PF01764.20|PF12695.2|PF12697.2|PF07819.8|PF13476.1|PF11187.3|PF10230.4|PF00975.15	DUF676|UPF0227|Lipase_3|Abhydrolase_5|Abhydrolase_6|PGAP1|AAA_23|DUF2974|DUF2305|Thioesterase	Putative serine esterase (DUF676)|Uncharacterised protein family (UPF0227)|Lipase (class 3)|Alpha/beta hydrolase family|Alpha/beta hydrolase family|PGAP1-like protein|AAA domain|Protein of unknown function (DUF2974)|Uncharacterised conserved protein (DUF2305)|Thioesterase domain	0.8529889501461928	2.5047416048272817	3.9502467412936593	5.046570241707614	24.0	59.0	305.0	542.0			1	-2.5867829363455255	-1.9886092094934114	-1.2254122852347615
GENE1577X	1222	HISTO_ZT.Contig181.eannot.1620.final_new		leucine rich repeat domain-containing protein	ucsf_hc.01_1.G217B.10821	HISTO_ZT.Contig181.eannot.1620.final_new	PF12937.2|PF00646.28|PF13516.1|PF00560.28|PF13855.1	F-box-like|F-box|LRR_6|LRR_1|LRR_8	F-box-like|F-box domain|Leucine Rich repeat|Leucine Rich Repeat|Leucine rich repeat	1.81950352844113	2.8654533391192016	5.166269789145743	5.59419280534658	65.0	105.0	982.0	1098.0			1	-2.836291405902672	-2.1755200388404576	-0.5570118010216438
GENE138X	3833	HISTO_FE.Contig19.Fgenesh_Aspergillus.128.final_new		chromate transporter	ucsf_hc.01_1.G217B.04072	HISTO_FE.Contig19.Fgenesh_Aspergillus.128.final_new	PF02417.10	Chromate_transp	Chromate transporter	0.3930972150830886	-0.15972127448502635	4.898755053587254	3.411420060899157	15.0	8.0	506.0	150.0			1	-3.995182983702225	-3.0179219079972626	1.3582462078672903
GENE905X	1422	HISTO_GY.Contig460.eannot.1701.final_new		intermediate filament protein	ucsf_hc.01_1.G217B.05600	HISTO_GY.Contig460.eannot.1701.final_new	PF02194.10|PF08628.7|PF00787.19|PF00615.14|PF04360.7	PXA|Nexin_C|PX|RGS|Serglycin	PXA domain|Sorting nexin C terminal|PX domain|Regulator of G protein signaling domain|Serglycin	2.9102205348394636	3.0818145890944697	5.198248860815652	4.977691029984619	202.0	178.0	1465.0	1045.0			1	-1.7775534711742473	-1.3426570135032287	0.09146904601022587
GENE164X	4363	HISTO_LN.Contig75.Fgenesh_Aspergillus.1.final_new		smr domain-containing protein	ucsf_hc.01_1.G217B.08075	HISTO_LN.Contig75.Fgenesh_Aspergillus.1.final_new	PF01713.16|PF08590.5|PF02845.11	Smr|DUF1771|CUE	Smr domain|Domain of unknown function (DUF1771)|CUE domain	4.038727407074171	3.2847397672571224	7.268715220840114	5.895097499037584	194.0	90.0	2703.0	867.0			1	-2.719512958964001	-2.057138304393541	1.2445289369817223
GENE1071X	2530	HISTO_HS.Contig68.Fgenesh_histo.116.final_new		conserved protein of unknown function	ucsf_hc.01_1.G217B.06149	HISTO_HS.Contig68.Fgenesh_histo.116.final_new				2.206711127612375	2.5607832336527787	4.719006418038686	4.627998640406712	36.0	36.0	305.0	238.0	Yeast	B	1	-2.0018204356243694	-1.5139959793670128	-0.03808100718883356
GENE1982X	6492	Novel			ucsf_hc.01_1.G217B.05560					-1.4396519177729243	1.2363482831548416	5.559758549976397	6.678807599328594	1.0	5.0	190.0	343.0			1	-6.48893561294738	-4.889239888786832	-1.2481378341730034
GENE220X	3545	HISTO_DA.Contig93.Fgenesh_histo.10.final_new		possible F-box domain-containing protein	ucsf_hc.01_1.G217B.01708	HISTO_DA.Contig93.Fgenesh_histo.10.final_new	PF00646.28|PF12937.2	F-box|F-box-like	F-box domain|F-box-like	1.2183623349984598	0.8354688468726571	5.112585461420278	3.92195258733137	25.0	15.0	552.0	201.0			1	-3.383748271619877	-2.533264313071792	1.0615440892681014
GENE858X	706	HISTO_JG.Contig206.Fgenesh_histo.90.final_new		conserved protein of unknown function	ucsf_hc.01_1.G217B.06466	HISTO_JG.Contig206.Fgenesh_histo.90.final_new				-2.6028822666412283	-1.5118445664346187	3.416635774556668	3.152406173341046	3.0	5.0	289.0	200.0			1	-5.509043186395955	-4.111031312388744	0.13514081639481512
GENE1216X	7856	HISTO_ER.Contig17.eannot.1287.final_new		DnaJ chaperone	ucsf_hc.01_1.G217B.03729	HISTO_ER.Contig17.eannot.1287.final_new	PF04695.8	Pex14_N	Peroxisomal membrane anchor protein (Pex14p) conserved region	3.5988222300417116	4.097284245417289	6.056573981290738	6.102571903028021	19.0	21.0	155.0	133.0			1	-1.947276896447085	-1.4520682302238113	-0.17508670655809055
GENE1123X	4000	HISTO_ZY.Contig518.eannot.1151.final_new		thiamine biosynthesis protein NMT1	ucsf_hc.01_1.G217B.11563	HISTO_ZY.Contig518.eannot.1151.final_new	PF09084.6|PF13379.1|PF12727.2	NMT1|NMT1_2|PBP_like	NMT1/THI5 like|NMT1-like family|PBP superfamily domain	3.8107086580257588	4.692027766931031	8.163095656921673	8.114868859199877	102.0	147.0	3094.0	2487.0			1	-3.8419121440939734	-2.869621664881925	-0.08086198709901105
GENE622X	11274	HISTO_DM.Contig93.Fgenesh_Aspergillus.60.final_new		C6 finger domain-containing protein	ucsf_hc.01_1.G217B.02423	HISTO_DM.Contig93.Fgenesh_Aspergillus.60.final_new	PF11951.3|PF00172.13|PF04082.13	Fungal_trans_2|Zn_clus|Fungal_trans	Fungal specific transcription factor domain|Fungal Zn(2)-Cys(6) binuclear cluster domain|Fungal specific transcription factor domain	1.5631686012894543	1.7501307214945996	5.081511699424735	4.561059547200709	64.0	57.0	1089.0	631.0			1	-3.0078682433333395	-2.2577093983191885	0.3913633674032191
GENE1991X	46	HISTO_AZ.Contig47.eannot.1577.final_new		no blast hit	ucsf_hc.01_1.G217B.00476	HISTO_AZ.Contig47.eannot.1577.final_new	PF06197.8|PF04892.7|PF07698.6	DUF998|VanZ|7TM-7TMR_HD	Protein of unknown function (DUF998)|VanZ like family|7TM receptor with intracellular HD hydrolase	-0.08762421601988109	1.7810210628502807	3.4887720317277644	4.634305627015963	7.0	20.0	124.0	228.0			1	-3.0659213929457043	-2.3000651367787617	-1.2746223801090055
GENE1248X	6396	HISTO_GY.Contig460.Fgenesh_Aspergillus.173.final_new		S-adenosylmethionine-dependent methyltransferase, transmembrane protein, 66aa	ucsf_hc.01_1.G217B.05548	HISTO_GY.Contig460.Fgenesh_Aspergillus.173.final_new				5.66057552996573	6.024297806039852	7.50577291909366	7.580745256281002	149.0	150.0	795.0	696.0			1	-1.3347225343259894	-1.0032280228542287	-0.20406112200814874
GENE465X	1539	HISTO_EA.Contig33.eannot.1647.final_new		inositol-pentakisphosphate 2-kinase	ucsf_hc.01_1.G217B.03596	HISTO_EA.Contig33.eannot.1647.final_new	PF06090.7	Ins_P5_2-kin	Inositol-pentakisphosphate 2-kinase	1.7912816448938456	1.7620251113827432	5.803793869142998	5.068625834037085	30.0	23.0	719.0	359.0			1	-3.5020373694472116	-2.7533812952674204	0.6060792502851067
GENE665X	1292	HISTO_ZT.Contig181.Fgenesh_histo.53.final_new		conserved protein of unknown function	ucsf_hc.01_1.G217B.10698	HISTO_ZT.Contig181.Fgenesh_histo.53.final_new				1.8973830695046463	1.9559992920188785	5.04778385772595	4.5837241557694295	54.0	44.0	712.0	429.0			1	-2.6399259334193625	-2.07450543636363	0.33497091713571336
GENE1870X	1586	HISTO_EA.Contig33.Fgenesh_histo.12.final_new		conserved protein of unknown function	ucsf_hc.01_1.G217B.03500	HISTO_EA.Contig33.Fgenesh_histo.12.final_new				3.4316147681048728	4.6758092563729035	5.901477616176784	6.768013383312697	75.0	139.0	617.0	935.0			1	-1.9593879932699703	-1.5389846995528726	-0.9956245519567197
GENE716X	3963	Novel in HcG217B			ucsf_hc.01_1.G217B.11678		PF00335.15	Tetraspannin	Tetraspanin family	-1.2470068398305287	-0.30797223306896904	5.920640279208336	5.510083842785731	2.0	3.0	427.0	267.0			1	-6.657172264236923	-5.264836648467779	0.28146765160179843
GENE810X	4857	HISTO_KF.Contig601.Fgenesh_Aspergillus.20.final_new	APG5	autophagy protein Apg5	ucsf_hc.01_1.G217B.07185	HISTO_KF.Contig601.Fgenesh_Aspergillus.20.final_new	PF04106.7	APG5	Autophagy protein Apg5	3.6072344698579117	3.6011310116539894	5.819977940203137	5.503073309148984	86.0	67.0	592.0	395.0			1	-1.7022686155432845	-1.348722870108074	0.18781584623334613
GENE1759X	1876	HISTO_BP.Contig457.Fgenesh_Aspergillus.20.final_new		conserved protein of unknown function	ucsf_hc.01_1.G217B.00953	HISTO_BP.Contig457.Fgenesh_Aspergillus.20.final_new	PF13384.1	HTH_23	Homeodomain-like domain	-0.9153853487393221	1.0236492580222376	5.880491724924867	6.555796461790557	1.0	3.0	165.0	219.0			1	-6.285402218862249	-4.978927776381399	-0.8043935216864968
GENE1806X	4010	HISTO_ZY.Contig518.Fgenesh_Neurospora.11.final_new	MSH4	DNA mismatch repair protein Msh4 one of two orthologs	ucsf_hc.01_1.G217B.11587	HISTO_ZY.Contig518.Fgenesh_Neurospora.11.final_new	PF00488.16|PF05190.13|PF05192.13	MutS_V|MutS_IV|MutS_III	MutS domain V|MutS family domain IV|MutS domain III	0.3533337620495432	1.7517999874484	4.234099733300246	4.97454101658403	16.0	33.0	350.0	486.0			1	-3.3702911164487617	-2.6695216017487087	-0.8695300681045905
GENE1536X	3252	HISTO_ZL.Contig1161c.genewise.80.final_new		sucrose transporter, no start met	ucsf_hc.01_1.G217B.09533	HISTO_ZL.Contig1161c.genewise.80.final_new	PF13347.1|PF12832.2|PF11239.3|PF03825.11	MFS_2|MFS_1_like|DUF3040|Nuc_H_symport	MFS/sugar transport protein|MFS_1 like family|Protein of unknown function (DUF3040)|Nucleoside H+ symporter	2.0108842627273056	3.137545872664637	6.272274149030584	6.649793518995251	48.0	82.0	1367.0	1476.0			1	-3.750915031501337	-2.9590282189436934	-0.5066081547854742
GENE960X	9244	HISTO_LG.Contig392.Fgenesh_Aspergillus.106.final_new		conserved protein of unknown function	ucsf_hc.01_1.G217B.07845	HISTO_LG.Contig392.Fgenesh_Aspergillus.106.final_new	PF14575.1|PF01102.13|PF06697.7|PF08374.6|PF08693.5	EphA2_TM|Glycophorin_A|DUF1191|Protocadherin|SKG6	Ephrin type-A receptor 2 transmembrane domain|Glycophorin A|Protein of unknown function (DUF1191)|Protocadherin|Transmembrane alpha-helix domain	1.8367320417198891	2.1128016357590194	4.647716007774287	4.465108369219944	19.0	18.0	198.0	145.0			1	-2.3005091112524565	-1.799087306074004	0.05351885373353582
GENE21X	4088	HISTO_ZZ.Contig127c.Fgenesh_Aspergillus.85.final_new		GABA permease GabA, yeast- and conidia-enriched transcript	ucsf_hc.01_1.G217B.12170	HISTO_ZZ.Contig127c.Fgenesh_Aspergillus.85.final_new	PF13520.1|PF00324.16	AA_permease_2|AA_permease	Amino acid permease|Amino acid permease	6.832819790558768	4.011487606227644	8.949374194072998	5.815037383414858	1319.0	146.0	8494.0	804.0			1	-1.6060795487122888	-1.2503303498002936	3.005248025837333
GENE1763X	3955	HISTO_ZY.Contig571f.Fgenesh_histo.23.final_new		rab geranylgeranyl transferase escort protein	ucsf_hc.01_1.G217B.11662	HISTO_ZY.Contig571f.Fgenesh_histo.23.final_new	PF00996.13	GDI	GDP dissociation inhibitor	3.7983536935693474	4.939022161500557	6.594813556593468	7.271729717512138	120.0	207.0	1238.0	1645.0			1	-2.285985008222179	-1.77948812862466	-0.8060049457394776
GENE937X	2539	HISTO_HS.Contig68.eannot.2119.final_new		conserved protein of unknown function	ucsf_hc.01_1.G217B.06167	HISTO_HS.Contig68.eannot.2119.final_new	PF15312.1	JSRP	Junctional sarcoplasmic reticulum protein	3.3587142210574252	3.7831756549892264	6.903746297895736	6.70280722805525	60.0	63.0	1040.0	752.0			1	-3.0345572220363692	-2.366412145679103	0.0718502850196785
GENE958X	6942	Novel in HcG217B			ucsf_hc.01_1.G217B.07719		PF14640.1	TMEM223	Transmembrane protein 223	-1.9394978048561298	-0.5854256988157263	5.742722487012493	5.557796845992881	1.0	2.0	305.0	223.0			1	-7.171745437066681	-5.590003117421686	0.05583685619880541
GENE1902X	9609	Novel			ucsf_hc.01_1.G217B.09342					0.8785240422533306	3.554524243181096	9.515093221849238	10.449387911098178	3.0	15.0	1773.0	2816.0			1	-8.126094324793966	-6.341644240530162	-1.063383474069747
GENE141X	8223	Novel			ucsf_hc.01_1.G217B.02178					-2.6045588444486123	-2.250486738408209	6.230137478106106	4.750047389231888	1.0	1.0	678.0	202.0			1	-8.324221467752777	-6.447314700253176	1.351001304053411
GENE1990X	5202	HISTO_LG.Contig392.Fgenesh_Aspergillus.18.final_new	SEN2	RNA-splicing endonuclease subunit SEN2	ucsf_hc.01_1.G217B.07905	HISTO_LG.Contig392.Fgenesh_Aspergillus.18.final_new	PF01974.12|PF02778.9	tRNA_int_endo|tRNA_int_endo_N	tRNA intron endonuclease, catalytic C-terminal domain|tRNA intron endonuclease, N-terminal domain	2.644740269517448	4.285335134314015	5.565176386198172	6.705070641855092	66.0	161.0	742.0	1359.0			1	-2.409961261878783	-1.866516080154156	-1.2689830404777265
GENE1719X	3924	HISTO_ER.Contig17.Fgenesh_histo.84.final_new		conserved protein of unknown function	ucsf_hc.01_1.G217B.03700	HISTO_ER.Contig17.Fgenesh_histo.84.final_new				-1.1167842624219475	0.7112190319508682	4.970982079748222	5.582112995709929	9.0	25.0	909.0	1154.0			1	-5.577291487368228	-4.31767453637214	-0.7402197007825144
GENE1196X	5025	HISTO_ZE.Contig158.Fgenesh_histo.116.final_new	TRI7	TRI7-like toxin biosynthesis protein	ucsf_hc.01_1.G217B.08350	HISTO_ZE.Contig158.Fgenesh_histo.116.final_new	PF13813.1|PF01292.15|PF04695.8|PF00033.14	MBOAT_2|Ni_hydr_CYTB|Pex14_N|Cytochrom_B_N	Membrane bound O-acyl transferase family|Prokaryotic cytochrome b561|Peroxisomal membrane anchor protein (Pex14p) conserved region|Cytochrome b(N-terminal)/b6/petB	3.019201813798409	3.4801891237553244	5.682990707197747	5.699321025014285	78.0	84.0	734.0	617.0			1	-2.153314038597397	-1.66591247387204	-0.14541910263734525
GENE1407X	11177	HISTO_ZE.Contig158.Fgenesh_Neurospora.2.final_new		cytochrome P450 monooxygenase	ucsf_hc.01_1.G217B.08313	HISTO_ZE.Contig158.Fgenesh_Neurospora.2.final_new	PF00067.17	p450	Cytochrome P450	2.919890468914216	3.5788171564830398	5.481151007544412	5.7186469374726	17.0	21.0	149.0	146.0			1	-2.0507856838282548	-1.586610353602639	-0.3665847147489947
GENE1345X	1253	HISTO_ZT.Contig181.Fgenesh_histo.70.final_new		mitochondrial formyl-methionyl-tRNA transformylase	ucsf_hc.01_1.G217B.10761	HISTO_ZT.Contig181.Fgenesh_histo.70.final_new	PF00551.14|PF02911.13|PF01565.18|PF00132.19	Formyl_trans_N|Formyl_trans_C|FAD_binding_4|Hexapep	Formyl transferase|Formyl transferase, C-terminal domain|FAD binding domain|Bacterial transferase hexapeptide (six repeats)	3.3939896958049554	3.9704542231818074	5.8862803105712915	6.062055723675167	90.0	105.0	752.0	706.0			1	-1.981815759964395	-1.5383820731064386	-0.3048641979246822
GENE1599X	2365	HISTO_DM.Contig93.eannot.1605.final_new	ARG2	acetylglutamate synthase	ucsf_hc.01_1.G217B.02455	HISTO_DM.Contig93.eannot.1605.final_new	PF04768.8	DUF619	Protein of unknown function (DUF619)	4.552714757324648	5.417144428081801	7.13809442114048	7.583231611633242	377.0	537.0	3360.0	3802.0			1	-2.074904809013891	-1.6128677561645208	-0.5742259753135688
GENE37X	3784	Novel			ucsf_hc.01_1.G217B.03981					3.398884659532959	2.2419948462959836	11.301468740989353	8.797178607777191	57.0	20.0	20254.0	2967.0			1	-7.392109226654453	-6.0019643340942865	2.3752013483913554
GENE159X	4357	HISTO_LY.Contig10.Fgenesh_Aspergillus.10.final_new	CHL1	ATP-dependent RNA helicase chl1	ucsf_hc.01_1.G217B.08095	HISTO_LY.Contig10.Fgenesh_Aspergillus.10.final_new	PF13307.1|PF06733.10|PF04851.10	Helicase_C_2|DEAD_2|ResIII	Helicase C-terminal domain|DEAD_2|Type III restriction enzyme, res subunit	4.084614651260678	2.949648676578461	6.23731846772663	4.836291837690573	320.0	114.0	2113.0	665.0			1	-1.6422289616640113	-1.333423733725191	1.27193784521525
GENE596X	5849	Novel			ucsf_hc.01_1.G217B.09439					2.835982524840503	3.310348864598618	9.119728223224083	8.554745088797663	23.0	25.0	2661.0	1495.0			1	-5.7732708435816384	-4.691176796812124	0.43589434960561313
GENE819X	10199	HISTO_KF.Contig597.Fgenesh_histo.83.final_new		acyltransferase	ucsf_hc.01_1.G217B.06908	HISTO_KF.Contig597.Fgenesh_histo.83.final_new	PF01757.17	Acyl_transf_3	Acyltransferase family	-2.358515155047519	-1.4194805482859594	4.974921550107035	4.668796473995804	2.0	3.0	479.0	322.0			1	-6.822961850352613	-5.535057594894843	0.17703629129042397
GENE128X	1178	HISTO_ZT.Contig181.eannot.1660.final_new		no blast hit	ucsf_hc.01_1.G217B.10900	HISTO_ZT.Contig181.eannot.1660.final_new				2.626236017883533	2.1729532018663322	8.92615559688531	7.413121302760146	14.0	8.0	1638.0	477.0			1	-5.789444724199836	-4.686948673506893	1.3839455093043576
GENE162X	5441	HISTO_GB.Contig114.Fgenesh_Aspergillus.43.final_new		integral membrane protein	ucsf_hc.01_1.G217B.04410	HISTO_GB.Contig114.Fgenesh_Aspergillus.43.final_new				1.0828146572144675	0.5888898566999212	6.513621312842302	5.128920659544074	18.0	10.0	1153.0	367.0			1	-4.920331800825894	-3.9868113754572327	1.2556118684774207
GENE1818X	2946	HISTO_ZL.Contig1131.eannot.2110.final_new		high-affinity nicotinic acid transporter, MFS transporter	ucsf_hc.01_1.G217B.08865	HISTO_ZL.Contig1131.eannot.2110.final_new	PF07690.11|PF13239.1	MFS_1|2TM	Major Facilitator Superfamily|2TM domain	2.6755616733254213	3.7817062659222396	5.185115854809015	5.9548081783794755	57.0	96.0	482.0	683.0	Yeast	E	1	-1.999079326681653	-1.619882485070315	-0.8987811083912671
GENE1261X	4106	HISTO_ZZ.Contig127c.Fgenesh_histo.47.final_new		cell cycle regulatory protein, WD domain-containing protein	ucsf_hc.01_1.G217B.12127	HISTO_ZZ.Contig127c.Fgenesh_histo.47.final_new	PF00400.27	WD40	WD domain, G-beta repeat	-2.258234095253783	-0.9041619892133791	5.312150534937592	5.398162587743004	4.0	8.0	1129.0	996.0			1	-7.059909775389434	-5.749105149569462	-0.21510083762621868
GENE1246X	3609	HISTO_DA.Contig93.eannot.1997.final_new		trimethylguanosine synthase	ucsf_hc.01_1.G217B.01580	HISTO_DA.Contig93.eannot.1997.final_new	PF09445.5|PF01170.13|PF13659.1|PF02475.11|PF12847.2|PF03602.10|PF13847.1|PF01795.14|PF05175.9|PF01596.12|PF06325.8|PF00145.12	Methyltransf_15|UPF0020|Methyltransf_26|Met_10|Methyltransf_18|Cons_hypoth95|Methyltransf_31|Methyltransf_5|MTS|Methyltransf_3|PrmA|DNA_methylase	RNA cap guanine-N2 methyltransferase|Putative RNA methylase family UPF0020|Methyltransferase domain|Met-10+ like-protein|Methyltransferase domain|Conserved hypothetical protein 95|Methyltransferase domain|MraW methylase family|Methyltransferase small domain|O-methyltransferase|Ribosomal protein L11 methyltransferase (PrmA)|C-5 cytosine-specific DNA methylase	5.200351946506194	5.607442434846089	7.740330795618218	7.8123545101445275	187.0	194.0	1615.0	1411.0			1	-2.0295039943100828	-1.651692647911518	-0.20111249934711672
GENE1585X	189	HISTO_LF.Contig359.fgenesh_plus.55.final_new	RIM21	pH-response regulator protein palH/RIM21	ucsf_hc.01_1.G217B.07397	HISTO_LF.Contig359.fgenesh_plus.55.final_new	PF08733.5	PalH	PalH/RIM21	-0.6120794264184068	0.9119176810643089	5.999869786404496	6.431936693078434	8.0	18.0	1162.0	1303.0			1	-6.101474358020962	-4.966799584627204	-0.5611556914947453
GENE2087X	11257	HISTO_FX.Contig167.Fgenesh_histo.23.final_new		no blast hit	ucsf_hc.01_1.G217B.04310	HISTO_FX.Contig167.Fgenesh_histo.23.final_new	PF13908.1|PF15012.1	Shisa|DUF4519	Wnt and FGF inhibitory regulator|Domain of unknown function (DUF4519)	-2.358515155047519	0.31748504588024684	5.071039704370855	6.517788685896122	1.0	5.0	256.0	580.0			1	-6.919080004616433	-5.647084212628954	-1.5758377663460736
GENE172X	5077	HISTO_GX.Contig297.eannot.1512.final_new		mitochondrial hydrolase	ucsf_hc.01_1.G217B.05352	HISTO_GX.Contig297.eannot.1512.final_new	PF12697.2|PF00561.15|PF12695.2|PF00756.15|PF00975.15|PF07224.6|PF12740.2|PF03096.9|PF06821.8|PF07819.8	Abhydrolase_6|Abhydrolase_1|Abhydrolase_5|Esterase|Thioesterase|Chlorophyllase|Chlorophyllase2|Ndr|Ser_hydrolase|PGAP1	Alpha/beta hydrolase family|alpha/beta hydrolase fold|Alpha/beta hydrolase family|Putative esterase|Thioesterase domain|Chlorophyllase|Chlorophyllase enzyme|Ndr family|Serine hydrolase|PGAP1-like protein	4.004385453228472	3.099723290868707	7.2149084682804085	5.877864997172356	67.0	28.0	921.0	303.0			1	-2.7000481602499957	-2.2249222789167282	1.2079546862872457
GENE484X	560	HISTO_ZU.Contig65.genewise.44.final_new	BUR1	serine/threonine-protein kinase BUR1, no start met	ucsf_hc.01_1.G217B.11218	HISTO_ZU.Contig65.genewise.44.final_new	PF00069.20|PF07714.12|PF14531.1	Pkinase|Pkinase_Tyr|Kinase-like	Protein kinase domain|Protein tyrosine kinase|Kinase-like	5.064991418436494	4.595093888568397	7.174223343315277	6.467181213725334	393.0	222.0	2518.0	1282.0			1	-1.5987570700768416	-1.3188678977700166	0.5779533447691358
GENE1208X	11293	HISTO_AL.Contig317.Fgenesh_histo.7.final_new		conserved protein of unknown function	ucsf_hc.01_1.G217B.00235	HISTO_AL.Contig317.Fgenesh_histo.7.final_new				0.8415298347711289	1.9325675349777387	7.649018198805607	7.684281116003743	3.0	5.0	499.0	425.0			1	-6.297013509232537	-5.198494153639084	-0.16435170201894245
GENE1227X	3653	HISTO_DA.Contig93.Fgenesh_Aspergillus.263.final_new		phosphate metabolism protein	ucsf_hc.01_1.G217B.01502	HISTO_DA.Contig93.Fgenesh_Aspergillus.263.final_new	PF02714.10|PF13967.1|PF12621.3|PF14703.1	DUF221|RSN1_TM|DUF3779|DUF4463	Domain of unknown function DUF221|Late exocytosis, associated with Golgi transport|Phosphate metabolism protein|Domain of unknown function (DUF4463)	3.536657976181975	3.7867516631182263	5.3958066319477975	5.4540796064229	302.0	281.0	1627.0	1408.0			1	-1.3486738009638812	-1.1141085159177524	-0.18736175929590893
GENE1601X	12263	HISTO_AL.Contig320.Fgenesh_histo.17.final_new		conserved protein of unknown function	ucsf_hc.01_1.G217B.00311	HISTO_AL.Contig320.Fgenesh_histo.17.final_new				-0.7883800720040018	0.7880844553728497	6.440996036786568	6.890057548450581	6.0	14.0	1337.0	1517.0			1	-6.718901253988628	-5.5487536656908105	-0.5781502964848197
GENE813X	5982	HISTO_JG.Contig207.Fgenesh_histo.109.final_new		fructosyl amino acid oxidasesarcosine oxidase	ucsf_hc.01_1.G217B.06709	HISTO_JG.Contig207.Fgenesh_histo.109.final_new	PF01266.19|PF07992.9|PF13454.1|PF01134.17|PF05834.7|PF04820.9|PF13450.1|PF00070.22|PF13738.1|PF02254.13|PF01494.14	DAO|Pyr_redox_2|NAD_binding_9|GIDA|Lycopene_cycl|Trp_halogenase|NAD_binding_8|Pyr_redox|Pyr_redox_3|TrkA_N|FAD_binding_3	FAD dependent oxidoreductase|Pyridine nucleotide-disulphide oxidoreductase|FAD-NAD(P)-binding|Glucose inhibited division protein A|Lycopene cyclase protein|Tryptophan halogenase|NAD(P)-binding Rossmann-like domain|Pyridine nucleotide-disulphide oxidoreductase|Pyridine nucleotide-disulphide oxidoreductase|TrkA-N domain|FAD binding domain	3.447873352968663	3.466961211296258	6.034297061003903	5.722717297659851	111.0	88.0	990.0	663.0			1	-2.0759488532332986	-1.7025366589766722	0.18249097852324514
GENE856X	349	HISTO_GI.Contig363.Fgenesh_Aspergillus.27.final_new		MFS transporter	ucsf_hc.01_1.G217B.04455	HISTO_GI.Contig363.Fgenesh_Aspergillus.27.final_new	PF07690.11	MFS_1	Major Facilitator Superfamily	1.4886870970996293	1.8427592031400328	5.6869164104115475	5.421716191940562	27.0	27.0	736.0	509.0			1	-3.687754458509977	-3.0257375614136084	0.13611143365017853
GENE1275X	7996	Novel			ucsf_hc.01_1.G217B.03960					3.0160275660032654	4.107065266209875	9.267887688945214	9.361878106354258	18.0	30.0	2037.0	1807.0			1	-5.741385268140007	-4.701593412757462	-0.2230792022298509
GENE1606X	172	HISTO_LF.Contig359.Fgenesh_histo.249.final_new		conserved protein of unknown function	ucsf_hc.01_1.G217B.07356	HISTO_LF.Contig359.Fgenesh_histo.249.final_new	PF14319.1	Zn_Tnp_IS91	Transposase zinc-binding domain	0.31242056878348995	1.4320274211868707	4.70544955217675	5.1626206557912315	10.0	17.0	312.0	356.0			1	-3.882554128591319	-3.17737380721744	-0.5862598884352881
GENE116X	5152	HISTO_LG.Contig392.Fgenesh_histo.103.final_new		exopolyphosphatase	ucsf_hc.01_1.G217B.08008	HISTO_LG.Contig392.Fgenesh_histo.103.final_new	PF02833.9|PF01368.15	DHHA2|DHH	DHHA2 domain|DHH family	4.2998205320038565	3.0689301373231044	6.6071196413712325	5.060868241274816	240.0	80.0	1764.0	502.0			1	-1.796824254565435	-1.438718676564791	1.4171626152756094
GENE258X	3949	HISTO_ZY.Contig571f.Fgenesh_histo.12.final_new		NlpC/P60-like cell-wall peptidase	ucsf_hc.01_1.G217B.11647	HISTO_ZY.Contig571f.Fgenesh_histo.12.final_new	PF00877.14|PF05887.6	NLPC_P60|Trypan_PARP	NlpC/P60 family|Procyclic acidic repetitive protein (PARP)	-0.5689349347178908	-0.6299003279563313	5.340400188729583	4.246400888934322	4.0	3.0	357.0	139.0			1	-5.398860268645533	-4.323081789503733	0.9649105149744539
GENE1135X	12793	Novel			ucsf_hc.01_1.G217B.10639					1.5603480822270757	2.914420188267479	9.10494659180716	9.07212612896932	4.0	8.0	1109.0	901.0			1	-7.034123654778142	-5.604486513314919	-0.09626832198296675
GENE1816X	1076	HISTO_ZT.Contig1089.Fgenesh_Aspergillus.65.final_new		cell wall glucanase (Scw4)	ucsf_hc.01_1.G217B.10169	HISTO_ZT.Contig1089.Fgenesh_Aspergillus.65.final_new	PF00332.13|PF12403.3|PF09042.6	Glyco_hydro_17|Pax2_C|Titin_Z	Glycosyl hydrolases family 17|Paired-box protein 2 C terminal|Titin Z	-1.5235744013180152	0.41546020544354434	5.011015928798648	5.77520992209003	3.0	9.0	413.0	583.0			1	-6.024115475314723	-4.806530289259565	-0.893282778112189
GENE1906X	2839	HISTO_ZL.Contig1158-snap.26.final_new		glycerol-3-phosphate O-acyltransferase	ucsf_hc.01_1.G217B.09065	HISTO_ZL.Contig1158-snap.26.final_new	PF01553.16	Acyltransferase	Acyltransferase	0.09478167741767678	1.6967812969016656	4.078925388513688	5.019995118842264	16.0	38.0	376.0	600.0			1	-3.47366885629407	-2.7699943945536774	-1.0701585151493829
GENE1380X	417	HISTO_GI.Contig382.Fgenesh_histo.96.final_new		conserved protein of unknown function, conidia-enriched transcript	ucsf_hc.01_1.G217B.04587	HISTO_GI.Contig382.Fgenesh_histo.96.final_new				-1.8059741320187401	-0.4519020259783369	4.880968570092286	5.085177473332214	2.0	4.0	306.0	293.0			1	-6.176467847309084	-4.983860071923631	-0.33329768806073545
GENE1386X	3581	Novel in HcG217B			ucsf_hc.01_1.G217B.01638					2.452432743060188	3.1200043219173734	5.5241620026232905	5.740776425026157	103.0	128.0	1286.0	1242.0			1	-2.5612544047611614	-2.0675526757218625	-0.3457032072236732
GENE1733X	12159	Novel			ucsf_hc.01_1.G217B.12205					-0.5689349347178908	1.3700996720436687	6.899538913992786	7.524064597392673	1.0	3.0	263.0	337.0			1	-6.9579989939087366	-5.600745497962084	-0.753614468220694
GENE383X	450	Novel in HcG217B			ucsf_hc.01_1.G217B.06297		PF00069.20|PF07714.12|PF06293.9|PF01636.18	Pkinase|Pkinase_Tyr|Kdo|APH	Protein kinase domain|Protein tyrosine kinase|Lipopolysaccharide kinase (Kdo/WaaP) family|Phosphotransferase enzyme family	-1.797203922391008	-1.4431318163506046	6.268975557571015	5.42275278459471	1.0	1.0	398.0	184.0			1	-7.555704625160082	-6.312665173558393	0.7171339881554983
GENE403X	12392	HISTO_DM.Contig93.Fgenesh_histo.180.final_new		RING and UBP finger domain-containing protein	ucsf_hc.01_1.G217B.02202	HISTO_DM.Contig93.Fgenesh_histo.180.final_new				-1.484046037131378	-1.1299739310909742	6.392592048496648	5.578670928043144	1.0	1.0	349.0	165.0			1	-7.366163230826086	-6.155425431747197	0.6848323356326969
GENE577X	1052	HISTO_ZT.Contig1089.eannot.1547.final_new		mitochondrial carrier protein	ucsf_hc.01_1.G217B.10210	HISTO_ZT.Contig1089.eannot.1547.final_new	PF00153.22	Mito_carr	Mitochondrial carrier protein	4.245591642741968	4.00272860639514	7.118227038620989	6.528934710315674	121.0	80.0	1316.0	727.0			1	-2.36216054107708	-1.9729866765336137	0.460203543484508
GENE399X	4918	HISTO_KF.Contig597.eannot.1432.final_new		acyl-CoA dehydrogenase	ucsf_hc.01_1.G217B.06960	HISTO_KF.Contig597.eannot.1432.final_new	PF00441.19|PF08028.6|PF02770.14	Acyl-CoA_dh_1|Acyl-CoA_dh_2|Acyl-CoA_dh_M	Acyl-CoA dehydrogenase, C-terminal domain|Acyl-CoA dehydrogenase, C-terminal domain|Acyl-CoA dehydrogenase, middle domain	3.1717827943094234	2.831958028075506	6.791521494153909	5.96946088107531	55.0	34.0	1004.0	472.0			1	-3.1092638450425447	-2.5842834256128833	0.6929718282577921
GENE2065X	4842	HISTO_KF.Contig601.genewise.39.final_new		GPI mannosyltransferase, no start met	ucsf_hc.01_1.G217B.07134	HISTO_KF.Contig601.genewise.39.final_new	PF03901.12	Glyco_transf_22	Alg9-like mannosyltransferase family	1.4396781955868172	3.028966763321252	3.4937239199129846	4.866260008050667	48.0	113.0	296.0	637.0			1	-1.5435708695242263	-1.2840738173424944	-1.5016248729584896
GENE1888X	3451	HISTO_DA.Contig93.eannot.2085.final_new		DUF1275 domain-containing protein	ucsf_hc.01_1.G217B.01892	HISTO_DA.Contig93.eannot.2085.final_new	PF06912.6	DUF1275	Protein of unknown function (DUF1275)	-1.7250541366351728	0.2139804701263867	5.1096421859195456	6.015734733651987	2.0	6.0	339.0	528.0			1	-6.324221467752777	-5.248534836138679	-1.0351813325532486
GENE296X	1510	HISTO_ZW.Contig245.eannot.1211.final_new		no blast hit, 61aa	ucsf_hc.01_1.G217B.11489	HISTO_ZW.Contig245.eannot.1211.final_new				0.916491892452351	0.8555264992139106	7.863716140004537	6.870274486073709	4.0	3.0	733.0	306.0			1	-6.4367493927502455	-5.461528559472877	0.8643528691100215
GENE646X	12724	HISTO_GI.Contig382-snap.77.final_new		no significant blast hit	ucsf_hc.01_1.G217B.04676	HISTO_GI.Contig382-snap.77.final_new				-0.1766175119391305	0.5924920933801167	8.981991550659444	8.48363664672717	3.0	4.0	2546.0	1498.0			1	-8.648134207796634	-7.337925125960132	0.369266119111467
GENE1371X	1769	HISTO_BP.Contig459.Fgenesh_Neurospora.86.final_new		cation transport ATPase, p-type copper ATPase	ucsf_hc.01_1.G217B.01168	HISTO_BP.Contig459.Fgenesh_Neurospora.86.final_new	PF00122.15|PF00702.21|PF12710.2|PF08282.7|PF00403.21|PF04428.9	E1-E2_ATPase|Hydrolase|HAD|Hydrolase_3|HMA|Choline_kin_N	E1-E2 ATPase|haloacid dehalogenase-like hydrolase|haloacid dehalogenase-like hydrolase|haloacid dehalogenase-like hydrolase|Heavy-metal-associated domain|Choline kinase N terminus	1.9188492378148971	2.4783904621552804	5.08352834457531	5.282464171583839	98.0	113.0	1305.0	1245.0			1	-2.6542042519584714	-2.2508542820416375	-0.32802461182933573
GENE507X	5088	HISTO_GX.Contig297.Fgenesh_histo.13.final_new		protein of unknown function	ucsf_hc.01_1.G217B.05333	HISTO_GX.Contig297.Fgenesh_histo.13.final_new				4.510422856895394	4.107065266209875	7.014232271007191	6.347089335252036	71.0	42.0	598.0	313.0			1	-1.9933345593098557	-1.6868046416552405	0.5380541509343475
GENE2040X	5341	HISTO_DU.Contig190.Fgenesh_histo.83.final_new		C6 transcription factor, quinic acid utilization activator	ucsf_hc.01_1.G217B.03116	HISTO_DU.Contig190.Fgenesh_histo.83.final_new	PF04082.13	Fungal_trans	Fungal specific transcription factor domain	-3.933507367013747	-1.5794352609733435	3.670973174905306	4.972340749543909	1.0	4.0	289.0	592.0			1	-7.094005687117111	-5.998556583130331	-1.4304563594594097
GENE1001X	1598	HISTO_EA.Contig33-snap.89.final_new	APC1	20S cyclosome subunit (APC1/BimE), negative regulator of mitosis	ucsf_hc.01_1.G217B.03469	HISTO_EA.Contig33-snap.89.final_new	PF12859.2|PF01851.17	Apc1|PC_rep	Anaphase-promoting complex subunit 1|Proteasome/cyclosome repeat	3.145080579752705	3.179063590569527	5.052682735975723	4.902722519507951	392.0	314.0	2184.0	1636.0			1	-1.3971273014210768	-1.1704395015515034	0.020871431646964922
GENE1178X	5807	HISTO_ZL.Contig1131.Fgenesh_histo.288.final_new		conserved protein of unknown function	ucsf_hc.01_1.G217B.08678	HISTO_ZL.Contig1131.Fgenesh_histo.288.final_new	PF13834.1	DUF4193	Domain of unknown function (DUF4193)	3.2073930917190885	3.6228657424236355	6.562534640455886	6.560134976605717	46.0	48.0	699.0	580.0			1	-2.8446666939348564	-2.3840498067951605	-0.12668912097063778
GENE2293X	870	HISTO_ZT.Contig1128f.eannot.1143.final_new		possible trans-sialidase, conserved protein	ucsf_hc.01_1.G217B.10397	HISTO_ZT.Contig1128f.eannot.1143.final_new	PF07382.6|PF07758.6|PF10243.4|PF08648.7	HC2|DUF1614|MIP-T3|DUF1777	Histone H1-like nucleoprotein HC2|Protein of unknown function (DUF1614)|Microtubule-binding protein MIP-T3|Protein of unknown function (DUF1777)	0.30296023953442386	3.300888535349552	2.9321874437891617	5.632350187606088	16.0	100.0	147.0	794.0			1	-2.1187523494527967	-1.778242224869615	-2.829251528637733
GENE1318X	3354	HISTO_ZL.Contig1161d.Fgenesh_histo.85.final_new		malonyl CoA-acyl carrier protein transacylase	ucsf_hc.01_1.G217B.09737	HISTO_ZL.Contig1161d.Fgenesh_histo.85.final_new	PF00698.16	Acyl_transf_1	Acyl transferase domain	2.5085091507074577	3.3876723014916186	7.969605527412222	8.10650666588492	41.0	59.0	2682.0	2451.0			1	-4.950621521902823	-4.165614937006381	-0.265989923293505
GENE1297X	4424	HISTO_GL.Contig296.eannot.1358.final_new		glutamate carboxypeptidase, N-acetylated-alpha-linked acidic dipeptidase	ucsf_hc.01_1.G217B.04943	HISTO_GL.Contig296.eannot.1358.final_new	PF04389.12|PF04253.10|PF02225.17|PF05450.10|PF01546.23|PF01910.12	Peptidase_M28|TFR_dimer|PA|Nicastrin|Peptidase_M20|DUF77	Peptidase family M28|Transferrin receptor-like dimerisation domain|PA domain|Nicastrin|Peptidase family M20/M25/M40|Domain of unknown function DUF77	-3.9174101842168123	-2.5633380781764092	4.636265987030749	4.750528120662666	1.0	2.0	558.0	502.0			1	-8.04320131644562	-6.760646771452154	-0.24335091845272316
GENE1850X	262	HISTO_LF.Contig359.Fgenesh_histo.23.final_new		conserved protein of unknown function	ucsf_hc.01_1.G217B.07543	HISTO_LF.Contig359.Fgenesh_histo.23.final_new				1.0823007854224314	2.2728741591799553	4.163932341420498	4.988148901980088	14.0	25.0	176.0	259.0			1	-2.571156701196126	-2.1620553154132116	-0.9533053453803966
GENE606X	5716	HISTO_DA.Contig93.Fgenesh_histo.167.final_new		Hep59 superfamily domain-containing protein	ucsf_hc.01_1.G217B.01454	HISTO_DA.Contig93.Fgenesh_histo.167.final_new				4.649229363313326	4.260274122400322	6.858658408367197	6.306536758171942	159.0	95.0	1092.0	619.0			1	-1.6989541902519298	-1.493043208384699	0.4230328653744486
GENE497X	4444	HISTO_GL.Contig296.Fgenesh_Aspergillus.21.final_new		RanGTP-binding protein	ucsf_hc.01_1.G217B.04990	HISTO_GL.Contig296.Fgenesh_Aspergillus.21.final_new	PF05508.6	Ran-binding	RanGTP-binding protein	4.030054451275551	3.489398600416014	6.079588103313887	5.393341562243957	251.0	135.0	1543.0	797.0			1	-1.5390587972363954	-1.350723534441022	0.5571577562491239
GENE49X	2264	HISTO_DM.Contig93.eannot.1646.final_new		no significant blast hit	ucsf_hc.01_1.G217B.02258	HISTO_DM.Contig93.eannot.1646.final_new				1.3029602395344237	-0.3429676544251727	7.643907086796258	5.330271868577746	8.0	2.0	963.0	161.0			1	-5.830471992459893	-5.120020095615998	2.1845464333977045
GENE718X	328	HISTO_LF.Contig359.genewise.132.final_new		SET and MYND domain-containing protein, no start met	ucsf_hc.01_1.G217B.07646	HISTO_LF.Contig359.genewise.132.final_new	PF00856.23|PF01753.13	SET|zf-MYND	SET domain|MYND finger	3.3379556608906276	3.1455394140245105	5.980121920852864	5.570851423583845	111.0	76.0	1029.0	644.0			1	-2.131691405160295	-1.8720925821724133	0.2801817124482122
GENE1344X	3801	HISTO_FE.Contig19.Fgenesh_histo.85.final_new		conserved protein of unknown function	ucsf_hc.01_1.G217B.04010	HISTO_FE.Contig19.Fgenesh_histo.85.final_new	PF00646.28|PF01899.11	F-box|MNHE	F-box domain|Na+/H+ ion antiporter subunit	0.7557075448665075	1.3212837561006228	4.816918140454079	4.99207734174306	19.0	22.0	471.0	442.0			1	-3.55073574078563	-3.117574158255516	-0.30424798610978776
GENE254X	4054	HISTO_ZZ.Contig127c.Fgenesh_histo.13.final_new		ubiquitin domain-containing protein	ucsf_hc.01_1.G217B.12240	HISTO_ZZ.Contig127c.Fgenesh_histo.13.final_new	PF00240.18|PF11976.3|PF10302.4	ubiquitin|Rad60-SLD|DUF2407	Ubiquitin family|Ubiquitin-2 like Rad60 SUMO-like|DUF2407 ubiquitin-like domain	4.83452304566607	3.909619202003658	7.258120449788044	6.147244468225268	182.0	75.0	1450.0	558.0			1	-1.913122549320033	-1.6844058388346892	0.9817871967419691
GENE1776X	8080	HISTO_FX.Contig167.genewise.7.final_new		Extradiol_Dioxygenase_3B_like domain-containing protein, no start met	ucsf_hc.01_1.G217B.04316	HISTO_FX.Contig167.genewise.7.final_new				4.748420430379648	5.633007253118831	7.20575844631156	7.9013293165633565	45.0	65.0	367.0	494.0			1	-1.9468631611299707	-1.7151026360576047	-0.8246596550726037
GENE2089X	6205	Novel in HcG217B			ucsf_hc.01_1.G217B.06355		PF05449.6	DUF754	Protein of unknown function (DUF754)	2.954627021339122	5.070539390184761	9.36742336249613	10.825079015289528	23.0	78.0	2910.0	6643.0			1	-5.902321486355067	-5.2013201977178465	-1.5867444376142057
GENE96X	1464	HISTO_GY.Contig460.Fgenesh_Aspergillus.163.final_new		deoxycytidylate deaminase	ucsf_hc.01_1.G217B.05674	HISTO_GY.Contig460.Fgenesh_Aspergillus.163.final_new	PF00383.17	dCMP_cyt_deam_1	Cytidine and deoxycytidylate deaminase zinc-binding region	5.816049841826401	4.351234629941574	8.251336512681368	6.5775734041858085	314.0	89.0	2522.0	657.0			1	-1.9248118160530256	-1.6731193468573133	1.5446743236747524
GENE370X	5316	HISTO_BI.Contig285.Fgenesh_Aspergillus.5.final_new		conserved protein of unknown function	ucsf_hc.01_1.G217B.00702	HISTO_BI.Contig285.Fgenesh_Aspergillus.5.final_new	PF13425.1	O-antigen_lig	O-antigen ligase like membrane protein	0.6277926032252101	0.28142499112452113	5.412190180003681	4.55448497357571	13.0	8.0	532.0	244.0			1	-4.273922721976529	-3.719840555064268	0.728616421607164
GENE506X	3221	Novel			ucsf_hc.01_1.G217B.09474					0.4942588917693031	0.43329349853086274	6.0479350630168645	5.380478201578026	4.0	3.0	279.0	146.0			1	-5.04320131644562	-4.393965275660243	0.5383680766180312
GENE1911X	4819	HISTO_KF.Contig601.Fgenesh_histo.115.final_new		fungal specific transcription factor domain-containing protein, Gal4 superdomain family	ucsf_hc.01_1.G217B.07099	HISTO_KF.Contig601.Fgenesh_histo.115.final_new	PF04082.13|PF00172.13|PF03902.8	Fungal_trans|Zn_clus|Gal4_dimer	Fungal specific transcription factor domain|Fungal Zn(2)-Cys(6) binuclear cluster domain|Gal4-like dimerisation domain	2.138646852667221	3.4007964692665857	5.414465948742612	6.370940952131359	81.0	152.0	1165.0	1879.0			1	-2.7653442412734504	-2.416925055477852	-1.0855637882095532
GENE1948X	8266	HISTO_ZT.Contig1089.eannot.1584.final_new		no significant blast hit, 43aa	ucsf_hc.01_1.G217B.10092	HISTO_ZT.Contig1089.eannot.1584.final_new				1.6534574866185572	3.177454594101273	6.449334560282747	7.473973549376451	4.0	9.0	165.0	279.0			1	-4.285402218862249	-3.743299527888257	-1.153727773914511
GENE2006X	12213	HISTO_GY.Contig460.Fgenesh_Neurospora.137.final_new		acetyltransferase	ucsf_hc.01_1.G217B.05558	HISTO_GY.Contig460.Fgenesh_Neurospora.137.final_new				-0.3938482281597996	1.5451863786017601	6.495138249895872	7.677585954115831	1.0	3.0	176.0	332.0			1	-6.378511623253731	-5.579180148127151	-1.3115364890407664
GENE482X	5055	HISTO_ZE.Contig158.fgenesh_plus.48.final_new	GOT1	Got1 family protein	ucsf_hc.01_1.G217B.08401	HISTO_ZE.Contig158.fgenesh_plus.48.final_new	PF04178.7|PF11239.3|PF13630.1	Got1|DUF3040|SdpI	Got1/Sft2-like family|Protein of unknown function (DUF3040)|SdpI/YhfL protein family	4.667263286143587	4.180813606191188	7.165421959560985	6.4544235009954765	77.0	43.0	646.0	328.0			1	-1.9876838186154564	-1.720390467417368	0.5819096737447014
GENE496X	6737	HISTO_ZU.Contig65.Fgenesh_histo.11.final_new		RING-14 finger domain-containing protein	ucsf_hc.01_1.G217B.11242	HISTO_ZU.Contig65.Fgenesh_histo.11.final_new	PF03105.14|PF15227.1|PF13639.1|PF00097.20|PF13920.1|PF14634.1|PF13923.1|PF11007.3|PF11827.3|PF02891.15|PF13445.1|PF14835.1|PF03854.9|PF14570.1	SPX|zf-C3HC4_4|zf-RING_2|zf-C3HC4|zf-C3HC4_3|zf-RING_5|zf-C3HC4_2|CotJA|DUF3347|zf-MIZ|zf-RING_UBOX|zf-RING_6|zf-P11|zf-RING_4	SPX domain|zinc finger of C3HC4-type, RING|Ring finger domain|Zinc finger, C3HC4 type (RING finger)|Zinc finger, C3HC4 type (RING finger)|zinc-RING finger domain|Zinc finger, C3HC4 type (RING finger)|Spore coat associated protein JA (CotJA)|Protein of unknown function (DUF3347)|MIZ/SP-RING zinc finger|RING-type zinc-finger|zf-RING of BARD1-type protein|P-11 zinc finger|RING/Ubox like zinc-binding…	4.913056448212759	4.421041237706844	7.150648516313366	6.463803600736239	302.0	168.0	2115.0	1092.0			1	-1.7271172132986652	-1.4895429356424739	0.5577561307563199
GENE1667X	4854	HISTO_KF.Contig601.eannot.1302.final_new		WD40 domain-containing protein	ucsf_hc.01_1.G217B.07172	HISTO_KF.Contig601.eannot.1302.final_new	PF00400.27	WD40	WD domain, G-beta repeat	0.9476024249923813	1.9183458914812792	4.909058541380498	5.44791301401192	15.0	23.0	347.0	419.0			1	-3.450981261586175	-2.97634769514372	-0.6679432574522295
GENE2038X	1014	HISTO_ZT.Contig1089.Fgenesh_histo.40.final_new		serine/threonine protein kinase	ucsf_hc.01_1.G217B.10289	HISTO_ZT.Contig1089.Fgenesh_histo.40.final_new	PF00069.20|PF07714.12|PF14531.1|PF06293.9|PF01636.18	Pkinase|Pkinase_Tyr|Kinase-like|Kdo|APH	Protein kinase domain|Protein tyrosine kinase|Kinase-like|Lipopolysaccharide kinase (Kdo/WaaP) family|Phosphotransferase enzyme family	3.4796362829678165	4.959716273920326	5.5972471360714495	6.896587468358982	126.0	275.0	812.0	1661.0			1	-1.607135998301692	-1.3836517670517354	-1.4284291171083394
GENE273X	4984	HISTO_ZE.Contig149.eannot.1263.final_new	TAD2	tRNA specific adenosine deaminase	ucsf_hc.01_1.G217B.08244	HISTO_ZE.Contig149.eannot.1263.final_new	PF00383.17|PF14439.1	dCMP_cyt_deam_1|Bd3614-deam	Cytidine and deoxycytidylate deaminase zinc-binding region|Bd3614-like deaminase	4.397727881407997	3.5402958822546884	6.648621892319675	5.583058245284083	88.0	38.0	622.0	247.0			1	-1.7404191561097373	-1.4895429356424739	0.9364748622147854
GENE1124X	3087	HISTO_ZL.Contig1131.Fgenesh_Aspergillus.41.final_new	FLX1	mitochondrial FAD carrier protein FLX1	ucsf_hc.01_1.G217B.08544	HISTO_ZL.Contig1131.Fgenesh_Aspergillus.41.final_new	PF00153.22	Mito_carr	Mitochondrial carrier protein	3.8958652418623934	4.129643114185085	6.637213819034416	6.594062235425085	100.0	92.0	993.0	801.0			1	-2.230873722370082	-1.9111996938530789	-0.08593720121147541
GENE1361X	9253	HISTO_DY.Contig31-snap.42.final_new		lysophospholipase	ucsf_hc.01_1.G217B.03236	HISTO_DY.Contig31-snap.42.final_new	PF00710.15|PF12796.2|PF00023.25|PF13637.1|PF13857.1|PF13606.1|PF06253.6	Asparaginase|Ank_2|Ank|Ank_4|Ank_5|Ank_3|MTTB	Asparaginase|Ankyrin repeats (3 copies)|Ankyrin repeat|Ankyrin repeats (many copies)|Ankyrin repeats (many copies)|Ankyrin repeat|Trimethylamine methyltransferase (MTTB)	4.285392650799943	4.645696710551861	6.252291990706734	6.446319892058812	231.0	232.0	1341.0	1275.0			1	-1.4564244851048502	-1.2474037541200298	-0.32311668617288447
GENE1411X	1055	HISTO_ZT.Contig1089.Fgenesh_Neurospora.91.final_new		metallo-beta-lactamase	ucsf_hc.01_1.G217B.10206	HISTO_ZT.Contig1089.Fgenesh_Neurospora.91.final_new	PF00753.22|PF12706.2|PF13483.1	Lactamase_B|Lactamase_B_2|Lactamase_B_3	Metallo-beta-lactamase superfamily|Beta-lactamase superfamily domain|Beta-lactamase superfamily domain	3.1106644401413406	3.5678300391458473	5.396356594703598	5.6371341896277345	54.0	58.0	391.0	384.0			1	-1.7752172997603166	-1.5160847230949663	-0.3698663797449431
GENE1435X	11373	Novel			ucsf_hc.01_1.G217B.02392		PF04757.9	Pex2_Pex12	Pex2 / Pex12 amino terminal region	0.9955634634435498	2.086601163650159	7.343981560136519	7.61874836741848	3.0	5.0	363.0	365.0			1	-5.837943241891027	-4.9789277763814	-0.4038555921027678
GENE1622X	8395	Novel			ucsf_hc.01_1.G217B.02037		PF06570.6|PF02687.16|PF06738.7	DUF1129|FtsX|DUF1212	Protein of unknown function (DUF1129)|FtsX-like permease family|Protein of unknown function (DUF1212)	-0.7795019206575489	0.5745701853828545	5.953833686937928	6.4325926685552	1.0	2.0	158.0	183.0			1	-6.222860752793537	-5.304803055785425	-0.6078477664380788
GENE364X	4173	HISTO_ZZ.Contig127b.Fgenesh_histo.75.final_new		conserved protein of unknown function	ucsf_hc.01_1.G217B.12010	HISTO_ZZ.Contig127b.Fgenesh_histo.75.final_new				2.95970395927365	2.241019722878739	5.172766998795261	4.310323873360626	61.0	29.0	420.0	192.0			1	-1.7025881847196698	-1.516084723094966	0.7333543406138281
GENE137X	12179	HISTO_ZW.Contig245.Fgenesh_Aspergillus.40.final_new		serine/threonine protein kinase	ucsf_hc.01_1.G217B.11497	HISTO_ZW.Contig245.Fgenesh_Aspergillus.40.final_new	PF00069.20	Pkinase	Protein kinase domain	1.466371934018062	0.44193241680473533	6.457581920665523	4.970121607004372	13.0	5.0	614.0	182.0			1	-4.480735131845519	-3.974969762812716	1.358371528840344
GENE749X	3965	HISTO_ZY.Contig571f.Fgenesh_histo.35.final_new		DUF803 domain-containing protein	ucsf_hc.01_1.G217B.11684	HISTO_ZY.Contig571f.Fgenesh_histo.35.final_new	PF05653.9|PF00892.15|PF13536.1	Mg_trans_NIPA|EamA|EmrE	Magnesium transporter NIPA|EamA-like transporter family|Multidrug resistance efflux transporter	3.455336056070496	3.2906793597898303	6.179449990979147	5.8090792331020396	149.0	104.0	1462.0	940.0			1	-2.2136390801067094	-1.9651804459252884	0.24128197305630028
GENE640X	8605	HISTO_DA.Contig93-snap.131.final_new		no significant blast hit	ucsf_hc.01_1.G217B.01642	HISTO_DA.Contig93-snap.131.final_new				-1.1811189041740715	-0.827046798133668	7.190950460583542	6.685200848196947	1.0	1.0	492.0	288.0			1	-7.8615945099556725	-6.959028218943694	0.37666082756578767
GENE690X	2069	HISTO_DM.Contig933-snap.29.final_new		conserved protein of unknown function, conidia-enriched transcript	ucsf_hc.01_1.G217B.02548	HISTO_DM.Contig933-snap.29.final_new				0.24293546846220643	0.18197007522376582	4.372930046021672	3.9393302193909125	8.0	6.0	208.0	128.0			1	-3.619519722757525	-3.204140716780226	0.3045110418099526
GENE1471X	6170	HISTO_AL.Contig317.eannot.1520.final_new		3'-5' exonuclease/helicase (Wrn)	ucsf_hc.01_1.G217B.00273	HISTO_AL.Contig317.eannot.1520.final_new	PF01612.15|PF14589.1	DNA_pol_A_exo1|NrfD_2	3'-5' exonuclease|Polysulfide reductase	2.391782190674152	2.8289955320148015	4.387842646106121	4.697386988570692	118.0	125.0	699.0	720.0			1	-1.4855856006300274	-1.3151720291689695	-0.43863312728537807
GENE1995X	817	HISTO_JG.Contig207.genewise.80.final_new		heavy metal tolerance protein, ABC transporter, no start met	ucsf_hc.01_1.G217B.06698	HISTO_JG.Contig207.genewise.80.final_new	PF00005.22|PF00664.18|PF02463.14|PF03193.11|PF06414.7|PF13304.1|PF13555.1|PF00437.15|PF13558.1|PF13191.1	ABC_tran|ABC_membrane|SMC_N|DUF258|Zeta_toxin|AAA_21|AAA_29|T2SE|SbcCD_C|AAA_16	ABC transporter|ABC transporter transmembrane region|RecF/RecN/SMC N terminal domain|Protein of unknown function, DUF258|Zeta toxin|AAA domain|P-loop containing region of AAA domain|Type II/IV secretion system protein|Putative exonuclease SbcCD, C subunit|AAA ATPase domain	1.7004301500787868	3.0451035581169403	4.2251422425375	5.380336778218924	77.0	153.0	658.0	1218.0			1	-2.0142372376567725	-1.7820137927150626	-1.2842833205022304
GENE2109X	2167	HISTO_DM.Contig933.Fgenesh_Aspergillus.76.final_new		cutinase transcription factor 1 alpha	ucsf_hc.01_1.G217B.02762	HISTO_DM.Contig933.Fgenesh_Aspergillus.76.final_new	PF04082.13|PF00172.13	Fungal_trans|Zn_clus	Fungal specific transcription factor domain|Fungal Zn(2)-Cys(6) binuclear cluster domain	1.1169021677624777	2.869523650293156	4.0138155615897775	5.533774390068821	33.0	87.0	365.0	870.0			1	-2.3864385390253586	-2.1110313123887443	-1.6490476132998504
GENE980X	3688	HISTO_DA.Contig93.Fgenesh_histo.48.final_new		ornithine decarboxylase antizyme	ucsf_hc.01_1.G217B.01445	HISTO_DA.Contig93.Fgenesh_histo.48.final_new	PF02100.12	ODC_AZ	Ornithine decarboxylase antizyme	4.621748626891219	4.792956675781812	8.40969304975578	8.240975517297466	84.0	74.0	1723.0	1274.0			1	-3.2774695680626205	-2.894799414128733	0.0396287476375079
GENE1828X	6582	HISTO_AZ.Contig47-snap.22.final_new		dioxygenase	ucsf_hc.01_1.G217B.00411	HISTO_AZ.Contig47-snap.22.final_new	PF03055.10|PF00350.18	RPE65|Dynamin_N	Retinal pigment epithelial membrane protein|Dynamin family	-1.7913273560543386	-0.4372552500139351	3.9957795079821192	4.775432114457772	3.0	6.0	246.0	351.0			1	-5.2766320092345165	-4.659467937084786	-0.9087413912964593
GENE238X	2483	HISTO_HS.Contig68.Fgenesh_histo.106.final_new		3-oxoacyl-[acyl-carrier-protein]-synthase (beta-ketoacyl synthase)	ucsf_hc.01_1.G217B.06051	HISTO_HS.Contig68.Fgenesh_histo.106.final_new	PF00109.21|PF02801.17|PF00108.18|PF02803.13	ketoacyl-synt|Ketoacyl-synt_C|Thiolase_N|Thiolase_C	Beta-ketoacyl synthase, N-terminal domain|Beta-ketoacyl synthase, C-terminal domain|Thiolase, N-terminal domain|Thiolase, C-terminal domain	3.9549214789462037	3.037691563169213	7.109282501290185	5.967048058798366	140.0	58.0	1851.0	697.0			1	-2.64388616754204	-2.3761370682422323	1.0131456576710116
GENE499X	5120	HISTO_GX.Contig297.Fgenesh_Neurospora.29.final_new	RPC82	RNA polymerase III subunit Rpc82	ucsf_hc.01_1.G217B.05258	HISTO_GX.Contig297.Fgenesh_Neurospora.29.final_new	PF05645.8|PF08221.6|PF02002.12|PF01978.14	RNA_pol_Rpc82|HTH_9|TFIIE_alpha|TrmB	RNA polymerase III subunit RPC82|RNA polymerase III subunit RPC82 helix-turn-helix domain|TFIIE alpha subunit|Sugar-specific transcriptional regulator TrmB	4.9082713856473825	4.309649206466142	6.694372536822694	6.0093616916334724	420.0	217.0	2151.0	1112.0			1	-1.2756262963733707	-1.1464930577804093	0.555922060368415
GENE2214X	10324	Novel			ucsf_hc.01_1.G217B.05016					-0.8146913491198492	1.8613088518079166	6.998567802772577	8.973138788132465	1.0	5.0	334.0	1091.0			1	-7.302784297090485	-6.558610508937627	-2.1036597701806947
GENE1809X	5869	Novel in HcG217B			ucsf_hc.01_1.G217B.01998					-0.6360491305764279	0.7180229754639755	6.400836042591556	7.147808461602617	3.0	6.0	585.0	816.0			1	-6.526410318366043	-5.87656605875172	-0.8760612038318678
GENE1029X	4928	HISTO_KF.Contig597-snap.96.final_new|HISTO_KF.Contig597.eannot.1439.final_new			ucsf_hc.01_1.G217B.06977	HISTO_KF.Contig597-snap.96.final_new|HISTO_KF.Contig597.eannot.1439.final_new	PF07690.11|PF06609.8	MFS_1|TRI12	Major Facilitator Superfamily|Fungal trichothecene efflux pump (TRI12)	-0.45646020545947846	-0.10238809941907498	5.009268266512381	4.8873929719241485	8.0	8.0	525.0	401.0			1	-4.955253617169918	-4.436561643956303	-0.007213490232574671
GENE1219X	9424	HISTO_ZL.Contig1161c.genewise.44.final_new		class V chitinase, no start met	ucsf_hc.01_1.G217B.09538	HISTO_ZL.Contig1161c.genewise.44.final_new	PF00704.23	Glyco_hydro_18	Glycosyl hydrolases family 18	-2.159382974522777	-1.5422764626485794	4.147916134844599	4.198077256212877	5.0	6.0	588.0	506.0			1	-5.7968242545654345	-5.1871342914745355	-0.1792499061890851
GENE747X	8228	HISTO_GY.Contig460-snap.45.final_new		conserved protein of unknown function	ucsf_hc.01_1.G217B.05452	HISTO_GY.Contig460-snap.45.final_new	PF14319.1	Zn_Tnp_IS91	Transposase zinc-binding domain	1.968330823971969	1.8199025894831893	4.982848184111499	4.610685735187786	17.0	12.0	204.0	131.0			1	-2.504042505337589	-2.237563718317676	0.24307366410290587
GENE2192X	1321	HISTO_KK.Contig134-snap.6.final_new		possible proline-rich antigen	ucsf_hc.01_1.G217B.07221	HISTO_KK.Contig134-snap.6.final_new	PF05730.6|PF08693.5|PF14610.1|PF15102.1|PF09972.4|PF10253.4	CFEM|SKG6|DUF4448|TMEM154|DUF2207|PRCC	CFEM domain|Transmembrane alpha-helix domain|Protein of unknown function (DUF4448)|TMEM154 protein family|Predicted membrane protein (DUF2207)|Mitotic checkpoint regulator, MAD2B-interacting	2.27803184323857	4.285546187882897	4.412643048868406	6.288821016369231	48.0	151.0	313.0	955.0			1	-1.6241363508278952	-1.450055401099413	-2.0052667523216314
GENE88X	2183	HISTO_DM.Contig936.Fgenesh_histo.4.final_new		oxidoreductase, dehydrogenase	ucsf_hc.01_1.G217B.02800	HISTO_DM.Contig936.Fgenesh_histo.4.final_new	PF02826.14|PF00044.19|PF02737.13|PF00389.25|PF00148.14	2-Hacid_dh_C|Gp_dh_N|3HCDH_N|2-Hacid_dh|Oxidored_nitro	D-isomer specific 2-hydroxyacid dehydrogenase, NAD binding domain|Glyceraldehyde 3-phosphate dehydrogenase, NAD binding domain|3-hydroxyacyl-CoA dehydrogenase, NAD binding domain|D-isomer specific 2-hydroxyacid dehydrogenase, catalytic domain|Nitrogenase component 1 type Oxidoreductase	4.08597644356583	2.5765505495110954	8.000761457120143	6.2468000299082025	131.0	36.0	2934.0	723.0			1	-3.4043101587523723	-3.117030053010186	1.624872642391134
GENE469X	1433	HISTO_GY.Contig460-snap.132.final_new		DUF2293 superfamily domain-containing protein	ucsf_hc.01_1.G217B.05616	HISTO_GY.Contig460-snap.132.final_new	PF10056.4	DUF2293	Uncharacterized conserved protein (DUF2293)	4.429033230178995	3.8150954504638355	6.823802947263787	6.093539402284411	446.0	228.0	3483.0	1745.0			1	-1.8842948622828506	-1.7252245244336546	0.6011747601585693
GENE344X	3607	HISTO_DA.Contig93.Fgenesh_histo.347.final_new	CBK1	serine/threonine-protein kinase CBK1	ucsf_hc.01_1.G217B.01582	HISTO_DA.Contig93.Fgenesh_histo.347.final_new	PF00069.20|PF07714.12|PF01636.18	Pkinase|Pkinase_Tyr|APH	Protein kinase domain|Protein tyrosine kinase|Phosphotransferase enzyme family	-0.4999875810003994	-1.0528060705685145	4.615133720077536	3.7157813290218864	15.0	8.0	772.0	344.0			1	-4.604646446275995	-4.21536797220348	0.7702636062348431
GENE515X	4020	HISTO_ZH.Contig107.Fgenesh_histo.3.final_new		conserved protein of unknown function	ucsf_hc.01_1.G217B.08491	HISTO_ZH.Contig107.Fgenesh_histo.3.final_new				-0.5689349347178908	-0.7998253293986435	5.410083744200253	4.751950681118609	3.0	2.0	281.0	148.0			1	-5.468543824116203	-4.998556583130332	0.5290442782608364
GENE1038X	584	HISTO_ZU.Contig65.eannot.2082.final_new		integral membrane protein, MFS transporter	ucsf_hc.01_1.G217B.11262	HISTO_ZU.Contig65.eannot.2082.final_new	PF07690.11|PF07208.6|PF01545.16	MFS_1|DUF1414|Cation_efflux	Major Facilitator Superfamily|Protein of unknown function (DUF1414)|Cation efflux family	-1.6245272606812085	-1.270455154640805	5.081152004011403	4.966685253555441	2.0	2.0	310.0	238.0			1	-6.195204409890671	-5.683920980809325	-0.014622034364844438
GENE527X	3946	HISTO_ZY.Contig571f.Fgenesh_histo.7.final_new		conserved protein of unknown function	ucsf_hc.01_1.G217B.11642	HISTO_ZY.Contig571f.Fgenesh_histo.7.final_new	PF13391.1	HNH_2	HNH endonuclease	4.766798959694502	4.25837458948484	7.367169098300742	6.717854935431997	180.0	99.0	1621.0	859.0			1	-2.089895283804299	-1.9062609185602355	0.5202253780479387
GENE538X	1177	HISTO_ZT.Contig181-snap.128.final_new	GPI1	N-acetylglucosaminyl transferase component Gpi1	ucsf_hc.01_1.G217B.10901	HISTO_ZT.Contig181-snap.128.final_new	PF05024.10	Gpi1	N-acetylglucosaminyl transferase component (Gpi1)	3.222025549089045	2.7866646410691067	6.447109895168233	5.81566072559255	140.0	81.0	1944.0	1043.0			1	-2.714609491277247	-2.4757766571365223	0.5023603847548763
GENE867X	212	HISTO_LF.Contig359.Fgenesh_histo.5.final_new		conserved protein of unknown function	ucsf_hc.01_1.G217B.07432	HISTO_LF.Contig359.Fgenesh_histo.5.final_new	PF15377.1	DUF4604	Domain of unknown function (DUF4604)	4.433236164323737	4.320740470445214	7.124638514625462	6.864696976503168	76.0	55.0	729.0	506.0			1	-2.1809274954997844	-1.9907370786710326	0.13085275330148782
GENE1155X	1716	HISTO_BP.Contig459.eannot.1530.final_new	IMP2	mitochondrial inner membrane protease subunit Imp2	ucsf_hc.01_1.G217B.01285	HISTO_BP.Contig459.eannot.1530.final_new	PF00717.18|PF10502.4	Peptidase_S24|Peptidase_S26	Peptidase S24-like|Signal peptidase, peptidase S26	4.231620155234372	4.297447292643702	6.190159716014391	6.172949896150615	127.0	104.0	733.0	602.0			1	-1.4480647059780778	-1.322283176119992	-0.11187896495703065
GENE1049X	2036	HISTO_DM.Contig940.Fgenesh_histo.35.final_new		FAD binding domain-containing protein	ucsf_hc.01_1.G217B.02950	HISTO_DM.Contig940.Fgenesh_histo.35.final_new	PF01565.18|PF08031.7|PF11014.3	FAD_binding_4|BBE|DUF2852	FAD binding domain|Berberine and berberine like|Protein of unknown function (DUF2852)	1.8684703775894074	1.9815343841260158	5.32096204828494	5.213153564608099	39.0	33.0	634.0	489.0			1	-2.942016815893592	-2.6783997530951624	-0.02128030114396573
GENE154X	3402	HISTO_ZL.Contig1161e.genewise.6.final_new		phospholipase D Active site domain-containing protein, no start met	ucsf_hc.01_1.G217B.09840	HISTO_ZL.Contig1161e.genewise.6.final_new	PF13091.1|PF00614.17|PF11495.3	PLDc_2|PLDc|Regulator_TrmB	PLD-like domain|Phospholipase D Active site motif|Archaeal transcriptional regulator TrmB	0.7674927298645866	-0.35236635242742237	5.124944043011781	3.6903960106019724	25.0	9.0	761.0	234.0			1	-3.8469764583452535	-3.489542935642474	1.3054592475890017
GENE528X	5355	HISTO_DU.Contig190.eannot.1264.final_new	RAD17	cell cycle checkpoint protein RAD17	ucsf_hc.01_1.G217B.03091	HISTO_DU.Contig190.eannot.1264.final_new	PF03215.10|PF13207.1|PF13604.1|PF13245.1|PF13191.1|PF00004.24|PF00437.15|PF13555.1|PF00931.17|PF00005.22	Rad17|AAA_17|AAA_30|AAA_19|AAA_16|AAA|T2SE|AAA_29|NB-ARC|ABC_tran	Rad17 cell cycle checkpoint protein|AAA domain|AAA domain|Part of AAA domain|AAA ATPase domain|ATPase family associated with various cellular activities (AAA)|Type II/IV secretion system protein|P-loop containing region of AAA domain|NB-ARC domain|ABC transporter	3.4163632991310884	2.875404964773034	5.553667964922814	4.904473848339808	212.0	114.0	1385.0	734.0			1	-1.626829810989784	-1.4758494561798527	0.5201053317621991
GENE2341X	9468	HISTO_ZL.Contig1131.Fgenesh_histo.229.final_new		no significant blast hit	ucsf_hc.01_1.G217B.08955	HISTO_ZL.Contig1131.Fgenesh_histo.229.final_new				-1.1675723723361235	2.8869394518453717	6.579395100847119	9.977454946323135	1.0	13.0	319.0	2795.0			1	-7.236492618381302	-6.537296067090843	-3.527148630296823
GENE198X	10297	HISTO_FE.Contig19.eannot.1845.final_new		protein kinase superfamily domain-containing protein	ucsf_hc.01_1.G217B.04023	HISTO_FE.Contig19.eannot.1845.final_new	PF06293.9|PF00069.20	Kdo|Pkinase	Lipopolysaccharide kinase (Kdo/WaaP) family|Protein kinase domain	6.076298968076596	4.886585980070754	8.084375714658297	6.838639030829154	449.0	154.0	2682.0	940.0			1	-1.4976018917797593	-1.3988336233714795	1.1166478990083357
GENE1199X	4112	HISTO_ZZ.Contig127c.Fgenesh_histo.23.final_new		FAD dependent oxidoreductase	ucsf_hc.01_1.G217B.12117	HISTO_ZZ.Contig127c.Fgenesh_histo.23.final_new	PF14679.1|PF14623.1	FANCI_HD1|Vint	FANCI helical domain 1|Hint-domain	2.925174135552152	3.0447809879555323	5.496325273354343	5.521227912858301	80.0	68.0	706.0	597.0			1	-2.0606762830002503	-1.9232274975158474	-0.1539914243247642
GENE311X	3708	HISTO_FE.Contig19.Fgenesh_Aspergillus.132.final_new	STB2	Sin3 complex subunit Stb2	ucsf_hc.01_1.G217B.03815	HISTO_FE.Contig19.Fgenesh_Aspergillus.132.final_new	PF01471.13|PF14992.1	PG_binding_1|TMCO5	Putative peptidoglycan binding domain|TMCO5 family	3.963539338657811	3.0798437974748505	6.220697803977595	5.26010968425418	283.0	120.0	2009.0	858.0			1	-1.746683610517843	-1.627046459392409	0.8314993349026079
GENE1569X	1331	HISTO_GY.Contig460.Fgenesh_histo.152.final_new		DUF1337 domain-containing protein	ucsf_hc.01_1.G217B.05395	HISTO_GY.Contig460.Fgenesh_histo.152.final_new	PF07061.6|PF12718.2|PF10186.4|PF13863.1|PF00261.15|PF12329.3	Swi5|Tropomyosin_1|Atg14|DUF4200|Tropomyosin|TMF_DNA_bd	Swi5|Tropomyosin like|UV radiation resistance protein and autophagy-related subunit 14|Domain of unknown function (DUF4200)|Tropomyosin|TATA element modulatory factor 1 DNA binding	3.4704625787098804	3.9431791812489037	5.392786240639665	5.812361372294794	35.0	38.0	197.0	219.0			1	-1.4118488071278432	-1.3159627636589697	-0.5486639164759364
GENE994X	7445	HISTO_ZL.Contig1161b-snap.66.final_new		membrane associated DnaJ chaperone	ucsf_hc.01_1.G217B.09390	HISTO_ZL.Contig1161b-snap.66.final_new				4.495577826836838	4.42476464764205	6.761633953972332	6.607929869897277	98.0	73.0	700.0	523.0			1	-1.7555812723335529	-1.6299457948683065	0.02461529925424788
GENE1821X	5499	HISTO_CC.Contig38-snap.1.final_new		conserved protein of unknown function	ucsf_hc.01_1.G217B.01395	HISTO_CC.Contig38-snap.1.final_new	PF13738.1|PF13454.1|PF13434.1	Pyr_redox_3|NAD_binding_9|K_oxygenase	Pyridine nucleotide-disulphide oxidoreductase|FAD-NAD(P)-binding|L-lysine 6-monooxygenase (NADPH-requiring)	3.1849807283782527	4.059059893299043	5.685896754755349	6.459516714172102	106.0	152.0	891.0	1266.0			1	-1.9904411715751555	-1.8472373934861377	-0.9027087442375592
GENE745X	7212	Novel			ucsf_hc.01_1.G217B.00588					0.566803104364375	0.43544838323453655	4.840054732904074	4.467070188658731	7.0	5.0	201.0	129.0			1	-3.7627767737377575	-3.4784023780372735	0.2438957594245359
GENE253X	4967	HISTO_ZE.Contig149.Fgenesh_histo.65.final_new		ubiquinone biosynthesis protein	ucsf_hc.01_1.G217B.08207	HISTO_ZE.Contig149.Fgenesh_histo.65.final_new	PF03109.11|PF01636.18|PF01163.17	ABC1|APH|RIO1	ABC1 family|Phosphotransferase enzyme family|RIO1 family	4.153438463831632	3.1192399801559776	6.254464817225837	5.142284108570867	267.0	102.0	1701.0	654.0			1	-1.5905514985922635	-1.4698247010279686	0.9830919238341629
GENE1369X	2921	HISTO_ZL.Contig1131.Fgenesh_Neurospora.60.final_new		conserved protein of unknown function	ucsf_hc.01_1.G217B.08914	HISTO_ZL.Contig1131.Fgenesh_Neurospora.60.final_new	PF04090.7	RNA_pol_I_TF	RNA polymerase I specific initiation factor	1.5004242645750177	1.8544963706154212	4.630418842134484	4.828255946024381	28.0	28.0	364.0	347.0			1	-2.619519722757525	-2.420540148022039	-0.32692588871070427
GENE1590X	4142	HISTO_ZZ.Contig127c.Fgenesh_histo.32.final_new	MST2	histone acetyltransferase mst2	ucsf_hc.01_1.G217B.12065	HISTO_ZZ.Contig127c.Fgenesh_histo.32.final_new	PF00797.12	Acetyltransf_2	N-acetyltransferase	2.36770300428468	2.914420188267479	4.8919765209561925	5.32713216104718	35.0	40.0	299.0	336.0			1	-2.0137986618695716	-1.8594925453927797	-0.5642444249117942
GENE122X	1373	Novel			ucsf_hc.01_1.G217B.05468					1.906905843623153	0.6760154489424002	6.8859245225412975	5.34925497194532	12.0	4.0	562.0	161.0			1	-4.468543824116203	-4.120020095615999	1.4075807657751707
GENE1594X	5908	HISTO_ZZ.Contig127c.Fgenesh_Aspergillus.93.final_new	MUP1	high affinity methionine permease	ucsf_hc.01_1.G217B.12178	HISTO_ZZ.Contig127c.Fgenesh_Aspergillus.93.final_new	PF13520.1|PF07947.9|PF13567.1|PF07694.7	AA_permease_2|YhhN|DUF4131|5TM-5TMR_LYT	Amino acid permease|YhhN-like protein|Domain of unknown function (DUF4131)|5TMR of 5TMR-LYT	1.6061517718402005	2.182616299217052	4.450744130537418	4.887509023490063	12.0	14.0	128.0	144.0			1	-2.334117503895276	-2.15167329688609	-0.5658536777734522
GENE1504X	4744	HISTO_DF.Contig537.Fgenesh_Aspergillus.81.final_new		conserved protein of unknown function	ucsf_hc.01_1.G217B.02042	HISTO_DF.Contig537.Fgenesh_Aspergillus.81.final_new				-1.996796474354318	-1.2276868690350713	4.315401434425897	4.665382561236475	3.0	4.0	354.0	375.0			1	-5.801723053978273	-5.339850002884626	-0.47906991163138546
GENE1542X	3116	Novel			ucsf_hc.01_1.G217B.09243					1.2565673340499726	1.9325675349777387	5.962246598742584	6.345279507757439	4.0	5.0	155.0	168.0			1	-4.195204409890669	-3.8594925453927793	-0.5121216938356623
GENE203X	5112	HISTO_GX.Contig297.Fgenesh_Aspergillus.79.final_new		WD-40 repeat-containing protein	ucsf_hc.01_1.G217B.05274	HISTO_GX.Contig297.Fgenesh_Aspergillus.79.final_new				4.099618492255363	2.9247621324889383	6.560959840341388	5.327626319312292	101.0	35.0	826.0	292.0			1	-1.9508664932840838	-1.8496447594364325	1.1042447362082894
GENE804X	5032	HISTO_ZE.Contig158.eannot.1342.final_new	GUD1	chlorohydrolase, guanine deaminase	ucsf_hc.01_1.G217B.08359	HISTO_ZE.Contig158.eannot.1342.final_new	PF01979.15|PF07969.6|PF13147.1|PF13594.1	Amidohydro_1|Amidohydro_3|Amidohydro_4|Amidohydro_5	Amidohydrolase family|Amidohydrolase family|Amidohydrolase|Amidohydrolase	4.239801217738075	3.963329788748426	6.385112855222666	6.066464769757303	209.0	135.0	1373.0	915.0			1	-1.6348367826826506	-1.5499155536219562	0.1895593006445564
GENE1284X	4806	HISTO_KF.Contig601.Fgenesh_Aspergillus.27.final_new		EF hand domain-containing protein	ucsf_hc.01_1.G217B.07067	HISTO_KF.Contig601.Fgenesh_Aspergillus.27.final_new	PF00569.12|PF00036.27|PF13499.1|PF13405.1|PF13833.1|PF13202.1	ZZ|EF-hand_1|EF-hand_7|EF-hand_6|EF-hand_8|EF-hand_5	Zinc finger, ZZ type|EF hand|EF-hand domain pair|EF-hand domain|EF-hand domain pair|EF hand	3.29386872667991	3.4245626272383096	5.138091495253193	5.243161521518948	244.0	209.0	1301.0	1163.0			1	-1.3337479137713424	-1.2653794668937173	-0.23415881108656134
GENE701X	947	HISTO_ZT.Contig174.Fgenesh_histo.16.final_new		MFS transporter	ucsf_hc.01_1.G217B.10564	HISTO_ZT.Contig174.Fgenesh_histo.16.final_new	PF07690.11|PF00083.19|PF01770.13|PF13347.1|PF12832.2	MFS_1|Sugar_tr|Folate_carrier|MFS_2|MFS_1_like	Major Facilitator Superfamily|Sugar (and other) transporter|Reduced folate carrier|MFS/sugar transport protein|MFS_1 like family	4.624478419646791	4.222154401572087	6.521775124038334	6.096871496377393	299.0	177.0	1654.0	1024.0			1	-1.386821849589602	-1.3214976674183845	0.2958148428401346
GENE498X	4688	HISTO_DY.Contig31.Fgenesh_histo.81.final_new		phosphotransferase family protein	ucsf_hc.01_1.G217B.03280	HISTO_DY.Contig31.Fgenesh_histo.81.final_new	PF01636.18|PF01633.15|PF00069.20|PF01163.17	APH|Choline_kinase|Pkinase|RIO1	Phosphotransferase enzyme family|Choline/ethanolamine kinase|Protein kinase domain|RIO1 family	0.891069295572444	0.39714449505789734	6.147878634486127	5.461933164417291	9.0	5.0	511.0	264.0			1	-4.746334484111742	-4.511569241972472	0.5568566852480297
GENE1470X	3160	HISTO_ZL.Contig1161b.Fgenesh_Aspergillus.79.final_new		C6 transcription factor	ucsf_hc.01_1.G217B.09341	HISTO_ZL.Contig1161b.Fgenesh_Aspergillus.79.final_new	PF04082.13|PF00172.13	Fungal_trans|Zn_clus	Fungal specific transcription factor domain|Fungal Zn(2)-Cys(6) binuclear cluster domain	-0.0445139759317856	0.5319505514450659	6.7345064233922365	7.042766242282549	12.0	14.0	1957.0	2014.0			1	-6.26854554452208	-5.957596263450562	-0.4373486037111194
GENE1830X	3293	HISTO_ZL.Contig1161c.fgenesh_plus.4.final_new		nitrogen regulatory protein OTam, C6 transcription factor, no start met, yeast-enriched transcript	ucsf_hc.01_1.G217B.09612	HISTO_ZL.Contig1161c.fgenesh_plus.4.final_new	PF04082.13	Fungal_trans	Fungal specific transcription factor domain	2.2666877123625184	3.184027248024759	6.358073835886319	7.143733871326595	67.0	99.0	1696.0	2430.0			1	-3.58091126872186	-3.4064871959149152	-0.9147488202610825
GENE132X	4061	HISTO_ZZ.Contig127c-snap.115.final_new	MSH5	DNA mismatch repair protein Msh5, MutS domain-containing protein	ucsf_hc.01_1.G217B.12227	HISTO_ZZ.Contig127c-snap.115.final_new	PF05192.13	MutS_III	MutS domain III	-1.1630284471911756	-2.3939188418719284	4.48569493268936	2.9818268045538248	6.0	2.0	447.0	131.0			1	-5.138248525078595	-4.822526219038832	1.3747793433147284
GENE526X	1810	HISTO_BP.Contig459-snap.16.final_new	RNF216	E3 ubiquitin-protein ligase RNF216	ucsf_hc.01_1.G217B.01089	HISTO_BP.Contig459-snap.16.final_new	PF01485.16	IBR	IBR domain	3.973662960356912	3.363485091346517	5.857469199306903	5.207714497228417	279.0	143.0	1529.0	810.0			1	-1.3733313841480497	-1.2910099784949791	0.5206659172576789
GENE955X	3056	HISTO_ZL.Contig1131.eannot.2186.final_new		conserved protein of unknown function	ucsf_hc.01_1.G217B.08620	HISTO_ZL.Contig1131.eannot.2186.final_new	PF08285.6	DPM3	Dolichol-phosphate mannosyltransferase subunit 3 (DPM3)	4.687353358962396	4.6317812244941745	8.085154330015625	7.8981186427822045	89.0	67.0	1393.0	1017.0			1	-2.887326116251288	-2.713117990901109	0.057946902412613355
GENE222X	6654	HISTO_ZT.Contig181.Fgenesh_Aspergillus.136.final_new		conserved protein of unknown function	ucsf_hc.01_1.G217B.10712	HISTO_ZT.Contig181.Fgenesh_Aspergillus.136.final_new				4.35302310897957	3.283287506113397	7.550040163332034	6.363455169176173	220.0	82.0	2996.0	1094.0			1	-2.6865421995505234	-2.526948235675855	1.0574962093350546
GENE1628X	4631	HISTO_GY.Contig471.Fgenesh_Neurospora.27.final_new		uracil permease	ucsf_hc.01_1.G217B.05784	HISTO_GY.Contig471.Fgenesh_Neurospora.27.final_new	PF02133.10	Transp_cyt_pur	Permease for cytosine/purines, uracil, thiamine, allantoin	-0.6322969957153203	0.08434518970979132	4.4369861678551015	4.925627817422028	7.0	9.0	349.0	407.0			1	-4.55880830876848	-4.2880632003253165	-0.6177304343877337
GENE833X	6594	HISTO_FE.Contig19.Fgenesh_histo.203.final_new		SANT superfamily domain-containing protein	ucsf_hc.01_1.G217B.04181	HISTO_FE.Contig19.Fgenesh_histo.203.final_new	PF13921.1|PF00249.26	Myb_DNA-bind_6|Myb_DNA-binding	Myb-like DNA-binding domain|Myb-like DNA-binding domain	-0.8233562102469767	-0.8843216034854169	4.536935986734283	4.248077972028654	4.0	3.0	244.0	166.0			1	-4.849817342179319	-4.579180148127151	0.15976922988482212
GENE2186X	12722	HISTO_GY.Contig460.eannot.1702.final_new		no blast hit, 45aa	ucsf_hc.01_1.G217B.05522	HISTO_GY.Contig460.eannot.1702.final_new				3.0684949858974004	5.280548087065377	10.76073198767794	12.61819929222978	8.0	29.0	2457.0	7400.0			1	-7.181762146978597	-6.784431777777483	-1.9865560893726482
GENE565X	3936	HISTO_ER.Contig17.eannot.1296.final_new		WD40 repeat-containing protein	ucsf_hc.01_1.G217B.03660	HISTO_ER.Contig17.eannot.1296.final_new	PF13824.1|PF13639.1	zf-Mss51|zf-RING_2	Zinc-finger of mitochondrial splicing suppressor 51|Ring finger domain	4.636296935460375	4.081936281083854	6.842345753231591	6.238211550264185	351.0	187.0	2405.0	1315.0			1	-1.695573962969275	-1.6030558417934104	0.47504541814659884
GENE1961X	1884	HISTO_BP.Contig457.Fgenesh_histo.38.final_new		PAXNEB family protein	ucsf_hc.01_1.G217B.00942	HISTO_BP.Contig457.Fgenesh_histo.38.final_new	PF01974.12	tRNA_int_endo	tRNA intron endonuclease, catalytic C-terminal domain	3.2384199873397135	4.32479631017646	5.026661491655568	6.086526936452702	62.0	103.0	318.0	551.0			1	-1.277766649513913	-1.2085111988893216	-1.1889542296179414
GENE2223X	5708	Novel in HcG217B			ucsf_hc.01_1.G217B.11049		PF15227.1	zf-C3HC4_4	zinc finger of C3HC4-type, RING	1.3219433429019967	3.533996444069972	5.321353810651319	7.386844555338395	8.0	29.0	190.0	661.0			1	-3.488935612947381	-3.299628683881502	-2.194579529507883
GENE1626X	1084	HISTO_ZT.Contig1089.Fgenesh_Aspergillus.19.final_new		amino acid permease	ucsf_hc.01_1.G217B.10153	HISTO_ZT.Contig1089.Fgenesh_Aspergillus.19.final_new	PF13520.1|PF00324.16	AA_permease_2|AA_permease	Amino acid permease|Amino acid permease	-1.8881124185892184	-1.119002813269971	4.314031944726083	4.80074865965408	3.0	4.0	328.0	382.0			1	-5.69166950851336	-5.366532045537131	-0.615805499748804
GENE107X	1196	HISTO_ZT.Contig181.Fgenesh_histo.12.final_new	TEN1	nuclear telomere cap complex subunit, Ten1 superfamily	ucsf_hc.01_1.G217B.10864	HISTO_ZT.Contig181.Fgenesh_histo.12.final_new	PF12658.2|PF15490.1	Ten1|Ten1_2	Telomere capping, CST complex subunit|Telomere-capping, CST complex subunit	4.172077492511018	2.6086117587433937	6.7381711848771575	5.138561406807467	68.0	18.0	598.0	164.0			1	-2.055618837564199	-1.9767302206771524	1.4705209932488836
GENE118X	5915	HISTO_ZL.Contig1161e.eannot.1281.final_new		no blast hit	ucsf_hc.01_1.G217B.09881	HISTO_ZL.Contig1161e.eannot.1281.final_new	PF09425.5|PF03317.8	CCT_2|ELF	Divergent CCT motif|ELF protein	2.14184672764466	0.7954791155439714	8.953776206594217	7.409264788336649	13.0	4.0	2169.0	618.0			1	-6.301454624147615	-6.060566245405757	1.4154226334367612
GENE1254X	5996	HISTO_DM.Contig940.eannot.1260.final_new		guanine nucleotide-binding protein, transducin family protein/WD-40 repeat family protein	ucsf_hc.01_1.G217B.02939	HISTO_DM.Contig940.eannot.1260.final_new	PF00400.27	WD40	WD domain, G-beta repeat	2.725314708522521	2.811453609316291	4.552997288709657	4.631823551009238	59.0	49.0	311.0	273.0			1	-1.3172077253851944	-1.2671505143060262	-0.20791504712038833
GENE376X	6397	HISTO_LG.Contig392.eannot.1663.final_new		no blast hit, 58aa	ucsf_hc.01_1.G217B.07737	HISTO_LG.Contig392.eannot.1663.final_new				0.4728852409767362	-0.1730426529828604	8.187842319257358	7.33418691858113	2.0	1.0	624.0	287.0			1	-7.204482223478681	-6.95401014417707	0.7245666158554211
GENE1427X	9217	HISTO_EA.Contig33.fgenesh_plus.80.final_new		EOS1 superfamily domain-containing protein	ucsf_hc.01_1.G217B.03328	HISTO_EA.Contig33.fgenesh_plus.80.final_new	PF12326.3	EOS1	N-glycosylation protein	5.094171733956431	5.37189295386672	7.050518224030867	7.319936659642976	97.0	92.0	559.0	560.0			1	-1.445871635272495	-1.3948242783893354	-0.39850722043291587
GENE2004X	3145	HISTO_ZL.Contig1161b.Fgenesh_Aspergillus.117.final_new		alternative sulfate transporter	ucsf_hc.01_1.G217B.09303	HISTO_ZL.Contig1161b.Fgenesh_Aspergillus.117.final_new	PF07690.11	MFS_1	Major Facilitator Superfamily	-2.9274919515959756	-1.5734198455555726	3.5895257490727372	4.76890279933273	1.0	2.0	136.0	256.0			1	-6.006542845866772	-5.789103217501382	-1.3084658350808
GENE730X	2824	HISTO_ZL.Contig1158.Fgenesh_histo.56.final_new		defects in morphology protein 1	ucsf_hc.01_1.G217B.09104	HISTO_ZL.Contig1158.Fgenesh_histo.56.final_new	PF09810.4|PF12705.2|PF13751.1	Exo5|PDDEXK_1|DDE_Tnp_1_6	Exonuclease V - a 5' deoxyribonuclease|PD-(D/E)XK nuclease superfamily|Transposase DDE domain	2.937517395915476	2.569890664442984	5.00477621812698	4.614598671787348	94.0	57.0	585.0	371.0			1	-1.556783967409563	-1.4914885799574433	0.2610887615188249
GENE1334X	473	HISTO_ZU.Contig171-snap.5.final_new		HhH-GPD domain-containing protein, DUF488 domain, conidia-enriched transcript	ucsf_hc.01_1.G217B.10999	HISTO_ZU.Contig171-snap.5.final_new	PF04343.8	DUF488	Protein of unknown function, DUF488	-1.3996538498410054	-1.045581743800602	4.673757199352093	4.835899712195732	2.0	2.0	200.0	186.0			1	-5.562936194391158	-5.328262028609413	-0.2912312976644458
GENE1242X	1908	HISTO_BP.Contig457.eannot.1688.final_new		serine/threonine protein phosphatase	ucsf_hc.01_1.G217B.00890	HISTO_BP.Contig457.eannot.1688.final_new	PF00149.23	Metallophos	Calcineurin-like phosphoesterase	3.721284300442133	3.8689055290151106	7.207807971989584	7.275660046498411	90.0	78.0	1498.0	1305.0			1	-2.9760488167455095	-2.853535090096379	-0.1969408593296338
GENE176X	4639	HISTO_DY.Contig31.Fgenesh_Aspergillus.53.final_new		pyruvate dehydrogenase kinase	ucsf_hc.01_1.G217B.03178	HISTO_DY.Contig31.Fgenesh_Aspergillus.53.final_new	PF10436.4|PF02518.21|PF13589.1	BCDHK_Adom3|HATPase_c|HATPase_c_3	Mitochondrial branched-chain alpha-ketoacid dehydrogenase kinase|Histidine kinase-, DNA gyrase B-, and HSP90-like ATPase|Histidine kinase-, DNA gyrase B-, and HSP90-like ATPase	5.016293525086126	3.723597845931901	7.946979294422185	6.633780563850647	310.0	99.0	3510.0	1174.0			1	-2.420210914534118	-2.356963290531825	1.1841099457507314
GENE361X	5070	HISTO_GX.Contig297.genewise.55.final_new		tryptophanyl-tRNA synthetase, no start met	ucsf_hc.01_1.G217B.05363	HISTO_GX.Contig297.genewise.55.final_new	PF00579.20	tRNA-synt_1b	tRNA synthetases class I (W and Y)	5.337340570264858	4.4632667277385165	7.164330612496641	6.2949742133657445	335.0	143.0	1765.0	803.0			1	-1.3165151874298417	-1.278488058240307	0.7402676143100893
GENE2230X	8380	HISTO_GI.Contig363.Fgenesh_histo.61.final_new		no significant bast hit	ucsf_hc.01_1.G217B.04523	HISTO_GI.Contig363.Fgenesh_histo.61.final_new	PF13567.1	DUF4131	Domain of unknown function (DUF4131)	1.448839767010085	3.6394131407676094	5.126322139872045	7.271570250833421	7.0	25.0	133.0	489.0			1	-3.1670075180600183	-3.078937682678891	-2.2743368957821835
GENE55X	1662	Novel in HcG217B			ucsf_hc.01_1.G217B.03355		PF00023.25|PF12796.2|PF13857.1|PF13637.1|PF13606.1	Ank|Ank_2|Ank_5|Ank_4|Ank_3	Ankyrin repeat|Ankyrin repeats (3 copies)|Ankyrin repeats (many copies)|Ankyrin repeats (many copies)|Ankyrin repeat	2.7148580312827004	0.65389263804426	7.593561536076511	5.433620595239861	16.0	3.0	699.0	130.0			1	-4.36822864999187	-4.22650852980868	2.0308521560158432
GENE996X	715	HISTO_JG.Contig206.eannot.1483.final_new		WSC domain-containing protein	ucsf_hc.01_1.G217B.06447	HISTO_JG.Contig206.eannot.1483.final_new	PF09362.5	DUF1996	Domain of unknown function (DUF1996)	1.39577631527897	1.302389444348152	5.052866899309751	4.89952598826528	30.0	22.0	562.0	420.0			1	-3.14661572922884	-3.0439171165302072	0.024252126223664128
GENE1943X	226	HISTO_LF.Contig359.Fgenesh_histo.61.final_new		conserved protein of unknown function	ucsf_hc.01_1.G217B.07457	HISTO_LF.Contig359.Fgenesh_histo.61.final_new	PF02724.9	CDC45	CDC45-like protein	5.242607784303147	6.269515147090041	7.396528201108094	8.41167866037864	345.0	550.0	2280.0	3830.0	Yeast	B	1	-1.6434455620030053	-1.5889440859016792	-1.144239244091354
GENE2316X	3472	HISTO_DA.Contig93.eannot.2045.final_new		arabinose-proton symporter	ucsf_hc.01_1.G217B.01853	HISTO_DA.Contig93.eannot.2045.final_new	PF00083.19|PF07690.11	Sugar_tr|MFS_1	Sugar (and other) transporter|Major Facilitator Superfamily	2.4111220734525993	5.410529298193641	4.742626787209221	7.728253601714437	78.0	488.0	583.0	3838.0			1	-1.8210298589546805	-1.7645048761338753	-3.114715599326023
GENE672X	109	HISTO_AZ.Contig47.Fgenesh_histo.111.final_new	PAN3	PAB-dependent poly(A)-specific ribonuclease subunit PAN3	ucsf_hc.01_1.G217B.00629	HISTO_AZ.Contig47.Fgenesh_histo.111.final_new	PF00069.20	Pkinase	Protein kinase domain	4.317122157473462	3.853308673964092	6.588833044857726	6.135436536933649	275.0	156.0	1972.0	1197.0			1	-1.7612360325823224	-1.7289084355826363	0.32430772310326983
GENE901X	5434	HISTO_GB.Contig114.Fgenesh_histo.30.final_new	CRK1	serine/threonine-protein kinase crk1	ucsf_hc.01_1.G217B.04400	HISTO_GB.Contig114.Fgenesh_histo.30.final_new	PF00069.20|PF07714.12|PF14531.1	Pkinase|Pkinase_Tyr|Kinase-like	Protein kinase domain|Protein tyrosine kinase|Kinase-like	4.5914492995148155	4.353705233793001	6.68252899680092	6.457009138757446	211.0	140.0	1335.0	949.0			1	-1.580604842484163	-1.5500844775775242	0.09643107322266697
GENE1447X	6527	HISTO_AZ.Contig47.Fgenesh_histo.192.final_new		conserved protein of unknown function	ucsf_hc.01_1.G217B.00656	HISTO_AZ.Contig47.Fgenesh_histo.192.final_new				-3.494934353274114	-3.1408622472337107	2.696171738588739	2.982820111179252	2.0	2.0	217.0	220.0			1	-5.680631237060911	-5.570462931026041	-0.41573715741131956
GENE1374X	4538	HISTO_GL.Contig233.eannot.1158.final_new	THI4	thiazole biosynthetic enzyme	ucsf_hc.01_1.G217B.04707	HISTO_GL.Contig233.eannot.1158.final_new	PF01946.12|PF01266.19|PF05834.7|PF13450.1|PF13454.1|PF13738.1|PF07992.9|PF00890.19|PF01494.14|PF04820.9	Thi4|DAO|Lycopene_cycl|NAD_binding_8|NAD_binding_9|Pyr_redox_3|Pyr_redox_2|FAD_binding_2|FAD_binding_3|Trp_halogenase	Thi4 family|FAD dependent oxidoreductase|Lycopene cyclase protein|NAD(P)-binding Rossmann-like domain|FAD-NAD(P)-binding|Pyridine nucleotide-disulphide oxidoreductase|Pyridine nucleotide-disulphide oxidoreductase|FAD binding domain|FAD binding domain|Tryptophan halogenase	4.227772743140205	4.447543757469018	7.815927941110274	8.017276898460393	135.0	123.0	2411.0	2304.0			1	-3.077680343168127	-3.0165137136044544	-0.33043774217092636
GENE2247X	7235	HISTO_ZT.Contig1089.Fgenesh_histo.77.final_new		conserved protein of unknown function	ucsf_hc.01_1.G217B.10312	HISTO_ZT.Contig1089.Fgenesh_histo.77.final_new				-0.4396519177729244	1.914420188267479	5.633759131420175	7.914954315907576	2.0	8.0	200.0	808.0			1	-5.562936194391158	-5.447314700253177	-2.4102839693082085
GENE387X	778	HISTO_JG.Contig206.Fgenesh_histo.31.final_new	PET112	mitochondrial cytochrome c oxidase assembly factor, aspartyl/glutamyl-tRNA(Asn/Gln) amidotransferase subunit B	ucsf_hc.01_1.G217B.06337	HISTO_JG.Contig206.Fgenesh_histo.31.final_new	PF02934.10|PF02637.13	GatB_N|GatB_Yqey	GatB/GatE catalytic domain|GatB domain	4.430016213879395	3.4087209660709763	6.538462458716955	5.697315424541763	275.0	106.0	1761.0	817.0			1	-1.5979713900356187	-1.735375031083866	0.712058249354385
GENE634X	73	HISTO_AZ.Contig47.Fgenesh_histo.137.final_new		anaphase-promoting complex subunit 10	ucsf_hc.01_1.G217B.00539	HISTO_AZ.Contig47.Fgenesh_histo.137.final_new	PF03256.11	APC10	Anaphase-promoting complex, subunit 10 (APC10)	3.6049382332511466	2.920875210404778	5.617363214429436	5.106894624414405	115.0	56.0	689.0	402.0			1	-1.5019501263763484	-1.632799986622706	0.3813798051942241
GENE585X	4927	HISTO_KF.Contig597.eannot.1388.final_new		MFS multidrug transporter	ucsf_hc.01_1.G217B.06976	HISTO_KF.Contig597.eannot.1388.final_new	PF07690.11	MFS_1	Major Facilitator Superfamily	0.9893247724637932	0.10238877900040166	4.551329927905817	3.9739644920235726	26.0	11.0	456.0	254.0			1	-3.0515303006400827	-3.3183562856362503	0.44827665106143755
GENE329X	2364	HISTO_DM.Contig93.fgenesh_plus.9.final_new	ARV1	protein arv1	ucsf_hc.01_1.G217B.02454	HISTO_DM.Contig93.fgenesh_plus.9.final_new	PF04161.8	Arv1	Arv1-like family	6.715840161752006	5.629563679984378	8.542185920528448	7.6138687738503625	920.0	339.0	4845.0	2116.0			1	-1.3158709039745013	-1.4310856664790634	0.7992283618572786
GENE1177X	4386	HISTO_GL.Contig296.eannot.1399.final_new		protein of unknown function, 64aa	ucsf_hc.01_1.G217B.04843	HISTO_GL.Contig296.eannot.1399.final_new				1.4728852409767361	1.0493497683535875	6.291892189479481	6.288221064628949	12.0	7.0	503.0	417.0			1	-4.308532093700803	-4.685651868888441	-0.12541765997027543
GENE334X	4282	HISTO_ZZ.Contig127a.Fgenesh_histo.63.final_new		conserved protein of unknown function	ucsf_hc.01_1.G217B.11810	HISTO_ZZ.Contig127a.Fgenesh_histo.63.final_new	PF12735.2	Trs65	TRAPP trafficking subunit Trs65	4.252919557034828	3.109492003604415	6.855735130458771	5.9417806352781275	240.0	85.0	2165.0	955.0			1	-2.0923407186220015	-2.2790692042867917	0.7848657103598367
GENE934X	5672	HISTO_ZU.Contig65.Fgenesh_histo.62.final_new		exonuclease	ucsf_hc.01_1.G217B.11267	HISTO_ZU.Contig65.Fgenesh_histo.62.final_new	PF00867.13|PF00752.12|PF12813.2|PF07719.12	XPG_I|XPG_N|XPG_I_2|TPR_2	XPG I-region|XPG N-terminal domain|XPG domain containing|Tetratricopeptide repeat	2.7302730836693883	2.322504926904556	5.02247854519032	4.818397960384869	117.0	69.0	851.0	614.0			1	-1.7817306067189906	-1.9426736060933916	0.07499179998464456
GENE743X	6943	HISTO_GY.Contig460.Fgenesh_histo.177.final_new		pentatricopeptide repeat protein	ucsf_hc.01_1.G217B.05547	HISTO_GY.Contig460.Fgenesh_histo.177.final_new	PF13041.1|PF13812.1|PF12854.2|PF01535.15	PPR_2|PPR_3|PPR_1|PPR	PPR repeat family|Pentatricopeptide repeat domain|PPR repeat|PPR repeat	3.3006571194676524	2.747838629899537	5.470779809732428	5.095785823981718	180.0	96.0	1203.0	771.0			1	-1.6596478354628346	-1.7947277666952597	0.24590520092990342
GENE1008X	4379	HISTO_GL.Contig296.Fgenesh_histo.19.final_new		conserved protein of unknown function	ucsf_hc.01_1.G217B.04824	HISTO_GL.Contig296.Fgenesh_histo.19.final_new	PF03525.9|PF05964.9	Meiotic_rec114|FYRN	Meiotic recombination protein rec114|F/Y-rich N-terminus	2.309804620576479	1.9758207329316224	4.6528679543678795	4.510162150112854	58.0	36.0	437.0	329.0			1	-1.8325884789894595	-1.9811219897943104	0.013617019434218669
GENE914X	1271	HISTO_ZT.Contig181.fgenesh_plus.127.final_new		DNA helicase RecQ, no start met	ucsf_hc.01_1.G217B.10737	HISTO_ZT.Contig181.fgenesh_plus.127.final_new	PF00271.26|PF00270.24	Helicase_C|DEAD	Helicase conserved C-terminal domain|DEAD/DEAH box helicase	1.7927941682274466	1.3395113522102458	4.72181530808537	4.5062624325150935	42.0	24.0	475.0	340.0			1	-2.418546285055982	-2.613531652917927	0.08646409074946959
GENE90X	5597	HISTO_BI.Contig285.eannot.1123.final_new		no significant blast hit, 82aa	ucsf_hc.01_1.G217B.00718	HISTO_BI.Contig285.eannot.1123.final_new				3.726358033666005	1.5568681836493956	8.715830264359207	6.96528001899547	23.0	4.0	1085.0	268.0			1	-4.478997375891261	-4.855192407959153	1.62146146054293
GENE1129X	4096	HISTO_ZZ.Contig127c.Fgenesh_Aspergillus.64.final_new		C6 transcription factor	ucsf_hc.01_1.G217B.12152	HISTO_ZZ.Contig127c.Fgenesh_Aspergillus.64.final_new	PF04082.13|PF00172.13	Fungal_trans|Zn_clus	Fungal specific transcription factor domain|Fungal Zn(2)-Cys(6) binuclear cluster domain	3.00795344396235	2.8214571686400505	4.795060307998808	4.758080178828846	112.0	77.0	574.0	465.0			1	-1.276632009234517	-1.3834035828018743	-0.09210865565084436
GENE1257X	5503	HISTO_CC.Contig38.Fgenesh_histo.5.final_new		BTB/POZ domain-containing protein	ucsf_hc.01_1.G217B.01398	HISTO_CC.Contig38.Fgenesh_histo.5.final_new	PF02214.17|PF00651.26|PF10106.4	BTB_2|BTB|DUF2345	BTB/POZ domain|BTB/POZ domain|Uncharacterized protein conserved in bacteria (DUF2345)	4.2036545691790375	4.107065266209875	6.341746614437099	6.423101219577902	246.0	180.0	1608.0	1414.0			1	-1.6276171904561205	-1.7628165259811057	-0.21044338996160938
GENE1011X	3933	HISTO_ER.Contig17.eannot.1305.final_new		Erv26 integral membrane protein superfamily domain-containing protein	ucsf_hc.01_1.G217B.03680	HISTO_ER.Contig17.eannot.1305.final_new	PF04148.8|PF01794.14	Erv26|Ferric_reduct	Transmembrane adaptor Erv26|Ferric reductase like transmembrane component	3.926267814941229	3.628263224401939	5.827128393285192	5.686792903289651	77.0	49.0	427.0	322.0			1	-1.390385723542022	-1.505310251500791	0.011246705174734473
GENE2335X	10632	Novel			ucsf_hc.01_1.G217B.04827					-1.7157763230471619	0.9602238778806039	5.44848815659705	8.716174451793078	1.0	5.0	213.0	1705.0			1	-6.65378962484227	-7.2027311465255535	-3.396775080016835
GENE367X	883	HISTO_ZT.Contig1128f.eannot.1116.final_new	SCS3	inositol phospholipid biosynthesis protein	ucsf_hc.01_1.G217B.10369	HISTO_ZT.Contig1128f.eannot.1116.final_new	PF10261.4|PF11833.3	Scs3p|DUF3353	Inositol phospholipid synthesis and fat-storage-inducing TM|Protein of unknown function (DUF3353)	6.367040153346814	5.320149945320095	8.27375803431022	7.41476391560344	544.0	206.0	3029.0	1388.0			1	-1.3962430261614647	-1.5413945428964242	0.7299053338859727
GENE946X	657	HISTO_JG.Contig206.eannot.1523.final_new		mitochondrial deoxynucleotide carrier protein	ucsf_hc.01_1.G217B.06566	HISTO_JG.Contig206.eannot.1523.final_new	PF00153.22|PF14147.1	Mito_carr|Spore_YhaL	Mitochondrial carrier protein|Sporulation protein YhaL	2.9484185339056506	2.4814607809913727	5.705335374262014	5.5130825864155675	53.0	30.0	532.0	387.0			1	-2.2464419855544224	-2.478402378037274	0.06316400302563974
GENE75X	2085	HISTO_DM.Contig933.fgenesh_plus.16.final_new		ankyrin repeat and BTB/POZ domain-containing protein	ucsf_hc.01_1.G217B.02597	HISTO_DM.Contig933.fgenesh_plus.16.final_new	PF00651.26|PF07323.7	BTB|DUF1465	BTB/POZ domain|Protein of unknown function (DUF1465)	4.090321348350579	1.9353798069031252	6.316047391333881	4.391043924867373	148.0	26.0	1028.0	225.0			1	-1.715251188181361	-1.902444690577327	1.7959146816457014
GENE740X	3058	HISTO_ZL.Contig1131-snap.36.final_new		tRNA modification GTPase GTPBP3	ucsf_hc.01_1.G217B.08611	HISTO_ZL.Contig1131-snap.36.final_new	PF12631.2|PF01926.18|PF00350.18|PF00009.22|PF02421.13|PF08477.8|PF00005.22|PF01915.17|PF13191.1|PF13479.1|PF12846.2	GTPase_Cys_C|MMR_HSR1|Dynamin_N|GTP_EFTU|FeoB_N|Miro|ABC_tran|Glyco_hydro_3_C|AAA_16|AAA_24|AAA_10	Catalytic cysteine-containing C-terminus of GTPase, MnmE|50S ribosome-binding GTPase|Dynamin family|Elongation factor Tu GTP binding domain|Ferrous iron transport protein B|Miro-like protein|ABC transporter|Glycosyl hydrolase family 3 C-terminal domain|AAA ATPase domain|AAA domain|AAA-like domain	2.9105344371559516	2.1615130502322515	6.446449169239172	6.06862031390408	58.0	27.0	999.0	639.0			1	-3.0254398772812796	-3.3538878362849074	0.2487400705142857
GENE394X	220	HISTO_LF.Contig359-snap.118.final_new		conserved protein of unknown function	ucsf_hc.01_1.G217B.07449	HISTO_LF.Contig359-snap.118.final_new	PF14441.1	OTT_1508_deam	OTT_1508-like deaminase	2.948913370144728	1.843553857547835	5.597734549912831	4.764144350583285	99.0	36.0	922.0	430.0			1	-2.138346324966162	-2.367371065648529	0.7045014145087389
GENE1211X	4779	HISTO_KF.Contig601-snap.2.final_new		conserved protein of unknown function	ucsf_hc.01_1.G217B.07015	HISTO_KF.Contig601-snap.2.final_new	PF09413.5	DUF2007	Domain of unknown function (DUF2007)	1.9806222298720666	1.811132379855457	4.05654013467574	4.095969530082999	23.0	16.0	144.0	123.0			1	-1.5654430500017322	-1.731617722840621	-0.16851818022806597
GENE1962X	9350	Novel			ucsf_hc.01_1.G217B.06633					0.062097214699250114	0.4161693207396537	6.842149321201758	7.902130275549993	5.0	5.0	816.0	1414.0			1	-6.269577251700566	-6.932741527423419	-1.1890697391690424
GENE1090X	11482	Novel			ucsf_hc.01_1.G217B.06850		PF05308.6|PF07627.6|PF08597.5|PF06375.6|PF08496.5	Mito_fiss_reg|PSCyt3|eIF3_subunit|BLVR|Peptidase_S49_N	Mitochondrial fission regulator|Protein of unknown function (DUF1588)|Translation initiation factor eIF3 subunit|Bovine leukaemia virus receptor (BLVR)|Peptidase family S49 N-terminal	-0.09786340052471913	-0.7437912944843156	5.968316079437304	5.893152099295613	2.0	1.0	199.0	157.0			1	-5.555704625160082	-6.083723966393008	-0.053924804679116534
GENE992X	1406	HISTO_GY.Contig460.Fgenesh_histo.205.final_new		pre-mRNA-splicing factor ATP-dependent RNA helicase	ucsf_hc.01_1.G217B.05562	HISTO_GY.Contig460.Fgenesh_histo.205.final_new	PF07717.11|PF04408.18|PF00271.26|PF13401.1|PF00270.24|PF00437.15|PF02492.14|PF13604.1|PF13173.1|PF06414.7|PF10412.4|PF13671.1|PF02399.10|PF13476.1	OB_NTP_bind|HA2|Helicase_C|AAA_22|DEAD|T2SE|cobW|AAA_30|AAA_14|Zeta_toxin|TrwB_AAD_bind|AAA_33|Herpes_ori_bp|AAA_23	Oligonucleotide/oligosaccharide-binding (OB)-fold|Helicase associated domain (HA2)|Helicase conserved C-terminal domain|AAA domain|DEAD/DEAH box helicase|Type II/IV secretion system protein|CobW/HypB/UreG, nucleotide-binding domain|AAA domain|AAA domain|Zeta toxin|Type IV secretion-system coupling protein DNA-binding domain|AAA domain|Origin of replication binding protein|AAA domain	3.502897810043176	3.1349546633833443	5.821195918359809	5.663634093732985	160.0	97.0	1185.0	883.0			1	-1.8078232535146919	-1.9754600029627198	0.02847303980601712
GENE1584X	6859	HISTO_ZY.Contig571f.Fgenesh_histo.21.final_new		C2HC5 zinc finger domain-containing protein	ucsf_hc.01_1.G217B.11656	HISTO_ZY.Contig571f.Fgenesh_histo.21.final_new	PF03025.9	Papilloma_E5	Papillomavirus E5	2.3587142210574252	2.3908582322104666	6.685509506050598	7.116885169572821	10.0	8.0	298.0	334.0			1	-3.8163204301912317	-4.172807509975433	-0.5604644483430299
GENE1224X	3803	HISTO_FE.Contig19.Fgenesh_histo.89.final_new		zinc ion binding protein, zinc metallopeptidase	ucsf_hc.01_1.G217B.04013	HISTO_FE.Contig19.Fgenesh_histo.89.final_new	PF08325.5|PF00641.13|PF01863.12|PF12773.2|PF10263.4|PF04810.10	WLM|zf-RanBP|DUF45|DZR|SprT-like|zf-Sec23_Sec24	WLM domain|Zn-finger in Ran binding protein and others|Protein of unknown function DUF45|Double zinc ribbon|SprT-like family|Sec23/Sec24 zinc finger	3.925262102080083	3.7895289404396704	5.945233892311721	5.999327499823147	132.0	94.0	795.0	686.0			1	-1.5094969354296972	-1.6565791319965562	-0.18318239233223288
GENE266X	498	HISTO_ZU.Contig65.genewise.124.final_new|HISTO_ZU.Contig65.genewise.125.final_new			ucsf_hc.01_1.G217B.11064	HISTO_ZU.Contig65.genewise.124.final_new|HISTO_ZU.Contig65.genewise.125.final_new	PF13151.1|PF02443.10	DUF3990|Circo_capsid	Protein of unknown function (DUF3990)|Circovirus capsid protein	-0.05014951060121829	-1.5034323266184189	5.7167086695914335	4.646245240327488	7.0	2.0	566.0	224.0			1	-5.256383325390711	-5.596458139558986	0.9413746444431386
GENE548X	11267	HISTO_GB.Contig114.Fgenesh_histo.31.final_new		protein of unknown function	ucsf_hc.01_1.G217B.04408	HISTO_GB.Contig114.Fgenesh_histo.31.final_new				1.7224048403360488	0.7545488514890896	7.117743984416509	6.497750932659576	10.0	4.0	625.0	338.0			1	-4.88486428927852	-5.189982653783566	0.4909042669361261
GENE1428X	12692	HISTO_LG.Contig392.Fgenesh_histo.169.final_new		conserved protein of unknown function	ucsf_hc.01_1.G217B.07838	HISTO_LG.Contig392.Fgenesh_histo.169.final_new				1.0578477416978924	1.0493497683535875	5.286144392869162	5.5558610451350585	18.0	14.0	501.0	502.0			1	-3.717821796369329	-3.9532918493945504	-0.39880543708670313
GENE2116X	6592	Novel			ucsf_hc.01_1.G217B.11129					2.7529931601694715	3.8955611610161633	9.308078901671704	10.85491620760348	11.0	19.0	1536.0	3730.0			1	-6.044610886700292	-6.406135619200397	-1.6759260907525828
GENE552X	2693	HISTO_AL.Contig317.eannot.1452.final_new		conserved protein of unknown function	ucsf_hc.01_1.G217B.00103	HISTO_AL.Contig317.eannot.1452.final_new				5.7263580336660045	4.921440615945252	8.289848037471476	7.677925072655534	230.0	103.0	2019.0	1098.0			1	-2.05301514900353	-2.2032650293233615	0.4828341799951348
GENE987X	3612	HISTO_DA.Contig93.Fgenesh_histo.333.final_new		conserved protein of unknown function	ucsf_hc.01_1.G217B.01577	HISTO_DA.Contig93.Fgenesh_histo.333.final_new				3.477885922035103	3.155428287771274	5.617934164258492	5.455522697270279	187.0	117.0	1224.0	909.0			1	-1.629573387421448	-1.7468749821120841	0.03332268216740619
GENE722X	814	HISTO_JG.Contig207.Fgenesh_Aspergillus.105.final_new		conserved protein of unknown function	ucsf_hc.01_1.G217B.06703	HISTO_JG.Contig207.Fgenesh_Aspergillus.105.final_new				1.4799746657630555	0.8340467718034591	4.646495119347636	4.24389341088877	60.0	30.0	800.0	503.0			1	-2.656045598782639	-2.85662721169839	0.2735129236380587
GENE1741X	1957	HISTO_BP.Contig457.eannot.1754.final_new		asparagine synthase	ucsf_hc.01_1.G217B.00797	HISTO_BP.Contig457.eannot.1754.final_new	PF00733.16|PF13537.1|PF13522.1|PF12481.3	Asn_synthase|GATase_7|GATase_6|DUF3700	Asparagine synthase|Glutamine amidotransferase domain|Glutamine amidotransferase domain|Aluminium induced protein	2.1785485313623143	2.6499775880408767	4.310422842140004	4.946496543316055	59.0	64.0	384.0	496.0			1	-1.6213994559757485	-1.7432995278882575	-0.765162485996858
GENE2054X	5319	HISTO_BI.Contig285.eannot.1102.final_new		conserved protein of unknown function	ucsf_hc.01_1.G217B.00710	HISTO_BI.Contig285.eannot.1102.final_new	PF00651.26	BTB	BTB/POZ domain	4.794272899431149	5.754591064560675	9.745990689336455	11.090391013292587	157.0	239.0	7215.0	15227.0			1	-4.441242935103364	-4.7825805213449915	-1.4734891087769384
GENE175X	2330	HISTO_DM.Contig93.eannot.1741.final_new		molybdenum cofactor sulfurase	ucsf_hc.01_1.G217B.02373	HISTO_DM.Contig93.eannot.1741.final_new	PF00266.14|PF03476.11|PF03473.12	Aminotran_5|MOSC_N|MOSC	Aminotransferase class-V|MOSC N-terminal beta barrel domain|MOSC domain	4.005235509252479	2.374004126499585	6.472454441424682	5.143498026302587	293.0	74.0	2406.0	796.0			1	-1.9567440773702613	-2.216274472416081	1.1998676303012878
GENE1093X	595	HISTO_ZU.Contig65.fgenesh_plus.95.final_new		phosphoglucomutase	ucsf_hc.01_1.G217B.11288	HISTO_ZU.Contig65.fgenesh_plus.95.final_new	PF00408.15	PGM_PMM_IV	Phosphoglucomutase/phosphomannomutase, C-terminal domain	4.951926608681931	4.54518637860176	7.681965311248604	7.60936772526606	61.0	36.0	601.0	475.0			1	-2.2195638477647317	-2.5109619192773796	-0.05649119883826348
GENE324X	2378	HISTO_DM.Contig93-snap.165.final_new		RecA homologous recombination, DNA repair protein	ucsf_hc.01_1.G217B.02480	HISTO_DM.Contig93-snap.165.final_new	PF13481.1|PF08423.6|PF03796.10|PF00154.16|PF06745.8|PF01695.12|PF01637.13|PF07233.7|PF00005.22|PF00004.24|PF12846.2|PF13401.1|PF13173.1|PF02562.11	AAA_25|Rad51|DnaB_C|RecA|KaiC|IstB_IS21|Arch_ATPase|DUF1425|ABC_tran|AAA|AAA_10|AAA_22|AAA_14|PhoH	AAA domain|Rad51|DnaB-like helicase C terminal domain|recA bacterial DNA recombination protein|KaiC|IstB-like ATP binding protein|Archaeal ATPase|Protein of unknown function (DUF1425)|ABC transporter|ATPase family associated with various cellular activities (AAA)|AAA-like domain|AAA domain|AAA domain|PhoH-like protein	3.902136599475281	2.741635532685926	5.744472984232131	4.8001652115736375	160.0	56.0	852.0	368.0			1	-1.3318615299549093	-1.5053102515007906	0.815218987837687
GENE1018X	11942	HISTO_FO.Contig19-snap.4.final_new		WD40 domain-containing protein	ucsf_hc.01_1.G217B.04230	HISTO_FO.Contig19-snap.4.final_new				2.9974118878359186	2.592492093380117	5.252937347479243	5.117018069489168	22.0	13.0	156.0	118.0			1	-1.7450506048413832	-1.9713065487221302	0.0068304931692679816
GENE372X	2101	HISTO_DM.Contig933.fgenesh_plus.22.final_new		nicotinamide N-methyltransferase, no start met	ucsf_hc.01_1.G217B.02632	HISTO_DM.Contig933.fgenesh_plus.22.final_new	PF10294.4|PF14650.1	Methyltransf_16|FAM75	Putative methyltransferase|FAM75 family	3.1543557225512386	1.9027067677036886	6.416077259422842	5.560671244631922	70.0	23.0	997.0	458.0			1	-2.751246682069662	-3.1047450495413127	0.726317229970113
GENE1391X	183	HISTO_LF.Contig359.Fgenesh_histo.298.final_new		SET domain-containing protein 5	ucsf_hc.01_1.G217B.07389	HISTO_LF.Contig359.Fgenesh_histo.298.final_new	PF00856.23	SET	SET domain	-0.6215495608813127	-1.0044430490071155	4.240964705813167	4.4602762272409135	5.0	3.0	216.0	209.0			1	-4.352039411892539	-4.911499848861109	-0.34840030624855345
GENE1663X	4986	HISTO_ZE.Contig149.eannot.1265.final_new		AAA family ATPase	ucsf_hc.01_1.G217B.08247	HISTO_ZE.Contig149.eannot.1265.final_new	PF00004.24|PF13191.1|PF13173.1|PF13207.1|PF13401.1|PF07728.9|PF13521.1|PF00910.17|PF13481.1|PF01695.12|PF13245.1|PF01637.13|PF06068.8|PF05496.7|PF07724.9|PF03215.10|PF05729.7|PF01078.16|PF13479.1|PF14532.1|PF05673.8|PF13555.1|PF13671.1|PF13476.1|PF13238.1|PF03205.9|PF10236.4|PF00005.22	AAA|AAA_16|AAA_14|AAA_17|AAA_22|AAA_5|AAA_28|RNA_helicase|AAA_25|IstB_IS21|AAA_19|Arch_ATPase|TIP49|RuvB_N|AAA_2|Rad17|NACHT|Mg_chelatase|AAA_24|Sigma54_activ_2|DUF815|AAA_29|AAA_33|AAA_23|AAA_18|MobB|DAP3|ABC_tran	ATPase family associated with various cellular activities (AAA)|AAA ATPase domain|AAA domain|AAA domain|AAA domain|AAA domain (dynein-related subfamily)|AAA domain|RNA helicase|AAA domain|IstB-like ATP binding protein|Part of AAA domain|Archaeal ATPase|TIP49 C-terminus|Holliday junction DNA helicase ruvB N-terminus|AAA domain (Cdc48 subfamily)|Rad17 cell cycle checkpoint protein|NACHT domain|Magn…	2.647698217329872	2.957826975782679	4.578055129805404	5.111747766495925	100.0	97.0	566.0	681.0			1	-1.4198820576735907	-1.600701363326325	-0.6627814215113279
GENE603X	7625	HISTO_ZY.Contig571f.Fgenesh_histo.21.final_new		C2HC5 zinc finger domain-containing protein	ucsf_hc.01_1.G217B.11657	HISTO_ZY.Contig571f.Fgenesh_histo.21.final_new				5.181836458973346	4.415614331296037	6.927537060685076	6.37392637252612	50.0	23.0	249.0	141.0			1	-1.2352257469097885	-1.4050926138431619	0.42452190333814865
GENE917X	1015	HISTO_ZT.Contig1089.Fgenesh_histo.38.final_new		F-box domain-containing protein	ucsf_hc.01_1.G217B.10288	HISTO_ZT.Contig1089.Fgenesh_histo.38.final_new	PF12937.2|PF00646.28|PF06141.6	F-box-like|F-box|Phage_tail_U	F-box-like|F-box domain|Phage minor tail protein U	2.835982524840503	2.338918016795389	5.018099833476101	4.803231186062302	92.0	51.0	620.0	444.0			1	-1.6716424538336567	-1.9110937418799918	0.0857798625929922
GENE624X	3515	HISTO_DA.Contig93.Fgenesh_histo.158.final_new	SIN1	stress activated MAP kinase interacting protein Sin1	ucsf_hc.01_1.G217B.01778	HISTO_DA.Contig93.Fgenesh_histo.158.final_new	PF05422.7|PF11470.3	SIN1|TUG-UBL1	Stress-activated map kinase interacting protein 1 (SIN1)|GLUT4 regulating protein TUG	4.132135194200499	3.3618791652387006	6.107144615524728	5.587822626412674	327.0	150.0	1909.0	1107.0			1	-1.4645345665222878	-1.6727240337870524	0.3902332042912473
GENE1506X	3333	HISTO_ZL.Contig1161d-snap.46.final_new		conserved protein of unknown function	ucsf_hc.01_1.G217B.09696	HISTO_ZL.Contig1161d-snap.46.final_new				3.848006275029692	3.987065490099245	5.553255889138628	5.90465723950486	260.0	224.0	1259.0	1335.0			1	-1.1947747593069944	-1.3643723220186939	-0.480490135187039
GENE1929X	3188	HISTO_ZL.Contig1161b.Fgenesh_histo.72.final_new		conserved protein of unknown function	ucsf_hc.01_1.G217B.09416	HISTO_ZL.Contig1161b.Fgenesh_histo.72.final_new	PF14709.1	DND1_DSRM	double strand RNA binding domain from DEAD END PROTEIN 1	-1.9553517560569673	-1.6012796500165634	2.7779838515385102	3.774465996409189	4.0	4.0	158.0	262.0			1	-4.222860752793537	-4.822526219038831	-1.1255709296914858
GENE1731X	3114	HISTO_ZL.Contig1161a.Fgenesh_histo.10.final_new	LEU3	C6 transcription factor (Leu3)	ucsf_hc.01_1.G217B.09240	HISTO_ZL.Contig1161a.Fgenesh_histo.10.final_new	PF04082.13	Fungal_trans	Fungal specific transcription factor domain	3.9821747471685587	4.193994270251204	7.104332830496059	7.726448637366389	213.0	193.0	2754.0	3523.0			1	-2.611683228525559	-2.979234939728265	-0.7512045916911374
GENE713X	4582	HISTO_GL.Contig286-snap.5.final_new	CSF1	fermentation associated protein (Csf1)	ucsf_hc.01_1.G217B.04798	HISTO_GL.Contig286-snap.5.final_new				3.1219393110619036	2.488043972597204	5.070109437983372	4.6567672952336565	597.0	301.0	3421.0	2135.0			1	-1.437695272119527	-1.6155038952495318	0.2842533579289084
GENE501X	6516	HISTO_LG.Contig392-snap.77.final_new		helicase required for RNAi-mediated heterochromatin assembly 1, DEAD box helicase	ucsf_hc.01_1.G217B.07830	HISTO_LG.Contig392-snap.77.final_new	PF13087.1|PF13086.1|PF01443.13|PF13361.1	AAA_12|AAA_11|Viral_helicase1|UvrD_C	AAA domain|AAA domain|Viral (Superfamily 1) RNA helicase|UvrD-like helicase C-terminal domain	-1.1167842624219475	-2.3476746571027003	3.682004406662146	3.0058752432088567	6.0	2.0	248.0	129.0			1	-4.2883138142821515	-4.800330472924636	0.5470403786324822
GENE1920X	2299	HISTO_DM.Contig93-snap.81.final_new		DUF2236 domain-containing protein	ucsf_hc.01_1.G217B.02319	HISTO_DM.Contig93-snap.81.final_new	PF09995.4	DUF2236	Uncharacterized protein conserved in bacteria (DUF2236)	0.38642115022726686	1.0035276621014644	3.494047914758278	4.468246938349493	10.0	12.0	128.0	209.0			1	-2.59715190972907	-2.9114998488611077	-1.1032878084120217
GENE462X	3394	HISTO_ZL.Contig1161e.Fgenesh_histo.81.final_new	MLH3	DNA mismatch repair protein	ucsf_hc.01_1.G217B.09811	HISTO_ZL.Contig1161e.Fgenesh_histo.81.final_new	PF13589.1|PF08676.6|PF02518.21	HATPase_c_3|MutL_C|HATPase_c	Histidine kinase-, DNA gyrase B-, and HSP90-like ATPase|MutL C terminal dimerisation domain|Histidine kinase-, DNA gyrase B-, and HSP90-like ATPase	2.459997556894607	1.4232797099028438	5.212702616348297	4.473421603297836	118.0	45.0	1181.0	588.0			1	-2.242230204651749	-2.496922466008071	0.6101922282296544
GENE1939X	9198	HISTO_ZL.Contig1131.Fgenesh_histo.48.final_new		no blast hit	ucsf_hc.01_1.G217B.08552	HISTO_ZL.Contig1131.Fgenesh_histo.48.final_new				1.4728852409767361	1.8269573470171396	7.507302158553972	8.51800814613652	3.0	3.0	292.0	489.0			1	-5.523942062775294	-6.137831371732459	-1.1397947724033548
GENE430X	5481	Novel in HcG217B			ucsf_hc.01_1.G217B.04256		PF08001.6	CMV_US	CMV US	1.9261420624860703	0.6952516678053174	5.9456601036839665	5.166857329638586	12.0	4.0	289.0	140.0	Yeast	E	1	-3.5090431863959552	-3.9183862344463476	0.6497139892245736
GENE1758X	2854	HISTO_ZL.Contig1158.Fgenesh_Neurospora.47.final_new		DnaJ domain-containing protein	ucsf_hc.01_1.G217B.09037	HISTO_ZL.Contig1158.Fgenesh_Neurospora.47.final_new	PF00226.26	DnaJ	DnaJ domain	3.9585832259413833	4.4235159213313535	5.893347204455818	6.566470474437617	313.0	338.0	1777.0	2355.0			1	-1.4242891237124935	-1.5897351257193426	-0.8022120548026059
GENE2093X	12480	Novel			ucsf_hc.01_1.G217B.01957					1.0578477416978924	1.8269573470171396	7.1216086208572715	8.585021760195533	3.0	4.0	298.0	683.0			1	-5.553286024357439	-6.204844985791472	-1.5925019241590679
GENE442X	597	HISTO_ZU.Contig65.Fgenesh_histo.96.final_new		3'-5' exonuclease	ucsf_hc.01_1.G217B.11290	HISTO_ZU.Contig65.Fgenesh_histo.96.final_new	PF00929.19|PF04968.7	RNase_T|CHORD	Exonuclease|CHORD	3.845111362157903	3.058702244648476	5.970522313809656	5.20368811626966	194.0	88.0	1257.0	614.0			1	-1.6149360968498123	-1.5917664442342634	0.6377454127191893
GENE850X	5905	Novel			ucsf_hc.01_1.G217B.02824					0.8599083640859833	0.6290179694052308	6.947674706256152	6.678699746374416	3.0	2.0	303.0	209.0			1	-5.577291487368228	-5.496462349582265	0.13988617506092904
GENE724X	6126	HISTO_ZT.Contig174.Fgenesh_Neurospora.100.final_new		Eeig1 superfamily domain-containing protein	ucsf_hc.01_1.G217B.10679	HISTO_ZT.Contig174.Fgenesh_Neurospora.100.final_new	PF10358.4	NT-C2	N-terminal C2 in EEIG1 and EHBP1 proteins	4.599997158880075	4.178942675760682	6.402705436540985	6.006160866266218	166.0	97.0	860.0	543.0			1	-1.2922334228589683	-1.2739987631186152	0.26745578545395965
GENE100X	2657	HISTO_AL.Contig317.eannot.1504.final_new		thioesterase	ucsf_hc.01_1.G217B.00190	HISTO_AL.Contig317.eannot.1504.final_new	PF03061.17|PF01643.12|PF13279.1	4HBT|Acyl-ACP_TE|4HBT_2	Thioesterase superfamily|Acyl-ACP thioesterase|Thioesterase-like superfamily	4.514544392613951	2.8530196436033357	6.788644733398346	5.147513763401023	93.0	23.0	668.0	178.0			1	-1.763625485982454	-1.7412746924107667	1.512042185176516
GENE1182X	406	HISTO_GI.Contig382.eannot.1273.final_new	RPB7	DNA-directed RNA polymerase II subunit RPB7	ucsf_hc.01_1.G217B.04562	HISTO_GI.Contig382.eannot.1273.final_new	PF03876.12|PF00575.18	SHS2_Rpb7-N|S1	SHS2 domain found in N terminus of Rpb7p/Rpc25p/MJ0397|S1 RNA binding domain	5.5688595820825935	5.546963753522745	7.50788674263786	7.510499425401565	170.0	131.0	968.0	806.0			1	-1.4285523057533251	-1.4103162444918986	-0.13170146758451207
GENE1372X	93	HISTO_AZ.Contig47.eannot.1654.final_new	NDH1	pyridine nucleotide-disulphide oxidoreductase, nitrosative stress induced transcript	ucsf_hc.01_1.G217B.00586	HISTO_AZ.Contig47.eannot.1654.final_new	PF07992.9|PF00070.22|PF13738.1	Pyr_redox_2|Pyr_redox|Pyr_redox_3	Pyridine nucleotide-disulphide oxidoreductase|Pyridine nucleotide-disulphide oxidoreductase|Pyridine nucleotide-disulphide oxidoreductase	-0.23666489560906945	-0.03459588301371598	3.789825106196537	3.9895508018483317	10.0	9.0	242.0	231.0			1	-3.516015147003665	-3.470927257475127	-0.32881448047260164
GENE670X	5008	HISTO_ZE.Contig158.Fgenesh_histo.122.final_new		glutamyl-tRNA amidotransferase subunit A	ucsf_hc.01_1.G217B.08301	HISTO_ZE.Contig158.Fgenesh_histo.122.final_new	PF01425.16	Amidase	Amidase	3.207633861920063	2.7221706401537125	5.606815072294919	5.147482649713046	102.0	57.0	799.0	483.0			1	-1.8887063555729147	-1.8720925821724128	0.3302436377610656
GENE341X	832	Novel in HcG217B			ucsf_hc.01_1.G217B.06674					5.517136015405777	4.580617993091825	7.399015606967188	6.491917434528585	296.0	121.0	1620.0	718.0			1	-1.37140473675947	-1.3580800140498388	0.7780093876177965
GENE2049X	10993	Novel			ucsf_hc.01_1.G217B.10056		PF14356.1	DUF4403	Domain of unknown function (DUF4403)	-0.5271147590232639	0.8269573470171395	6.560651583146905	7.890379180612628	1.0	2.0	202.0	422.0			1	-6.577291487368228	-6.510202406208568	-1.45881638228653
GENE1288X	559	HISTO_ZU.Contig65.genewise.41.final_new		cation translocating P-type ATPase, no start met	ucsf_hc.01_1.G217B.11216	HISTO_ZU.Contig65.genewise.41.final_new	PF12409.3|PF12710.2|PF00122.15|PF00702.21|PF00690.21|PF13246.1|PF08282.7	P5-ATPase|HAD|E1-E2_ATPase|Hydrolase|Cation_ATPase_N|Hydrolase_like2|Hydrolase_3	P5-type ATPase cation transporter|haloacid dehalogenase-like hydrolase|E1-E2 ATPase|haloacid dehalogenase-like hydrolase|Cation transporter/ATPase, N-terminus|Putative hydrolase of sodium-potassium ATPase alpha subunit|haloacid dehalogenase-like hydrolase	4.114774268054738	4.194463863475572	6.5498958033476535	6.659165925538394	485.0	401.0	3895.0	3492.0			1	-1.9246466804909743	-1.9114826346759015	-0.2383589070115475
GENE1336X	4229	HISTO_ZZ.Contig127b.Fgenesh_histo.113.final_new	DNA2	DNA replication ATP-dependent helicase dna2	ucsf_hc.01_1.G217B.11928	HISTO_ZZ.Contig127b.Fgenesh_histo.113.final_new	PF08696.6|PF13087.1|PF13086.1|PF13604.1|PF01930.12|PF12705.2|PF13245.1|PF01443.13|PF06023.7|PF05970.9|PF05127.9|PF00448.17|PF03205.9|PF01656.18|PF13191.1|PF00580.16|PF09848.4|PF07728.9|PF02492.14|PF13401.1|PF03266.10|PF13481.1|PF00005.22|PF05872.7	Dna2|AAA_12|AAA_11|AAA_30|Cas_Cas4|PDDEXK_1|AAA_19|Viral_helicase1|DUF911|PIF1|Helicase_RecD|SRP54|MobB|CbiA|AAA_16|UvrD-helicase|DUF2075|AAA_5|cobW|AAA_22|NTPase_1|AAA_25|ABC_tran|DUF853	DNA replication factor Dna2|AAA domain|AAA domain|AAA domain|Domain of unknown function DUF83|PD-(D/E)XK nuclease superfamily|Part of AAA domain|Viral (Superfamily 1) RNA helicase|Archaeal protein of unknown function (DUF911)|PIF1-like helicase|Helicase|SRP54-type protein, GTPase domain|Molybdopterin guanine dinucleotide synthesis protein B|CobQ/CobB/MinD/ParA nucleotide binding domain|AAA ATPase…	2.6417546235573193	2.770166594427364	4.5548699514886355	4.720171816536906	221.0	189.0	1236.0	1152.0			1	-1.4026404731293751	-1.3967857947226214	-0.2943906498690776
GENE820X	476	HISTO_ZU.Contig171-snap.7.final_new		conserved protein of unknown function	ucsf_hc.01_1.G217B.11010	HISTO_ZU.Contig171-snap.7.final_new				-1.3510439056163837	-1.6750437046886177	3.449198360609208	3.1462507452326265	8.0	5.0	331.0	223.0			1	-4.28976741142365	-4.268075022534323	0.17385883055577445
GENE2021X	5583	HISTO_ZU.Contig171-snap.14.final_new		RNase H domain-containing protein	ucsf_hc.01_1.G217B.11020	HISTO_ZU.Contig171-snap.14.final_new	PF01636.18	APH	Phosphotransferase enzyme family	1.2845684481436028	2.498462896135746	4.898815019713202	6.1374676847523	27.0	49.0	491.0	963.0			1	-3.1037717167676577	-3.0857853612296333	-1.3677414498599054
GENE325X	1709	HISTO_BP.Contig459.Fgenesh_histo.123.final_new		sulfate transporter	ucsf_hc.01_1.G217B.01294	HISTO_BP.Contig459.Fgenesh_histo.123.final_new	PF00916.15|PF13792.1|PF01740.16|PF13466.1|PF06939.6	Sulfate_transp|Sulfate_tra_GLY|STAS|STAS_2|DUF1286	Sulfate transporter family|Sulfate transporter N-terminal domain with GLY motif|STAS domain|STAS domain|Protein of unknown function (DUF1286)	4.7651678741155745	3.7742809166132743	6.722535832164718	5.778258819217218	442.0	174.0	2549.0	1101.0			1	-1.4468931032472025	-1.4507584752170226	0.8151882281266936
GENE318X	10306	Novel			ucsf_hc.01_1.G217B.03235					3.320882147531686	2.3123841741873816	7.072365101837423	6.1234763022923175	18.0	7.0	360.0	155.0			1	-3.241008099503796	-3.257872700718015	0.819800014724299
GENE514X	3583	HISTO_DA.Contig93.Fgenesh_Aspergillus.15.final_new		lectin C-type domain-containing protein	ucsf_hc.01_1.G217B.01636	HISTO_DA.Contig93.Fgenesh_Aspergillus.15.final_new				3.3754727393187918	2.6602821829220815	6.088115951761168	5.429419494865582	128.0	61.0	1246.0	656.0			1	-2.202168357640435	-2.2159178845565792	0.5296076720747793
GENE1582X	9228	Novel			ucsf_hc.01_1.G217B.04041					2.1627557174076415	2.5168278234480446	8.032700629457924	8.463632419776928	13.0	13.0	1129.0	1265.0			1	-5.359470057248341	-5.3935851689419625	-0.5600205751398111
GENE2235X	4668	HISTO_DY.Contig31.eannot.1371.final_new		oligopeptide transporter, MFS peptide transporter	ucsf_hc.01_1.G217B.03231	HISTO_DY.Contig31.eannot.1371.final_new	PF00854.16|PF07690.11|PF11035.3	PTR2|MFS_1|SnAPC_2_like	POT family|Major Facilitator Superfamily|Small nuclear RNA activating complex subunit 2-like	-2.0930941563768473	-0.0020564561702374113	4.298392662208007	6.4705793342615205	3.0	10.0	374.0	1401.0			1	-5.881011963782914	-5.919416363044837	-2.30127545687432
GENE595X	2218	HISTO_DM.Contig936.Fgenesh_histo.54.final_new		conserved protein of unknown function	ucsf_hc.01_1.G217B.02863	HISTO_DM.Contig936.Fgenesh_histo.54.final_new				3.0247977756309976	2.393369451366516	5.978548046677874	5.411508027427089	99.0	50.0	1139.0	639.0			1	-2.4432754162449353	-2.4649191486736517	0.4379512344299785
GENE1015X	5696	HISTO_ZZ.Contig2f.Fgenesh_Aspergillus.11.final_new		protein kinase	ucsf_hc.01_1.G217B.12261	HISTO_ZZ.Contig2f.Fgenesh_Aspergillus.11.final_new	PF04102.7|PF14643.1|PF03304.8|PF10552.4|PF00771.15	SlyX|DUF4455|Mlp|ORF6C|FHIPEP	SlyX|Domain of unknown function (DUF4455)|Mlp lipoprotein family|ORF6C domain|FHIPEP family	0.4728852409767362	0.2419948462959835	6.105380159065385	5.9680217836583385	3.0	2.0	221.0	167.0			1	-5.122020063286708	-5.172807509975434	0.008269590586239772
GENE1398X	5131	HISTO_GX.Contig297.Fgenesh_histo.123.final_new		conserved protein of unknown function	ucsf_hc.01_1.G217B.05236	HISTO_GX.Contig297.Fgenesh_histo.123.final_new	PF14342.1	DUF4396	Domain of unknown function (DUF4396)	3.7681529673404777	3.93459807020511	6.644286843324085	6.871867304387191	41.0	36.0	447.0	435.0			1	-2.3656590211816666	-2.38404980679516	-0.35666924588391247
GENE1082X	3266	HISTO_ZL.Contig1161c.Fgenesh_histo.105.final_new		DUF1746 superfamily domain-containing protein	ucsf_hc.01_1.G217B.09568	HISTO_ZL.Contig1161c.Fgenesh_histo.105.final_new	PF08508.5	DUF1746	Fungal domain of unknown function (DUF1746)	4.0057592305494385	3.8562571627093405	6.04158709693438	5.9581941407090495	112.0	79.0	682.0	535.0			1	-1.5253530115830007	-1.5487175506127882	-0.04569582859547605
GENE1634X	5812	Novel			ucsf_hc.01_1.G217B.04539		PF08724.5	Rep_N	Rep protein catalytic domain like	-1.0395647599600522	-0.6854926539196486	5.456079289916095	5.951450739860281	1.0	1.0	134.0	157.0			1	-5.985169195074205	-6.083723966393009	-0.6244602347649932
GENE1463X	2638	HISTO_AL.Contig317.eannot.1531.final_new	TPS3	alpha,alpha-trehalose phosphate synthase subunit TPS3	ucsf_hc.01_1.G217B.00227	HISTO_AL.Contig317.eannot.1531.final_new	PF00982.16|PF02358.11|PF08323.6	Glyco_transf_20|Trehalose_PPase|Glyco_transf_5	Glycosyltransferase family 20|Trehalose-phosphatase|Starch synthase catalytic domain	3.3730695140344955	3.615824597210741	5.250321399272232	5.5533598395139565	202.0	187.0	1102.0	1130.0			1	-1.3667770304357951	-1.3843158149162949	-0.43212722506253165
GENE481X	5426	HISTO_GB.Contig114.Fgenesh_histo.7.final_new|HISTO_GB.Contig114.fgenesh_plus.2.final_new			ucsf_hc.01_1.G217B.04381	HISTO_GB.Contig114.Fgenesh_histo.7.final_new|HISTO_GB.Contig114.fgenesh_plus.2.final_new	PF03982.8|PF03248.8	DAGAT|Rer1	Diacylglycerol acyltransferase|Rer1 family	5.484479127924426	4.670183377887811	7.244040946990847	6.530576639842098	463.0	206.0	2328.0	1180.0			1	-1.2490869642644795	-1.307173834567367	0.5843755223279414
GENE1488X	178	HISTO_LF.Contig359.Fgenesh_Aspergillus.210.final_new	ELG1	telomere length regulation protein elg1	ucsf_hc.01_1.G217B.07370	HISTO_LF.Contig359.Fgenesh_Aspergillus.210.final_new	PF00004.24|PF03215.10|PF13207.1|PF13191.1|PF13401.1|PF13245.1|PF06068.8|PF05673.8|PF13173.1|PF03266.10|PF13238.1|PF07728.9|PF00910.17|PF05496.7|PF13671.1|PF13521.1|PF00448.17	AAA|Rad17|AAA_17|AAA_16|AAA_22|AAA_19|TIP49|DUF815|AAA_14|NTPase_1|AAA_18|AAA_5|RNA_helicase|RuvB_N|AAA_33|AAA_28|SRP54	ATPase family associated with various cellular activities (AAA)|Rad17 cell cycle checkpoint protein|AAA domain|AAA ATPase domain|AAA domain|Part of AAA domain|TIP49 C-terminus|Protein of unknown function (DUF815)|AAA domain|NTPase|AAA domain|AAA domain (dynein-related subfamily)|RNA helicase|Holliday junction DNA helicase ruvB N-terminus|AAA domain|AAA domain|SRP54-type protein, GTPase domain	3.082134163600812	3.292842094470038	5.18079752994026	5.505713487903139	222.0	201.0	1412.0	1470.0			1	-1.5881885115375067	-1.6596519660461806	-0.4540047427836864
GENE837X	2646	HISTO_AL.Contig317.Fgenesh_histo.151.final_new		protein of unknown function	ucsf_hc.01_1.G217B.00216	HISTO_AL.Contig317.Fgenesh_histo.151.final_new	PF13391.1	HNH_2	HNH endonuclease	1.7436552955901352	1.2232582837143975	5.9852415642755865	5.701717616588729	11.0	6.0	309.0	211.0			1	-3.7311114138835104	-3.9252399054874108	0.15443516286605075
GENE1012X	11237	HISTO_ZL.Contig1131.Fgenesh_histo.219.final_new		S-adenosylmethionine-dependent methyltransferase	ucsf_hc.01_1.G217B.08595	HISTO_ZL.Contig1131.Fgenesh_histo.219.final_new	PF13659.1|PF12847.2|PF13847.1|PF05175.9|PF13649.1|PF01209.13|PF08242.7|PF13679.1|PF08241.7	Methyltransf_26|Methyltransf_18|Methyltransf_31|MTS|Methyltransf_25|Ubie_methyltran|Methyltransf_12|Methyltransf_32|Methyltransf_11	Methyltransferase domain|Methyltransferase domain|Methyltransferase domain|Methyltransferase small domain|Methyltransferase domain|ubiE/COQ5 methyltransferase family|Methyltransferase domain|Methyltransferase domain|Methyltransferase domain	3.1858463346086765	2.8942019088488276	5.762002672978386	5.6221782462348795	97.0	62.0	859.0	648.0			1	-2.065681483567768	-2.174756909999131	0.01073564192269938
GENE1027X	1472	HISTO_GY.Contig460.genewise.112.final_new		mitochondrial carrier protein, no start met	ucsf_hc.01_1.G217B.05685	HISTO_GY.Contig460.genewise.112.final_new	PF00153.22	Mito_carr	Mitochondrial carrier protein	3.625858035686474	3.346987612103899	6.2883604985092285	6.165748300935189	107.0	69.0	1006.0	768.0			1	-2.1520276080208136	-2.2655412614443695	-0.0064765872467678065
GENE1116X	320	Novel in HcG217B			ucsf_hc.01_1.G217B.07633					2.720062885067169	2.553302827806132	4.531488379829188	4.477098987335711	99.0	69.0	516.0	413.0			1	-1.300950639960078	-1.3705767321426578	-0.07469939232732958
GENE347X	1434	HISTO_GY.Contig460.eannot.1714.final_new		DUF1763 superfamily domain-containing protein	ucsf_hc.01_1.G217B.05617	HISTO_GY.Contig460.eannot.1714.final_new	PF05347.10|PF13232.1	Complex1_LYR|Complex1_LYR_1	Complex 1 protein (LYR family)|Complex1_LYR-like	4.89653016079468	3.862331677119025	7.2057026856714685	6.311948335179236	89.0	34.0	655.0	293.0			1	-1.7986976700748474	-1.8963972306732897	0.7646655656714261
GENE2041X	2631	HISTO_AL.Contig317.Fgenesh_histo.24.final_new		SWIM zinc finger family protein	ucsf_hc.01_1.G217B.00248	HISTO_AL.Contig317.Fgenesh_histo.24.final_new				-2.3283951666711835	-1.389360559909624	4.106784241941068	5.412393703615976	2.0	3.0	257.0	528.0			1	-5.92470455381031	-6.248534836138679	-1.4346982464957145
GENE269X	3621	HISTO_DA.Contig93.Fgenesh_histo.311.final_new	MON1	vacuolar fusion protein mon1	ucsf_hc.01_1.G217B.01563	HISTO_DA.Contig93.Fgenesh_histo.311.final_new	PF03164.9	Mon1	Trafficking protein Mon1	4.459844481742243	3.295187785461577	6.336454823501634	5.267987590323404	298.0	104.0	1625.0	644.0			1	-1.3661354869574498	-1.4195803774749063	0.9393784483574228
GENE1680X	4909	HISTO_KF.Contig597.Fgenesh_histo.121.final_new		DUF1682 domain-containing protein, conidia-enriched transcript	ucsf_hc.01_1.G217B.06930	HISTO_KF.Contig597.Fgenesh_histo.121.final_new	PF07382.6	HC2	Histone H1-like nucleoprotein HC2	1.5738403185551892	2.0171797626926797	3.806358330914009	4.359502407580982	47.0	50.0	328.0	400.0			1	-1.7220431575568784	-1.7891032175013817	-0.6822328614877802
GENE1172X	6097	HISTO_JG.Contig206-snap.37.final_new		streptomycin biosynthesis protein StrI, NAD binding Rossmann fold oxidoreductase	ucsf_hc.01_1.G217B.06391	HISTO_JG.Contig206-snap.37.final_new	PF01408.17|PF02894.12	GFO_IDH_MocA|GFO_IDH_MocA_C	Oxidoreductase family, NAD-binding Rossmann fold|Oxidoreductase family, C-terminal alpha/beta domain	4.112889105255854	3.9873517107213305	6.610923702556995	6.604093524923051	198.0	142.0	1661.0	1374.0			1	-1.9875597424992004	-2.063522386814799	-0.1222586071868621
GENE85X	11250	Novel			ucsf_hc.01_1.G217B.02740					1.4476479494777132	-0.5202080393692458	6.594193703301027	4.833341860942311	10.0	2.0	526.0	129.0			1	-4.636070899021373	-4.800330472924636	1.631763057537909
GENE1734X	7255	HISTO_DA.Contig93.Fgenesh_histo.25.final_new		conserved protein of unknown function	ucsf_hc.01_1.G217B.01618	HISTO_DA.Contig93.Fgenesh_histo.25.final_new	PF07223.6|PF14610.1|PF09770.4|PF02480.11	DUF1421|DUF4448|PAT1|Herpes_gE	Protein of unknown function (DUF1421)|Protein of unknown function (DUF4448)|Topoisomerase II-associated protein PAT1|Alphaherpesvirus glycoprotein E	-1.4092782687294056	-1.0552061626890021	5.528071230887665	6.153365093310473	3.0	3.0	546.0	700.0			1	-6.426874644815129	-6.655351828612554	-0.7543826472436148
GENE705X	5825	HISTO_DA.Contig93.Fgenesh_histo.87.final_new		phosphoglycerate mutase	ucsf_hc.01_1.G217B.01854	HISTO_DA.Contig93.Fgenesh_histo.87.final_new	PF00300.17	His_Phos_1	Histidine phosphatase superfamily (branch 1)	-0.4169318412728409	-1.0628597352324376	5.012623018145533	4.592345864940221	4.0	2.0	256.0	159.0			1	-4.919080004616433	-5.101986172785738	0.2911883683845051
GENE2180X	11007	Novel			ucsf_hc.01_1.G217B.09225		PF03207.8|PF13815.1	OspD|Dzip-like_N	Borrelia outer surface protein D (OspD)|Iguana/Dzip1-like DAZ-interacting protein N-terminal	2.3570644838383323	4.077918920550359	4.5386918298131205	6.363952434592117	19.0	49.0	128.0	377.0			1	-1.671152491172847	-1.7328140866548374	-1.9543493895998036
GENE883X	4571	HISTO_GL.Contig285.fgenesh_plus.12.final_new		conserved protein of unknown function, no start met	ucsf_hc.01_1.G217B.04773	HISTO_GL.Contig285.fgenesh_plus.12.final_new				-0.6929929274028743	-1.146275743420075	5.271281677957034	5.028936915632969	7.0	4.0	649.0	456.0			1	-5.453799750557966	-5.621993231666123	0.11325597750325755
GENE257X	6809	HISTO_ZL.Contig1161d.Fgenesh_Aspergillus.6.final_new		PKc-like superfamily domain-containing protein	ucsf_hc.01_1.G217B.09709	HISTO_ZL.Contig1161d.Fgenesh_Aspergillus.6.final_new	PF01636.18	APH	Phosphotransferase enzyme family	1.1680306594483152	-0.14086224723371057	7.421120367979728	6.318670582298984	19.0	6.0	2152.0	833.0			1	-5.742614853729471	-5.9063134021457735	0.9733610008599367
GENE1671X	6725	HISTO_ZL.Contig1131.Fgenesh_histo.100.final_new		conserved protein of unknown function	ucsf_hc.01_1.G217B.08790	HISTO_ZL.Contig1131.Fgenesh_histo.100.final_new	PF12022.3	DUF3510	Domain of unknown function (DUF3510)	0.1509571460893738	0.5050292521297772	5.740383342286138	6.2819801246548055	4.0	4.0	286.0	346.0			1	-5.0789513413948235	-5.223731445138108	-0.6706855671894747
GENE1690X	1382	HISTO_GY.Contig460.eannot.1684.final_new	HIS6	5-proFAR isomerase, phosphoribosylformimino-5-aminoimidazole carboxamide ribotide isomerase	ucsf_hc.01_1.G217B.05490	HISTO_GY.Contig460.eannot.1684.final_new	PF00977.16|PF00834.14	His_biosynth|Ribul_P_3_epim	Histidine biosynthesis protein|Ribulose-phosphate 3 epimerase family	5.290587813204969	5.779709879409225	7.064811911249505	7.632455823056838	214.0	235.0	1087.0	1339.0			1	-1.2637492432425952	-1.2995265162606922	-0.69673269662814
GENE1385X	1016	HISTO_ZT.Contig1089.Fgenesh_Neurospora.163.final_new		conserved protein of unknown function	ucsf_hc.01_1.G217B.10287	HISTO_ZT.Contig1089.Fgenesh_Neurospora.163.final_new	PF01636.18|PF01633.15|PF07914.6|PF00069.20|PF01163.17|PF06293.9|PF07714.12	APH|Choline_kinase|DUF1679|Pkinase|RIO1|Kdo|Pkinase_Tyr	Phosphotransferase enzyme family|Choline/ethanolamine kinase|Protein of unknown function (DUF1679)|Protein kinase domain|RIO1 family|Lipopolysaccharide kinase (Kdo/WaaP) family|Protein tyrosine kinase	0.46442366222854004	0.49656767338158114	6.3033694577846155	6.51837041777533	5.0	4.0	425.0	410.0			1	-5.3284709407541335	-5.468583317006828	-0.3440897448115212
GENE1143X	3701	HISTO_FE.Contig19.Fgenesh_histo.48.final_new	NPR2	nitrogen permease regulator Npr2	ucsf_hc.01_1.G217B.03797	HISTO_FE.Contig19.Fgenesh_histo.48.final_new	PF06218.6|PF07792.7	NPR2|Afi1	Nitrogen permease regulator 2|Docking domain of Afi1 for Arf3 in vesicle trafficking	3.24945403761469	3.1372081394325564	5.496144839883254	5.467617462777358	105.0	76.0	740.0	603.0			1	-1.7362159474666226	-1.7771898959578811	-0.10056140771491151
GENE93X	3510	HISTO_DA.Contig93.genewise.60.final_new		beta-lactamase, no start met	ucsf_hc.01_1.G217B.01784	HISTO_DA.Contig93.genewise.60.final_new	PF00144.19	Beta-lactamase	Beta-lactamase	-3.4675579143428092	-1.5285233075812494	5.954935281241379	4.240064092009152	1.0	3.0	1019.0	258.0			1	-8.912018340782247	-5.21536797220348	1.5857824044114208
GENE518X	2263	HISTO_DM.Contig93.eannot.1644.final_new		conserved protein of unknown function	ucsf_hc.01_1.G217B.02257	HISTO_DM.Contig93.eannot.1644.final_new				5.553950311028925	5.425158103966909	7.440019305702301	6.785292024971672	225.0	161.0	1235.0	652.0			1	-1.3755941398714353	-0.8069144936178425	0.5256384959098224
GENE241X	5894	HISTO_DA.Contig93.eannot.2108.final_new	TAZ1	tafazzin Taz1	ucsf_hc.01_1.G217B.01756	HISTO_DA.Contig93.eannot.2108.final_new	PF01553.16	Acyltransferase	Acyltransferase	3.805460580063607	3.7272171953933313	7.028502631811678	5.889257263356956	112.0	83.0	1553.0	586.0			1	-2.71256719694613	-1.6088206405767043	1.0101565836339148
GENE860X	4998	HISTO_ZE.Contig158.Fgenesh_Aspergillus.86.final_new	ROG1	lipase/serine esterase	ucsf_hc.01_1.G217B.08276	HISTO_ZE.Contig158.Fgenesh_Aspergillus.86.final_new	PF05057.9|PF12695.2|PF01764.20|PF07819.8|PF06028.6	DUF676|Abhydrolase_5|Lipase_3|PGAP1|DUF915	Putative serine esterase (DUF676)|Alpha/beta hydrolase family|Lipase (class 3)|PGAP1-like protein|Alpha/beta hydrolase of unknown function (DUF915)	3.960689070299218	4.304879664825656	6.068161955565949	5.805512682253557	293.0	291.0	1875.0	1299.0			1	-1.59699803046479	-0.9474135900409797	0.13356048849158508
GENE114X	1605	HISTO_EA.Contig33.Fgenesh_histo.140.final_new		4-coumarate-CoA ligase, LuxE superfamily domain-containing protein	ucsf_hc.01_1.G217B.03457	HISTO_EA.Contig33.Fgenesh_histo.140.final_new	PF00501.23|PF13193.1	AMP-binding|AMP-binding_C	AMP-binding enzyme|AMP-binding enzyme C-terminal domain	0.6534574866185572	1.1519195019941353	6.324932793032643	4.7601362068554725	19.0	21.0	1438.0	404.0			1	-5.161000451612145	-3.054997277474416	1.4357078013563633
GENE1311X	6269	Novel			ucsf_hc.01_1.G217B.11548					-0.7615800126602867	3.0519237120174143	8.856563692465436	8.986023679183186	1.0	11.0	1167.0	1061.0			1	-9.107668850323781	-5.38088053977885	-0.2585487715385568
GENE287X	4507	Novel in HcG217B			ucsf_hc.01_1.G217B.05156		PF07859.8|PF00326.16|PF00561.15|PF12695.2	Abhydrolase_3|Peptidase_S9|Abhydrolase_1|Abhydrolase_5	alpha/beta hydrolase fold|Prolyl oligopeptidase family|alpha/beta hydrolase fold|Alpha/beta hydrolase family	3.142035450915371	2.844030860376081	5.530011206582345	4.516502106956715	110.0	70.0	855.0	352.0			1	-1.8775009008650327	-1.1192518191937126	0.8844203148048235
GENE584X	8531	Novel			ucsf_hc.01_1.G217B.02779		PF08779.5	SARS_X4	SARS coronavirus X4 like	-0.7615800126602867	1.5924920933801165	7.11505807296774	6.534727580455547	1.0	4.0	349.0	194.0			1	-7.366163230826086	-4.38901605968851	0.45124170769138594
GENE808X	1098	HISTO_ZT.Contig1089.Fgenesh_histo.177.final_new	TOP3	DNA topoisomerase III	ucsf_hc.01_1.G217B.10115	HISTO_ZT.Contig1089.Fgenesh_histo.177.final_new	PF01131.15|PF01751.17	Topoisom_bac|Toprim	DNA topoisomerase|Toprim domain	1.7529931601694715	2.8819987105751017	5.956309969742628	5.6387732265463075	45.0	77.0	1231.0	821.0			1	-3.692841954771215	-2.203555088584285	0.1884479583755132
GENE2173X	11462	HISTO_ZL.Contig658.eannot.1267.final_new		no significant blast hit, 45aa	ucsf_hc.01_1.G217B.09940	HISTO_ZL.Contig658.eannot.1267.final_new				-0.7434326659500275	4.65503355944883	8.834598775646624	10.621847069244927	1.0	33.0	1135.0	3256.0			1	-9.06755658679471	-5.413594082409176	-1.9163370784191098
GENE205X	11919	HISTO_ER.Contig17.eannot.1274.final_new		thioesterase	ucsf_hc.01_1.G217B.03656	HISTO_ER.Contig17.eannot.1274.final_new	PF03061.17|PF14539.1	4HBT|DUF4442	Thioesterase superfamily|Domain of unknown function (DUF4442)	4.920135720940457	4.312681974795496	7.078836670065738	5.855537607056507	111.0	57.0	736.0	262.0			1	-1.64822609432334	-0.9896362048740901	1.0942102781884238
GENE631X	5045	HISTO_ZE.Contig158-snap.75.final_new		DUF2296 and TFIIa superfamily domain-containing protein	ucsf_hc.01_1.G217B.08377	HISTO_ZE.Contig158-snap.75.final_new	PF10058.4|PF14703.1|PF13949.1	DUF2296|DUF4463|ALIX_LYPXL_bnd	Predicted integral membrane metal-binding protein (DUF2296)|Domain of unknown function (DUF4463)|ALIX V-shaped domain binding to HIV	4.582207516190815	4.7938865229599905	7.0131176552212	6.500607231748688	266.0	241.0	2130.0	1241.0			1	-1.9204352842284442	-1.1535012814017769	0.3834216386517051
GENE702X	4205	HISTO_ZZ.Contig127b.Fgenesh_Aspergillus.24.final_new		conserved protein of unknown function	ucsf_hc.01_1.G217B.11964	HISTO_ZZ.Contig127b.Fgenesh_Aspergillus.24.final_new				-0.14222422320682887	0.5114081646924825	3.171853418791609	2.748548572888728	13.0	16.0	192.0	119.0			1	-2.8036027871964966	-1.6839209808093245	0.2942160610820741
GENE534X	361	HISTO_GI.Contig363.fgenesh_plus.33.final_new		5-azacytidine resistance protein azr1	ucsf_hc.01_1.G217B.04468	HISTO_GI.Contig363.fgenesh_plus.33.final_new	PF07228.7|PF13672.1|PF00481.16	SpoIIE|PP2C_2|PP2C	Stage II sporulation protein E (SpoIIE)|Protein phosphatase 2C|Protein phosphatase 2C	2.596213534784081	3.025573768128722	5.881971576362124	5.243476578381908	56.0	59.0	811.0	433.0			1	-2.775283186776102	-1.664683382866265	0.5094062131594095
GENE1903X	6532	HISTO_DF.Contig537.eannot.1394.final_new	MCH1	MFS monocarboxylic acid transporter	ucsf_hc.01_1.G217B.02076	HISTO_DF.Contig537.eannot.1394.final_new	PF07690.11	MFS_1	Major Facilitator Superfamily	1.9578981547770784	4.202345769642984	5.834032030760687	6.7694317403304805	41.0	152.0	894.0	1421.0			1	-3.3656590211816675	-2.0138665433005754	-1.0644884943906003
GENE226X	5087	HISTO_GX.Contig297.Fgenesh_Aspergillus.92.final_new		pumilio RNA binding protein	ucsf_hc.01_1.G217B.05334	HISTO_GX.Contig297.Fgenesh_Aspergillus.92.final_new	PF00806.14|PF10281.4	PUF|Ish1	Pumilio-family RNA binding repeat|Putative stress-responsive nuclear envelope protein	-4.174361537998762	-2.235326931237203	4.272001609106166	3.0994620409656917	1.0	3.0	518.0	191.0			1	-7.935888292302987	-4.781569544815974	1.0434507833196673
GENE1842X	7842	HISTO_DM.Contig93.Fgenesh_histo.23.final_new		FNR-like superfamily domain, iron-sulfur binding ferredoxin reductase	ucsf_hc.01_1.G217B.02236	HISTO_DM.Contig93.Fgenesh_histo.23.final_new				3.43933268126571	5.3662944557266945	6.866631566743716	7.676436694865847	40.0	119.0	639.0	931.0			1	-2.916824030676065	-1.756922811752232	-0.9388939129429383
[truncated: 1,502 more rows]
