# Supplementary material for: Genome-Wide Reprogramming of Transcript Architecture by Temperature Specifies the Developmental States of the Human Pathogen Histoplasma
Source: PLoS Genet. 2015 Jul 15;11(7):e1005395. doi: 10.1371/journal.pgen.1005395 (PMC4503680; doi:10.1371/journal.pgen.1005395)
Supplement: S29 Data — For use with S28 Data in Java Treeview (if saved as "S28_Data.gtr", Java Treeview will automatically associate the CDT and GTR files). (GTR) [file pgen.1005395.s050.gtr]

NODE1X	GENE1671X	GENE257X	1.000000
NODE2X	GENE1330X	GENE301X	1.000000
NODE3X	GENE896X	GENE742X	1.000000
NODE4X	GENE1683X	GENE1434X	1.000000
NODE5X	GENE1840X	GENE53X	1.000000
NODE6X	GENE544X	GENE201X	1.000000
NODE7X	GENE940X	GENE233X	1.000000
NODE8X	GENE1997X	GENE1379X	1.000000
NODE9X	GENE1699X	GENE902X	1.000000
NODE10X	GENE2011X	GENE1099X	1.000000
NODE11X	GENE770X	GENE106X	1.000000
NODE12X	GENE646X	GENE296X	1.000000
NODE13X	GENE1736X	GENE1323X	1.000000
NODE14X	GENE1516X	GENE696X	1.000000
NODE15X	GENE1407X	GENE1196X	1.000000
NODE16X	GENE2306X	GENE2085X	1.000000
NODE17X	GENE2133X	GENE616X	1.000000
NODE18X	GENE1511X	GENE1239X	1.000000
NODE19X	GENE2232X	GENE874X	1.000000
NODE20X	GENE1505X	GENE299X	1.000000
NODE21X	GENE1897X	GENE1025X	1.000000
NODE22X	GENE1628X	GENE222X	1.000000
NODE23X	GENE1880X	GENE1528X	1.000000
NODE24X	GENE159X	GENE37X	1.000000
NODE25X	GENE1445X	GENE1105X	1.000000
NODE26X	GENE1885X	GENE1684X	1.000000
NODE27X	GENE1377X	GENE734X	1.000000
NODE28X	GENE1667X	GENE496X	1.000000
NODE29X	GENE2156X	GENE1314X	1.000000
NODE30X	GENE1258X	GENE1102X	1.000000
NODE31X	GENE1913X	GENE581X	1.000000
NODE32X	GENE1955X	GENE214X	1.000000
NODE33X	GENE2014X	GENE1465X	1.000000
NODE34X	GENE1177X	GENE329X	1.000000
NODE35X	GENE702X	GENE631X	1.000000
NODE36X	GENE772X	NODE3X	1.000000
NODE37X	GENE1750X	GENE589X	1.000000
NODE38X	GENE1340X	GENE31X	1.000000
NODE39X	GENE1990X	GENE141X	1.000000
NODE40X	GENE1214X	GENE825X	1.000000
NODE41X	GENE469X	GENE88X	1.000000
NODE42X	GENE1512X	GENE147X	1.000000
NODE43X	GENE1560X	GENE50X	1.000000
NODE44X	GENE1641X	GENE54X	1.000000
NODE45X	GENE811X	GENE703X	1.000000
NODE46X	GENE2121X	GENE1845X	1.000000
NODE47X	GENE710X	GENE680X	1.000000
NODE48X	GENE499X	GENE238X	1.000000
NODE49X	GENE1790X	GENE981X	1.000000
NODE50X	GENE2016X	GENE928X	1.000000
NODE51X	GENE2253X	GENE563X	1.000000
NODE52X	GENE258X	GENE116X	1.000000
NODE53X	GENE1929X	GENE1506X	1.000000
NODE54X	GENE1818X	GENE162X	1.000000
NODE55X	GENE690X	GENE640X	1.000000
NODE56X	GENE1926X	GENE231X	1.000000
NODE57X	GENE1027X	GENE1012X	1.000000
NODE58X	GENE2005X	GENE891X	1.000000
NODE59X	GENE2238X	GENE259X	1.000000
NODE60X	GENE1391X	GENE372X	1.000000
NODE61X	GENE551X	GENE70X	1.000000
NODE62X	GENE1372X	GENE1182X	1.000000
NODE63X	GENE1658X	GENE265X	1.000000
NODE64X	GENE1223X	GENE319X	1.000000
NODE65X	GENE2223X	GENE1961X	1.000000
NODE66X	GENE804X	GENE203X	1.000000
NODE67X	GENE1369X	GENE253X	1.000000
NODE68X	GENE2009X	GENE1166X	1.000000
NODE69X	GENE905X	GENE138X	1.000000
NODE70X	GENE1862X	GENE441X	1.000000
NODE71X	GENE1945X	GENE1291X	1.000000
NODE72X	GENE2174X	GENE1147X	1.000000
NODE73X	GENE1743X	GENE377X	1.000000
NODE74X	GENE1642X	GENE625X	1.000000
NODE75X	GENE2175X	GENE2374X	1.000000
NODE76X	GENE1042X	GENE894X	1.000000
NODE77X	GENE1489X	GENE1298X	1.000000
NODE78X	GENE568X	GENE145X	1.000000
NODE79X	GENE1245X	GENE924X	1.000000
NODE80X	GENE1366X	GENE906X	1.000000
NODE81X	GENE1241X	GENE647X	1.000000
NODE82X	GENE718X	GENE49X	1.000000
NODE83X	GENE1895X	GENE691X	1.000000
NODE84X	GENE1763X	GENE21X	1.000000
NODE85X	GENE1806X	GENE1759X	1.000000
NODE86X	GENE1613X	GENE1363X	1.000000
NODE87X	GENE1447X	GENE901X	1.000000
NODE88X	GENE1362X	GENE962X	1.000000
NODE89X	GENE801X	GENE461X	1.000000
NODE90X	GENE1421X	GENE343X	1.000000
NODE91X	GENE435X	GENE71X	1.000000
NODE92X	GENE2051X	GENE1716X	1.000000
NODE93X	GENE2295X	GENE2033X	1.000000
NODE94X	GENE1597X	GENE892X	1.000000
NODE95X	GENE2330X	GENE1355X	1.000000
NODE96X	GENE1520X	GENE519X	1.000000
NODE97X	GENE840X	GENE566X	1.000000
NODE98X	GENE1938X	GENE406X	1.000000
NODE99X	GENE1146X	GENE620X	1.000000
NODE100X	GENE2348X	GENE953X	1.000000
NODE101X	GENE1021X	GENE985X	1.000000
NODE102X	GENE1551X	GENE803X	1.000000
NODE103X	GENE1471X	NODE55X	1.000000
NODE104X	GENE585X	NODE34X	1.000000
NODE105X	GENE1621X	GENE119X	1.000000
NODE106X	GENE2183X	GENE1726X	1.000000
NODE107X	GENE1825X	GENE1452X	1.000000
NODE108X	GENE736X	GENE263X	1.000000
NODE109X	GENE2284X	GENE1704X	1.000000
NODE110X	GENE1431X	GENE758X	1.000000
NODE111X	GENE738X	GENE542X	1.000000
NODE112X	GENE1689X	GENE615X	1.000000
NODE113X	GENE1734X	GENE85X	1.000000
NODE114X	GENE528X	GENE154X	1.000000
NODE115X	GENE2036X	GENE1320X	1.000000
NODE116X	GENE849X	GENE766X	1.000000
NODE117X	GENE788X	GENE2291X	1.000000
NODE118X	GENE1773X	GENE1522X	1.000000
NODE119X	GENE1582X	GENE514X	1.000000
NODE120X	GENE538X	GENE527X	1.000000
NODE121X	GENE2397X	GENE40X	1.000000
NODE122X	GENE2119X	GENE355X	1.000000
NODE123X	GENE2325X	GENE787X	1.000000
NODE124X	GENE1941X	GENE707X	1.000000
NODE125X	GENE1283X	GENE2396X	1.000000
NODE126X	GENE2109X	GENE1995X	1.000000
NODE127X	GENE1839X	GENE781X	1.000000
NODE128X	GENE1576X	GENE2391X	1.000000
NODE129X	GENE630X	GENE618X	1.000000
NODE130X	GENE2081X	GENE1802X	1.000000
NODE131X	GENE614X	GENE308X	1.000000
NODE132X	GENE2137X	GENE1729X	1.000000
NODE133X	GENE1873X	GENE1310X	1.000000
NODE134X	NODE14X	GENE391X	1.000000
NODE135X	GENE2377X	GENE312X	1.000000
NODE136X	GENE1607X	NODE27X	1.000000
NODE137X	GENE2142X	GENE848X	1.000000
NODE138X	GENE1678X	NODE59X	1.000000
NODE139X	GENE870X	GENE72X	1.000000
NODE140X	GENE800X	GENE290X	1.000000
NODE141X	GENE1739X	GENE1545X	1.000000
NODE142X	GENE2335X	GENE1011X	1.000000
NODE143X	GENE1987X	GENE604X	1.000000
NODE144X	GENE2257X	GENE413X	1.000000
NODE145X	GENE850X	GENE442X	1.000000
NODE146X	GENE2047X	GENE89X	1.000000
NODE147X	GENE715X	GENE561X	1.000000
NODE148X	GENE1470X	GENE498X	1.000000
NODE149X	GENE2202X	GENE2304X	1.000000
NODE150X	GENE838X	GENE264X	1.000000
NODE151X	NODE62X	GENE100X	1.000000
NODE152X	GENE468X	GENE56X	1.000000
NODE153X	GENE1144X	GENE678X	1.000000
NODE154X	GENE118X	GENE107X	1.000000
NODE155X	GENE1824X	GENE695X	1.000000
NODE156X	GENE466X	GENE316X	1.000000
NODE157X	GENE1195X	GENE1167X	1.000000
NODE158X	GENE1425X	GENE593X	1.000000
NODE159X	GENE2176X	GENE1449X	1.000000
NODE160X	GENE1151X	GENE2345X	1.000000
NODE161X	NODE74X	GENE113X	1.000000
NODE162X	GENE1071X	GENE164X	1.000000
NODE163X	GENE1714X	GENE676X	1.000000
NODE164X	GENE1019X	GENE897X	1.000000
NODE165X	GENE2027X	GENE356X	1.000000
NODE166X	GENE2313X	NODE37X	1.000000
NODE167X	GENE1057X	GENE693X	1.000000
NODE168X	GENE344X	NODE41X	1.000000
NODE169X	NODE71X	GENE224X	1.000000
NODE170X	GENE866X	GENE513X	1.000000
NODE171X	GENE1713X	GENE216X	1.000000
NODE172X	GENE2228X	GENE809X	1.000000
NODE173X	GENE1680X	GENE269X	1.000000
NODE174X	GENE1574X	GENE621X	1.000000
NODE175X	GENE540X	GENE295X	1.000000
NODE176X	GENE1994X	NODE18X	1.000000
NODE177X	GENE1669X	GENE846X	1.000000
NODE178X	GENE2312X	GENE1051X	1.000000
NODE179X	GENE1270X	GENE555X	1.000000
NODE180X	NODE53X	GENE624X	1.000000
NODE181X	GENE1573X	GENE349X	1.000000
NODE182X	GENE1999X	GENE371X	1.000000
NODE183X	GENE403X	GENE383X	1.000000
NODE184X	GENE1807X	GENE1313X	1.000000
NODE185X	GENE2080X	GENE307X	1.000000
NODE186X	GENE1594X	GENE122X	1.000000
NODE187X	GENE2077X	GENE797X	1.000000
NODE188X	GENE2205X	GENE2287X	1.000000
NODE189X	GENE608X	GENE186X	1.000000
NODE190X	GENE976X	GENE276X	1.000000
NODE191X	GENE1690X	NODE1X	1.000000
NODE192X	GENE2043X	GENE1771X	1.000000
NODE193X	GENE2088X	GENE458X	1.000000
NODE194X	GENE1823X	GENE42X	1.000000
NODE195X	GENE767X	GENE363X	1.000000
NODE196X	GENE2193X	GENE246X	1.000000
NODE197X	GENE1343X	GENE1308X	1.000000
NODE198X	GENE1657X	GENE1424X	1.000000
NODE199X	GENE996X	GENE55X	1.000000
NODE200X	GENE1687X	GENE0X	1.000000
NODE201X	GENE1202X	GENE971X	1.000000
NODE202X	GENE1949X	GENE1486X	1.000000
NODE203X	GENE2240X	GENE863X	1.000000
NODE204X	GENE1567X	GENE1130X	1.000000
NODE205X	GENE1953X	GENE332X	1.000000
NODE206X	GENE1213X	GENE472X	1.000000
NODE207X	GENE893X	GENE2320X	1.000000
NODE208X	GENE1877X	GENE982X	1.000000
NODE209X	GENE1267X	GENE545X	1.000000
NODE210X	GENE1121X	GENE417X	1.000000
NODE211X	GENE792X	GENE530X	1.000000
NODE212X	GENE657X	GENE174X	1.000000
NODE213X	GENE1108X	GENE1026X	1.000000
NODE214X	GENE1357X	GENE873X	1.000000
NODE215X	GENE704X	GENE315X	1.000000
NODE216X	GENE860X	GENE241X	1.000000
NODE217X	GENE2138X	GENE303X	1.000000
NODE218X	GENE2101X	GENE755X	1.000000
NODE219X	GENE179X	NODE91X	1.000000
NODE220X	GENE936X	GENE26X	1.000000
NODE221X	GENE1826X	GENE1548X	1.000000
NODE222X	GENE2117X	GENE1988X	1.000000
NODE223X	GENE1289X	GENE2337X	1.000000
NODE224X	NODE19X	GENE864X	1.000000
NODE225X	GENE1706X	GENE898X	1.000000
NODE226X	GENE1828X	GENE980X	1.000000
NODE227X	GENE1651X	GENE483X	1.000000
NODE228X	GENE1585X	GENE1246X	1.000000
NODE229X	GENE2039X	GENE1256X	1.000000
NODE230X	GENE1282X	GENE1050X	1.000000
NODE231X	GENE1201X	GENE923X	1.000000
NODE232X	GENE1846X	GENE385X	1.000000
NODE233X	GENE1646X	GENE957X	1.000000
NODE234X	GENE1474X	GENE2195X	1.000000
NODE235X	GENE1344X	NODE82X	1.000000
NODE236X	GENE1348X	GENE94X	1.000000
NODE237X	GENE1593X	GENE564X	1.000000
NODE238X	GENE537X	GENE133X	1.000000
NODE239X	GENE418X	GENE156X	1.000000
NODE240X	GENE1770X	GENE1668X	1.000000
NODE241X	NODE101X	GENE668X	1.000000
NODE242X	GENE1194X	GENE827X	1.000000
NODE243X	GENE1747X	GENE569X	1.000000
NODE244X	GENE999X	NODE70X	1.000000
NODE245X	GENE1570X	GENE452X	1.000000
NODE246X	GENE1334X	GENE730X	1.000000
NODE247X	GENE81X	GENE58X	1.000000
NODE248X	GENE1361X	GENE1124X	1.000000
NODE249X	GENE1451X	GENE877X	1.000000
NODE250X	GENE1957X	GENE2200X	1.000000
NODE251X	GENE1180X	GENE945X	1.000000
NODE252X	GENE2208X	GENE744X	1.000000
NODE253X	GENE1499X	GENE1091X	1.000000
NODE254X	GENE1612X	GENE1203X	1.000000
NODE255X	GENE790X	NODE125X	1.000000
NODE256X	GENE1422X	GENE192X	1.000000
NODE257X	GENE1887X	GENE836X	1.000000
NODE258X	GENE1866X	GENE121X	1.000000
NODE259X	GENE1332X	GENE24X	1.000000
NODE260X	GENE1173X	GENE786X	1.000000
NODE261X	GENE1157X	GENE570X	1.000000
NODE262X	GENE1842X	GENE226X	1.000000
NODE263X	GENE1454X	GENE739X	1.000000
NODE264X	GENE1958X	GENE339X	1.000000
NODE265X	GENE512X	GENE252X	1.000000
NODE266X	GENE1064X	GENE659X	1.000000
NODE267X	GENE2303X	GENE1110X	1.000000
NODE268X	GENE1455X	GENE125X	1.000000
NODE269X	GENE2180X	GENE705X	1.000000
NODE270X	GENE2177X	GENE635X	1.000000
NODE271X	GENE302X	GENE127X	1.000000
NODE272X	GENE2097X	GENE855X	1.000000
NODE273X	GENE1413X	GENE777X	1.000000
NODE274X	GENE1601X	GENE1227X	1.000000
NODE275X	GENE939X	GENE397X	1.000000
NODE276X	GENE1088X	GENE599X	1.000000
NODE277X	GENE2344X	GENE2242X	1.000000
NODE278X	GENE1076X	GENE835X	1.000000
NODE279X	GENE2235X	NODE119X	1.000000
NODE280X	GENE471X	GENE432X	1.000000
NODE281X	GENE1780X	GENE799X	1.000000
NODE282X	GENE841X	GENE401X	1.000000
NODE283X	GENE2319X	GENE112X	1.000000
NODE284X	GENE1692X	GENE393X	1.000000
NODE285X	GENE1918X	GENE961X	1.000000
NODE286X	NODE85X	GENE810X	1.000000
NODE287X	GENE1066X	GENE5X	1.000000
NODE288X	GENE1879X	GENE508X	1.000000
NODE289X	GENE1933X	GENE166X	1.000000
NODE290X	GENE1045X	GENE317X	1.000000
NODE291X	GENE558X	GENE170X	1.000000
NODE292X	GENE1728X	GENE292X	1.000000
NODE293X	GENE1968X	GENE2241X	1.000000
NODE294X	GENE1513X	GENE2234X	1.000000
NODE295X	GENE1272X	GENE511X	1.000000
NODE296X	GENE1804X	NODE9X	1.000000
NODE297X	GENE1611X	NODE138X	1.000000
NODE298X	GENE2154X	GENE1192X	1.000000
NODE299X	GENE1604X	GENE871X	1.000000
NODE300X	GENE2360X	GENE2382X	1.000000
NODE301X	GENE1252X	NODE131X	1.000000
NODE302X	GENE1389X	NODE136X	1.000000
NODE303X	GENE2025X	GENE1812X	1.000000
NODE304X	GENE2089X	GENE1776X	1.000000
NODE305X	GENE1741X	GENE722X	1.000000
NODE306X	GENE1817X	GENE553X	1.000000
NODE307X	GENE1008X	GENE743X	1.000000
NODE308X	GENE1670X	GENE895X	1.000000
NODE309X	GENE1028X	GENE337X	1.000000
NODE310X	GENE2326X	GENE656X	1.000000
NODE311X	GENE816X	NODE31X	1.000000
NODE312X	GENE1563X	GENE115X	1.000000
NODE313X	GENE2041X	GENE347X	1.000000
NODE314X	GENE1954X	GENE948X	1.000000
NODE315X	NODE35X	GENE205X	1.000000
NODE316X	GENE1328X	GENE491X	1.000000
NODE317X	GENE1395X	GENE1285X	1.000000
NODE318X	GENE1129X	GENE90X	1.000000
NODE319X	GENE1546X	GENE2179X	1.000000
NODE320X	GENE1965X	GENE932X	1.000000
NODE321X	GENE1458X	GENE321X	1.000000
NODE322X	GENE1595X	GENE2285X	1.000000
NODE323X	GENE2082X	GENE1162X	1.000000
NODE324X	GENE1096X	GENE23X	1.000000
NODE325X	GENE1998X	GENE1672X	1.000000
NODE326X	GENE1286X	NODE96X	1.000000
NODE327X	GENE1460X	GENE396X	1.000000
NODE328X	GENE168X	GENE52X	1.000000
NODE329X	GENE1250X	NODE161X	1.000000
NODE330X	GENE1962X	GENE1211X	1.000000
NODE331X	GENE1137X	GENE789X	1.000000
NODE332X	GENE785X	GENE490X	1.000000
NODE333X	GENE944X	GENE374X	1.000000
NODE334X	NODE158X	GENE446X	1.000000
NODE335X	GENE828X	GENE209X	1.000000
NODE336X	GENE1400X	GENE39X	1.000000
NODE337X	GENE1703X	GENE457X	1.000000
NODE338X	GENE1136X	GENE300X	1.000000
NODE339X	GENE2302X	GENE2204X	1.000000
NODE340X	GENE1892X	GENE600X	1.000000
NODE341X	GENE1107X	GENE967X	1.000000
NODE342X	GENE1861X	GENE1183X	1.000000
NODE343X	GENE1466X	GENE1292X	1.000000
NODE344X	GENE746X	GENE227X	1.000000
NODE345X	NODE58X	GENE1X	1.000000
NODE346X	GENE1358X	GENE277X	1.000000
NODE347X	GENE1744X	GENE360X	1.000000
NODE348X	GENE2369X	GENE1060X	1.000000
NODE349X	GENE1176X	GENE986X	1.000000
NODE350X	GENE1429X	GENE968X	1.000000
NODE351X	NODE64X	GENE98X	1.000000
NODE352X	GENE1228X	GENE1002X	1.000000
NODE353X	GENE1616X	GENE1376X	1.000000
NODE354X	NODE115X	GENE474X	1.000000
NODE355X	GENE1155X	GENE867X	1.000000
NODE356X	GENE1712X	GENE215X	1.000000
NODE357X	GENE636X	GENE293X	1.000000
NODE358X	GENE2130X	GENE336X	1.000000
NODE359X	GENE1659X	GENE1097X	1.000000
NODE360X	GENE1058X	GENE74X	1.000000
NODE361X	GENE1338X	GENE773X	1.000000
NODE362X	GENE1700X	GENE694X	1.000000
NODE363X	NODE65X	GENE565X	1.000000
NODE364X	GENE1349X	GENE2136X	1.000000
NODE365X	GENE1561X	GENE2095X	1.000000
NODE366X	GENE724X	NODE145X	1.000000
NODE367X	GENE2127X	GENE2248X	1.000000
NODE368X	GENE1178X	GENE1001X	1.000000
NODE369X	GENE911X	GENE62X	1.000000
NODE370X	GENE1254X	NODE154X	1.000000
NODE371X	GENE729X	GENE2288X	1.000000
NODE372X	GENE1294X	GENE459X	1.000000
NODE373X	GENE2022X	GENE282X	1.000000
NODE374X	GENE750X	GENE674X	1.000000
NODE375X	GENE757X	GENE437X	1.000000
NODE376X	GENE1386X	GENE1380X	1.000000
NODE377X	GENE634X	NODE104X	1.000000
NODE378X	GENE1653X	GENE1185X	1.000000
NODE379X	GENE1850X	GENE1297X	1.000000
NODE380X	GENE1677X	GENE1253X	1.000000
NODE381X	GENE1872X	GENE523X	1.000000
NODE382X	GENE495X	NODE135X	1.000000
NODE383X	NODE93X	GENE410X	1.000000
NODE384X	GENE1821X	GENE994X	1.000000
NODE385X	NODE17X	GENE305X	1.000000
NODE386X	GENE2024X	GENE1475X	1.000000
NODE387X	GENE1552X	GENE969X	1.000000
NODE388X	GENE727X	GENE17X	1.000000
NODE389X	GENE2359X	GENE2028X	1.000000
NODE390X	GENE745X	NODE67X	1.000000
NODE391X	GENE1232X	GENE73X	1.000000
NODE392X	GENE955X	GENE526X	1.000000
NODE393X	GENE375X	GENE365X	1.000000
NODE394X	GENE1209X	NODE165X	1.000000
NODE395X	GENE1117X	GENE456X	1.000000
NODE396X	GENE1662X	GENE1624X	1.000000
NODE397X	GENE1620X	NODE144X	1.000000
NODE398X	GENE933X	GENE165X	1.000000
NODE399X	GENE1547X	GENE1305X	1.000000
NODE400X	GENE856X	GENE813X	1.000000
NODE401X	GENE2019X	GENE131X	1.000000
NODE402X	GENE639X	GENE64X	1.000000
NODE403X	GENE1730X	GENE2392X	1.000000
NODE404X	GENE1758X	GENE430X	1.000000
NODE405X	GENE1775X	GENE1191X	1.000000
NODE406X	GENE699X	GENE392X	1.000000
NODE407X	GENE1509X	GENE63X	1.000000
NODE408X	GENE782X	GENE357X	1.000000
NODE409X	GENE2140X	GENE1477X	1.000000
NODE410X	GENE1622X	GENE1435X	1.000000
NODE411X	GENE1542X	GENE1504X	1.000000
NODE412X	GENE525X	GENE2219X	1.000000
NODE413X	GENE1149X	GENE2282X	1.000000
NODE414X	GENE584X	GENE287X	1.000000
NODE415X	GENE602X	GENE488X	1.000000
NODE416X	GENE1500X	GENE1132X	1.000000
NODE417X	NODE100X	GENE38X	1.000000
NODE418X	GENE2062X	GENE1339X	1.000000
NODE419X	GENE1847X	GENE560X	1.000000
NODE420X	GENE1360X	GENE2171X	1.000000
NODE421X	GENE865X	GENE240X	1.000000
NODE422X	GENE577X	NODE183X	1.000000
NODE423X	GENE1782X	NODE211X	1.000000
NODE424X	GENE1118X	GENE409X	1.000000
NODE425X	GENE1231X	GENE642X	1.000000
NODE426X	GENE1858X	GENE431X	1.000000
NODE427X	GENE958X	GENE937X	1.000000
NODE428X	NODE4X	GENE783X	1.000000
NODE429X	GENE1719X	NODE39X	1.000000
NODE430X	GENE1578X	NODE108X	1.000000
NODE431X	GENE2181X	GENE567X	1.000000
NODE432X	GENE1870X	GENE665X	1.000000
NODE433X	GENE1494X	NODE213X	1.000000
NODE434X	GENE1446X	NODE29X	1.000000
NODE435X	GENE2173X	GENE808X	1.000000
NODE436X	GENE402X	GENE291X	1.000000
NODE437X	GENE2270X	NODE185X	1.000000
NODE438X	GENE859X	GENE225X	1.000000
NODE439X	GENE1882X	GENE427X	1.000000
NODE440X	GENE1785X	GENE1491X	1.000000
NODE441X	GENE1900X	GENE1760X	1.000000
NODE442X	GENE1694X	GENE2271X	1.000000
NODE443X	GENE2049X	GENE341X	1.000000
NODE444X	GENE1696X	GENE411X	1.000000
NODE445X	GENE829X	GENE422X	1.000000
NODE446X	GENE1405X	GENE178X	1.000000
NODE447X	GENE1190X	GENE535X	1.000000
NODE448X	GENE1586X	GENE580X	1.000000
NODE449X	GENE756X	GENE82X	1.000000
NODE450X	GENE1942X	GENE485X	1.000000
NODE451X	GENE1618X	GENE861X	1.000000
NODE452X	GENE1403X	GENE735X	1.000000
NODE453X	GENE1571X	GENE930X	1.000000
NODE454X	NODE234X	GENE369X	1.000000
NODE455X	GENE1018X	GENE324X	1.000000
NODE456X	GENE815X	GENE342X	1.000000
NODE457X	GENE1249X	GENE2017X	1.000000
NODE458X	GENE1268X	NODE243X	1.000000
NODE459X	GENE2186X	GENE833X	1.000000
NODE460X	GENE1991X	GENE622X	1.000000
NODE461X	GENE2256X	NODE218X	1.000000
NODE462X	GENE1581X	GENE706X	1.000000
NODE463X	NODE76X	GENE477X	1.000000
NODE464X	GENE740X	GENE75X	1.000000
NODE465X	GENE2013X	GENE1453X	1.000000
NODE466X	GENE1024X	GENE661X	1.000000
NODE467X	GENE1257X	NODE142X	1.000000
NODE468X	GENE1665X	GENE689X	1.000000
NODE469X	GENE1857X	GENE2122X	1.000000
NODE470X	GENE2052X	NODE30X	1.000000
NODE471X	GENE1855X	GENE754X	1.000000
NODE472X	GENE1767X	GENE2211X	1.000000
NODE473X	GENE1390X	GENE389X	1.000000
NODE474X	GENE1674X	NODE68X	1.000000
NODE475X	GENE1281X	GENE516X	1.000000
NODE476X	GENE2218X	GENE1631X	1.000000
NODE477X	GENE1265X	GENE2390X	1.000000
NODE478X	GENE1371X	NODE12X	1.000000
NODE479X	NODE107X	GENE494X	1.000000
NODE480X	GENE938X	GENE832X	1.000000
NODE481X	NODE244X	NODE175X	1.000000
NODE482X	GENE751X	GENE439X	1.000000
NODE483X	NODE133X	GENE45X	1.000000
NODE484X	GENE1676X	GENE19X	1.000000
NODE485X	GENE2279X	GENE1145X	1.000000
NODE486X	GENE1907X	NODE143X	1.000000
NODE487X	GENE185X	GENE30X	1.000000
NODE488X	GENE297X	NODE196X	1.000000
NODE489X	GENE1906X	GENE1816X	1.000000
NODE490X	GENE1219X	GENE1029X	1.000000
NODE491X	GENE1645X	GENE1440X	1.000000
NODE492X	GENE1427X	GENE376X	1.000000
NODE493X	NODE8X	NODE170X	1.000000
NODE494X	GENE753X	GENE217X	1.000000
NODE495X	NODE130X	GENE1244X	1.000000
NODE496X	GENE1649X	GENE41X	1.000000
NODE497X	GENE2091X	GENE7X	1.000000
NODE498X	GENE1911X	GENE1948X	1.000000
NODE499X	GENE1498X	NODE80X	1.000000
NODE500X	GENE1630X	GENE1514X	1.000000
NODE501X	GENE1236X	GENE1100X	1.000000
NODE502X	GENE1969X	GENE909X	1.000000
NODE503X	GENE1374X	NODE87X	1.000000
NODE504X	GENE2100X	GENE1171X	1.000000
NODE505X	GENE1727X	GENE1184X	1.000000
NODE506X	GENE1591X	GENE1925X	1.000000
NODE507X	NODE141X	GENE101X	1.000000
NODE508X	GENE1261X	NODE228X	1.000000
NODE509X	GENE765X	NODE227X	1.000000
NODE510X	GENE2243X	GENE493X	1.000000
NODE511X	GENE1519X	GENE844X	1.000000
NODE512X	GENE2102X	GENE146X	1.000000
NODE513X	GENE1126X	GENE717X	1.000000
NODE514X	GENE1158X	NODE171X	1.000000
NODE515X	GENE1800X	NODE203X	1.000000
NODE516X	GENE2160X	NODE282X	1.000000
NODE517X	GENE975X	NODE167X	1.000000
NODE518X	GENE2249X	NODE290X	1.000000
NODE519X	GENE1081X	NODE276X	1.000000
NODE520X	GENE623X	GENE2298X	1.000000
NODE521X	GENE806X	NODE2X	1.000000
NODE522X	GENE638X	NODE295X	1.000000
NODE523X	GENE1978X	GENE505X	1.000000
NODE524X	NODE150X	GENE243X	1.000000
NODE525X	GENE826X	GENE2268X	1.000000
NODE526X	GENE1755X	GENE504X	1.000000
NODE527X	GENE1569X	GENE311X	1.000000
NODE528X	NODE260X	GENE453X	1.000000
NODE529X	GENE1584X	GENE992X	1.000000
NODE530X	GENE887X	NODE271X	1.000000
NODE531X	GENE1889X	GENE223X	1.000000
NODE532X	GENE2103X	GENE416X	1.000000
NODE533X	GENE1606X	GENE1275X	1.000000
NODE534X	NODE274X	GENE1208X	1.000000
NODE535X	GENE1886X	NODE224X	1.000000
NODE536X	GENE1853X	GENE1632X	1.000000
NODE537X	GENE946X	GENE367X	1.000000
NODE538X	GENE1095X	GENE547X	1.000000
NODE539X	GENE2343X	GENE2305X	1.000000
NODE540X	GENE1523X	NODE73X	1.000000
NODE541X	GENE2233X	GENE823X	1.000000
NODE542X	GENE2172X	GENE2079X	1.000000
NODE543X	GENE1983X	GENE2110X	1.000000
NODE544X	GENE1723X	NODE97X	1.000000
NODE545X	GENE1148X	GENE791X	1.000000
NODE546X	GENE1890X	GENE853X	1.000000
NODE547X	GENE1833X	GENE882X	1.000000
NODE548X	GENE583X	NODE121X	1.000000
NODE549X	GENE1829X	GENE1322X	1.000000
NODE550X	GENE1432X	GENE666X	1.000000
NODE551X	GENE1655X	GENE1133X	1.000000
NODE552X	GENE438X	GENE2311X	1.000000
NODE553X	NODE172X	GENE390X	1.000000
NODE554X	GENE1543X	NODE182X	1.000000
NODE555X	GENE1423X	GENE1074X	1.000000
NODE556X	GENE476X	GENE180X	1.000000
NODE557X	GENE2229X	NODE256X	1.000000
NODE558X	GENE497X	NODE235X	1.000000
NODE559X	GENE1495X	GENE1944X	1.000000
NODE560X	GENE1550X	GENE536X	1.000000
NODE561X	GENE2026X	NODE187X	1.000000
NODE562X	GENE2300X	GENE2060X	1.000000
NODE563X	GENE950X	NODE78X	1.000000
NODE564X	GENE1705X	GENE111X	1.000000
NODE565X	GENE1772X	GENE61X	1.000000
NODE566X	GENE2048X	GENE248X	1.000000
NODE567X	GENE1746X	GENE57X	1.000000
NODE568X	GENE1216X	GENE858X	1.000000
NODE569X	GENE1085X	NODE89X	1.000000
NODE570X	GENE1222X	GENE408X	1.000000
NODE571X	GENE578X	GENE529X	1.000000
NODE572X	GENE1708X	NODE94X	1.000000
NODE573X	GENE1013X	GENE1946X	1.000000
NODE574X	GENE1711X	GENE532X	1.000000
NODE575X	GENE275X	NODE11X	1.000000
NODE576X	GENE1936X	GENE338X	1.000000
NODE577X	GENE914X	NODE307X	1.000000
NODE578X	GENE912X	GENE190X	1.000000
NODE579X	GENE749X	GENE137X	1.000000
NODE580X	GENE1417X	GENE1329X	1.000000
NODE581X	GENE1682X	GENE79X	1.000000
NODE582X	GENE1284X	NODE66X	1.000000
NODE583X	NODE13X	GENE959X	1.000000
NODE584X	GENE487X	GENE309X	1.000000
NODE585X	GENE1899X	NODE328X	1.000000
NODE586X	GENE1970X	GENE2050X	1.000000
NODE587X	GENE1116X	NODE57X	1.000000
NODE588X	GENE1065X	GENE586X	1.000000
NODE589X	NODE255X	GENE12X	1.000000
NODE590X	GENE1608X	GENE445X	1.000000
NODE591X	GENE1037X	NODE98X	1.000000
NODE592X	NODE208X	GENE919X	1.000000
NODE593X	NODE40X	GENE255X	1.000000
NODE594X	GENE398X	GENE86X	1.000000
NODE595X	GENE1039X	GENE951X	1.000000
NODE596X	GENE654X	GENE262X	1.000000
NODE597X	GENE888X	GENE235X	1.000000
NODE598X	GENE2021X	GENE820X	1.000000
NODE599X	GENE2214X	NODE48X	1.000000
NODE600X	GENE1943X	NODE199X	1.000000
NODE601X	GENE1779X	GENE1715X	1.000000
NODE602X	GENE2040X	GENE507X	1.000000
NODE603X	GENE2178X	GENE831X	1.000000
NODE604X	GENE2037X	GENE522X	1.000000
NODE605X	GENE596X	NODE24X	1.000000
NODE606X	GENE1851X	NODE249X	1.000000
NODE607X	GENE447X	GENE140X	1.000000
NODE608X	NODE285X	GENE218X	1.000000
NODE609X	GENE1940X	GENE2150X	1.000000
NODE610X	GENE2113X	GENE1874X	1.000000
NODE611X	NODE77X	GENE576X	1.000000
NODE612X	GENE1787X	NODE192X	1.000000
NODE613X	NODE303X	GENE1977X	1.000000
NODE614X	GENE1327X	NODE146X	1.000000
NODE615X	GENE1915X	NODE345X	1.000000
NODE616X	NODE240X	NODE147X	1.000000
NODE617X	NODE126X	NODE103X	1.000000
NODE618X	GENE2059X	GENE1834X	1.000000
NODE619X	GENE1934X	GENE2066X	1.000000
NODE620X	GENE847X	GENE436X	1.000000
NODE621X	GENE2315X	GENE2067X	1.000000
NODE622X	GENE1016X	GENE2058X	1.000000
NODE623X	NODE284X	GENE251X	1.000000
NODE624X	GENE2108X	GENE1056X	1.000000
NODE625X	GENE1199X	GENE198X	1.000000
NODE626X	GENE2366X	GENE726X	1.000000
NODE627X	GENE1098X	NODE287X	1.000000
NODE628X	GENE601X	GENE588X	1.000000
NODE629X	GENE1122X	GENE869X	1.000000
NODE630X	NODE92X	GENE1803X	1.000000
NODE631X	GENE550X	NODE337X	1.000000
NODE632X	GENE1052X	GENE2158X	1.000000
NODE633X	GENE1419X	GENE1263X	1.000000
NODE634X	GENE2148X	GENE598X	1.000000
NODE635X	GENE379X	GENE353X	1.000000
NODE636X	GENE1952X	GENE278X	1.000000
NODE637X	GENE1428X	GENE548X	1.000000
NODE638X	GENE2042X	GENE196X	1.000000
NODE639X	GENE1467X	GENE68X	1.000000
NODE640X	GENE675X	GENE2045X	1.000000
NODE641X	GENE1765X	GENE954X	1.000000
NODE642X	GENE1979X	GENE407X	1.000000
NODE643X	GENE1342X	NODE331X	1.000000
NODE644X	GENE947X	GENE688X	1.000000
NODE645X	GENE1397X	GENE2189X	1.000000
NODE646X	GENE1156X	GENE1023X	1.000000
NODE647X	GENE1975X	GENE778X	1.000000
NODE648X	GENE1592X	GENE51X	1.000000
NODE649X	GENE2192X	GENE747X	1.000000
NODE650X	GENE1220X	NODE210X	1.000000
NODE651X	GENE340X	GENE281X	1.000000
NODE652X	GENE1701X	GENE572X	1.000000
NODE653X	GENE1654X	NODE201X	1.000000
NODE654X	GENE779X	NODE239X	1.000000
NODE655X	GENE2139X	NODE361X	1.000000
NODE656X	GENE2065X	GENE399X	1.000000
NODE657X	GENE1783X	GENE83X	1.000000
NODE658X	GENE171X	NODE283X	1.000000
NODE659X	NODE50X	GENE2000X	1.000000
NODE660X	GENE1172X	NODE173X	1.000000
NODE661X	GENE2151X	GENE720X	1.000000
NODE662X	GENE1598X	GENE1539X	1.000000
NODE663X	GENE2289X	GENE2068X	1.000000
NODE664X	GENE1262X	GENE2252X	1.000000
NODE665X	GENE1031X	NODE21X	1.000000
NODE666X	GENE1125X	GENE294X	1.000000
NODE667X	NODE25X	GENE124X	1.000000
NODE668X	GENE2031X	GENE429X	1.000000
NODE669X	GENE443X	GENE77X	1.000000
NODE670X	NODE358X	GENE193X	1.000000
NODE671X	GENE1798X	GENE645X	1.000000
NODE672X	NODE304X	GENE254X	1.000000
NODE673X	GENE1443X	GENE426X	1.000000
NODE674X	GENE941X	GENE607X	1.000000
NODE675X	GENE1841X	GENE65X	1.000000
NODE676X	NODE54X	GENE128X	1.000000
NODE677X	GENE1697X	GENE862X	1.000000
NODE678X	GENE1469X	GENE143X	1.000000
NODE679X	GENE2112X	GENE33X	1.000000
NODE680X	GENE330X	GENE110X	1.000000
NODE681X	NODE225X	NODE278X	1.000000
NODE682X	GENE1686X	GENE2166X	1.000000
NODE683X	GENE1950X	GENE697X	1.000000
NODE684X	GENE1302X	NODE6X	1.000000
NODE685X	GENE1217X	NODE237X	1.000000
NODE686X	GENE1041X	GENE1947X	1.000000
NODE687X	GENE2146X	GENE983X	1.000000
NODE688X	NODE352X	GENE333X	1.000000
NODE689X	GENE1896X	GENE182X	1.000000
NODE690X	GENE1473X	GENE663X	1.000000
NODE691X	GENE1830X	NODE148X	1.000000
NODE692X	GENE748X	GENE10X	1.000000
NODE693X	GENE1565X	GENE1212X	1.000000
NODE694X	NODE399X	GENE6X	1.000000
NODE695X	GENE1269X	GENE455X	1.000000
NODE696X	GENE2251X	GENE2106X	1.000000
NODE697X	GENE1643X	GENE1534X	1.000000
NODE698X	GENE817X	NODE99X	1.000000
NODE699X	NODE432X	GENE465X	1.000000
NODE700X	GENE1109X	GENE2187X	1.000000
NODE701X	GENE1633X	GENE1490X	1.000000
NODE702X	GENE780X	NODE326X	1.000000
NODE703X	GENE2075X	NODE333X	1.000000
NODE704X	GENE1234X	NODE433X	1.000000
NODE705X	GENE2029X	NODE369X	1.000000
NODE706X	GENE1402X	NODE230X	1.000000
NODE707X	GENE2276X	GENE2163X	1.000000
NODE708X	GENE1527X	GENE900X	1.000000
NODE709X	NODE248X	GENE273X	1.000000
NODE710X	GENE1556X	NODE319X	1.000000
NODE711X	GENE1226X	GENE288X	1.000000
NODE712X	NODE389X	GENE279X	1.000000
NODE713X	GENE1161X	NODE316X	1.000000
NODE714X	GENE1596X	GENE1104X	1.000000
NODE715X	GENE1287X	GENE1193X	1.000000
NODE716X	GENE934X	GENE334X	1.000000
NODE717X	GENE1856X	NODE140X	1.000000
NODE718X	GENE991X	GENE2237X	1.000000
NODE719X	GENE899X	NODE354X	1.000000
NODE720X	NODE392X	NODE22X	1.000000
NODE721X	GENE554X	NODE449X	1.000000
NODE722X	GENE1640X	NODE23X	1.000000
NODE723X	GENE1805X	GENE415X	1.000000
NODE724X	NODE252X	NODE61X	1.000000
NODE725X	GENE1960X	NODE342X	1.000000
NODE726X	GENE506X	GENE370X	1.000000
NODE727X	GENE2309X	GENE268X	1.000000
NODE728X	GENE2093X	NODE404X	1.000000
NODE729X	GENE1277X	GENE384X	1.000000
NODE730X	GENE1318X	NODE379X	1.000000
NODE731X	GENE1015X	GENE595X	1.000000
NODE732X	GENE1589X	NODE493X	1.000000
NODE733X	GENE798X	NODE356X	1.000000
NODE734X	GENE1113X	GENE35X	1.000000
NODE735X	GENE963X	NODE311X	1.000000
NODE736X	GENE1663X	NODE60X	1.000000
NODE737X	GENE2159X	GENE460X	1.000000
NODE738X	GENE1242X	NODE246X	1.000000
NODE739X	GENE1815X	GENE1905X	1.000000
NODE740X	GENE977X	GENE904X	1.000000
NODE741X	GENE2371X	NODE253X	1.000000
NODE742X	GENE2307X	GENE952X	1.000000
NODE743X	GENE1317X	GENE1698X	1.000000
NODE744X	GENE1792X	GENE771X	1.000000
NODE745X	GENE1510X	GENE1831X	1.000000
NODE746X	GENE1112X	GENE2317X	1.000000
NODE747X	GENE484X	GENE172X	1.000000
NODE748X	GENE965X	NODE457X	1.000000
NODE749X	NODE26X	GENE183X	1.000000
NODE750X	GENE350X	GENE15X	1.000000
NODE751X	NODE340X	NODE397X	1.000000
NODE752X	GENE970X	GENE794X	1.000000
NODE753X	NODE15X	NODE429X	1.000000
NODE754X	GENE2090X	GENE1762X	1.000000
NODE755X	GENE2104X	GENE1864X	1.000000
NODE756X	GENE1832X	NODE102X	1.000000
NODE757X	GENE1326X	GENE236X	1.000000
NODE758X	GENE1951X	NODE176X	1.000000
NODE759X	GENE2034X	GENE533X	1.000000
NODE760X	GENE1648X	GENE845X	1.000000
NODE761X	GENE1415X	NODE127X	1.000000
NODE762X	GENE2230X	GENE361X	1.000000
NODE763X	GENE1789X	GENE1200X	1.000000
NODE764X	GENE1912X	GENE229X	1.000000
NODE765X	NODE132X	GENE1384X	1.000000
NODE766X	GENE987X	GENE552X	1.000000
NODE767X	GENE712X	NODE383X	1.000000
NODE768X	GENE917X	NODE180X	1.000000
NODE769X	GENE1240X	GENE1971X	1.000000
NODE770X	NODE281X	GENE664X	1.000000
NODE771X	GENE1082X	GENE1634X	1.000000
NODE772X	GENE1590X	NODE390X	1.000000
NODE773X	GENE2328X	NODE477X	1.000000
NODE774X	GENE1337X	GENE925X	1.000000
NODE775X	GENE1849X	GENE92X	1.000000
NODE776X	GENE1114X	NODE152X	1.000000
NODE777X	GENE1150X	GENE650X	1.000000
NODE778X	GENE1347X	GENE575X	1.000000
NODE779X	GENE2135X	GENE210X	1.000000
NODE780X	GENE824X	GENE434X	1.000000
NODE781X	GENE1749X	NODE306X	1.000000
NODE782X	GENE2057X	NODE394X	1.000000
NODE783X	GENE2349X	GENE2265X	1.000000
NODE784X	NODE431X	NODE122X	1.000000
NODE785X	NODE123X	GENE2385X	1.000000
NODE786X	GENE1093X	GENE175X	1.000000
NODE787X	NODE184X	NODE299X	1.000000
NODE788X	NODE380X	NODE261X	1.000000
NODE789X	GENE1430X	GENE1757X	1.000000
NODE790X	GENE2184X	NODE188X	1.000000
NODE791X	GENE1902X	NODE427X	1.000000
NODE792X	GENE979X	NODE268X	1.000000
NODE793X	GENE2269X	GENE271X	1.000000
NODE794X	NODE330X	GENE394X	1.000000
NODE795X	GENE1009X	GENE2155X	1.000000
NODE796X	GENE1562X	GENE915X	1.000000
NODE797X	GENE1844X	GENE382X	1.000000
NODE798X	NODE470X	NODE200X	1.000000
NODE799X	GENE467X	NODE321X	1.000000
NODE800X	GENE2194X	NODE222X	1.000000
NODE801X	GENE534X	NODE315X	1.000000
NODE802X	NODE263X	NODE309X	1.000000
NODE803X	NODE355X	NODE120X	1.000000
NODE804X	GENE1808X	GENE228X	1.000000
NODE805X	GENE1822X	GENE627X	1.000000
NODE806X	GENE1367X	NODE44X	1.000000
NODE807X	GENE1559X	NODE72X	1.000000
NODE808X	NODE495X	NODE10X	1.000000
NODE809X	GENE1165X	GENE2294X	1.000000
NODE810X	GENE1139X	GENE611X	1.000000
NODE811X	NODE250X	GENE1661X	1.000000
NODE812X	NODE300X	GENE163X	1.000000
NODE813X	NODE257X	GENE310X	1.000000
NODE814X	GENE2015X	GENE1053X	1.000000
NODE815X	NODE500X	GENE1863X	1.000000
NODE816X	GENE1507X	GENE1010X	1.000000
NODE817X	GENE830X	GENE686X	1.000000
NODE818X	GENE129X	GENE18X	1.000000
NODE819X	GENE1346X	GENE1652X	1.000000
NODE820X	GENE1388X	GENE46X	1.000000
NODE821X	NODE33X	NODE296X	1.000000
NODE822X	GENE1035X	GENE872X	1.000000
NODE823X	NODE386X	GENE1992X	1.000000
NODE824X	GENE1119X	NODE357X	1.000000
NODE825X	NODE277X	GENE2262X	1.000000
NODE826X	NODE547X	GENE108X	1.000000
NODE827X	GENE2370X	GENE731X	1.000000
NODE828X	GENE1883X	NODE169X	1.000000
NODE829X	GENE964X	NODE458X	1.000000
NODE830X	GENE1761X	GENE637X	1.000000
NODE831X	GENE1691X	GENE1959X	1.000000
NODE832X	GENE714X	NODE487X	1.000000
NODE833X	GENE1583X	NODE398X	1.000000
NODE834X	NODE491X	NODE245X	1.000000
NODE835X	GENE1131X	GENE931X	1.000000
NODE836X	GENE2126X	GENE1837X	1.000000
NODE837X	GENE1540X	NODE522X	1.000000
NODE838X	NODE279X	GENE318X	1.000000
NODE839X	GENE606X	NODE558X	1.000000
NODE840X	NODE195X	NODE347X	1.000000
NODE841X	GENE1315X	GENE1092X	1.000000
NODE842X	GENE1993X	GENE2161X	1.000000
NODE843X	NODE511X	NODE105X	1.000000
NODE844X	GENE1456X	GENE1325X	1.000000
NODE845X	GENE2124X	GENE335X	1.000000
NODE846X	GENE1619X	NODE552X	1.000000
NODE847X	GENE1345X	GENE1599X	1.000000
NODE848X	GENE562X	GENE2023X	1.000000
NODE849X	GENE2006X	NODE498X	1.000000
NODE850X	GENE1280X	NODE324X	1.000000
NODE851X	NODE474X	GENE1814X	1.000000
NODE852X	GENE1438X	NODE51X	1.000000
NODE853X	GENE2114X	NODE320X	1.000000
NODE854X	NODE467X	NODE318X	1.000000
NODE855X	GENE1135X	NODE489X	1.000000
NODE856X	GENE1664X	GENE1981X	1.000000
NODE857X	GENE1073X	GENE1751X	1.000000
NODE858X	GENE1476X	GENE362X	1.000000
NODE859X	GENE942X	NODE83X	1.000000
NODE860X	GENE2105X	GENE1007X	1.000000
NODE861X	GENE1693X	GENE1005X	1.000000
NODE862X	GENE139X	GENE28X	1.000000
NODE863X	NODE229X	NODE134X	1.000000
NODE864X	GENE1120X	NODE190X	1.000000
NODE865X	NODE162X	NODE69X	1.000000
NODE866X	GENE284X	NODE259X	1.000000
NODE867X	GENE2144X	GENE2286X	1.000000
NODE868X	NODE181X	NODE205X	1.000000
NODE869X	GENE1738X	GENE331X	1.000000
NODE870X	GENE1967X	NODE157X	1.000000
NODE871X	GENE1615X	NODE623X	1.000000
NODE872X	NODE587X	GENE837X	1.000000
NODE873X	GENE670X	NODE443X	1.000000
NODE874X	GENE1296X	NODE530X	1.000000
NODE875X	GENE651X	NODE616X	1.000000
NODE876X	NODE322X	GENE76X	1.000000
NODE877X	GENE839X	NODE567X	1.000000
NODE878X	GENE221X	NODE258X	1.000000
NODE879X	GENE549X	GENE380X	1.000000
NODE880X	NODE550X	GENE151X	1.000000
NODE881X	GENE1799X	NODE532X	1.000000
NODE882X	GENE1488X	GENE481X	1.000000
NODE883X	GENE387X	NODE377X	1.000000
NODE884X	GENE1493X	GENE1535X	1.000000
NODE885X	GENE440X	GENE298X	1.000000
NODE886X	GENE1920X	GENE501X	1.000000
NODE887X	GENE1153X	NODE585X	1.000000
NODE888X	NODE658X	NODE194X	1.000000
NODE889X	GENE1094X	GENE161X	1.000000
NODE890X	GENE1301X	GENE1794X	1.000000
NODE891X	GENE1479X	NODE364X	1.000000
NODE892X	GENE768X	NODE362X	1.000000
NODE893X	GENE974X	GENE244X	1.000000
NODE894X	GENE1054X	NODE593X	1.000000
NODE895X	GENE2004X	NODE492X	1.000000
NODE896X	GENE1541X	NODE595X	1.000000
NODE897X	GENE1737X	GENE966X	1.000000
NODE898X	GENE2086X	GENE1605X	1.000000
NODE899X	GENE1274X	GENE1089X	1.000000
NODE900X	GENE1111X	GENE48X	1.000000
NODE901X	GENE2247X	NODE503X	1.000000
NODE902X	GENE573X	NODE688X	1.000000
NODE903X	GENE1406X	GENE191X	1.000000
NODE904X	GENE1838X	GENE59X	1.000000
NODE905X	GENE1515X	NODE588X	1.000000
NODE906X	GENE414X	GENE148X	1.000000
NODE907X	GENE812X	NODE20X	1.000000
NODE908X	GENE617X	GENE1796X	1.000000
NODE909X	GENE158X	NODE581X	1.000000
NODE910X	GENE1273X	GENE1255X	1.000000
NODE911X	NODE541X	GENE502X	1.000000
NODE912X	NODE591X	GENE1722X	1.000000
NODE913X	GENE1243X	GENE2070X	1.000000
NODE914X	GENE1472X	GENE489X	1.000000
NODE915X	GENE1370X	NODE434X	1.000000
NODE916X	GENE2030X	GENE1976X	1.000000
NODE917X	GENE2054X	NODE305X	1.000000
NODE918X	GENE890X	NODE206X	1.000000
NODE919X	GENE1410X	GENE784X	1.000000
NODE920X	GENE997X	GENE2264X	1.000000
NODE921X	NODE207X	GENE609X	1.000000
NODE922X	GENE1290X	GENE1492X	1.000000
NODE923X	GENE879X	GENE327X	1.000000
NODE924X	GENE1197X	NODE79X	1.000000
NODE925X	GENE2372X	NODE584X	1.000000
NODE926X	GENE761X	GENE546X	1.000000
NODE927X	NODE214X	GENE428X	1.000000
NODE928X	GENE272X	GENE134X	1.000000
NODE929X	GENE1745X	NODE233X	1.000000
NODE930X	GENE926X	NODE589X	1.000000
NODE931X	GENE1123X	NODE568X	1.000000
NODE932X	GENE1299X	NODE606X	1.000000
NODE933X	GENE733X	NODE45X	1.000000
NODE934X	GENE2002X	NODE569X	1.000000
NODE935X	GENE819X	NODE605X	1.000000
NODE936X	GENE425X	NODE446X	1.000000
NODE937X	GENE685X	GENE105X	1.000000
NODE938X	GENE1974X	GENE237X	1.000000
NODE939X	GENE2012X	NODE302X	1.000000
NODE940X	GENE1487X	GENE1801X	1.000000
NODE941X	GENE1843X	NODE594X	1.000000
NODE942X	GENE1924X	NODE494X	1.000000
NODE943X	GENE1336X	NODE598X	1.000000
NODE944X	GENE1777X	GENE1660X	1.000000
NODE945X	GENE2046X	GENE641X	1.000000
NODE946X	NODE502X	GENE1930X	1.000000
NODE947X	GENE2224X	GENE2340X	1.000000
NODE948X	GENE2221X	GENE2209X	1.000000
NODE949X	NODE423X	NODE627X	1.000000
NODE950X	GENE1331X	GENE1154X	1.000000
NODE951X	GENE1140X	NODE5X	1.000000
NODE952X	GENE1638X	GENE2199X	1.000000
NODE953X	GENE1639X	NODE124X	1.000000
NODE954X	GENE2063X	GENE283X	1.000000
NODE955X	GENE1533X	GENE949X	1.000000
NODE956X	GENE1572X	GENE2386X	1.000000
NODE957X	GENE1218X	GENE769X	1.000000
NODE958X	GENE2277X	NODE620X	1.000000
NODE959X	GENE1311X	GENE114X	1.000000
NODE960X	GENE1884X	GENE1078X	1.000000
NODE961X	NODE36X	GENE480X	1.000000
NODE962X	NODE269X	NODE113X	1.000000
NODE963X	NODE459X	NODE363X	1.000000
NODE964X	GENE515X	NODE168X	1.000000
NODE965X	GENE1293X	NODE174X	1.000000
NODE966X	GENE1359X	NODE426X	1.000000
NODE967X	NODE63X	NODE488X	1.000000
NODE968X	GENE1319X	GENE763X	1.000000
NODE969X	GENE1404X	GENE1205X	1.000000
NODE970X	GENE935X	GENE135X	1.000000
NODE971X	GENE1069X	NODE265X	1.000000
NODE972X	GENE2169X	GENE517X	1.000000
NODE973X	NODE75X	NODE629X	1.000000
NODE974X	NODE632X	NODE179X	1.000000
NODE975X	GENE993X	NODE719X	1.000000
NODE976X	NODE641X	GENE920X	1.000000
NODE977X	GENE1312X	GENE908X	1.000000
NODE978X	NODE630X	GENE1333X	1.000000
NODE979X	GENE723X	GENE261X	1.000000
NODE980X	NODE88X	NODE448X	1.000000
NODE981X	GENE2038X	NODE28X	1.000000
NODE982X	NODE350X	GENE1963X	1.000000
NODE983X	GENE605X	NODE663X	1.000000
NODE984X	GENE2069X	GENE612X	1.000000
NODE985X	GENE1070X	NODE217X	1.000000
NODE986X	GENE2260X	GENE2399X	1.000000
NODE987X	GENE2358X	NODE415X	1.000000
NODE988X	NODE435X	NODE414X	1.000000
NODE989X	GENE2206X	GENE922X	1.000000
NODE990X	GENE728X	GENE404X	1.000000
NODE991X	GENE1922X	GENE368X	1.000000
NODE992X	GENE1235X	GENE1206X	1.000000
NODE993X	GENE539X	NODE650X	1.000000
NODE994X	GENE1718X	NODE164X	1.000000
NODE995X	GENE1101X	GENE199X	1.000000
NODE996X	GENE1017X	NODE220X	1.000000
NODE997X	NODE286X	GENE716X	1.000000
NODE998X	GENE2314X	GENE1279X	1.000000
NODE999X	GENE1503X	GENE687X	1.000000
NODE1000X	GENE1411X	NODE410X	1.000000
NODE1001X	GENE2293X	NODE368X	1.000000
NODE1002X	GENE2168X	NODE556X	1.000000
NODE1003X	GENE1980X	GENE351X	1.000000
NODE1004X	NODE86X	GENE247X	1.000000
NODE1005X	GENE2331X	GENE256X	1.000000
NODE1006X	GENE1732X	NODE524X	1.000000
NODE1007X	GENE1248X	NODE460X	1.000000
NODE1008X	NODE346X	GENE250X	1.000000
NODE1009X	NODE366X	NODE151X	1.000000
NODE1010X	NODE669X	NODE139X	1.000000
NODE1011X	GENE1483X	NODE251X	1.000000
NODE1012X	GENE1351X	NODE520X	1.000000
NODE1013X	GENE1852X	NODE7X	1.000000
NODE1014X	GENE1935X	GENE929X	1.000000
NODE1015X	GENE918X	GENE420X	1.000000
NODE1016X	NODE677X	GENE721X	1.000000
NODE1017X	GENE2210X	NODE662X	1.000000
NODE1018X	GENE2207X	NODE289X	1.000000
NODE1019X	GENE762X	GENE1568X	1.000000
NODE1020X	GENE679X	NODE652X	1.000000
NODE1021X	GENE1260X	GENE1521X	1.000000
NODE1022X	GENE1087X	NODE751X	1.000000
NODE1023X	GENE1044X	NODE798X	1.000000
NODE1024X	NODE472X	GENE737X	1.000000
NODE1025X	NODE521X	NODE430X	1.000000
NODE1026X	GENE486X	NODE657X	1.000000
NODE1027X	NODE177X	GENE120X	1.000000
NODE1028X	NODE365X	NODE512X	1.000000
NODE1029X	NODE590X	NODE393X	1.000000
NODE1030X	GENE1341X	NODE163X	1.000000
NODE1031X	GENE956X	NODE597X	1.000000
NODE1032X	GENE1115X	GENE1786X	1.000000
NODE1033X	GENE1819X	GENE590X	1.000000
NODE1034X	GENE1238X	GENE1159X	1.000000
NODE1035X	GENE1006X	NODE425X	1.000000
NODE1036X	NODE137X	NODE153X	1.000000
NODE1037X	GENE167X	GENE1537X	1.000000
NODE1038X	GENE2201X	GENE1524X	1.000000
NODE1039X	GENE1207X	NODE438X	1.000000
NODE1040X	GENE1300X	GENE626X	1.000000
NODE1041X	GENE1820X	GENE796X	1.000000
NODE1042X	GENE2198X	GENE1414X	1.000000
NODE1043X	NODE528X	NODE56X	1.000000
NODE1044X	NODE325X	GENE1878X	1.000000
NODE1045X	NODE264X	NODE215X	1.000000
NODE1046X	NODE561X	NODE373X	1.000000
NODE1047X	NODE156X	NODE615X	1.000000
NODE1048X	GENE2003X	GENE249X	0.999999
NODE1049X	GENE834X	GENE709X	0.999999
NODE1050X	GENE1876X	GENE541X	0.999999
NODE1051X	GENE1508X	GENE202X	0.999999
NODE1052X	GENE1549X	NODE557X	0.999999
NODE1053X	GENE1047X	NODE563X	0.999999
NODE1054X	NODE280X	NODE782X	0.999999
NODE1055X	NODE545X	GENE1827X	0.999999
NODE1056X	NODE267X	GENE1810X	0.999999
NODE1057X	NODE463X	GENE381X	0.999999
NODE1058X	GENE1215X	GENE1468X	0.999999
NODE1059X	NODE424X	NODE639X	0.999999
NODE1060X	GENE1040X	GENE2388X	0.999999
NODE1061X	GENE764X	GENE144X	0.999999
NODE1062X	GENE1580X	GENE345X	0.999999
NODE1063X	GENE518X	GENE93X	0.999999
NODE1064X	GENE500X	GENE314X	0.999999
NODE1065X	NODE665X	GENE419X	0.999999
NODE1066X	GENE1409X	GENE153X	0.999999
NODE1067X	NODE428X	GENE1412X	0.999999
NODE1068X	GENE1441X	GENE478X	0.999999
NODE1069X	NODE603X	NODE418X	0.999999
NODE1070X	NODE559X	NODE439X	0.999999
NODE1071X	NODE727X	GENE152X	0.999999
NODE1072X	NODE266X	NODE475X	0.999999
NODE1073X	GENE1754X	NODE696X	0.999999
NODE1074X	GENE1656X	GENE322X	0.999999
NODE1075X	GENE1169X	GENE1000X	0.999999
NODE1076X	NODE637X	GENE266X	0.999999
NODE1077X	GENE2107X	NODE416X	0.999999
NODE1078X	GENE1055X	NODE667X	0.999999
NODE1079X	GENE1090X	NODE529X	0.999999
NODE1080X	NODE525X	GENE136X	0.999999
NODE1081X	NODE514X	GENE157X	0.999999
NODE1082X	GENE1353X	NODE507X	0.999999
NODE1083X	GENE1398X	NODE731X	0.999999
NODE1084X	GENE232X	GENE43X	0.999999
NODE1085X	NODE178X	NODE776X	0.999999
NODE1086X	GENE1179X	GENE1720X	0.999999
NODE1087X	NODE254X	NODE682X	0.999999
NODE1088X	GENE2387X	GENE587X	0.999999
NODE1089X	NODE204X	GENE524X	0.999999
NODE1090X	GENE1385X	NODE191X	0.999999
NODE1091X	GENE978X	NODE671X	0.999999
NODE1092X	NODE202X	GENE1321X	0.999999
NODE1093X	NODE712X	NODE247X	0.999999
NODE1094X	NODE725X	NODE592X	0.999999
NODE1095X	GENE1731X	NODE768X	0.999999
NODE1096X	GENE1444X	NODE155X	0.999999
NODE1097X	NODE746X	NODE395X	0.999999
NODE1098X	NODE378X	GENE1554X	0.999999
NODE1099X	NODE720X	GENE132X	0.999999
NODE1100X	GENE2153X	GENE2212X	0.999999
NODE1101X	GENE2316X	NODE600X	0.999999
NODE1102X	NODE411X	NODE186X	0.999999
NODE1103X	NODE298X	NODE733X	0.999999
NODE1104X	GENE1939X	GENE462X	0.999999
NODE1105X	GENE1063X	GENE543X	0.999999
NODE1106X	GENE1566X	NODE686X	0.999999
NODE1107X	NODE741X	NODE452X	0.999999
NODE1108X	NODE159X	GENE821X	0.999999
NODE1109X	GENE2231X	GENE1756X	0.999999
NODE1110X	GENE2128X	GENE320X	0.999999
NODE1111X	NODE382X	NODE385X	0.999999
NODE1112X	GENE1229X	GENE1392X	0.999999
NODE1113X	NODE317X	GENE1382X	0.999999
NODE1114X	GENE2380X	GENE619X	0.999999
NODE1115X	GENE1225X	GENE34X	0.999999
NODE1116X	GENE2076X	GENE346X	0.999999
NODE1117X	GENE423X	GENE304X	0.999999
NODE1118X	NODE633X	NODE381X	0.999999
NODE1119X	NODE769X	GENE1600X	0.999999
NODE1120X	NODE575X	NODE721X	0.999999
NODE1121X	NODE517X	NODE678X	0.999999
NODE1122X	GENE889X	NODE32X	0.999999
NODE1123X	NODE223X	GENE1399X	0.999999
NODE1124X	NODE659X	NODE562X	0.999999
NODE1125X	NODE743X	GENE610X	0.999999
NODE1126X	GENE358X	NODE338X	0.999999
NODE1127X	GENE805X	NODE437X	0.999999
NODE1128X	GENE1187X	NODE800X	0.999999
NODE1129X	GENE774X	GENE95X	0.999999
NODE1130X	GENE400X	NODE648X	0.999999
NODE1131X	NODE645X	NODE149X	0.999999
NODE1132X	NODE440X	NODE536X	0.999999
NODE1133X	NODE726X	GENE96X	0.999999
NODE1134X	GENE876X	GENE842X	0.999999
NODE1135X	GENE463X	NODE724X	0.999999
NODE1136X	NODE341X	NODE622X	0.999999
NODE1137X	GENE1888X	NODE656X	0.999999
NODE1138X	GENE1128X	NODE767X	0.999999
NODE1139X	NODE702X	NODE329X	0.999999
NODE1140X	GENE1531X	NODE469X	0.999999
NODE1141X	GENE1324X	GENE2355X	0.999999
NODE1142X	GENE2084X	NODE513X	0.999999
NODE1143X	GENE653X	NODE723X	0.999999
NODE1144X	NODE621X	GENE2353X	0.999999
NODE1145X	GENE2258X	NODE518X	0.999999
NODE1146X	NODE403X	GENE405X	0.999999
NODE1147X	NODE653X	NODE549X	0.999999
NODE1148X	NODE375X	NODE717X	0.999999
NODE1149X	NODE242X	NODE638X	0.999999
NODE1150X	NODE238X	GENE1609X	0.999999
NODE1151X	NODE314X	NODE644X	0.999999
NODE1152X	NODE635X	NODE608X	0.999999
NODE1153X	NODE740X	NODE560X	0.999999
NODE1154X	GENE1103X	NODE785X	0.999999
NODE1155X	NODE758X	NODE544X	0.999999
NODE1156X	GENE2394X	GENE242X	0.999999
NODE1157X	NODE499X	GENE684X	0.999999
NODE1158X	NODE534X	NODE747X	0.999999
NODE1159X	NODE510X	GENE444X	0.999999
NODE1160X	GENE1079X	NODE374X	0.999999
NODE1161X	GENE2115X	GENE200X	0.999999
NODE1162X	NODE791X	NODE84X	0.999999
NODE1163X	NODE465X	NODE565X	0.999999
NODE1164X	GENE2044X	GENE1077X	0.999999
NODE1165X	NODE476X	NODE231X	0.999999
NODE1166X	GENE2281X	NODE407X	0.999999
NODE1167X	NODE703X	NODE95X	0.999999
NODE1168X	NODE901X	GENE672X	0.999999
NODE1169X	GENE1461X	GENE1365X	0.999999
NODE1170X	NODE834X	GENE230X	0.999999
NODE1171X	NODE872X	NODE313X	0.999999
NODE1172X	GENE1919X	NODE815X	0.999999
NODE1173X	NODE722X	NODE480X	0.999999
NODE1174X	GENE667X	NODE737X	0.999999
NODE1175X	NODE400X	NODE533X	0.999999
NODE1176X	NODE226X	NODE617X	0.999999
NODE1177X	NODE273X	GENE348X	0.999999
NODE1178X	NODE736X	NODE455X	0.999999
NODE1179X	GENE1625X	NODE349X	0.999999
NODE1180X	GENE2010X	NODE642X	0.999999
NODE1181X	GENE995X	GENE1603X	0.999999
NODE1182X	NODE693X	NODE419X	0.999999
NODE1183X	NODE116X	NODE949X	0.999999
NODE1184X	GENE597X	GENE195X	0.999999
NODE1185X	NODE408X	GENE181X	0.999999
NODE1186X	GENE1764X	NODE112X	0.999999
NODE1187X	GENE1809X	NODE599X	0.999999
NODE1188X	GENE1043X	NODE441X	0.999999
NODE1189X	GENE2064X	NODE810X	0.999999
NODE1190X	NODE695X	GENE1394X	0.999999
NODE1191X	NODE323X	GENE633X	0.999999
NODE1192X	GENE1985X	GENE2332X	0.999999
NODE1193X	GENE701X	NODE691X	0.999999
NODE1194X	GENE1186X	NODE792X	0.999999
NODE1195X	GENE579X	GENE1921X	0.999999
NODE1196X	GENE2278X	NODE128X	0.999999
NODE1197X	GENE352X	NODE864X	0.999999
NODE1198X	GENE470X	GENE142X	0.999999
NODE1199X	GENE1418X	NODE351X	0.999999
NODE1200X	NODE799X	NODE654X	0.999999
NODE1201X	GENE1525X	NODE818X	0.999999
NODE1202X	GENE793X	GENE775X	0.999999
NODE1203X	GENE1742X	GENE1106X	0.999999
NODE1204X	GENE1164X	GENE1075X	0.999999
NODE1205X	NODE789X	NODE553X	0.999999
NODE1206X	GENE2254X	GENE188X	0.999999
NODE1207X	GENE1134X	NODE750X	0.999999
NODE1208X	NODE109X	NODE610X	0.999999
NODE1209X	GENE1288X	NODE943X	0.999999
NODE1210X	NODE462X	NODE288X	0.999999
NODE1211X	NODE777X	NODE412X	0.999999
NODE1212X	NODE647X	GENE260X	0.999999
NODE1213X	GENE943X	NODE876X	0.999999
NODE1214X	NODE634X	GENE1555X	0.999999
NODE1215X	NODE807X	GENE1437X	0.999999
NODE1216X	NODE413X	GENE213X	0.999999
NODE1217X	GENE1813X	GENE103X	0.999999
NODE1218X	NODE527X	NODE625X	0.999999
NODE1219X	GENE875X	GENE2296X	0.999999
NODE1220X	NODE241X	GENE644X	0.999999
NODE1221X	GENE169X	GENE8X	0.999999
NODE1222X	GENE1623X	GENE1575X	0.999999
NODE1223X	NODE857X	GENE60X	0.999999
NODE1224X	GENE629X	NODE335X	0.999999
NODE1225X	NODE813X	GENE1860X	0.999999
NODE1226X	GENE1233X	GENE719X	0.999999
NODE1227X	GENE1529X	GENE206X	0.999999
NODE1228X	NODE482X	GENE239X	0.999999
NODE1229X	NODE490X	NODE649X	0.999999
NODE1230X	NODE508X	GENE2087X	0.999999
NODE1231X	NODE376X	GENE1733X	0.999999
NODE1232X	GENE1152X	GENE1309X	0.999999
NODE1233X	GENE652X	GENE354X	0.999999
NODE1234X	GENE274X	NODE734X	0.999999
NODE1235X	NODE90X	NODE793X	0.999999
NODE1236X	GENE1067X	GENE1485X	0.999999
NODE1237X	GENE1247X	GENE207X	0.999999
NODE1238X	NODE788X	NODE540X	0.999999
NODE1239X	NODE713X	GENE1276X	0.999999
NODE1240X	NODE762X	GENE176X	0.999999
NODE1241X	GENE885X	NODE862X	0.999999
NODE1242X	GENE1462X	NODE704X	0.999999
NODE1243X	GENE1020X	GENE1869X	0.999999
NODE1244X	GENE1811X	NODE846X	0.999999
NODE1245X	GENE1538X	GENE1210X	0.999999
NODE1246X	GENE2083X	NODE666X	0.999999
NODE1247X	NODE683X	GENE2246X	0.999999
NODE1248X	NODE523X	NODE436X	0.999999
NODE1249X	NODE837X	NODE421X	0.999999
NODE1250X	NODE327X	GENE2368X	0.999999
NODE1251X	NODE790X	NODE405X	0.999999
NODE1252X	GENE1034X	NODE360X	0.999999
NODE1253X	NODE824X	NODE596X	0.999999
NODE1254X	GENE907X	GENE1752X	0.999999
NODE1255X	GENE613X	GENE323X	0.999999
NODE1256X	NODE572X	NODE483X	0.999999
NODE1257X	NODE209X	NODE877X	0.999999
NODE1258X	GENE2239X	GENE2032X	0.999999
NODE1259X	GENE1033X	NODE868X	0.999999
NODE1260X	NODE409X	NODE481X	0.999999
NODE1261X	GENE1049X	NODE803X	0.999999
NODE1262X	GENE1036X	GENE130X	0.999999
NODE1263X	GENE1966X	GENE102X	0.999999
NODE1264X	NODE485X	GENE2018X	0.999999
NODE1265X	NODE794X	NODE464X	0.999999
NODE1266X	GENE1356X	NODE106X	0.999999
NODE1267X	GENE2323X	GENE2131X	0.999999
NODE1268X	GENE1416X	GENE1174X	0.999999
NODE1269X	GENE1836X	GENE708X	0.999999
NODE1270X	NODE816X	GENE759X	0.999999
NODE1271X	NODE420X	GENE725X	0.999999
NODE1272X	GENE1626X	NODE963X	0.999999
NODE1273X	GENE2389X	NODE586X	0.999999
NODE1274X	NODE908X	NODE42X	0.999999
NODE1275X	NODE624X	NODE887X	0.999999
NODE1276X	GENE851X	NODE711X	0.999999
NODE1277X	NODE577X	NODE854X	0.999999
NODE1278X	GENE582X	GENE2020X	0.999999
NODE1279X	GENE1307X	NODE902X	0.999999
NODE1280X	GENE1381X	NODE636X	0.999999
NODE1281X	GENE1032X	GENE104X	0.999999
NODE1282X	NODE543X	GENE509X	0.999999
NODE1283X	GENE1278X	NODE757X	0.999999
NODE1284X	GENE1778X	NODE880X	0.999999
NODE1285X	GENE2061X	GENE628X	0.999999
NODE1286X	GENE2338X	GENE1910X	0.999999
NODE1287X	NODE519X	NODE909X	0.999999
NODE1288X	GENE655X	NODE893X	0.999999
NODE1289X	NODE166X	NODE604X	0.999999
NODE1290X	GENE2297X	GENE1675X	0.999999
NODE1291X	NODE939X	NODE444X	0.999999
NODE1292X	GENE1964X	GENE1138X	0.999999
NODE1293X	GENE1264X	GENE475X	0.999999
NODE1294X	GENE2196X	GENE1163X	0.999999
NODE1295X	NODE708X	GENE698X	0.999999
NODE1296X	NODE891X	GENE921X	0.999999
NODE1297X	NODE822X	NODE578X	0.999999
NODE1298X	GENE681X	NODE1031X	0.999999
NODE1299X	NODE111X	NODE928X	0.999999
NODE1300X	GENE1259X	GENE1709X	0.999999
NODE1301X	GENE286X	GENE80X	0.999999
NODE1302X	GENE2215X	NODE542X	0.999999
NODE1303X	NODE312X	NODE1023X	0.999999
NODE1304X	NODE117X	NODE661X	0.999999
NODE1305X	GENE1673X	NODE863X	0.999999
NODE1306X	GENE2078X	NODE814X	0.999999
NODE1307X	GENE669X	GENE450X	0.999999
NODE1308X	GENE1903X	NODE801X	0.999999
NODE1309X	NODE546X	GENE1481X	0.999999
NODE1310X	GENE1251X	GENE1303X	0.999999
NODE1311X	GENE2342X	GENE32X	0.999999
NODE1312X	GENE521X	GENE313X	0.999999
NODE1313X	NODE922X	NODE554X	0.999999
NODE1314X	NODE602X	NODE478X	0.999999
NODE1315X	GENE2266X	NODE700X	0.999999
NODE1316X	GENE2185X	GENE884X	0.999999
NODE1317X	NODE628X	GENE1480X	0.999999
NODE1318X	NODE787X	NODE1047X	0.999999
NODE1319X	NODE453X	NODE832X	0.999999
NODE1320X	GENE280X	GENE1168X	0.999999
NODE1321X	GENE1306X	NODE640X	0.999999
NODE1322X	GENE2376X	GENE2310X	0.999999
NODE1323X	GENE1188X	NODE970X	0.999999
NODE1324X	NODE827X	NODE516X	0.999998
NODE1325X	GENE2074X	NODE367X	0.999998
NODE1326X	NODE897X	NODE501X	0.999998
NODE1327X	NODE651X	NODE850X	0.999998
NODE1328X	NODE118X	NODE907X	0.999998
NODE1329X	NODE710X	NODE833X	0.999998
NODE1330X	GENE1865X	GENE2094X	0.999998
NODE1331X	GENE1635X	NODE912X	0.999998
NODE1332X	GENE1526X	NODE965X	0.999998
NODE1333X	NODE896X	NODE396X	0.999998
NODE1334X	GENE1614X	NODE809X	0.999998
NODE1335X	GENE973X	GENE2145X	0.999998
NODE1336X	NODE660X	NODE962X	0.999998
NODE1337X	NODE729X	NODE236X	0.999998
NODE1338X	NODE771X	GENE1463X	0.999998
NODE1339X	NODE291X	NODE417X	0.999998
NODE1340X	GENE1080X	GENE1788X	0.999998
NODE1341X	NODE830X	NODE484X	0.999998
NODE1342X	NODE690X	NODE980X	0.999998
NODE1343X	NODE293X	NODE991X	0.999998
NODE1344X	GENE2274X	NODE744X	0.999998
NODE1345X	NODE216X	NODE959X	0.999998
NODE1346X	NODE676X	NODE935X	0.999998
NODE1347X	NODE551X	NODE129X	0.999998
NODE1348X	NODE1125X	GENE270X	0.999998
NODE1349X	GENE1867X	GENE2X	0.999998
NODE1350X	NODE718X	GENE2098X	0.999998
NODE1351X	GENE1898X	NODE232X	0.999998
NODE1352X	GENE988X	GENE752X	0.999998
NODE1353X	NODE609X	NODE755X	0.999998
NODE1354X	GENE454X	GENE451X	0.999998
NODE1355X	NODE618X	NODE915X	0.999998
NODE1356X	NODE748X	NODE301X	0.999998
NODE1357X	NODE535X	GENE2222X	0.999998
NODE1358X	GENE1401X	NODE905X	0.999998
NODE1359X	GENE1420X	NODE496X	0.999998
NODE1360X	GENE1038X	NODE964X	0.999998
NODE1361X	NODE752X	NODE806X	0.999998
NODE1362X	NODE1025X	NODE670X	0.999998
NODE1363X	GENE364X	NODE579X	0.999998
NODE1364X	NODE308X	GENE1068X	0.999998
NODE1365X	GENE683X	GENE2099X	0.999998
NODE1366X	NODE895X	NODE370X	0.999998
NODE1367X	NODE450X	NODE979X	0.999998
NODE1368X	GENE1916X	NODE388X	0.999998
NODE1369X	GENE1982X	NODE865X	0.999998
NODE1370X	NODE910X	GENE424X	0.999998
NODE1371X	NODE468X	NODE1036X	0.999998
NODE1372X	GENE1748X	NODE212X	0.999998
NODE1373X	GENE713X	NODE886X	0.999998
NODE1374X	GENE2261X	GENE2008X	0.999998
NODE1375X	NODE931X	GENE220X	0.999998
NODE1376X	NODE784X	NODE189X	0.999998
NODE1377X	NODE46X	NODE272X	0.999998
NODE1378X	NODE685X	NODE930X	0.999998
NODE1379X	GENE2216X	NODE619X	0.999998
NODE1380X	GENE1973X	GENE1316X	0.999998
NODE1381X	NODE646X	NODE1015X	0.999998
NODE1382X	NODE292X	NODE1028X	0.999998
NODE1383X	GENE325X	NODE838X	0.999998
NODE1384X	GENE1932X	GENE1364X	0.999998
NODE1385X	GENE2147X	NODE372X	0.999998
NODE1386X	NODE975X	NODE675X	0.999998
NODE1387X	GENE126X	GENE109X	0.999998
NODE1388X	GENE1774X	GENE556X	0.999998
NODE1389X	NODE1080X	NODE391X	0.999998
NODE1390X	GENE1557X	GENE1707X	0.999998
NODE1391X	GENE2329X	GENE1735X	0.999998
NODE1392X	NODE756X	NODE904X	0.999998
NODE1393X	NODE831X	GENE2123X	0.999998
NODE1394X	NODE899X	GENE1502X	0.999998
NODE1395X	NODE1056X	NODE739X	0.999998
NODE1396X	NODE1016X	GENE1496X	0.999998
NODE1397X	NODE742X	NODE334X	0.999998
NODE1398X	NODE763X	NODE745X	0.999998
NODE1399X	GENE2327X	GENE1393X	0.999998
NODE1400X	GENE1271X	NODE971X	0.999998
NODE1401X	NODE687X	NODE853X	0.999998
NODE1402X	NODE716X	NODE883X	0.999998
NODE1403X	NODE81X	NODE673X	0.999998
NODE1404X	GENE1221X	NODE925X	0.999998
NODE1405X	GENE2333X	GENE2071X	0.999998
NODE1406X	NODE1005X	NODE219X	0.999998
NODE1407X	NODE613X	NODE614X	0.999998
NODE1408X	GENE13X	GENE11X	0.999998
NODE1409X	GENE197X	NODE936X	0.999998
NODE1410X	NODE672X	NODE839X	0.999998
NODE1411X	GENE1893X	NODE804X	0.999998
NODE1412X	GENE2167X	NODE694X	0.999998
NODE1413X	GENE1610X	NODE977X	0.999998
NODE1414X	NODE583X	NODE914X	0.999998
NODE1415X	NODE956X	GENE2226X	0.999998
NODE1416X	NODE353X	NODE1046X	0.999998
NODE1417X	GENE1436X	NODE1121X	0.999998
NODE1418X	NODE197X	NODE1173X	0.999998
NODE1419X	GENE2365X	GENE2197X	0.999998
NODE1420X	NODE823X	NODE920X	0.999998
NODE1421X	GENE1354X	NODE531X	0.999998
NODE1422X	NODE601X	NODE916X	0.999998
NODE1423X	GENE2341X	NODE114X	0.999998
NODE1424X	NODE1029X	NODE878X	0.999998
NODE1425X	GENE673X	NODE874X	0.999998
NODE1426X	NODE997X	GENE1536X	0.999998
NODE1427X	GENE359X	NODE497X	0.999998
NODE1428X	GENE741X	GENE2346X	0.999998
NODE1429X	NODE732X	NODE1034X	0.999998
NODE1430X	NODE821X	NODE1124X	0.999998
NODE1431X	GENE910X	NODE571X	0.999998
NODE1432X	NODE466X	NODE840X	0.999998
NODE1433X	NODE47X	NODE961X	0.999998
NODE1434X	GENE1224X	NODE1079X	0.999998
NODE1435X	NODE842X	GENE2056X	0.999998
NODE1436X	NODE1062X	GENE328X	0.999998
NODE1437X	NODE890X	NODE1069X	0.999998
NODE1438X	NODE841X	NODE1039X	0.999998
NODE1439X	NODE1001X	NODE730X	0.999998
NODE1440X	GENE1710X	NODE918X	0.999998
NODE1441X	GENE1141X	GENE1681X	0.999998
NODE1442X	GENE245X	NODE1059X	0.999998
NODE1443X	NODE387X	NODE1098X	0.999998
NODE1444X	NODE504X	GENE1909X	0.999998
NODE1445X	NODE929X	GENE1781X	0.999998
NODE1446X	GENE881X	NODE566X	0.999998
NODE1447X	GENE366X	NODE808X	0.999998
NODE1448X	GENE1588X	NODE779X	0.999998
NODE1449X	GENE883X	NODE1090X	0.999998
NODE1450X	GENE1335X	GENE1769X	0.999998
NODE1451X	NODE983X	GENE2250X	0.999998
NODE1452X	GENE2244X	NODE848X	0.999998
NODE1453X	GENE660X	NODE1149X	0.999997
NODE1454X	GENE960X	NODE1162X	0.999997
NODE1455X	GENE852X	NODE1100X	0.999997
NODE1456X	NODE754X	NODE812X	0.999997
NODE1457X	GENE886X	NODE884X	0.999997
NODE1458X	NODE917X	NODE766X	0.999997
NODE1459X	GENE1928X	GENE2213X	0.999997
NODE1460X	NODE310X	NODE1051X	0.999997
NODE1461X	NODE1030X	GENE1725X	0.999997
NODE1462X	NODE1006X	NODE826X	0.999997
NODE1463X	NODE1012X	GENE36X	0.999997
NODE1464X	NODE664X	NODE486X	0.999997
NODE1465X	NODE847X	NODE753X	0.999997
NODE1466X	NODE1076X	GENE2116X	0.999997
NODE1467X	GENE1189X	NODE958X	0.999997
NODE1468X	NODE924X	GENE2111X	0.999997
NODE1469X	NODE681X	NODE1131X	0.999997
NODE1470X	NODE1178X	NODE786X	0.999997
NODE1471X	GENE984X	NODE1134X	0.999997
NODE1472X	GENE643X	NODE1159X	0.999997
NODE1473X	NODE714X	NODE996X	0.999997
NODE1474X	NODE781X	NODE1053X	0.999997
NODE1475X	GENE1072X	GENE1061X	0.999997
NODE1476X	NODE852X	GENE449X	0.999997
NODE1477X	NODE451X	NODE1085X	0.999997
NODE1478X	GENE150X	GENE87X	0.999997
NODE1479X	NODE921X	NODE680X	0.999997
NODE1480X	NODE706X	NODE858X	0.999997
NODE1481X	NODE110X	NODE1072X	0.999997
NODE1482X	GENE2129X	NODE764X	0.999997
NODE1483X	GENE1448X	NODE1207X	0.999997
NODE1484X	NODE772X	NODE1102X	0.999997
NODE1485X	NODE796X	GENE1881X	0.999997
NODE1486X	NODE960X	GENE1204X	0.999997
NODE1487X	NODE402X	NODE336X	0.999997
NODE1488X	GENE807X	GENE326X	0.999997
NODE1489X	NODE1097X	NODE871X	0.999997
NODE1490X	NODE461X	NODE1126X	0.999997
NODE1491X	GENE1629X	GENE1768X	0.999997
NODE1492X	NODE1084X	GENE4X	0.999997
NODE1493X	GENE1577X	NODE1212X	0.999997
NODE1494X	NODE855X	NODE52X	0.999997
NODE1495X	NODE509X	GENE187X	0.999997
NODE1496X	NODE576X	NODE1026X	0.999997
NODE1497X	NODE709X	NODE1000X	0.999997
NODE1498X	GENE1602X	NODE1115X	0.999997
NODE1499X	GENE2259X	NODE564X	0.999997
NODE1500X	NODE994X	NODE942X	0.999997
NODE1501X	NODE611X	GENE386X	0.999997
NODE1502X	NODE919X	NODE1057X	0.999997
NODE1503X	GENE776X	NODE580X	0.999997
NODE1504X	NODE715X	NODE1199X	0.999997
NODE1505X	NODE1095X	GENE603X	0.999997
NODE1506X	NODE1003X	NODE49X	0.999997
NODE1507X	NODE1022X	NODE1013X	0.999997
NODE1508X	NODE966X	NODE1148X	0.999997
NODE1509X	GENE2255X	NODE1147X	0.999997
NODE1510X	NODE612X	NODE795X	0.999997
NODE1511X	GENE473X	NODE1027X	0.999997
NODE1512X	NODE1038X	GENE1181X	0.999997
NODE1513X	NODE406X	NODE1225X	0.999997
NODE1514X	NODE447X	NODE1066X	0.999997
NODE1515X	NODE1141X	NODE811X	0.999997
NODE1516X	GENE802X	NODE1142X	0.999997
NODE1517X	NODE1193X	NODE582X	0.999997
NODE1518X	NODE828X	NODE1010X	0.999997
NODE1519X	NODE1103X	NODE749X	0.999997
NODE1520X	GENE1797X	NODE1065X	0.999997
NODE1521X	GENE1908X	GENE155X	0.999997
NODE1522X	GENE1996X	GENE1459X	0.999997
NODE1523X	GENE2350X	GENE2401X	0.999997
NODE1524X	GENE648X	NODE927X	0.999997
NODE1525X	NODE932X	NODE1170X	0.999997
NODE1526X	GENE2322X	NODE1088X	0.999997
NODE1527X	NODE1127X	NODE941X	0.999997
NODE1528X	NODE1111X	NODE889X	0.999997
NODE1529X	GENE1650X	NODE906X	0.999997
NODE1530X	NODE982X	NODE1139X	0.999997
NODE1531X	GENE692X	NODE526X	0.999997
NODE1532X	GENE1695X	NODE1061X	0.999997
NODE1533X	NODE981X	GENE482X	0.999997
NODE1534X	NODE371X	NODE843X	0.999997
NODE1535X	NODE332X	NODE1313X	0.999997
NODE1536X	NODE947X	GENE1784X	0.999997
NODE1537X	NODE537X	NODE1265X	0.999997
NODE1538X	NODE783X	NODE442X	0.999997
NODE1539X	GENE1914X	NODE1194X	0.999997
NODE1540X	NODE859X	NODE1008X	0.999996
NODE1541X	NODE1071X	NODE888X	0.999996
NODE1542X	NODE1050X	NODE344X	0.999996
NODE1543X	NODE780X	NODE1287X	0.999996
NODE1544X	GENE1637X	NODE1075X	0.999996
NODE1545X	NODE952X	NODE1130X	0.999996
NODE1546X	NODE797X	NODE1238X	0.999996
NODE1547X	NODE1215X	NODE570X	0.999996
NODE1548X	NODE1091X	NODE1089X	0.999996
NODE1549X	GENE1972X	GENE16X	0.999996
NODE1550X	NODE973X	NODE1146X	0.999996
NODE1551X	NODE844X	NODE835X	0.999996
NODE1552X	NODE1180X	NODE38X	0.999996
NODE1553X	GENE2267X	NODE986X	0.999996
NODE1554X	GENE2245X	NODE160X	0.999996
NODE1555X	NODE1104X	NODE728X	0.999996
NODE1556X	NODE684X	NODE1200X	0.999996
NODE1557X	NODE978X	GENE1396X	0.999996
NODE1558X	NODE944X	NODE1070X	0.999996
NODE1559X	NODE817X	NODE1020X	0.999996
NODE1560X	GENE1617X	NODE1205X	0.999996
NODE1561X	NODE1077X	NODE945X	0.999996
NODE1562X	GENE2096X	NODE1049X	0.999996
NODE1563X	GENE1059X	GENE1014X	0.999996
NODE1564X	GENE1724X	NODE538X	0.999996
NODE1565X	NODE1331X	NODE894X	0.999996
NODE1566X	NODE1222X	NODE993X	0.999996
NODE1567X	NODE990X	GENE388X	0.999996
NODE1568X	GENE1266X	NODE294X	0.999996
NODE1569X	NODE1165X	NODE976X	0.999996
NODE1570X	GENE1046X	GENE1721X	0.999996
NODE1571X	NODE873X	NODE1009X	0.999996
NODE1572X	NODE1153X	NODE937X	0.999996
NODE1573X	NODE898X	NODE1257X	0.999996
NODE1574X	NODE1014X	GENE219X	0.999996
NODE1575X	NODE1151X	NODE870X	0.999996
NODE1576X	NODE867X	NODE701X	0.999996
NODE1577X	NODE1045X	NODE1093X	0.999996
NODE1578X	NODE445X	NODE1239X	0.999996
NODE1579X	GENE880X	NODE1106X	0.999996
NODE1580X	GENE1854X	GENE1894X	0.999996
NODE1581X	NODE1119X	NODE879X	0.999996
NODE1582X	NODE1220X	NODE881X	0.999996
NODE1583X	GENE2361X	GENE1375X	0.999996
NODE1584X	NODE1332X	NODE778X	0.999996
NODE1585X	NODE836X	NODE1128X	0.999996
NODE1586X	NODE1235X	GENE149X	0.999995
NODE1587X	NODE1259X	NODE938X	0.999995
NODE1588X	GENE1086X	NODE1182X	0.999995
NODE1589X	GENE1931X	GENE510X	0.999995
NODE1590X	NODE923X	GENE1127X	0.999995
NODE1591X	NODE829X	NODE1223X	0.999995
NODE1592X	GENE1142X	GENE594X	0.999995
NODE1593X	NODE851X	NODE1004X	0.999995
NODE1594X	GENE843X	GENE574X	0.999995
NODE1595X	NODE999X	GENE2001X	0.999995
NODE1596X	GENE557X	NODE456X	0.999995
NODE1597X	GENE1923X	NODE607X	0.999995
NODE1598X	NODE348X	NODE1396X	0.999995
NODE1599X	NODE262X	NODE1308X	0.999995
NODE1600X	NODE1108X	NODE1275X	0.999995
NODE1601X	GENE531X	NODE193X	0.999995
NODE1602X	GENE1901X	GENE208X	0.999995
NODE1603X	NODE849X	NODE1133X	0.999995
NODE1604X	GENE2125X	NODE1263X	0.999995
NODE1605X	GENE2280X	NODE1221X	0.999995
NODE1606X	NODE860X	NODE692X	0.999995
NODE1607X	NODE1233X	NODE1043X	0.999995
NODE1608X	NODE875X	NODE1249X	0.999995
NODE1609X	NODE987X	NODE967X	0.999995
NODE1610X	NODE968X	GENE1927X	0.999995
NODE1611X	NODE998X	GENE677X	0.999995
NODE1612X	GENE1198X	GENE173X	0.999995
NODE1613X	NODE974X	NODE1276X	0.999995
NODE1614X	NODE934X	NODE1267X	0.999995
NODE1615X	NODE1138X	NODE1129X	0.999995
NODE1616X	NODE1218X	NODE384X	0.999995
NODE1617X	NODE679X	NODE1303X	0.999995
NODE1618X	NODE198X	NODE275X	0.999995
NODE1619X	NODE1155X	NODE1078X	0.999995
NODE1620X	NODE1114X	NODE1246X	0.999995
NODE1621X	NODE989X	GENE1795X	0.999995
NODE1622X	GENE1408X	NODE885X	0.999995
NODE1623X	NODE1284X	GENE1753X	0.999994
NODE1624X	NODE1052X	NODE401X	0.999994
NODE1625X	NODE297X	NODE1228X	0.999994
NODE1626X	NODE765X	NODE1266X	0.999994
NODE1627X	NODE1137X	NODE422X	0.999994
NODE1628X	NODE735X	NODE1312X	0.999994
NODE1629X	NODE1064X	NODE1248X	0.999994
NODE1630X	GENE2072X	NODE1081X	0.999994
NODE1631X	GENE1048X	GENE97X	0.999994
NODE1632X	NODE1232X	NODE1018X	0.999994
NODE1633X	NODE339X	GENE989X	0.999994
NODE1634X	GENE2035X	NODE1245X	0.999994
NODE1635X	GENE990X	GENE47X	0.999994
NODE1636X	GENE433X	NODE1442X	0.999994
NODE1637X	GENE1636X	NODE1185X	0.999994
NODE1638X	GENE2275X	NODE1286X	0.999994
NODE1639X	GENE1482X	GENE1030X	0.999994
NODE1640X	NODE359X	NODE1326X	0.999994
NODE1641X	GENE503X	NODE1300X	0.999994
NODE1642X	GENE854X	NODE1389X	0.999994
NODE1643X	NODE674X	GENE571X	0.999994
NODE1644X	NODE992X	NODE1117X	0.999994
NODE1645X	GENE2165X	NODE1264X	0.999994
NODE1646X	NODE1035X	NODE1395X	0.999994
NODE1647X	GENE1143X	NODE1449X	0.999994
NODE1648X	GENE1793X	NODE969X	0.999994
NODE1649X	NODE892X	NODE1183X	0.999994
NODE1650X	NODE1096X	NODE1425X	0.999994
NODE1651X	NODE1270X	GENE1004X	0.999994
NODE1652X	GENE682X	GENE184X	0.999994
NODE1653X	NODE869X	NODE1299X	0.999994
NODE1654X	NODE1344X	NODE913X	0.999994
NODE1655X	NODE1074X	NODE1250X	0.999994
NODE1656X	NODE705X	NODE1327X	0.999994
NODE1657X	GENE1295X	NODE1319X	0.999994
NODE1658X	NODE1083X	NODE1383X	0.999994
NODE1659X	NODE819X	NODE1262X	0.999994
NODE1660X	GENE2299X	NODE1196X	0.999994
NODE1661X	NODE1240X	NODE1101X	0.999993
NODE1662X	NODE1067X	NODE473X	0.999993
NODE1663X	GENE1517X	NODE1164X	0.999993
NODE1664X	NODE1132X	NODE1432X	0.999993
NODE1665X	GENE448X	NODE1328X	0.999993
NODE1666X	NODE1189X	NODE940X	0.999993
NODE1667X	NODE707X	GENE2378X	0.999993
NODE1668X	GENE189X	GENE29X	0.999993
NODE1669X	NODE825X	GENE2220X	0.999993
NODE1670X	NODE950X	NODE1002X	0.999993
NODE1671X	NODE1305X	NODE1054X	0.999993
NODE1672X	GENE1579X	GENE194X	0.999993
NODE1673X	GENE903X	GENE1644X	0.999993
NODE1674X	GENE2383X	NODE1156X	0.999993
NODE1675X	NODE1040X	GENE2170X	0.999993
NODE1676X	GENE2362X	NODE1435X	0.999993
NODE1677X	NODE911X	NODE43X	0.999993
NODE1678X	GENE1383X	NODE1241X	0.999993
NODE1679X	NODE270X	GENE1868X	0.999993
NODE1680X	NODE1226X	GENE2092X	0.999993
NODE1681X	NODE1007X	NODE1375X	0.999993
NODE1682X	NODE505X	NODE1356X	0.999993
NODE1683X	GENE1558X	NODE1355X	0.999993
NODE1684X	NODE1272X	NODE1099X	0.999993
NODE1685X	NODE738X	NODE1366X	0.999993
NODE1686X	NODE1261X	NODE1360X	0.999993
NODE1687X	GENE1904X	NODE1407X	0.999993
NODE1688X	NODE953X	NODE1429X	0.999992
NODE1689X	GENE592X	GENE1740X	0.999992
NODE1690X	NODE1105X	GENE1647X	0.999992
NODE1691X	GENE1083X	NODE972X	0.999992
NODE1692X	GENE1084X	NODE1357X	0.999992
NODE1693X	NODE1140X	NODE1254X	0.999992
NODE1694X	NODE1298X	NODE1120X	0.999992
NODE1695X	NODE1230X	NODE1346X	0.999992
NODE1696X	NODE984X	GENE1442X	0.999992
NODE1697X	NODE1288X	NODE775X	0.999992
NODE1698X	NODE1011X	NODE1197X	0.999992
NODE1699X	NODE16X	NODE1343X	0.999992
NODE1700X	NODE1352X	GENE160X	0.999992
NODE1701X	NODE1351X	NODE1082X	0.999992
NODE1702X	NODE1087X	NODE1401X	0.999992
NODE1703X	NODE774X	NODE1281X	0.999992
NODE1704X	GENE711X	GENE1859X	0.999992
NODE1705X	GENE2190X	NODE1415X	0.999992
NODE1706X	GENE373X	NODE1237X	0.999992
NODE1707X	NODE1253X	NODE1424X	0.999992
NODE1708X	GENE998X	GENE1457X	0.999992
NODE1709X	GENE1848X	NODE1219X	0.999992
NODE1710X	GENE1484X	NODE1217X	0.999992
NODE1711X	GENE1062X	NODE1280X	0.999992
NODE1712X	NODE1172X	NODE1392X	0.999992
NODE1713X	NODE1176X	NODE1363X	0.999991
NODE1714X	NODE1317X	NODE1283X	0.999991
NODE1715X	GENE1439X	NODE1107X	0.999991
NODE1716X	NODE1306X	NODE1110X	0.999991
NODE1717X	NODE343X	NODE1247X	0.999991
NODE1718X	NODE761X	NODE1433X	0.999991
NODE1719X	NODE1229X	NODE1187X	0.999991
NODE1720X	NODE1362X	NODE1213X	0.999991
NODE1721X	NODE1157X	NODE1337X	0.999991
NODE1722X	NODE699X	NODE1426X	0.999991
NODE1723X	NODE1188X	NODE1301X	0.999991
NODE1724X	NODE1398X	NODE802X	0.999991
NODE1725X	GENE1553X	NODE1368X	0.999991
NODE1726X	NODE1236X	NODE1166X	0.999991
NODE1727X	NODE1468X	NODE820X	0.999991
NODE1728X	NODE1094X	NODE1208X	0.999991
NODE1729X	GENE1937X	NODE985X	0.999991
NODE1730X	GENE2225X	NODE1044X	0.999991
NODE1731X	NODE1440X	GENE464X	0.999990
NODE1732X	NODE1367X	NODE866X	0.999990
NODE1733X	NODE1032X	NODE1341X	0.999990
NODE1734X	GENE732X	NODE1112X	0.999990
NODE1735X	NODE1358X	NODE1318X	0.999990
NODE1736X	NODE631X	NODE1397X	0.999990
NODE1737X	NODE1244X	NODE1152X	0.999990
NODE1738X	GENE2373X	NODE1322X	0.999990
NODE1739X	NODE471X	NODE1160X	0.999990
NODE1740X	NODE1113X	NODE1427X	0.999990
NODE1741X	NODE1354X	NODE1184X	0.999990
NODE1742X	NODE1402X	NODE1277X	0.999990
NODE1743X	GENE818X	NODE1021X	0.999990
NODE1744X	NODE1374X	NODE1116X	0.999990
NODE1745X	NODE1411X	NODE1037X	0.999990
NODE1746X	GENE1175X	NODE1201X	0.999990
NODE1747X	NODE1446X	GENE2055X	0.999990
NODE1748X	NODE1370X	NODE1055X	0.999990
NODE1749X	NODE1282X	NODE948X	0.999989
NODE1750X	NODE882X	NODE1171X	0.999989
NODE1751X	NODE1175X	NODE1158X	0.999989
NODE1752X	NODE988X	NODE1345X	0.999989
NODE1753X	NODE1123X	NODE1242X	0.999989
NODE1754X	NODE773X	NODE1526X	0.999989
NODE1755X	NODE1191X	NODE1384X	0.999989
NODE1756X	NODE957X	GENE520X	0.999989
NODE1757X	GENE479X	GENE211X	0.999989
NODE1758X	NODE1167X	NODE1543X	0.999989
NODE1759X	NODE805X	NODE1569X	0.999989
NODE1760X	NODE759X	NODE1577X	0.999989
NODE1761X	NODE698X	NODE1154X	0.999989
NODE1762X	NODE1017X	NODE1177X	0.999989
NODE1763X	NODE1551X	NODE1204X	0.999989
NODE1764X	NODE1179X	NODE1372X	0.999989
NODE1765X	GENE700X	GENE1791X	0.999989
NODE1766X	NODE1391X	GENE2381X	0.999989
NODE1767X	GENE814X	NODE900X	0.999988
NODE1768X	NODE1459X	NODE1163X	0.999988
NODE1769X	GENE1373X	NODE697X	0.999988
NODE1770X	NODE1292X	NODE1279X	0.999988
NODE1771X	GENE760X	NODE1471X	0.999988
NODE1772X	NODE1309X	NODE1291X	0.999988
NODE1773X	NODE1437X	NODE515X	0.999988
NODE1774X	NODE1441X	NODE1136X	0.999988
NODE1775X	NODE1285X	NODE1333X	0.999988
NODE1776X	NODE1024X	NODE1447X	0.999988
NODE1777X	GENE1464X	NODE1456X	0.999988
NODE1778X	NODE1307X	GENE1717X	0.999988
NODE1779X	NODE1210X	NODE1506X	0.999988
NODE1780X	NODE573X	NODE1504X	0.999988
NODE1781X	NODE933X	NODE1528X	0.999988
NODE1782X	NODE1516X	NODE1260X	0.999988
NODE1783X	NODE845X	NODE1614X	0.999988
NODE1784X	NODE1143X	NODE1404X	0.999988
NODE1785X	NODE655X	NODE1330X	0.999987
NODE1786X	NODE1364X	NODE1296X	0.999987
NODE1787X	GENE2141X	GENE2203X	0.999987
NODE1788X	GENE2217X	GENE2393X	0.999987
NODE1789X	NODE1068X	NODE1486X	0.999987
NODE1790X	NODE1467X	NODE1227X	0.999987
NODE1791X	NODE479X	NODE1575X	0.999987
NODE1792X	NODE1347X	NODE1525X	0.999987
NODE1793X	NODE1513X	NODE1256X	0.999987
NODE1794X	NODE1443X	NODE1048X	0.999987
NODE1795X	NODE1490X	NODE1216X	0.999987
NODE1796X	NODE1530X	NODE1135X	0.999987
NODE1797X	NODE1297X	NODE1477X	0.999987
NODE1798X	GENE2290X	NODE1523X	0.999987
NODE1799X	NODE856X	NODE1382X	0.999987
NODE1800X	NODE1342X	NODE1386X	0.999986
NODE1801X	NODE1209X	NODE1571X	0.999986
NODE1802X	NODE1481X	NODE1243X	0.999986
NODE1803X	NODE1465X	NODE1454X	0.999986
NODE1804X	GENE1501X	NODE548X	0.999986
NODE1805X	NODE1438X	NODE1527X	0.999986
NODE1806X	GENE1304X	GENE1766X	0.999986
NODE1807X	NODE1399X	NODE1195X	0.999986
NODE1808X	NODE1479X	NODE951X	0.999986
NODE1809X	GENE2164X	NODE1475X	0.999986
NODE1810X	NODE1556X	NODE1359X	0.999986
NODE1811X	GENE2336X	GENE1497X	0.999986
NODE1812X	NODE1310X	NODE1474X	0.999986
NODE1813X	NODE1416X	NODE1150X	0.999986
NODE1814X	NODE1381X	NODE1462X	0.999986
NODE1815X	GENE1956X	GENE1835X	0.999986
NODE1816X	NODE626X	GENE1685X	0.999985
NODE1817X	NODE1202X	NODE1483X	0.999985
NODE1818X	NODE1464X	NODE1273X	0.999985
NODE1819X	NODE1380X	NODE1019X	0.999985
NODE1820X	GENE1350X	NODE1536X	0.999985
NODE1821X	NODE1547X	NODE1324X	0.999985
NODE1822X	NODE1190X	NODE1593X	0.999985
NODE1823X	NODE1181X	NODE1469X	0.999985
NODE1824X	NODE1376X	NODE1518X	0.999985
NODE1825X	GENE2324X	NODE1278X	0.999985
NODE1826X	NODE1400X	NODE1224X	0.999985
NODE1827X	NODE1041X	NODE1609X	0.999985
NODE1828X	NODE1561X	NODE1378X	0.999985
NODE1829X	NODE1373X	NODE1555X	0.999984
NODE1830X	GENE378X	GENE2191X	0.999984
NODE1831X	NODE1500X	NODE1169X	0.999984
NODE1832X	NODE954X	NODE1421X	0.999984
NODE1833X	GENE913X	NODE689X	0.999984
NODE1834X	NODE1295X	NODE1461X	0.999984
NODE1835X	NODE1460X	NODE1203X	0.999984
NODE1836X	GENE1478X	NODE1605X	0.999984
NODE1837X	NODE1274X	NODE1532X	0.999984
NODE1838X	GENE2227X	GENE2339X	0.999984
NODE1839X	NODE1323X	NODE1595X	0.999984
NODE1840X	NODE1485X	NODE1489X	0.999983
NODE1841X	NODE1255X	NODE1448X	0.999983
NODE1842X	NODE1588X	NODE1304X	0.999983
NODE1843X	NODE1587X	NODE1206X	0.999983
NODE1844X	NODE1211X	NODE1607X	0.999983
NODE1845X	NODE1579X	NODE1412X	0.999982
NODE1846X	GENE306X	GENE1518X	0.999982
NODE1847X	NODE1335X	NODE995X	0.999982
NODE1848X	NODE1161X	NODE1499X	0.999982
NODE1849X	NODE1365X	NODE946X	0.999981
NODE1850X	GENE234X	NODE1549X	0.999981
NODE1851X	NODE1058X	GENE20X	0.999981
NODE1852X	NODE1385X	GENE1627X	0.999981
NODE1853X	NODE770X	NODE1617X	0.999981
NODE1854X	NODE1403X	NODE1436X	0.999981
NODE1855X	NODE1174X	NODE1601X	0.999981
NODE1856X	NODE1699X	NODE1060X	0.999981
NODE1857X	NODE1550X	NODE1409X	0.999981
NODE1858X	GENE671X	GENE1989X	0.999980
NODE1859X	NODE1315X	NODE1610X	0.999980
NODE1860X	GENE2283X	GENE632X	0.999980
NODE1861X	GENE878X	NODE1682X	0.999980
NODE1862X	NODE760X	GENE1352X	0.999980
NODE1863X	NODE1314X	NODE1439X	0.999980
NODE1864X	NODE1321X	NODE1662X	0.999980
NODE1865X	NODE1430X	NODE1565X	0.999980
NODE1866X	NODE1231X	NODE1494X	0.999980
NODE1867X	NODE1585X	GENE2273X	0.999980
NODE1868X	NODE1692X	NODE668X	0.999980
NODE1869X	GENE2152X	NODE539X	0.999980
NODE1870X	NODE1428X	NODE1361X	0.999979
NODE1871X	GENE1564X	GENE177X	0.999979
NODE1872X	NODE1394X	NODE1606X	0.999979
NODE1873X	NODE1379X	NODE1325X	0.999979
NODE1874X	NODE1444X	NODE1145X	0.999978
NODE1875X	NODE1621X	GENE412X	0.999978
NODE1876X	NODE1420X	NODE1545X	0.999978
NODE1877X	NODE926X	NODE1541X	0.999978
NODE1878X	NODE1558X	NODE1450X	0.999978
NODE1879X	GENE857X	GENE212X	0.999978
NODE1880X	GENE1871X	GENE1666X	0.999978
NODE1881X	NODE1625X	NODE1198X	0.999978
NODE1882X	GENE591X	NODE1510X	0.999978
NODE1883X	NODE1488X	NODE1431X	0.999978
NODE1884X	NODE1476X	NODE1620X	0.999977
NODE1885X	NODE1339X	NODE1656X	0.999977
NODE1886X	NODE1414X	NODE1564X	0.999977
NODE1887X	NODE1109X	NODE1659X	0.999977
NODE1888X	NODE1582X	NODE1572X	0.999977
NODE1889X	NODE1334X	NODE1520X	0.999977
NODE1890X	GENE2272X	NODE1405X	0.999977
NODE1891X	NODE1603X	NODE1410X	0.999977
NODE1892X	NODE955X	NODE1604X	0.999977
NODE1893X	NODE1338X	NODE1658X	0.999977
NODE1894X	NODE1086X	GENE99X	0.999977
NODE1895X	NODE1681X	NODE1369X	0.999976
NODE1896X	NODE1676X	NODE1073X	0.999976
NODE1897X	NODE1502X	NODE1637X	0.999976
NODE1898X	NODE1505X	NODE1470X	0.999976
NODE1899X	NODE1515X	NODE1289X	0.999976
NODE1900X	NODE1524X	NODE1507X	0.999976
NODE1901X	NODE1701X	NODE1406X	0.999976
NODE1902X	NODE1451X	NODE1452X	0.999976
NODE1903X	NODE1629X	NODE1540X	0.999976
NODE1904X	NODE1408X	NODE1349X	0.999975
NODE1905X	NODE1581X	NODE1371X	0.999975
NODE1906X	NODE1463X	NODE1234X	0.999975
NODE1907X	NODE1422X	NODE1654X	0.999975
NODE1908X	NODE1501X	NODE1608X	0.999974
NODE1909X	NODE1600X	NODE1473X	0.999974
NODE1910X	NODE1353X	NODE1583X	0.999974
NODE1911X	NODE1584X	NODE1503X	0.999974
NODE1912X	NODE1419X	GENE2354X	0.999974
NODE1913X	NODE1480X	NODE1670X	0.999974
NODE1914X	GENE658X	GENE1986X	0.999974
NODE1915X	NODE1653X	NODE1552X	0.999973
NODE1916X	GENE1368X	NODE1612X	0.999973
NODE1917X	NODE1560X	NODE1496X	0.999973
NODE1918X	NODE1434X	NODE1537X	0.999972
NODE1919X	GENE2118X	GENE2301X	0.999972
NODE1920X	GENE2073X	NODE1691X	0.999972
NODE1921X	NODE1348X	NODE1573X	0.999972
NODE1922X	NODE1644X	NODE1491X	0.999972
NODE1923X	GENE2263X	NODE1738X	0.999972
NODE1924X	NODE1533X	NODE1497X	0.999972
NODE1925X	NODE1647X	NODE1336X	0.999972
NODE1926X	NODE1122X	NODE1723X	0.999972
NODE1927X	NODE1418X	NODE1519X	0.999972
NODE1928X	NODE1546X	NODE1712X	0.999971
NODE1929X	NODE1186X	NODE1791X	0.999971
NODE1930X	NODE1192X	NODE1290X	0.999971
NODE1931X	NODE1484X	NODE1616X	0.999971
NODE1932X	NODE1517X	NODE1684X	0.999971
NODE1933X	NODE1168X	NODE1661X	0.999971
NODE1934X	GENE67X	NODE1311X	0.999971
NODE1935X	GENE1875X	NODE1574X	0.999971
NODE1936X	NODE1576X	NODE1683X	0.999970
NODE1937X	NODE1423X	NODE1686X	0.999970
NODE1938X	NODE1388X	NODE1534X	0.999970
NODE1939X	NODE1493X	NODE1707X	0.999970
NODE1940X	NODE643X	NODE1675X	0.999969
NODE1941X	NODE454X	NODE1783X	0.999969
NODE1942X	NODE1466X	NODE1458X	0.999968
NODE1943X	NODE1531X	NODE1521X	0.999968
NODE1944X	NODE1508X	NODE1445X	0.999968
NODE1945X	NODE1495X	NODE1623X	0.999968
NODE1946X	NODE1557X	NODE1393X	0.999968
NODE1947X	GENE868X	NODE1562X	0.999968
NODE1948X	NODE1688X	NODE1613X	0.999968
NODE1949X	NODE1602X	NODE1487X	0.999966
NODE1950X	NODE1664X	NODE1698X	0.999966
NODE1951X	NODE1455X	NODE1611X	0.999966
NODE1952X	GENE1237X	NODE1678X	0.999966
NODE1953X	NODE1802X	NODE1417X	0.999966
NODE1954X	NODE1596X	NODE861X	0.999965
NODE1955X	NODE1655X	NODE903X	0.999965
NODE1956X	NODE1668X	GENE25X	0.999965
NODE1957X	NODE1599X	NODE1453X	0.999964
NODE1958X	NODE1269X	NODE1672X	0.999964
NODE1959X	GENE1984X	GENE559X	0.999963
NODE1960X	NODE1772X	NODE1512X	0.999963
NODE1961X	NODE1118X	NODE1786X	0.999963
NODE1962X	NODE1696X	GENE1702X	0.999962
NODE1963X	GENE1544X	NODE1708X	0.999962
NODE1964X	NODE1509X	NODE1817X	0.999962
NODE1965X	NODE1271X	NODE1630X	0.999962
NODE1966X	NODE1752X	NODE1063X	0.999962
NODE1967X	NODE1522X	GENE2149X	0.999962
NODE1968X	NODE1680X	NODE1622X	0.999961
NODE1969X	NODE1758X	NODE1492X	0.999961
NODE1970X	NODE1535X	NODE1779X	0.999961
NODE1971X	NODE506X	GENE91X	0.999961
NODE1972X	NODE555X	NODE1663X	0.999960
NODE1973X	NODE1737X	NODE1511X	0.999960
NODE1974X	NODE1763X	NODE1514X	0.999960
NODE1975X	NODE1294X	NODE1251X	0.999960
NODE1976X	GENE285X	NODE1472X	0.999960
NODE1977X	NODE1329X	NODE1774X	0.999960
NODE1978X	NODE1482X	NODE1624X	0.999959
NODE1979X	NODE1544X	NODE1814X	0.999959
NODE1980X	NODE1033X	NODE1839X	0.999959
NODE1981X	NODE1548X	NODE1796X	0.999958
NODE1982X	NODE1718X	NODE1586X	0.999958
NODE1983X	NODE1743X	NODE1529X	0.999957
NODE1984X	NODE1660X	NODE1709X	0.999957
NODE1985X	NODE1042X	NODE1755X	0.999956
NODE1986X	NODE1214X	NODE1669X	0.999956
NODE1987X	NODE1766X	NODE1377X	0.999956
NODE1988X	GENE2356X	NODE1730X	0.999955
NODE1989X	NODE1771X	NODE1566X	0.999954
NODE1990X	GENE1426X	NODE1340X	0.999954
NODE1991X	NODE1717X	NODE1542X	0.999953
NODE1992X	NODE1719X	NODE1713X	0.999953
NODE1993X	NODE1578X	NODE1632X	0.999952
NODE1994X	NODE1320X	NODE1739X	0.999952
NODE1995X	NODE1711X	GENE1160X	0.999952
NODE1996X	NODE1826X	NODE1615X	0.999951
NODE1997X	NODE1751X	NODE1695X	0.999951
NODE1998X	NODE1666X	NODE1390X	0.999951
NODE1999X	GENE1587X	NODE1252X	0.999951
NODE2000X	NODE1824X	NODE1591X	0.999951
[truncated: 401 more rows]
