# Supplementary material for: Genome-Wide Reprogramming of Transcript Architecture by Temperature Specifies the Developmental States of the Human Pathogen Histoplasma
Source: PLoS Genet. 2015 Jul 15;11(7):e1005395. doi: 10.1371/journal.pgen.1005395 (PMC4503680; doi:10.1371/journal.pgen.1005395)
Supplement: S30 Data — Rows are taken from S27 Data and are given in clustered order. Columns are identical to S27 Data, with the addition of UNIQID, which assigns a unique integer to each transcript, and GID, which indicates the corresponding leaf node in the clustered dendrogram (S31 Data). (CDT) [file pgen.1005395.s051.cdt]

GID	UNIQID	NAME	G217B gene name	G217B Annotation	G217B transcript	G217B predicted gene	G217B Pfam accession	G217B Pfam name	G217B Pfam description	Y footprint FPKM	H footprint FPKM	Y mRNA FPKM	H mRNA FPKM	Y footprint counts	H footprint counts	Y mRNA counts	H mRNA counts	Longer Leader	Leader Category	GWEIGHT	Y TE	H TE	mRNA Y/H
EWEIGHT																				1.0	1.0	1.0	1.0
GENE17X	4304	HISTO_ZZ.Contig127a.Fgenesh_Neurospora.2.final_new		succinate dehydrogenase cytochrome b560 subunit	ucsf_hc.01_1.G217B.11758	HISTO_ZZ.Contig127a.Fgenesh_Neurospora.2.final_new	PF01127.17	Sdh_cyt	Succinate dehydrogenase/Fumarate reductase transmembrane subunit	4.403378735888676	5.233370583354946	5.50893117218183	5.956038009355933	87.0	121.0	278.0	315.0	Yeast	E	1	-0.5950775814912128	-0.169447998614066	-0.57619562199491
GENE4X	2447	HISTO_HS.Contig68.Fgenesh_Aspergillus.258.final_new		conserved protein of unknown function	ucsf_hc.01_1.G217B.05977	HISTO_HS.Contig68.Fgenesh_Aspergillus.258.final_new	PF12224.3	Amidoligase_2	Putative amidoligase enzyme	4.420684295970852	6.476415127441508	5.73476193796929	7.3235299243669845	182.0	592.0	672.0	1680.0	Yeast	B	1	-0.8036027871964966	-0.29389536953855533	-1.7178567712185018
GENE15X	2929	HISTO_ZL.Contig1131.eannot.2137.final_new		protein of unknown function, conidia-enriched transcript	ucsf_hc.01_1.G217B.08903	HISTO_ZL.Contig1131.eannot.2137.final_new				1.1082212642130118	6.676072661285154	3.9377067305200213	7.271315634243053	9.0	334.0	95.0	796.0	Yeast	G	1		-0.042023545570978094	-3.4626976885438387
GENE34X	2695	HISTO_AL.Contig317.eannot.1574.final_new		conserved protein of unknown function	ucsf_hc.01_1.G217B.00100	HISTO_AL.Contig317.eannot.1574.final_new				1.8204999795277481	4.759534586289307	6.24463456316187	6.606053862367692	25.0	150.0	797.0	851.0	Yeast	A	1	-3.91365972883218	-1.293299848691464	-0.4905080840266294
GENE65X	4955	HISTO_ZE.Contig149.Fgenesh_histo.22.final_new		CAMK family protein kinase	ucsf_hc.01_1.G217B.08187	HISTO_ZE.Contig149.Fgenesh_histo.22.final_new	PF00498.21|PF00069.20	FHA|Pkinase	FHA domain|Protein kinase domain	-0.7495071803597118	2.8775834200871078	4.244832297842188	4.939353897883587	3.0	29.0	142.0	191.0	Yeast	A	1	-4.483864623399958	-1.508551050409558	-0.8236103848622056
GENE9X	6494	HISTO_AAD.Contig1.eannot.1032.final_new		DUF821 domain-containing protein	ucsf_hc.01_1.G217B.00009	HISTO_AAD.Contig1.eannot.1032.final_new	PF05686.7|PF13524.1	Glyco_transf_90|Glyco_trans_1_2	Glycosyl transferase family 90|Glycosyl transferases group 1	-2.2788557058698684	0.39714449505789734	5.838949462681684	4.9528144216796415	2.0	10.0	825.0	371.0	Yeast	A	1	-7.60733031374961	-4.002450499234823	0.7570462561812352
GENE51X	2171	HISTO_DM.Contig933.Fgenesh_histo.140.final_new		conserved protein of unknown function	ucsf_hc.01_1.G217B.02768	HISTO_DM.Contig933.Fgenesh_histo.140.final_new	PF13391.1	HNH_2	HNH endonuclease	-2.2534331089899617	1.1006389970504418	6.127406465395384	5.918695072905143	1.0	8.0	495.0	356.0	Yeast	E	1	-7.870364719583405	-4.26483664846778	0.07962260766943441
GENE40X	1416	HISTO_GY.Contig460.Fgenesh_Aspergillus.16.final_new		RTA1 domain-containing protein, parasitic phase-specific protein PSP-1	ucsf_hc.01_1.G217B.05583	HISTO_GY.Contig460.Fgenesh_Aspergillus.16.final_new	PF04479.8|PF05216.8|PF06432.6	RTA1|UNC-50|GPI2	RTA1 like protein|UNC-50 family|Phosphatidylinositol N-acetylglucosaminyltransferase	-1.0494462714740163	1.8071261750955705	5.004599452852151	5.033529532684306	3.0	17.0	296.0	251.0	Yeast	D	1	-5.543570869524226	-2.673183930201815	-0.1580188646529619
GENE43X	4891	HISTO_KF.Contig597.Fgenesh_histo.59.final_new		extracellular tungstate binding protein	ucsf_hc.01_1.G217B.06894	HISTO_KF.Contig597.Fgenesh_histo.59.final_new	PF12849.2|PF13416.1|PF04497.7	PBP_like_2|SBP_bac_8|Pox_E2-like	PBP superfamily domain|Bacterial extracellular solute-binding protein|Poxviridae protein	3.7265650348918262	6.538524944504191	6.756557575540607	8.296657202706832	85.0	467.0	1031.0	2492.0	Yeast	A	1	-2.5195176858468398	-1.2049128308157204	-1.6691884119870322
GENE21X	4148	HISTO_ZZ.Contig127b-snap.115.final_new		conserved protein of unknown function, conidia-enriched transcript	ucsf_hc.01_1.G217B.12053	HISTO_ZZ.Contig127b-snap.115.final_new				0.7505416811753751	2.997698583299267	4.4602044597864845	4.893822797422265	21.0	78.0	408.0	458.0	Yeast	A	1	-3.1991879238091685	-1.3429047867360775	-0.5627071224565876
GENE110X	5733	HISTO_ZL.Contig658-snap.57.final_new		esterase/lipase superfamily domain-containing protein	ucsf_hc.01_1.G217B.10018	HISTO_ZL.Contig658-snap.57.final_new	PF02230.11|PF12697.2	Abhydrolase_2|Abhydrolase_6	Phospholipase/Carboxylesterase|Alpha/beta hydrolase family	4.1117070527187	5.973833673774478	5.2935191582558705	6.793243844920292	122.0	347.0	411.0	966.0	Yeast	B	1	-0.6713372507352298	-0.2661907437588935	-1.6288134714852287
GENE38X	2063	HISTO_DM.Contig933.Fgenesh_histo.178.final_new		transposase	ucsf_hc.01_1.G217B.02526	HISTO_DM.Contig933.Fgenesh_histo.178.final_new	PF13936.1|PF13384.1|PF08281.7|PF04545.11|PF09770.4	HTH_38|HTH_23|Sigma70_r4_2|Sigma70_r4|PAT1	Helix-turn-helix domain|Homeodomain-like domain|Sigma-70, region 4|Sigma-70, region 4|Topoisomerase II-associated protein PAT1	-3.2078362425498512	3.450016611667656	4.7452805729255365	5.643376617430959	1.0	79.0	368.0	570.0	Yeast	A	1	-7.442641960673447	-1.640140578376382	-1.0271848293262291
GENE64X	4741	HISTO_DF.Contig537.eannot.1406.final_new		amino acid transporter	ucsf_hc.01_1.G217B.02059	HISTO_DF.Contig537.eannot.1406.final_new	PF01490.13|PF13520.1	Aa_trans|AA_permease_2	Transmembrane amino acid transporter protein|Amino acid permease	-1.6748683794669559	3.2439883453569736	6.152717553924571	5.436563870740594	3.0	71.0	1012.0	512.0	Yeast	A	1	-7.317111078589585	-1.6393560979966995	0.5870648983631703
GENE12X	3917	HISTO_ER.Contig17.Fgenesh_Aspergillus.85.final_new		conserved protein of unknown function	ucsf_hc.01_1.G217B.03712	HISTO_ER.Contig17.Fgenesh_Aspergillus.85.final_new	PF11951.3|PF00172.13	Fungal_trans_2|Zn_clus	Fungal specific transcription factor domain|Fungal Zn(2)-Cys(6) binuclear cluster domain	-1.9729816500787583	6.388117722855614	3.3873105469025018	7.954634281561133	4.0	1029.0	244.0	4808.0	Yeast	D	1	-4.849817342179319	-1.0132971313185983	-4.696412519479438
GENE107X	2726	HISTO_ZL.Contig658.eannot.1253.final_new		saccharopine dehydrogenase	ucsf_hc.01_1.G217B.10044	HISTO_ZL.Contig658.eannot.1253.final_new	PF03435.13|PF01118.19|PF00886.14|PF06841.7	Saccharop_dh|Semialdhyde_dh|Ribosomal_S16|Phage_T4_gp19	Saccharopine dehydrogenase|Semialdehyde dehydrogenase, NAD binding domain|Ribosomal protein S16|T4-like virus tail tube protein gp19	3.8355478690378013	4.65604286062396	6.088105255544255	5.564608808886829	131.0	181.0	927.0	536.0	Yeast	A	1	-1.7420825317045123	-0.35534652087594853	0.3944076618366186
GENE85X	3872	HISTO_FE.Contig19.eannot.1765.final_new		glucan 1,3-beta-glucosidase precursor, immunodominantigen Gp43	ucsf_hc.01_1.G217B.04152	HISTO_FE.Contig19.eannot.1765.final_new	PF00150.13|PF02449.10	Cellulase|Glyco_hydro_42	Cellulase (glycosyl hydrolase family 5)|Beta-galactosidase	3.667263286143588	5.709835497013558	8.324605971390266	7.069043577818188	112.0	361.0	4197.0	1461.0	Yeast	A	1	-4.146867830444737	-0.8059886534177085	1.1264736087512714
GENE69X	3755	HISTO_FE.Contig19.Fgenesh_Aspergillus.226.final_new		endo-1,3(4)-beta-glucanase	ucsf_hc.01_1.G217B.03917	HISTO_FE.Contig19.Fgenesh_Aspergillus.226.final_new	PF04669.8|PF05086.7	Polysacc_synt_4|Dicty_REP	Polysaccharide biosynthesis|Dictyostelium (Slime Mold) REP protein	-3.355531296608698	8.007669598970962	4.487651491833849	9.315815727854062	1.0	2061.0	341.0	8051.0	Yeast	A	1	-7.332707933640606	-0.7549267014961796	-4.95725302084102
GENE82X	2680	HISTO_AL.Contig317.Fgenesh_Aspergillus.72.final_new		F0F1 ATP synthase subunit B' and SMC domain-containing protein	ucsf_hc.01_1.G217B.00132	HISTO_AL.Contig317.Fgenesh_Aspergillus.72.final_new	PF10475.4	DUF2450	Protein of unknown function N-terminal domain (DUF2450)	2.9793006315093025	5.558276378042204	5.032395023759529	6.346049374389809	123.0	575.0	758.0	1566.0	Yeast	A	1	-1.5426195374482852	-0.2345535689606839	-1.442743135451087
GENE86X	927	HISTO_ZT.Contig174-snap.70.final_new	NIT48	SAM dependent methyltransferase, UMTA, nitrosative stress-induced transcript	ucsf_hc.01_1.G217B.10607	HISTO_ZT.Contig174-snap.70.final_new	PF13489.1|PF08241.7|PF08242.7	Methyltransf_23|Methyltransf_11|Methyltransf_12	Methyltransferase domain|Methyltransferase domain|Methyltransferase domain	1.2898191398463574	5.355386152536849	5.881261681641625	6.50033615094577	10.0	131.0	358.0	457.0	Yeast	D	1	-4.080967686993327	-0.5917305710220004	-0.7481632541249521
GENE3X	2250	HISTO_DM.Contig93.Fgenesh_Aspergillus.15.final_new		conserved protein of unknown function	ucsf_hc.01_1.G217B.02234	HISTO_DM.Contig93.Fgenesh_Aspergillus.15.final_new	PF01284.18|PF01679.12|PF13150.1|PF04995.9	MARVEL|Pmp3|DUF3989|CcmD	Membrane-associating domain|Proteolipid membrane potential modulator|Protein of unknown function (DUF3989)|Heme exporter protein D (CcmD)	-2.792798743271007	8.205129552544122	5.437656016067671	8.801441463663211	1.0	1600.0	446.0	3816.0	Yeast	A	1	-7.719979904536736	-0.043092483732168674	-3.492874232416347
GENE80X	2684	HISTO_AL.Contig317.Fgenesh_Neurospora.66.final_new	PSP	parasitic phase-specific protein PSP-1	ucsf_hc.01_1.G217B.00126	HISTO_AL.Contig317.Fgenesh_Neurospora.66.final_new	PF04479.8	RTA1	RTA1 like protein		-2.820289431958359	3.255193321419611	4.208533740113162	0.0	1.0	128.0	206.0	Yeast	G	1		-6.4756037446846	-1.0824292035143577
GENE103X	1969	HISTO_BP.Contig457-snap.17.final_new		WD40 domain-containing protein	ucsf_hc.01_1.G217B.00774	HISTO_BP.Contig457-snap.17.final_new				-2.5003478494604785	4.483080876659535	4.126423703067948	5.080217420576663	4.0	396.0	587.0	945.0	Yeast	A	1	-6.116296697726485	-0.04391711653020636	-1.0828825023295217
GENE49X	4125	HISTO_ZZ.Contig127c.Fgenesh_Aspergillus.139.final_new	PRM1	plasma membrane fusion protein PRM1	ucsf_hc.01_1.G217B.12103	HISTO_ZZ.Contig127c.Fgenesh_Aspergillus.139.final_new				-3.963213873829937	4.034714421985191	3.60589233798723	5.121198162443904	1.0	200.0	282.0	670.0	Yeast	A	1	-7.058631357015226	-0.5332643130717925	-1.644394609277481
GENE59X	903	HISTO_ZT.Contig174.eannot.1385.final_new		vacuolar import and degradation protein, putative	ucsf_hc.01_1.G217B.10654	HISTO_ZT.Contig174.eannot.1385.final_new	PF09783.4	Vac_ImportDeg	Vacuolar import and degradation protein	1.9316251959775064	4.875877512010086	6.979086654731952	5.71732648814024	46.0	277.0	2259.0	783.0	Yeast	A	1	-4.536986603952505	-0.28822954874323337	1.1326713817709049
GENE93X	1022	HISTO_ZT.Contig1089.Fgenesh_histo.9.final_new		conserved protein of unknown function	ucsf_hc.01_1.G217B.10272	HISTO_ZT.Contig1089.Fgenesh_histo.9.final_new	PF11600.3	CAF-1_p150	Chromatin assembly factor 1 complex p150 subunit, N-terminal	2.572926148306545	5.3307204403979584	4.012465096297541	5.925944385083855	144.0	762.0	580.0	1816.0	Yeast	E	1	-0.929064093189055	-0.042004517298975586	-2.0425680736071206
GENE97X	2350	HISTO_DM.Contig93.genewise.87.final_new		methyltransferase, no start met	ucsf_hc.01_1.G217B.02432	HISTO_DM.Contig93.genewise.87.final_new	PF13489.1|PF13847.1|PF12847.2|PF08241.7|PF13649.1|PF08242.7|PF13659.1|PF01209.13|PF01728.14|PF02475.11	Methyltransf_23|Methyltransf_31|Methyltransf_18|Methyltransf_11|Methyltransf_25|Methyltransf_12|Methyltransf_26|Ubie_methyltran|FtsJ|Met_10	Methyltransferase domain|Methyltransferase domain|Methyltransferase domain|Methyltransferase domain|Methyltransferase domain|Methyltransferase domain|Methyltransferase domain|ubiE/COQ5 methyltransferase family|FtsJ-like methyltransferase|Met-10+ like-protein	3.4050698567491646	4.951787040731964	5.486701412747232	5.57277032660346	77.0	176.0	484.0	427.0	Yeast	D	1	-1.5711567011961263	-0.06776385848457522	-0.21515769867703494
GENE32X	1557	HISTO_EA.Contig33.Fgenesh_histo.156.final_new		homeobox transcription factor AhpA	ucsf_hc.01_1.G217B.03565	HISTO_EA.Contig33.Fgenesh_histo.156.final_new	PF05920.6|PF00046.24	Homeobox_KN|Homeobox	Homeobox KN domain|Homeobox domain	5.717317428565475	5.384366028648713	6.623775042847552	6.396882104809987	388.0	241.0	1080.0	767.0	Yeast	B	1	-0.39598275948013617	-0.4592966487743535	0.0978041532167584
GENE58X	5481	Novel in HcG217B			ucsf_hc.01_1.G217B.04256		PF08001.6	CMV_US	CMV US	1.9261420624860703	0.6952516678053174	5.9456601036839665	5.166857329638586	12.0	4.0	289.0	140.0	Yeast	E	1	-3.5090431863959552	-3.9183862344463476	0.6497139892245736
GENE7X	5402	HISTO_DU.Contig190.Fgenesh_histo.57.final_new		14-3-3-like protein	ucsf_hc.01_1.G217B.02989	HISTO_DU.Contig190.Fgenesh_histo.57.final_new	PF00244.15	14-3-3	14-3-3 protein	4.070832366988955	4.612764488406378	5.306376606440704	5.8619777289032	151.0	172.0	528.0	645.0	Yeast	B	1	-0.725069384649808	-0.6959938131099008	-0.6846899072833024
GENE90X	226	HISTO_LF.Contig359.Fgenesh_histo.61.final_new		conserved protein of unknown function	ucsf_hc.01_1.G217B.07457	HISTO_LF.Contig359.Fgenesh_histo.61.final_new	PF02724.9	CDC45	CDC45-like protein	5.242607784303147	6.269515147090041	7.396528201108094	8.41167866037864	345.0	550.0	2280.0	3830.0	Yeast	B	1	-1.6434455620030053	-1.5889440859016792	-1.144239244091354
GENE13X	141	HISTO_LF.Contig359.eannot.2146.final_new	DUS3	tRNA-dihydrouridine synthase	ucsf_hc.01_1.G217B.07275	HISTO_LF.Contig359.eannot.2146.final_new	PF01207.12|PF00642.19	Dus|zf-CCCH	Dihydrouridine synthase (Dus)|Zinc finger C-x8-C-x5-C-x3-H type (and similar)	5.153722822764432	5.115800076187483	5.922139614149014	5.824075439855146	559.0	426.0	1414.0	1098.0	Yeast	E	1	-0.257941936582641	-0.15505593628074177	-0.031024610526938723
GENE56X	3310	HISTO_ZL.Contig1161d-snap.17.final_new		MFS sugar transporter	ucsf_hc.01_1.G217B.09647	HISTO_ZL.Contig1161d-snap.17.final_new	PF00083.19|PF07690.11	Sugar_tr|MFS_1	Sugar (and other) transporter|Major Facilitator Superfamily	1.13073211802534	1.0697667247868994	4.63496366373821	2.827126868954046	20.0	15.0	337.0	80.0	Yeast	G	1	-2.993756690910929		1.6787480099633574
GENE35X	2068	Novel in HcG217B			ucsf_hc.01_1.G217B.02546					-0.994240769450562	2.681759431477204	8.461837532487579	8.76014570423732	1.0	10.0	1043.0	1066.0	Yeast	B	1	-8.945603447136198	-5.525166845373196	-0.4273969565705489
GENE62X	30	HISTO_AZ.Contig47.eannot.1562.final_new	GTR2	GTP-binding protein GTR2	ucsf_hc.01_1.G217B.00445	HISTO_AZ.Contig47.eannot.1562.final_new	PF04670.7|PF00025.16|PF08477.8|PF09439.5	Gtr1_RagA|Arf|Miro|SRPRB	Gtr1/RagA G protein conserved region|ADP-ribosylation factor family|Miro-like protein|Signal recognition particle receptor beta subunit	5.05102001934277	5.522358177552923	7.629010457229238	7.538052297384147	248.0	269.0	2199.0	1716.0	Yeast	B	1	-2.067515583084526	-1.462474692444303	-0.03813062497571629
GENE99X	4260	HISTO_ZZ.Contig127a-snap.94.final_new		conserved protein of unknown function	ucsf_hc.01_1.G217B.11861	HISTO_ZZ.Contig127a-snap.94.final_new				3.171918188710619	4.878085249388987	4.82816334624343	6.225605552262303	407.0	1039.0	1905.0	4171.0	Yeast	B	1	-1.1457703027308703	-0.7943008754863952	-1.5265309908396798
GENE113X	1970	HISTO_BP.Contig457.eannot.1660.final_new	MNN4	mannosylphosphate transferase (Mnn4)	ucsf_hc.01_1.G217B.00771	HISTO_BP.Contig457.eannot.1660.final_new	PF04991.8	LicD	LicD family	3.5124136051633736	3.786315362519794	5.3655102960957555	5.237759729788209	74.0	70.0	397.0	302.0	Yeast	E	1	-1.3426218361304407	-0.8982249398814943	-0.0013382185132604363
GENE23X	2269	HISTO_DM.Contig93.Fgenesh_histo.76.final_new		conserved protein of unknown function	ucsf_hc.01_1.G217B.02266	HISTO_DM.Contig93.Fgenesh_histo.76.final_new	PF07941.6	K_channel_TID	Potassium channel Kv1.4 tandem inactivation domain	-1.797203922391008	5.776036704111557	4.5027156566107704	7.5574023112894935	1.0	149.0	117.0	808.0	Yeast	G	1		-1.2281461797910156	-3.18377543949953
GENE116X	2530	HISTO_HS.Contig68.Fgenesh_histo.116.final_new		conserved protein of unknown function	ucsf_hc.01_1.G217B.06149	HISTO_HS.Contig68.Fgenesh_histo.116.final_new				2.206711127612375	2.5607832336527787	4.719006418038686	4.627998640406712	36.0	36.0	305.0	238.0	Yeast	B	1	-2.0018204356243694	-1.5139959793670128	-0.03808100718883356
GENE100X	2946	HISTO_ZL.Contig1131.eannot.2110.final_new		high-affinity nicotinic acid transporter, MFS transporter	ucsf_hc.01_1.G217B.08865	HISTO_ZL.Contig1131.eannot.2110.final_new	PF07690.11|PF13239.1	MFS_1|2TM	Major Facilitator Superfamily|2TM domain	2.6755616733254213	3.7817062659222396	5.185115854809015	5.9548081783794755	57.0	96.0	482.0	683.0	Yeast	E	1	-1.999079326681653	-1.619882485070315	-0.8987811083912671
GENE41X	2474	HISTO_HS.Contig68-snap.115.final_new		conserved protein of unknown function	ucsf_hc.01_1.G217B.06034	HISTO_HS.Contig68-snap.115.final_new				4.894502479447698	2.8355647675562397	4.377828595307053	4.153365093310472	474.0	89.0	492.0	350.0	Yeast	C	1	1.0271487389425862	-0.7645808983673117	0.0953747171757735
GENE27X	2925	HISTO_ZL.Contig1131.Fgenesh_histo.145.final_new		conserved protein of unknown function, PAS domain	ucsf_hc.01_1.G217B.08910	HISTO_ZL.Contig1131.Fgenesh_histo.145.final_new	PF08447.6|PF00989.19|PF13426.1|PF14598.1|PF08448.5	PAS_3|PAS|PAS_9|PAS_11|PAS_4	PAS fold|PAS fold|PAS domain|PAS domain|PAS fold	7.243217932352372	2.8469572204887403	6.955628638517283	3.6346910136994053	1265.0	47.0	1539.0	128.0	Yeast	C	1	0.7980641486370295	-0.23451436582374408	3.1918488399970713
GENE73X	6438	HISTO_ZT.Contig174.fgenesh_plus.49.final_new	NIT17	yippee zinc-binding protein Moh1, nitrosative stress-induced transcript	ucsf_hc.01_1.G217B.10627	HISTO_ZT.Contig174.fgenesh_plus.49.final_new	PF03226.9|PF10217.4|PF14633.1|PF14279.1|PF14616.1|PF02945.10|PF11648.3|PF04777.8	Yippee-Mis18|DUF2039|SH2_2|HNH_5|DUF4451|Endonuclease_7|RIG-I_C-RD|Evr1_Alr	Yippee zinc-binding/DNA-binding /Mis18, centromere assembly|Uncharacterized conserved protein (DUF2039)|SH2 domain|HNH endonuclease|Domain of unknown function (DUF4451)|Recombination endonuclease VII|C-terminal domain of RIG-I|Erv1 / Alr family	6.866451209952755	6.840419606823702	7.1800867820715615	7.466904965706817	272.0	209.0	502.0	509.0	Yeast	B	1	0.1968392826831349	-0.07326593149619409	-0.41590696845606256
GENE33X	2495	HISTO_HS.Contig68.Fgenesh_histo.176.final_new		high-affinity nickel transporter	ucsf_hc.01_1.G217B.06075	HISTO_HS.Contig68.Fgenesh_histo.176.final_new	PF03824.11	NicO	High-affinity nickel-transport protein	6.757148789660783	3.9254753767764745	7.441748065810939	4.995926252571807	1192.0	131.0	2845.0	434.0	Yeast	B	1	-0.17412442134821537	-0.5172314484084115	2.3167330284183256
GENE44X	277	HISTO_LF.Contig359.Fgenesh_histo.99.final_new		PH domain-containing protein	ucsf_hc.01_1.G217B.07571	HISTO_LF.Contig359.Fgenesh_histo.99.final_new	PF00169.24|PF15410.1|PF15413.1|PF14593.1|PF12814.2|PF15406.1	PH|PH_9|PH_11|PH_3|Mcp5_PH|PH_6	PH domain|Pleckstrin homology domain|Pleckstrin homology domain|PH domain|Meiotic cell cortex C-terminal pleckstrin homology|Pleckstrin homology domain	4.541875422155597	3.2267720235717587	5.647641844661081	5.403228921633266	194.0	61.0	620.0	435.0	Yeast	C	1	-0.5952915677035429	-1.6232374706745865	0.11532413820700782
GENE6X	3075	HISTO_ZL.Contig1131.Fgenesh_histo.198.final_new		C2H2 finger domain transcription factor	ucsf_hc.01_1.G217B.08577	HISTO_ZL.Contig1131.Fgenesh_histo.198.final_new	PF04082.13|PF00096.21|PF13894.1|PF12874.2	Fungal_trans|zf-C2H2|zf-C2H2_4|zf-met	Fungal specific transcription factor domain|Zinc finger, C2H2 type|C2H2-type zinc finger|Zinc-finger of C2H2 type	4.2406469417940755	1.849073697975859	5.284533154090371	4.336230363343643	389.0	58.0	1191.0	513.0	Yeast	C	1	-0.5334113574943546	-1.9339372379808628	0.8192140059259216
GENE87X	2182	HISTO_DM.Contig933.Fgenesh_Aspergillus.111.final_new		conserved protein of unknown function	ucsf_hc.01_1.G217B.02787	HISTO_DM.Contig933.Fgenesh_Aspergillus.111.final_new	PF11204.3	DUF2985	Protein of unknown function (DUF2985)	4.37543036630929	0.7660283483748079	6.297660136400775	6.0563287809148285	234.0	15.0	1317.0	926.0	Yeast	C	1	-1.4117549152895434	-4.7370810051531	0.11224257066513932
GENE42X	3777	HISTO_FE.Contig19-snap.103.final_new		conserved protein of unknown function	ucsf_hc.01_1.G217B.03971	HISTO_FE.Contig19-snap.103.final_new	PF01456.12	Mucin	Mucin-like glycoprotein	4.7529931601694715	6.024603106017903	5.654416741463366	8.268958782865422	252.0	476.0	699.0	3558.0	Yeast	B	1	-0.3909487264919531	-1.6911362494605982	-2.743630826222863
GENE53X	4966	HISTO_ZE.Contig149.Fgenesh_histo.63.final_new		carbonic anhydrase	ucsf_hc.01_1.G217B.08205	HISTO_ZE.Contig149.Fgenesh_histo.63.final_new	PF00484.14|PF01832.15	Pro_CA|Glucosaminidase	Carbonic anhydrase|Mannosyl-glycoprotein endo-beta-N-acetylglucosaminidase	6.348843977033365	0.9524882291009985	7.517149944510319	5.161059485100473	323.0	6.0	1078.0	175.0	Yeast	C	1	-0.6578311126750127	-3.655351828612554	2.2270016745890384
GENE19X	3490	HISTO_DA.Contig93.Fgenesh_Aspergillus.185.final_new	SKN1	beta-glucan synthesis-associated protein KRE6/SKN1	ucsf_hc.01_1.G217B.01820	HISTO_DA.Contig93.Fgenesh_Aspergillus.185.final_new	PF03935.10	SKN1	Beta-glucan synthesis-associated protein (SKN1)	6.854640099689639	2.6942697177177006	8.160077220849228	4.944876193514388	1577.0	69.0	5788.0	518.0	Yeast	B	1	-0.7949622663576483	-1.6973870484097668	3.086112242514033
GENE61X	5245	HISTO_LG.Contig392-snap.70.final_new	NIT81	ER membrane protein Wsc4, nitrosative stress-induced transcript	ucsf_hc.01_1.G217B.07817	HISTO_LG.Contig392-snap.70.final_new	PF01822.14|PF05808.6|PF01102.13|PF15102.1|PF09472.5|PF04478.7	WSC|Podoplanin|Glycophorin_A|TMEM154|MtrF|Mid2	WSC domain|Podoplanin|Glycophorin A|TMEM154 protein family|Tetrahydromethanopterin S-methyltransferase, F subunit (MtrF)|Mid2 like cell wall stress sensor	7.635554426416249	5.667698437569291	8.433012809522372	6.832022780479599	1260.0	252.0	3252.0	891.0	Yeast	B	1	-0.2869835283041824	-0.6111049155233879	1.471901244221966
GENE54X	360	HISTO_GI.Contig363.eannot.1218.final_new		7-dehydrosterol-delta 7-reductase	ucsf_hc.01_1.G217B.04466	HISTO_GI.Contig363.eannot.1218.final_new	PF01222.12|PF06966.7|PF04117.7	ERG4_ERG24|DUF1295|Mpv17_PMP22	Ergosterol biosynthesis ERG4/ERG24 family|Protein of unknown function (DUF1295)|Mpv17 / PMP22 family	7.030178054346298	5.00752959265896	7.746283500944252	5.897493112062684	1288.0	248.0	3142.0	725.0	Yeast	E	1	-0.20563059179601284	-0.33674409201680344	1.7197016040607611
GENE60X	3462	HISTO_DA.Contig93.Fgenesh_Aspergillus.59.final_new	BOS1	synaptobrevin, transporter bos1	ucsf_hc.01_1.G217B.01871	HISTO_DA.Contig93.Fgenesh_Aspergillus.59.final_new	PF12352.3|PF03908.8|PF04545.11	V-SNARE_C|Sec20|Sigma70_r4	Snare region anchored in the vesicle membrane C-terminus|Sec20|Sigma-70, region 4	6.520190955755094	4.505029252129777	7.084337743503498	5.676017325321096	496.0	96.0	1089.0	341.0	Yeast	B	1	-0.05367193294646322	-0.6177686458043983	1.2792316333615954
GENE115X	1477	HISTO_ZW.Contig284.Fgenesh_histo.3.final_new		conserved protein of unknown function	ucsf_hc.01_1.G217B.11508	HISTO_ZW.Contig284.Fgenesh_histo.3.final_new				5.22412932978932	4.458001808167384	5.7144045702456	5.6483213596106365	663.0	305.0	1383.0	1098.0	Yeast	B	1	0.020199614345660866	-0.6371001240563317	-0.0630055741858433
GENE0X	3495	HISTO_DA.Contig93.Fgenesh_histo.235.final_new		conserved protein of unknown function	ucsf_hc.01_1.G217B.01811	HISTO_DA.Contig93.Fgenesh_histo.235.final_new	PF05808.6|PF10873.3|PF04478.7|PF10439.4|PF11240.3	Podoplanin|DUF2668|Mid2|Bacteriocin_IIc|DUF3042	Podoplanin|Protein of unknown function (DUF2668)|Mid2 like cell wall stress sensor|Bacteriocin class II with double-glycine leader peptide|Protein of unknown function (DUF3042)	-1.6129126317784932	6.8374353853185585	2.90410506889022	6.752367103416459	3.0	821.0	102.0	1221.0	Yeast	D	1		0.6382877092890205	-3.9773508193470457
GENE8X	4837	HISTO_KF.Contig601.eannot.1274.final_new	FBA1	developmental regulator FlbA	ucsf_hc.01_1.G217B.07126	HISTO_KF.Contig601.eannot.1274.final_new	PF00615.14|PF00610.16|PF03180.9	RGS|DEP|Lipoprotein_9	Regulator of G protein signaling domain|Domain found in Dishevelled, Egl-10, and Pleckstrin (DEP)|NLPA lipoprotein	3.7309362392962746	6.989067350162034	4.46248034654868	6.717078679363193	204.0	1527.0	503.0	1995.0	Yeast	A	1	-0.22106925245046405	0.8252080981857617	-2.3836871176353203
GENE29X	4235	HISTO_ZZ.Contig127b.Fgenesh_histo.84.final_new		conserved protein of unknown function	ucsf_hc.01_1.G217B.11908	HISTO_ZZ.Contig127b.Fgenesh_histo.84.final_new	PF10734.4	DUF2523	Protein of unknown function (DUF2523)	5.126932053633377	8.905260188982004	6.039269018966428	8.049677239467213	117.0	1256.0	327.0	1095.0	Yeast	A	1	-0.40186211053111043	1.4088023769017113	-2.1394970053215916
GENE50X	1658	HISTO_EA.Contig33.eannot.1668.final_new		dolichyl-phosphate-mannose-protein mannosyltransferase	ucsf_hc.01_1.G217B.03359	HISTO_EA.Contig33.eannot.1668.final_new	PF02366.13|PF02815.14	PMT|MIR	Dolichyl-phosphate-mannose-protein mannosyltransferase|MIR domain	5.478247002012182	7.13987891265171	6.137833119121097	6.946279924761874	888.0	2198.0	2083.0	3032.0	Yeast	B	1	-0.14911126230697347	0.7468184152767572	-0.9375355904615841
GENE83X	4275	HISTO_ZZ.Contig127a.Fgenesh_histo.71.final_new		TIM-barrel enzyme signal transduction family protein	ucsf_hc.01_1.G217B.11822	HISTO_ZZ.Contig127a.Fgenesh_histo.71.final_new	PF09370.5|PF01884.12|PF03060.10|PF04055.16	TIM-br_sig_trns|PcrB|NMO|Radical_SAM	TIM-barrel signal transduction protein|PcrB family|Nitronate monooxygenase|Radical SAM superfamily	4.185952567445578	7.497664171762336	5.000171277099277	6.621315265451638	108.0	839.0	282.0	721.0	Yeast	D	1	-0.3037438548517577	1.4295683336976195	-1.7502327731731677
GENE78X	3697	HISTO_FE.Contig19.Fgenesh_histo.38.final_new		NADP-dependent mannitol dehydrogenase	ucsf_hc.01_1.G217B.03792	HISTO_FE.Contig19.Fgenesh_histo.38.final_new	PF08240.7|PF00107.21|PF13602.1|PF12847.2|PF13241.1|PF00044.19|PF03435.13|PF10589.4|PF01494.14	ADH_N|ADH_zinc_N|ADH_zinc_N_2|Methyltransf_18|NAD_binding_7|Gp_dh_N|Saccharop_dh|NADH_4Fe-4S|FAD_binding_3	Alcohol dehydrogenase GroES-like domain|Zinc-binding dehydrogenase|Zinc-binding dehydrogenase|Methyltransferase domain|Putative NAD(P)-binding|Glyceraldehyde 3-phosphate dehydrogenase, NAD binding domain|Saccharopine dehydrogenase|NADH-ubiquinone oxidoreductase-F iron-sulfur binding region|FAD binding domain	4.9939215329433475	9.977288246338345	5.604951168555897	9.173548897629383	235.0	5816.0	533.0	5256.0	Yeast	D	1	-0.10055478081060842	1.3569587760958832	-3.6976865138942925
GENE28X	998	HISTO_ZT.Contig1089.Fgenesh_histo.104.final_new	MS95	mold-specific protein MS95, similar to DNA damage-responsive Ddr48p	ucsf_hc.01_1.G217B.10321	HISTO_ZT.Contig1089.Fgenesh_histo.104.final_new				5.030977907469238	12.24968292165645	5.419040637969148	11.016678558683429	194.0	22608.0	377.0	15173.0	Yeast	D	1	0.12241212430203108	1.7862237903599425	-5.726726705535088
GENE63X	823	HISTO_JG.Contig207.Fgenesh_histo.69.final_new		galactokinase	ucsf_hc.01_1.G217B.06688	HISTO_JG.Contig207.Fgenesh_histo.69.final_new	PF10509.4|PF08544.8|PF00288.21|PF01381.17|PF12833.2	GalKase_gal_bdg|GHMP_kinases_C|GHMP_kinases_N|HTH_3|HTH_18	Galactokinase galactose-binding signature|GHMP kinases C terminal|GHMP kinases N terminal domain|Helix-turn-helix|Helix-turn-helix domain	6.224321317951276	7.2103829386227725	6.604668653286015	6.892803323159575	835.0	1294.0	1614.0	1638.0	Yeast	E	1	0.13012751946720202	0.870799042850118	-0.4172234546943674
GENE98X	1512	HISTO_ZW.Contig245.eannot.1237.final_new		L-lactate ferricytochrome c oxidoreductase, mitochondrial cytochrome b2	ucsf_hc.01_1.G217B.11493	HISTO_ZW.Contig245.eannot.1237.final_new				5.7437942233230075	6.586365990583275	5.977624611867013	5.5033828007389065	67.0	94.0	117.0	70.0	Yeast	A	1	0.27664446625793593	1.6362026172312891	0.34515302630729927
GENE22X	405	HISTO_GI.Contig382-snap.16.final_new		conserved protein of unknown function	ucsf_hc.01_1.G217B.04561	HISTO_GI.Contig382-snap.16.final_new				6.214392716693263	7.140521339257886	5.869090608464121	6.392078520223007	1048.0	1558.0	1225.0	1463.0	Yeast	B	1	0.8557769630310834	1.3016622464218006	-0.6520766965796927
GENE31X	5263	HISTO_LG.Contig392.eannot.1655.final_new		conserved protein of unknown function	ucsf_hc.01_1.G217B.07780	HISTO_LG.Contig392.eannot.1655.final_new				-2.370389255335811	8.684122568845686	3.9899029416454495	7.83181704951249	1.0	1664.0	122.0	1454.0	Yeast	G	1		1.4055249467201163	-3.9710028926878476
GENE57X	248	HISTO_LF.Contig359.eannot.2138.final_new		pyruvate decarboxylase	ucsf_hc.01_1.G217B.07500	HISTO_LF.Contig359.eannot.2138.final_new	PF02776.13|PF00205.17|PF02775.16|PF00676.15|PF13292.1	TPP_enzyme_N|TPP_enzyme_M|TPP_enzyme_C|E1_dh|DXP_synthase_N	Thiamine pyrophosphate enzyme, N-terminal TPP binding domain|Thiamine pyrophosphate enzyme, central domain|Thiamine pyrophosphate enzyme, C-terminal TPP binding domain|Dehydrogenase E1 component|1-deoxy-D-xylulose-5-phosphate synthase	4.929961438615904	5.302135351031618	5.052087772842031	5.171925251965678	396.0	401.0	640.0	578.0	Yeast	E	1	0.3883485205758146	0.6834295264528603	-0.24892626394445472
GENE84X	1644	HISTO_EA.Contig33.eannot.1696.final_new	MET3	ATP sulphurylase, HMM yeast-phase induced	ucsf_hc.01_1.G217B.03384	HISTO_EA.Contig33.eannot.1696.final_new	PF01747.12|PF01583.15|PF14306.1|PF04761.7	ATP-sulfurylase|APS_kinase|PUA_2|Phage_Treg	ATP-sulfurylase|Adenylylsulphate kinase|PUA-like domain|Lactococcus bacteriophage putative transcription regulator	7.522724289292645	8.181958600863847	7.193287248214813	6.875711217923536	2233.0	2759.0	2639.0	1760.0	Yeast	B	1	0.8399118958797733	1.8594668103272323	0.18848724547047002
GENE102X	233	HISTO_LF.Contig359.eannot.2111.final_new		dihydroxyacetone kinase (DakA)	ucsf_hc.01_1.G217B.07476	HISTO_LF.Contig359.eannot.2111.final_new	PF02733.12|PF02734.12	Dak1|Dak2	Dak1 domain|DAK2 domain	4.01360490373641	5.328246864948276	3.9947360953813926	4.403896526939437	204.0	397.0	299.0	330.0	Yeast	B	1	0.5293436631569586	1.47756976539576	-0.5382492163788508
GENE30X	2551	HISTO_HS.Contig68-snap.209.final_new		conserved protein of unknown function	ucsf_hc.01_1.G217B.06188	HISTO_HS.Contig68-snap.209.final_new				3.137602487812969	6.705207038269592	4.878051391843728	6.732620218366593	105.0	974.0	521.0	1566.0	Yeast	A	1	-1.2299740492288183	0.5258062472899194	-1.9836576113436717
GENE26X	2913	HISTO_ZL.Contig1131.eannot.1983.final_new		glutathione-dependent formaldehyde-activating protein	ucsf_hc.01_1.G217B.08925	HISTO_ZL.Contig1131.eannot.1983.final_new	PF04828.9	GFA	Glutathione-dependent formaldehyde-activating enzyme	1.7769720231039112	5.198788735780149	4.326266126796381	5.182317992029227	13.0	109.0	113.0	170.0	Yeast	G	1		0.569690171137843	-0.985140650053653
GENE108X	5163	HISTO_LG.Contig392.Fgenesh_Aspergillus.193.final_new	TSP3	tetraspanin	ucsf_hc.01_1.G217B.07989	HISTO_LG.Contig392.Fgenesh_Aspergillus.193.final_new	PF00335.15	Tetraspannin	Tetraspanin family	3.2098508351429427	5.983461832697131	4.985180531403047	6.115698951700598	60.0	321.0	305.0	555.0	Yeast	A	1	-1.2648548414581628	0.4209823083834534	-1.2596072051183587
GENE79X	509	HISTO_ZU.Contig65.genewise.139.final_new		plasma membrane zinc ion transporter, no start met	ucsf_hc.01_1.G217B.11101	HISTO_ZU.Contig65.genewise.139.final_new	PF02535.17	Zip	ZIP Zinc transporter	7.344208214653084	6.6478128581641345	8.13006879903819	7.097214963790798	1949.0	941.0	4990.0	2027.0	Yeast	B	1	-0.275385729583165	0.10381732176025693	0.9037650504265846
GENE5X	2376	HISTO_DM.Contig93.Fgenesh_histo.4.final_new		cytochrome P450, possible trichothecene C-8 hydroxylase	ucsf_hc.01_1.G217B.02476	HISTO_DM.Contig93.Fgenesh_histo.4.final_new	PF00067.17|PF12116.3	p450|SpoIIID	Cytochrome P450|Stage III sporulation protein D	1.1489218365006106	5.60733060235575	4.578476695918984	5.982820111179252	25.0	430.0	400.0	880.0	Yeast	D	1	-2.9190800046164322	0.17772991856341935	-1.5334322000810747
GENE1X	2096	HISTO_DM.Contig933.Fgenesh_histo.117.final_new		regulator of G protein signaling (RGS) domain, cation transport protein domain	ucsf_hc.01_1.G217B.02618	HISTO_DM.Contig933.Fgenesh_histo.117.final_new	PF00615.14|PF12365.3|PF00837.12|PF14015.1|PF00584.15	RGS|DUF3649|T4_deiodinase|DUF4231|SecE	Regulator of G protein signaling domain|Protein of unknown function (DUF3649)|Iodothyronine deiodinase|Protein of unknown function (DUF4231)|SecE/Sec61-gamma subunits of protein translocation complex	-1.7585712627879486	4.97054027459938	3.1304152152677225	5.0739601761267865	3.0	249.0	132.0	422.0	Yeast	A	1	-4.378511623253729	0.44979952585951466	-2.072633745679871
GENE76X	4943	HISTO_KF.Contig597.Fgenesh_Aspergillus.131.final_new		conserved of unknown function	ucsf_hc.01_1.G217B.07005	HISTO_KF.Contig597.Fgenesh_Aspergillus.131.final_new				0.8543701805445537	7.148609037067775	4.080938017799072	7.475577435079041	10.0	614.0	139.0	1215.0	Yeast	A	1	-2.7160929824525772	0.22625102937565522	-3.5237282021007754
GENE68X	2290	HISTO_DM.Contig93-snap.72.final_new	WET1	developmental regulatory protein WetA	ucsf_hc.01_1.G217B.02305	HISTO_DM.Contig93-snap.72.final_new				-1.0592605613009718	6.973118244390937	3.293126437594942	7.163307359141285	6.0	1229.0	182.0	2212.0	Yeast	A	1	-3.8419121440939725	0.3630303126365728	-3.99926970636715
GENE104X	1813	HISTO_BP.Contig459.Fgenesh_histo.148.final_new		benzoate 4-monooxygenase cytochrome P450	ucsf_hc.01_1.G217B.01080	HISTO_BP.Contig459.Fgenesh_histo.148.final_new	PF00067.17	p450	Cytochrome P450	-0.8059741320187402	6.728007064036598	5.40712468818617	6.7638647314253415	6.0	870.0	661.0	1407.0	Yeast	A	1	-5.702623965402969	0.5173617599981775	-1.4858288280599785
GENE48X	4486	HISTO_GL.Contig59.eannot.1297.final_new		cell wall glucanase	ucsf_hc.01_1.G217B.05111	HISTO_GL.Contig59.eannot.1297.final_new	PF00722.16|PF01456.12|PF05086.7	Glyco_hydro_16|Mucin|Dicty_REP	Glycosyl hydrolases family 16|Mucin-like glycoprotein|Dictyostelium (Slime Mold) REP protein	-2.986546377660561	8.4629227511724	6.014761125261358	8.929319440662503	1.0	2188.0	761.0	4769.0	Yeast	A	1	-8.490832648119977	0.08682273789681716	-3.0436471002219525
GENE71X	3168	HISTO_ZL.Contig1161b-snap.57.final_new		C6 transcription factor	ucsf_hc.01_1.G217B.09367	HISTO_ZL.Contig1161b-snap.57.final_new	PF11905.3|PF04082.13|PF00172.13|PF14260.1	DUF3425|Fungal_trans|Zn_clus|zf-C4pol	Domain of unknown function (DUF3425)|Fungal specific transcription factor domain|Fungal Zn(2)-Cys(6) binuclear cluster domain|C4-type zinc-finger of DNA polymerase delta	0.20650480726295103	5.492558489874703	2.8227603808744637	5.998157760195952	19.0	580.0	173.0	1299.0	Yeast	D	1	-2.1057807188095716	0.0476201570656718	-3.3044861641422956
GENE72X	3294	HISTO_ZL.Contig1161d-snap.1.final_new	TYR2	tyrosinase, polyphenoloxidase	ucsf_hc.01_1.G217B.09613	HISTO_ZL.Contig1161d-snap.1.final_new	PF00264.15	Tyrosinase	Common central domain of tyrosinase	0.3281388025304207	8.327763389006448	4.306855441242104	8.812436112850559	17.0	3404.0	398.0	7514.0	Yeast	A	1	-3.468241783909742	0.06854670354280934	-4.634669456429262
GENE24X	2017	HISTO_DM.Contig940.eannot.1233.final_new		proline-rich antigen	ucsf_hc.01_1.G217B.02912	HISTO_DM.Contig940.eannot.1233.final_new	PF05730.6	CFEM	CFEM domain	0.028966621710763404	12.082502736265138	3.2134089832926063	11.356879504441231	4.0	13303.0	54.0	12691.0	Yeast	G	1		1.2788426592108273	-8.272559305969432
GENE45X	414	HISTO_GI.Contig382.eannot.1322.final_new		extracellular matrix protein	ucsf_hc.01_1.G217B.04577	HISTO_GI.Contig382.eannot.1322.final_new	PF10342.4|PF05738.8|PF04484.7|PF11593.3|PF09032.6	GPI-anchored|Cna_B|DUF566|Med3|Siah-Interact_N	Ser-Thr-rich glycosyl-phosphatidyl-inositol-anchored membrane family|Cna protein B-type domain|Family of unknown function (DUF566)|Mediator complex subunit 3 fungal|Siah interacting protein, N terminal	1.1074891175132644	11.822298592912118	6.484242561193693	11.642772623228156	10.0	13149.0	617.0	18316.0	Yeast	A	1	-4.8662785888784885	0.7327453970708824	-5.28761884685527
GENE47X	4721	HISTO_DF.Contig537.Fgenesh_histo.90.final_new		C6 transcription factor, conidia-enriched transcript	ucsf_hc.01_1.G217B.02105	HISTO_DF.Contig537.Fgenesh_histo.90.final_new	PF04082.13|PF00172.13|PF03836.10	Fungal_trans|Zn_clus|RasGAP_C	Fungal specific transcription factor domain|Fungal Zn(2)-Cys(6) binuclear cluster domain|RasGAP C-terminus	-1.3938482281597997	4.311899316162018	4.090989066759764	4.070730847545833	6.0	245.0	399.0	327.0	Yeast	A	1	-4.974362440117623	0.7943878960031059	-0.10883056560687532
GENE111X	4464	HISTO_GL.Contig59.Fgenesh_histo.49.final_new		conserved protein of unknown function	ucsf_hc.01_1.G217B.05070	HISTO_GL.Contig59.Fgenesh_histo.49.final_new	PF12743.2	ESR1_C	Oestrogen-type nuclear receptor final C-terminal	-0.6393242626092888	7.1728126263045064	3.648211591936657	7.12315967877719	6.0	1055.0	174.0	1608.0	Yeast	D	1	-3.777060999744004	0.6028723749142371	-3.6040368716613402
GENE74X	4946	HISTO_KF.Contig470.Fgenesh_histo.2.final_new		chitinase	ucsf_hc.01_1.G217B.06782	HISTO_KF.Contig470.Fgenesh_histo.2.final_new	PF05730.6	CFEM	CFEM domain	2.2384199873397135	7.154734517601189	7.112299573005176	7.119690081176703	24.0	567.0	1045.0	873.0	Yeast	A	1	-4.363404730863522	0.5882638638114068	-0.13647929299233397
GENE14X	1888	HISTO_BP.Contig457.Fgenesh_histo.14.final_new		conserved protein of unknown function	ucsf_hc.01_1.G217B.00935	HISTO_BP.Contig457.Fgenesh_histo.14.final_new	PF02318.11|PF13248.1|PF05458.7|PF14634.1	FYVE_2|zf-ribbon_3|Siva|zf-RING_5	FYVE-type zinc finger|zinc-ribbon domain|Cd27 binding protein (Siva)|zinc-RING finger domain	0.3771262581713054	7.623319500489887	3.755697188870874	7.365075454943855	9.0	1069.0	139.0	1410.0	Yeast	A	1	-2.8680960758976277	0.8114634729329531	-3.738467050893788
GENE81X	188	HISTO_LF.Contig359.eannot.1989.final_new		possible DUF614 domain-containing protein	ucsf_hc.01_1.G217B.07396	HISTO_LF.Contig359.eannot.1989.final_new	PF04749.12	PLAC8	PLAC8 family	3.1547620582928033	7.342101896798546	4.931855656277578	7.543290833490462	67.0	955.0	341.0	1732.0	Yeast	A	1	-1.2666187431828333	0.3520304906950047	-2.7405239620336914
GENE77X	4826	HISTO_KF.Contig601.Fgenesh_histo.7.final_new			ucsf_hc.01_1.G217B.07106	HISTO_KF.Contig601.Fgenesh_histo.7.final_new	PF00067.17|PF05858.7	p450|BIV_Env	Cytochrome P450|Bovine immunodeficiency virus surface protein (SU)	-1.690739772109838	6.8889414679505565	3.738815087308536	6.4527382050285205	3.0	898.0	192.0	1047.0	Yeast	A	1	-4.919080004616433	0.9894226903089569	-2.843011902540791
GENE109X	2540	HISTO_HS.Contig68.Fgenesh_Neurospora.21.final_new		flotillin domain-containing protein	ucsf_hc.01_1.G217B.06168	HISTO_HS.Contig68.Fgenesh_Neurospora.21.final_new	PF01145.20	Band_7	SPFH domain / Band 7 family	-1.7495071803597115	6.033622895274471	5.4787894708115585	5.226111214502119	3.0	517.0	668.0	466.0	Yeast	D	1	-6.7178217963693285	1.360731108159273	0.12358947148863297
GENE114X	2006	HISTO_DM.Contig940.Fgenesh_histo.26.final_new		MFS monosaccharide transporter, mycelia-enriched transcript	ucsf_hc.01_1.G217B.02892	HISTO_DM.Contig940.Fgenesh_histo.26.final_new	PF00083.19|PF07690.11|PF11351.3|PF07332.6	Sugar_tr|MFS_1|DUF3154|DUF1469	Sugar (and other) transporter|Major Facilitator Superfamily|Protein of unknown function (DUF3154)|Protein of unknown function (DUF1469)	-1.500347849460478	9.67808639014941	3.6434525276240177	9.221705574411727	4.0	7253.0	210.0	8339.0	Yeast	D	1	-4.633325522282554	1.0096002431246038	-5.707341831608517
GENE2X	4226	HISTO_ZZ.Contig127b.fgenesh_plus.13.final_new		C6 transcription factor Prf	ucsf_hc.01_1.G217B.11931	HISTO_ZZ.Contig127b.fgenesh_plus.13.final_new	PF04082.13|PF00172.13	Fungal_trans|Zn_clus	Fungal specific transcription factor domain|Fungal Zn(2)-Cys(6) binuclear cluster domain	4.3936982128176245	5.73111297490442	5.400836042591557	5.503289116201007	392.0	775.0	1170.0	1044.0	Yeast	A	1	-0.4966629749719913	0.781043286090334	-0.23154185843025665
GENE37X	824	HISTO_JG.Contig207.Fgenesh_histo.35.final_new		TAM domain methyltransf	ucsf_hc.01_1.G217B.06687	HISTO_JG.Contig207.Fgenesh_histo.35.final_new	PF13489.1|PF12847.2|PF13847.1|PF08242.7|PF08241.7|PF13649.1|PF05175.9|PF02390.12|PF01209.13|PF01135.14|PF02353.15|PF06325.8|PF13659.1	Methyltransf_23|Methyltransf_18|Methyltransf_31|Methyltransf_12|Methyltransf_11|Methyltransf_25|MTS|Methyltransf_4|Ubie_methyltran|PCMT|CMAS|PrmA|Methyltransf_26	Methyltransferase domain|Methyltransferase domain|Methyltransferase domain|Methyltransferase domain|Methyltransferase domain|Methyltransferase domain|Methyltransferase small domain|Putative methyltransferase|ubiE/COQ5 methyltransferase family|Protein-L-isoaspartate(D-aspartate) O-methyltransferase (PCMT)|Mycolic acid cyclopropane synthetase|Ribosomal protein L11 methyltransferase (PrmA)|Methyltra…	6.288802176537764	5.1805943016318405	6.97806780520848	5.412982919487303	507.0	184.0	1214.0	341.0	Yeast	B	1	-0.17879077386877418	0.3208308095314587	1.43599610090037
GENE89X	1866	HISTO_BP.Contig457.fgenesh_plus.83.final_new		DUF221 domain-containing protein	ucsf_hc.01_1.G217B.00983	HISTO_BP.Contig457.fgenesh_plus.83.final_new	PF02714.10|PF13967.1|PF12621.3|PF14703.1|PF05223.6|PF15388.1	DUF221|RSN1_TM|DUF3779|DUF4463|MecA_N|FAM117	Domain of unknown function DUF221|Late exocytosis, associated with Golgi transport|Phosphate metabolism protein|Domain of unknown function (DUF4463)|NTF2-like N-terminal transpeptidase domain|Protein Family FAM117	4.411269865690367	6.712333355153598	5.178011887381537	6.824030441553746	395.0	1523.0	998.0	2596.0	Yeast	E	1	-0.25626716688922846	0.441522340986773	-1.775107338993016
GENE94X	4075	HISTO_ZZ.Contig127c.Fgenesh_histo.116.final_new		thioesterase	ucsf_hc.01_1.G217B.12202	HISTO_ZZ.Contig127c.Fgenesh_histo.116.final_new	PF03061.17	4HBT	Thioesterase superfamily	5.315235584390544	5.658581283837889	6.079485834770158	5.786563779684477	270.0	268.0	681.0	462.0	Yeast	E	1	-0.2537753955776725	0.4252369315403328	0.16383327026487393
GENE66X	2617	HISTO_AL.Contig317.eannot.1556.final_new		sphingolipid C9-methyltransferase, cyclopropane-fatty-acyl-phospholipid synthase	ucsf_hc.01_1.G217B.00278	HISTO_AL.Contig317.eannot.1556.final_new	PF02353.15|PF13489.1|PF08241.7|PF13659.1|PF08242.7|PF12847.2|PF13649.1|PF13847.1|PF05175.9|PF08123.8|PF01135.14	CMAS|Methyltransf_23|Methyltransf_11|Methyltransf_26|Methyltransf_12|Methyltransf_18|Methyltransf_25|Methyltransf_31|MTS|DOT1|PCMT	Mycolic acid cyclopropane synthetase|Methyltransferase domain|Methyltransferase domain|Methyltransferase domain|Methyltransferase domain|Methyltransferase domain|Methyltransferase domain|Methyltransferase domain|Methyltransferase small domain|Histone methylation protein DOT1|Protein-L-isoaspartate(D-aspartate) O-methyltransferase (PCMT)	6.26975795387272	6.802998905599056	6.97731512027709	7.164004731054573	847.0	959.0	2054.0	1943.0	Yeast	B	1	-0.19708231160242962	0.19221360193140402	-0.31577839559828913
GENE88X	4608	HISTO_GY.Contig471.Fgenesh_histo.3.final_new		phosphotransferase enzyme family protein	ucsf_hc.01_1.G217B.05742	HISTO_GY.Contig471.Fgenesh_histo.3.final_new	PF01636.18|PF07914.6|PF01633.15|PF03881.9|PF00069.20|PF13980.1	APH|DUF1679|Choline_kinase|Fructosamin_kin|Pkinase|UPF0370	Phosphotransferase enzyme family|Protein of unknown function (DUF1679)|Choline/ethanolamine kinase|Fructosamine kinase|Protein kinase domain|Uncharacterised protein family (UPF0370)	4.747433634827571	5.326680602875749	5.59324397168146	5.609414451474252	148.0	173.0	395.0	332.0	Yeast	B	1	-0.33533548205194785	0.27048557878841795	-0.14525926461359884
GENE95X	6750	HISTO_GY.Contig460.Fgenesh_histo.105.final_new		conserved protein of unknown function	ucsf_hc.01_1.G217B.05478	HISTO_GY.Contig460.Fgenesh_histo.105.final_new	PF13489.1|PF12847.2|PF08241.7|PF13847.1|PF08242.7|PF13649.1|PF01728.14	Methyltransf_23|Methyltransf_18|Methyltransf_11|Methyltransf_31|Methyltransf_12|Methyltransf_25|FtsJ	Methyltransferase domain|Methyltransferase domain|Methyltransferase domain|Methyltransferase domain|Methyltransferase domain|Methyltransferase domain|FtsJ-like methyltransferase	1.8599083640859835	8.435957308847001	3.75311942800338	7.784501158032342	31.0	2314.0	171.0	2324.0	Yeast	D	1	-1.3827362091154556	1.2046755782015799	-4.160470514849769
GENE20X	132	HISTO_LF.Contig359.Fgenesh_Neurospora.46.final_new	LAE1	methyltransferase LaeA	ucsf_hc.01_1.G217B.07261	HISTO_LF.Contig359.Fgenesh_Neurospora.46.final_new	PF13489.1|PF12847.2|PF08241.7|PF02390.12|PF05175.9|PF13847.1|PF13649.1|PF08242.7|PF13659.1|PF02353.15|PF01728.14|PF00891.13|PF01209.13	Methyltransf_23|Methyltransf_18|Methyltransf_11|Methyltransf_4|MTS|Methyltransf_31|Methyltransf_25|Methyltransf_12|Methyltransf_26|CMAS|FtsJ|Methyltransf_2|Ubie_methyltran	Methyltransferase domain|Methyltransferase domain|Methyltransferase domain|Putative methyltransferase|Methyltransferase small domain|Methyltransferase domain|Methyltransferase domain|Methyltransferase domain|Methyltransferase domain|Mycolic acid cyclopropane synthetase|FtsJ-like methyltransferase|O-methyltransferase|ubiE/COQ5 methyltransferase family	6.054580806772658	5.218096578598619	5.466469791895463	5.382960549359201	493.0	216.0	487.0	382.0	Yeast	E	1	1.0985858696791362	0.3883554566263383	-0.045579542284545305
GENE67X	3751	HISTO_FE.Contig19.eannot.1739.final_new		PHD finger and BAH domain-containing protein	ucsf_hc.01_1.G217B.03906	HISTO_FE.Contig19.eannot.1739.final_new	PF13832.1|PF13771.1|PF01426.13|PF00628.24|PF13831.1|PF14446.1	zf-HC5HC2H_2|zf-HC5HC2H|BAH|PHD|PHD_2|Prok-RING_1	PHD-zinc-finger like domain|PHD-like zinc-binding domain|BAH domain|PHD-finger|PHD-finger|Prokaryotic RING finger family 1	7.291905714548921	5.665060719330762	6.699623699620774	5.895223897745362	5858.0	1484.0	5770.0	2746.0	Yeast	B	1	1.1027568697300887	0.3230562489723203	0.6753110170546046
GENE75X	850	HISTO_JG.Contig207.Fgenesh_histo.57.final_new		conserved protein of unknown function	ucsf_hc.01_1.G217B.06627	HISTO_JG.Contig207.Fgenesh_histo.57.final_new				6.084222073548826	5.263368497088551	5.6875794046975985	5.650085261335307	867.0	384.0	978.0	792.0	Yeast	B	1	0.9071175236531688	0.1665026631401645	-0.09159464145851537
GENE16X	5175	HISTO_LG.Contig392-snap.159.final_new		conserved protein of unknown function	ucsf_hc.01_1.G217B.07966	HISTO_LG.Contig392-snap.159.final_new	PF07223.6	DUF1421	Protein of unknown function (DUF1421)	6.292935235882707	7.637106993983302	6.0382659632068485	7.720143353996024	658.0	1307.0	819.0	2184.0	Yeast	E	1	0.7651441274777997	0.4701830673741991	-1.8109661756099822
GENE46X	4803	HISTO_KF.Contig601.Fgenesh_Aspergillus.5.final_new		conserved protein of unknown function	ucsf_hc.01_1.G217B.07062	HISTO_KF.Contig601.Fgenesh_Aspergillus.5.final_new				-1.4054362024350116	3.294410740447122	2.024118656983362	3.5639770429001105	3.0	61.0	48.0	116.0	Yeast	G	1		0.28365312493393224	-1.6689471707375554
GENE101X	3732	HISTO_FE.Contig19.eannot.1933.final_new	VTS1	SAM domain-containing protein, VTS1	ucsf_hc.01_1.G217B.03864	HISTO_FE.Contig19.eannot.1933.final_new	PF07647.12|PF00536.25	SAM_2|SAM_1	SAM domain (Sterile alpha motif)|SAM domain (Sterile alpha motif)	8.44110894601094	7.3449799596603755	7.969529665241361	7.2977701014158365	4596.0	1682.0	4922.0	2568.0	Yeast	B	1	0.9820541355715204	0.6004292856314599	0.5426707790047178
GENE10X	4161	HISTO_ZZ.Contig127b.Fgenesh_histo.62.final_new		no blast hit	ucsf_hc.01_1.G217B.12031	HISTO_ZZ.Contig127b.Fgenesh_histo.62.final_new	PF02320.11|PF13926.1|PF04546.8|PF09155.5|PF06213.7|PF02459.10|PF06020.6|PF14181.1|PF05432.6|PF13897.1|PF06404.7|PF03078.10|PF03896.11|PF11081.3	UCR_hinge|DUF4211|Sigma70_ner|DUF1940|CobT|Adeno_terminal|Roughex|YqfQ|BSP_II|GOLD_2|PSK|ATHILA|TRAP_alpha|DUF2890	Ubiquinol-cytochrome C reductase hinge protein|Domain of unknown function (DUF4211)|Sigma-70, non-essential region|Domain of unknown function (DUF1940)|Cobalamin biosynthesis protein CobT|Adenoviral DNA terminal protein|Drosophila roughex protein|YqfQ-like protein|Bone sialoprotein II (BSP-II)|Golgi-dynamics membrane-trafficking|Phytosulfokine precursor protein (PSK)|ATHILA ORF-1 family|Transloco…	8.372601803697519	7.595351747519358	7.0679054536467225	6.787257549854562	885.0	404.0	532.0	364.0	Yeast	B	1	1.8151712048527373	1.361313625051717	0.15155911897135343
GENE55X	2074	HISTO_DM.Contig933.Fgenesh_histo.20.final_new		C2H2 finger domain-containing protein	ucsf_hc.01_1.G217B.02561	HISTO_DM.Contig933.Fgenesh_histo.20.final_new	PF00096.21|PF13894.1|PF13465.1|PF13909.1|PF10263.4|PF12171.3|PF13912.1	zf-C2H2|zf-C2H2_4|zf-H2C2_2|zf-H2C2_5|SprT-like|zf-C2H2_jaz|zf-C2H2_6	Zinc finger, C2H2 type|C2H2-type zinc finger|Zinc-finger double domain|C2H2-type zinc-finger domain|SprT-like family|Zinc-finger double-stranded RNA-binding|C2H2-type zinc finger	5.170064629954242	7.13308591708057	5.006094975148035	7.18325636766716	338.0	1031.0	448.0	1684.0	Yeast	E	1	0.6744445096081475	0.503048976800331	-2.3062501773399315
GENE70X	2194	HISTO_DM.Contig936.fgenesh_plus.7.final_new		dynein light chain, Tctex-1 family protein	ucsf_hc.01_1.G217B.02815	HISTO_DM.Contig936.fgenesh_plus.7.final_new	PF03645.8	Tctex-1	Tctex-1 family	8.50824165196097	8.084345189709792	8.391474373323852	8.146637277930026	1142.0	666.0	1564.0	1097.0	Yeast	B	1	0.6272421334390592	0.49092733916668685	0.11574831057301971
GENE25X	3494	HISTO_DA.Contig93.eannot.2018.final_new		pyruvate dehydrogenase kinase	ucsf_hc.01_1.G217B.01815	HISTO_DA.Contig93.eannot.2018.final_new	PF10436.4|PF02518.21|PF13589.1	BCDHK_Adom3|HATPase_c|HATPase_c_3	Mitochondrial branched-chain alpha-ketoacid dehydrogenase kinase|Histidine kinase-, DNA gyrase B-, and HSP90-like ATPase|Histidine kinase-, DNA gyrase B-, and HSP90-like ATPase	7.084738776482592	6.384787907855854	7.116095701541022	6.613829727338085	1306.0	629.0	1982.0	1163.0	Yeast	B	1	0.47911792974351064	0.32417760790468986	0.3731771893821305
GENE36X	2413	HISTO_HS.Contig68.Fgenesh_histo.254.final_new		LIM domain-containing protein	ucsf_hc.01_1.G217B.05900	HISTO_HS.Contig68.Fgenesh_histo.254.final_new	PF00412.17	LIM	LIM domain	5.356207365446851	3.7712952461688825	4.079250427240732	3.0316762775210084	625.0	163.0	383.0	154.0	Yeast	B	1	1.7874317930080603	1.292838396034795	0.9184853648989164
GENE105X	952	HISTO_ZT.Contig174.Fgenesh_Aspergillus.25.final_new		F-box domain-containing protein	ucsf_hc.01_1.G217B.10553	HISTO_ZT.Contig174.Fgenesh_Aspergillus.25.final_new				3.437261331246015	5.395701337180168	3.533572782549192	5.6509317753843025	320.0	973.0	508.0	1832.0	Yeast	E	1	0.414163403498764	0.2979889891827865	-2.2464477776559173
GENE96X	1518	HISTO_EA.Contig33.Fgenesh_Aspergillus.74.final_new		chitin synthase export chaperone	ucsf_hc.01_1.G217B.03636	HISTO_EA.Contig33.Fgenesh_Aspergillus.74.final_new	PF12271.3|PF04241.10	Chs3p|DUF423	Chitin synthase III catalytic subunit|Protein of unknown function (DUF423)	7.380827924003579	7.417777490533109	6.624206761274022	7.066178065654433	1049.0	842.0	922.0	1041.0	Yeast	B	1	1.267096017531498	0.9048188522655973	-0.5710600892012181
GENE11X	477	HISTO_ZU.Contig171.genewise.2.final_new		amphiphysin	ucsf_hc.01_1.G217B.11013	HISTO_ZU.Contig171.genewise.2.final_new	PF14604.1|PF00018.23|PF03114.13|PF07653.12|PF05700.6	SH3_9|SH3_1|BAR|SH3_2|BCAS2	Variant SH3 domain|SH3 domain|BAR domain|Variant SH3 domain|Breast carcinoma amplified sequence 2 (BCAS2)	6.669309891614435	6.613466222473858	6.633034583799242	6.895034836283064	1031.0	776.0	1493.0	1488.0	Yeast	B	1	0.5467501626171338	0.2716508135777147	-0.39108903730462874
GENE18X	2844	HISTO_ZL.Contig1158.eannot.1416.final_new		F-box domain-containing protein	ucsf_hc.01_1.G217B.09057	HISTO_ZL.Contig1158.eannot.1416.final_new	PF00646.28|PF12937.2|PF13586.1	F-box|F-box-like|DDE_Tnp_1_2	F-box domain|F-box-like|Transposase DDE domain	4.151235416905337	3.329457687546323	4.470231901176012	3.560749020045882	61.0	27.0	113.0	50.0	Yeast	G	1	0.1914783705312657		0.7803940963093234
GENE91X	4376	HISTO_LN.Contig75.eannot.1160.final_new	STE20	sexual development serine/threonine kinase PakA/Ste20	ucsf_hc.01_1.G217B.08054	HISTO_LN.Contig75.eannot.1160.final_new	PF00069.20|PF07714.12|PF00786.23|PF14531.1|PF01636.18|PF08148.7	Pkinase|Pkinase_Tyr|PBD|Kinase-like|APH|DSHCT	Protein kinase domain|Protein tyrosine kinase|P21-Rho-binding domain|Kinase-like|Phosphotransferase enzyme family|DSHCT (NUC185) domain	6.6700503341432995	7.194621877246142	5.7929244155351185	7.106952123277078	1953.0	2198.0	1579.0	3263.0	Yeast	B	1	1.3876007734101221	0.6408891813559849	-1.4431164925627664
GENE106X	1569	HISTO_EA.Contig33.eannot.1630.final_new		alternative NADH-dehydrogenase	ucsf_hc.01_1.G217B.03536	HISTO_EA.Contig33.eannot.1630.final_new	PF07992.9|PF00070.22|PF13738.1	Pyr_redox_2|Pyr_redox|Pyr_redox_3	Pyridine nucleotide-disulphide oxidoreductase|Pyridine nucleotide-disulphide oxidoreductase|Pyridine nucleotide-disulphide oxidoreductase	7.248998214193198	8.10606475748601	6.64611423820564	8.166584732297903	1889.0	2677.0	1847.0	4404.0	Yeast	B	1	1.1133588307894988	0.4926994525750281	-1.6495592789130695
GENE39X	292	HISTO_LF.Contig359.Fgenesh_histo.152.final_new		conserved protein of unknown function	ucsf_hc.01_1.G217B.07595	HISTO_LF.Contig359.Fgenesh_histo.152.final_new	PF15496.1	DUF4646	Domain of unknown function (DUF4646)	5.442166655878762	7.258865719716269	5.3020720700704835	7.181888838471568	328.0	904.0	442.0	1352.0	Yeast	E	1	0.6505694406102198	0.6301963086316222	-2.008905553221891
GENE52X	369	HISTO_GI.Contig363.eannot.1227.final_new		serine/threonine protein kinase	ucsf_hc.01_1.G217B.04484	HISTO_GI.Contig363.eannot.1227.final_new	PF00069.20|PF07714.12|PF14531.1|PF01636.18	Pkinase|Pkinase_Tyr|Kinase-like|APH	Protein kinase domain|Protein tyrosine kinase|Kinase-like|Phosphotransferase enzyme family	6.133154520642294	5.853737152466232	6.163857308522762	5.942634242727718	650.0	419.0	986.0	703.0	Yeast	B	1	0.4797720669214729	0.46432233712543525	0.09213428097423737
GENE112X	4158	HISTO_ZZ.Contig127b.Fgenesh_histo.76.final_new	SCT1	glycerol-3-phosphate O-acyltransferase	ucsf_hc.01_1.G217B.12036	HISTO_ZZ.Contig127b.Fgenesh_histo.76.final_new	PF01553.16|PF08285.6	Acyltransferase|DPM3	Acyltransferase|Dolichol-phosphate mannosyltransferase subunit 3 (DPM3)	5.877259444620083	5.814746925184165	5.4882049453007244	5.479410394197629	933.0	699.0	1058.0	874.0	Yeast	B	1	0.8995293541213001	0.8885559583734572	-0.12029423371771131
GENE92X	1021	HISTO_ZT.Contig1089.Fgenesh_histo.11.final_new		UDP-galactose transporter	ucsf_hc.01_1.G217B.10274	HISTO_ZT.Contig1089.Fgenesh_histo.11.final_new	PF04142.10|PF13536.1|PF00892.15|PF03151.11	Nuc_sug_transp|EmrE|EamA|TPT	Nucleotide-sugar transporter|Multidrug resistance efflux transporter|EamA-like transporter family|Triose-phosphate Transporter family	6.209998948180482	6.355148687692829	5.356745728454735	5.300508425024212	764.0	661.0	628.0	502.0	Yeast	B	1	1.3637280745276885	1.6078596900555375	-0.07285148139028408
