# Supplementary material for: Genome-Wide Reprogramming of Transcript Architecture by Temperature Specifies the Developmental States of the Human Pathogen Histoplasma
Source: PLoS Genet. 2015 Jul 15;11(7):e1005395. doi: 10.1371/journal.pgen.1005395 (PMC4503680; doi:10.1371/journal.pgen.1005395)
Supplement: S31 Data — For use with S30 Data in Java Treeview (if saved as "S30_Data.gtr", Java Treeview will automatically associate the CDT and GTR files). (GTR) [file pgen.1005395.s052.gtr]

NODE1X	GENE8X	GENE0X	1.000000
NODE2X	GENE15X	GENE4X	1.000000
NODE3X	GENE18X	GENE11X	1.000000
NODE4X	GENE23X	GENE116X	1.000000
NODE5X	GENE45X	GENE24X	1.000000
NODE6X	GENE46X	GENE16X	1.000000
NODE7X	GENE56X	GENE13X	1.000000
NODE8X	GENE57X	GENE31X	1.000000
NODE9X	GENE108X	GENE26X	1.000000
NODE10X	GENE80X	GENE3X	1.000000
NODE11X	GENE47X	GENE111X	1.000000
NODE12X	GENE52X	GENE39X	1.000000
NODE13X	GENE61X	GENE19X	0.999999
NODE14X	GENE77X	GENE109X	0.999999
NODE15X	GENE103X	NODE10X	0.999999
NODE16X	GENE97X	GENE93X	0.999998
NODE17X	GENE101X	NODE6X	0.999997
NODE18X	GENE105X	GENE36X	0.999997
NODE19X	GENE55X	GENE10X	0.999997
NODE20X	GENE72X	GENE71X	0.999996
NODE21X	GENE43X	GENE40X	0.999995
NODE22X	GENE64X	GENE38X	0.999994
NODE23X	GENE90X	GENE7X	0.999994
NODE24X	GENE68X	GENE104X	0.999993
NODE25X	GENE81X	GENE14X	0.999989
NODE26X	GENE107X	GENE12X	0.999989
NODE27X	GENE65X	GENE34X	0.999986
NODE28X	GENE96X	NODE18X	0.999982
NODE29X	GENE86X	GENE82X	0.999976
NODE30X	NODE11X	NODE5X	0.999960
NODE31X	GENE62X	GENE99X	0.999955
NODE32X	GENE112X	NODE12X	0.999948
NODE33X	GENE76X	NODE24X	0.999938
NODE34X	GENE59X	GENE49X	0.999928
NODE35X	GENE35X	NODE7X	0.999928
NODE36X	GENE94X	GENE89X	0.999926
NODE37X	GENE51X	GENE9X	0.999925
NODE38X	GENE83X	GENE50X	0.999924
NODE39X	NODE20X	GENE48X	0.999923
NODE40X	GENE85X	NODE26X	0.999902
NODE41X	GENE91X	GENE106X	0.999871
NODE42X	NODE14X	GENE114X	0.999871
NODE43X	GENE29X	NODE1X	0.999870
NODE44X	GENE58X	GENE32X	0.999823
NODE45X	GENE63X	GENE98X	0.999817
NODE46X	NODE33X	GENE1X	0.999815
NODE47X	GENE110X	GENE21X	0.999801
NODE48X	GENE87X	GENE6X	0.999790
NODE49X	GENE70X	NODE19X	0.999730
NODE50X	GENE74X	NODE30X	0.999704
NODE51X	NODE31X	GENE113X	0.999661
NODE52X	GENE44X	GENE33X	0.999642
NODE53X	NODE22X	NODE40X	0.999596
NODE54X	NODE36X	GENE37X	0.999561
NODE55X	NODE28X	GENE25X	0.999509
NODE56X	NODE27X	NODE2X	0.999505
NODE57X	NODE16X	NODE34X	0.999478
NODE58X	GENE100X	NODE4X	0.999440
NODE59X	GENE95X	GENE88X	0.999281
NODE60X	GENE79X	NODE9X	0.999231
NODE61X	GENE5X	NODE46X	0.999137
NODE62X	NODE41X	NODE3X	0.999010
NODE63X	GENE69X	NODE29X	0.998834
NODE64X	GENE53X	GENE42X	0.998794
NODE65X	NODE21X	NODE37X	0.998725
NODE66X	GENE67X	GENE20X	0.998498
NODE67X	NODE54X	GENE2X	0.998319
NODE68X	NODE8X	GENE22X	0.997897
NODE69X	NODE55X	NODE49X	0.997605
NODE70X	NODE57X	NODE15X	0.997563
NODE71X	GENE73X	GENE27X	0.997515
NODE72X	GENE17X	NODE56X	0.997322
NODE73X	NODE51X	NODE35X	0.997234
NODE74X	NODE42X	NODE25X	0.997019
NODE75X	GENE84X	GENE102X	0.996781
NODE76X	NODE38X	NODE43X	0.996737
NODE77X	NODE52X	NODE48X	0.996609
NODE78X	GENE30X	NODE60X	0.996584
NODE79X	NODE39X	NODE61X	0.995758
NODE80X	NODE59X	GENE66X	0.995573
NODE81X	NODE44X	NODE23X	0.995552
NODE82X	NODE32X	GENE92X	0.995169
NODE83X	NODE45X	GENE28X	0.995097
NODE84X	GENE54X	NODE13X	0.993934
NODE85X	NODE17X	NODE69X	0.993357
NODE86X	NODE63X	NODE53X	0.993068
NODE87X	GENE115X	GENE60X	0.993004
NODE88X	NODE47X	NODE65X	0.992916
NODE89X	NODE73X	NODE58X	0.990251
NODE90X	NODE50X	NODE74X	0.989976
NODE91X	NODE66X	GENE75X	0.987503
NODE92X	NODE64X	NODE77X	0.984996
NODE93X	GENE78X	NODE76X	0.979284
NODE94X	NODE86X	NODE70X	0.977014
NODE95X	NODE88X	NODE72X	0.976075
NODE96X	NODE75X	NODE68X	0.971909
NODE97X	NODE62X	NODE85X	0.969538
NODE98X	NODE90X	NODE79X	0.964962
NODE99X	NODE89X	NODE81X	0.949849
NODE100X	GENE41X	NODE71X	0.937966
NODE101X	NODE84X	NODE92X	0.932273
NODE102X	NODE80X	NODE67X	0.927314
NODE103X	NODE78X	NODE98X	0.923475
NODE104X	NODE83X	NODE93X	0.902454
NODE105X	NODE82X	NODE97X	0.900124
NODE106X	NODE95X	NODE94X	0.881857
NODE107X	NODE101X	NODE87X	0.836515
NODE108X	NODE91X	NODE105X	0.773888
NODE109X	NODE99X	NODE106X	0.657192
NODE110X	NODE96X	NODE104X	0.652843
NODE111X	NODE102X	NODE103X	0.495696
NODE112X	NODE107X	NODE100X	-0.259399
NODE113X	NODE111X	NODE110X	-0.540784
NODE114X	NODE112X	NODE113X	-1.000000
NODE115X	NODE109X	NODE114X	-1.000000
NODE116X	NODE108X	NODE115X	-1.000000
