# Supplementary material for: Genome-Wide Reprogramming of Transcript Architecture by Temperature Specifies the Developmental States of the Human Pathogen Histoplasma
Source: PLoS Genet. 2015 Jul 15;11(7):e1005395. doi: 10.1371/journal.pgen.1005395 (PMC4503680; doi:10.1371/journal.pgen.1005395)
Supplement: S32 Data — Rows are taken from S27 Data and are given in clustered order. Columns are identical to S27 Data, with the addition of UNIQID, which assigns a unique integer to each transcript, and GID, which indicates the corresponding leaf node in the clustered dendrogram (S33 Data). (CDT) [file pgen.1005395.s053.cdt]

GID	UNIQID	NAME	G217B gene name	G217B Annotation	G217B transcript	G217B predicted gene	G217B Pfam accession	G217B Pfam name	G217B Pfam description	Y footprint FPKM	H footprint FPKM	Y mRNA FPKM	H mRNA FPKM	Y footprint counts	H footprint counts	Y mRNA counts	H mRNA counts	Longer Leader	Leader Category	GWEIGHT	Y TE	H TE	mRNA Y/H
EWEIGHT																				1.0	1.0	1.0	1.0
GENE5X	316	HISTO_LF.Contig359.eannot.2085.final_new		lon protease Lon1 2, ATP-dependent protease La	ucsf_hc.01_1.G217B.07628	HISTO_LF.Contig359.eannot.2085.final_new	PF05362.8|PF00004.24|PF02190.11|PF13541.1|PF07728.9|PF13191.1|PF06068.8|PF13207.1|PF13245.1|PF01695.12|PF07726.6|PF05496.7|PF07724.9|PF13671.1|PF13401.1|PF01768.11|PF06414.7|PF13173.1|PF13479.1|PF13604.1|PF13481.1|PF01078.16|PF00910.17|PF02562.11|PF05729.7|PF00931.17|PF13238.1|PF13476.1|PF02367.12|PF13086.1|PF03205.9|PF08298.6|PF03266.10|PF13521.1	Lon_C|AAA|LON|ChlI|AAA_5|AAA_16|TIP49|AAA_17|AAA_19|IstB_IS21|AAA_3|RuvB_N|AAA_2|AAA_33|AAA_22|Birna_VP4|Zeta_toxin|AAA_14|AAA_24|AAA_30|AAA_25|Mg_chelatase|RNA_helicase|PhoH|NACHT|NB-ARC|AAA_18|AAA_23|UPF0079|AAA_11|MobB|AAA_PrkA|NTPase_1|AAA_28	Lon protease (S16) C-terminal proteolytic domain|ATPase family associated with various cellular activities (AAA)|ATP-dependent protease La (LON) domain|Subunit ChlI of Mg-chelatase|AAA domain (dynein-related subfamily)|AAA ATPase domain|TIP49 C-terminus|AAA domain|Part of AAA domain|IstB-like ATP binding protein|ATPase family associated with various cellular activities (AAA)|Holliday junction DNA…	7.861923115158271	6.541262087402053	6.407464502604599	5.609433181813832	4575.0	1433.0	2479.0	1185.0	Hyphae	E	1	1.9649334673556136	1.4850483329751425	0.6689425359699603
GENE1X	607	Novel			ucsf_hc.01_1.G217B.11312		PF01644.12|PF08407.6|PF03142.10|PF13632.1|PF13641.1	Chitin_synth_1|Chitin_synth_1N|Chitin_synth_2|Glyco_trans_2_3|Glyco_tranf_2_3	Chitin synthase|Chitin synthase N-terminal|Chitin synthase|Glycosyl transferase family group 2|Glycosyltransferase like family 2	5.7265974255259895	6.479847270091279	5.749967132437696	6.1741881242874515	1029.0	1357.0	1553.0	1732.0	Hyphae	B	1	0.4871051478902344	0.858878573190748	-0.5533097766705621
GENE12X	2055	HISTO_DM.Contig933.eannot.1649.final_new		transketolase TktA	ucsf_hc.01_1.G217B.02514	HISTO_DM.Contig933.eannot.1649.final_new	PF00456.16|PF02779.19|PF02780.15|PF13292.1|PF00676.15	Transketolase_N|Transket_pyr|Transketolase_C|DXP_synthase_N|E1_dh	Transketolase, thiamine diphosphate binding domain|Transketolase, pyrimidine binding domain|Transketolase, C-terminal domain|1-deoxy-D-xylulose-5-phosphate synthase|Dehydrogenase E1 component	7.925022749936707	9.412577861451362	5.943895419167754	7.31251608627429	3528.0	7740.0	1327.0	2848.0	Hyphae	E	1	2.4916021855708936	2.653281202563993	-1.497709451927343
GENE27X	161	HISTO_LF.Contig359.eannot.2176.final_new	RPS5	40S ribosomal protein S5	ucsf_hc.01_1.G217B.07333	HISTO_LF.Contig359.eannot.2176.final_new	PF00177.16	Ribosomal_S7	Ribosomal protein S7p/S5e	8.866686649833518	9.80458500778397	9.219260856606919	9.790236318895236	2117.0	3173.0	4014.0	4956.0	Hyphae	E	1	0.1579006480285403	0.5675681162756554	-0.7000642471091236
GENE17X	184	HISTO_LF.Contig359.Fgenesh_histo.255.final_new		DUF1680 superfamily domain-containing protein	ucsf_hc.01_1.G217B.07391	HISTO_LF.Contig359.Fgenesh_histo.255.final_new	PF07944.7|PF13243.1|PF11961.3	DUF1680|Prenyltrans_1|DUF3475	Putative glycosyl hydrolase of unknown function (DUF1680)|Prenyltransferase-like|Domain of unknown function (DUF3475)	7.143322029854779	4.3821380042225	7.568891541321974	6.0759718555016775	2175.0	251.0	4338.0	1281.0	Hyphae	D	1	0.08490534333474598	-1.1406144238922566	1.3638309009994893
GENE3X	2529	HISTO_HS.Contig68.Fgenesh_histo.114.final_new		conserved protein of unknown function	ucsf_hc.01_1.G217B.06147	HISTO_HS.Contig68.Fgenesh_histo.114.final_new	PF11763.3|PF04652.11|PF10152.4	DIPSY|DUF605|DUF2360	Cell-wall adhesin ligand-binding C-terminal|Vta1 like|Predicted coiled-coil domain-containing protein (DUF2360)	8.263366344469944	3.442351743952256	8.437851121774226	7.222795501232444	1120.0	31.0	1877.0	672.0	Hyphae	A	1	0.3359900774976583	-3.2272243298932666	1.085966835720976
GENE9X	3658	HISTO_DA.Contig93.Fgenesh_Aspergillus.251.final_new		MFS multidrug transporter	ucsf_hc.01_1.G217B.01494	HISTO_DA.Contig93.Fgenesh_Aspergillus.251.final_new	PF07690.11|PF06609.8	MFS_1|TRI12	Major Facilitator Superfamily|Fungal trichothecene efflux pump (TRI12)	4.313366081678648	2.2781108075461027	5.603170811586751	5.657204330589834	241.0	46.0	875.0	755.0	Hyphae	A	1	-0.7793298751061619	-2.8258740956568102	-0.1831223038238896
GENE15X	4902	HISTO_KF.Contig597.Fgenesh_Aspergillus.49.final_new		conserved protein of unknown function	ucsf_hc.01_1.G217B.06915	HISTO_KF.Contig597.Fgenesh_Aspergillus.49.final_new					-1.188867620144543	2.3460467518707246	4.313326361522149	0.0	2.0	44.0	143.0	Hyphae	G	1		-4.948974554279771	-2.0963683944722313
GENE11X	3149	HISTO_ZL.Contig1161b.Fgenesh_histo.5.final_new		conserved protein of unknown function	ucsf_hc.01_1.G217B.09313	HISTO_ZL.Contig1161b.Fgenesh_histo.5.final_new				1.1096866732175104	2.3642231057069996	4.851519457489527	8.05147567084428	15.0	28.0	298.0	2276.0	Hyphae	A	1	-3.2313579294700756	-5.134033137750359	-3.3290449981755597
GENE21X	1216	HISTO_ZT.Contig181.Fgenesh_histo.142.final_new		conserved protein of unknown function, yeast-enriched transcript	ucsf_hc.01_1.G217B.10833	HISTO_ZT.Contig181.Fgenesh_histo.142.final_new				7.4220687074012295	3.8563880668960637	6.20340353180877	7.114188803229609	2028.0	134.0	1294.0	2022.0	Hyphae	A	1	1.7291400303944005	-2.704581308946624	-1.0398740562416453
GENE20X	892	HISTO_ZT.Contig174.Fgenesh_Aspergillus.92.final_new		G-protein coupled receptor	ucsf_hc.01_1.G217B.10677	HISTO_ZT.Contig174.Fgenesh_Aspergillus.92.final_new	PF05462.6|PF00002.19|PF11710.3|PF03707.11	Dicty_CAR|7tm_2|Git3|MHYT	Slime mold cyclic AMP receptor|7 transmembrane receptor (Secretin family)|G protein-coupled glucose receptor regulating Gpa2|Bacterial signalling protein N terminal repeat	6.314570288072143	0.4609624706748147	7.066408105260221	3.710175711171636	813.0	11.0	2033.0	165.0	Hyphae	D	1	-0.24136296238613708	-2.6959938131099004	3.2271436092677783
GENE25X	1869	HISTO_BP.Contig457.Fgenesh_histo.91.final_new		short-chain dehydrogenase	ucsf_hc.01_1.G217B.00973	HISTO_BP.Contig457.Fgenesh_histo.91.final_new					-0.7720803389157394	2.8883649151833874	5.570242305972563	0.0	2.0	48.0	256.0	Hyphae	G	1		-5.789103217501381	-2.8109661756099826
GENE0X	1323	HISTO_KK.Contig134.Fgenesh_histo.17.final_new		conserved protein of unknown function	ucsf_hc.01_1.G217B.07229	HISTO_KK.Contig134.Fgenesh_histo.17.final_new	PF13232.1|PF05347.10	Complex1_LYR_1|Complex1_LYR	Complex1_LYR-like|Complex 1 protein (LYR family)	10.206286083388854	6.201557458500475	9.611716799507796	7.170906663676478	6935.0	338.0	6820.0	1044.0	Hyphae	D	1	1.1050441386829983	-0.4161297777890818	2.3117213510105117
GENE4X	4634	HISTO_GY.Contig471.fgenesh_plus.45.final_new		HAD-superfamily hydrolase	ucsf_hc.01_1.G217B.05792	HISTO_GY.Contig471.fgenesh_plus.45.final_new	PF13419.1|PF03031.13|PF13242.1|PF00702.21|PF02621.9	HAD_2|NIF|Hydrolase_like|Hydrolase|VitK2_biosynth	Haloacid dehalogenase-like hydrolase|NLI interacting factor-like phosphatase|HAD-hyrolase-like|haloacid dehalogenase-like hydrolase|Menaquinone biosynthesis	9.617940393895278	11.922343560473783	7.9921184962772776	10.221770095609294	4063.0	15702.0	1955.0	7621.0	Hyphae	E	1	2.1362967524199417	2.2537928922514094	-2.3587403841528234
GENE8X	3007	HISTO_ZL.Contig1131.eannot.2028.final_new		glucose-6-phosphate isomerase	ucsf_hc.01_1.G217B.08725	HISTO_ZL.Contig1131.eannot.2028.final_new	PF00342.14	PGI	Phosphoglucose isomerase	8.342513942852932	9.83980158851929	7.301357705303304	8.330792329741403	3804.0	8402.0	2745.0	4657.0	Hyphae	E	1	1.551631092351569	2.062228686164808	-1.1585234092589056
GENE2X	4263	HISTO_ZZ.Contig127a.eannot.1365.final_new		conserved protein of unknown function	ucsf_hc.01_1.G217B.11856	HISTO_ZZ.Contig127a.eannot.1365.final_new				7.406356435688571	6.463162501075883	7.408661606363363	7.109369065381785	435.0	177.0	647.0	437.0	Hyphae	E	1	0.5081696841271497	-0.09298713691898186	0.17020375616077033
GENE7X	3702	HISTO_FE.Contig19-snap.8.final_new		conserved protein of unknown function	ucsf_hc.01_1.G217B.03798	HISTO_FE.Contig19-snap.8.final_new				5.9799728510015715	6.204761940097009	5.877676546158351	6.748391711912621	420.0	384.0	581.0	883.0	Hyphae	B	1	0.6127711596451619	0.00958965557130842	-0.9998039505750773
GENE6X	2633	HISTO_AL.Contig317.eannot.1534.final_new		protein family of unknown function	ucsf_hc.01_1.G217B.00242	HISTO_AL.Contig317.eannot.1534.final_new	PF11014.3	DUF2852	Protein of unknown function (DUF2852)	2.9207623298305796	5.362715267864762	3.269943772784933	5.536783664295266	203.0	863.0	384.0	1536.0	Hyphae	B	1	0.16129341184758772	0.3791510309564172	-2.3959286763311396
GENE26X	4467	HISTO_GL.Contig59.Fgenesh_histo.71.final_new		possible NAD dependent epimerase/dehydratase	ucsf_hc.01_1.G217B.05080	HISTO_GL.Contig59.Fgenesh_histo.71.final_new	PF13469.1	Sulfotransfer_3	Sulfotransferase family	5.267836475316448	8.32539947097197	5.452768966014909	8.524160796301883	218.0	1420.0	368.0	2571.0	Hyphae	E	1	0.3255423641034807	0.35445810205700745	-3.2004806151077814
GENE30X	4018	HISTO_ZH.Contig107.genewise.17.final_new		MFS transporter, no start met	ucsf_hc.01_1.G217B.08498	HISTO_ZH.Contig107.genewise.17.final_new	PF07690.11	MFS_1	Major Facilitator Superfamily	6.493832887847307	3.5105232465938356	6.724770069927659	3.949419151177191	657.0	65.0	1145.0	139.0	Hyphae	E	1	0.27953767272158947	0.1143235228035655	2.646262133929661
GENE19X	2669	HISTO_AL.Contig317.eannot.1460.final_new		protein of unknown function	ucsf_hc.01_1.G217B.00159	HISTO_AL.Contig317.eannot.1460.final_new	PF11743.3|PF14316.1|PF06422.7|PF14018.1|PF07009.6	DUF3301|DUF4381|PDR_CDR|DUF4234|DUF1312	Protein of unknown function (DUF3301)|Domain of unknown function (DUF4381)|CDR ABC transporter|Domain of unknown function (DUF4234)|Protein of unknown function (DUF1312)	5.685878964310935	6.903449070446476	5.5675606417433725	7.160715945382006	144.0	262.0	197.0	494.0	Hyphae	B	1	0.6287931773695035	0.29595255245139107	-1.7222440884594405
GENE32X	4015	HISTO_ZY.Contig518.eannot.1185.final_new	RYP3	velvet family protein required for yeast-phase growth, ortholog of Aspergillus nidulans VelB	ucsf_hc.01_1.G217B.11598	HISTO_ZY.Contig518.eannot.1185.final_new	PF11754.3	Velvet	Velvet factor	8.422989594253703	7.281281451782283	8.214641770166917	7.54105371713466	2713.0	962.0	3487.0	1817.0	Hyphae	B	1	0.7188226788887273	0.2934471620345436	0.5444992682114504
GENE13X	4145	HISTO_ZZ.Contig127c.Fgenesh_histo.29.final_new	RYP2	velvet family protein required for yeast-phase growth, ortholog of Aspergillus nidulans VosA	ucsf_hc.01_1.G217B.12059	HISTO_ZZ.Contig127c.Fgenesh_histo.29.final_new	PF11754.3	Velvet	Velvet factor	8.604742201585529	5.273016993202239	8.021689430313101	6.5233438540097675	3333.0	259.0	3304.0	972.0	Hyphae	A	1	1.0935276260743687	-0.6971074334206078	1.3692567914825267
GENE16X	1946	HISTO_BP.Contig457.Fgenesh_Aspergillus.53.final_new		C6 finger domain-containing protein	ucsf_hc.01_1.G217B.00813	HISTO_BP.Contig457.Fgenesh_Aspergillus.53.final_new	PF04082.13|PF00172.13	Fungal_trans|Zn_clus	Fungal specific transcription factor domain|Fungal Zn(2)-Cys(6) binuclear cluster domain	1.8715497705213797	4.934319745705184	1.627332862260741	5.6617266677707025	67.0	438.0	84.0	1144.0	Hyphae	B	1	0.7546917630625798	-0.1741874946785975	-4.163482590330768
GENE28X	4231	HISTO_ZZ.Contig127b.Fgenesh_Aspergillus.116.final_new		HLH transcription factor (GlcD gamma)	ucsf_hc.01_1.G217B.11924	HISTO_ZZ.Contig127b.Fgenesh_Aspergillus.116.final_new	PF00010.21	HLH	Helix-loop-helix DNA-binding domain	7.563022216525401	7.072699652691051	6.230911041149245	7.068297743742671	2160.0	1203.0	1274.0	1892.0	Hyphae	A	1	1.8425860301780976	0.5576213363353002	-0.9664754874142334
GENE10X	2092	HISTO_DM.Contig933.eannot.1691.final_new		2-dehydropantoate 2-reductase, conidia-enriched transcript	ucsf_hc.01_1.G217B.02613	HISTO_DM.Contig933.eannot.1691.final_new	PF02558.11|PF08546.6	ApbA|ApbA_C	Ketopantoate reductase PanE/ApbA|Ketopantoate reductase PanE/ApbA C terminal	4.849145584125951	6.719545287561422	5.793911835823062	7.635254456409511	452.0	1293.0	1292.0	3848.0	Hyphae	B	1	-0.4342913968951696	-0.3624897414611681	-1.9704314054072558
GENE18X	4499	HISTO_GL.Contig59.Fgenesh_Aspergillus.87.final_new		peptidase family M20/M25/M40 protein	ucsf_hc.01_1.G217B.05140	HISTO_GL.Contig59.Fgenesh_Aspergillus.87.final_new	PF01546.23|PF00400.27|PF07687.9|PF04389.12|PF05343.9	Peptidase_M20|WD40|M20_dimer|Peptidase_M28|Peptidase_M42	Peptidase family M20/M25/M40|WD domain, G-beta repeat|Peptidase dimerisation domain|Peptidase family M28|M42 glutamyl aminopeptidase	4.631810444783699	4.763043128696817	6.330309432498744	6.202186669533694	538.0	461.0	2593.0	1972.0	Hyphae	B	1	-1.1880241329131036	-0.8859241134499554	-0.0009660218557563383
GENE24X	4035	HISTO_ZH.Contig107.eannot.1138.final_new		glycerophosphoryl diester phosphodiesterase	ucsf_hc.01_1.G217B.08462	HISTO_ZH.Contig107.eannot.1138.final_new	PF03009.12|PF13653.1	GDPD|GDPD_2	Glycerophosphoryl diester phosphodiesterase family|Glycerophosphoryl diester phosphodiesterase family	6.4440538904147955	4.8420693440427955	7.552477210615746	6.289686931770697	679.0	175.0	2174.0	753.0	Hyphae	E	1	-0.5979484653990093	-0.8943981603409803	1.1337014940242423
GENE14X	3343	HISTO_ZL.Contig1161d-snap.61.final_new		peptidase	ucsf_hc.01_1.G217B.09719	HISTO_ZL.Contig1161d-snap.61.final_new	PF07687.9|PF01546.23|PF04389.12	M20_dimer|Peptidase_M20|Peptidase_M28	Peptidase dimerisation domain|Peptidase family M20/M25/M40|Peptidase family M28	5.244185833031038	5.5092529330126965	6.097996721757634	5.737918796105432	351.0	330.0	942.0	610.0	Hyphae	E	1	-0.3433360339246554	0.32455356429418547	0.23098914083139555
GENE31X	4408	HISTO_GL.Contig296.fgenesh_plus.58.final_new		NADPH dehydrogenase	ucsf_hc.01_1.G217B.04911	HISTO_GL.Contig296.fgenesh_plus.58.final_new	PF00724.15	Oxidored_FMN	NADH:flavin oxidoreductase / NADH oxidase family	3.8573298199842077	4.200174670601356	5.523584937422912	4.400478310617232	129.0	128.0	608.0	232.0	Hyphae	F	1	-1.1557802626367635	0.3529157873710451	0.9940178419848733
GENE23X	1276	HISTO_ZT.Contig181.Fgenesh_Aspergillus.176.final_new		conserved protein of unknown function	ucsf_hc.01_1.G217B.10726	HISTO_ZT.Contig181.Fgenesh_Aspergillus.176.final_new				3.053388093507192	4.050303616349252	4.5265698853258245	4.711308696621263	57.0	89.0	235.0	222.0	Hyphae	B	1	-0.9627069370166912	-0.10778565288508979	-0.3138275961162451
GENE29X	1622	HISTO_EA.Contig33.Fgenesh_Aspergillus.146.final_new		ankyrin repeat-containing protein	ucsf_hc.01_1.G217B.03424	HISTO_EA.Contig33.Fgenesh_Aspergillus.146.final_new	PF12796.2|PF00023.25|PF13637.1|PF13857.1|PF13606.1	Ank_2|Ank|Ank_4|Ank_5|Ank_3	Ankyrin repeats (3 copies)|Ankyrin repeat|Ankyrin repeats (many copies)|Ankyrin repeats (many copies)|Ankyrin repeat	4.35988349982538	4.177454594101273	5.952376930369961	5.460070992865308	161.0	111.0	721.0	426.0	Hyphae	B	1	-1.0820185757426395	-0.7293969713771142	0.3632171526838457
GENE34X	2360	HISTO_DM.Contig93.Fgenesh_Neurospora.58.final_new		conserved protein of unknown function	ucsf_hc.01_1.G217B.02449	HISTO_DM.Contig93.Fgenesh_Neurospora.58.final_new				4.386942512049801	6.5595273300323305	6.306955885726097	6.098934118029526	184.0	649.0	1034.0	744.0	Hyphae	F	1	-1.409538518874355	1.0138126393897258	0.07893298287576478
GENE22X	773	HISTO_JG.Contig206.Fgenesh_histo.133.final_new		LipA and NB-ARC domain-containing protein	ucsf_hc.01_1.G217B.06342	HISTO_JG.Contig206.Fgenesh_histo.133.final_new	PF00931.17|PF13191.1|PF07819.8|PF05729.7|PF12697.2|PF01637.13|PF13401.1|PF05057.9|PF13207.1|PF13671.1|PF06745.8|PF12846.2|PF00158.21|PF13479.1	NB-ARC|AAA_16|PGAP1|NACHT|Abhydrolase_6|Arch_ATPase|AAA_22|DUF676|AAA_17|AAA_33|KaiC|AAA_10|Sigma54_activat|AAA_24	NB-ARC domain|AAA ATPase domain|PGAP1-like protein|NACHT domain|Alpha/beta hydrolase family|Archaeal ATPase|AAA domain|Putative serine esterase (DUF676)|AAA domain|AAA domain|KaiC|AAA-like domain|Sigma-54 interaction domain|AAA domain	0.4679596812557835	5.404195654664671	2.493617599000514	5.498809624948015	43.0	1030.0	260.0	1735.0	Hyphae	C	1	-1.5151830629427896	0.4586054571035767	-3.1342808107683076
GENE33X	1616	HISTO_EA.Contig33-snap.73.final_new		conserved protein of unknown function	ucsf_hc.01_1.G217B.03431	HISTO_EA.Contig33-snap.73.final_new	PF01544.13|PF02453.12|PF12648.2	CorA|Reticulon|TcpE	CorA-like Mg2+ transporter protein|Reticulon|TcpE family	-0.48205748403792403	4.337395506970963	3.43643298832783	5.885476211058912	11.0	243.0	247.0	1121.0	Hyphae	C	1	-3.408015617563813	-0.9948612767010285	-2.578132007551889
