# Supplementary material for: Genome-Wide Reprogramming of Transcript Architecture by Temperature Specifies the Developmental States of the Human Pathogen Histoplasma
Source: PLoS Genet. 2015 Jul 15;11(7):e1005395. doi: 10.1371/journal.pgen.1005395 (PMC4503680; doi:10.1371/journal.pgen.1005395)
Supplement: S33 Data — For use with S30 Data in Java Treeview (if saved as "S32_Data.gtr", Java Treeview will automatically associate the CDT and GTR files). (GTR) [file pgen.1005395.s054.gtr]

NODE1X	GENE30X	GENE26X	1.000000
NODE2X	GENE7X	GENE2X	1.000000
NODE3X	GENE18X	GENE10X	1.000000
NODE4X	GENE19X	GENE32X	1.000000
NODE5X	GENE25X	GENE20X	1.000000
NODE6X	NODE1X	GENE6X	1.000000
NODE7X	GENE24X	NODE3X	1.000000
NODE8X	GENE16X	GENE13X	1.000000
NODE9X	GENE31X	GENE14X	1.000000
NODE10X	NODE6X	NODE2X	1.000000
NODE11X	NODE4X	NODE10X	1.000000
NODE12X	GENE8X	GENE4X	1.000000
NODE13X	GENE15X	GENE9X	1.000000
NODE14X	NODE9X	NODE7X	1.000000
NODE15X	GENE28X	NODE8X	1.000000
NODE16X	GENE29X	GENE23X	1.000000
NODE17X	NODE15X	NODE11X	1.000000
NODE18X	GENE12X	GENE1X	1.000000
NODE19X	NODE13X	GENE3X	1.000000
NODE20X	NODE14X	NODE17X	1.000000
NODE21X	NODE16X	GENE34X	1.000000
NODE22X	NODE12X	GENE0X	0.999999
NODE23X	NODE20X	NODE22X	0.999999
NODE24X	GENE11X	NODE19X	0.999999
NODE25X	GENE22X	GENE33X	0.999999
NODE26X	NODE21X	NODE23X	0.999999
NODE27X	GENE21X	NODE5X	0.999998
NODE28X	GENE27X	NODE18X	0.999997
NODE29X	NODE27X	NODE24X	0.999997
NODE30X	NODE25X	NODE26X	0.999996
NODE31X	NODE29X	NODE30X	0.999990
NODE32X	GENE5X	NODE28X	0.999980
NODE33X	GENE17X	NODE31X	0.999974
NODE34X	NODE32X	NODE33X	0.999924
